# Supplementary material for: An in-silico benchmark for the tricuspid heart valve – Geometry, finite element mesh, Abaqus simulation, and result data set
Source: Data Brief. 2021 Dec 2;39:107664. doi: 10.1016/j.dib.2021.107664 (PMC8668829; doi:10.1016/j.dib.2021.107664)
Supplement: Supplementary Data S1 — Supplementary Raw Research Data. This is open data under the CC BY license http://creativecommons.org/licenses/by/4.0/ [file mmc1.zip]

Archive with 40 entries (34 files):
- DataInBrief_TricuspidValveBenchmark/
- DataInBrief_TricuspidValveBenchmark/Abaqus_Simulation_Files/
- DataInBrief_TricuspidValveBenchmark/Abaqus_Simulation_Files/00_Run_Model.inp
- DataInBrief_TricuspidValveBenchmark/Abaqus_Simulation_Files/00_Run_Model.odb
- DataInBrief_TricuspidValveBenchmark/Abaqus_Simulation_Files/01_Model_node.inp
- DataInBrief_TricuspidValveBenchmark/Abaqus_Simulation_Files/02_Model_elem_leaflet.inp
- DataInBrief_TricuspidValveBenchmark/Abaqus_Simulation_Files/03_Model_elem_chord.inp
- DataInBrief_TricuspidValveBenchmark/Abaqus_Simulation_Files/04_Model_section.inp
- DataInBrief_TricuspidValveBenchmark/Abaqus_Simulation_Files/05_Model_amp.inp
- DataInBrief_TricuspidValveBenchmark/Abaqus_Simulation_Files/06_Model_material.inp
- DataInBrief_TricuspidValveBenchmark/Abaqus_Simulation_Files/07_Model_boundary.inp
- DataInBrief_TricuspidValveBenchmark/Abaqus_Simulation_Files/08_Model_output.inp
- DataInBrief_TricuspidValveBenchmark/Abaqus_Simulation_Files/vumat_combined.for
- DataInBrief_TricuspidValveBenchmark/Idealized_Geometry/
- DataInBrief_TricuspidValveBenchmark/Idealized_Geometry/Idealized_TV.3dm
- DataInBrief_TricuspidValveBenchmark/Idealized_Geometry/Idealized_TV.igs
- DataInBrief_TricuspidValveBenchmark/Idealized_Geometry/Idealized_TV.obj
- DataInBrief_TricuspidValveBenchmark/ParaView_Visualization/
- DataInBrief_TricuspidValveBenchmark/ParaView_Visualization/00_run_Model_Frame0.vtk
- DataInBrief_TricuspidValveBenchmark/ParaView_Visualization/00_run_Model_Frame1.vtk
- DataInBrief_TricuspidValveBenchmark/ParaView_Visualization/00_run_Model_Frame2.vtk
- DataInBrief_TricuspidValveBenchmark/ParaView_Visualization/00_run_Model_Frame3.vtk
- DataInBrief_TricuspidValveBenchmark/ParaView_Visualization/00_run_Model_Frame4.vtk
- DataInBrief_TricuspidValveBenchmark/ParaView_Visualization/Visualize.pvsm
- DataInBrief_TricuspidValveBenchmark/Post_Processing/
- DataInBrief_TricuspidValveBenchmark/Post_Processing/make_VTK.m
- DataInBrief_TricuspidValveBenchmark/Post_Processing/ODB_process.bat
- DataInBrief_TricuspidValveBenchmark/Post_Processing/process_elem.c
- DataInBrief_TricuspidValveBenchmark/Post_Processing/process_node.c
- DataInBrief_TricuspidValveBenchmark/Text_Files/
- DataInBrief_TricuspidValveBenchmark/Text_Files/00_run_Model_elem_Frame0.txt
- DataInBrief_TricuspidValveBenchmark/Text_Files/00_run_Model_elem_Frame1.txt
- DataInBrief_TricuspidValveBenchmark/Text_Files/00_run_Model_elem_Frame2.txt
- DataInBrief_TricuspidValveBenchmark/Text_Files/00_run_Model_elem_Frame3.txt
- DataInBrief_TricuspidValveBenchmark/Text_Files/00_run_Model_elem_Frame4.txt
- DataInBrief_TricuspidValveBenchmark/Text_Files/00_run_Model_node_Frame0.txt
- DataInBrief_TricuspidValveBenchmark/Text_Files/00_run_Model_node_Frame1.txt
- DataInBrief_TricuspidValveBenchmark/Text_Files/00_run_Model_node_Frame2.txt
- DataInBrief_TricuspidValveBenchmark/Text_Files/00_run_Model_node_Frame3.txt
- DataInBrief_TricuspidValveBenchmark/Text_Files/00_run_Model_node_Frame4.txt
