# Supplementary material for: An in-silico benchmark for the tricuspid heart valve – Geometry, finite element mesh, Abaqus simulation, and result data set
Source: Data Brief. 2021 Dec 2;39:107664. doi: 10.1016/j.dib.2021.107664 (PMC8668829; doi:10.1016/j.dib.2021.107664)
Supplement: Supplementary Data S1 — Supplementary Raw Research Data. This is open data under the CC BY license http://creativecommons.org/licenses/by/4.0/ [file mmc1.zip › DataInBrief_TricuspidValveBenchmark/Abaqus_Simulation_Files/00_Run_Model.inp]

*Heading
** Job name: TV_Benchmark
*Include, input=01_Model_node.inp
*Include, input=02_Model_elem_leaflet.inp
*Include, input=03_Model_elem_chord.inp
***
*Include, input=04_Model_section.inp
*Include, input=05_Model_amp.inp
*Include, input=06_Model_material.inp
*Include, input=07_Model_boundary.inp
***
*Include, input=08_Model_output.inp
