# Supplementary material for: An in-silico benchmark for the tricuspid heart valve – Geometry, finite element mesh, Abaqus simulation, and result data set
Source: Data Brief. 2021 Dec 2;39:107664. doi: 10.1016/j.dib.2021.107664 (PMC8668829; doi:10.1016/j.dib.2021.107664)
Supplement: Supplementary Data S1 — Supplementary Raw Research Data. This is open data under the CC BY license http://creativecommons.org/licenses/by/4.0/ [file mmc1.zip › DataInBrief_TricuspidValveBenchmark/Abaqus_Simulation_Files/01_Model_node.inp]

*Node
      1,         -15., -5.26845668e-07,         -15.
      2,         -15., -5.76548132e-07,           0.
      3,          15.,           0.,           0.
      4,          15.,           0.,         -15.
      5,         -15.,           0.,       -14.75
      6,         -15.,           0.,        -14.5
      7,         -15.,           0.,       -14.25
      8,         -15.,           0.,         -14.
      9,         -15.,           0.,       -13.75
     10,         -15.,           0.,        -13.5
     11,         -15.,           0.,   -13.250001
     12,         -15.,           0.,         -13.
     13,         -15.,           0.,       -12.75
     14,         -15.,           0.,        -12.5
     15,         -15.,           0.,       -12.25
     16,         -15.,           0.,         -12.
     17,         -15.,           0.,       -11.75
     18,         -15.,           0.,        -11.5
     19,         -15.,           0.,       -11.25
     20,         -15.,           0.,         -11.
     21,         -15.,           0.,       -10.75
     22,         -15.,           0.,   -10.499999
     23,         -15.,           0.,       -10.25
     24,         -15.,           0.,         -10.
     25,         -15.,           0.,        -9.75
     26,         -15.,           0.,         -9.5
     27,         -15.,           0.,        -9.25
     28,         -15.,           0.,          -9.
     29,         -15.,           0.,        -8.75
     30,         -15.,           0.,         -8.5
     31,         -15.,           0.,        -8.25
     32,         -15.,           0.,          -8.
     33,         -15.,           0.,        -7.75
     34,         -15.,           0.,         -7.5
     35,         -15.,           0.,        -7.25
     36,         -15.,           0.,          -7.
     37,         -15.,           0.,        -6.75
     38,         -15.,           0.,         -6.5
     39,         -15.,           0.,        -6.25
     40,         -15.,           0.,  -6.00000048
     41,         -15.,           0.,        -5.75
     42,         -15.,           0.,         -5.5
     43,         -15.,           0.,        -5.25
     44,         -15.,           0.,          -5.
     45,         -15.,           0.,        -4.75
     46,         -15.,           0.,         -4.5
     47,         -15.,           0.,        -4.25
     48,         -15.,           0.,          -4.
     49,         -15.,           0.,        -3.75
     50,         -15.,           0.,         -3.5
     51,         -15.,           0.,        -3.25
     52,         -15.,           0.,          -3.
     53,         -15.,           0.,        -2.75
     54,         -15.,           0.,         -2.5
     55,         -15.,           0.,        -2.25
     56,         -15.,           0.,          -2.
     57,         -15.,           0.,        -1.75
     58,         -15.,           0.,         -1.5
     59,         -15.,           0.,        -1.25
     60,         -15.,           0.,          -1.
     61,         -15.,           0.,        -0.75
     62,         -15.,           0.,         -0.5
     63,         -15.,           0.,        -0.25
     64,  -14.9945259, -0.250614911,           0.
     65,  -14.9783192, -0.500764549,           0.
     66,   -14.951726, -0.750025213,           0.
     67,  -14.9151211,  -0.99801451,           0.
     68,  -14.8688927,  -1.24439251,           0.
     69,  -14.8134403,  -1.48886096,           0.
     70,  -14.7491608,  -1.73115873,           0.
     71,   -14.676446,  -1.97106147,           0.
     72,  -14.5956774,  -2.20837426,           0.
     73,  -14.5072231,  -2.44293165,           0.
     74,  -14.4114342,  -2.67459154,           0.
     75,  -14.3086424,  -2.90323091,           0.
     76,  -14.1991634,  -3.12874579,           0.
     77,  -14.0832901,  -3.35104299,           0.
     78,   -13.961297,  -3.57004213,           0.
     79,  -13.8334408,    -3.785671,           0.
     80,  -13.6999559,  -3.99786234,           0.
     81,  -13.5610619,  -4.20655394,           0.
     82,  -13.4169588,  -4.41168308,           0.
     83,  -13.2678318,  -4.61318874,           0.
     84,  -13.1138487,  -4.81100941,           0.
     85,   -12.955162,  -5.00507832,           0.
     86,   -12.791914,  -5.19532442,           0.
     87,  -12.6242266,  -5.38167238,           0.
     88,  -12.4522161,  -5.56403589,           0.
     89,  -12.2759829,  -5.74232197,           0.
     90,  -12.0956202,  -5.91642714,           0.
     91,  -11.9112425,  -6.08627748,           0.
     92,  -11.7229939,  -6.25182867,           0.
     93,  -11.5310249,  -6.41305017,           0.
     94,  -11.3354883,  -6.56992531,           0.
     95,  -11.1365404,   -6.7224493,           0.
     96,  -10.9343338,  -6.87063074,           0.
     97,  -10.7290287,  -7.01448536,           0.
     98,  -10.5207777,  -7.15404367,           0.
     99,  -10.3097343,  -7.28934336,           0.
    100,  -10.0960512,  -7.42043161,           0.
    101,  -9.87987328,  -7.54736519,           0.
    102,  -9.66134357,  -7.67020607,           0.
    103,  -9.44060135,  -7.78902578,           0.
    104,  -9.21778011,  -7.90389824,           0.
    105,  -8.99300671,  -8.01490498,           0.
    106,  -8.76640606,  -8.12213135,           0.
    107,  -8.53809452,  -8.22566509,           0.
    108,  -8.30818462,  -8.32559872,           0.
    109,  -8.07678032,  -8.42202568,           0.
    110,   -7.8439846,   -8.5150423,           0.
    111,  -7.60989189,  -8.60474586,           0.
    112,  -7.37459326,  -8.69123459,           0.
    113,  -7.13817215,  -8.77460766,           0.
    114,  -6.90070915,  -8.85496426,           0.
    115,  -6.66227865,  -8.93240452,           0.
    116,  -6.42295122,  -9.00702572,           0.
    117,  -6.18278122,   -9.0788908,           0.
    118,  -5.94180346,  -9.14799786,           0.
    119,  -5.70005035,  -9.21434402,           0.
    120,  -5.45755529,  -9.27792263,           0.
    121,  -5.21435022,  -9.33873081,           0.
    122,  -4.97046804,  -9.39676189,           0.
    123,  -4.72594118,  -9.45201206,           0.
    124,  -4.48080015,  -9.50447655,           0.
    125,  -4.23507881,  -9.55415058,           0.
    126,  -3.98880982,  -9.60102844,           0.
    127,  -3.74202371,  -9.64510536,           0.
    128,  -3.49475288,  -9.68637657,           0.
    129,  -3.24702907,  -9.72483635,           0.
    130,  -2.99888444,  -9.76048088,           0.
    131,  -2.75035095,  -9.79330444,           0.
    132,  -2.50146079,  -9.82330227,           0.
    133,  -2.25224543,  -9.85046768,           0.
    134,  -2.00273752,  -9.87479687,           0.
    135,  -1.75296855,   -9.8962841,           0.
    136,  -1.50297093,  -9.91492462,           0.
    137,   -1.2527771,  -9.93071175,           0.
    138,  -1.00241935,  -9.94364071,           0.
    139, -0.751929879,  -9.95370674,           0.
    140, -0.501341701,  -9.96090317,           0.
    141,  -0.25068745,  -9.96522522,           0.
    142, -5.96072738e-08,  -9.96666622,           0.
    143,  0.250687301,  -9.96522522,           0.
    144,  0.501341522,  -9.96090317,           0.
    145,   0.75192976,  -9.95370674,           0.
    146,   1.00241911,  -9.94364071,           0.
    147,   1.25277698,  -9.93071175,           0.
    148,   1.50297081,  -9.91492462,           0.
    149,   1.75296831,   -9.8962841,           0.
    150,   2.00273728,  -9.87479687,           0.
    151,   2.25224543,  -9.85046768,           0.
    152,   2.50146055,  -9.82330227,           0.
    153,   2.75035095,  -9.79330444,           0.
    154,    2.9988842,  -9.76048088,           0.
    155,   3.24702859,  -9.72483635,           0.
    156,   3.49475241,  -9.68637657,           0.
    157,   3.74202371,  -9.64510536,           0.
    158,   3.98880935,  -9.60102844,           0.
    159,   4.23507929,  -9.55415058,           0.
    160,   4.48080015,  -9.50447655,           0.
    161,    4.7259407,  -9.45201206,           0.
    162,   4.97046804,  -9.39676189,           0.
    163,   5.21435022,  -9.33873081,           0.
    164,   5.45755529,  -9.27792263,           0.
    165,   5.70005035,  -9.21434402,           0.
    166,   5.94180298,  -9.14799786,           0.
    167,   6.18278122,   -9.0788908,           0.
    168,    6.4229517,  -9.00702572,           0.
    169,   6.66228008,  -8.93240356,           0.
    170,   6.90071058,  -8.85496426,           0.
    171,   7.13817453,  -8.77460766,           0.
    172,   7.37459612,  -8.69123363,           0.
    173,   7.60989523,  -8.60474491,           0.
    174,   7.84398699,  -8.51504135,           0.
    175,   8.07678223,  -8.42202568,           0.
    176,   8.30818558,  -8.32559776,           0.
    177,   8.53809643,  -8.22566414,           0.
    178,   8.76640797,  -8.12213039,           0.
    179,   8.99300957,  -8.01490402,           0.
    180,   9.21778297,  -7.90389681,           0.
    181,   9.44060421,  -7.78902435,           0.
    182,   9.66134644,  -7.67020464,           0.
    183,   9.87987518,  -7.54736376,           0.
    184,   10.0960522,  -7.42043066,           0.
    185,   10.3097363,   -7.2893424,           0.
    186,   10.5207787,  -7.15404272,           0.
    187,   10.7290287,  -7.01448536,           0.
    188,   10.9343348,  -6.87063026,           0.
    189,   11.1365385,  -6.72245073,           0.
    190,   11.3354883,  -6.56992626,           0.
    191,    11.531024,  -6.41305113,           0.
    192,   11.7229919,   -6.2518301,           0.
    193,   11.9112406,  -6.08627939,           0.
    194,   12.0956182,  -5.91642952,           0.
    195,   12.2759829,  -5.74232244,           0.
    196,   12.4522161,  -5.56403589,           0.
    197,   12.6242256,  -5.38167286,           0.
    198,   12.7919121,  -5.19532633,           0.
    199,   12.9551611,  -5.00507975,           0.
    200,   13.1138468,  -4.81101179,           0.
    201,   13.2678308,  -4.61319017,           0.
    202,   13.4169579,  -4.41168404,           0.
    203,   13.5610609,  -4.20655489,           0.
    204,    13.699955,  -3.99786448,           0.
    205,   13.8334389,  -3.78567314,           0.
    206,   13.9612961,  -3.57004404,           0.
    207,   14.0832891,  -3.35104489,           0.
    208,   14.1991625,  -3.12874746,           0.
    209,   14.3086424,  -2.90323281,           0.
    210,   14.4114332,  -2.67459297,           0.
    211,   14.5072222,  -2.44293332,           0.
    212,   14.5956774,  -2.20837522,           0.
    213,    14.676445,   -1.9710623,           0.
    214,   14.7491598,  -1.73115957,           0.
    215,   14.8134403,   -1.4888612,           0.
    216,   14.8688927,  -1.24439275,           0.
    217,   14.9151211, -0.998014748,           0.
    218,    14.951726, -0.750025213,           0.
    219,   14.9783192,  -0.50076437,           0.
    220,   14.9945259, -0.250614315,           0.
    221,          15.,           0.,        -0.25
    222,          15.,           0.,         -0.5
    223,          15.,           0.,        -0.75
    224,          15.,           0.,          -1.
    225,          15.,           0.,        -1.25
    226,          15.,           0.,         -1.5
    227,          15.,           0.,        -1.75
    228,          15.,           0.,          -2.
    229,          15.,           0.,        -2.25
    230,          15.,           0.,         -2.5
    231,          15.,           0.,        -2.75
    232,          15.,           0.,          -3.
    233,          15.,           0.,        -3.25
    234,          15.,           0.,         -3.5
    235,          15.,           0.,        -3.75
    236,          15.,           0.,          -4.
    237,          15.,           0.,        -4.25
    238,          15.,           0.,         -4.5
    239,          15.,           0.,        -4.75
    240,          15.,           0.,          -5.
    241,          15.,           0.,        -5.25
    242,          15.,           0.,         -5.5
    243,          15.,           0.,        -5.75
    244,          15.,           0.,          -6.
    245,          15.,           0.,        -6.25
    246,          15.,           0.,         -6.5
    247,          15.,           0.,        -6.75
    248,          15.,           0.,          -7.
    249,          15.,           0.,        -7.25
    250,          15.,           0.,         -7.5
    251,          15.,           0.,        -7.75
    252,          15.,           0.,          -8.
    253,          15.,           0.,        -8.25
    254,          15.,           0.,         -8.5
    255,          15.,           0.,        -8.75
    256,          15.,           0.,          -9.
    257,          15.,           0.,        -9.25
    258,          15.,           0.,         -9.5
    259,          15.,           0.,        -9.75
    260,          15.,           0.,         -10.
    261,          15.,           0.,       -10.25
    262,          15.,           0.,        -10.5
    263,          15.,           0.,       -10.75
    264,          15.,           0.,         -11.
    265,          15.,           0.,       -11.25
    266,          15.,           0.,        -11.5
    267,          15.,           0.,       -11.75
    268,          15.,           0.,         -12.
    269,          15.,           0.,       -12.25
    270,          15.,           0.,        -12.5
    271,          15.,           0.,       -12.75
    272,          15.,           0.,         -13.
    273,          15.,           0.,       -13.25
    274,          15.,           0.,        -13.5
    275,          15.,           0.,       -13.75
    276,          15.,           0.,         -14.
    277,          15.,           0.,       -14.25
    278,          15.,           0.,        -14.5
    279,          15.,           0.,       -14.75
    280,   14.9945259, -0.250614405,         -15.
    281,   14.9783192, -0.500764489,         -15.
    282,    14.951726, -0.750025213,         -15.
    283,   14.9151211, -0.998014629,         -15.
    284,   14.8688927,  -1.24439263,         -15.
    285,   14.8134403,  -1.48886096,         -15.
    286,   14.7491608,  -1.73115909,         -15.
    287,    14.676446,  -1.97106123,         -15.
    288,   14.5956774,  -2.20837426,         -15.
    289,   14.5072231,  -2.44293141,         -15.
    290,   14.4114342,  -2.67459106,         -15.
    291,   14.3086433,  -2.90323043,         -15.
    292,   14.1991634,  -3.12874556,         -15.
    293,   14.0832901,  -3.35104299,         -15.
    294,    13.961297,  -3.57004213,         -15.
    295,   13.8334408,    -3.785671,         -15.
    296,   13.6999559,  -3.99786234,         -15.
    297,   13.5610619,  -4.20655346,         -15.
    298,   13.4169588,  -4.41168261,         -15.
    299,   13.2678318,  -4.61318922,         -15.
    300,   13.1138487,  -4.81100941,         -15.
    301,    12.955162,  -5.00507832,         -15.
    302,    12.791913,  -5.19532537,         -15.
    303,   12.6242266,  -5.38167238,         -15.
    304,   12.4522161,  -5.56403542,         -15.
    305,   12.2759838,  -5.74232101,         -15.
    306,   12.0956202,  -5.91642809,         -15.
    307,   11.9112425,  -6.08627748,         -15.
    308,   11.7229948,  -6.25182772,         -15.
    309,   11.5310268,  -6.41304922,         -15.
    310,   11.3354902,  -6.56992388,         -15.
    311,   11.1365404,   -6.7224493,         -15.
    312,   10.9343348,  -6.87063026,         -15.
    313,   10.7290277,  -7.01448584,         -15.
    314,   10.5207777,  -7.15404367,         -15.
    315,   10.3097343,  -7.28934336,         -15.
    316,   10.0960512,  -7.42043161,         -15.
    317,   9.87987328,  -7.54736519,         -15.
    318,   9.66134262,  -7.67020655,         -15.
    319,   9.44060135,  -7.78902578,         -15.
    320,   9.21778011,  -7.90389824,         -15.
    321,   8.99300671,  -8.01490498,         -15.
    322,   8.76640606,  -8.12213135,         -15.
    323,   8.53809452,  -8.22566509,         -15.
    324,   8.30818367,  -8.32559872,         -15.
    325,   8.07677937,  -8.42202663,         -15.
    326,   7.84398365,  -8.51504326,         -15.
    327,   7.60989141,  -8.60474682,         -15.
    328,   7.37459326,  -8.69123459,         -15.
    329,   7.13817263,  -8.77460766,         -15.
    330,   6.90070915,  -8.85496426,         -15.
    331,   6.66227865,  -8.93240452,         -15.
    332,   6.42295122,  -9.00702572,         -15.
    333,   6.18278122,   -9.0788908,         -15.
    334,   5.94180298,  -9.14799786,         -15.
    335,   5.70005035,  -9.21434402,         -15.
    336,   5.45755529,  -9.27792263,         -15.
    337,   5.21435022,  -9.33873081,         -15.
    338,   4.97046804,  -9.39676189,         -15.
    339,    4.7259407,  -9.45201206,         -15.
    340,   4.48080063,  -9.50447655,         -15.
    341,   4.23508024,  -9.55415058,         -15.
    342,   3.98881006,  -9.60102844,         -15.
    343,   3.74202371,  -9.64510536,         -15.
    344,   3.49475288,  -9.68637657,         -15.
    345,   3.24702907,  -9.72483635,         -15.
    346,   2.99888492,  -9.76048088,         -15.
    347,   2.75035143,  -9.79330444,         -15.
    348,   2.50146103,  -9.82330227,         -15.
    349,   2.25224543,  -9.85046768,         -15.
    350,   2.00273752,  -9.87479687,         -15.
    351,   1.75296855,   -9.8962841,         -15.
    352,   1.50297093,  -9.91492462,         -15.
    353,   1.25277722,  -9.93071175,         -15.
    354,   1.00241935,  -9.94364071,         -15.
    355,  0.751929998,  -9.95370674,         -15.
    356,   0.50134182,  -9.96090317,         -15.
    357,   0.25068751,  -9.96522522,         -15.
    358, 5.96072738e-08,  -9.96666622,         -15.
    359, -0.250687271,  -9.96522522,         -15.
    360, -0.501341462,  -9.96090317,         -15.
    361, -0.751929641,  -9.95370674,         -15.
    362,  -1.00241899,  -9.94364071,         -15.
    363,  -1.25277698,  -9.93071175,         -15.
    364,  -1.50297081,  -9.91492462,         -15.
    365,  -1.75296831,   -9.8962841,         -15.
    366,  -2.00273752,  -9.87479687,         -15.
    367,  -2.25224543,  -9.85046768,         -15.
    368,  -2.50146079,  -9.82330227,         -15.
    369,  -2.75035095,  -9.79330444,         -15.
    370,  -2.99888444,  -9.76048088,         -15.
    371,  -3.24702859,  -9.72483635,         -15.
    372,  -3.49475241,  -9.68637657,         -15.
    373,  -3.74202371,  -9.64510536,         -15.
    374,  -3.98880982,  -9.60102844,         -15.
    375,  -4.23507881,  -9.55415058,         -15.
    376,  -4.48080015,  -9.50447655,         -15.
    377,  -4.72594118,  -9.45201206,         -15.
    378,  -4.97046804,  -9.39676189,         -15.
    379,  -5.21435022,  -9.33873081,         -15.
    380,  -5.45755529,  -9.27792263,         -15.
    381,  -5.70005035,  -9.21434402,         -15.
    382,  -5.94180346,  -9.14799786,         -15.
    383,   -6.1827817,  -9.07888985,         -15.
    384,   -6.4229517,  -9.00702572,         -15.
    385,  -6.66228008,  -8.93240356,         -15.
    386,  -6.90071058,  -8.85496426,         -15.
    387,  -7.13817453,  -8.77460766,         -15.
    388,  -7.37459564,  -8.69123363,         -15.
    389,  -7.60989523,  -8.60474491,         -15.
    390,  -7.84398746,  -8.51504135,         -15.
    391,  -8.07678223,  -8.42202568,         -15.
    392,  -8.30818558,  -8.32559776,         -15.
    393,  -8.53809643,  -8.22566414,         -15.
    394,  -8.76640797,  -8.12213039,         -15.
    395,  -8.99300957,  -8.01490402,         -15.
    396,  -9.21778202,  -7.90389729,         -15.
    397,  -9.44060421,  -7.78902435,         -15.
    398,  -9.66134644,  -7.67020464,         -15.
    399,  -9.87987614,  -7.54736328,         -15.
    400,  -10.0960541,  -7.42043018,         -15.
    401,  -10.3097372,  -7.28934193,         -15.
    402,  -10.5207787,  -7.15404272,         -15.
    403,  -10.7290287,  -7.01448536,         -15.
    404,  -10.9343338,  -6.87063074,         -15.
    405,  -11.1365385,  -6.72245073,         -15.
    406,  -11.3354883,  -6.56992626,         -15.
    407,   -11.531024,  -6.41305113,         -15.
    408,  -11.7229919,   -6.2518301,         -15.
    409,  -11.9112406,  -6.08627987,         -15.
    410,  -12.0956182,  -5.91642952,         -15.
    411,  -12.2759819,  -5.74232292,         -15.
    412,  -12.4522152,  -5.56403637,         -15.
    413,  -12.6242256,  -5.38167334,         -15.
    414,  -12.7919121,  -5.19532633,         -15.
    415,  -12.9551611,  -5.00507975,         -15.
    416,  -13.1138468,  -4.81101179,         -15.
    417,  -13.2678299,  -4.61319065,         -15.
    418,  -13.4169579,  -4.41168404,         -15.
    419,  -13.5610609,  -4.20655489,         -15.
    420,   -13.699955,  -3.99786425,         -15.
    421,  -13.8334389,  -3.78567314,         -15.
    422,  -13.9612961,  -3.57004404,         -15.
    423,  -14.0832891,  -3.35104489,         -15.
    424,  -14.1991625,  -3.12874746,         -15.
    425,  -14.3086424,  -2.90323281,         -15.
    426,  -14.4114332,  -2.67459297,         -15.
    427,  -14.5072231,  -2.44293261,         -15.
    428,  -14.5956774,  -2.20837498,         -15.
    429,   -14.676445,  -1.97106218,         -15.
    430,  -14.7491598,  -1.73115957,         -15.
    431,  -14.8134403,  -1.48886144,         -15.
    432,  -14.8688927,  -1.24439287,         -15.
    433,  -14.9151211, -0.998014748,         -15.
    434,   -14.951726, -0.750025272,         -15.
    435,  -14.9783192, -0.500764549,         -15.
    436,  -14.9945259, -0.250614882,         -15.
    437,  -14.9945259,  0.250614226,         -15.
    438,  -14.9783192,   0.50076443,         -15.
    439,   -14.951726,  0.750025213,         -15.
    440,  -14.9151211,  0.998014629,         -15.
    441,  -14.8688927,   1.24439275,         -15.
    442,  -14.8134403,   1.48886096,         -15.
    443,  -14.7491608,   1.73115885,         -15.
    444,   -14.676445,   1.97106171,         -15.
    445,  -14.5956774,   2.20837522,         -15.
    446,  -14.5072231,   2.44293189,         -15.
    447,  -14.4114342,    2.6745913,         -15.
    448,  -14.3086424,   2.90323091,         -15.
    449,  -14.1991634,   3.12874579,         -15.
    450,  -14.0832901,   3.35104299,         -15.
    451,   -13.961297,   3.57004213,         -15.
    452,  -13.8334408,     3.785671,         -15.
    453,  -13.6999559,    3.9978621,         -15.
    454,  -13.5610619,   4.20655346,         -15.
    455,  -13.4169588,   4.41168356,         -15.
    456,  -13.2678318,   4.61318874,         -15.
    457,  -13.1138487,   4.81100941,         -15.
    458,   -12.955162,   5.00507832,         -15.
    459,   -12.791913,   5.19532537,         -15.
    460,  -12.6242266,   5.38167238,         -15.
    461,  -12.4522161,   5.56403542,         -15.
    462,  -12.2759829,   5.74232197,         -15.
    463,  -12.0956192,   5.91642857,         -15.
    464,  -11.9112425,   6.08627748,         -15.
    465,  -11.7229948,   6.25182772,         -15.
    466,  -11.5310249,   6.41305017,         -15.
    467,  -11.3354883,   6.56992531,         -15.
    468,  -11.1365404,   6.72244978,         -15.
    469,  -10.9343338,   6.87063074,         -15.
    470,  -10.7290277,   7.01448584,         -15.
    471,  -10.5207777,   7.15404367,         -15.
    472,  -10.3097343,   7.28934336,         -15.
    473,  -10.0960512,   7.42043161,         -15.
    474,  -9.87987328,   7.54736519,         -15.
    475,  -9.66134357,   7.67020607,         -15.
    476,  -9.44060135,   7.78902578,         -15.
    477,  -9.21778011,   7.90389824,         -15.
    478,  -8.99300671,   8.01490498,         -15.
    479,  -8.76640606,   8.12213135,         -15.
    480,  -8.53809452,   8.22566509,         -15.
    481,  -8.30818462,   8.32559872,         -15.
    482,  -8.07678032,   8.42202568,         -15.
    483,   -7.8439846,    8.5150423,         -15.
    484,  -7.60989189,   8.60474586,         -15.
    485,  -7.37459326,   8.69123459,         -15.
    486,  -7.13817215,   8.77460766,         -15.
    487,  -6.90070915,   8.85496426,         -15.
    488,  -6.66227865,   8.93240452,         -15.
    489,  -6.42295122,   9.00702572,         -15.
    490,  -6.18278122,    9.0788908,         -15.
    491,  -5.94180346,   9.14799786,         -15.
    492,  -5.70004988,   9.21434402,         -15.
    493,  -5.45755434,   9.27792263,         -15.
    494,  -5.21434975,   9.33873081,         -15.
    495,  -4.97046804,   9.39676189,         -15.
    496,  -4.72594118,   9.45201206,         -15.
    497,  -4.48080015,   9.50447655,         -15.
    498,  -4.23507881,   9.55415058,         -15.
    499,  -3.98880935,   9.60102844,         -15.
    500,  -3.74202371,   9.64510536,         -15.
    501,  -3.49475288,   9.68637657,         -15.
    502,  -3.24702907,   9.72483635,         -15.
    503,  -2.99888444,   9.76048088,         -15.
    504,  -2.75035095,   9.79330444,         -15.
    505,  -2.50146079,   9.82330227,         -15.
    506,  -2.25224543,   9.85046768,         -15.
    507,  -2.00273752,   9.87479687,         -15.
    508,  -1.75296855,    9.8962841,         -15.
    509,  -1.50297093,   9.91492462,         -15.
    510,   -1.2527771,   9.93071175,         -15.
    511,  -1.00241935,   9.94364071,         -15.
    512, -0.751929998,   9.95370674,         -15.
    513, -0.501341701,   9.96090317,         -15.
    514,  -0.25068742,   9.96522522,         -15.
    515, -2.98036369e-08,   9.96666622,         -15.
    516,  0.250687301,   9.96522522,         -15.
    517,  0.501341462,   9.96090317,         -15.
    518,  0.751929641,   9.95370674,         -15.
    519,   1.00241899,   9.94364071,         -15.
    520,   1.25277698,   9.93071175,         -15.
    521,   1.50297081,   9.91492462,         -15.
    522,   1.75296831,    9.8962841,         -15.
    523,   2.00273728,   9.87479687,         -15.
    524,   2.25224543,   9.85046768,         -15.
    525,   2.50146055,   9.82330227,         -15.
    526,   2.75035095,   9.79330444,         -15.
    527,    2.9988842,   9.76048088,         -15.
    528,   3.24702859,   9.72483635,         -15.
    529,   3.49475241,   9.68637657,         -15.
    530,   3.74202371,   9.64510536,         -15.
    531,   3.98880982,   9.60102844,         -15.
    532,   4.23507929,   9.55415058,         -15.
    533,   4.48080015,   9.50447655,         -15.
    534,    4.7259407,   9.45201206,         -15.
    535,   4.97046804,   9.39676189,         -15.
    536,   5.21435022,   9.33873081,         -15.
    537,   5.45755529,   9.27792263,         -15.
    538,   5.70005035,   9.21434402,         -15.
    539,   5.94180346,   9.14799786,         -15.
    540,   6.18278122,    9.0788908,         -15.
    541,   6.42295122,   9.00702572,         -15.
    542,   6.66227913,   8.93240452,         -15.
    543,   6.90071058,   8.85496426,         -15.
    544,   7.13817453,   8.77460766,         -15.
    545,   7.37459564,   8.69123363,         -15.
    546,   7.60989523,   8.60474491,         -15.
    547,   7.84398746,   8.51504135,         -15.
    548,   8.07678223,   8.42202568,         -15.
    549,   8.30818558,   8.32559776,         -15.
    550,   8.53809643,   8.22566414,         -15.
    551,   8.76640797,   8.12213039,         -15.
    552,   8.99300957,   8.01490402,         -15.
    553,   9.21778297,   7.90389681,         -15.
    554,   9.44060421,   7.78902435,         -15.
    555,   9.66134644,   7.67020464,         -15.
    556,   9.87987614,   7.54736328,         -15.
    557,   10.0960531,   7.42043018,         -15.
    558,   10.3097363,    7.2893424,         -15.
    559,   10.5207787,    7.1540432,         -15.
    560,   10.7290287,   7.01448536,         -15.
    561,   10.9343348,   6.87063026,         -15.
    562,   11.1365385,   6.72245073,         -15.
    563,   11.3354883,   6.56992626,         -15.
    564,    11.531024,   6.41305113,         -15.
    565,   11.7229919,    6.2518301,         -15.
    566,   11.9112406,   6.08627987,         -15.
    567,   12.0956182,   5.91642952,         -15.
    568,   12.2759819,   5.74232292,         -15.
    569,   12.4522152,   5.56403637,         -15.
    570,   12.6242256,   5.38167286,         -15.
    571,   12.7919121,   5.19532633,         -15.
    572,   12.9551611,   5.00507975,         -15.
    573,   13.1138468,   4.81101179,         -15.
    574,   13.2678308,   4.61319017,         -15.
    575,   13.4169579,   4.41168404,         -15.
    576,   13.5610609,   4.20655489,         -15.
    577,    13.699955,   3.99786425,         -15.
    578,   13.8334389,   3.78567314,         -15.
    579,   13.9612961,   3.57004404,         -15.
    580,   14.0832891,   3.35104489,         -15.
    581,   14.1991625,   3.12874746,         -15.
    582,   14.3086424,   2.90323281,         -15.
    583,   14.4114332,   2.67459297,         -15.
    584,   14.5072222,   2.44293332,         -15.
    585,   14.5956774,   2.20837498,         -15.
    586,    14.676445,   1.97106159,         -15.
    587,   14.7491598,   1.73115945,         -15.
    588,   14.8134403,   1.48886144,         -15.
    589,   14.8688927,   1.24439299,         -15.
    590,   14.9151211,  0.998014867,         -15.
    591,    14.951726,  0.750025392,         -15.
    592,   14.9783192,  0.500764668,         -15.
    593,   14.9945259,  0.250614911,         -15.
    594,   14.9945259,  0.250614941,           0.
    595,   14.9783192,  0.500764608,           0.
    596,    14.951726,  0.750025213,           0.
    597,   14.9151211,   0.99801451,           0.
    598,   14.8688927,   1.24439251,           0.
    599,   14.8134403,   1.48886096,           0.
    600,   14.7491608,   1.73115897,           0.
    601,    14.676446,   1.97106099,           0.
    602,   14.5956774,   2.20837426,           0.
    603,   14.5072231,   2.44293165,           0.
    604,   14.4114342,    2.6745913,           0.
    605,   14.3086424,   2.90323091,           0.
    606,   14.1991634,   3.12874579,           0.
    607,   14.0832901,   3.35104299,           0.
    608,    13.961297,   3.57004213,           0.
    609,   13.8334408,   3.78567052,           0.
    610,   13.6999559,    3.9978621,           0.
    611,   13.5610619,   4.20655346,           0.
    612,   13.4169588,   4.41168261,           0.
    613,   13.2678318,   4.61318922,           0.
    614,   13.1138487,   4.81100893,           0.
    615,    12.955162,   5.00507879,           0.
    616,    12.791913,    5.1953249,           0.
    617,   12.6242266,   5.38167238,           0.
    618,   12.4522161,   5.56403542,           0.
    619,   12.2759829,   5.74232197,           0.
    620,   12.0956192,   5.91642809,           0.
    621,   11.9112425,   6.08627748,           0.
    622,   11.7229948,   6.25182772,           0.
    623,   11.5310249,   6.41305017,           0.
    624,   11.3354883,   6.56992531,           0.
    625,   11.1365404,   6.72244978,           0.
    626,   10.9343338,   6.87063074,           0.
    627,   10.7290277,   7.01448584,           0.
    628,   10.5207777,   7.15404367,           0.
    629,   10.3097343,   7.28934336,           0.
    630,   10.0960512,   7.42043161,           0.
    631,   9.87987328,   7.54736519,           0.
    632,   9.66134262,   7.67020655,           0.
    633,   9.44060135,   7.78902578,           0.
    634,   9.21778011,   7.90389824,           0.
    635,   8.99300671,   8.01490498,           0.
    636,   8.76640606,   8.12213135,           0.
    637,   8.53809452,   8.22566509,           0.
    638,   8.30818367,   8.32559872,           0.
    639,   8.07677937,   8.42202663,           0.
    640,    7.8439846,    8.5150423,           0.
    641,   7.60989189,   8.60474586,           0.
    642,   7.37459326,   8.69123459,           0.
    643,   7.13817215,   8.77460766,           0.
    644,   6.90070915,   8.85496426,           0.
    645,   6.66227865,   8.93240452,           0.
    646,   6.42295122,   9.00702572,           0.
    647,   6.18278122,    9.0788908,           0.
    648,   5.94180298,   9.14799786,           0.
    649,   5.70005035,   9.21434402,           0.
    650,   5.45755529,   9.27792263,           0.
    651,   5.21434975,   9.33873081,           0.
    652,   4.97046804,   9.39676189,           0.
    653,    4.7259407,   9.45201206,           0.
    654,   4.48080063,   9.50447655,           0.
    655,   4.23507977,   9.55415058,           0.
    656,   3.98880982,   9.60102844,           0.
    657,   3.74202371,   9.64510536,           0.
    658,   3.49475288,   9.68637657,           0.
    659,   3.24702907,   9.72483635,           0.
    660,   2.99888444,   9.76048088,           0.
    661,   2.75035095,   9.79330444,           0.
    662,   2.50146055,   9.82330227,           0.
    663,   2.25224543,   9.85046768,           0.
    664,   2.00273752,   9.87479687,           0.
    665,   1.75296855,    9.8962841,           0.
    666,   1.50297093,   9.91492462,           0.
    667,   1.25277722,   9.93071175,           0.
    668,   1.00241935,   9.94364071,           0.
    669,  0.751929879,   9.95370674,           0.
    670,  0.501341701,   9.96090317,           0.
    671,   0.25068745,   9.96522522,           0.
    672, 4.96727282e-08,   9.96666622,           0.
    673, -0.250687331,   9.96522522,           0.
    674, -0.501341581,   9.96090317,           0.
    675,  -0.75192976,   9.95370674,           0.
    676,  -1.00241911,   9.94364071,           0.
    677,  -1.25277686,   9.93071175,           0.
    678,   -1.5029707,   9.91492462,           0.
    679,  -1.75296831,    9.8962841,           0.
    680,  -2.00273728,   9.87479687,           0.
    681,  -2.25224519,   9.85046768,           0.
    682,  -2.50146079,   9.82330227,           0.
    683,  -2.75035095,   9.79330444,           0.
    684,   -2.9988842,   9.76048088,           0.
    685,  -3.24702859,   9.72483635,           0.
    686,  -3.49475241,   9.68637657,           0.
    687,  -3.74202371,   9.64510536,           0.
    688,  -3.98880935,   9.60102844,           0.
    689,  -4.23507881,   9.55415058,           0.
    690,  -4.48080015,   9.50447655,           0.
    691,  -4.72594118,   9.45201206,           0.
    692,  -4.97046804,   9.39676189,           0.
    693,  -5.21435022,   9.33873081,           0.
    694,  -5.45755529,   9.27792263,           0.
    695,  -5.70005035,   9.21434402,           0.
    696,  -5.94180346,   9.14799786,           0.
    697,   -6.1827817,   9.07888985,           0.
    698,   -6.4229517,   9.00702572,           0.
    699,  -6.66228008,   8.93240356,           0.
    700,  -6.90071058,   8.85496426,           0.
    701,  -7.13817453,   8.77460766,           0.
    702,  -7.37459517,   8.69123459,           0.
    703,  -7.60989428,   8.60474586,           0.
    704,  -7.84398603,    8.5150423,           0.
    705,  -8.07678223,   8.42202568,           0.
    706,  -8.30818653,   8.32559776,           0.
    707,  -8.53809643,   8.22566414,           0.
    708,  -8.76640797,   8.12213039,           0.
    709,  -8.99300957,   8.01490402,           0.
    710,  -9.21778202,   7.90389729,           0.
    711,  -9.44060421,   7.78902435,           0.
    712,  -9.66134644,   7.67020464,           0.
    713,  -9.87987518,   7.54736376,           0.
    714,  -10.0960531,   7.42043066,           0.
    715,  -10.3097372,   7.28934193,           0.
    716,  -10.5207787,    7.1540432,           0.
    717,  -10.7290287,   7.01448536,           0.
    718,  -10.9343348,   6.87063026,           0.
    719,  -11.1365385,   6.72245073,           0.
    720,  -11.3354883,   6.56992626,           0.
    721,   -11.531024,   6.41305113,           0.
    722,  -11.7229929,   6.25182962,           0.
    723,  -11.9112406,   6.08627939,           0.
    724,  -12.0956182,   5.91642952,           0.
    725,  -12.2759819,   5.74232292,           0.
    726,  -12.4522152,   5.56403589,           0.
    727,  -12.6242256,   5.38167334,           0.
    728,  -12.7919121,   5.19532633,           0.
    729,  -12.9551611,   5.00507975,           0.
    730,  -13.1138468,   4.81101179,           0.
    731,  -13.2678308,   4.61319065,           0.
    732,  -13.4169579,   4.41168404,           0.
    733,  -13.5610609,   4.20655489,           0.
    734,   -13.699955,   3.99786425,           0.
    735,  -13.8334389,   3.78567314,           0.
    736,  -13.9612961,   3.57004404,           0.
    737,  -14.0832891,   3.35104489,           0.
    738,  -14.1991625,   3.12874746,           0.
    739,  -14.3086414,   2.90323329,           0.
    740,  -14.4114332,   2.67459297,           0.
    741,  -14.5072222,   2.44293332,           0.
    742,  -14.5956764,   2.20837545,           0.
    743,   -14.676445,   1.97106218,           0.
    744,  -14.7491608,   1.73115933,           0.
    745,  -14.8134403,   1.48886144,           0.
    746,  -14.8688927,   1.24439299,           0.
    747,  -14.9151211,  0.998014867,           0.
    748,   -14.951726,  0.750025272,           0.
    749,  -14.9783192,   0.50076443,           0.
    750,  -14.9945259,  0.250614136,           0.
    751,  -14.9945288, -0.250550926,       -14.75
    752,  -14.9945297, -0.250532627,        -14.5
    753,  -14.9945297, -0.250532627,       -14.25
    754,  -14.9945297, -0.250532627,         -14.
    755,  -14.9945297, -0.250532627,       -13.75
    756,  -14.9945297, -0.250532627,        -13.5
    757,  -14.9945297, -0.250532627,   -13.250001
    758,  -14.9945297, -0.250532627,         -13.
    759,  -14.9945297, -0.250532627,       -12.75
    760,  -14.9945297, -0.250532627,        -12.5
    761,  -14.9945297, -0.250532627,       -12.25
    762,  -14.9945297, -0.250532627,         -12.
    763,  -14.9945297, -0.250532627,       -11.75
    764,  -14.9945297, -0.250532627,        -11.5
    765,  -14.9945297, -0.250532627,       -11.25
    766,  -14.9945297, -0.250532627,         -11.
    767,  -14.9945297, -0.250532627,       -10.75
    768,  -14.9945297, -0.250532627,   -10.499999
    769,  -14.9945297, -0.250532627,       -10.25
    770,  -14.9945297, -0.250532627,         -10.
    771,  -14.9945297, -0.250532627,        -9.75
    772,  -14.9945297, -0.250532627,         -9.5
    773,  -14.9945297, -0.250532627,        -9.25
    774,  -14.9945297, -0.250532627,          -9.
    775,  -14.9945297, -0.250532627,        -8.75
    776,  -14.9945297, -0.250532627,         -8.5
    777,  -14.9945297, -0.250532627,        -8.25
    778,  -14.9945297, -0.250532627,          -8.
    779,  -14.9945297, -0.250532627,        -7.75
    780,  -14.9945297, -0.250532627,         -7.5
    781,  -14.9945297, -0.250532627,        -7.25
    782,  -14.9945297, -0.250532627,          -7.
    783,  -14.9945297, -0.250532627,        -6.75
    784,  -14.9945297, -0.250532627,         -6.5
    785,  -14.9945297, -0.250532627,        -6.25
    786,  -14.9945297, -0.250532627,  -6.00000048
    787,  -14.9945297, -0.250532627,        -5.75
    788,  -14.9945297, -0.250532627,         -5.5
    789,  -14.9945297, -0.250532627,        -5.25
    790,  -14.9945297, -0.250532627,          -5.
    791,  -14.9945297, -0.250532627,        -4.75
    792,  -14.9945297, -0.250532627,         -4.5
    793,  -14.9945297, -0.250532627,        -4.25
    794,  -14.9945297, -0.250532627,          -4.
    795,  -14.9945297, -0.250532627,        -3.75
    796,  -14.9945297, -0.250532627,         -3.5
    797,  -14.9945297, -0.250532627,  -3.24999976
    798,  -14.9945297, -0.250532627,          -3.
    799,  -14.9945297, -0.250532627,        -2.75
    800,  -14.9945297, -0.250532627,         -2.5
    801,  -14.9945297, -0.250532627,        -2.25
    802,  -14.9945297, -0.250532627,          -2.
    803,  -14.9945297, -0.250532627,        -1.75
    804,  -14.9945297, -0.250532627,         -1.5
    805,  -14.9945297, -0.250532627,        -1.25
    806,  -14.9945297, -0.250532627,          -1.
    807,  -14.9945297, -0.250532627,        -0.75
    808,  -14.9945297, -0.250532627,         -0.5
    809,  -14.9945297, -0.250532627,        -0.25
    810,  -14.9783306, -0.500629723,       -14.75
    811,  -14.9783344, -0.500590146,        -14.5
    812,  -14.9783344, -0.500584066,       -14.25
    813,  -14.9783354, -0.500577927,         -14.
    814,  -14.9783354, -0.500577927,       -13.75
    815,  -14.9783354, -0.500577927,        -13.5
    816,  -14.9783354, -0.500577927,   -13.250001
    817,  -14.9783354, -0.500577927,         -13.
    818,  -14.9783354, -0.500577927,       -12.75
    819,  -14.9783354, -0.500577927,        -12.5
    820,  -14.9783354, -0.500577927,       -12.25
    821,  -14.9783354, -0.500577927,         -12.
    822,  -14.9783354, -0.500577927,       -11.75
    823,  -14.9783354, -0.500577927,        -11.5
    824,  -14.9783354, -0.500577927,       -11.25
    825,  -14.9783354, -0.500577927,         -11.
    826,  -14.9783354, -0.500577927,       -10.75
    827,  -14.9783354, -0.500577927,   -10.499999
    828,  -14.9783354, -0.500577927,       -10.25
    829,  -14.9783354, -0.500577927,         -10.
    830,  -14.9783354, -0.500577927,        -9.75
    831,  -14.9783354, -0.500577927,         -9.5
    832,  -14.9783354, -0.500577927,        -9.25
    833,  -14.9783354, -0.500577927,          -9.
    834,  -14.9783354, -0.500577927,        -8.75
    835,  -14.9783354, -0.500577927,         -8.5
    836,  -14.9783354, -0.500577927,        -8.25
    837,  -14.9783354, -0.500577927,          -8.
    838,  -14.9783354, -0.500577927,        -7.75
    839,  -14.9783354, -0.500577927,         -7.5
    840,  -14.9783354, -0.500577927,  -7.25000048
    841,  -14.9783354, -0.500577927,          -7.
    842,  -14.9783354, -0.500577927,        -6.75
    843,  -14.9783354, -0.500577927,         -6.5
    844,  -14.9783354, -0.500577927,        -6.25
    845,  -14.9783354, -0.500577927,  -6.00000048
    846,  -14.9783354, -0.500577927,        -5.75
    847,  -14.9783354, -0.500577927,         -5.5
    848,  -14.9783354, -0.500577927,        -5.25
    849,  -14.9783354, -0.500577927,          -5.
    850,  -14.9783354, -0.500577927,        -4.75
    851,  -14.9783354, -0.500577927,         -4.5
    852,  -14.9783354, -0.500577927,        -4.25
    853,  -14.9783354, -0.500577927,          -4.
    854,  -14.9783354, -0.500577927,        -3.75
    855,  -14.9783354, -0.500577927,         -3.5
    856,  -14.9783354, -0.500577927,        -3.25
    857,  -14.9783354, -0.500577927,          -3.
    858,  -14.9783354, -0.500577927,        -2.75
    859,  -14.9783354, -0.500577927,         -2.5
    860,  -14.9783354, -0.500577927,        -2.25
    861,  -14.9783354, -0.500577927,          -2.
    862,  -14.9783354, -0.500577927,        -1.75
    863,  -14.9783354, -0.500577927,         -1.5
    864,  -14.9783354, -0.500577927,        -1.25
    865,  -14.9783354, -0.500577927,          -1.
    866,  -14.9783354, -0.500577927,        -0.75
    867,  -14.9783354, -0.500577927,         -0.5
    868,  -14.9783354, -0.500577927,        -0.25
    869,  -14.9517508, -0.749830425,       -14.75
    870,  -14.9517584, -0.749772668,   -14.500001
    871,  -14.9517612, -0.749754429,       -14.25
    872,  -14.9517612, -0.749748349,         -14.
    873,  -14.9517612, -0.749748349,       -13.75
    874,  -14.9517612, -0.749748349,        -13.5
    875,  -14.9517612, -0.749748349,       -13.25
    876,  -14.9517612, -0.749748349,         -13.
    877,  -14.9517612, -0.749748349,       -12.75
    878,  -14.9517612, -0.749748349,        -12.5
    879,  -14.9517612, -0.749748349,       -12.25
    880,  -14.9517612, -0.749748349,         -12.
    881,  -14.9517612, -0.749748349,       -11.75
    882,  -14.9517612, -0.749748349,        -11.5
    883,  -14.9517612, -0.749748349,       -11.25
    884,  -14.9517612, -0.749748349,         -11.
    885,  -14.9517612, -0.749748349,       -10.75
    886,  -14.9517612, -0.749748349,   -10.499999
    887,  -14.9517612, -0.749748349,       -10.25
    888,  -14.9517612, -0.749748349,         -10.
    889,  -14.9517612, -0.749748349,        -9.75
    890,  -14.9517612, -0.749748349,         -9.5
    891,  -14.9517612, -0.749748349,        -9.25
    892,  -14.9517612, -0.749748349,          -9.
    893,  -14.9517612, -0.749748349,        -8.75
    894,  -14.9517612, -0.749748349,         -8.5
    895,  -14.9517612, -0.749748349,        -8.25
    896,  -14.9517612, -0.749748349,          -8.
    897,  -14.9517612, -0.749748349,  -7.74999952
    898,  -14.9517612, -0.749748349,         -7.5
    899,  -14.9517612, -0.749748349,        -7.25
    900,  -14.9517612, -0.749748349,          -7.
    901,  -14.9517612, -0.749748349,        -6.75
    902,  -14.9517612, -0.749748349,         -6.5
    903,  -14.9517612, -0.749748349,        -6.25
    904,  -14.9517612, -0.749748349,          -6.
    905,  -14.9517612, -0.749748349,        -5.75
    906,  -14.9517612, -0.749748349,         -5.5
    907,  -14.9517612, -0.749748349,        -5.25
    908,  -14.9517612, -0.749748349,          -5.
    909,  -14.9517612, -0.749748349,        -4.75
    910,  -14.9517612, -0.749748349,         -4.5
    911,  -14.9517612, -0.749748349,        -4.25
    912,  -14.9517612, -0.749748349,          -4.
    913,  -14.9517612, -0.749748349,        -3.75
    914,  -14.9517612, -0.749748349,         -3.5
    915,  -14.9517612, -0.749748349,  -3.24999976
    916,  -14.9517612, -0.749748349,          -3.
    917,  -14.9517612, -0.749748349,        -2.75
    918,  -14.9517612, -0.749748349,         -2.5
    919,  -14.9517612, -0.749748349,        -2.25
    920,  -14.9517612, -0.749748349,          -2.
    921,  -14.9517612, -0.749748349,        -1.75
    922,  -14.9517612, -0.749748349,         -1.5
    923,  -14.9517612, -0.749748349,        -1.25
    924,  -14.9517612, -0.749748349,          -1.
    925,  -14.9517612, -0.749748349,        -0.75
    926,  -14.9517612, -0.749748349,         -0.5
    927,  -14.9517612, -0.749748349,        -0.25
    928,  -14.9151621,   -0.9977687,       -14.75
    929,  -14.9151745, -0.997695923,   -14.500001
    930,  -14.9151783, -0.997671664,       -14.25
    931,  -14.9151793, -0.997665644,         -14.
    932,  -14.9151802, -0.997659564,       -13.75
    933,  -14.9151802, -0.997659564,        -13.5
    934,  -14.9151802, -0.997659564,   -13.250001
    935,  -14.9151802, -0.997659564,         -13.
    936,  -14.9151802, -0.997659564,       -12.75
    937,  -14.9151802, -0.997659564,        -12.5
    938,  -14.9151802, -0.997659564,       -12.25
    939,  -14.9151802, -0.997659564,         -12.
    940,  -14.9151802, -0.997659564,       -11.75
    941,  -14.9151802, -0.997659564,        -11.5
    942,  -14.9151802, -0.997659564,       -11.25
    943,  -14.9151802, -0.997659564,         -11.
    944,  -14.9151802, -0.997659564,       -10.75
    945,  -14.9151802, -0.997659564,   -10.499999
    946,  -14.9151802, -0.997659564,       -10.25
    947,  -14.9151802, -0.997659564,         -10.
    948,  -14.9151802, -0.997659564,        -9.75
    949,  -14.9151802, -0.997659564,         -9.5
    950,  -14.9151802, -0.997659564,        -9.25
    951,  -14.9151802, -0.997659564,          -9.
    952,  -14.9151802, -0.997659564,        -8.75
    953,  -14.9151802, -0.997659564,         -8.5
    954,  -14.9151802, -0.997659564,        -8.25
    955,  -14.9151802, -0.997659564,          -8.
    956,  -14.9151802, -0.997659564,        -7.75
    957,  -14.9151802, -0.997659564,         -7.5
    958,  -14.9151802, -0.997659564,  -7.25000048
    959,  -14.9151802, -0.997659564,          -7.
    960,  -14.9151802, -0.997659564,        -6.75
    961,  -14.9151802, -0.997659564,         -6.5
    962,  -14.9151802, -0.997659564,        -6.25
    963,  -14.9151802, -0.997659564,  -6.00000048
    964,  -14.9151802, -0.997659564,        -5.75
    965,  -14.9151802, -0.997659564,         -5.5
    966,  -14.9151802, -0.997659564,        -5.25
    967,  -14.9151802, -0.997659564,          -5.
    968,  -14.9151802, -0.997659564,        -4.75
    969,  -14.9151802, -0.997659564,         -4.5
    970,  -14.9151802, -0.997659564,        -4.25
    971,  -14.9151802, -0.997659564,          -4.
    972,  -14.9151802, -0.997659564,        -3.75
    973,  -14.9151802, -0.997659564,         -3.5
    974,  -14.9151802, -0.997659564,        -3.25
    975,  -14.9151802, -0.997659564,          -3.
    976,  -14.9151802, -0.997659564,        -2.75
    977,  -14.9151802, -0.997659564,         -2.5
    978,  -14.9151802, -0.997659564,        -2.25
    979,  -14.9151802, -0.997659564,          -2.
    980,  -14.9151802, -0.997659564,        -1.75
    981,  -14.9151802, -0.997659564,         -1.5
    982,  -14.9151802, -0.997659564,        -1.25
    983,  -14.9151802, -0.997659564,          -1.
    984,  -14.9151802, -0.997659564,        -0.75
    985,  -14.9151802, -0.997659564,         -0.5
    986,  -14.9151802, -0.997659564,        -0.25
    987,  -14.8689518,   -1.2441076,       -14.75
    988,  -14.8689699,  -1.24401999,        -14.5
    989,  -14.8689756,  -1.24399281,       -14.25
    990,  -14.8689775,  -1.24398375,         -14.
    991,  -14.8689785,  -1.24398077,       -13.75
    992,  -14.8689785,  -1.24398077,        -13.5
    993,  -14.8689785,  -1.24398077,   -13.250001
    994,  -14.8689785,  -1.24398077,         -13.
    995,  -14.8689785,  -1.24398077,       -12.75
    996,  -14.8689785,  -1.24398077,        -12.5
    997,  -14.8689785,  -1.24398077,       -12.25
    998,  -14.8689785,  -1.24398077,         -12.
    999,  -14.8689785,  -1.24398077,       -11.75
   1000,  -14.8689785,  -1.24398077,        -11.5
   1001,  -14.8689785,  -1.24398077,       -11.25
   1002,  -14.8689785,  -1.24398077,         -11.
   1003,  -14.8689785,  -1.24398077,       -10.75
   1004,  -14.8689785,  -1.24398077,   -10.499999
   1005,  -14.8689785,  -1.24398077,       -10.25
   1006,  -14.8689785,  -1.24398077,         -10.
   1007,  -14.8689785,  -1.24398077,        -9.75
   1008,  -14.8689785,  -1.24398077,         -9.5
   1009,  -14.8689785,  -1.24398077,        -9.25
   1010,  -14.8689785,  -1.24398077,          -9.
   1011,  -14.8689785,  -1.24398077,        -8.75
   1012,  -14.8689785,  -1.24398077,         -8.5
   1013,  -14.8689785,  -1.24398077,        -8.25
   1014,  -14.8689785,  -1.24398077,          -8.
   1015,  -14.8689785,  -1.24398077,        -7.75
   1016,  -14.8689785,  -1.24398077,         -7.5
   1017,  -14.8689785,  -1.24398077,        -7.25
   1018,  -14.8689785,  -1.24398077,          -7.
   1019,  -14.8689785,  -1.24398077,        -6.75
   1020,  -14.8689785,  -1.24398077,         -6.5
   1021,  -14.8689785,  -1.24398077,        -6.25
   1022,  -14.8689785,  -1.24398077,  -6.00000048
   1023,  -14.8689785,  -1.24398077,        -5.75
   1024,  -14.8689785,  -1.24398077,         -5.5
   1025,  -14.8689785,  -1.24398077,        -5.25
   1026,  -14.8689785,  -1.24398077,          -5.
   1027,  -14.8689785,  -1.24398077,        -4.75
   1028,  -14.8689785,  -1.24398077,         -4.5
   1029,  -14.8689785,  -1.24398077,        -4.25
   1030,  -14.8689785,  -1.24398077,          -4.
   1031,  -14.8689785,  -1.24398077,        -3.75
   1032,  -14.8689785,  -1.24398077,         -3.5
   1033,  -14.8689785,  -1.24398077,  -3.24999976
   1034,  -14.8689785,  -1.24398077,          -3.
   1035,  -14.8689785,  -1.24398077,        -2.75
   1036,  -14.8689785,  -1.24398077,         -2.5
   1037,  -14.8689785,  -1.24398077,        -2.25
   1038,  -14.8689785,  -1.24398077,          -2.
   1039,  -14.8689785,  -1.24398077,        -1.75
   1040,  -14.8689785,  -1.24398077,         -1.5
   1041,  -14.8689785,  -1.24398077,        -1.25
   1042,  -14.8689785,  -1.24398077,          -1.
   1043,  -14.8689785,  -1.24398077,        -0.75
   1044,  -14.8689785,  -1.24398077,         -0.5
   1045,  -14.8689785,  -1.24398077,        -0.25
   1046,  -14.8135166,  -1.48855186,       -14.75
   1047,  -14.8135405,  -1.48845267,        -14.5
   1048,  -14.8135481,  -1.48842263,       -14.25
   1049,    -14.81355,  -1.48841357,         -14.
   1050,  -14.8135519,  -1.48840761,       -13.75
   1051,  -14.8135519,  -1.48840761,        -13.5
   1052,  -14.8135519,  -1.48840761,       -13.25
   1053,  -14.8135519,  -1.48840761,         -13.
   1054,  -14.8135519,  -1.48840761,       -12.75
   1055,  -14.8135519,  -1.48840761,        -12.5
   1056,  -14.8135519,  -1.48840761,       -12.25
   1057,  -14.8135519,  -1.48840761,         -12.
   1058,  -14.8135519,  -1.48840761,       -11.75
   1059,  -14.8135519,  -1.48840761,        -11.5
   1060,  -14.8135519,  -1.48840761,       -11.25
   1061,  -14.8135519,  -1.48840761,         -11.
   1062,  -14.8135519,  -1.48840761,       -10.75
   1063,  -14.8135519,  -1.48840761,   -10.499999
   1064,  -14.8135519,  -1.48840761,       -10.25
   1065,  -14.8135519,  -1.48840761,         -10.
   1066,  -14.8135519,  -1.48840761,        -9.75
   1067,  -14.8135519,  -1.48840761,         -9.5
   1068,  -14.8135519,  -1.48840761,        -9.25
   1069,  -14.8135519,  -1.48840761,          -9.
   1070,  -14.8135519,  -1.48840761,        -8.75
   1071,  -14.8135519,  -1.48840761,         -8.5
   1072,  -14.8135519,  -1.48840761,        -8.25
   1073,  -14.8135519,  -1.48840761,          -8.
   1074,  -14.8135519,  -1.48840761,        -7.75
   1075,  -14.8135519,  -1.48840761,         -7.5
   1076,  -14.8135519,  -1.48840761,        -7.25
   1077,  -14.8135519,  -1.48840761,          -7.
   1078,  -14.8135519,  -1.48840761,        -6.75
   1079,  -14.8135519,  -1.48840761,         -6.5
   1080,  -14.8135519,  -1.48840761,        -6.25
   1081,  -14.8135519,  -1.48840761,  -6.00000048
   1082,  -14.8135519,  -1.48840761,        -5.75
   1083,  -14.8135519,  -1.48840761,         -5.5
   1084,  -14.8135519,  -1.48840761,        -5.25
   1085,  -14.8135519,  -1.48840761,          -5.
   1086,  -14.8135519,  -1.48840761,        -4.75
   1087,  -14.8135519,  -1.48840761,         -4.5
   1088,  -14.8135519,  -1.48840761,        -4.25
   1089,  -14.8135519,  -1.48840761,          -4.
   1090,  -14.8135519,  -1.48840761,        -3.75
   1091,  -14.8135519,  -1.48840761,         -3.5
   1092,  -14.8135519,  -1.48840761,  -3.24999976
   1093,  -14.8135519,  -1.48840761,          -3.
   1094,  -14.8135519,  -1.48840761,        -2.75
   1095,  -14.8135519,  -1.48840761,         -2.5
   1096,  -14.8135519,  -1.48840761,        -2.25
   1097,  -14.8135519,  -1.48840761,          -2.
   1098,  -14.8135519,  -1.48840761,        -1.75
   1099,  -14.8135519,  -1.48840761,         -1.5
   1100,  -14.8135519,  -1.48840761,        -1.25
   1101,  -14.8135519,  -1.48840761,          -1.
   1102,  -14.8135519,  -1.48840761,        -0.75
   1103,  -14.8135519,  -1.48840761,         -0.5
   1104,  -14.8135519,  -1.48840761,        -0.25
   1105,  -14.7492523,  -1.73083615,       -14.75
   1106,  -14.7492819,  -1.73073161,        -14.5
   1107,  -14.7492914,   -1.7306987,       -14.25
   1108,  -14.7492943,  -1.73068666,         -14.
   1109,  -14.7492952,  -1.73068368,       -13.75
   1110,  -14.7492962,   -1.7306807,        -13.5
   1111,  -14.7492962,   -1.7306807,   -13.250001
   1112,  -14.7492962,   -1.7306807,         -13.
   1113,  -14.7492962,   -1.7306807,       -12.75
   1114,  -14.7492962,   -1.7306807,        -12.5
   1115,  -14.7492962,   -1.7306807,       -12.25
   1116,  -14.7492962,   -1.7306807,         -12.
   1117,  -14.7492962,   -1.7306807,       -11.75
   1118,  -14.7492962,   -1.7306807,        -11.5
   1119,  -14.7492962,   -1.7306807,       -11.25
   1120,  -14.7492962,   -1.7306807,         -11.
   1121,  -14.7492962,   -1.7306807,       -10.75
   1122,  -14.7492962,   -1.7306807,        -10.5
   1123,  -14.7492962,   -1.7306807,       -10.25
   1124,  -14.7492962,   -1.7306807,         -10.
   1125,  -14.7492962,   -1.7306807,        -9.75
   1126,  -14.7492962,   -1.7306807,         -9.5
   1127,  -14.7492962,   -1.7306807,        -9.25
   1128,  -14.7492962,   -1.7306807,          -9.
   1129,  -14.7492962,   -1.7306807,        -8.75
   1130,  -14.7492962,   -1.7306807,         -8.5
   1131,  -14.7492962,   -1.7306807,        -8.25
   1132,  -14.7492962,   -1.7306807,          -8.
   1133,  -14.7492962,   -1.7306807,        -7.75
   1134,  -14.7492962,   -1.7306807,         -7.5
   1135,  -14.7492962,   -1.7306807,        -7.25
   1136,  -14.7492962,   -1.7306807,          -7.
   1137,  -14.7492962,   -1.7306807,        -6.75
   1138,  -14.7492962,   -1.7306807,         -6.5
   1139,  -14.7492962,   -1.7306807,        -6.25
   1140,  -14.7492962,   -1.7306807,  -6.00000048
   1141,  -14.7492962,   -1.7306807,        -5.75
   1142,  -14.7492962,   -1.7306807,         -5.5
   1143,  -14.7492962,   -1.7306807,        -5.25
   1144,  -14.7492962,   -1.7306807,          -5.
   1145,  -14.7492962,   -1.7306807,        -4.75
   1146,  -14.7492962,   -1.7306807,         -4.5
   1147,  -14.7492962,   -1.7306807,        -4.25
   1148,  -14.7492962,   -1.7306807,          -4.
   1149,  -14.7492962,   -1.7306807,        -3.75
   1150,  -14.7492962,   -1.7306807,         -3.5
   1151,  -14.7492962,   -1.7306807,  -3.24999976
   1152,  -14.7492962,   -1.7306807,          -3.
   1153,  -14.7492962,   -1.7306807,        -2.75
   1154,  -14.7492962,   -1.7306807,         -2.5
   1155,  -14.7492962,   -1.7306807,        -2.25
   1156,  -14.7492962,   -1.7306807,          -2.
   1157,  -14.7492962,   -1.7306807,        -1.75
   1158,  -14.7492962,   -1.7306807,         -1.5
   1159,  -14.7492962,   -1.7306807,        -1.25
   1160,  -14.7492962,   -1.7306807,          -1.
   1161,  -14.7492962,   -1.7306807,        -0.75
   1162,  -14.7492962,   -1.7306807,         -0.5
   1163,  -14.7492962,   -1.7306807,        -0.25
   1164,  -14.6765518,  -1.97073102,       -14.75
   1165,  -14.6765862,  -1.97062409,        -14.5
   1166,  -14.6765976,  -1.97058833,       -14.25
   1167,  -14.6766014,  -1.97057652,         -14.
   1168,  -14.6766024,  -1.97057354,       -13.75
   1169,  -14.6766033,  -1.97057056,        -13.5
   1170,  -14.6766033,  -1.97057056,   -13.250001
   1171,  -14.6766033,  -1.97057056,         -13.
   1172,  -14.6766033,  -1.97057056,       -12.75
   1173,  -14.6766033,  -1.97057056,        -12.5
   1174,  -14.6766033,  -1.97057056,       -12.25
   1175,  -14.6766033,  -1.97057056,         -12.
   1176,  -14.6766033,  -1.97057056,       -11.75
   1177,  -14.6766033,  -1.97057056,        -11.5
   1178,  -14.6766033,  -1.97057056,       -11.25
   1179,  -14.6766033,  -1.97057056,         -11.
   1180,  -14.6766033,  -1.97057056,       -10.75
   1181,  -14.6766033,  -1.97057056,   -10.499999
   1182,  -14.6766033,  -1.97057056,       -10.25
   1183,  -14.6766033,  -1.97057056,         -10.
   1184,  -14.6766033,  -1.97057056,        -9.75
   1185,  -14.6766033,  -1.97057056,         -9.5
   1186,  -14.6766033,  -1.97057056,        -9.25
   1187,  -14.6766033,  -1.97057056,          -9.
   1188,  -14.6766033,  -1.97057056,        -8.75
   1189,  -14.6766033,  -1.97057056,         -8.5
   1190,  -14.6766033,  -1.97057056,        -8.25
   1191,  -14.6766033,  -1.97057056,          -8.
   1192,  -14.6766033,  -1.97057056,        -7.75
   1193,  -14.6766033,  -1.97057056,         -7.5
   1194,  -14.6766033,  -1.97057056,        -7.25
   1195,  -14.6766033,  -1.97057056,          -7.
   1196,  -14.6766033,  -1.97057056,        -6.75
   1197,  -14.6766033,  -1.97057056,         -6.5
   1198,  -14.6766033,  -1.97057056,        -6.25
   1199,  -14.6766033,  -1.97057056,  -6.00000048
   1200,  -14.6766033,  -1.97057056,        -5.75
   1201,  -14.6766033,  -1.97057056,         -5.5
   1202,  -14.6766033,  -1.97057056,        -5.25
   1203,  -14.6766033,  -1.97057056,          -5.
   1204,  -14.6766033,  -1.97057056,        -4.75
   1205,  -14.6766033,  -1.97057056,         -4.5
   1206,  -14.6766033,  -1.97057056,        -4.25
   1207,  -14.6766033,  -1.97057056,          -4.
   1208,  -14.6766033,  -1.97057056,        -3.75
   1209,  -14.6766033,  -1.97057056,         -3.5
   1210,  -14.6766033,  -1.97057056,  -3.24999976
   1211,  -14.6766033,  -1.97057056,          -3.
   1212,  -14.6766033,  -1.97057056,        -2.75
   1213,  -14.6766033,  -1.97057056,         -2.5
   1214,  -14.6766033,  -1.97057056,        -2.25
   1215,  -14.6766033,  -1.97057056,          -2.
   1216,  -14.6766033,  -1.97057056,        -1.75
   1217,  -14.6766033,  -1.97057056,         -1.5
   1218,  -14.6766033,  -1.97057056,        -1.25
   1219,  -14.6766033,  -1.97057056,          -1.
   1220,  -14.6766033,  -1.97057056,        -0.75
   1221,  -14.6766033,  -1.97057056,         -0.5
   1222,  -14.6766033,  -1.97057056,        -0.25
   1223,  -14.5957947,  -2.20804787,       -14.75
   1224,  -14.5958328,  -2.20794177,   -14.500001
   1225,  -14.5958452,  -2.20790625,       -14.25
   1226,   -14.595849,  -2.20789456,         -14.
   1227,  -14.5958519,   -2.2078886,       -13.75
   1228,  -14.5958519,   -2.2078886,        -13.5
   1229,  -14.5958519,   -2.2078886,   -13.250001
   1230,  -14.5958519,   -2.2078886,         -13.
   1231,  -14.5958519,   -2.2078886,       -12.75
   1232,  -14.5958519,   -2.2078886,        -12.5
   1233,  -14.5958519,   -2.2078886,       -12.25
   1234,  -14.5958519,   -2.2078886,         -12.
   1235,  -14.5958519,   -2.2078886,       -11.75
   1236,  -14.5958519,   -2.2078886,        -11.5
   1237,  -14.5958519,   -2.2078886,       -11.25
   1238,  -14.5958519,   -2.2078886,         -11.
   1239,  -14.5958519,   -2.2078886,       -10.75
   1240,  -14.5958519,   -2.2078886,   -10.499999
   1241,  -14.5958538,  -2.20788264,       -10.25
   1242,  -14.5958538,  -2.20788264,         -10.
   1243,  -14.5958538,  -2.20788264,        -9.75
   1244,  -14.5958538,  -2.20788264,         -9.5
   1245,  -14.5958538,  -2.20788264,        -9.25
   1246,  -14.5958538,  -2.20788264,          -9.
   1247,  -14.5958538,  -2.20788264,        -8.75
   1248,  -14.5958538,  -2.20788264,         -8.5
   1249,  -14.5958538,  -2.20788264,        -8.25
   1250,  -14.5958538,  -2.20788264,          -8.
   1251,  -14.5958538,  -2.20788264,        -7.75
   1252,  -14.5958538,  -2.20788264,         -7.5
   1253,  -14.5958538,  -2.20788264,        -7.25
   1254,  -14.5958538,  -2.20788264,          -7.
   1255,  -14.5958538,  -2.20788264,        -6.75
   1256,  -14.5958538,  -2.20788264,         -6.5
   1257,  -14.5958538,  -2.20788264,        -6.25
   1258,  -14.5958538,  -2.20788264,  -6.00000048
   1259,  -14.5958538,  -2.20788264,        -5.75
   1260,  -14.5958538,  -2.20788264,         -5.5
   1261,  -14.5958538,  -2.20788264,        -5.25
   1262,  -14.5958538,  -2.20788264,          -5.
   1263,  -14.5958538,  -2.20788264,        -4.75
   1264,  -14.5958538,  -2.20788264,         -4.5
   1265,  -14.5958538,  -2.20788264,        -4.25
   1266,  -14.5958538,  -2.20788264,          -4.
   1267,  -14.5958538,  -2.20788264,        -3.75
   1268,  -14.5958538,  -2.20788264,         -3.5
   1269,  -14.5958538,  -2.20788264,  -3.24999976
   1270,  -14.5958538,  -2.20788264,          -3.
   1271,  -14.5958538,  -2.20788264,        -2.75
   1272,  -14.5958538,  -2.20788264,         -2.5
   1273,  -14.5958538,  -2.20788264,        -2.25
   1274,  -14.5958538,  -2.20788264,          -2.
   1275,  -14.5958538,  -2.20788264,        -1.75
   1276,  -14.5958538,  -2.20788264,         -1.5
   1277,  -14.5958538,  -2.20788264,        -1.25
   1278,  -14.5958538,  -2.20788264,          -1.
   1279,  -14.5958538,  -2.20788264,        -0.75
   1280,  -14.5958538,  -2.20788264,         -0.5
   1281,  -14.5958538,  -2.20788264,        -0.25
   1282,  -14.5073481,  -2.44261551,       -14.75
   1283,    -14.50739,  -2.44251013,        -14.5
   1284,  -14.5074034,  -2.44247508,       -14.25
   1285,  -14.5074081,   -2.4424634,         -14.
   1286,    -14.50741,  -2.44245744,       -13.75
   1287,    -14.50741,  -2.44245744,        -13.5
   1288,    -14.50741,  -2.44245744,       -13.25
   1289,    -14.50741,  -2.44245744,         -13.
   1290,    -14.50741,  -2.44245744,       -12.75
   1291,    -14.50741,  -2.44245744,        -12.5
   1292,    -14.50741,  -2.44245744,       -12.25
   1293,    -14.50741,  -2.44245744,         -12.
   1294,    -14.50741,  -2.44245744,       -11.75
   1295,    -14.50741,  -2.44245744,        -11.5
   1296,    -14.50741,  -2.44245744,       -11.25
   1297,    -14.50741,  -2.44245744,         -11.
   1298,    -14.50741,  -2.44245744,       -10.75
   1299,    -14.50741,  -2.44245744,   -10.499999
   1300,   -14.507412,  -2.44245458,       -10.25
   1301,  -14.5074129,  -2.44245172,         -10.
   1302,  -14.5074129,  -2.44245172,        -9.75
   1303,  -14.5074129,  -2.44245172,         -9.5
   1304,  -14.5074129,  -2.44245172,        -9.25
   1305,  -14.5074129,  -2.44245172,          -9.
   1306,  -14.5074129,  -2.44245172,        -8.75
   1307,  -14.5074129,  -2.44245172,         -8.5
   1308,  -14.5074129,  -2.44245172,        -8.25
   1309,  -14.5074129,  -2.44245172,          -8.
   1310,  -14.5074129,  -2.44245172,        -7.75
   1311,  -14.5074129,  -2.44245172,         -7.5
   1312,  -14.5074129,  -2.44245172,  -7.25000048
   1313,  -14.5074129,  -2.44245172,          -7.
   1314,  -14.5074129,  -2.44245172,        -6.75
   1315,  -14.5074129,  -2.44245172,         -6.5
   1316,  -14.5074129,  -2.44245172,        -6.25
   1317,  -14.5074129,  -2.44245172,  -6.00000048
   1318,  -14.5074129,  -2.44245172,        -5.75
   1319,  -14.5074129,  -2.44245172,         -5.5
   1320,  -14.5074129,  -2.44245172,        -5.25
   1321,  -14.5074129,  -2.44245172,          -5.
   1322,  -14.5074129,  -2.44245172,        -4.75
   1323,  -14.5074129,  -2.44245172,         -4.5
   1324,  -14.5074129,  -2.44245172,        -4.25
   1325,  -14.5074129,  -2.44245172,          -4.
   1326,  -14.5074129,  -2.44245172,        -3.75
   1327,  -14.5074129,  -2.44245172,         -3.5
   1328,  -14.5074129,  -2.44245172,        -3.25
   1329,  -14.5074129,  -2.44245172,          -3.
   1330,  -14.5074129,  -2.44245172,        -2.75
   1331,  -14.5074129,  -2.44245172,         -2.5
   1332,  -14.5074129,  -2.44245172,        -2.25
   1333,  -14.5074129,  -2.44245172,          -2.
   1334,  -14.5074129,  -2.44245172,        -1.75
   1335,  -14.5074129,  -2.44245172,         -1.5
   1336,  -14.5074129,  -2.44245172,        -1.25
   1337,  -14.5074129,  -2.44245172,          -1.
   1338,  -14.5074129,  -2.44245172,        -0.75
   1339,  -14.5074129,  -2.44245172,         -0.5
   1340,  -14.5074129,  -2.44245172,        -0.25
   1341,  -14.4115639,  -2.67428994,       -14.75
   1342,  -14.4116077,  -2.67418838,        -14.5
   1343,   -14.411623,  -2.67415357,       -14.25
   1344,  -14.4116278,  -2.67414212,         -14.
   1345,  -14.4116287,  -2.67413902,       -13.75
   1346,  -14.4116306,  -2.67413616,        -13.5
   1347,  -14.4116306,  -2.67413616,   -13.250001
   1348,  -14.4116306,  -2.67413616,         -13.
   1349,  -14.4116306,  -2.67413616,       -12.75
   1350,  -14.4116306,  -2.67413616,        -12.5
   1351,  -14.4116306,  -2.67413616,       -12.25
   1352,  -14.4116306,  -2.67413616,         -12.
   1353,  -14.4116306,  -2.67413616,       -11.75
   1354,  -14.4116306,  -2.67413616,        -11.5
   1355,  -14.4116306,  -2.67413616,       -11.25
   1356,  -14.4116306,  -2.67413616,         -11.
   1357,  -14.4116306,  -2.67413616,       -10.75
   1358,  -14.4116306,  -2.67413616,   -10.499999
   1359,  -14.4116306,  -2.67413616,       -10.25
   1360,  -14.4116306,  -2.67413616,         -10.
   1361,  -14.4116306,  -2.67413616,        -9.75
   1362,  -14.4116306,  -2.67413616,         -9.5
   1363,  -14.4116306,  -2.67413616,        -9.25
   1364,  -14.4116306,  -2.67413616,          -9.
   1365,  -14.4116306,  -2.67413616,        -8.75
   1366,  -14.4116306,  -2.67413616,         -8.5
   1367,  -14.4116306,  -2.67413616,        -8.25
   1368,  -14.4116306,  -2.67413616,          -8.
   1369,  -14.4116306,  -2.67413616,  -7.74999952
   1370,  -14.4116306,  -2.67413616,         -7.5
   1371,  -14.4116306,  -2.67413616,        -7.25
   1372,  -14.4116306,  -2.67413616,          -7.
   1373,  -14.4116306,  -2.67413616,        -6.75
   1374,  -14.4116306,  -2.67413616,         -6.5
   1375,  -14.4116306,  -2.67413616,        -6.25
   1376,  -14.4116306,  -2.67413616,          -6.
   1377,  -14.4116306,  -2.67413616,        -5.75
   1378,  -14.4116306,  -2.67413616,         -5.5
   1379,  -14.4116306,  -2.67413616,        -5.25
   1380,  -14.4116306,  -2.67413616,          -5.
   1381,  -14.4116306,  -2.67413616,        -4.75
   1382,  -14.4116306,  -2.67413616,         -4.5
   1383,  -14.4116306,  -2.67413616,        -4.25
   1384,  -14.4116306,  -2.67413616,          -4.
   1385,  -14.4116306,  -2.67413616,        -3.75
   1386,  -14.4116306,  -2.67413616,         -3.5
   1387,  -14.4116306,  -2.67413616,  -3.24999976
   1388,  -14.4116306,  -2.67413616,          -3.
   1389,  -14.4116306,  -2.67413616,        -2.75
   1390,  -14.4116306,  -2.67413616,         -2.5
   1391,  -14.4116306,  -2.67413616,        -2.25
   1392,  -14.4116306,  -2.67413616,          -2.
   1393,  -14.4116306,  -2.67413616,        -1.75
   1394,  -14.4116306,  -2.67413616,         -1.5
   1395,  -14.4116306,  -2.67413616,        -1.25
   1396,  -14.4116306,  -2.67413616,          -1.
   1397,  -14.4116306,  -2.67413616,        -0.75
   1398,  -14.4116306,  -2.67413616,         -0.5
   1399,  -14.4116306,  -2.67413616,        -0.25
   1400,   -14.308774,  -2.90295124,       -14.75
   1401,  -14.3088188,  -2.90285349,        -14.5
   1402,  -14.3088341,  -2.90282202,       -14.25
   1403,  -14.3088398,  -2.90281057,         -14.
   1404,  -14.3088408,  -2.90280771,       -13.75
   1405,  -14.3088417,  -2.90280485,        -13.5
   1406,  -14.3088417,  -2.90280485,   -13.250001
   1407,  -14.3088417,  -2.90280485,         -13.
   1408,  -14.3088417,  -2.90280485,       -12.75
   1409,  -14.3088417,  -2.90280485,        -12.5
   1410,  -14.3088417,  -2.90280485,       -12.25
   1411,  -14.3088417,  -2.90280485,         -12.
   1412,  -14.3088417,  -2.90280485,       -11.75
   1413,  -14.3088417,  -2.90280485,        -11.5
   1414,  -14.3088417,  -2.90280485,       -11.25
   1415,  -14.3088417,  -2.90280485,         -11.
   1416,  -14.3088417,  -2.90280485,       -10.75
   1417,  -14.3088417,  -2.90280485,   -10.499999
   1418,  -14.3088417,  -2.90280485,       -10.25
   1419,  -14.3088417,  -2.90280485,         -10.
   1420,  -14.3088417,  -2.90280485,        -9.75
   1421,  -14.3088417,  -2.90280485,         -9.5
   1422,  -14.3088417,  -2.90280485,        -9.25
   1423,  -14.3088417,  -2.90280485,          -9.
   1424,  -14.3088417,  -2.90280485,        -8.75
   1425,  -14.3088417,  -2.90280485,         -8.5
   1426,  -14.3088417,  -2.90280485,        -8.25
   1427,  -14.3088417,  -2.90280485,          -8.
   1428,  -14.3088417,  -2.90280485,        -7.75
   1429,  -14.3088417,  -2.90280485,         -7.5
   1430,  -14.3088417,  -2.90280485,        -7.25
   1431,  -14.3088417,  -2.90280485,          -7.
   1432,  -14.3088417,  -2.90280485,        -6.75
   1433,  -14.3088417,  -2.90280485,         -6.5
   1434,  -14.3088417,  -2.90280485,        -6.25
   1435,  -14.3088417,  -2.90280485,  -6.00000048
   1436,  -14.3088417,  -2.90280485,        -5.75
   1437,  -14.3088417,  -2.90280485,         -5.5
   1438,  -14.3088417,  -2.90280485,        -5.25
   1439,  -14.3088417,  -2.90280485,          -5.
   1440,  -14.3088417,  -2.90280485,        -4.75
   1441,  -14.3088417,  -2.90280485,         -4.5
   1442,  -14.3088417,  -2.90280485,        -4.25
   1443,  -14.3088417,  -2.90280485,          -4.
   1444,  -14.3088417,  -2.90280485,        -3.75
   1445,  -14.3088417,  -2.90280485,         -3.5
   1446,  -14.3088417,  -2.90280485,  -3.24999976
   1447,  -14.3088417,  -2.90280485,          -3.
   1448,  -14.3088417,  -2.90280485,        -2.75
   1449,  -14.3088417,  -2.90280485,         -2.5
   1450,  -14.3088417,  -2.90280485,        -2.25
   1451,  -14.3088417,  -2.90280485,          -2.
   1452,  -14.3088417,  -2.90280485,        -1.75
   1453,  -14.3088417,  -2.90280485,         -1.5
   1454,  -14.3088417,  -2.90280485,        -1.25
   1455,  -14.3088417,  -2.90280485,          -1.
   1456,  -14.3088417,  -2.90280485,        -0.75
   1457,  -14.3088417,  -2.90280485,         -0.5
   1458,  -14.3088417,  -2.90280485,        -0.25
   1459,  -14.1992922,  -3.12849069,       -14.75
   1460,  -14.1993361,  -3.12840247,        -14.5
   1461,  -14.1993504,   -3.1283741,       -14.25
   1462,  -14.1993561,  -3.12836266,         -14.
   1463,   -14.199358,  -3.12835979,       -13.75
   1464,  -14.1993589,  -3.12835693,        -13.5
   1465,  -14.1993589,  -3.12835693,   -13.250001
   1466,  -14.1993589,  -3.12835693,         -13.
   1467,  -14.1993589,  -3.12835693,       -12.75
   1468,  -14.1993589,  -3.12835693,        -12.5
   1469,  -14.1993589,  -3.12835693,       -12.25
   1470,  -14.1993589,  -3.12835693,         -12.
   1471,  -14.1993589,  -3.12835693,       -11.75
   1472,  -14.1993589,  -3.12835693,        -11.5
   1473,  -14.1993589,  -3.12835693,       -11.25
   1474,  -14.1993589,  -3.12835693,         -11.
   1475,  -14.1993589,  -3.12835693,       -10.75
   1476,  -14.1993589,  -3.12835693,   -10.499999
   1477,  -14.1993589,  -3.12835693,       -10.25
   1478,  -14.1993589,  -3.12835693,         -10.
   1479,  -14.1993589,  -3.12835693,        -9.75
   1480,  -14.1993589,  -3.12835693,         -9.5
   1481,  -14.1993589,  -3.12835693,        -9.25
   1482,  -14.1993589,  -3.12835693,          -9.
   1483,  -14.1993589,  -3.12835693,        -8.75
   1484,  -14.1993589,  -3.12835693,         -8.5
   1485,  -14.1993589,  -3.12835693,        -8.25
   1486,  -14.1993589,  -3.12835693,          -8.
   1487,  -14.1993589,  -3.12835693,        -7.75
   1488,  -14.1993589,  -3.12835693,         -7.5
   1489,  -14.1993589,  -3.12835693,        -7.25
   1490,  -14.1993589,  -3.12835693,          -7.
   1491,  -14.1993589,  -3.12835693,        -6.75
   1492,  -14.1993589,  -3.12835693,         -6.5
   1493,  -14.1993589,  -3.12835693,        -6.25
   1494,  -14.1993589,  -3.12835693,          -6.
   1495,  -14.1993589,  -3.12835693,        -5.75
   1496,  -14.1993589,  -3.12835693,         -5.5
   1497,  -14.1993589,  -3.12835693,        -5.25
   1498,  -14.1993589,  -3.12835693,          -5.
   1499,  -14.1993589,  -3.12835693,        -4.75
   1500,  -14.1993589,  -3.12835693,         -4.5
   1501,  -14.1993589,  -3.12835693,        -4.25
   1502,  -14.1993589,  -3.12835693,          -4.
   1503,  -14.1993589,  -3.12835693,        -3.75
   1504,  -14.1993589,  -3.12835693,         -3.5
   1505,  -14.1993589,  -3.12835693,  -3.24999976
   1506,  -14.1993589,  -3.12835693,          -3.
   1507,  -14.1993589,  -3.12835693,        -2.75
   1508,  -14.1993589,  -3.12835693,         -2.5
   1509,  -14.1993589,  -3.12835693,        -2.25
   1510,  -14.1993589,  -3.12835693,          -2.
   1511,  -14.1993589,  -3.12835693,        -1.75
   1512,  -14.1993589,  -3.12835693,         -1.5
   1513,  -14.1993589,  -3.12835693,        -1.25
   1514,  -14.1993589,  -3.12835693,          -1.
   1515,  -14.1993589,  -3.12835693,        -0.75
   1516,  -14.1993589,  -3.12835693,         -0.5
   1517,  -14.1993589,  -3.12835693,        -0.25
   1518,  -14.0834131,  -3.35081506,       -14.75
   1519,  -14.0834551,  -3.35073638,        -14.5
   1520,  -14.0834694,  -3.35071087,       -14.25
   1521,  -14.0834751,  -3.35069966,         -14.
   1522,   -14.083477,   -3.3506968,       -13.75
   1523,   -14.083477,   -3.3506968,        -13.5
   1524,   -14.083477,   -3.3506968,   -13.250001
   1525,   -14.083477,   -3.3506968,         -13.
   1526,   -14.083477,   -3.3506968,       -12.75
   1527,   -14.083477,   -3.3506968,        -12.5
   1528,   -14.083477,   -3.3506968,       -12.25
   1529,   -14.083478,  -3.35069418,         -12.
   1530,   -14.083478,  -3.35069418,       -11.75
   1531,   -14.083478,  -3.35069418,        -11.5
   1532,   -14.083478,  -3.35069418,       -11.25
   1533,   -14.083478,  -3.35069418,         -11.
   1534,   -14.083478,  -3.35069418,       -10.75
   1535,   -14.083478,  -3.35069418,   -10.499999
   1536,   -14.083478,  -3.35069418,       -10.25
   1537,   -14.083478,  -3.35069418,         -10.
   1538,   -14.083478,  -3.35069418,        -9.75
   1539,   -14.083478,  -3.35069418,         -9.5
   1540,   -14.083478,  -3.35069418,        -9.25
   1541,   -14.083478,  -3.35069418,          -9.
   1542,   -14.083478,  -3.35069418,        -8.75
   1543,   -14.083478,  -3.35069418,         -8.5
   1544,   -14.083478,  -3.35069418,        -8.25
   1545,   -14.083478,  -3.35069418,          -8.
   1546,   -14.083478,  -3.35069418,        -7.75
   1547,   -14.083478,  -3.35069418,         -7.5
   1548,   -14.083478,  -3.35069418,        -7.25
   1549,   -14.083478,  -3.35069418,          -7.
   1550,   -14.083478,  -3.35069418,        -6.75
   1551,   -14.083478,  -3.35069418,         -6.5
   1552,   -14.083478,  -3.35069418,        -6.25
   1553,   -14.083478,  -3.35069418,  -6.00000048
   1554,   -14.083478,  -3.35069418,        -5.75
   1555,   -14.083478,  -3.35069418,         -5.5
   1556,   -14.083478,  -3.35069418,        -5.25
   1557,   -14.083478,  -3.35069418,          -5.
   1558,   -14.083478,  -3.35069418,        -4.75
   1559,   -14.083478,  -3.35069418,         -4.5
   1560,   -14.083478,  -3.35069418,        -4.25
   1561,   -14.083478,  -3.35069418,          -4.
   1562,   -14.083478,  -3.35069418,        -3.75
   1563,   -14.083478,  -3.35069418,         -3.5
   1564,   -14.083478,  -3.35069418,        -3.25
   1565,   -14.083478,  -3.35069418,          -3.
   1566,   -14.083478,  -3.35069418,        -2.75
   1567,   -14.083478,  -3.35069418,         -2.5
   1568,   -14.083478,  -3.35069418,        -2.25
   1569,   -14.083478,  -3.35069418,          -2.
   1570,   -14.083478,  -3.35069418,        -1.75
   1571,   -14.083478,  -3.35069418,         -1.5
   1572,   -14.083478,  -3.35069418,        -1.25
   1573,   -14.083478,  -3.35069418,          -1.
   1574,   -14.083478,  -3.35069418,        -0.75
   1575,   -14.083478,  -3.35069418,         -0.5
   1576,   -14.083478,  -3.35069418,        -0.25
   1577,  -13.9614105,  -3.56984568,       -14.75
   1578,  -13.9614506,   -3.5697763,        -14.5
   1579,  -13.9614649,  -3.56975126,       -14.25
   1580,  -13.9614697,  -3.56974292,         -14.
   1581,  -13.9614716,   -3.5697403,       -13.75
   1582,  -13.9614716,   -3.5697403,        -13.5
   1583,  -13.9614716,   -3.5697403,   -13.250001
   1584,  -13.9614716,   -3.5697403,         -13.
   1585,  -13.9614716,   -3.5697403,       -12.75
   1586,  -13.9614716,   -3.5697403,        -12.5
   1587,  -13.9614716,   -3.5697403,       -12.25
   1588,  -13.9614716,   -3.5697403,         -12.
   1589,  -13.9614716,   -3.5697403,       -11.75
   1590,  -13.9614716,   -3.5697403,        -11.5
   1591,  -13.9614716,   -3.5697403,       -11.25
   1592,  -13.9614716,   -3.5697403,         -11.
   1593,  -13.9614716,   -3.5697403,       -10.75
   1594,  -13.9614716,   -3.5697403,   -10.499999
   1595,  -13.9614716,   -3.5697403,       -10.25
   1596,  -13.9614716,   -3.5697403,         -10.
   1597,  -13.9614716,   -3.5697403,        -9.75
   1598,  -13.9614716,   -3.5697403,         -9.5
   1599,  -13.9614716,   -3.5697403,        -9.25
   1600,  -13.9614716,   -3.5697403,          -9.
   1601,  -13.9614716,   -3.5697403,        -8.75
   1602,  -13.9614716,   -3.5697403,         -8.5
   1603,  -13.9614716,   -3.5697403,        -8.25
   1604,  -13.9614716,   -3.5697403,          -8.
   1605,  -13.9614716,   -3.5697403,  -7.74999952
   1606,  -13.9614716,   -3.5697403,         -7.5
   1607,  -13.9614716,   -3.5697403,        -7.25
   1608,  -13.9614716,   -3.5697403,          -7.
   1609,  -13.9614716,   -3.5697403,        -6.75
   1610,  -13.9614716,   -3.5697403,         -6.5
   1611,  -13.9614716,   -3.5697403,        -6.25
   1612,  -13.9614716,   -3.5697403,          -6.
   1613,  -13.9614716,   -3.5697403,        -5.75
   1614,  -13.9614716,   -3.5697403,         -5.5
   1615,  -13.9614716,   -3.5697403,        -5.25
   1616,  -13.9614716,   -3.5697403,          -5.
   1617,  -13.9614716,   -3.5697403,        -4.75
   1618,  -13.9614716,   -3.5697403,         -4.5
   1619,  -13.9614716,   -3.5697403,        -4.25
   1620,  -13.9614716,   -3.5697403,          -4.
   1621,  -13.9614716,   -3.5697403,        -3.75
   1622,  -13.9614716,   -3.5697403,         -3.5
   1623,  -13.9614716,   -3.5697403,  -3.24999976
   1624,  -13.9614716,   -3.5697403,          -3.
   1625,  -13.9614716,   -3.5697403,        -2.75
   1626,  -13.9614716,   -3.5697403,         -2.5
   1627,  -13.9614716,   -3.5697403,        -2.25
   1628,  -13.9614716,   -3.5697403,          -2.
   1629,  -13.9614716,   -3.5697403,        -1.75
   1630,  -13.9614716,   -3.5697403,         -1.5
   1631,  -13.9614716,   -3.5697403,        -1.25
   1632,  -13.9614716,   -3.5697403,          -1.
   1633,  -13.9614716,   -3.5697403,        -0.75
   1634,  -13.9614716,   -3.5697403,         -0.5
   1635,  -13.9614716,   -3.5697403,        -0.25
   1636,    -13.83354,  -3.78550911,       -14.75
   1637,  -13.8335743,  -3.78545141,        -14.5
   1638,  -13.8335876,  -3.78542948,       -14.25
   1639,  -13.8335934,  -3.78542137,         -14.
   1640,  -13.8335943,  -3.78541851,       -13.75
   1641,  -13.8335943,  -3.78541851,        -13.5
   1642,  -13.8335943,  -3.78541851,       -13.25
   1643,  -13.8335943,  -3.78541851,         -13.
   1644,  -13.8335943,  -3.78541851,       -12.75
   1645,  -13.8335943,  -3.78541851,        -12.5
   1646,  -13.8335943,  -3.78541851,       -12.25
   1647,  -13.8335943,  -3.78541851,         -12.
   1648,  -13.8335943,  -3.78541851,       -11.75
   1649,  -13.8335943,  -3.78541851,        -11.5
   1650,  -13.8335943,  -3.78541851,       -11.25
   1651,  -13.8335943,  -3.78541851,         -11.
   1652,  -13.8335943,  -3.78541851,       -10.75
   1653,  -13.8335943,  -3.78541851,   -10.499999
   1654,  -13.8335943,  -3.78541851,       -10.25
   1655,  -13.8335943,  -3.78541851,         -10.
   1656,  -13.8335943,  -3.78541851,        -9.75
   1657,  -13.8335943,  -3.78541851,         -9.5
   1658,  -13.8335943,  -3.78541851,        -9.25
   1659,  -13.8335943,  -3.78541851,          -9.
   1660,  -13.8335943,  -3.78541851,        -8.75
   1661,  -13.8335943,  -3.78541851,         -8.5
   1662,  -13.8335943,  -3.78541851,        -8.25
   1663,  -13.8335943,  -3.78541851,          -8.
   1664,  -13.8335943,  -3.78541851,  -7.74999952
   1665,  -13.8335943,  -3.78541851,         -7.5
   1666,  -13.8335943,  -3.78541851,        -7.25
   1667,  -13.8335943,  -3.78541851,          -7.
   1668,  -13.8335943,  -3.78541851,        -6.75
   1669,  -13.8335943,  -3.78541851,         -6.5
   1670,  -13.8335943,  -3.78541851,        -6.25
   1671,  -13.8335943,  -3.78541851,          -6.
   1672,  -13.8335943,  -3.78541851,        -5.75
   1673,  -13.8335943,  -3.78541851,         -5.5
   1674,  -13.8335943,  -3.78541851,        -5.25
   1675,  -13.8335943,  -3.78541851,          -5.
   1676,  -13.8335943,  -3.78541851,        -4.75
   1677,  -13.8335943,  -3.78541851,         -4.5
   1678,  -13.8335943,  -3.78541851,        -4.25
   1679,  -13.8335943,  -3.78541851,          -4.
   1680,  -13.8335943,  -3.78541851,        -3.75
   1681,  -13.8335943,  -3.78541851,         -3.5
   1682,  -13.8335943,  -3.78541851,  -3.24999976
   1683,  -13.8335943,  -3.78541851,          -3.
   1684,  -13.8335943,  -3.78541851,        -2.75
   1685,  -13.8335943,  -3.78541851,         -2.5
   1686,  -13.8335943,  -3.78541851,        -2.25
   1687,  -13.8335943,  -3.78541851,          -2.
   1688,  -13.8335943,  -3.78541851,        -1.75
   1689,  -13.8335943,  -3.78541851,         -1.5
   1690,  -13.8335943,  -3.78541851,        -1.25
   1691,  -13.8335943,  -3.78541851,          -1.
   1692,  -13.8335943,  -3.78541851,        -0.75
   1693,  -13.8335943,  -3.78541851,         -0.5
   1694,  -13.8335943,  -3.78541851,        -0.25
   1695,   -13.700038,  -3.99773479,       -14.75
   1696,  -13.7000685,  -3.99768901,        -14.5
   1697,  -13.7000799,  -3.99767017,       -14.25
   1698,  -13.7000837,  -3.99766469,         -14.
   1699,  -13.7000856,  -3.99766207,       -13.75
   1700,  -13.7000856,  -3.99766207,        -13.5
   1701,  -13.7000856,  -3.99766207,       -13.25
   1702,  -13.7000856,  -3.99766207,         -13.
   1703,  -13.7000856,  -3.99766207,       -12.75
   1704,  -13.7000856,  -3.99766207,        -12.5
   1705,  -13.7000856,  -3.99766207,       -12.25
   1706,  -13.7000856,  -3.99766207,         -12.
   1707,  -13.7000856,  -3.99766207,       -11.75
   1708,  -13.7000856,  -3.99766207,        -11.5
   1709,  -13.7000856,  -3.99766207,       -11.25
   1710,  -13.7000856,  -3.99766207,         -11.
   1711,  -13.7000856,  -3.99766207,       -10.75
   1712,  -13.7000856,  -3.99766207,   -10.499999
   1713,  -13.7000856,  -3.99766207,       -10.25
   1714,  -13.7000856,  -3.99766207,         -10.
   1715,  -13.7000856,  -3.99766207,        -9.75
   1716,  -13.7000856,  -3.99766207,         -9.5
   1717,  -13.7000856,  -3.99766207,        -9.25
   1718,  -13.7000856,  -3.99766207,          -9.
   1719,  -13.7000856,  -3.99766207,        -8.75
   1720,  -13.7000856,  -3.99766207,         -8.5
   1721,  -13.7000856,  -3.99766207,        -8.25
   1722,  -13.7000856,  -3.99766207,          -8.
   1723,  -13.7000856,  -3.99766207,  -7.74999952
   1724,  -13.7000856,  -3.99766207,         -7.5
   1725,  -13.7000856,  -3.99766207,        -7.25
   1726,  -13.7000856,  -3.99766207,          -7.
   1727,  -13.7000856,  -3.99766207,        -6.75
   1728,  -13.7000856,  -3.99766207,         -6.5
   1729,  -13.7000856,  -3.99766207,        -6.25
   1730,  -13.7000856,  -3.99766207,          -6.
   1731,  -13.7000856,  -3.99766207,        -5.75
   1732,  -13.7000856,  -3.99766207,         -5.5
   1733,  -13.7000856,  -3.99766207,        -5.25
   1734,  -13.7000856,  -3.99766207,          -5.
   1735,  -13.7000856,  -3.99766207,        -4.75
   1736,  -13.7000856,  -3.99766207,         -4.5
   1737,  -13.7000856,  -3.99766207,        -4.25
   1738,  -13.7000856,  -3.99766207,          -4.
   1739,  -13.7000856,  -3.99766207,        -3.75
   1740,  -13.7000856,  -3.99766207,         -3.5
   1741,  -13.7000856,  -3.99766207,  -3.24999976
   1742,  -13.7000856,  -3.99766207,          -3.
   1743,  -13.7000856,  -3.99766207,        -2.75
   1744,  -13.7000856,  -3.99766207,         -2.5
   1745,  -13.7000856,  -3.99766207,        -2.25
   1746,  -13.7000856,  -3.99766207,          -2.
   1747,  -13.7000856,  -3.99766207,        -1.75
   1748,  -13.7000856,  -3.99766207,         -1.5
   1749,  -13.7000856,  -3.99766207,        -1.25
   1750,  -13.7000856,  -3.99766207,          -1.
   1751,  -13.7000856,  -3.99766207,        -0.75
   1752,  -13.7000856,  -3.99766207,         -0.5
   1753,  -13.7000856,  -3.99766207,        -0.25
   1754,  -13.5611248,  -4.20646095,       -14.75
   1755,  -13.5611486,  -4.20642662,        -14.5
   1756,  -13.5611572,  -4.20641327,       -14.25
   1757,   -13.561161,  -4.20640802,         -14.
   1758,  -13.5611629,  -4.20640516,       -13.75
   1759,  -13.5611629,  -4.20640516,        -13.5
   1760,  -13.5611629,  -4.20640516,       -13.25
   1761,  -13.5611629,  -4.20640516,         -13.
   1762,  -13.5611629,  -4.20640516,       -12.75
   1763,  -13.5611629,  -4.20640516,        -12.5
   1764,  -13.5611629,  -4.20640516,       -12.25
   1765,  -13.5611629,  -4.20640516,         -12.
   1766,  -13.5611629,  -4.20640516,       -11.75
   1767,  -13.5611629,  -4.20640516,        -11.5
   1768,  -13.5611629,  -4.20640516,       -11.25
   1769,  -13.5611629,  -4.20640516,         -11.
   1770,  -13.5611629,  -4.20640516,       -10.75
   1771,  -13.5611629,  -4.20640516,   -10.499999
   1772,  -13.5611629,  -4.20640516,       -10.25
   1773,  -13.5611629,  -4.20640516,         -10.
   1774,  -13.5611629,  -4.20640516,        -9.75
   1775,  -13.5611629,  -4.20640516,         -9.5
   1776,  -13.5611629,  -4.20640516,        -9.25
   1777,  -13.5611629,  -4.20640516,          -9.
   1778,  -13.5611629,  -4.20640516,        -8.75
   1779,  -13.5611629,  -4.20640516,         -8.5
   1780,  -13.5611629,  -4.20640516,        -8.25
   1781,  -13.5611629,  -4.20640516,          -8.
   1782,  -13.5611629,  -4.20640516,  -7.74999952
   1783,  -13.5611629,  -4.20640516,         -7.5
   1784,  -13.5611629,  -4.20640516,        -7.25
   1785,  -13.5611629,  -4.20640516,          -7.
   1786,  -13.5611629,  -4.20640516,        -6.75
   1787,  -13.5611629,  -4.20640516,         -6.5
   1788,  -13.5611629,  -4.20640516,        -6.25
   1789,  -13.5611629,  -4.20640516,          -6.
   1790,  -13.5611629,  -4.20640516,        -5.75
   1791,  -13.5611629,  -4.20640516,         -5.5
   1792,  -13.5611629,  -4.20640516,        -5.25
   1793,  -13.5611629,  -4.20640516,          -5.
   1794,  -13.5611629,  -4.20640516,        -4.75
   1795,  -13.5611629,  -4.20640516,         -4.5
   1796,  -13.5611629,  -4.20640516,        -4.25
   1797,  -13.5611629,  -4.20640516,          -4.
   1798,  -13.5611629,  -4.20640516,        -3.75
   1799,  -13.5611629,  -4.20640516,         -3.5
   1800,  -13.5611629,  -4.20640516,  -3.24999976
   1801,  -13.5611629,  -4.20640516,          -3.
   1802,  -13.5611629,  -4.20640516,        -2.75
   1803,  -13.5611629,  -4.20640516,         -2.5
   1804,  -13.5611629,  -4.20640516,        -2.25
   1805,  -13.5611629,  -4.20640516,          -2.
   1806,  -13.5611629,  -4.20640516,        -1.75
   1807,  -13.5611629,  -4.20640516,         -1.5
   1808,  -13.5611629,  -4.20640516,        -1.25
   1809,  -13.5611629,  -4.20640516,          -1.
   1810,  -13.5611629,  -4.20640516,        -0.75
   1811,  -13.5611629,  -4.20640516,         -0.5
   1812,  -13.5611629,  -4.20640516,        -0.25
   1813,  -13.4169989,  -4.41162682,       -14.75
   1814,   -13.417016,  -4.41160345,        -14.5
   1815,  -13.4170218,  -4.41159534,       -14.25
   1816,  -13.4170237,  -4.41159296,         -14.
   1817,  -13.4170256,   -4.4115901,       -13.75
   1818,  -13.4170256,   -4.4115901,        -13.5
   1819,  -13.4170256,   -4.4115901,   -13.250001
   1820,  -13.4170256,   -4.4115901,         -13.
   1821,  -13.4170256,   -4.4115901,       -12.75
   1822,  -13.4170256,   -4.4115901,        -12.5
   1823,  -13.4170256,   -4.4115901,       -12.25
   1824,  -13.4170256,   -4.4115901,         -12.
   1825,  -13.4170256,   -4.4115901,       -11.75
   1826,  -13.4170256,   -4.4115901,        -11.5
   1827,  -13.4170256,   -4.4115901,       -11.25
   1828,  -13.4170256,   -4.4115901,         -11.
   1829,  -13.4170256,   -4.4115901,       -10.75
   1830,  -13.4170256,   -4.4115901,   -10.499999
   1831,  -13.4170256,   -4.4115901,       -10.25
   1832,  -13.4170256,   -4.4115901,         -10.
   1833,  -13.4170256,   -4.4115901,        -9.75
   1834,  -13.4170256,   -4.4115901,         -9.5
   1835,  -13.4170256,   -4.4115901,        -9.25
   1836,  -13.4170256,   -4.4115901,          -9.
   1837,  -13.4170256,   -4.4115901,        -8.75
   1838,  -13.4170256,   -4.4115901,         -8.5
   1839,  -13.4170256,   -4.4115901,        -8.25
   1840,  -13.4170256,   -4.4115901,          -8.
   1841,  -13.4170256,   -4.4115901,        -7.75
   1842,  -13.4170256,   -4.4115901,         -7.5
   1843,  -13.4170256,   -4.4115901,        -7.25
   1844,  -13.4170256,   -4.4115901,          -7.
   1845,  -13.4170256,   -4.4115901,        -6.75
   1846,  -13.4170256,   -4.4115901,         -6.5
   1847,  -13.4170256,   -4.4115901,        -6.25
   1848,  -13.4170256,   -4.4115901,  -6.00000048
   1849,  -13.4170256,   -4.4115901,        -5.75
   1850,  -13.4170256,   -4.4115901,         -5.5
   1851,  -13.4170256,   -4.4115901,        -5.25
   1852,  -13.4170256,   -4.4115901,          -5.
   1853,  -13.4170256,   -4.4115901,        -4.75
   1854,  -13.4170256,   -4.4115901,         -4.5
   1855,  -13.4170256,   -4.4115901,        -4.25
   1856,  -13.4170256,   -4.4115901,          -4.
   1857,  -13.4170256,   -4.4115901,        -3.75
   1858,  -13.4170256,   -4.4115901,         -3.5
   1859,  -13.4170256,   -4.4115901,  -3.24999976
   1860,  -13.4170256,   -4.4115901,          -3.
   1861,  -13.4170256,   -4.4115901,        -2.75
   1862,  -13.4170256,   -4.4115901,         -2.5
   1863,  -13.4170256,   -4.4115901,        -2.25
   1864,  -13.4170256,   -4.4115901,          -2.
   1865,  -13.4170256,   -4.4115901,        -1.75
   1866,  -13.4170256,   -4.4115901,         -1.5
   1867,  -13.4170256,   -4.4115901,        -1.25
   1868,  -13.4170256,   -4.4115901,          -1.
   1869,  -13.4170256,   -4.4115901,        -0.75
   1870,  -13.4170256,   -4.4115901,         -0.5
   1871,  -13.4170256,   -4.4115901,        -0.25
   1872,  -13.2678461,  -4.61317062,       -14.75
   1873,  -13.2678537,  -4.61316013,        -14.5
   1874,  -13.2678576,  -4.61315489,       -14.25
   1875,  -13.2678595,   -4.6131525,         -14.
   1876,  -13.2678595,   -4.6131525,       -13.75
   1877,  -13.2678595,   -4.6131525,        -13.5
   1878,  -13.2678595,   -4.6131525,   -13.250001
   1879,  -13.2678595,   -4.6131525,         -13.
   1880,  -13.2678595,   -4.6131525,       -12.75
   1881,  -13.2678595,   -4.6131525,        -12.5
   1882,  -13.2678595,   -4.6131525,       -12.25
   1883,  -13.2678595,   -4.6131525,         -12.
   1884,  -13.2678595,   -4.6131525,       -11.75
   1885,  -13.2678595,   -4.6131525,        -11.5
   1886,  -13.2678595,   -4.6131525,       -11.25
   1887,  -13.2678595,   -4.6131525,         -11.
   1888,  -13.2678595,   -4.6131525,       -10.75
   1889,  -13.2678595,   -4.6131525,   -10.499999
   1890,  -13.2678595,   -4.6131525,       -10.25
   1891,  -13.2678595,   -4.6131525,         -10.
   1892,  -13.2678595,   -4.6131525,        -9.75
   1893,  -13.2678595,   -4.6131525,         -9.5
   1894,  -13.2678595,   -4.6131525,        -9.25
   1895,  -13.2678595,   -4.6131525,          -9.
   1896,  -13.2678595,   -4.6131525,        -8.75
   1897,  -13.2678595,   -4.6131525,         -8.5
   1898,  -13.2678595,   -4.6131525,        -8.25
   1899,  -13.2678595,   -4.6131525,          -8.
   1900,  -13.2678595,   -4.6131525,        -7.75
   1901,  -13.2678595,   -4.6131525,         -7.5
   1902,  -13.2678595,   -4.6131525,        -7.25
   1903,  -13.2678595,   -4.6131525,          -7.
   1904,  -13.2678595,   -4.6131525,        -6.75
   1905,  -13.2678595,   -4.6131525,         -6.5
   1906,  -13.2678595,   -4.6131525,        -6.25
   1907,  -13.2678595,   -4.6131525,  -6.00000048
   1908,  -13.2678595,   -4.6131525,        -5.75
   1909,  -13.2678595,   -4.6131525,         -5.5
   1910,  -13.2678595,   -4.6131525,        -5.25
   1911,  -13.2678595,   -4.6131525,          -5.
   1912,  -13.2678595,   -4.6131525,        -4.75
   1913,  -13.2678595,   -4.6131525,         -4.5
   1914,  -13.2678595,   -4.6131525,        -4.25
   1915,  -13.2678595,   -4.6131525,          -4.
   1916,  -13.2678595,   -4.6131525,        -3.75
   1917,  -13.2678595,   -4.6131525,         -3.5
   1918,  -13.2678595,   -4.6131525,  -3.24999976
   1919,  -13.2678595,   -4.6131525,          -3.
   1920,  -13.2678595,   -4.6131525,        -2.75
   1921,  -13.2678595,   -4.6131525,         -2.5
   1922,  -13.2678595,   -4.6131525,        -2.25
   1923,  -13.2678595,   -4.6131525,          -2.
   1924,  -13.2678595,   -4.6131525,        -1.75
   1925,  -13.2678595,   -4.6131525,         -1.5
   1926,  -13.2678595,   -4.6131525,        -1.25
   1927,  -13.2678595,   -4.6131525,          -1.
   1928,  -13.2678595,   -4.6131525,        -0.75
   1929,  -13.2678595,   -4.6131525,         -0.5
   1930,  -13.2678595,   -4.6131525,        -0.25
   1931,  -13.1138325,  -4.81102896,       -14.75
   1932,  -13.1138306,  -4.81103182,        -14.5
   1933,  -13.1138325,  -4.81102896,       -14.25
   1934,  -13.1138325,  -4.81102896,         -14.
   1935,  -13.1138325,  -4.81102896,       -13.75
   1936,  -13.1138325,  -4.81102896,        -13.5
   1937,  -13.1138325,  -4.81102896,   -13.250001
   1938,  -13.1138325,  -4.81102896,         -13.
   1939,  -13.1138325,  -4.81102896,       -12.75
   1940,  -13.1138325,  -4.81102896,        -12.5
   1941,  -13.1138325,  -4.81102896,       -12.25
   1942,  -13.1138325,  -4.81102896,         -12.
   1943,  -13.1138325,  -4.81102896,       -11.75
   1944,  -13.1138325,  -4.81102896,        -11.5
   1945,  -13.1138325,  -4.81102896,       -11.25
   1946,  -13.1138325,  -4.81102896,         -11.
   1947,  -13.1138325,  -4.81102896,       -10.75
   1948,  -13.1138325,  -4.81102896,   -10.499999
   1949,  -13.1138325,  -4.81102896,       -10.25
   1950,  -13.1138325,  -4.81102896,         -10.
   1951,  -13.1138325,  -4.81102896,        -9.75
   1952,  -13.1138325,  -4.81102896,         -9.5
   1953,  -13.1138325,  -4.81102896,        -9.25
   1954,  -13.1138325,  -4.81102896,          -9.
   1955,  -13.1138325,  -4.81102896,        -8.75
   1956,  -13.1138325,  -4.81102896,         -8.5
   1957,  -13.1138325,  -4.81102896,        -8.25
   1958,  -13.1138325,  -4.81102896,          -8.
   1959,  -13.1138325,  -4.81102896,        -7.75
   1960,  -13.1138325,  -4.81102896,         -7.5
   1961,  -13.1138325,  -4.81102896,        -7.25
   1962,  -13.1138325,  -4.81102896,          -7.
   1963,  -13.1138325,  -4.81102896,        -6.75
   1964,  -13.1138325,  -4.81102896,         -6.5
   1965,  -13.1138325,  -4.81102896,        -6.25
   1966,  -13.1138325,  -4.81102896,  -6.00000048
   1967,  -13.1138325,  -4.81102896,        -5.75
   1968,  -13.1138325,  -4.81102896,         -5.5
   1969,  -13.1138325,  -4.81102896,        -5.25
   1970,  -13.1138325,  -4.81102896,          -5.
   1971,  -13.1138325,  -4.81102896,        -4.75
   1972,  -13.1138325,  -4.81102896,         -4.5
   1973,  -13.1138325,  -4.81102896,        -4.25
   1974,  -13.1138325,  -4.81102896,          -4.
   1975,  -13.1138325,  -4.81102896,        -3.75
   1976,  -13.1138325,  -4.81102896,         -3.5
   1977,  -13.1138325,  -4.81102896,  -3.24999976
   1978,  -13.1138325,  -4.81102896,          -3.
   1979,  -13.1138325,  -4.81102896,        -2.75
   1980,  -13.1138325,  -4.81102896,         -2.5
   1981,  -13.1138325,  -4.81102896,        -2.25
   1982,  -13.1138325,  -4.81102896,          -2.
   1983,  -13.1138325,  -4.81102896,        -1.75
   1984,  -13.1138325,  -4.81102896,         -1.5
   1985,  -13.1138325,  -4.81102896,        -1.25
   1986,  -13.1138325,  -4.81102896,          -1.
   1987,  -13.1138325,  -4.81102896,        -0.75
   1988,  -13.1138325,  -4.81102896,         -0.5
   1989,  -13.1138325,  -4.81102896,        -0.25
   1990,  -12.9551153,  -5.00513458,       -14.75
   1991,  -12.9551029,  -5.00514936,        -14.5
   1992,  -12.9550991,  -5.00515413,       -14.25
   1993,  -12.9550991,  -5.00515413,         -14.
   1994,  -12.9550991,  -5.00515413,       -13.75
   1995,  -12.9550991,  -5.00515413,        -13.5
   1996,  -12.9550991,  -5.00515413,   -13.250001
   1997,  -12.9550991,  -5.00515413,         -13.
   1998,  -12.9550991,  -5.00515413,       -12.75
   1999,  -12.9550991,  -5.00515413,        -12.5
   2000,  -12.9550991,  -5.00515413,       -12.25
   2001,  -12.9550991,  -5.00515413,         -12.
   2002,  -12.9550991,  -5.00515413,       -11.75
   2003,  -12.9550991,  -5.00515413,        -11.5
   2004,  -12.9550991,  -5.00515413,       -11.25
   2005,  -12.9550991,  -5.00515413,         -11.
   2006,  -12.9550991,  -5.00515413,       -10.75
   2007,  -12.9550991,  -5.00515413,   -10.499999
   2008,  -12.9550991,  -5.00515413,       -10.25
   2009,  -12.9550991,  -5.00515413,         -10.
   2010,  -12.9550991,  -5.00515413,        -9.75
   2011,   -12.955101,  -5.00515175,         -9.5
   2012,   -12.955101,  -5.00515175,        -9.25
   2013,   -12.955101,  -5.00515175,          -9.
   2014,   -12.955101,  -5.00515175,        -8.75
   2015,   -12.955101,  -5.00515175,         -8.5
   2016,   -12.955101,  -5.00515175,        -8.25
   2017,   -12.955101,  -5.00515175,          -8.
   2018,   -12.955101,  -5.00515175,        -7.75
   2019,   -12.955101,  -5.00515175,         -7.5
   2020,   -12.955101,  -5.00515175,  -7.25000048
   2021,   -12.955101,  -5.00515175,          -7.
   2022,   -12.955101,  -5.00515175,        -6.75
   2023,   -12.955101,  -5.00515175,         -6.5
   2024,   -12.955101,  -5.00515175,        -6.25
   2025,   -12.955101,  -5.00515175,  -6.00000048
   2026,   -12.955101,  -5.00515175,        -5.75
   2027,   -12.955101,  -5.00515175,         -5.5
   2028,   -12.955101,  -5.00515175,        -5.25
   2029,   -12.955101,  -5.00515175,          -5.
   2030,   -12.955101,  -5.00515175,        -4.75
   2031,   -12.955101,  -5.00515175,         -4.5
   2032,   -12.955101,  -5.00515175,        -4.25
   2033,   -12.955101,  -5.00515175,          -4.
   2034,   -12.955101,  -5.00515175,        -3.75
   2035,   -12.955101,  -5.00515175,         -3.5
   2036,   -12.955101,  -5.00515175,        -3.25
   2037,   -12.955101,  -5.00515175,          -3.
   2038,   -12.955101,  -5.00515175,        -2.75
   2039,   -12.955101,  -5.00515175,         -2.5
   2040,   -12.955101,  -5.00515175,        -2.25
   2041,   -12.955101,  -5.00515175,          -2.
   2042,   -12.955101,  -5.00515175,        -1.75
   2043,   -12.955101,  -5.00515175,         -1.5
   2044,   -12.955101,  -5.00515175,        -1.25
   2045,   -12.955101,  -5.00515175,          -1.
   2046,   -12.955101,  -5.00515175,        -0.75
   2047,   -12.955101,  -5.00515175,         -0.5
   2048,   -12.955101,  -5.00515175,        -0.25
   2049,   -12.791831,  -5.19541836,       -14.75
   2050,  -12.7918053,  -5.19544744,        -14.5
   2051,  -12.7918015,  -5.19545221,       -14.25
   2052,  -12.7917967,  -5.19545746,         -14.
   2053,  -12.7917967,  -5.19545746,       -13.75
   2054,  -12.7917967,  -5.19545746,        -13.5
   2055,  -12.7917967,  -5.19545746,   -13.250001
   2056,  -12.7917967,  -5.19545746,         -13.
   2057,  -12.7917967,  -5.19545746,       -12.75
   2058,  -12.7917967,  -5.19545746,        -12.5
   2059,  -12.7917967,  -5.19545746,       -12.25
   2060,  -12.7917967,  -5.19545746,         -12.
   2061,  -12.7917967,  -5.19545746,       -11.75
   2062,  -12.7917967,  -5.19545746,        -11.5
   2063,  -12.7917967,  -5.19545746,       -11.25
   2064,  -12.7917967,  -5.19545746,         -11.
   2065,  -12.7917967,  -5.19545746,       -10.75
   2066,  -12.7917967,  -5.19545746,   -10.499999
   2067,  -12.7917967,  -5.19545746,       -10.25
   2068,  -12.7917967,  -5.19545746,         -10.
   2069,  -12.7917967,  -5.19545746,        -9.75
   2070,  -12.7918015,  -5.19545221,         -9.5
   2071,  -12.7918015,  -5.19545221,        -9.25
   2072,  -12.7918015,  -5.19545221,          -9.
   2073,  -12.7918015,  -5.19545221,        -8.75
   2074,  -12.7918015,  -5.19545221,         -8.5
   2075,  -12.7918015,  -5.19545221,        -8.25
   2076,  -12.7918015,  -5.19545221,          -8.
   2077,  -12.7918015,  -5.19545221,        -7.75
   2078,  -12.7918015,  -5.19545221,         -7.5
   2079,  -12.7918015,  -5.19545221,        -7.25
   2080,  -12.7918015,  -5.19545221,          -7.
   2081,  -12.7918015,  -5.19545221,        -6.75
   2082,  -12.7918015,  -5.19545221,         -6.5
   2083,  -12.7918015,  -5.19545221,        -6.25
   2084,  -12.7918015,  -5.19545221,  -6.00000048
   2085,  -12.7918015,  -5.19545221,        -5.75
   2086,  -12.7918015,  -5.19545221,         -5.5
   2087,  -12.7918015,  -5.19545221,        -5.25
   2088,  -12.7918015,  -5.19545221,          -5.
   2089,  -12.7918015,  -5.19545221,        -4.75
   2090,  -12.7918015,  -5.19545221,         -4.5
   2091,  -12.7918015,  -5.19545221,        -4.25
   2092,  -12.7918015,  -5.19545221,          -4.
   2093,  -12.7918015,  -5.19545221,        -3.75
   2094,  -12.7918015,  -5.19545221,         -3.5
   2095,  -12.7918015,  -5.19545221,  -3.24999976
   2096,  -12.7918015,  -5.19545221,          -3.
   2097,  -12.7918015,  -5.19545221,        -2.75
   2098,  -12.7918015,  -5.19545221,         -2.5
   2099,  -12.7918015,  -5.19545221,        -2.25
   2100,  -12.7918015,  -5.19545221,          -2.
   2101,  -12.7918015,  -5.19545221,        -1.75
   2102,  -12.7918015,  -5.19545221,         -1.5
   2103,  -12.7918015,  -5.19545221,        -1.25
   2104,  -12.7918015,  -5.19545221,          -1.
   2105,  -12.7918015,  -5.19545221,        -0.75
   2106,  -12.7918015,  -5.19545221,         -0.5
   2107,  -12.7918015,  -5.19545221,        -0.25
   2108,  -12.6241064,  -5.38180256,       -14.75
   2109,  -12.6240692,  -5.38184261,   -14.500001
   2110,  -12.6240606,  -5.38185215,       -14.25
   2111,  -12.6240568,  -5.38185692,         -14.
   2112,  -12.6240568,  -5.38185692,       -13.75
   2113,  -12.6240568,  -5.38185692,        -13.5
   2114,  -12.6240568,  -5.38185692,   -13.250001
   2115,  -12.6240568,  -5.38185692,         -13.
   2116,  -12.6240568,  -5.38185692,       -12.75
   2117,  -12.6240568,  -5.38185692,        -12.5
   2118,  -12.6240568,  -5.38185692,       -12.25
   2119,  -12.6240568,  -5.38185692,         -12.
   2120,  -12.6240568,  -5.38185692,       -11.75
   2121,  -12.6240568,  -5.38185692,        -11.5
   2122,  -12.6240568,  -5.38185692,       -11.25
   2123,  -12.6240568,  -5.38185692,         -11.
   2124,  -12.6240568,  -5.38185692,       -10.75
   2125,  -12.6240568,  -5.38185692,   -10.499999
   2126,  -12.6240568,  -5.38185692,       -10.25
   2127,  -12.6240568,  -5.38185692,         -10.
   2128,  -12.6240568,  -5.38185692,        -9.75
   2129,  -12.6240568,  -5.38185692,         -9.5
   2130,  -12.6240568,  -5.38185692,        -9.25
   2131,  -12.6240568,  -5.38185692,          -9.
   2132,  -12.6240568,  -5.38185692,        -8.75
   2133,  -12.6240568,  -5.38185692,         -8.5
   2134,  -12.6240568,  -5.38185692,        -8.25
   2135,  -12.6240568,  -5.38185692,          -8.
   2136,  -12.6240568,  -5.38185692,        -7.75
   2137,  -12.6240568,  -5.38185692,         -7.5
   2138,  -12.6240568,  -5.38185692,  -7.25000048
   2139,  -12.6240568,  -5.38185692,          -7.
   2140,  -12.6240568,  -5.38185692,        -6.75
   2141,  -12.6240568,  -5.38185692,         -6.5
   2142,  -12.6240568,  -5.38185692,        -6.25
   2143,  -12.6240568,  -5.38185692,  -6.00000048
   2144,  -12.6240568,  -5.38185692,        -5.75
   2145,  -12.6240568,  -5.38185692,         -5.5
   2146,  -12.6240568,  -5.38185692,        -5.25
   2147,  -12.6240568,  -5.38185692,          -5.
   2148,  -12.6240568,  -5.38185692,        -4.75
   2149,  -12.6240568,  -5.38185692,         -4.5
   2150,  -12.6240568,  -5.38185692,        -4.25
   2151,  -12.6240568,  -5.38185692,          -4.
   2152,  -12.6240568,  -5.38185692,        -3.75
   2153,  -12.6240568,  -5.38185692,         -3.5
   2154,  -12.6240568,  -5.38185692,        -3.25
   2155,  -12.6240568,  -5.38185692,          -3.
   2156,  -12.6240568,  -5.38185692,        -2.75
   2157,  -12.6240568,  -5.38185692,         -2.5
   2158,  -12.6240568,  -5.38185692,        -2.25
   2159,  -12.6240568,  -5.38185692,          -2.
   2160,  -12.6240568,  -5.38185692,        -1.75
   2161,  -12.6240568,  -5.38185692,         -1.5
   2162,  -12.6240568,  -5.38185692,        -1.25
   2163,  -12.6240568,  -5.38185692,          -1.
   2164,  -12.6240568,  -5.38185692,        -0.75
   2165,  -12.6240568,  -5.38185692,         -0.5
   2166,  -12.6240568,  -5.38185692,        -0.25
   2167,  -12.4520559,  -5.56420135,       -14.75
   2168,  -12.4520044,  -5.56425476,        -14.5
   2169,  -12.4519911,  -5.56426811,       -14.25
   2170,  -12.4519863,  -5.56427288,         -14.
   2171,  -12.4519844,  -5.56427526,       -13.75
   2172,  -12.4519844,  -5.56427526,        -13.5
   2173,  -12.4519844,  -5.56427526,   -13.250001
   2174,  -12.4519844,  -5.56427526,         -13.
   2175,  -12.4519844,  -5.56427526,       -12.75
   2176,  -12.4519844,  -5.56427526,        -12.5
   2177,  -12.4519844,  -5.56427526,       -12.25
   2178,  -12.4519844,  -5.56427526,         -12.
   2179,  -12.4519844,  -5.56427526,       -11.75
   2180,  -12.4519844,  -5.56427526,        -11.5
   2181,  -12.4519844,  -5.56427526,       -11.25
   2182,  -12.4519844,  -5.56427526,         -11.
   2183,  -12.4519844,  -5.56427526,       -10.75
   2184,  -12.4519844,  -5.56427526,   -10.499999
   2185,  -12.4519844,  -5.56427526,       -10.25
   2186,  -12.4519844,  -5.56427526,         -10.
   2187,  -12.4519844,  -5.56427526,        -9.75
   2188,  -12.4519844,  -5.56427526,         -9.5
   2189,  -12.4519844,  -5.56427526,        -9.25
   2190,  -12.4519844,  -5.56427526,          -9.
   2191,  -12.4519844,  -5.56427526,        -8.75
   2192,  -12.4519844,  -5.56427526,         -8.5
   2193,  -12.4519844,  -5.56427526,        -8.25
   2194,  -12.4519844,  -5.56427526,          -8.
   2195,  -12.4519844,  -5.56427526,        -7.75
   2196,  -12.4519844,  -5.56427526,         -7.5
   2197,  -12.4519844,  -5.56427526,        -7.25
   2198,  -12.4519844,  -5.56427526,          -7.
   2199,  -12.4519844,  -5.56427526,        -6.75
   2200,  -12.4519844,  -5.56427526,         -6.5
   2201,  -12.4519844,  -5.56427526,        -6.25
   2202,  -12.4519844,  -5.56427526,  -6.00000048
   2203,  -12.4519844,  -5.56427526,        -5.75
   2204,  -12.4519844,  -5.56427526,         -5.5
   2205,  -12.4519844,  -5.56427526,        -5.25
   2206,  -12.4519844,  -5.56427526,          -5.
   2207,  -12.4519844,  -5.56427526,        -4.75
   2208,  -12.4519844,  -5.56427526,         -4.5
   2209,  -12.4519844,  -5.56427526,        -4.25
   2210,  -12.4519844,  -5.56427526,          -4.
   2211,  -12.4519844,  -5.56427526,        -3.75
   2212,  -12.4519844,  -5.56427526,         -3.5
   2213,  -12.4519844,  -5.56427526,  -3.24999976
   2214,  -12.4519844,  -5.56427526,          -3.
   2215,  -12.4519844,  -5.56427526,        -2.75
   2216,  -12.4519844,  -5.56427526,         -2.5
   2217,  -12.4519844,  -5.56427526,        -2.25
   2218,  -12.4519844,  -5.56427526,          -2.
   2219,  -12.4519844,  -5.56427526,        -1.75
   2220,  -12.4519844,  -5.56427526,         -1.5
   2221,  -12.4519844,  -5.56427526,        -1.25
   2222,  -12.4519844,  -5.56427526,          -1.
   2223,  -12.4519844,  -5.56427526,        -0.75
   2224,  -12.4519844,  -5.56427526,         -0.5
   2225,  -12.4519844,  -5.56427526,        -0.25
   2226,  -12.2757807,  -5.74252224,       -14.75
   2227,  -12.2757168,  -5.74258471,        -14.5
   2228,  -12.2756958,  -5.74260521,       -14.25
   2229,  -12.2756891,  -5.74261189,         -14.
   2230,  -12.2756872,  -5.74261427,       -13.75
   2231,  -12.2756872,  -5.74261427,        -13.5
   2232,  -12.2756872,  -5.74261427,   -13.250001
   2233,  -12.2756872,  -5.74261427,         -13.
   2234,  -12.2756872,  -5.74261427,       -12.75
   2235,  -12.2756872,  -5.74261427,        -12.5
   2236,  -12.2756872,  -5.74261427,       -12.25
   2237,  -12.2756872,  -5.74261427,         -12.
   2238,  -12.2756872,  -5.74261427,       -11.75
   2239,  -12.2756872,  -5.74261427,        -11.5
   2240,  -12.2756872,  -5.74261427,       -11.25
   2241,  -12.2756872,  -5.74261427,         -11.
   2242,  -12.2756872,  -5.74261427,       -10.75
   2243,  -12.2756872,  -5.74261427,   -10.499999
   2244,  -12.2756872,  -5.74261427,       -10.25
   2245,  -12.2756872,  -5.74261427,         -10.
   2246,  -12.2756872,  -5.74261427,        -9.75
   2247,  -12.2756872,  -5.74261427,         -9.5
   2248,  -12.2756872,  -5.74261427,        -9.25
   2249,  -12.2756872,  -5.74261427,          -9.
   2250,  -12.2756872,  -5.74261427,        -8.75
   2251,  -12.2756872,  -5.74261427,         -8.5
   2252,  -12.2756872,  -5.74261427,        -8.25
   2253,  -12.2756872,  -5.74261427,          -8.
   2254,  -12.2756872,  -5.74261427,        -7.75
   2255,  -12.2756872,  -5.74261427,         -7.5
   2256,  -12.2756872,  -5.74261427,        -7.25
   2257,  -12.2756872,  -5.74261427,          -7.
   2258,  -12.2756872,  -5.74261427,        -6.75
   2259,  -12.2756872,  -5.74261427,         -6.5
   2260,  -12.2756872,  -5.74261427,        -6.25
   2261,  -12.2756872,  -5.74261427,  -6.00000048
   2262,  -12.2756872,  -5.74261427,        -5.75
   2263,  -12.2756872,  -5.74261427,         -5.5
   2264,  -12.2756872,  -5.74261427,        -5.25
   2265,  -12.2756872,  -5.74261427,          -5.
   2266,  -12.2756872,  -5.74261427,        -4.75
   2267,  -12.2756872,  -5.74261427,         -4.5
   2268,  -12.2756872,  -5.74261427,        -4.25
   2269,  -12.2756872,  -5.74261427,          -4.
   2270,  -12.2756872,  -5.74261427,        -3.75
   2271,  -12.2756872,  -5.74261427,         -3.5
   2272,  -12.2756872,  -5.74261427,        -3.25
   2273,  -12.2756872,  -5.74261427,          -3.
   2274,  -12.2756872,  -5.74261427,        -2.75
   2275,  -12.2756872,  -5.74261427,         -2.5
   2276,  -12.2756872,  -5.74261427,        -2.25
   2277,  -12.2756872,  -5.74261427,          -2.
   2278,  -12.2756872,  -5.74261427,        -1.75
   2279,  -12.2756872,  -5.74261427,         -1.5
   2280,  -12.2756872,  -5.74261427,        -1.25
   2281,  -12.2756872,  -5.74261427,          -1.
   2282,  -12.2756872,  -5.74261427,        -0.75
   2283,  -12.2756872,  -5.74261427,         -0.5
   2284,  -12.2756872,  -5.74261427,        -0.25
   2285,  -12.0953989,  -5.91663647,       -14.75
   2286,  -12.0953274,  -5.91670418,        -14.5
   2287,  -12.0953035,  -5.91672611,       -14.25
   2288,  -12.0952969,  -5.91673231,         -14.
   2289,   -12.095295,   -5.9167347,       -13.75
   2290,   -12.095295,   -5.9167347,        -13.5
   2291,   -12.095295,   -5.9167347,   -13.250001
   2292,   -12.095295,   -5.9167347,         -13.
   2293,   -12.095295,   -5.9167347,       -12.75
   2294,   -12.095295,   -5.9167347,        -12.5
   2295,   -12.095295,   -5.9167347,       -12.25
   2296,   -12.095295,   -5.9167347,         -12.
   2297,   -12.095295,   -5.9167347,       -11.75
   2298,   -12.095295,   -5.9167347,        -11.5
   2299,   -12.095295,   -5.9167347,       -11.25
   2300,   -12.095295,   -5.9167347,         -11.
   2301,   -12.095295,   -5.9167347,       -10.75
   2302,   -12.095295,   -5.9167347,   -10.499999
   2303,   -12.095295,   -5.9167347,       -10.25
   2304,   -12.095295,   -5.9167347,         -10.
   2305,   -12.095295,   -5.9167347,        -9.75
   2306,   -12.095295,   -5.9167347,         -9.5
   2307,   -12.095295,   -5.9167347,        -9.25
   2308,   -12.095295,   -5.9167347,          -9.
   2309,   -12.095295,   -5.9167347,        -8.75
   2310,   -12.095295,   -5.9167347,         -8.5
   2311,   -12.095295,   -5.9167347,        -8.25
   2312,   -12.095295,   -5.9167347,          -8.
   2313,   -12.095295,   -5.9167347,        -7.75
   2314,   -12.095295,   -5.9167347,         -7.5
   2315,   -12.095295,   -5.9167347,        -7.25
   2316,   -12.095295,   -5.9167347,          -7.
   2317,   -12.095295,   -5.9167347,        -6.75
   2318,   -12.095295,   -5.9167347,         -6.5
   2319,   -12.095295,   -5.9167347,        -6.25
   2320,   -12.095295,   -5.9167347,  -6.00000048
   2321,   -12.095295,   -5.9167347,        -5.75
   2322,   -12.095295,   -5.9167347,         -5.5
   2323,   -12.095295,   -5.9167347,        -5.25
   2324,   -12.095295,   -5.9167347,          -5.
   2325,   -12.095295,   -5.9167347,        -4.75
   2326,   -12.095295,   -5.9167347,         -4.5
   2327,   -12.095295,   -5.9167347,        -4.25
   2328,   -12.095295,   -5.9167347,          -4.
   2329,   -12.095295,   -5.9167347,        -3.75
   2330,   -12.095295,   -5.9167347,         -3.5
   2331,   -12.095295,   -5.9167347,        -3.25
   2332,   -12.095295,   -5.9167347,          -3.
   2333,   -12.095295,   -5.9167347,        -2.75
   2334,   -12.095295,   -5.9167347,         -2.5
   2335,   -12.095295,   -5.9167347,        -2.25
   2336,   -12.095295,   -5.9167347,          -2.
   2337,   -12.095295,   -5.9167347,        -1.75
   2338,   -12.095295,   -5.9167347,         -1.5
   2339,   -12.095295,   -5.9167347,        -1.25
   2340,   -12.095295,   -5.9167347,          -1.
   2341,   -12.095295,   -5.9167347,        -0.75
   2342,   -12.095295,   -5.9167347,         -0.5
   2343,   -12.095295,   -5.9167347,        -0.25
   2344,  -11.9110355,  -6.08646345,       -14.75
   2345,   -11.910965,  -6.08652735,        -14.5
   2346,  -11.9109421,  -6.08654833,       -14.25
   2347,  -11.9109325,  -6.08655691,         -14.
   2348,  -11.9109325,  -6.08655691,       -13.75
   2349,  -11.9109325,  -6.08655691,        -13.5
   2350,  -11.9109325,  -6.08655691,   -13.250001
   2351,  -11.9109325,  -6.08655691,         -13.
   2352,  -11.9109325,  -6.08655691,       -12.75
   2353,  -11.9109325,  -6.08655691,        -12.5
   2354,  -11.9109325,  -6.08655691,       -12.25
   2355,  -11.9109325,  -6.08655691,         -12.
   2356,  -11.9109325,  -6.08655691,       -11.75
   2357,  -11.9109325,  -6.08655691,        -11.5
   2358,  -11.9109325,  -6.08655691,       -11.25
   2359,  -11.9109325,  -6.08655691,         -11.
   2360,  -11.9109325,  -6.08655691,       -10.75
   2361,  -11.9109325,  -6.08655691,   -10.499999
   2362,  -11.9109325,  -6.08655691,       -10.25
   2363,  -11.9109325,  -6.08655691,         -10.
   2364,  -11.9109325,  -6.08655691,        -9.75
   2365,  -11.9109325,  -6.08655691,         -9.5
   2366,  -11.9109325,  -6.08655691,        -9.25
   2367,  -11.9109325,  -6.08655691,          -9.
   2368,  -11.9109325,  -6.08655691,        -8.75
   2369,  -11.9109325,  -6.08655691,         -8.5
   2370,  -11.9109325,  -6.08655691,        -8.25
   2371,  -11.9109325,  -6.08655691,          -8.
   2372,  -11.9109325,  -6.08655691,        -7.75
   2373,  -11.9109325,  -6.08655691,         -7.5
   2374,  -11.9109325,  -6.08655691,  -7.25000048
   2375,  -11.9109325,  -6.08655691,          -7.
   2376,  -11.9109325,  -6.08655691,        -6.75
   2377,  -11.9109325,  -6.08655691,         -6.5
   2378,  -11.9109325,  -6.08655691,        -6.25
   2379,  -11.9109325,  -6.08655691,  -6.00000048
   2380,  -11.9109325,  -6.08655691,        -5.75
   2381,  -11.9109325,  -6.08655691,         -5.5
   2382,  -11.9109325,  -6.08655691,        -5.25
   2383,  -11.9109325,  -6.08655691,          -5.
   2384,  -11.9109325,  -6.08655691,        -4.75
   2385,  -11.9109325,  -6.08655691,         -4.5
   2386,  -11.9109325,  -6.08655691,        -4.25
   2387,  -11.9109325,  -6.08655691,          -4.
   2388,  -11.9109325,  -6.08655691,        -3.75
   2389,  -11.9109325,  -6.08655691,         -3.5
   2390,  -11.9109325,  -6.08655691,        -3.25
   2391,  -11.9109325,  -6.08655691,          -3.
   2392,  -11.9109325,  -6.08655691,        -2.75
   2393,  -11.9109325,  -6.08655691,         -2.5
   2394,  -11.9109325,  -6.08655691,        -2.25
   2395,  -11.9109325,  -6.08655691,          -2.
   2396,  -11.9109325,  -6.08655691,        -1.75
   2397,  -11.9109325,  -6.08655691,         -1.5
   2398,  -11.9109325,  -6.08655691,        -1.25
   2399,  -11.9109325,  -6.08655691,          -1.
   2400,  -11.9109325,  -6.08655691,        -0.75
   2401,  -11.9109325,  -6.08655691,         -0.5
   2402,  -11.9109325,  -6.08655691,        -0.25
   2403,   -11.722805,   -6.2519908,       -14.75
   2404,   -11.722743,  -6.25204468,   -14.500001
   2405,  -11.7227192,  -6.25206518,       -14.25
   2406,  -11.7227135,  -6.25206947,         -14.
   2407,  -11.7227087,  -6.25207329,       -13.75
   2408,  -11.7227087,  -6.25207329,        -13.5
   2409,  -11.7227087,  -6.25207329,   -13.250001
   2410,  -11.7227087,  -6.25207329,         -13.
   2411,  -11.7227087,  -6.25207329,       -12.75
   2412,  -11.7227087,  -6.25207329,        -12.5
   2413,  -11.7227087,  -6.25207329,       -12.25
   2414,  -11.7227087,  -6.25207329,         -12.
   2415,  -11.7227087,  -6.25207329,       -11.75
   2416,  -11.7227087,  -6.25207329,        -11.5
   2417,  -11.7227087,  -6.25207329,       -11.25
   2418,  -11.7227087,  -6.25207329,         -11.
   2419,  -11.7227087,  -6.25207329,       -10.75
   2420,  -11.7227087,  -6.25207329,   -10.499999
   2421,  -11.7227087,  -6.25207329,       -10.25
   2422,  -11.7227087,  -6.25207329,         -10.
   2423,  -11.7227087,  -6.25207329,        -9.75
   2424,  -11.7227087,  -6.25207329,         -9.5
   2425,  -11.7227087,  -6.25207329,        -9.25
   2426,  -11.7227087,  -6.25207329,          -9.
   2427,  -11.7227087,  -6.25207329,        -8.75
   2428,  -11.7227087,  -6.25207329,         -8.5
   2429,  -11.7227087,  -6.25207329,        -8.25
   2430,  -11.7227087,  -6.25207329,          -8.
   2431,  -11.7227087,  -6.25207329,        -7.75
   2432,  -11.7227087,  -6.25207329,         -7.5
   2433,  -11.7227087,  -6.25207329,        -7.25
   2434,  -11.7227087,  -6.25207329,          -7.
   2435,  -11.7227087,  -6.25207329,        -6.75
   2436,  -11.7227087,  -6.25207329,         -6.5
   2437,  -11.7227087,  -6.25207329,        -6.25
   2438,  -11.7227087,  -6.25207329,  -6.00000048
   2439,  -11.7227087,  -6.25207329,        -5.75
   2440,  -11.7227087,  -6.25207329,         -5.5
   2441,  -11.7227087,  -6.25207329,        -5.25
   2442,  -11.7227087,  -6.25207329,          -5.
   2443,  -11.7227087,  -6.25207329,        -4.75
   2444,  -11.7227087,  -6.25207329,         -4.5
   2445,  -11.7227087,  -6.25207329,        -4.25
   2446,  -11.7227087,  -6.25207329,          -4.
   2447,  -11.7227087,  -6.25207329,        -3.75
   2448,  -11.7227087,  -6.25207329,         -3.5
   2449,  -11.7227087,  -6.25207329,  -3.24999976
   2450,  -11.7227087,  -6.25207329,          -3.
   2451,  -11.7227087,  -6.25207329,        -2.75
   2452,  -11.7227087,  -6.25207329,         -2.5
   2453,  -11.7227087,  -6.25207329,        -2.25
   2454,  -11.7227087,  -6.25207329,          -2.
   2455,  -11.7227087,  -6.25207329,        -1.75
   2456,  -11.7227087,  -6.25207329,         -1.5
   2457,  -11.7227087,  -6.25207329,        -1.25
   2458,  -11.7227087,  -6.25207329,          -1.
   2459,  -11.7227087,  -6.25207329,        -0.75
   2460,  -11.7227087,  -6.25207329,         -0.5
   2461,  -11.7227087,  -6.25207329,        -0.25
   2462,  -11.5308619,  -6.41318417,       -14.75
   2463,  -11.5308037,  -6.41323185,        -14.5
   2464,  -11.5307846,  -6.41324806,       -14.25
   2465,  -11.5307789,  -6.41325188,         -14.
   2466,  -11.5307741,  -6.41325617,       -13.75
   2467,  -11.5307741,  -6.41325617,        -13.5
   2468,  -11.5307741,  -6.41325617,   -13.250001
   2469,  -11.5307741,  -6.41325617,         -13.
   2470,  -11.5307741,  -6.41325617,       -12.75
   2471,  -11.5307741,  -6.41325617,        -12.5
   2472,  -11.5307741,  -6.41325617,       -12.25
   2473,  -11.5307741,  -6.41325617,         -12.
   2474,  -11.5307741,  -6.41325617,       -11.75
   2475,  -11.5307741,  -6.41325617,        -11.5
   2476,  -11.5307741,  -6.41325617,       -11.25
   2477,  -11.5307741,  -6.41325617,         -11.
   2478,  -11.5307741,  -6.41325617,       -10.75
   2479,  -11.5307741,  -6.41325617,   -10.499999
   2480,  -11.5307741,  -6.41325617,       -10.25
   2481,  -11.5307741,  -6.41325617,         -10.
   2482,  -11.5307741,  -6.41325617,        -9.75
   2483,  -11.5307741,  -6.41325617,         -9.5
   2484,  -11.5307741,  -6.41325617,        -9.25
   2485,  -11.5307741,  -6.41325617,          -9.
   2486,  -11.5307741,  -6.41325617,        -8.75
   2487,  -11.5307741,  -6.41325617,         -8.5
   2488,  -11.5307741,  -6.41325617,        -8.25
   2489,  -11.5307741,  -6.41325617,          -8.
   2490,  -11.5307741,  -6.41325617,        -7.75
   2491,  -11.5307741,  -6.41325617,         -7.5
   2492,  -11.5307741,  -6.41325617,        -7.25
   2493,  -11.5307741,  -6.41325617,          -7.
   2494,  -11.5307741,  -6.41325617,        -6.75
   2495,  -11.5307741,  -6.41325617,         -6.5
   2496,  -11.5307741,  -6.41325617,        -6.25
   2497,  -11.5307741,  -6.41325617,  -6.00000048
   2498,  -11.5307741,  -6.41325617,        -5.75
   2499,  -11.5307741,  -6.41325617,         -5.5
   2500,  -11.5307741,  -6.41325617,        -5.25
   2501,  -11.5307741,  -6.41325617,          -5.
   2502,  -11.5307741,  -6.41325617,        -4.75
   2503,  -11.5307741,  -6.41325617,         -4.5
   2504,  -11.5307741,  -6.41325617,        -4.25
   2505,  -11.5307741,  -6.41325617,          -4.
   2506,  -11.5307741,  -6.41325617,        -3.75
   2507,  -11.5307741,  -6.41325617,         -3.5
   2508,  -11.5307741,  -6.41325617,  -3.24999976
   2509,  -11.5307741,  -6.41325617,          -3.
   2510,  -11.5307741,  -6.41325617,        -2.75
   2511,  -11.5307741,  -6.41325617,         -2.5
   2512,  -11.5307741,  -6.41325617,        -2.25
   2513,  -11.5307741,  -6.41325617,          -2.
   2514,  -11.5307741,  -6.41325617,        -1.75
   2515,  -11.5307741,  -6.41325617,         -1.5
   2516,  -11.5307741,  -6.41325617,        -1.25
   2517,  -11.5307741,  -6.41325617,          -1.
   2518,  -11.5307741,  -6.41325617,        -0.75
   2519,  -11.5307741,  -6.41325617,         -0.5
   2520,  -11.5307741,  -6.41325617,        -0.25
   2521,   -11.335351,  -6.57003355,       -14.75
   2522,  -11.3353014,  -6.57007265,        -14.5
   2523,  -11.3352814,  -6.57008791,       -14.25
   2524,  -11.3352766,   -6.5700922,         -14.
   2525,  -11.3352737,  -6.57009411,       -13.75
   2526,  -11.3352718,  -6.57009602,        -13.5
   2527,  -11.3352718,  -6.57009602,       -13.25
   2528,  -11.3352718,  -6.57009602,         -13.
   2529,  -11.3352718,  -6.57009602,       -12.75
   2530,  -11.3352718,  -6.57009602,        -12.5
   2531,  -11.3352718,  -6.57009602,       -12.25
   2532,  -11.3352718,  -6.57009602,         -12.
   2533,  -11.3352718,  -6.57009602,       -11.75
   2534,  -11.3352718,  -6.57009602,        -11.5
   2535,  -11.3352718,  -6.57009602,       -11.25
   2536,  -11.3352718,  -6.57009602,         -11.
   2537,  -11.3352718,  -6.57009602,       -10.75
   2538,  -11.3352718,  -6.57009602,   -10.499999
   2539,  -11.3352718,  -6.57009602,       -10.25
   2540,  -11.3352718,  -6.57009602,         -10.
   2541,  -11.3352718,  -6.57009602,        -9.75
   2542,  -11.3352718,  -6.57009602,         -9.5
   2543,  -11.3352718,  -6.57009602,        -9.25
   2544,  -11.3352718,  -6.57009602,          -9.
   2545,  -11.3352718,  -6.57009602,        -8.75
   2546,  -11.3352718,  -6.57009602,         -8.5
   2547,  -11.3352718,  -6.57009602,        -8.25
   2548,  -11.3352718,  -6.57009602,          -8.
   2549,  -11.3352718,  -6.57009602,  -7.74999952
   2550,  -11.3352718,  -6.57009602,         -7.5
   2551,  -11.3352718,  -6.57009602,        -7.25
   2552,  -11.3352718,  -6.57009602,          -7.
   2553,  -11.3352718,  -6.57009602,        -6.75
   2554,  -11.3352718,  -6.57009602,         -6.5
   2555,  -11.3352718,  -6.57009602,        -6.25
   2556,  -11.3352718,  -6.57009602,          -6.
   2557,  -11.3352718,  -6.57009602,        -5.75
   2558,  -11.3352718,  -6.57009602,         -5.5
   2559,  -11.3352718,  -6.57009602,        -5.25
   2560,  -11.3352718,  -6.57009602,          -5.
   2561,  -11.3352718,  -6.57009602,        -4.75
   2562,  -11.3352718,  -6.57009602,         -4.5
   2563,  -11.3352718,  -6.57009602,        -4.25
   2564,  -11.3352718,  -6.57009602,          -4.
   2565,  -11.3352718,  -6.57009602,        -3.75
   2566,  -11.3352718,  -6.57009602,         -3.5
   2567,  -11.3352718,  -6.57009602,  -3.24999976
   2568,  -11.3352718,  -6.57009602,          -3.
   2569,  -11.3352718,  -6.57009602,        -2.75
   2570,  -11.3352718,  -6.57009602,         -2.5
   2571,  -11.3352718,  -6.57009602,        -2.25
   2572,  -11.3352718,  -6.57009602,          -2.
   2573,  -11.3352718,  -6.57009602,        -1.75
   2574,  -11.3352718,  -6.57009602,         -1.5
   2575,  -11.3352718,  -6.57009602,        -1.25
   2576,  -11.3352718,  -6.57009602,          -1.
   2577,  -11.3352718,  -6.57009602,        -0.75
   2578,  -11.3352718,  -6.57009602,         -0.5
   2579,  -11.3352718,  -6.57009602,        -0.25
   2580,  -11.1364222,  -6.72253799,       -14.75
   2581,  -11.1363821,  -6.72256804,        -14.5
   2582,  -11.1363668,    -6.722579,       -14.25
   2583,  -11.1363621,  -6.72258282,         -14.
   2584,  -11.1363592,  -6.72258472,       -13.75
   2585,  -11.1363592,  -6.72258472,        -13.5
   2586,  -11.1363592,  -6.72258472,   -13.250001
   2587,  -11.1363592,  -6.72258472,         -13.
   2588,  -11.1363592,  -6.72258472,       -12.75
   2589,  -11.1363592,  -6.72258472,        -12.5
   2590,  -11.1363592,  -6.72258472,       -12.25
   2591,  -11.1363592,  -6.72258472,         -12.
   2592,  -11.1363592,  -6.72258472,       -11.75
   2593,  -11.1363592,  -6.72258472,        -11.5
   2594,  -11.1363592,  -6.72258472,       -11.25
   2595,  -11.1363592,  -6.72258472,         -11.
   2596,  -11.1363592,  -6.72258472,       -10.75
   2597,  -11.1363592,  -6.72258472,   -10.499999
   2598,  -11.1363592,  -6.72258472,       -10.25
   2599,  -11.1363592,  -6.72258472,         -10.
   2600,  -11.1363592,  -6.72258472,        -9.75
   2601,  -11.1363592,  -6.72258472,         -9.5
   2602,  -11.1363592,  -6.72258472,        -9.25
   2603,  -11.1363592,  -6.72258472,          -9.
   2604,  -11.1363592,  -6.72258472,        -8.75
   2605,  -11.1363592,  -6.72258472,         -8.5
   2606,  -11.1363592,  -6.72258472,        -8.25
   2607,  -11.1363592,  -6.72258472,          -8.
   2608,  -11.1363592,  -6.72258472,        -7.75
   2609,  -11.1363592,  -6.72258472,         -7.5
   2610,  -11.1363592,  -6.72258472,        -7.25
   2611,  -11.1363592,  -6.72258472,          -7.
   2612,  -11.1363592,  -6.72258472,        -6.75
   2613,  -11.1363592,  -6.72258472,         -6.5
   2614,  -11.1363592,  -6.72258472,        -6.25
   2615,  -11.1363592,  -6.72258472,  -6.00000048
   2616,  -11.1363592,  -6.72258472,        -5.75
   2617,  -11.1363592,  -6.72258472,         -5.5
   2618,  -11.1363592,  -6.72258472,        -5.25
   2619,  -11.1363592,  -6.72258472,          -5.
   2620,  -11.1363592,  -6.72258472,        -4.75
   2621,  -11.1363592,  -6.72258472,         -4.5
   2622,  -11.1363592,  -6.72258472,        -4.25
   2623,  -11.1363592,  -6.72258472,          -4.
   2624,  -11.1363592,  -6.72258472,        -3.75
   2625,  -11.1363592,  -6.72258472,         -3.5
   2626,  -11.1363592,  -6.72258472,  -3.24999976
   2627,  -11.1363592,  -6.72258472,          -3.
   2628,  -11.1363592,  -6.72258472,        -2.75
   2629,  -11.1363592,  -6.72258472,         -2.5
   2630,  -11.1363592,  -6.72258472,        -2.25
   2631,  -11.1363592,  -6.72258472,          -2.
   2632,  -11.1363592,  -6.72258472,        -1.75
   2633,  -11.1363592,  -6.72258472,         -1.5
   2634,  -11.1363592,  -6.72258472,        -1.25
   2635,  -11.1363592,  -6.72258472,          -1.
   2636,  -11.1363592,  -6.72258472,        -0.75
   2637,  -11.1363592,  -6.72258472,         -0.5
   2638,  -11.1363592,  -6.72258472,        -0.25
   2639,  -10.9342375,  -6.87069988,       -14.75
   2640,   -10.934207,  -6.87072182,        -14.5
   2641,  -10.9341917,  -6.87073278,       -14.25
   2642,  -10.9341869,  -6.87073612,         -14.
   2643,  -10.9341869,  -6.87073612,       -13.75
   2644,  -10.9341869,  -6.87073612,        -13.5
   2645,  -10.9341869,  -6.87073612,   -13.250001
   2646,  -10.9341869,  -6.87073612,         -13.
   2647,  -10.9341869,  -6.87073612,       -12.75
   2648,  -10.9341869,  -6.87073612,        -12.5
   2649,  -10.9341869,  -6.87073612,       -12.25
   2650,  -10.9341869,  -6.87073612,         -12.
   2651,  -10.9341869,  -6.87073612,       -11.75
   2652,  -10.9341869,  -6.87073612,        -11.5
   2653,  -10.9341869,  -6.87073612,       -11.25
   2654,  -10.9341869,  -6.87073612,         -11.
   2655,  -10.9341869,  -6.87073612,       -10.75
   2656,  -10.9341869,  -6.87073612,        -10.5
   2657,  -10.9341869,  -6.87073612,       -10.25
   2658,  -10.9341869,  -6.87073612,         -10.
   2659,  -10.9341869,  -6.87073612,        -9.75
   2660,  -10.9341869,  -6.87073612,         -9.5
   2661,  -10.9341869,  -6.87073612,        -9.25
   2662,  -10.9341869,  -6.87073612,          -9.
   2663,  -10.9341869,  -6.87073612,        -8.75
   2664,  -10.9341869,  -6.87073612,         -8.5
   2665,  -10.9341869,  -6.87073612,        -8.25
   2666,  -10.9341869,  -6.87073612,          -8.
   2667,  -10.9341869,  -6.87073612,        -7.75
   2668,  -10.9341869,  -6.87073612,         -7.5
   2669,  -10.9341869,  -6.87073612,        -7.25
   2670,  -10.9341869,  -6.87073612,          -7.
   2671,  -10.9341869,  -6.87073612,        -6.75
   2672,  -10.9341869,  -6.87073612,         -6.5
   2673,  -10.9341869,  -6.87073612,        -6.25
   2674,  -10.9341869,  -6.87073612,  -6.00000048
   2675,  -10.9341869,  -6.87073612,        -5.75
   2676,  -10.9341869,  -6.87073612,         -5.5
   2677,  -10.9341869,  -6.87073612,        -5.25
   2678,  -10.9341869,  -6.87073612,          -5.
   2679,  -10.9341869,  -6.87073612,        -4.75
   2680,  -10.9341869,  -6.87073612,         -4.5
   2681,  -10.9341869,  -6.87073612,        -4.25
   2682,  -10.9341869,  -6.87073612,          -4.
   2683,  -10.9341869,  -6.87073612,        -3.75
   2684,  -10.9341869,  -6.87073612,         -3.5
   2685,  -10.9341869,  -6.87073612,  -3.24999976
   2686,  -10.9341869,  -6.87073612,          -3.
   2687,  -10.9341869,  -6.87073612,        -2.75
   2688,  -10.9341869,  -6.87073612,         -2.5
   2689,  -10.9341869,  -6.87073612,        -2.25
   2690,  -10.9341869,  -6.87073612,          -2.
   2691,  -10.9341869,  -6.87073612,        -1.75
   2692,  -10.9341869,  -6.87073612,         -1.5
   2693,  -10.9341869,  -6.87073612,        -1.25
   2694,  -10.9341869,  -6.87073612,          -1.
   2695,  -10.9341869,  -6.87073612,        -0.75
   2696,  -10.9341869,  -6.87073612,         -0.5
   2697,  -10.9341869,  -6.87073612,        -0.25
   2698,  -10.7289572,  -7.01453447,       -14.75
   2699,  -10.7289314,  -7.01455212,        -14.5
   2700,  -10.7289209,  -7.01455927,       -14.25
   2701,  -10.7289152,  -7.01456308,         -14.
   2702,  -10.7289152,  -7.01456308,       -13.75
   2703,  -10.7289152,  -7.01456308,        -13.5
   2704,  -10.7289152,  -7.01456308,   -13.250001
   2705,  -10.7289152,  -7.01456308,         -13.
   2706,  -10.7289152,  -7.01456308,       -12.75
   2707,  -10.7289152,  -7.01456308,        -12.5
   2708,  -10.7289152,  -7.01456308,       -12.25
   2709,  -10.7289152,  -7.01456308,         -12.
   2710,  -10.7289152,  -7.01456308,       -11.75
   2711,  -10.7289152,  -7.01456308,        -11.5
   2712,  -10.7289152,  -7.01456308,       -11.25
   2713,  -10.7289152,  -7.01456308,         -11.
   2714,  -10.7289152,  -7.01456308,       -10.75
   2715,  -10.7289152,  -7.01456308,   -10.499999
   2716,  -10.7289152,  -7.01456308,       -10.25
   2717,  -10.7289152,  -7.01456308,         -10.
   2718,  -10.7289152,  -7.01456308,        -9.75
   2719,  -10.7289152,  -7.01456308,         -9.5
   2720,  -10.7289152,  -7.01456308,        -9.25
   2721,  -10.7289152,  -7.01456308,          -9.
   2722,  -10.7289152,  -7.01456308,        -8.75
   2723,  -10.7289152,  -7.01456308,         -8.5
   2724,  -10.7289152,  -7.01456308,        -8.25
   2725,  -10.7289152,  -7.01456308,          -8.
   2726,  -10.7289152,  -7.01456308,        -7.75
   2727,  -10.7289152,  -7.01456308,         -7.5
   2728,  -10.7289152,  -7.01456308,        -7.25
   2729,  -10.7289152,  -7.01456308,          -7.
   2730,  -10.7289152,  -7.01456308,        -6.75
   2731,  -10.7289152,  -7.01456308,         -6.5
   2732,  -10.7289152,  -7.01456308,        -6.25
   2733,  -10.7289152,  -7.01456308,  -6.00000048
   2734,  -10.7289152,  -7.01456308,        -5.75
   2735,  -10.7289152,  -7.01456308,         -5.5
   2736,  -10.7289152,  -7.01456308,        -5.25
   2737,  -10.7289152,  -7.01456308,          -5.
   2738,  -10.7289152,  -7.01456308,        -4.75
   2739,  -10.7289152,  -7.01456308,         -4.5
   2740,  -10.7289152,  -7.01456308,        -4.25
   2741,  -10.7289152,  -7.01456308,          -4.
   2742,  -10.7289152,  -7.01456308,        -3.75
   2743,  -10.7289152,  -7.01456308,         -3.5
   2744,  -10.7289152,  -7.01456308,  -3.24999976
   2745,  -10.7289152,  -7.01456308,          -3.
   2746,  -10.7289152,  -7.01456308,        -2.75
   2747,  -10.7289152,  -7.01456308,         -2.5
   2748,  -10.7289152,  -7.01456308,        -2.25
   2749,  -10.7289152,  -7.01456308,          -2.
   2750,  -10.7289152,  -7.01456308,        -1.75
   2751,  -10.7289152,  -7.01456308,         -1.5
   2752,  -10.7289152,  -7.01456308,        -1.25
   2753,  -10.7289152,  -7.01456308,          -1.
   2754,  -10.7289152,  -7.01456308,        -0.75
   2755,  -10.7289152,  -7.01456308,         -0.5
   2756,  -10.7289152,  -7.01456308,        -0.25
   2757,  -10.5207243,  -7.15407848,       -14.75
   2758,  -10.5207033,  -7.15409231,        -14.5
   2759,  -10.5206957,  -7.15409708,       -14.25
   2760,  -10.5206928,  -7.15409899,         -14.
   2761,  -10.5206928,  -7.15409899,       -13.75
   2762,  -10.5206928,  -7.15409899,        -13.5
   2763,  -10.5206928,  -7.15409899,   -13.250001
   2764,  -10.5206928,  -7.15409899,         -13.
   2765,  -10.5206928,  -7.15409899,       -12.75
   2766,  -10.5206928,  -7.15409899,        -12.5
   2767,  -10.5206928,  -7.15409899,       -12.25
   2768,  -10.5206928,  -7.15409899,         -12.
   2769,  -10.5206928,  -7.15409899,       -11.75
   2770,  -10.5206928,  -7.15409899,        -11.5
   2771,  -10.5206928,  -7.15409899,       -11.25
   2772,  -10.5206928,  -7.15409899,         -11.
   2773,  -10.5206928,  -7.15409899,       -10.75
   2774,  -10.5206928,  -7.15409899,   -10.499999
   2775,  -10.5206928,  -7.15409899,       -10.25
   2776,  -10.5206928,  -7.15409899,         -10.
   2777,  -10.5206928,  -7.15409899,        -9.75
   2778,  -10.5206928,  -7.15409899,         -9.5
   2779,  -10.5206928,  -7.15409899,        -9.25
   2780,  -10.5206928,  -7.15409899,          -9.
   2781,  -10.5206928,  -7.15409899,        -8.75
   2782,  -10.5206928,  -7.15409899,         -8.5
   2783,  -10.5206928,  -7.15409899,        -8.25
   2784,  -10.5206928,  -7.15409899,          -8.
   2785,  -10.5206928,  -7.15409899,        -7.75
   2786,  -10.5206928,  -7.15409899,         -7.5
   2787,  -10.5206928,  -7.15409899,        -7.25
   2788,  -10.5206928,  -7.15409899,          -7.
   2789,  -10.5206928,  -7.15409899,        -6.75
   2790,  -10.5206928,  -7.15409899,         -6.5
   2791,  -10.5206928,  -7.15409899,        -6.25
   2792,  -10.5206928,  -7.15409899,  -6.00000048
   2793,  -10.5206928,  -7.15409899,        -5.75
   2794,  -10.5206928,  -7.15409899,         -5.5
   2795,  -10.5206909,  -7.15410089,        -5.25
   2796,  -10.5206909,  -7.15410089,          -5.
   2797,  -10.5206909,  -7.15410089,        -4.75
   2798,  -10.5206909,  -7.15410089,         -4.5
   2799,  -10.5206909,  -7.15410089,        -4.25
   2800,  -10.5206909,  -7.15410089,          -4.
   2801,  -10.5206909,  -7.15410089,        -3.75
   2802,  -10.5206909,  -7.15410089,         -3.5
   2803,  -10.5206909,  -7.15410089,  -3.24999976
   2804,  -10.5206909,  -7.15410089,          -3.
   2805,  -10.5206909,  -7.15410089,        -2.75
   2806,  -10.5206909,  -7.15410089,         -2.5
   2807,  -10.5206909,  -7.15410089,        -2.25
   2808,  -10.5206909,  -7.15410089,          -2.
   2809,  -10.5206909,  -7.15410089,        -1.75
   2810,  -10.5206909,  -7.15410089,         -1.5
   2811,  -10.5206909,  -7.15410089,        -1.25
   2812,  -10.5206909,  -7.15410089,          -1.
   2813,  -10.5206909,  -7.15410089,        -0.75
   2814,  -10.5206909,  -7.15410089,         -0.5
   2815,  -10.5206909,  -7.15410089,        -0.25
   2816,  -10.3097019,  -7.28936386,       -14.75
   2817,  -10.3096857,  -7.28937387,        -14.5
   2818,  -10.3096809,  -7.28937721,       -14.25
   2819,  -10.3096809,  -7.28937721,         -14.
   2820,  -10.3096809,  -7.28937721,       -13.75
   2821,  -10.3096809,  -7.28937721,        -13.5
   2822,  -10.3096809,  -7.28937721,   -13.250001
   2823,  -10.3096809,  -7.28937721,         -13.
   2824,  -10.3096809,  -7.28937721,       -12.75
   2825,  -10.3096809,  -7.28937721,        -12.5
   2826,  -10.3096809,  -7.28937721,       -12.25
   2827,  -10.3096809,  -7.28937721,         -12.
   2828,  -10.3096809,  -7.28937721,       -11.75
   2829,  -10.3096809,  -7.28937721,        -11.5
   2830,  -10.3096809,  -7.28937721,       -11.25
   2831,  -10.3096809,  -7.28937721,         -11.
   2832,  -10.3096809,  -7.28937721,       -10.75
   2833,  -10.3096809,  -7.28937721,   -10.499999
   2834,  -10.3096809,  -7.28937721,       -10.25
   2835,  -10.3096809,  -7.28937721,         -10.
   2836,  -10.3096809,  -7.28937721,        -9.75
   2837,  -10.3096809,  -7.28937721,         -9.5
   2838,  -10.3096809,  -7.28937721,        -9.25
   2839,  -10.3096809,  -7.28937721,          -9.
   2840,  -10.3096809,  -7.28937721,        -8.75
   2841,  -10.3096809,  -7.28937721,         -8.5
   2842,  -10.3096809,  -7.28937721,        -8.25
   2843,  -10.3096809,  -7.28937721,          -8.
   2844,  -10.3096809,  -7.28937721,        -7.75
   2845,  -10.3096809,  -7.28937721,         -7.5
   2846,  -10.3096809,  -7.28937721,  -7.25000048
   2847,  -10.3096809,  -7.28937721,          -7.
   2848,  -10.3096809,  -7.28937721,        -6.75
   2849,  -10.3096809,  -7.28937721,         -6.5
   2850,  -10.3096809,  -7.28937721,        -6.25
   2851,  -10.3096809,  -7.28937721,  -6.00000048
   2852,  -10.3096809,  -7.28937721,        -5.75
   2853,  -10.3096809,  -7.28937721,         -5.5
   2854,  -10.3096752,  -7.28938055,        -5.25
   2855,  -10.3096752,  -7.28938055,          -5.
   2856,  -10.3096752,  -7.28938055,        -4.75
   2857,  -10.3096752,  -7.28938055,         -4.5
   2858,  -10.3096752,  -7.28938055,        -4.25
   2859,  -10.3096752,  -7.28938055,          -4.
   2860,  -10.3096752,  -7.28938055,        -3.75
   2861,  -10.3096752,  -7.28938055,         -3.5
   2862,  -10.3096752,  -7.28938055,  -3.24999976
   2863,  -10.3096752,  -7.28938055,          -3.
   2864,  -10.3096752,  -7.28938055,        -2.75
   2865,  -10.3096752,  -7.28938055,         -2.5
   2866,  -10.3096752,  -7.28938055,        -2.25
   2867,  -10.3096752,  -7.28938055,          -2.
   2868,  -10.3096752,  -7.28938055,        -1.75
   2869,  -10.3096752,  -7.28938055,         -1.5
   2870,  -10.3096752,  -7.28938055,        -1.25
   2871,  -10.3096752,  -7.28938055,          -1.
   2872,  -10.3096752,  -7.28938055,        -0.75
   2873,  -10.3096752,  -7.28938055,         -0.5
   2874,  -10.3096752,  -7.28938055,        -0.25
   2875,   -10.096035,  -7.42044163,       -14.75
   2876,  -10.0960264,   -7.4204464,        -14.5
   2877,  -10.0960217,  -7.42044973,       -14.25
   2878,  -10.0960217,  -7.42044973,         -14.
   2879,  -10.0960217,  -7.42044973,       -13.75
   2880,  -10.0960217,  -7.42044973,        -13.5
   2881,  -10.0960217,  -7.42044973,   -13.250001
   2882,  -10.0960217,  -7.42044973,         -13.
   2883,  -10.0960217,  -7.42044973,       -12.75
   2884,  -10.0960217,  -7.42044973,        -12.5
   2885,  -10.0960217,  -7.42044973,       -12.25
   2886,  -10.0960217,  -7.42044973,         -12.
   2887,  -10.0960217,  -7.42044973,       -11.75
   2888,  -10.0960217,  -7.42044973,        -11.5
   2889,  -10.0960217,  -7.42044973,       -11.25
   2890,  -10.0960217,  -7.42044973,         -11.
   2891,  -10.0960217,  -7.42044973,       -10.75
   2892,  -10.0960217,  -7.42044973,   -10.499999
   2893,  -10.0960217,  -7.42044973,       -10.25
   2894,  -10.0960217,  -7.42044973,         -10.
   2895,  -10.0960217,  -7.42044973,        -9.75
   2896,  -10.0960217,  -7.42044973,         -9.5
   2897,  -10.0960217,  -7.42044973,        -9.25
   2898,  -10.0960217,  -7.42044973,          -9.
   2899,  -10.0960217,  -7.42044973,        -8.75
   2900,  -10.0960217,  -7.42044973,         -8.5
   2901,  -10.0960217,  -7.42044973,        -8.25
   2902,  -10.0960217,  -7.42044973,          -8.
   2903,  -10.0960217,  -7.42044973,        -7.75
   2904,  -10.0960217,  -7.42044973,         -7.5
   2905,  -10.0960217,  -7.42044973,  -7.25000048
   2906,  -10.0960217,  -7.42044973,          -7.
   2907,  -10.0960217,  -7.42044973,        -6.75
   2908,  -10.0960217,  -7.42044973,         -6.5
   2909,  -10.0960217,  -7.42044973,        -6.25
   2910,  -10.0960217,  -7.42044973,  -6.00000048
   2911,  -10.0960217,  -7.42044973,        -5.75
   2912,  -10.0960217,  -7.42044973,         -5.5
   2913,  -10.0960217,  -7.42044973,        -5.25
   2914,  -10.0960217,  -7.42044973,          -5.
   2915,  -10.0960217,  -7.42044973,        -4.75
   2916,  -10.0960217,  -7.42044973,         -4.5
   2917,  -10.0960217,  -7.42044973,        -4.25
   2918,  -10.0960217,  -7.42044973,          -4.
   2919,  -10.0960217,  -7.42044973,        -3.75
   2920,  -10.0960217,  -7.42044973,         -3.5
   2921,  -10.0960217,  -7.42044973,        -3.25
   2922,  -10.0960217,  -7.42044973,          -3.
   2923,  -10.0960217,  -7.42044973,        -2.75
   2924,  -10.0960217,  -7.42044973,         -2.5
   2925,  -10.0960159,  -7.42045307,        -2.25
   2926,  -10.0960159,  -7.42045307,          -2.
   2927,  -10.0960159,  -7.42045307,        -1.75
   2928,  -10.0960159,  -7.42045307,         -1.5
   2929,  -10.0960159,  -7.42045307,        -1.25
   2930,  -10.0960159,  -7.42045307,          -1.
   2931,  -10.0960159,  -7.42045307,        -0.75
   2932,  -10.0960159,  -7.42045307,         -0.5
   2933,  -10.0960159,  -7.42045307,        -0.25
   2934,  -9.87986946,   -7.5473671,       -14.75
   2935,   -9.8798666,  -7.54736853,        -14.5
   2936,  -9.87986374,  -7.54737043,       -14.25
   2937,  -9.87986374,  -7.54737043,         -14.
   2938,  -9.87986374,  -7.54737043,       -13.75
   2939,  -9.87986374,  -7.54737043,        -13.5
   2940,  -9.87986374,  -7.54737043,   -13.250001
   2941,  -9.87986374,  -7.54737043,         -13.
   2942,  -9.87986374,  -7.54737043,       -12.75
   2943,  -9.87986374,  -7.54737043,        -12.5
   2944,  -9.87986374,  -7.54737043,       -12.25
   2945,  -9.87986374,  -7.54737043,         -12.
   2946,  -9.87986374,  -7.54737043,       -11.75
   2947,  -9.87986374,  -7.54737043,        -11.5
   2948,  -9.87986374,  -7.54737043,       -11.25
   2949,  -9.87986374,  -7.54737043,         -11.
   2950,  -9.87986374,  -7.54737043,       -10.75
   2951,  -9.87986374,  -7.54737043,   -10.499999
   2952,  -9.87986374,  -7.54737043,       -10.25
   2953,  -9.87986374,  -7.54737043,         -10.
   2954,  -9.87986374,  -7.54737043,        -9.75
   2955,  -9.87986374,  -7.54737043,         -9.5
   2956,  -9.87986374,  -7.54737043,        -9.25
   2957,  -9.87986374,  -7.54737043,          -9.
   2958,  -9.87986374,  -7.54737043,        -8.75
   2959,  -9.87986374,  -7.54737043,         -8.5
   2960,  -9.87986374,  -7.54737043,        -8.25
   2961,  -9.87986374,  -7.54737043,          -8.
   2962,  -9.87986374,  -7.54737043,  -7.74999952
   2963,  -9.87986374,  -7.54737043,         -7.5
   2964,  -9.87986374,  -7.54737043,        -7.25
   2965,  -9.87986374,  -7.54737043,          -7.
   2966,  -9.87986374,  -7.54737043,        -6.75
   2967,  -9.87986374,  -7.54737043,         -6.5
   2968,  -9.87986374,  -7.54737043,        -6.25
   2969,  -9.87986374,  -7.54737043,          -6.
   2970,  -9.87986374,  -7.54737043,        -5.75
   2971,  -9.87986374,  -7.54737043,         -5.5
   2972,  -9.87986374,  -7.54737043,        -5.25
   2973,  -9.87986374,  -7.54737043,          -5.
   2974,  -9.87986374,  -7.54737043,        -4.75
   2975,  -9.87986374,  -7.54737043,         -4.5
   2976,  -9.87986374,  -7.54737043,        -4.25
   2977,  -9.87986374,  -7.54737043,          -4.
   2978,  -9.87986374,  -7.54737043,        -3.75
   2979,  -9.87986374,  -7.54737043,         -3.5
   2980,  -9.87986374,  -7.54737043,  -3.24999976
   2981,  -9.87986374,  -7.54737043,          -3.
   2982,  -9.87986374,  -7.54737043,        -2.75
   2983,  -9.87986374,  -7.54737043,         -2.5
   2984,  -9.87986374,  -7.54737043,        -2.25
   2985,  -9.87986374,  -7.54737043,          -2.
   2986,  -9.87986374,  -7.54737043,        -1.75
   2987,  -9.87986374,  -7.54737043,         -1.5
   2988,  -9.87986374,  -7.54737043,        -1.25
   2989,  -9.87986374,  -7.54737043,          -1.
   2990,  -9.87986374,  -7.54737043,        -0.75
   2991,  -9.87986374,  -7.54737043,         -0.5
   2992,  -9.87986374,  -7.54737043,        -0.25
   2993,  -9.66135406,  -7.67020035,       -14.75
   2994,  -9.66135406,  -7.67020035,        -14.5
   2995,  -9.66135406,  -7.67020035,       -14.25
   2996,  -9.66135406,  -7.67020035,         -14.
   2997,  -9.66135406,  -7.67020035,       -13.75
   2998,  -9.66135406,  -7.67020035,        -13.5
   2999,  -9.66135406,  -7.67020035,   -13.250001
   3000,  -9.66135406,  -7.67020035,         -13.
   3001,  -9.66135406,  -7.67020035,       -12.75
   3002,  -9.66135406,  -7.67020035,        -12.5
   3003,  -9.66135406,  -7.67020035,       -12.25
   3004,  -9.66135406,  -7.67020035,         -12.
   3005,  -9.66135406,  -7.67020035,       -11.75
   3006,  -9.66135406,  -7.67020035,        -11.5
   3007,  -9.66135406,  -7.67020035,       -11.25
   3008,  -9.66135406,  -7.67020035,         -11.
   3009,  -9.66135406,  -7.67020035,       -10.75
   3010,  -9.66135406,  -7.67020035,   -10.499999
   3011,  -9.66135406,  -7.67020035,       -10.25
   3012,  -9.66135406,  -7.67020035,         -10.
   3013,  -9.66135406,  -7.67020035,        -9.75
   3014,  -9.66135406,  -7.67020035,         -9.5
   3015,  -9.66135406,  -7.67020035,        -9.25
   3016,  -9.66135406,  -7.67020035,          -9.
   3017,  -9.66135406,  -7.67020035,        -8.75
   3018,  -9.66135406,  -7.67020035,         -8.5
   3019,  -9.66135406,  -7.67020035,        -8.25
   3020,  -9.66135406,  -7.67020035,          -8.
   3021,  -9.66135406,  -7.67020035,        -7.75
   3022,  -9.66135406,  -7.67020035,         -7.5
   3023,  -9.66135406,  -7.67020035,        -7.25
   3024,  -9.66135406,  -7.67020035,          -7.
   3025,  -9.66135406,  -7.67020035,        -6.75
   3026,  -9.66135406,  -7.67020035,         -6.5
   3027,  -9.66135406,  -7.67020035,        -6.25
   3028,  -9.66135406,  -7.67020035,  -6.00000048
   3029,  -9.66135406,  -7.67020035,        -5.75
   3030,  -9.66135406,  -7.67020035,         -5.5
   3031,  -9.66135406,  -7.67020035,        -5.25
   3032,  -9.66135406,  -7.67020035,          -5.
   3033,  -9.66135406,  -7.67020035,        -4.75
   3034,  -9.66135406,  -7.67020035,         -4.5
   3035,  -9.66135406,  -7.67020035,        -4.25
   3036,  -9.66135406,  -7.67020035,          -4.
   3037,  -9.66135406,  -7.67020035,        -3.75
   3038,  -9.66135406,  -7.67020035,         -3.5
   3039,  -9.66135406,  -7.67020035,  -3.24999976
   3040,  -9.66135406,  -7.67020035,          -3.
   3041,  -9.66135406,  -7.67020035,        -2.75
   3042,  -9.66135406,  -7.67020035,         -2.5
   3043,  -9.66135406,  -7.67020035,        -2.25
   3044,  -9.66135406,  -7.67020035,          -2.
   3045,  -9.66135406,  -7.67020035,        -1.75
   3046,  -9.66135406,  -7.67020035,         -1.5
   3047,  -9.66135406,  -7.67020035,        -1.25
   3048,  -9.66135406,  -7.67020035,          -1.
   3049,  -9.66135406,  -7.67020035,        -0.75
   3050,  -9.66135406,  -7.67020035,         -0.5
   3051,  -9.66135406,  -7.67020035,        -0.25
   3052,  -9.44062424,  -7.78901339,       -14.75
   3053,  -9.44062996,  -7.78901052,        -14.5
   3054,  -9.44062996,  -7.78901052,       -14.25
   3055,  -9.44062996,  -7.78901052,         -14.
   3056,  -9.44062996,  -7.78901052,       -13.75
   3057,  -9.44062996,  -7.78901052,        -13.5
   3058,  -9.44062996,  -7.78901052,   -13.250001
   3059,  -9.44062996,  -7.78901052,         -13.
   3060,  -9.44062996,  -7.78901052,       -12.75
   3061,  -9.44062996,  -7.78901052,        -12.5
   3062,  -9.44062996,  -7.78901052,       -12.25
   3063,  -9.44062996,  -7.78901052,         -12.
   3064,  -9.44062996,  -7.78901052,       -11.75
   3065,  -9.44062996,  -7.78901052,        -11.5
   3066,  -9.44062996,  -7.78901052,       -11.25
   3067,   -9.4406271,  -7.78901196,         -11.
   3068,   -9.4406271,  -7.78901196,       -10.75
   3069,   -9.4406271,  -7.78901196,   -10.499999
   3070,   -9.4406271,  -7.78901196,       -10.25
   3071,   -9.4406271,  -7.78901196,         -10.
   3072,   -9.4406271,  -7.78901196,        -9.75
   3073,   -9.4406271,  -7.78901196,         -9.5
   3074,   -9.4406271,  -7.78901196,        -9.25
   3075,   -9.4406271,  -7.78901196,          -9.
   3076,   -9.4406271,  -7.78901196,        -8.75
   3077,   -9.4406271,  -7.78901196,         -8.5
   3078,   -9.4406271,  -7.78901196,        -8.25
   3079,   -9.4406271,  -7.78901196,          -8.
   3080,   -9.4406271,  -7.78901196,        -7.75
   3081,   -9.4406271,  -7.78901196,         -7.5
   3082,   -9.4406271,  -7.78901196,        -7.25
   3083,   -9.4406271,  -7.78901196,          -7.
   3084,   -9.4406271,  -7.78901196,        -6.75
   3085,   -9.4406271,  -7.78901196,         -6.5
   3086,   -9.4406271,  -7.78901196,        -6.25
   3087,   -9.4406271,  -7.78901196,  -6.00000048
   3088,   -9.4406271,  -7.78901196,        -5.75
   3089,   -9.4406271,  -7.78901196,         -5.5
   3090,   -9.4406271,  -7.78901196,        -5.25
   3091,   -9.4406271,  -7.78901196,          -5.
   3092,   -9.4406271,  -7.78901196,        -4.75
   3093,   -9.4406271,  -7.78901196,         -4.5
   3094,   -9.4406271,  -7.78901196,        -4.25
   3095,   -9.4406271,  -7.78901196,          -4.
   3096,   -9.4406271,  -7.78901196,        -3.75
   3097,   -9.4406271,  -7.78901196,         -3.5
   3098,   -9.4406271,  -7.78901196,        -3.25
   3099,   -9.4406271,  -7.78901196,          -3.
   3100,   -9.4406271,  -7.78901196,        -2.75
   3101,   -9.4406271,  -7.78901196,         -2.5
   3102,   -9.4406271,  -7.78901196,        -2.25
   3103,   -9.4406271,  -7.78901196,          -2.
   3104,   -9.4406271,  -7.78901196,        -1.75
   3105,   -9.4406271,  -7.78901196,         -1.5
   3106,   -9.4406271,  -7.78901196,        -1.25
   3107,   -9.4406271,  -7.78901196,          -1.
   3108,   -9.4406271,  -7.78901196,        -0.75
   3109,   -9.4406271,  -7.78901196,         -0.5
   3110,   -9.4406271,  -7.78901196,        -0.25
   3111,  -9.21781063,   -7.9038825,       -14.75
   3112,  -9.21781921,  -7.90387821,        -14.5
   3113,  -9.21781921,  -7.90387821,       -14.25
   3114,  -9.21781921,  -7.90387821,         -14.
   3115,  -9.21781921,  -7.90387821,       -13.75
   3116,  -9.21781921,  -7.90387821,        -13.5
   3117,  -9.21781921,  -7.90387821,   -13.250001
   3118,  -9.21781921,  -7.90387821,         -13.
   3119,  -9.21781921,  -7.90387821,       -12.75
   3120,  -9.21781921,  -7.90387821,        -12.5
   3121,  -9.21781921,  -7.90387821,       -12.25
   3122,  -9.21781921,  -7.90387821,         -12.
   3123,  -9.21781921,  -7.90387821,       -11.75
   3124,  -9.21781921,  -7.90387821,        -11.5
   3125,  -9.21781921,  -7.90387821,       -11.25
   3126,  -9.21781921,  -7.90387821,         -11.
   3127,  -9.21781921,  -7.90387821,       -10.75
   3128,  -9.21781921,  -7.90387821,   -10.499999
   3129,  -9.21781921,  -7.90387821,       -10.25
   3130,  -9.21781921,  -7.90387821,         -10.
   3131,  -9.21781921,  -7.90387821,        -9.75
   3132,  -9.21781921,  -7.90387821,         -9.5
   3133,  -9.21781921,  -7.90387821,        -9.25
   3134,  -9.21781921,  -7.90387821,          -9.
   3135,  -9.21781921,  -7.90387821,        -8.75
   3136,  -9.21781921,  -7.90387821,         -8.5
   3137,  -9.21781921,  -7.90387821,        -8.25
   3138,  -9.21781921,  -7.90387821,          -8.
   3139,  -9.21781921,  -7.90387821,  -7.74999952
   3140,  -9.21781921,  -7.90387821,         -7.5
   3141,  -9.21781921,  -7.90387821,        -7.25
   3142,  -9.21781921,  -7.90387821,          -7.
   3143,  -9.21781921,  -7.90387821,        -6.75
   3144,  -9.21781921,  -7.90387821,         -6.5
   3145,  -9.21781921,  -7.90387821,        -6.25
   3146,  -9.21781921,  -7.90387821,          -6.
   3147,  -9.21781921,  -7.90387821,        -5.75
   3148,  -9.21781921,  -7.90387821,         -5.5
   3149,  -9.21781921,  -7.90387821,        -5.25
   3150,  -9.21781921,  -7.90387821,          -5.
   3151,  -9.21781921,  -7.90387821,        -4.75
   3152,  -9.21781921,  -7.90387821,         -4.5
   3153,  -9.21781921,  -7.90387821,        -4.25
   3154,  -9.21781921,  -7.90387821,          -4.
   3155,  -9.21781921,  -7.90387821,        -3.75
   3156,  -9.21781921,  -7.90387821,         -3.5
   3157,  -9.21781921,  -7.90387821,  -3.24999976
   3158,  -9.21781921,  -7.90387821,          -3.
   3159,  -9.21781921,  -7.90387821,        -2.75
   3160,  -9.21781921,  -7.90387821,         -2.5
   3161,  -9.21781921,  -7.90387821,        -2.25
   3162,  -9.21781921,  -7.90387821,          -2.
   3163,  -9.21781921,  -7.90387821,        -1.75
   3164,  -9.21781921,  -7.90387821,         -1.5
   3165,  -9.21781921,  -7.90387821,        -1.25
   3166,  -9.21781921,  -7.90387821,          -1.
   3167,  -9.21781921,  -7.90387821,        -0.75
   3168,  -9.21781921,  -7.90387821,         -0.5
   3169,  -9.21781921,  -7.90387821,        -0.25
   3170,  -8.99304485,  -8.01488686,       -14.75
   3171,   -8.9930563,  -8.01488113,        -14.5
   3172,   -8.9930563,  -8.01488113,       -14.25
   3173,   -8.9930563,  -8.01488113,         -14.
   3174,   -8.9930563,  -8.01488113,       -13.75
   3175,   -8.9930563,  -8.01488113,        -13.5
   3176,   -8.9930563,  -8.01488113,   -13.250001
   3177,   -8.9930563,  -8.01488113,         -13.
   3178,   -8.9930563,  -8.01488113,       -12.75
   3179,   -8.9930563,  -8.01488113,        -12.5
   3180,   -8.9930563,  -8.01488113,       -12.25
   3181,   -8.9930563,  -8.01488113,         -12.
   3182,   -8.9930563,  -8.01488113,       -11.75
   3183,   -8.9930563,  -8.01488113,        -11.5
   3184,   -8.9930563,  -8.01488113,       -11.25
   3185,   -8.9930563,  -8.01488113,         -11.
   3186,   -8.9930563,  -8.01488113,       -10.75
   3187,   -8.9930563,  -8.01488113,   -10.499999
   3188,   -8.9930563,  -8.01488113,       -10.25
   3189,   -8.9930563,  -8.01488113,         -10.
   3190,   -8.9930563,  -8.01488113,        -9.75
   3191,   -8.9930563,  -8.01488113,         -9.5
   3192,   -8.9930563,  -8.01488113,        -9.25
   3193,   -8.9930563,  -8.01488113,          -9.
   3194,   -8.9930563,  -8.01488113,        -8.75
   3195,   -8.9930563,  -8.01488113,         -8.5
   3196,   -8.9930563,  -8.01488113,        -8.25
   3197,   -8.9930563,  -8.01488113,          -8.
   3198,   -8.9930563,  -8.01488113,        -7.75
   3199,   -8.9930563,  -8.01488113,         -7.5
   3200,   -8.9930563,  -8.01488113,        -7.25
   3201,   -8.9930563,  -8.01488113,          -7.
   3202,   -8.9930563,  -8.01488113,        -6.75
   3203,   -8.9930563,  -8.01488113,         -6.5
   3204,   -8.9930563,  -8.01488113,        -6.25
   3205,   -8.9930563,  -8.01488113,  -6.00000048
   3206,   -8.9930563,  -8.01488113,        -5.75
   3207,   -8.9930563,  -8.01488113,         -5.5
   3208,   -8.9930563,  -8.01488113,        -5.25
   3209,   -8.9930563,  -8.01488113,          -5.
   3210,   -8.9930563,  -8.01488113,        -4.75
   3211,   -8.9930563,  -8.01488113,         -4.5
   3212,   -8.9930563,  -8.01488113,        -4.25
   3213,   -8.9930563,  -8.01488113,          -4.
   3214,   -8.9930563,  -8.01488113,        -3.75
   3215,   -8.9930563,  -8.01488113,         -3.5
   3216,   -8.9930563,  -8.01488113,  -3.24999976
   3217,   -8.9930563,  -8.01488113,          -3.
   3218,   -8.9930563,  -8.01488113,        -2.75
   3219,   -8.9930563,  -8.01488113,         -2.5
   3220,   -8.9930563,  -8.01488113,        -2.25
   3221,   -8.9930563,  -8.01488113,          -2.
   3222,   -8.9930563,  -8.01488113,        -1.75
   3223,   -8.9930563,  -8.01488113,         -1.5
   3224,   -8.9930563,  -8.01488113,        -1.25
   3225,   -8.9930563,  -8.01488113,          -1.
   3226,   -8.9930563,  -8.01488113,        -0.75
   3227,   -8.9930563,  -8.01488113,         -0.5
   3228,   -8.9930563,  -8.01488113,        -0.25
   3229,  -8.76645279,  -8.12211037,       -14.75
   3230,  -8.76646328,  -8.12210464,        -14.5
   3231,    -8.766469,  -8.12210178,       -14.25
   3232,    -8.766469,  -8.12210178,         -14.
   3233,    -8.766469,  -8.12210178,       -13.75
   3234,    -8.766469,  -8.12210178,        -13.5
   3235,    -8.766469,  -8.12210178,   -13.250001
   3236,    -8.766469,  -8.12210178,         -13.
   3237,    -8.766469,  -8.12210178,       -12.75
   3238,    -8.766469,  -8.12210178,        -12.5
   3239,    -8.766469,  -8.12210178,       -12.25
   3240,    -8.766469,  -8.12210178,         -12.
   3241,    -8.766469,  -8.12210178,       -11.75
   3242,    -8.766469,  -8.12210178,        -11.5
   3243,    -8.766469,  -8.12210178,       -11.25
   3244,    -8.766469,  -8.12210178,         -11.
   3245,    -8.766469,  -8.12210178,       -10.75
   3246,    -8.766469,  -8.12210178,   -10.499999
   3247,    -8.766469,  -8.12210178,       -10.25
   3248,    -8.766469,  -8.12210178,         -10.
   3249,    -8.766469,  -8.12210178,        -9.75
   3250,    -8.766469,  -8.12210178,         -9.5
   3251,    -8.766469,  -8.12210178,        -9.25
   3252,    -8.766469,  -8.12210178,          -9.
   3253,    -8.766469,  -8.12210178,        -8.75
   3254,    -8.766469,  -8.12210178,         -8.5
   3255,    -8.766469,  -8.12210178,        -8.25
   3256,    -8.766469,  -8.12210178,          -8.
   3257,    -8.766469,  -8.12210178,        -7.75
   3258,    -8.766469,  -8.12210178,         -7.5
   3259,    -8.766469,  -8.12210178,        -7.25
   3260,    -8.766469,  -8.12210178,          -7.
   3261,    -8.766469,  -8.12210178,        -6.75
   3262,    -8.766469,  -8.12210178,         -6.5
   3263,    -8.766469,  -8.12210178,        -6.25
   3264,    -8.766469,  -8.12210178,  -6.00000048
   3265,    -8.766469,  -8.12210178,        -5.75
   3266,    -8.766469,  -8.12210178,         -5.5
   3267,  -8.76646614,  -8.12210369,        -5.25
   3268,  -8.76646614,  -8.12210369,          -5.
   3269,  -8.76646614,  -8.12210369,        -4.75
   3270,  -8.76646614,  -8.12210369,         -4.5
   3271,  -8.76646614,  -8.12210369,        -4.25
   3272,  -8.76646614,  -8.12210369,          -4.
   3273,  -8.76646614,  -8.12210369,        -3.75
   3274,  -8.76646614,  -8.12210369,         -3.5
   3275,  -8.76646614,  -8.12210369,        -3.25
   3276,  -8.76646614,  -8.12210369,          -3.
   3277,  -8.76646614,  -8.12210369,        -2.75
   3278,  -8.76646614,  -8.12210369,         -2.5
   3279,  -8.76646614,  -8.12210369,        -2.25
   3280,  -8.76646614,  -8.12210369,          -2.
   3281,  -8.76646614,  -8.12210369,        -1.75
   3282,  -8.76646614,  -8.12210369,         -1.5
   3283,  -8.76646614,  -8.12210369,        -1.25
   3284,  -8.76646614,  -8.12210369,          -1.
   3285,  -8.76646614,  -8.12210369,        -0.75
   3286,  -8.76646614,  -8.12210369,         -0.5
   3287,  -8.76646614,  -8.12210369,        -0.25
   3288,   -8.5381422,  -8.22564411,       -14.75
   3289,  -8.53815937,  -8.22563648,        -14.5
   3290,  -8.53816509,  -8.22563362,       -14.25
   3291,  -8.53816509,  -8.22563362,         -14.
   3292,  -8.53816509,  -8.22563362,       -13.75
   3293,  -8.53816509,  -8.22563362,        -13.5
   3294,  -8.53816509,  -8.22563362,   -13.250001
   3295,  -8.53816509,  -8.22563362,         -13.
   3296,  -8.53816509,  -8.22563362,       -12.75
   3297,  -8.53816509,  -8.22563362,        -12.5
   3298,  -8.53816509,  -8.22563362,       -12.25
   3299,  -8.53816509,  -8.22563362,         -12.
   3300,  -8.53816509,  -8.22563362,       -11.75
   3301,  -8.53816509,  -8.22563362,        -11.5
   3302,  -8.53816509,  -8.22563362,       -11.25
   3303,  -8.53816509,  -8.22563362,         -11.
   3304,  -8.53816509,  -8.22563362,       -10.75
   3305,  -8.53816509,  -8.22563362,   -10.499999
   3306,  -8.53816509,  -8.22563362,       -10.25
   3307,  -8.53816509,  -8.22563362,         -10.
   3308,  -8.53816509,  -8.22563362,        -9.75
   3309,  -8.53816509,  -8.22563362,         -9.5
   3310,  -8.53816509,  -8.22563362,        -9.25
   3311,  -8.53816509,  -8.22563362,          -9.
   3312,  -8.53816509,  -8.22563362,        -8.75
   3313,  -8.53816509,  -8.22563362,         -8.5
   3314,  -8.53816509,  -8.22563362,        -8.25
   3315,  -8.53816509,  -8.22563362,          -8.
   3316,  -8.53816509,  -8.22563362,        -7.75
   3317,  -8.53816509,  -8.22563362,         -7.5
   3318,  -8.53816509,  -8.22563362,  -7.25000048
   3319,  -8.53816509,  -8.22563362,          -7.
   3320,  -8.53816509,  -8.22563362,        -6.75
   3321,  -8.53816509,  -8.22563362,         -6.5
   3322,  -8.53816509,  -8.22563362,        -6.25
   3323,  -8.53816509,  -8.22563362,  -6.00000048
   3324,  -8.53816509,  -8.22563362,        -5.75
   3325,  -8.53816509,  -8.22563362,         -5.5
   3326,  -8.53816223,  -8.22563553,        -5.25
   3327,  -8.53816223,  -8.22563553,          -5.
   3328,  -8.53816223,  -8.22563553,        -4.75
   3329,  -8.53816223,  -8.22563553,         -4.5
   3330,  -8.53815937,  -8.22563648,        -4.25
   3331,  -8.53815937,  -8.22563648,          -4.
   3332,  -8.53815937,  -8.22563648,        -3.75
   3333,  -8.53815937,  -8.22563648,         -3.5
   3334,  -8.53815937,  -8.22563648,  -3.24999976
   3335,  -8.53815937,  -8.22563648,          -3.
   3336,  -8.53815937,  -8.22563648,        -2.75
   3337,  -8.53815937,  -8.22563648,         -2.5
   3338,  -8.53815937,  -8.22563648,        -2.25
   3339,  -8.53815937,  -8.22563648,          -2.
   3340,  -8.53815937,  -8.22563648,        -1.75
   3341,  -8.53815937,  -8.22563648,         -1.5
   3342,  -8.53815937,  -8.22563648,        -1.25
   3343,  -8.53815937,  -8.22563648,          -1.
   3344,  -8.53815937,  -8.22563648,        -0.75
   3345,  -8.53815937,  -8.22563648,         -0.5
   3346,  -8.53816509,  -8.22563362,        -0.25
   3347,  -8.30823517,  -8.32557678,       -14.75
   3348,  -8.30825233,  -8.32557011,        -14.5
   3349,  -8.30825806,  -8.32556725,       -14.25
   3350,  -8.30825806,  -8.32556725,         -14.
   3351,  -8.30825806,  -8.32556725,       -13.75
   3352,  -8.30825806,  -8.32556725,        -13.5
   3353,  -8.30825806,  -8.32556725,       -13.25
   3354,  -8.30825806,  -8.32556725,         -13.
   3355,  -8.30825806,  -8.32556725,       -12.75
   3356,  -8.30825806,  -8.32556725,        -12.5
   3357,  -8.30825806,  -8.32556725,       -12.25
   3358,  -8.30825806,  -8.32556725,         -12.
   3359,  -8.30825806,  -8.32556725,       -11.75
   3360,  -8.30825806,  -8.32556725,        -11.5
   3361,  -8.30825806,  -8.32556725,       -11.25
   3362,  -8.30825806,  -8.32556725,         -11.
   3363,  -8.30825806,  -8.32556725,       -10.75
   3364,  -8.30825806,  -8.32556725,   -10.499999
   3365,  -8.30825806,  -8.32556725,       -10.25
   3366,  -8.30825806,  -8.32556725,         -10.
   3367,  -8.30825806,  -8.32556725,        -9.75
   3368,  -8.30825806,  -8.32556725,         -9.5
   3369,  -8.30825806,  -8.32556725,        -9.25
   3370,  -8.30825806,  -8.32556725,          -9.
   3371,  -8.30825806,  -8.32556725,        -8.75
   3372,  -8.30825806,  -8.32556725,         -8.5
   3373,  -8.30825806,  -8.32556725,        -8.25
   3374,  -8.30825806,  -8.32556725,          -8.
   3375,  -8.30825806,  -8.32556725,  -7.74999952
   3376,  -8.30825806,  -8.32556725,         -7.5
   3377,  -8.30825806,  -8.32556725,        -7.25
   3378,  -8.30825806,  -8.32556725,          -7.
   3379,  -8.30825806,  -8.32556725,        -6.75
   3380,  -8.30825806,  -8.32556725,         -6.5
   3381,  -8.30825806,  -8.32556725,        -6.25
   3382,  -8.30825806,  -8.32556725,  -6.00000048
   3383,  -8.30825806,  -8.32556725,        -5.75
   3384,  -8.30825806,  -8.32556725,         -5.5
   3385,  -8.30825806,  -8.32556725,        -5.25
   3386,  -8.30825806,  -8.32556725,          -5.
   3387,  -8.30825806,  -8.32556725,        -4.75
   3388,  -8.30825233,  -8.32557011,         -4.5
   3389,  -8.30825233,  -8.32557011,        -4.25
   3390,  -8.30825233,  -8.32557011,          -4.
   3391,  -8.30825233,  -8.32557011,        -3.75
   3392,  -8.30825233,  -8.32557011,         -3.5
   3393,  -8.30825233,  -8.32557011,  -3.24999976
   3394,  -8.30825233,  -8.32557011,          -3.
   3395,  -8.30825233,  -8.32557011,        -2.75
   3396,  -8.30825233,  -8.32557011,         -2.5
   3397,  -8.30825233,  -8.32557011,        -2.25
   3398,  -8.30825233,  -8.32557011,          -2.
   3399,  -8.30825233,  -8.32557011,        -1.75
   3400,  -8.30825233,  -8.32557011,         -1.5
   3401,  -8.30825233,  -8.32557011,        -1.25
   3402,  -8.30825233,  -8.32557011,          -1.
   3403,  -8.30825233,  -8.32557011,        -0.75
   3404,  -8.30825233,  -8.32557011,         -0.5
   3405,  -8.30825806,  -8.32556725,        -0.25
   3406,  -8.07682991,  -8.42200565,       -14.75
   3407,  -8.07684517,  -8.42199993,        -14.5
   3408,  -8.07685089,  -8.42199707,       -14.25
   3409,  -8.07685375,  -8.42199612,         -14.
   3410,  -8.07685661,  -8.42199516,       -13.75
   3411,  -8.07685661,  -8.42199516,        -13.5
   3412,  -8.07685661,  -8.42199516,   -13.250001
   3413,  -8.07685661,  -8.42199516,         -13.
   3414,  -8.07685661,  -8.42199516,       -12.75
   3415,  -8.07685661,  -8.42199516,        -12.5
   3416,  -8.07685661,  -8.42199516,       -12.25
   3417,  -8.07685661,  -8.42199516,         -12.
   3418,  -8.07685661,  -8.42199516,       -11.75
   3419,  -8.07685661,  -8.42199516,        -11.5
   3420,  -8.07685661,  -8.42199516,       -11.25
   3421,  -8.07685661,  -8.42199516,         -11.
   3422,  -8.07685661,  -8.42199516,       -10.75
   3423,  -8.07685661,  -8.42199516,        -10.5
   3424,  -8.07685661,  -8.42199516,       -10.25
   3425,  -8.07685661,  -8.42199516,         -10.
   3426,  -8.07685661,  -8.42199516,        -9.75
   3427,  -8.07685661,  -8.42199516,         -9.5
   3428,  -8.07685661,  -8.42199516,        -9.25
   3429,  -8.07685661,  -8.42199516,          -9.
   3430,  -8.07685661,  -8.42199516,        -8.75
   3431,  -8.07685661,  -8.42199516,         -8.5
   3432,  -8.07685661,  -8.42199516,        -8.25
   3433,  -8.07685661,  -8.42199516,          -8.
   3434,  -8.07685661,  -8.42199516,        -7.75
   3435,  -8.07685661,  -8.42199516,         -7.5
   3436,  -8.07685661,  -8.42199516,        -7.25
   3437,  -8.07685661,  -8.42199516,          -7.
   3438,  -8.07685661,  -8.42199516,        -6.75
   3439,  -8.07685661,  -8.42199516,         -6.5
   3440,  -8.07685661,  -8.42199516,        -6.25
   3441,  -8.07685661,  -8.42199516,  -6.00000048
   3442,  -8.07685661,  -8.42199516,        -5.75
   3443,  -8.07685661,  -8.42199516,         -5.5
   3444,  -8.07685661,  -8.42199516,        -5.25
   3445,  -8.07685661,  -8.42199516,          -5.
   3446,  -8.07685661,  -8.42199516,        -4.75
   3447,  -8.07685375,  -8.42199612,         -4.5
   3448,  -8.07685089,  -8.42199707,        -4.25
   3449,  -8.07685089,  -8.42199707,          -4.
   3450,  -8.07685089,  -8.42199707,        -3.75
   3451,  -8.07685089,  -8.42199707,         -3.5
   3452,  -8.07685089,  -8.42199707,  -3.24999976
   3453,  -8.07685089,  -8.42199707,          -3.
   3454,  -8.07685089,  -8.42199707,        -2.75
   3455,  -8.07685089,  -8.42199707,         -2.5
   3456,  -8.07685089,  -8.42199707,        -2.25
   3457,  -8.07685089,  -8.42199707,          -2.
   3458,  -8.07685089,  -8.42199707,        -1.75
   3459,  -8.07685089,  -8.42199707,         -1.5
   3460,  -8.07685089,  -8.42199707,        -1.25
   3461,  -8.07685089,  -8.42199707,          -1.
   3462,  -8.07685089,  -8.42199707,        -0.75
   3463,  -8.07685089,  -8.42199707,         -0.5
   3464,  -8.07685375,  -8.42199612,        -0.25
   3465,  -7.84403467,  -8.51502323,       -14.75
   3466,  -7.84404945,  -8.51501751,        -14.5
   3467,  -7.84405518,  -8.51501465,       -14.25
   3468,  -7.84405518,  -8.51501465,         -14.
   3469,  -7.84405804,  -8.51501369,       -13.75
   3470,  -7.84405804,  -8.51501369,        -13.5
   3471,  -7.84405804,  -8.51501369,   -13.250001
   3472,  -7.84405804,  -8.51501369,         -13.
   3473,  -7.84405804,  -8.51501369,       -12.75
   3474,  -7.84405804,  -8.51501369,        -12.5
   3475,  -7.84405804,  -8.51501369,       -12.25
   3476,  -7.84405804,  -8.51501369,         -12.
   3477,  -7.84405804,  -8.51501369,       -11.75
   3478,  -7.84405804,  -8.51501369,        -11.5
   3479,  -7.84405804,  -8.51501369,       -11.25
   3480,  -7.84405804,  -8.51501369,         -11.
   3481,  -7.84405804,  -8.51501369,       -10.75
   3482,  -7.84405804,  -8.51501369,   -10.499999
   3483,  -7.84405804,  -8.51501369,       -10.25
   3484,  -7.84405804,  -8.51501369,         -10.
   3485,  -7.84405804,  -8.51501369,        -9.75
   3486,  -7.84405804,  -8.51501369,         -9.5
   3487,  -7.84405804,  -8.51501369,        -9.25
   3488,  -7.84405804,  -8.51501369,          -9.
   3489,  -7.84405804,  -8.51501369,        -8.75
   3490,  -7.84405804,  -8.51501369,         -8.5
   3491,  -7.84405804,  -8.51501369,        -8.25
   3492,  -7.84405804,  -8.51501369,          -8.
   3493,  -7.84405804,  -8.51501369,        -7.75
   3494,  -7.84405804,  -8.51501369,         -7.5
   3495,  -7.84405804,  -8.51501369,        -7.25
   3496,  -7.84405804,  -8.51501369,          -7.
   3497,  -7.84405804,  -8.51501369,        -6.75
   3498,  -7.84405804,  -8.51501369,         -6.5
   3499,  -7.84405804,  -8.51501369,        -6.25
   3500,  -7.84405804,  -8.51501369,  -6.00000048
   3501,  -7.84405804,  -8.51501369,        -5.75
   3502,  -7.84405804,  -8.51501369,         -5.5
   3503,  -7.84405804,  -8.51501369,        -5.25
   3504,  -7.84405804,  -8.51501369,          -5.
   3505,  -7.84405804,  -8.51501369,        -4.75
   3506,  -7.84405804,  -8.51501369,         -4.5
   3507,  -7.84405518,  -8.51501465,        -4.25
   3508,  -7.84405518,  -8.51501465,          -4.
   3509,  -7.84405518,  -8.51501465,        -3.75
   3510,  -7.84405518,  -8.51501465,         -3.5
   3511,  -7.84405518,  -8.51501465,  -3.24999976
   3512,  -7.84405518,  -8.51501465,          -3.
   3513,  -7.84405518,  -8.51501465,        -2.75
   3514,  -7.84405518,  -8.51501465,         -2.5
   3515,  -7.84405518,  -8.51501465,        -2.25
   3516,  -7.84405518,  -8.51501465,          -2.
   3517,  -7.84405518,  -8.51501465,        -1.75
   3518,  -7.84405518,  -8.51501465,         -1.5
   3519,  -7.84405518,  -8.51501465,        -1.25
   3520,  -7.84405518,  -8.51501465,          -1.
   3521,  -7.84405518,  -8.51501465,        -0.75
   3522,  -7.84405518,  -8.51501465,         -0.5
   3523,  -7.84405518,  -8.51501465,        -0.25
   3524,  -7.60993814,   -8.6047287,       -14.75
   3525,  -7.60995293,  -8.60472298,        -14.5
   3526,  -7.60995865,  -8.60472107,       -14.25
   3527,  -7.60995865,  -8.60472107,         -14.
   3528,  -7.60996151,  -8.60472012,       -13.75
   3529,  -7.60996151,  -8.60472012,        -13.5
   3530,  -7.60996151,  -8.60472012,   -13.250001
   3531,  -7.60996151,  -8.60472012,         -13.
   3532,  -7.60996151,  -8.60472012,       -12.75
   3533,  -7.60996151,  -8.60472012,        -12.5
   3534,  -7.60996151,  -8.60472012,       -12.25
   3535,  -7.60996151,  -8.60472012,         -12.
   3536,  -7.60996151,  -8.60472012,       -11.75
   3537,  -7.60996151,  -8.60472012,        -11.5
   3538,  -7.60996151,  -8.60472012,       -11.25
   3539,  -7.60996151,  -8.60472012,         -11.
   3540,  -7.60996151,  -8.60472012,       -10.75
   3541,  -7.60996151,  -8.60472012,   -10.499999
   3542,  -7.60996151,  -8.60472012,       -10.25
   3543,  -7.60996151,  -8.60472012,         -10.
   3544,  -7.60996151,  -8.60472012,        -9.75
   3545,  -7.60996151,  -8.60472012,         -9.5
   3546,  -7.60996151,  -8.60472012,        -9.25
   3547,  -7.60996151,  -8.60472012,          -9.
   3548,  -7.60996151,  -8.60472012,        -8.75
   3549,  -7.60996151,  -8.60472012,         -8.5
   3550,  -7.60996151,  -8.60472012,        -8.25
   3551,  -7.60996151,  -8.60472012,          -8.
   3552,  -7.60996151,  -8.60472012,        -7.75
   3553,  -7.60996151,  -8.60472012,         -7.5
   3554,  -7.60996151,  -8.60472012,        -7.25
   3555,  -7.60996151,  -8.60472012,          -7.
   3556,  -7.60996151,  -8.60472012,        -6.75
   3557,  -7.60996151,  -8.60472012,         -6.5
   3558,  -7.60996151,  -8.60472012,        -6.25
   3559,  -7.60996151,  -8.60472012,  -6.00000048
   3560,  -7.60996151,  -8.60472012,        -5.75
   3561,  -7.60996151,  -8.60472012,         -5.5
   3562,  -7.60996151,  -8.60472012,        -5.25
   3563,  -7.60996151,  -8.60472012,          -5.
   3564,  -7.60996151,  -8.60472012,        -4.75
   3565,  -7.60996151,  -8.60472012,         -4.5
   3566,  -7.60996151,  -8.60472012,        -4.25
   3567,  -7.60996151,  -8.60472012,          -4.
   3568,  -7.60996151,  -8.60472012,        -3.75
   3569,  -7.60996151,  -8.60472012,         -3.5
   3570,  -7.60996151,  -8.60472012,  -3.24999976
   3571,  -7.60996151,  -8.60472012,          -3.
   3572,  -7.60996151,  -8.60472012,        -2.75
   3573,  -7.60996151,  -8.60472012,         -2.5
   3574,  -7.60996151,  -8.60472012,        -2.25
   3575,  -7.60996151,  -8.60472012,          -2.
   3576,  -7.60995865,  -8.60472107,        -1.75
   3577,  -7.60995865,  -8.60472107,         -1.5
   3578,  -7.60995865,  -8.60472107,        -1.25
   3579,  -7.60995865,  -8.60472107,          -1.
   3580,  -7.60995865,  -8.60472107,        -0.75
   3581,  -7.60995865,  -8.60472107,         -0.5
   3582,  -7.60995865,  -8.60472107,        -0.25
   3583,  -7.37463665,  -8.69121933,       -14.75
   3584,  -7.37464857,  -8.69121456,   -14.500001
   3585,  -7.37465477,  -8.69121265,       -14.25
   3586,  -7.37465477,  -8.69121265,         -14.
   3587,  -7.37465477,  -8.69121265,       -13.75
   3588,  -7.37465477,  -8.69121265,        -13.5
   3589,  -7.37465477,  -8.69121265,   -13.250001
   3590,  -7.37465477,  -8.69121265,         -13.
   3591,  -7.37465477,  -8.69121265,       -12.75
   3592,  -7.37465477,  -8.69121265,        -12.5
   3593,  -7.37465477,  -8.69121265,       -12.25
   3594,  -7.37465477,  -8.69121265,         -12.
   3595,  -7.37465477,  -8.69121265,       -11.75
   3596,  -7.37465477,  -8.69121265,        -11.5
   3597,  -7.37465477,  -8.69121265,       -11.25
   3598,  -7.37465477,  -8.69121265,         -11.
   3599,  -7.37465477,  -8.69121265,       -10.75
   3600,  -7.37465477,  -8.69121265,   -10.499999
   3601,  -7.37465477,  -8.69121265,       -10.25
   3602,  -7.37465477,  -8.69121265,         -10.
   3603,  -7.37465477,  -8.69121265,        -9.75
   3604,  -7.37465477,  -8.69121265,         -9.5
   3605,  -7.37465477,  -8.69121265,        -9.25
   3606,  -7.37465477,  -8.69121265,          -9.
   3607,  -7.37465477,  -8.69121265,        -8.75
   3608,  -7.37465477,  -8.69121265,         -8.5
   3609,  -7.37465477,  -8.69121265,        -8.25
   3610,  -7.37465477,  -8.69121265,          -8.
   3611,  -7.37465477,  -8.69121265,        -7.75
   3612,  -7.37465477,  -8.69121265,         -7.5
   3613,  -7.37465477,  -8.69121265,        -7.25
   3614,  -7.37465477,  -8.69121265,          -7.
   3615,  -7.37465477,  -8.69121265,        -6.75
   3616,  -7.37465477,  -8.69121265,         -6.5
   3617,  -7.37465477,  -8.69121265,        -6.25
   3618,  -7.37465477,  -8.69121265,  -6.00000048
   3619,  -7.37465477,  -8.69121265,        -5.75
   3620,  -7.37465477,  -8.69121265,         -5.5
   3621,  -7.37465477,  -8.69121265,        -5.25
   3622,  -7.37465477,  -8.69121265,          -5.
   3623,  -7.37465477,  -8.69121265,        -4.75
   3624,  -7.37465477,  -8.69121265,         -4.5
   3625,  -7.37465477,  -8.69121265,        -4.25
   3626,  -7.37465477,  -8.69121265,          -4.
   3627,  -7.37465477,  -8.69121265,        -3.75
   3628,  -7.37465477,  -8.69121265,         -3.5
   3629,  -7.37465477,  -8.69121265,  -3.24999976
   3630,  -7.37465477,  -8.69121265,          -3.
   3631,  -7.37465477,  -8.69121265,        -2.75
   3632,  -7.37465477,  -8.69121265,         -2.5
   3633,  -7.37465477,  -8.69121265,        -2.25
   3634,  -7.37465477,  -8.69121265,          -2.
   3635,  -7.37465143,  -8.69121361,        -1.75
   3636,  -7.37465143,  -8.69121361,         -1.5
   3637,  -7.37465143,  -8.69121361,        -1.25
   3638,  -7.37465143,  -8.69121361,          -1.
   3639,  -7.37465143,  -8.69121361,        -0.75
   3640,  -7.37465143,  -8.69121361,         -0.5
   3641,  -7.37465143,  -8.69121361,        -0.25
   3642,  -7.13821125,  -8.77459431,       -14.75
   3643,  -7.13822317,  -8.77459049,   -14.500001
   3644,  -7.13822317,  -8.77459049,       -14.25
   3645,  -7.13822317,  -8.77459049,         -14.
   3646,  -7.13822317,  -8.77459049,       -13.75
   3647,  -7.13822317,  -8.77459049,        -13.5
   3648,  -7.13822317,  -8.77459049,   -13.250001
   3649,  -7.13822317,  -8.77459049,         -13.
   3650,  -7.13822317,  -8.77459049,       -12.75
   3651,  -7.13822317,  -8.77459049,        -12.5
   3652,  -7.13822317,  -8.77459049,       -12.25
   3653,  -7.13822317,  -8.77459049,         -12.
   3654,  -7.13822317,  -8.77459049,       -11.75
   3655,  -7.13822317,  -8.77459049,        -11.5
   3656,  -7.13822317,  -8.77459049,       -11.25
   3657,  -7.13822317,  -8.77459049,         -11.
   3658,  -7.13822317,  -8.77459049,       -10.75
   3659,  -7.13822317,  -8.77459049,   -10.499999
   3660,  -7.13822317,  -8.77459049,       -10.25
   3661,  -7.13822317,  -8.77459049,         -10.
   3662,  -7.13822317,  -8.77459049,        -9.75
   3663,  -7.13822317,  -8.77459049,         -9.5
   3664,  -7.13822317,  -8.77459049,        -9.25
   3665,  -7.13822317,  -8.77459049,          -9.
   3666,  -7.13822317,  -8.77459049,        -8.75
   3667,  -7.13822317,  -8.77459049,         -8.5
   3668,  -7.13822317,  -8.77459049,        -8.25
   3669,  -7.13822317,  -8.77459049,          -8.
   3670,  -7.13822317,  -8.77459049,        -7.75
   3671,  -7.13822317,  -8.77459049,         -7.5
   3672,  -7.13822317,  -8.77459049,  -7.25000048
   3673,  -7.13822317,  -8.77459049,          -7.
   3674,  -7.13822317,  -8.77459049,        -6.75
   3675,  -7.13822317,  -8.77459049,         -6.5
   3676,  -7.13822317,  -8.77459049,        -6.25
   3677,  -7.13822317,  -8.77459049,  -6.00000048
   3678,  -7.13822317,  -8.77459049,        -5.75
   3679,  -7.13822317,  -8.77459049,         -5.5
   3680,  -7.13822317,  -8.77459049,        -5.25
   3681,  -7.13822317,  -8.77459049,          -5.
   3682,  -7.13822317,  -8.77459049,        -4.75
   3683,  -7.13822317,  -8.77459049,         -4.5
   3684,  -7.13822317,  -8.77459049,        -4.25
   3685,  -7.13822317,  -8.77459049,          -4.
   3686,  -7.13822317,  -8.77459049,        -3.75
   3687,  -7.13822317,  -8.77459049,         -3.5
   3688,  -7.13822317,  -8.77459049,        -3.25
   3689,  -7.13822317,  -8.77459049,          -3.
   3690,  -7.13822317,  -8.77459049,        -2.75
   3691,  -7.13822317,  -8.77459049,         -2.5
   3692,  -7.13822317,  -8.77459049,        -2.25
   3693,  -7.13822317,  -8.77459049,          -2.
   3694,  -7.13822031,  -8.77459145,        -1.75
   3695,  -7.13822031,  -8.77459145,         -1.5
   3696,  -7.13822031,  -8.77459145,        -1.25
   3697,  -7.13822031,  -8.77459145,          -1.
   3698,  -7.13822031,  -8.77459145,        -0.75
   3699,  -7.13822031,  -8.77459145,         -0.5
   3700,  -7.13822031,  -8.77459145,        -0.25
   3701,  -6.90073538,  -8.85495567,       -14.75
   3702,   -6.9007473,  -8.85495186,        -14.5
   3703,   -6.9007473,  -8.85495186,       -14.25
   3704,   -6.9007473,  -8.85495186,         -14.
   3705,   -6.9007473,  -8.85495186,       -13.75
   3706,   -6.9007473,  -8.85495186,        -13.5
   3707,   -6.9007473,  -8.85495186,   -13.250001
   3708,   -6.9007473,  -8.85495186,         -13.
   3709,   -6.9007473,  -8.85495186,       -12.75
   3710,   -6.9007473,  -8.85495186,        -12.5
   3711,   -6.9007473,  -8.85495186,       -12.25
   3712,   -6.9007473,  -8.85495186,         -12.
   3713,   -6.9007473,  -8.85495186,       -11.75
   3714,   -6.9007473,  -8.85495186,        -11.5
   3715,   -6.9007473,  -8.85495186,       -11.25
   3716,   -6.9007473,  -8.85495186,         -11.
   3717,   -6.9007473,  -8.85495186,       -10.75
   3718,   -6.9007473,  -8.85495186,   -10.499999
   3719,   -6.9007473,  -8.85495186,       -10.25
   3720,   -6.9007473,  -8.85495186,         -10.
   3721,   -6.9007473,  -8.85495186,        -9.75
   3722,   -6.9007473,  -8.85495186,         -9.5
   3723,   -6.9007473,  -8.85495186,        -9.25
   3724,   -6.9007473,  -8.85495186,          -9.
   3725,   -6.9007473,  -8.85495186,        -8.75
   3726,   -6.9007473,  -8.85495186,         -8.5
   3727,   -6.9007473,  -8.85495186,        -8.25
   3728,   -6.9007473,  -8.85495186,          -8.
   3729,   -6.9007473,  -8.85495186,  -7.74999952
   3730,   -6.9007473,  -8.85495186,         -7.5
   3731,   -6.9007473,  -8.85495186,        -7.25
   3732,   -6.9007473,  -8.85495186,          -7.
   3733,   -6.9007473,  -8.85495186,        -6.75
   3734,   -6.9007473,  -8.85495186,         -6.5
   3735,   -6.9007473,  -8.85495186,        -6.25
   3736,   -6.9007473,  -8.85495186,          -6.
   3737,   -6.9007473,  -8.85495186,        -5.75
   3738,   -6.9007473,  -8.85495186,         -5.5
   3739,   -6.9007473,  -8.85495186,        -5.25
   3740,   -6.9007473,  -8.85495186,          -5.
   3741,   -6.9007473,  -8.85495186,        -4.75
   3742,   -6.9007473,  -8.85495186,         -4.5
   3743,   -6.9007473,  -8.85495186,        -4.25
   3744,   -6.9007473,  -8.85495186,          -4.
   3745,   -6.9007473,  -8.85495186,        -3.75
   3746,   -6.9007473,  -8.85495186,         -3.5
   3747,   -6.9007473,  -8.85495186,  -3.24999976
   3748,   -6.9007473,  -8.85495186,          -3.
   3749,   -6.9007473,  -8.85495186,        -2.75
   3750,   -6.9007473,  -8.85495186,         -2.5
   3751,   -6.9007473,  -8.85495186,        -2.25
   3752,   -6.9007473,  -8.85495186,          -2.
   3753,   -6.9007473,  -8.85495186,        -1.75
   3754,   -6.9007473,  -8.85495186,         -1.5
   3755,   -6.9007473,  -8.85495186,        -1.25
   3756,   -6.9007473,  -8.85495186,          -1.
   3757,   -6.9007473,  -8.85495186,        -0.75
   3758,   -6.9007473,  -8.85495186,         -0.5
   3759,   -6.9007473,  -8.85495186,        -0.25
   3760,  -6.66229773,   -8.9323988,       -14.75
   3761,  -6.66230345,  -8.93239689,        -14.5
   3762,  -6.66230345,  -8.93239689,       -14.25
   3763,  -6.66230345,  -8.93239689,         -14.
   3764,  -6.66230345,  -8.93239689,       -13.75
   3765,  -6.66230345,  -8.93239689,        -13.5
   3766,  -6.66230345,  -8.93239689,   -13.250001
   3767,  -6.66230345,  -8.93239689,         -13.
   3768,  -6.66230345,  -8.93239689,       -12.75
   3769,  -6.66230345,  -8.93239689,        -12.5
   3770,  -6.66230345,  -8.93239689,       -12.25
   3771,  -6.66230345,  -8.93239689,         -12.
   3772,  -6.66230345,  -8.93239689,       -11.75
   3773,  -6.66230345,  -8.93239689,        -11.5
   3774,  -6.66230345,  -8.93239689,       -11.25
   3775,  -6.66230345,  -8.93239689,         -11.
   3776,  -6.66230345,  -8.93239689,       -10.75
   3777,  -6.66230345,  -8.93239689,   -10.499999
   3778,  -6.66230345,  -8.93239689,       -10.25
   3779,  -6.66230345,  -8.93239689,         -10.
   3780,  -6.66230345,  -8.93239689,        -9.75
   3781,  -6.66230345,  -8.93239689,         -9.5
   3782,  -6.66230345,  -8.93239689,        -9.25
   3783,  -6.66230345,  -8.93239689,          -9.
   3784,  -6.66230345,  -8.93239689,        -8.75
   3785,  -6.66230345,  -8.93239689,         -8.5
   3786,  -6.66230345,  -8.93239689,        -8.25
   3787,  -6.66230345,  -8.93239689,          -8.
   3788,  -6.66230345,  -8.93239689,        -7.75
   3789,  -6.66230345,  -8.93239689,         -7.5
   3790,  -6.66230345,  -8.93239689,        -7.25
   3791,  -6.66230345,  -8.93239689,          -7.
   3792,  -6.66230345,  -8.93239689,        -6.75
   3793,  -6.66230345,  -8.93239689,         -6.5
   3794,  -6.66230345,  -8.93239689,        -6.25
   3795,  -6.66230345,  -8.93239689,  -6.00000048
   3796,  -6.66230345,  -8.93239689,        -5.75
   3797,  -6.66230345,  -8.93239689,         -5.5
   3798,  -6.66230345,  -8.93239689,        -5.25
   3799,  -6.66230345,  -8.93239689,          -5.
   3800,  -6.66230345,  -8.93239689,        -4.75
   3801,  -6.66230345,  -8.93239689,         -4.5
   3802,  -6.66230345,  -8.93239689,        -4.25
   3803,  -6.66230345,  -8.93239689,          -4.
   3804,  -6.66230345,  -8.93239689,        -3.75
   3805,  -6.66230345,  -8.93239689,         -3.5
   3806,  -6.66230345,  -8.93239689,        -3.25
   3807,  -6.66230345,  -8.93239689,          -3.
   3808,  -6.66230345,  -8.93239689,        -2.75
   3809,  -6.66230345,  -8.93239689,         -2.5
   3810,  -6.66230345,  -8.93239689,        -2.25
   3811,  -6.66230345,  -8.93239689,          -2.
   3812,  -6.66230345,  -8.93239689,        -1.75
   3813,  -6.66230345,  -8.93239689,         -1.5
   3814,  -6.66230345,  -8.93239689,        -1.25
   3815,  -6.66230345,  -8.93239689,          -1.
   3816,  -6.66230345,  -8.93239689,        -0.75
   3817,  -6.66230345,  -8.93239689,         -0.5
   3818,  -6.66230345,  -8.93239689,        -0.25
   3819,  -6.42295504,  -9.00702477,       -14.75
   3820,  -6.42296696,  -9.00702095,        -14.5
   3821,  -6.42296696,  -9.00702095,       -14.25
   3822,  -6.42296696,  -9.00702095,         -14.
   3823,  -6.42296696,  -9.00702095,       -13.75
   3824,  -6.42296696,  -9.00702095,        -13.5
   3825,  -6.42296696,  -9.00702095,   -13.250001
   3826,  -6.42296696,  -9.00702095,         -13.
   3827,  -6.42296696,  -9.00702095,       -12.75
   3828,  -6.42296696,  -9.00702095,        -12.5
   3829,  -6.42296696,  -9.00702095,       -12.25
   3830,  -6.42296696,  -9.00702095,         -12.
   3831,  -6.42296696,  -9.00702095,       -11.75
   3832,  -6.42296696,  -9.00702095,        -11.5
   3833,  -6.42296696,  -9.00702095,       -11.25
   3834,  -6.42296696,  -9.00702095,         -11.
   3835,  -6.42296696,  -9.00702095,       -10.75
   3836,  -6.42296696,  -9.00702095,   -10.499999
   3837,  -6.42296696,  -9.00702095,       -10.25
   3838,  -6.42296696,  -9.00702095,         -10.
   3839,  -6.42296696,  -9.00702095,        -9.75
   3840,  -6.42296696,  -9.00702095,         -9.5
   3841,  -6.42296696,  -9.00702095,        -9.25
   3842,  -6.42296696,  -9.00702095,          -9.
   3843,  -6.42296696,  -9.00702095,        -8.75
   3844,  -6.42296696,  -9.00702095,         -8.5
   3845,  -6.42296696,  -9.00702095,        -8.25
   3846,  -6.42296696,  -9.00702095,          -8.
   3847,  -6.42296696,  -9.00702095,        -7.75
   3848,  -6.42296696,  -9.00702095,         -7.5
   3849,  -6.42296696,  -9.00702095,        -7.25
   3850,  -6.42296696,  -9.00702095,          -7.
   3851,  -6.42296696,  -9.00702095,        -6.75
   3852,  -6.42296696,  -9.00702095,         -6.5
   3853,  -6.42296696,  -9.00702095,        -6.25
   3854,  -6.42296696,  -9.00702095,  -6.00000048
   3855,  -6.42296696,  -9.00702095,        -5.75
   3856,  -6.42296696,  -9.00702095,         -5.5
   3857,  -6.42296696,  -9.00702095,        -5.25
   3858,  -6.42296696,  -9.00702095,          -5.
   3859,  -6.42296696,  -9.00702095,        -4.75
   3860,  -6.42296696,  -9.00702095,         -4.5
   3861,  -6.42296696,  -9.00702095,        -4.25
   3862,  -6.42296696,  -9.00702095,          -4.
   3863,  -6.42296696,  -9.00702095,        -3.75
   3864,  -6.42296696,  -9.00702095,         -3.5
   3865,  -6.42296696,  -9.00702095,  -3.24999976
   3866,  -6.42296696,  -9.00702095,          -3.
   3867,  -6.42296696,  -9.00702095,        -2.75
   3868,  -6.42296696,  -9.00702095,         -2.5
   3869,  -6.42296696,  -9.00702095,        -2.25
   3870,  -6.42296696,  -9.00702095,          -2.
   3871,  -6.42296696,  -9.00702095,        -1.75
   3872,  -6.42296696,  -9.00702095,         -1.5
   3873,  -6.42296696,  -9.00702095,        -1.25
   3874,  -6.42296696,  -9.00702095,          -1.
   3875,  -6.42296696,  -9.00702095,        -0.75
   3876,  -6.42296696,  -9.00702095,         -0.5
   3877,  -6.42296696,  -9.00702095,        -0.25
   3878,  -6.18278837,  -9.07888794,       -14.75
   3879,  -6.18278837,  -9.07888794,        -14.5
   3880,  -6.18278837,  -9.07888794,       -14.25
   3881,  -6.18278837,  -9.07888794,         -14.
   3882,  -6.18278837,  -9.07888794,       -13.75
   3883,  -6.18278837,  -9.07888794,        -13.5
   3884,  -6.18278837,  -9.07888794,   -13.250001
   3885,  -6.18278837,  -9.07888794,         -13.
   3886,  -6.18278837,  -9.07888794,       -12.75
   3887,  -6.18278837,  -9.07888794,        -12.5
   3888,  -6.18278837,  -9.07888794,       -12.25
   3889,  -6.18278837,  -9.07888794,         -12.
   3890,  -6.18278837,  -9.07888794,       -11.75
   3891,  -6.18278837,  -9.07888794,        -11.5
   3892,  -6.18278837,  -9.07888794,       -11.25
   3893,  -6.18278837,  -9.07888794,         -11.
   3894,  -6.18278837,  -9.07888794,       -10.75
   3895,  -6.18278837,  -9.07888794,   -10.499999
   3896,  -6.18278837,  -9.07888794,       -10.25
   3897,  -6.18278837,  -9.07888794,         -10.
   3898,  -6.18278837,  -9.07888794,        -9.75
   3899,  -6.18278837,  -9.07888794,         -9.5
   3900,  -6.18278837,  -9.07888794,        -9.25
   3901,  -6.18278837,  -9.07888794,          -9.
   3902,  -6.18278837,  -9.07888794,        -8.75
   3903,  -6.18278837,  -9.07888794,         -8.5
   3904,  -6.18278837,  -9.07888794,        -8.25
   3905,  -6.18278837,  -9.07888794,          -8.
   3906,  -6.18278837,  -9.07888794,  -7.74999952
   3907,  -6.18278837,  -9.07888794,         -7.5
   3908,  -6.18278837,  -9.07888794,        -7.25
   3909,  -6.18278837,  -9.07888794,          -7.
   3910,  -6.18278837,  -9.07888794,        -6.75
   3911,  -6.18278837,  -9.07888794,         -6.5
   3912,  -6.18278837,  -9.07888794,        -6.25
   3913,  -6.18278837,  -9.07888794,          -6.
   3914,  -6.18278837,  -9.07888794,        -5.75
   3915,  -6.18278837,  -9.07888794,         -5.5
   3916,  -6.18278837,  -9.07888794,        -5.25
   3917,  -6.18278837,  -9.07888794,          -5.
   3918,  -6.18278837,  -9.07888794,        -4.75
   3919,  -6.18278837,  -9.07888794,         -4.5
   3920,  -6.18278837,  -9.07888794,        -4.25
   3921,  -6.18278837,  -9.07888794,          -4.
   3922,  -6.18278837,  -9.07888794,        -3.75
   3923,  -6.18278837,  -9.07888794,         -3.5
   3924,  -6.18278837,  -9.07888794,  -3.24999976
   3925,  -6.18278837,  -9.07888794,          -3.
   3926,  -6.18278837,  -9.07888794,        -2.75
   3927,  -6.18278837,  -9.07888794,         -2.5
   3928,  -6.18278837,  -9.07888794,        -2.25
   3929,  -6.18278837,  -9.07888794,          -2.
   3930,  -6.18278837,  -9.07888794,        -1.75
   3931,  -6.18278837,  -9.07888794,         -1.5
   3932,  -6.18278837,  -9.07888794,        -1.25
   3933,  -6.18278837,  -9.07888794,          -1.
   3934,  -6.18278837,  -9.07888794,        -0.75
   3935,  -6.18278837,  -9.07888794,         -0.5
   3936,  -6.18278837,  -9.07888794,        -0.25
   3937,  -5.94181061,  -9.14799595,       -14.75
   3938,  -5.94181061,  -9.14799595,        -14.5
   3939,  -5.94181061,  -9.14799595,       -14.25
   3940,  -5.94181061,  -9.14799595,         -14.
   3941,  -5.94181061,  -9.14799595,       -13.75
   3942,  -5.94181061,  -9.14799595,        -13.5
   3943,  -5.94181061,  -9.14799595,   -13.250001
   3944,  -5.94181061,  -9.14799595,         -13.
   3945,  -5.94181061,  -9.14799595,       -12.75
   3946,  -5.94181061,  -9.14799595,        -12.5
   3947,  -5.94181061,  -9.14799595,       -12.25
   3948,  -5.94181061,  -9.14799595,         -12.
   3949,  -5.94181061,  -9.14799595,       -11.75
   3950,  -5.94181061,  -9.14799595,        -11.5
   3951,  -5.94181061,  -9.14799595,       -11.25
   3952,  -5.94181061,  -9.14799595,         -11.
   3953,  -5.94181061,  -9.14799595,       -10.75
   3954,  -5.94181061,  -9.14799595,   -10.499999
   3955,  -5.94181061,  -9.14799595,       -10.25
   3956,  -5.94181061,  -9.14799595,         -10.
   3957,  -5.94181061,  -9.14799595,        -9.75
   3958,  -5.94181061,  -9.14799595,         -9.5
   3959,  -5.94181061,  -9.14799595,        -9.25
   3960,  -5.94181061,  -9.14799595,          -9.
   3961,  -5.94181061,  -9.14799595,        -8.75
   3962,  -5.94181061,  -9.14799595,         -8.5
   3963,  -5.94181061,  -9.14799595,        -8.25
   3964,  -5.94181061,  -9.14799595,          -8.
   3965,  -5.94181061,  -9.14799595,  -7.74999952
   3966,  -5.94181061,  -9.14799595,         -7.5
   3967,  -5.94181061,  -9.14799595,        -7.25
   3968,  -5.94181061,  -9.14799595,          -7.
   3969,  -5.94181061,  -9.14799595,        -6.75
   3970,  -5.94181061,  -9.14799595,         -6.5
   3971,  -5.94181061,  -9.14799595,        -6.25
   3972,  -5.94181061,  -9.14799595,          -6.
   3973,  -5.94181061,  -9.14799595,        -5.75
   3974,  -5.94181061,  -9.14799595,         -5.5
   3975,  -5.94181061,  -9.14799595,        -5.25
   3976,  -5.94181061,  -9.14799595,          -5.
   3977,  -5.94181061,  -9.14799595,        -4.75
   3978,  -5.94181061,  -9.14799595,         -4.5
   3979,  -5.94181061,  -9.14799595,        -4.25
   3980,  -5.94181061,  -9.14799595,          -4.
   3981,  -5.94181061,  -9.14799595,        -3.75
   3982,  -5.94181061,  -9.14799595,         -3.5
   3983,  -5.94181061,  -9.14799595,  -3.24999976
   3984,  -5.94181061,  -9.14799595,          -3.
   3985,  -5.94181061,  -9.14799595,        -2.75
   3986,  -5.94181061,  -9.14799595,         -2.5
   3987,  -5.94181061,  -9.14799595,        -2.25
   3988,  -5.94181061,  -9.14799595,          -2.
   3989,  -5.94181061,  -9.14799595,        -1.75
   3990,  -5.94181061,  -9.14799595,         -1.5
   3991,  -5.94181061,  -9.14799595,        -1.25
   3992,  -5.94181061,  -9.14799595,          -1.
   3993,  -5.94181061,  -9.14799595,        -0.75
   3994,  -5.94181061,  -9.14799595,         -0.5
   3995,  -5.94181061,  -9.14799595,        -0.25
   3996,  -5.70005512,  -9.21434212,       -14.75
   3997,  -5.70006084,  -9.21434116,        -14.5
   3998,  -5.70006084,  -9.21434116,       -14.25
   3999,  -5.70006084,  -9.21434116,         -14.
   4000,  -5.70006084,  -9.21434116,       -13.75
   4001,  -5.70006084,  -9.21434116,        -13.5
   4002,  -5.70006084,  -9.21434116,       -13.25
   4003,  -5.70006084,  -9.21434116,         -13.
   4004,  -5.70006084,  -9.21434116,       -12.75
   4005,  -5.70006084,  -9.21434116,        -12.5
   4006,  -5.70006084,  -9.21434116,       -12.25
   4007,  -5.70006084,  -9.21434116,         -12.
   4008,  -5.70006084,  -9.21434116,       -11.75
   4009,  -5.70006084,  -9.21434116,        -11.5
   4010,  -5.70006084,  -9.21434116,       -11.25
   4011,  -5.70006084,  -9.21434116,         -11.
   4012,  -5.70006084,  -9.21434116,       -10.75
   4013,  -5.70006084,  -9.21434116,   -10.499999
   4014,  -5.70006084,  -9.21434116,       -10.25
   4015,  -5.70006084,  -9.21434116,         -10.
   4016,  -5.70006084,  -9.21434116,        -9.75
   4017,  -5.70006084,  -9.21434116,         -9.5
   4018,  -5.70006084,  -9.21434116,        -9.25
   4019,  -5.70006084,  -9.21434116,          -9.
   4020,  -5.70006084,  -9.21434116,        -8.75
   4021,  -5.70006084,  -9.21434116,         -8.5
   4022,  -5.70006084,  -9.21434116,        -8.25
   4023,  -5.70006084,  -9.21434116,          -8.
   4024,  -5.70006084,  -9.21434116,  -7.74999952
   4025,  -5.70006084,  -9.21434116,         -7.5
   4026,  -5.70006084,  -9.21434116,        -7.25
   4027,  -5.70006084,  -9.21434116,          -7.
   4028,  -5.70006084,  -9.21434116,        -6.75
   4029,  -5.70006084,  -9.21434116,         -6.5
   4030,  -5.70006084,  -9.21434116,        -6.25
   4031,  -5.70006084,  -9.21434116,          -6.
   4032,  -5.70006084,  -9.21434116,        -5.75
   4033,  -5.70006084,  -9.21434116,         -5.5
   4034,  -5.70006084,  -9.21434116,        -5.25
   4035,  -5.70006084,  -9.21434116,          -5.
   4036,  -5.70006084,  -9.21434116,        -4.75
   4037,  -5.70006084,  -9.21434116,         -4.5
   4038,  -5.70006084,  -9.21434116,        -4.25
   4039,  -5.70006084,  -9.21434116,          -4.
   4040,  -5.70006084,  -9.21434116,        -3.75
   4041,  -5.70006084,  -9.21434116,         -3.5
   4042,  -5.70006084,  -9.21434116,  -3.24999976
   4043,  -5.70006084,  -9.21434116,          -3.
   4044,  -5.70006084,  -9.21434116,        -2.75
   4045,  -5.70006084,  -9.21434116,         -2.5
   4046,  -5.70006084,  -9.21434116,        -2.25
   4047,  -5.70006084,  -9.21434116,          -2.
   4048,  -5.70006084,  -9.21434116,        -1.75
   4049,  -5.70006084,  -9.21434116,         -1.5
   4050,  -5.70006084,  -9.21434116,        -1.25
   4051,  -5.70006084,  -9.21434116,          -1.
   4052,  -5.70006084,  -9.21434116,        -0.75
   4053,  -5.70006084,  -9.21434116,         -0.5
   4054,  -5.70006084,  -9.21434116,        -0.25
   4055,  -5.45756006,  -9.27792168,       -14.75
   4056,  -5.45756006,  -9.27792168,        -14.5
   4057,  -5.45756006,  -9.27792168,       -14.25
   4058,  -5.45756006,  -9.27792168,         -14.
   4059,  -5.45756006,  -9.27792168,       -13.75
   4060,  -5.45756006,  -9.27792168,        -13.5
   4061,  -5.45756006,  -9.27792168,   -13.250001
   4062,  -5.45756006,  -9.27792168,         -13.
   4063,  -5.45756006,  -9.27792168,       -12.75
   4064,  -5.45756006,  -9.27792168,        -12.5
   4065,  -5.45756006,  -9.27792168,       -12.25
   4066,  -5.45756006,  -9.27792168,         -12.
   4067,  -5.45756006,  -9.27792168,       -11.75
   4068,  -5.45756006,  -9.27792168,        -11.5
   4069,  -5.45756006,  -9.27792168,       -11.25
   4070,  -5.45756006,  -9.27792168,         -11.
   4071,  -5.45756006,  -9.27792168,       -10.75
   4072,  -5.45756006,  -9.27792168,   -10.499999
   4073,  -5.45756006,  -9.27792168,       -10.25
   4074,  -5.45756006,  -9.27792168,         -10.
   4075,  -5.45756006,  -9.27792168,        -9.75
   4076,  -5.45756006,  -9.27792168,         -9.5
   4077,  -5.45756006,  -9.27792168,        -9.25
   4078,  -5.45756006,  -9.27792168,          -9.
   4079,  -5.45756006,  -9.27792168,        -8.75
   4080,  -5.45756006,  -9.27792168,         -8.5
   4081,  -5.45756006,  -9.27792168,        -8.25
   4082,  -5.45756006,  -9.27792168,          -8.
   4083,  -5.45756006,  -9.27792168,        -7.75
   4084,  -5.45756006,  -9.27792168,         -7.5
   4085,  -5.45756006,  -9.27792168,        -7.25
   4086,  -5.45756006,  -9.27792168,          -7.
   4087,  -5.45756006,  -9.27792168,        -6.75
   4088,  -5.45756006,  -9.27792168,         -6.5
   4089,  -5.45756006,  -9.27792168,        -6.25
   4090,  -5.45756006,  -9.27792168,  -6.00000048
   4091,  -5.45756006,  -9.27792168,        -5.75
   4092,  -5.45756006,  -9.27792168,         -5.5
   4093,  -5.45756006,  -9.27792168,        -5.25
   4094,  -5.45756006,  -9.27792168,          -5.
   4095,  -5.45756006,  -9.27792168,        -4.75
   4096,  -5.45756006,  -9.27792168,         -4.5
   4097,  -5.45756006,  -9.27792168,        -4.25
   4098,  -5.45756006,  -9.27792168,          -4.
   4099,  -5.45756006,  -9.27792168,        -3.75
   4100,  -5.45756006,  -9.27792168,         -3.5
   4101,  -5.45756006,  -9.27792168,  -3.24999976
   4102,  -5.45756006,  -9.27792168,          -3.
   4103,  -5.45756006,  -9.27792168,        -2.75
   4104,  -5.45756006,  -9.27792168,         -2.5
   4105,  -5.45756006,  -9.27792168,        -2.25
   4106,  -5.45756006,  -9.27792168,          -2.
   4107,  -5.45756006,  -9.27792168,        -1.75
   4108,  -5.45756006,  -9.27792168,         -1.5
   4109,  -5.45756006,  -9.27792168,        -1.25
   4110,  -5.45756006,  -9.27792168,          -1.
   4111,  -5.45756006,  -9.27792168,        -0.75
   4112,  -5.45756006,  -9.27792168,         -0.5
   4113,  -5.45756006,  -9.27792168,        -0.25
   4114,  -5.21435308,  -9.33872986,       -14.75
   4115,  -5.21435308,  -9.33872986,        -14.5
   4116,  -5.21435308,  -9.33872986,       -14.25
   4117,  -5.21435308,  -9.33872986,         -14.
   4118,  -5.21435308,  -9.33872986,       -13.75
   4119,  -5.21435308,  -9.33872986,        -13.5
   4120,  -5.21435308,  -9.33872986,   -13.250001
   4121,  -5.21435308,  -9.33872986,         -13.
   4122,  -5.21435308,  -9.33872986,       -12.75
   4123,  -5.21435308,  -9.33872986,        -12.5
   4124,  -5.21435308,  -9.33872986,       -12.25
   4125,  -5.21435308,  -9.33872986,         -12.
   4126,  -5.21435308,  -9.33872986,       -11.75
   4127,  -5.21435308,  -9.33872986,        -11.5
   4128,  -5.21435308,  -9.33872986,       -11.25
   4129,  -5.21435308,  -9.33872986,         -11.
   4130,  -5.21435308,  -9.33872986,       -10.75
   4131,  -5.21435308,  -9.33872986,   -10.499999
   4132,  -5.21435308,  -9.33872986,       -10.25
   4133,  -5.21435308,  -9.33872986,         -10.
   4134,  -5.21435308,  -9.33872986,        -9.75
   4135,  -5.21435308,  -9.33872986,         -9.5
   4136,  -5.21435308,  -9.33872986,        -9.25
   4137,  -5.21435308,  -9.33872986,          -9.
   4138,  -5.21435308,  -9.33872986,        -8.75
   4139,  -5.21435308,  -9.33872986,         -8.5
   4140,  -5.21435308,  -9.33872986,        -8.25
   4141,  -5.21435308,  -9.33872986,          -8.
   4142,  -5.21435308,  -9.33872986,        -7.75
   4143,  -5.21435308,  -9.33872986,         -7.5
   4144,  -5.21435308,  -9.33872986,        -7.25
   4145,  -5.21435308,  -9.33872986,          -7.
   4146,  -5.21435308,  -9.33872986,        -6.75
   4147,  -5.21435308,  -9.33872986,         -6.5
   4148,  -5.21435308,  -9.33872986,        -6.25
   4149,  -5.21435308,  -9.33872986,  -6.00000048
   4150,  -5.21435308,  -9.33872986,        -5.75
   4151,  -5.21435308,  -9.33872986,         -5.5
   4152,  -5.21435308,  -9.33872986,        -5.25
   4153,  -5.21435308,  -9.33872986,          -5.
   4154,  -5.21435308,  -9.33872986,        -4.75
   4155,  -5.21435308,  -9.33872986,         -4.5
   4156,  -5.21435308,  -9.33872986,        -4.25
   4157,  -5.21435308,  -9.33872986,          -4.
   4158,  -5.21435308,  -9.33872986,        -3.75
   4159,  -5.21435308,  -9.33872986,         -3.5
   4160,  -5.21435308,  -9.33872986,  -3.24999976
   4161,  -5.21435308,  -9.33872986,          -3.
   4162,  -5.21435308,  -9.33872986,        -2.75
   4163,  -5.21435308,  -9.33872986,         -2.5
   4164,  -5.21435308,  -9.33872986,        -2.25
   4165,  -5.21435308,  -9.33872986,          -2.
   4166,  -5.21435308,  -9.33872986,        -1.75
   4167,  -5.21435308,  -9.33872986,         -1.5
   4168,  -5.21435308,  -9.33872986,        -1.25
   4169,  -5.21435308,  -9.33872986,          -1.
   4170,  -5.21435308,  -9.33872986,        -0.75
   4171,  -5.21435308,  -9.33872986,         -0.5
   4172,  -5.21435928,  -9.33872795,        -0.25
   4173,  -4.97047377,  -9.39676094,       -14.75
   4174,  -4.97047377,  -9.39676094,        -14.5
   4175,  -4.97047377,  -9.39676094,       -14.25
   4176,  -4.97047377,  -9.39676094,         -14.
   4177,  -4.97047377,  -9.39676094,       -13.75
   4178,  -4.97047377,  -9.39676094,        -13.5
   4179,  -4.97047377,  -9.39676094,       -13.25
   4180,  -4.97047377,  -9.39676094,         -13.
   4181,  -4.97047377,  -9.39676094,       -12.75
   4182,  -4.97047377,  -9.39676094,        -12.5
   4183,  -4.97047377,  -9.39676094,       -12.25
   4184,  -4.97047377,  -9.39676094,         -12.
   4185,  -4.97047377,  -9.39676094,       -11.75
   4186,  -4.97047377,  -9.39676094,        -11.5
   4187,  -4.97047377,  -9.39676094,       -11.25
   4188,  -4.97047377,  -9.39676094,         -11.
   4189,  -4.97047377,  -9.39676094,       -10.75
   4190,  -4.97047377,  -9.39676094,   -10.499999
   4191,  -4.97047377,  -9.39676094,       -10.25
   4192,  -4.97047377,  -9.39676094,         -10.
   4193,  -4.97047377,  -9.39676094,        -9.75
   4194,  -4.97047377,  -9.39676094,         -9.5
   4195,  -4.97047377,  -9.39676094,        -9.25
   4196,  -4.97047377,  -9.39676094,          -9.
   4197,  -4.97047377,  -9.39676094,        -8.75
   4198,  -4.97047377,  -9.39676094,         -8.5
   4199,  -4.97047377,  -9.39676094,        -8.25
   4200,  -4.97047377,  -9.39676094,          -8.
   4201,  -4.97047377,  -9.39676094,        -7.75
   4202,  -4.97047377,  -9.39676094,         -7.5
   4203,  -4.97047377,  -9.39676094,        -7.25
   4204,  -4.97047377,  -9.39676094,          -7.
   4205,  -4.97047377,  -9.39676094,        -6.75
   4206,  -4.97047377,  -9.39676094,         -6.5
   4207,  -4.97047377,  -9.39676094,        -6.25
   4208,  -4.97047377,  -9.39676094,  -6.00000048
   4209,  -4.97047377,  -9.39676094,        -5.75
   4210,  -4.97047377,  -9.39676094,         -5.5
   4211,  -4.97047377,  -9.39676094,        -5.25
   4212,  -4.97047377,  -9.39676094,          -5.
   4213,  -4.97047377,  -9.39676094,        -4.75
   4214,  -4.97047377,  -9.39676094,         -4.5
   4215,  -4.97047377,  -9.39676094,        -4.25
   4216,  -4.97047377,  -9.39676094,          -4.
   4217,  -4.97047377,  -9.39676094,        -3.75
   4218,  -4.97047377,  -9.39676094,         -3.5
   4219,  -4.97047377,  -9.39676094,  -3.24999976
   4220,  -4.97047377,  -9.39676094,          -3.
   4221,  -4.97047377,  -9.39676094,        -2.75
   4222,  -4.97047377,  -9.39676094,         -2.5
   4223,  -4.97047377,  -9.39676094,        -2.25
   4224,  -4.97047377,  -9.39676094,          -2.
   4225,  -4.97047377,  -9.39676094,        -1.75
   4226,  -4.97047377,  -9.39676094,         -1.5
   4227,  -4.97047377,  -9.39676094,        -1.25
   4228,  -4.97047377,  -9.39676094,          -1.
   4229,  -4.97047377,  -9.39676094,        -0.75
   4230,  -4.97047377,  -9.39676094,         -0.5
   4231,  -4.97047377,  -9.39676094,        -0.25
   4232,  -4.72594786,  -9.45201111,       -14.75
   4233,  -4.72594786,  -9.45201111,        -14.5
   4234,  -4.72594786,  -9.45201111,       -14.25
   4235,  -4.72594786,  -9.45201111,         -14.
   4236,  -4.72594786,  -9.45201111,       -13.75
   4237,  -4.72594786,  -9.45201111,        -13.5
   4238,  -4.72594786,  -9.45201111,   -13.250001
   4239,  -4.72594786,  -9.45201111,         -13.
   4240,  -4.72594786,  -9.45201111,       -12.75
   4241,  -4.72594786,  -9.45201111,        -12.5
   4242,  -4.72594786,  -9.45201111,       -12.25
   4243,  -4.72594786,  -9.45201111,         -12.
   4244,  -4.72594786,  -9.45201111,       -11.75
   4245,  -4.72594786,  -9.45201111,        -11.5
   4246,  -4.72594786,  -9.45201111,       -11.25
   4247,  -4.72594786,  -9.45201111,         -11.
   4248,  -4.72594786,  -9.45201111,       -10.75
   4249,  -4.72594786,  -9.45201111,        -10.5
   4250,  -4.72594786,  -9.45201111,       -10.25
   4251,  -4.72594786,  -9.45201111,         -10.
   4252,  -4.72594786,  -9.45201111,        -9.75
   4253,  -4.72594786,  -9.45201111,         -9.5
   4254,  -4.72594786,  -9.45201111,        -9.25
   4255,  -4.72594786,  -9.45201111,          -9.
   4256,  -4.72594786,  -9.45201111,        -8.75
   4257,  -4.72594786,  -9.45201111,         -8.5
   4258,  -4.72594786,  -9.45201111,        -8.25
   4259,  -4.72594786,  -9.45201111,          -8.
   4260,  -4.72594786,  -9.45201111,        -7.75
   4261,  -4.72594786,  -9.45201111,         -7.5
   4262,  -4.72594786,  -9.45201111,        -7.25
   4263,  -4.72594786,  -9.45201111,          -7.
   4264,  -4.72594786,  -9.45201111,        -6.75
   4265,  -4.72594786,  -9.45201111,         -6.5
   4266,  -4.72594786,  -9.45201111,        -6.25
   4267,  -4.72594786,  -9.45201111,  -6.00000048
   4268,  -4.72594786,  -9.45201111,        -5.75
   4269,  -4.72594786,  -9.45201111,         -5.5
   4270,  -4.72594786,  -9.45201111,        -5.25
   4271,  -4.72594786,  -9.45201111,          -5.
   4272,  -4.72594786,  -9.45201111,        -4.75
   4273,  -4.72594786,  -9.45201111,         -4.5
   4274,  -4.72594786,  -9.45201111,        -4.25
   4275,  -4.72594786,  -9.45201111,          -4.
   4276,  -4.72594786,  -9.45201111,        -3.75
   4277,  -4.72594786,  -9.45201111,         -3.5
   4278,  -4.72594786,  -9.45201111,  -3.24999976
   4279,  -4.72594786,  -9.45201111,          -3.
   4280,  -4.72594786,  -9.45201111,        -2.75
   4281,  -4.72594786,  -9.45201111,         -2.5
   4282,  -4.72594786,  -9.45201111,        -2.25
   4283,  -4.72594786,  -9.45201111,          -2.
   4284,  -4.72594786,  -9.45201111,        -1.75
   4285,  -4.72594786,  -9.45201111,         -1.5
   4286,  -4.72594786,  -9.45201111,        -1.25
   4287,  -4.72594786,  -9.45201111,          -1.
   4288,  -4.72594786,  -9.45201111,        -0.75
   4289,  -4.72594786,  -9.45201111,         -0.5
   4290,  -4.72594786,  -9.45201111,        -0.25
   4291,  -4.48080921,  -9.50447464,       -14.75
   4292,  -4.48080921,  -9.50447464,        -14.5
   4293,  -4.48080921,  -9.50447464,       -14.25
   4294,  -4.48080921,  -9.50447464,         -14.
   4295,  -4.48080921,  -9.50447464,       -13.75
   4296,  -4.48080921,  -9.50447464,        -13.5
   4297,  -4.48080921,  -9.50447464,       -13.25
   4298,  -4.48080921,  -9.50447464,         -13.
   4299,  -4.48080921,  -9.50447464,       -12.75
   4300,  -4.48080921,  -9.50447464,        -12.5
   4301,  -4.48080921,  -9.50447464,       -12.25
   4302,  -4.48080921,  -9.50447464,         -12.
   4303,  -4.48080921,  -9.50447464,       -11.75
   4304,  -4.48080921,  -9.50447464,        -11.5
   4305,  -4.48080921,  -9.50447464,       -11.25
   4306,  -4.48080921,  -9.50447464,         -11.
   4307,  -4.48080921,  -9.50447464,       -10.75
   4308,  -4.48080921,  -9.50447464,   -10.499999
   4309,  -4.48080921,  -9.50447464,       -10.25
   4310,  -4.48080921,  -9.50447464,         -10.
   4311,  -4.48080921,  -9.50447464,        -9.75
   4312,  -4.48080921,  -9.50447464,         -9.5
   4313,  -4.48080921,  -9.50447464,        -9.25
   4314,  -4.48080921,  -9.50447464,          -9.
   4315,  -4.48080921,  -9.50447464,        -8.75
   4316,  -4.48080921,  -9.50447464,         -8.5
   4317,  -4.48080921,  -9.50447464,        -8.25
   4318,  -4.48080921,  -9.50447464,          -8.
   4319,  -4.48080921,  -9.50447464,  -7.74999952
   4320,  -4.48080921,  -9.50447464,         -7.5
   4321,  -4.48080921,  -9.50447464,        -7.25
   4322,  -4.48080921,  -9.50447464,          -7.
   4323,  -4.48080921,  -9.50447464,        -6.75
   4324,  -4.48080921,  -9.50447464,         -6.5
   4325,  -4.48080921,  -9.50447464,        -6.25
   4326,  -4.48080921,  -9.50447464,          -6.
   4327,  -4.48080921,  -9.50447464,        -5.75
   4328,  -4.48080921,  -9.50447464,         -5.5
   4329,  -4.48080921,  -9.50447464,        -5.25
   4330,  -4.48080921,  -9.50447464,          -5.
   4331,  -4.48080921,  -9.50447464,        -4.75
   4332,  -4.48080921,  -9.50447464,         -4.5
   4333,  -4.48080921,  -9.50447464,        -4.25
   4334,  -4.48080921,  -9.50447464,          -4.
   4335,  -4.48080921,  -9.50447464,        -3.75
   4336,  -4.48080921,  -9.50447464,         -3.5
   4337,  -4.48080921,  -9.50447464,  -3.24999976
   4338,  -4.48080921,  -9.50447464,          -3.
   4339,  -4.48080921,  -9.50447464,        -2.75
   4340,  -4.48080921,  -9.50447464,         -2.5
   4341,  -4.48080921,  -9.50447464,        -2.25
   4342,  -4.48080921,  -9.50447464,          -2.
   4343,  -4.48080921,  -9.50447464,        -1.75
   4344,  -4.48080921,  -9.50447464,         -1.5
   4345,  -4.48080921,  -9.50447464,        -1.25
   4346,  -4.48080921,  -9.50447464,          -1.
   4347,  -4.48080921,  -9.50447464,        -0.75
   4348,  -4.48080921,  -9.50447464,         -0.5
   4349,  -4.48080301,  -9.50447655,        -0.25
   4350,  -4.23508453,  -9.55414963,       -14.75
   4351,  -4.23508453,  -9.55414963,        -14.5
   4352,  -4.23508453,  -9.55414963,       -14.25
   4353,  -4.23508453,  -9.55414963,         -14.
   4354,  -4.23508453,  -9.55414963,       -13.75
   4355,  -4.23508453,  -9.55414963,        -13.5
   4356,  -4.23508453,  -9.55414963,       -13.25
   4357,  -4.23508453,  -9.55414963,         -13.
   4358,  -4.23508453,  -9.55414963,       -12.75
   4359,  -4.23508453,  -9.55414963,        -12.5
   4360,  -4.23508453,  -9.55414963,       -12.25
   4361,  -4.23508453,  -9.55414963,         -12.
   4362,  -4.23508453,  -9.55414963,       -11.75
   4363,  -4.23508453,  -9.55414963,        -11.5
   4364,  -4.23508453,  -9.55414963,       -11.25
   4365,  -4.23508453,  -9.55414963,         -11.
   4366,  -4.23508453,  -9.55414963,       -10.75
   4367,  -4.23508453,  -9.55414963,   -10.499999
   4368,  -4.23508453,  -9.55414963,       -10.25
   4369,  -4.23508453,  -9.55414963,         -10.
   4370,  -4.23508453,  -9.55414963,        -9.75
   4371,  -4.23508453,  -9.55414963,         -9.5
   4372,  -4.23508453,  -9.55414963,        -9.25
   4373,  -4.23508453,  -9.55414963,          -9.
   4374,  -4.23508453,  -9.55414963,        -8.75
   4375,  -4.23508453,  -9.55414963,         -8.5
   4376,  -4.23508453,  -9.55414963,        -8.25
   4377,  -4.23508453,  -9.55414963,          -8.
   4378,  -4.23508453,  -9.55414963,  -7.74999952
   4379,  -4.23508453,  -9.55414963,         -7.5
   4380,  -4.23508453,  -9.55414963,        -7.25
   4381,  -4.23508453,  -9.55414963,          -7.
   4382,  -4.23508453,  -9.55414963,        -6.75
   4383,  -4.23508453,  -9.55414963,         -6.5
   4384,  -4.23508453,  -9.55414963,        -6.25
   4385,  -4.23508453,  -9.55414963,          -6.
   4386,  -4.23508453,  -9.55414963,        -5.75
   4387,  -4.23508453,  -9.55414963,         -5.5
   4388,  -4.23508453,  -9.55414963,        -5.25
   4389,  -4.23508453,  -9.55414963,          -5.
   4390,  -4.23508453,  -9.55414963,        -4.75
   4391,  -4.23508453,  -9.55414963,         -4.5
   4392,  -4.23508453,  -9.55414963,        -4.25
   4393,  -4.23508453,  -9.55414963,          -4.
   4394,  -4.23508453,  -9.55414963,        -3.75
   4395,  -4.23508453,  -9.55414963,         -3.5
   4396,  -4.23508453,  -9.55414963,  -3.24999976
   4397,  -4.23508453,  -9.55414963,          -3.
   4398,  -4.23508453,  -9.55414963,        -2.75
   4399,  -4.23508453,  -9.55414963,         -2.5
   4400,  -4.23508453,  -9.55414963,        -2.25
   4401,  -4.23508453,  -9.55414963,          -2.
   4402,  -4.23508453,  -9.55414963,        -1.75
   4403,  -4.23508453,  -9.55414963,         -1.5
   4404,  -4.23508453,  -9.55414963,        -1.25
   4405,  -4.23508453,  -9.55414963,          -1.
   4406,  -4.23508453,  -9.55414963,        -0.75
   4407,  -4.23508453,  -9.55414963,         -0.5
   4408,  -4.23508453,  -9.55414963,        -0.25
   4409,  -3.98880696,  -9.60102844,       -14.75
   4410,  -3.98880696,  -9.60102844,   -14.500001
   4411,  -3.98880696,  -9.60102844,       -14.25
   4412,  -3.98880696,  -9.60102844,         -14.
   4413,  -3.98880696,  -9.60102844,       -13.75
   4414,  -3.98880696,  -9.60102844,        -13.5
   4415,  -3.98880696,  -9.60102844,   -13.250001
   4416,  -3.98880696,  -9.60102844,         -13.
   4417,  -3.98880696,  -9.60102844,       -12.75
   4418,  -3.98880696,  -9.60102844,        -12.5
   4419,  -3.98880696,  -9.60102844,       -12.25
   4420,  -3.98880696,  -9.60102844,         -12.
   4421,  -3.98880696,  -9.60102844,       -11.75
   4422,  -3.98880696,  -9.60102844,        -11.5
   4423,  -3.98880696,  -9.60102844,       -11.25
   4424,  -3.98880696,  -9.60102844,         -11.
   4425,  -3.98880696,  -9.60102844,       -10.75
   4426,  -3.98880696,  -9.60102844,   -10.499999
   4427,  -3.98880696,  -9.60102844,       -10.25
   4428,  -3.98880696,  -9.60102844,         -10.
   4429,  -3.98880696,  -9.60102844,        -9.75
   4430,  -3.98880696,  -9.60102844,         -9.5
   4431,  -3.98880696,  -9.60102844,        -9.25
   4432,  -3.98880696,  -9.60102844,          -9.
   4433,  -3.98880696,  -9.60102844,        -8.75
   4434,  -3.98880696,  -9.60102844,         -8.5
   4435,  -3.98880696,  -9.60102844,        -8.25
   4436,  -3.98880696,  -9.60102844,          -8.
   4437,  -3.98880696,  -9.60102844,        -7.75
   4438,  -3.98880696,  -9.60102844,         -7.5
   4439,  -3.98880696,  -9.60102844,  -7.25000048
   4440,  -3.98880696,  -9.60102844,          -7.
   4441,  -3.98880696,  -9.60102844,        -6.75
   4442,  -3.98880696,  -9.60102844,         -6.5
   4443,  -3.98880696,  -9.60102844,        -6.25
   4444,  -3.98880696,  -9.60102844,  -6.00000048
   4445,  -3.98880696,  -9.60102844,        -5.75
   4446,  -3.98880696,  -9.60102844,         -5.5
   4447,  -3.98880696,  -9.60102844,        -5.25
   4448,  -3.98880696,  -9.60102844,          -5.
   4449,  -3.98880696,  -9.60102844,        -4.75
   4450,  -3.98880696,  -9.60102844,         -4.5
   4451,  -3.98880696,  -9.60102844,        -4.25
   4452,  -3.98880696,  -9.60102844,          -4.
   4453,  -3.98880696,  -9.60102844,        -3.75
   4454,  -3.98880696,  -9.60102844,         -3.5
   4455,  -3.98880696,  -9.60102844,        -3.25
   4456,  -3.98880696,  -9.60102844,          -3.
   4457,  -3.98880696,  -9.60102844,        -2.75
   4458,  -3.98880696,  -9.60102844,         -2.5
   4459,  -3.98880696,  -9.60102844,        -2.25
   4460,  -3.98880696,  -9.60102844,          -2.
   4461,  -3.98880696,  -9.60102844,        -1.75
   4462,  -3.98880696,  -9.60102844,         -1.5
   4463,  -3.98880696,  -9.60102844,        -1.25
   4464,  -3.98880696,  -9.60102844,          -1.
   4465,  -3.98880696,  -9.60102844,        -0.75
   4466,  -3.98880696,  -9.60102844,         -0.5
   4467,  -3.98880696,  -9.60102844,        -0.25
   4468,  -3.74202752,  -9.64510441,       -14.75
   4469,  -3.74202752,  -9.64510441,        -14.5
   4470,  -3.74202752,  -9.64510441,       -14.25
   4471,  -3.74202752,  -9.64510441,         -14.
   4472,  -3.74202752,  -9.64510441,       -13.75
   4473,  -3.74202752,  -9.64510441,        -13.5
   4474,  -3.74202752,  -9.64510441,   -13.250001
   4475,  -3.74202752,  -9.64510441,         -13.
   4476,  -3.74202752,  -9.64510441,       -12.75
   4477,  -3.74202752,  -9.64510441,        -12.5
   4478,  -3.74202752,  -9.64510441,       -12.25
   4479,  -3.74202752,  -9.64510441,         -12.
   4480,  -3.74202752,  -9.64510441,       -11.75
   4481,  -3.74202752,  -9.64510441,        -11.5
   4482,  -3.74202752,  -9.64510441,       -11.25
   4483,  -3.74202752,  -9.64510441,         -11.
   4484,  -3.74202752,  -9.64510441,       -10.75
   4485,  -3.74202752,  -9.64510441,   -10.499999
   4486,  -3.74202752,  -9.64510441,       -10.25
   4487,  -3.74202752,  -9.64510441,         -10.
   4488,  -3.74202752,  -9.64510441,        -9.75
   4489,  -3.74202752,  -9.64510441,         -9.5
   4490,  -3.74202752,  -9.64510441,        -9.25
   4491,  -3.74202752,  -9.64510441,          -9.
   4492,  -3.74202752,  -9.64510441,        -8.75
   4493,  -3.74202752,  -9.64510441,         -8.5
   4494,  -3.74202752,  -9.64510441,        -8.25
   4495,  -3.74202752,  -9.64510441,          -8.
   4496,  -3.74202752,  -9.64510441,  -7.74999952
   4497,  -3.74202752,  -9.64510441,         -7.5
   4498,  -3.74202752,  -9.64510441,        -7.25
   4499,  -3.74202752,  -9.64510441,          -7.
   4500,  -3.74202752,  -9.64510441,        -6.75
   4501,  -3.74202752,  -9.64510441,         -6.5
   4502,  -3.74202752,  -9.64510441,        -6.25
   4503,  -3.74202752,  -9.64510441,          -6.
   4504,  -3.74202752,  -9.64510441,        -5.75
   4505,  -3.74202752,  -9.64510441,         -5.5
   4506,  -3.74202752,  -9.64510441,        -5.25
   4507,  -3.74202752,  -9.64510441,          -5.
   4508,  -3.74202752,  -9.64510441,        -4.75
   4509,  -3.74202752,  -9.64510441,         -4.5
   4510,  -3.74202752,  -9.64510441,        -4.25
   4511,  -3.74202752,  -9.64510441,          -4.
   4512,  -3.74202752,  -9.64510441,        -3.75
   4513,  -3.74202752,  -9.64510441,         -3.5
   4514,  -3.74202752,  -9.64510441,  -3.24999976
   4515,  -3.74202752,  -9.64510441,          -3.
   4516,  -3.74202752,  -9.64510441,        -2.75
   4517,  -3.74202752,  -9.64510441,         -2.5
   4518,  -3.74202752,  -9.64510441,        -2.25
   4519,  -3.74202752,  -9.64510441,          -2.
   4520,  -3.74202752,  -9.64510441,        -1.75
   4521,  -3.74202752,  -9.64510441,         -1.5
   4522,  -3.74202752,  -9.64510441,        -1.25
   4523,  -3.74202752,  -9.64510441,          -1.
   4524,  -3.74202752,  -9.64510441,        -0.75
   4525,  -3.74202752,  -9.64510441,         -0.5
   4526,  -3.74202752,  -9.64510441,        -0.25
   4527,  -3.49475479,  -9.68637562,       -14.75
   4528,  -3.49475479,  -9.68637562,        -14.5
   4529,  -3.49475479,  -9.68637562,       -14.25
   4530,  -3.49475479,  -9.68637562,         -14.
   4531,  -3.49475479,  -9.68637562,       -13.75
   4532,  -3.49475479,  -9.68637562,        -13.5
   4533,  -3.49475479,  -9.68637562,   -13.250001
   4534,  -3.49475479,  -9.68637562,         -13.
   4535,  -3.49475479,  -9.68637562,       -12.75
   4536,  -3.49475479,  -9.68637562,        -12.5
   4537,  -3.49475479,  -9.68637562,       -12.25
   4538,  -3.49475479,  -9.68637562,         -12.
   4539,  -3.49475479,  -9.68637562,       -11.75
   4540,  -3.49475479,  -9.68637562,        -11.5
   4541,  -3.49475479,  -9.68637562,       -11.25
   4542,  -3.49475479,  -9.68637562,         -11.
   4543,  -3.49475479,  -9.68637562,       -10.75
   4544,  -3.49475479,  -9.68637562,   -10.499999
   4545,  -3.49475479,  -9.68637562,       -10.25
   4546,  -3.49475479,  -9.68637562,         -10.
   4547,  -3.49475479,  -9.68637562,        -9.75
   4548,  -3.49475479,  -9.68637562,         -9.5
   4549,  -3.49475479,  -9.68637562,        -9.25
   4550,  -3.49475479,  -9.68637562,          -9.
   4551,  -3.49475479,  -9.68637562,        -8.75
   4552,  -3.49475479,  -9.68637562,         -8.5
   4553,  -3.49475479,  -9.68637562,        -8.25
   4554,  -3.49475479,  -9.68637562,          -8.
   4555,  -3.49475479,  -9.68637562,        -7.75
   4556,  -3.49475479,  -9.68637562,         -7.5
   4557,  -3.49475479,  -9.68637562,        -7.25
   4558,  -3.49475479,  -9.68637562,          -7.
   4559,  -3.49475479,  -9.68637562,        -6.75
   4560,  -3.49475479,  -9.68637562,         -6.5
   4561,  -3.49475479,  -9.68637562,        -6.25
   4562,  -3.49475479,  -9.68637562,  -6.00000048
   4563,  -3.49475479,  -9.68637562,        -5.75
   4564,  -3.49475479,  -9.68637562,         -5.5
   4565,  -3.49475479,  -9.68637562,        -5.25
   4566,  -3.49475479,  -9.68637562,          -5.
   4567,  -3.49475479,  -9.68637562,        -4.75
   4568,  -3.49475479,  -9.68637562,         -4.5
   4569,  -3.49475479,  -9.68637562,        -4.25
   4570,  -3.49475479,  -9.68637562,          -4.
   4571,  -3.49475479,  -9.68637562,        -3.75
   4572,  -3.49475479,  -9.68637562,         -3.5
   4573,  -3.49475479,  -9.68637562,  -3.24999976
   4574,  -3.49475479,  -9.68637562,          -3.
   4575,  -3.49475479,  -9.68637562,        -2.75
   4576,  -3.49475479,  -9.68637562,         -2.5
   4577,  -3.49475479,  -9.68637562,        -2.25
   4578,  -3.49475479,  -9.68637562,          -2.
   4579,  -3.49475479,  -9.68637562,        -1.75
   4580,  -3.49475479,  -9.68637562,         -1.5
   4581,  -3.49475479,  -9.68637562,        -1.25
   4582,  -3.49475479,  -9.68637562,          -1.
   4583,  -3.49475479,  -9.68637562,        -0.75
   4584,  -3.49475479,  -9.68637562,         -0.5
   4585,  -3.49475479,  -9.68637562,        -0.25
   4586,  -3.24702787,  -9.72483635,       -14.75
   4587,  -3.24702787,  -9.72483635,        -14.5
   4588,  -3.24702787,  -9.72483635,       -14.25
   4589,  -3.24702787,  -9.72483635,         -14.
   4590,  -3.24702787,  -9.72483635,       -13.75
   4591,  -3.24702787,  -9.72483635,        -13.5
   4592,  -3.24702787,  -9.72483635,   -13.250001
   4593,  -3.24702787,  -9.72483635,         -13.
   4594,  -3.24702787,  -9.72483635,       -12.75
   4595,  -3.24702787,  -9.72483635,        -12.5
   4596,  -3.24702787,  -9.72483635,       -12.25
   4597,  -3.24702787,  -9.72483635,         -12.
   4598,  -3.24702787,  -9.72483635,       -11.75
   4599,  -3.24702787,  -9.72483635,        -11.5
   4600,  -3.24702787,  -9.72483635,       -11.25
   4601,  -3.24702787,  -9.72483635,         -11.
   4602,  -3.24702787,  -9.72483635,       -10.75
   4603,  -3.24702787,  -9.72483635,   -10.499999
   4604,  -3.24702787,  -9.72483635,       -10.25
   4605,  -3.24702787,  -9.72483635,         -10.
   4606,  -3.24702787,  -9.72483635,        -9.75
   4607,  -3.24702787,  -9.72483635,         -9.5
   4608,  -3.24702787,  -9.72483635,        -9.25
   4609,  -3.24702787,  -9.72483635,          -9.
   4610,  -3.24702787,  -9.72483635,        -8.75
   4611,  -3.24702787,  -9.72483635,         -8.5
   4612,  -3.24702787,  -9.72483635,        -8.25
   4613,  -3.24702787,  -9.72483635,          -8.
   4614,  -3.24702787,  -9.72483635,        -7.75
   4615,  -3.24702787,  -9.72483635,         -7.5
   4616,  -3.24702787,  -9.72483635,        -7.25
   4617,  -3.24702787,  -9.72483635,          -7.
   4618,  -3.24702787,  -9.72483635,        -6.75
   4619,  -3.24702787,  -9.72483635,         -6.5
   4620,  -3.24702787,  -9.72483635,        -6.25
   4621,  -3.24702787,  -9.72483635,          -6.
   4622,  -3.24702787,  -9.72483635,        -5.75
   4623,  -3.24702787,  -9.72483635,         -5.5
   4624,  -3.24702787,  -9.72483635,        -5.25
   4625,  -3.24702787,  -9.72483635,          -5.
   4626,  -3.24702787,  -9.72483635,        -4.75
   4627,  -3.24702787,  -9.72483635,         -4.5
   4628,  -3.24702787,  -9.72483635,        -4.25
   4629,  -3.24702787,  -9.72483635,          -4.
   4630,  -3.24702787,  -9.72483635,        -3.75
   4631,  -3.24702787,  -9.72483635,         -3.5
   4632,  -3.24702787,  -9.72483635,  -3.24999976
   4633,  -3.24702787,  -9.72483635,          -3.
   4634,  -3.24702787,  -9.72483635,        -2.75
   4635,  -3.24702787,  -9.72483635,         -2.5
   4636,  -3.24702787,  -9.72483635,        -2.25
   4637,  -3.24702787,  -9.72483635,          -2.
   4638,  -3.24702787,  -9.72483635,        -1.75
   4639,  -3.24702787,  -9.72483635,         -1.5
   4640,  -3.24702787,  -9.72483635,        -1.25
   4641,  -3.24702787,  -9.72483635,          -1.
   4642,  -3.24702787,  -9.72483635,        -0.75
   4643,  -3.24702787,  -9.72483635,         -0.5
   4644,  -3.24702787,  -9.72483635,        -0.25
   4645,  -2.99888587,  -9.76048088,       -14.75
   4646,  -2.99888587,  -9.76048088,        -14.5
   4647,  -2.99888587,  -9.76048088,       -14.25
   4648,  -2.99888587,  -9.76048088,         -14.
   4649,  -2.99888587,  -9.76048088,       -13.75
   4650,  -2.99888587,  -9.76048088,        -13.5
   4651,  -2.99888587,  -9.76048088,   -13.250001
   4652,  -2.99888587,  -9.76048088,         -13.
   4653,  -2.99888587,  -9.76048088,       -12.75
   4654,  -2.99888587,  -9.76048088,        -12.5
   4655,  -2.99888587,  -9.76048088,       -12.25
   4656,  -2.99888587,  -9.76048088,         -12.
   4657,  -2.99888587,  -9.76048088,       -11.75
   4658,  -2.99888587,  -9.76048088,        -11.5
   4659,  -2.99888587,  -9.76048088,       -11.25
   4660,  -2.99888587,  -9.76048088,         -11.
   4661,  -2.99888587,  -9.76048088,       -10.75
   4662,  -2.99888587,  -9.76048088,   -10.499999
   4663,  -2.99888587,  -9.76048088,       -10.25
   4664,  -2.99888587,  -9.76048088,         -10.
   4665,  -2.99888587,  -9.76048088,        -9.75
   4666,  -2.99888587,  -9.76048088,         -9.5
   4667,  -2.99888587,  -9.76048088,        -9.25
   4668,  -2.99888587,  -9.76048088,          -9.
   4669,  -2.99888587,  -9.76048088,        -8.75
   4670,  -2.99888587,  -9.76048088,         -8.5
   4671,  -2.99888587,  -9.76048088,        -8.25
   4672,  -2.99888587,  -9.76048088,          -8.
   4673,  -2.99888587,  -9.76048088,        -7.75
   4674,  -2.99888587,  -9.76048088,         -7.5
   4675,  -2.99888587,  -9.76048088,        -7.25
   4676,  -2.99888587,  -9.76048088,          -7.
   4677,  -2.99888587,  -9.76048088,        -6.75
   4678,  -2.99888587,  -9.76048088,         -6.5
   4679,  -2.99888587,  -9.76048088,        -6.25
   4680,  -2.99888587,  -9.76048088,  -6.00000048
   4681,  -2.99888587,  -9.76048088,        -5.75
   4682,  -2.99888587,  -9.76048088,         -5.5
   4683,  -2.99888587,  -9.76048088,        -5.25
   4684,  -2.99888587,  -9.76048088,          -5.
   4685,  -2.99888587,  -9.76048088,        -4.75
   4686,  -2.99888587,  -9.76048088,         -4.5
   4687,  -2.99888587,  -9.76048088,        -4.25
   4688,  -2.99888587,  -9.76048088,          -4.
   4689,  -2.99888587,  -9.76048088,        -3.75
   4690,  -2.99888587,  -9.76048088,         -3.5
   4691,  -2.99888587,  -9.76048088,        -3.25
   4692,  -2.99888587,  -9.76048088,          -3.
   4693,  -2.99888587,  -9.76048088,        -2.75
   4694,  -2.99888587,  -9.76048088,         -2.5
   4695,  -2.99888587,  -9.76048088,        -2.25
   4696,  -2.99888587,  -9.76048088,          -2.
   4697,  -2.99888587,  -9.76048088,        -1.75
   4698,  -2.99888587,  -9.76048088,         -1.5
   4699,  -2.99888587,  -9.76048088,        -1.25
   4700,  -2.99888587,  -9.76048088,          -1.
   4701,  -2.99888587,  -9.76048088,        -0.75
   4702,  -2.99888587,  -9.76048088,         -0.5
   4703,  -2.99888587,  -9.76048088,        -0.25
   4704,  -2.75035524,  -9.79330444,       -14.75
   4705,  -2.75035524,  -9.79330444,   -14.500001
   4706,  -2.75035524,  -9.79330444,       -14.25
   4707,  -2.75035524,  -9.79330444,         -14.
   4708,  -2.75035524,  -9.79330444,       -13.75
   4709,  -2.75035524,  -9.79330444,        -13.5
   4710,  -2.75035524,  -9.79330444,   -13.250001
   4711,  -2.75035524,  -9.79330444,         -13.
   4712,  -2.75035524,  -9.79330444,       -12.75
   4713,  -2.75035524,  -9.79330444,        -12.5
   4714,  -2.75035524,  -9.79330444,       -12.25
   4715,  -2.75035524,  -9.79330444,         -12.
   4716,  -2.75035524,  -9.79330444,       -11.75
   4717,  -2.75035524,  -9.79330444,        -11.5
   4718,  -2.75035524,  -9.79330444,       -11.25
   4719,  -2.75035524,  -9.79330444,         -11.
   4720,  -2.75035524,  -9.79330444,       -10.75
   4721,  -2.75035524,  -9.79330444,   -10.499999
   4722,  -2.75035524,  -9.79330444,       -10.25
   4723,  -2.75035524,  -9.79330444,         -10.
   4724,  -2.75035524,  -9.79330444,        -9.75
   4725,  -2.75035524,  -9.79330444,         -9.5
   4726,  -2.75035524,  -9.79330444,        -9.25
   4727,  -2.75035524,  -9.79330444,          -9.
   4728,  -2.75035524,  -9.79330444,        -8.75
   4729,  -2.75035524,  -9.79330444,         -8.5
   4730,  -2.75035524,  -9.79330444,        -8.25
   4731,  -2.75035524,  -9.79330444,          -8.
   4732,  -2.75035524,  -9.79330444,        -7.75
   4733,  -2.75035524,  -9.79330444,         -7.5
   4734,  -2.75035524,  -9.79330444,  -7.25000048
   4735,  -2.75035524,  -9.79330444,          -7.
   4736,  -2.75035524,  -9.79330444,        -6.75
   4737,  -2.75035524,  -9.79330444,         -6.5
   4738,  -2.75035524,  -9.79330444,        -6.25
   4739,  -2.75035524,  -9.79330444,  -6.00000048
   4740,  -2.75035524,  -9.79330444,        -5.75
   4741,  -2.75035524,  -9.79330444,         -5.5
   4742,  -2.75035524,  -9.79330444,        -5.25
   4743,  -2.75035524,  -9.79330444,          -5.
   4744,  -2.75035524,  -9.79330444,        -4.75
   4745,  -2.75035524,  -9.79330444,         -4.5
   4746,  -2.75035524,  -9.79330444,        -4.25
   4747,  -2.75035524,  -9.79330444,          -4.
   4748,  -2.75035524,  -9.79330444,        -3.75
   4749,  -2.75035524,  -9.79330444,         -3.5
   4750,  -2.75035524,  -9.79330444,        -3.25
   4751,  -2.75035524,  -9.79330444,          -3.
   4752,  -2.75035524,  -9.79330444,        -2.75
   4753,  -2.75035524,  -9.79330444,         -2.5
   4754,  -2.75035524,  -9.79330444,        -2.25
   4755,  -2.75035524,  -9.79330444,          -2.
   4756,  -2.75035524,  -9.79330444,        -1.75
   4757,  -2.75035524,  -9.79330444,         -1.5
   4758,  -2.75035524,  -9.79330444,        -1.25
   4759,  -2.75035524,  -9.79330444,          -1.
   4760,  -2.75035524,  -9.79330444,        -0.75
   4761,  -2.75035524,  -9.79330444,         -0.5
   4762,  -2.75035524,  -9.79330444,        -0.25
   4763,  -2.50146294,  -9.82330132,       -14.75
   4764,  -2.50146294,  -9.82330132,   -14.500001
   4765,  -2.50146294,  -9.82330132,       -14.25
   4766,  -2.50146294,  -9.82330132,         -14.
   4767,  -2.50146294,  -9.82330132,       -13.75
   4768,  -2.50146294,  -9.82330132,        -13.5
   4769,  -2.50146294,  -9.82330132,   -13.250001
   4770,  -2.50146294,  -9.82330132,         -13.
   4771,  -2.50146294,  -9.82330132,       -12.75
   4772,  -2.50146294,  -9.82330132,        -12.5
   4773,  -2.50146294,  -9.82330132,       -12.25
   4774,  -2.50146294,  -9.82330132,         -12.
   4775,  -2.50146294,  -9.82330132,       -11.75
   4776,  -2.50146294,  -9.82330132,        -11.5
   4777,  -2.50146294,  -9.82330132,       -11.25
   4778,  -2.50146294,  -9.82330132,         -11.
   4779,  -2.50146294,  -9.82330132,       -10.75
   4780,  -2.50146294,  -9.82330132,   -10.499999
   4781,  -2.50146294,  -9.82330132,       -10.25
   4782,  -2.50146294,  -9.82330132,         -10.
   4783,  -2.50146294,  -9.82330132,        -9.75
   4784,  -2.50146294,  -9.82330132,         -9.5
   4785,  -2.50146294,  -9.82330132,        -9.25
   4786,  -2.50146294,  -9.82330132,          -9.
   4787,  -2.50146294,  -9.82330132,        -8.75
   4788,  -2.50146294,  -9.82330132,         -8.5
   4789,  -2.50146294,  -9.82330132,        -8.25
   4790,  -2.50146294,  -9.82330132,          -8.
   4791,  -2.50146294,  -9.82330132,        -7.75
   4792,  -2.50146294,  -9.82330132,         -7.5
   4793,  -2.50146294,  -9.82330132,  -7.25000048
   4794,  -2.50146294,  -9.82330132,          -7.
   4795,  -2.50146294,  -9.82330132,        -6.75
   4796,  -2.50146294,  -9.82330132,         -6.5
   4797,  -2.50146294,  -9.82330132,        -6.25
   4798,  -2.50146294,  -9.82330132,  -6.00000048
   4799,  -2.50146294,  -9.82330132,        -5.75
   4800,  -2.50146294,  -9.82330132,         -5.5
   4801,  -2.50146294,  -9.82330132,        -5.25
   4802,  -2.50146294,  -9.82330132,          -5.
   4803,  -2.50146294,  -9.82330132,        -4.75
   4804,  -2.50146294,  -9.82330132,         -4.5
   4805,  -2.50146294,  -9.82330132,        -4.25
   4806,  -2.50146294,  -9.82330132,          -4.
   4807,  -2.50146294,  -9.82330132,        -3.75
   4808,  -2.50146294,  -9.82330132,         -3.5
   4809,  -2.50146294,  -9.82330132,        -3.25
   4810,  -2.50146294,  -9.82330132,          -3.
   4811,  -2.50146294,  -9.82330132,        -2.75
   4812,  -2.50146294,  -9.82330132,         -2.5
   4813,  -2.50146294,  -9.82330132,        -2.25
   4814,  -2.50146294,  -9.82330132,          -2.
   4815,  -2.50146294,  -9.82330132,        -1.75
   4816,  -2.50146294,  -9.82330132,         -1.5
   4817,  -2.50146294,  -9.82330132,        -1.25
   4818,  -2.50146294,  -9.82330132,          -1.
   4819,  -2.50146294,  -9.82330132,        -0.75
   4820,  -2.50146294,  -9.82330132,         -0.5
   4821,  -2.50146294,  -9.82330132,        -0.25
   4822,  -2.25224829,  -9.85046768,       -14.75
   4823,  -2.25224829,  -9.85046768,        -14.5
   4824,  -2.25224829,  -9.85046768,       -14.25
   4825,  -2.25224829,  -9.85046768,         -14.
   4826,  -2.25224829,  -9.85046768,       -13.75
   4827,  -2.25224829,  -9.85046768,        -13.5
   4828,  -2.25224829,  -9.85046768,       -13.25
   4829,  -2.25224829,  -9.85046768,         -13.
   4830,  -2.25224829,  -9.85046768,       -12.75
   4831,  -2.25224829,  -9.85046768,        -12.5
   4832,  -2.25224829,  -9.85046768,       -12.25
   4833,  -2.25224829,  -9.85046768,         -12.
   4834,  -2.25224829,  -9.85046768,       -11.75
   4835,  -2.25224829,  -9.85046768,        -11.5
   4836,  -2.25224829,  -9.85046768,       -11.25
   4837,  -2.25224829,  -9.85046768,         -11.
   4838,  -2.25224829,  -9.85046768,       -10.75
   4839,  -2.25224829,  -9.85046768,   -10.499999
   4840,  -2.25224829,  -9.85046768,       -10.25
   4841,  -2.25224829,  -9.85046768,         -10.
   4842,  -2.25224829,  -9.85046768,        -9.75
   4843,  -2.25224829,  -9.85046768,         -9.5
   4844,  -2.25224829,  -9.85046768,        -9.25
   4845,  -2.25224829,  -9.85046768,          -9.
   4846,  -2.25224829,  -9.85046768,        -8.75
   4847,  -2.25224829,  -9.85046768,         -8.5
   4848,  -2.25224829,  -9.85046768,        -8.25
   4849,  -2.25224829,  -9.85046768,          -8.
   4850,  -2.25224829,  -9.85046768,  -7.74999952
   4851,  -2.25224829,  -9.85046768,         -7.5
   4852,  -2.25224829,  -9.85046768,        -7.25
   4853,  -2.25224829,  -9.85046768,          -7.
   4854,  -2.25224829,  -9.85046768,        -6.75
   4855,  -2.25224829,  -9.85046768,         -6.5
   4856,  -2.25224829,  -9.85046768,        -6.25
   4857,  -2.25224829,  -9.85046768,          -6.
   4858,  -2.25224829,  -9.85046768,        -5.75
   4859,  -2.25224829,  -9.85046768,         -5.5
   4860,  -2.25224829,  -9.85046768,        -5.25
   4861,  -2.25224829,  -9.85046768,          -5.
   4862,  -2.25224829,  -9.85046768,        -4.75
   4863,  -2.25224829,  -9.85046768,         -4.5
   4864,  -2.25224829,  -9.85046768,        -4.25
   4865,  -2.25224829,  -9.85046768,          -4.
   4866,  -2.25224829,  -9.85046768,        -3.75
   4867,  -2.25224829,  -9.85046768,         -3.5
   4868,  -2.25224829,  -9.85046768,  -3.24999976
   4869,  -2.25224829,  -9.85046768,          -3.
   4870,  -2.25224829,  -9.85046768,        -2.75
   4871,  -2.25224829,  -9.85046768,         -2.5
   4872,  -2.25224829,  -9.85046768,        -2.25
   4873,  -2.25224829,  -9.85046768,          -2.
   4874,  -2.25224829,  -9.85046768,        -1.75
   4875,  -2.25224829,  -9.85046768,         -1.5
   4876,  -2.25224829,  -9.85046768,        -1.25
   4877,  -2.25224829,  -9.85046768,          -1.
   4878,  -2.25224829,  -9.85046768,        -0.75
   4879,  -2.25224829,  -9.85046768,         -0.5
   4880,  -2.25224829,  -9.85046768,        -0.25
   4881,  -2.00274372,  -9.87479687,       -14.75
   4882,  -2.00274372,  -9.87479687,        -14.5
   4883,  -2.00274372,  -9.87479687,       -14.25
   4884,  -2.00274372,  -9.87479687,         -14.
   4885,  -2.00274372,  -9.87479687,       -13.75
   4886,  -2.00274372,  -9.87479687,        -13.5
   4887,  -2.00274372,  -9.87479687,   -13.250001
   4888,  -2.00274372,  -9.87479687,         -13.
   4889,  -2.00274372,  -9.87479687,       -12.75
   4890,  -2.00274372,  -9.87479687,        -12.5
   4891,  -2.00274372,  -9.87479687,       -12.25
   4892,  -2.00274372,  -9.87479687,         -12.
   4893,  -2.00274372,  -9.87479687,       -11.75
   4894,  -2.00274372,  -9.87479687,        -11.5
   4895,  -2.00274372,  -9.87479687,       -11.25
   4896,  -2.00274372,  -9.87479687,         -11.
   4897,  -2.00274372,  -9.87479687,       -10.75
   4898,  -2.00274372,  -9.87479687,   -10.499999
   4899,  -2.00274372,  -9.87479687,       -10.25
   4900,  -2.00274372,  -9.87479687,         -10.
   4901,  -2.00274372,  -9.87479687,        -9.75
   4902,  -2.00274372,  -9.87479687,         -9.5
   4903,  -2.00274372,  -9.87479687,        -9.25
   4904,  -2.00274372,  -9.87479687,          -9.
   4905,  -2.00274372,  -9.87479687,        -8.75
   4906,  -2.00274372,  -9.87479687,         -8.5
   4907,  -2.00274372,  -9.87479687,        -8.25
   4908,  -2.00274372,  -9.87479687,          -8.
   4909,  -2.00274372,  -9.87479687,        -7.75
   4910,  -2.00274372,  -9.87479687,         -7.5
   4911,  -2.00274372,  -9.87479687,        -7.25
   4912,  -2.00274372,  -9.87479687,          -7.
   4913,  -2.00274372,  -9.87479687,        -6.75
   4914,  -2.00274372,  -9.87479687,         -6.5
   4915,  -2.00274372,  -9.87479687,        -6.25
   4916,  -2.00274372,  -9.87479687,  -6.00000048
   4917,  -2.00274372,  -9.87479687,        -5.75
   4918,  -2.00274372,  -9.87479687,         -5.5
   4919,  -2.00274372,  -9.87479687,        -5.25
   4920,  -2.00274372,  -9.87479687,          -5.
   4921,  -2.00274372,  -9.87479687,        -4.75
   4922,  -2.00274372,  -9.87479687,         -4.5
   4923,  -2.00274372,  -9.87479687,        -4.25
   4924,  -2.00274372,  -9.87479687,          -4.
   4925,  -2.00274372,  -9.87479687,        -3.75
   4926,  -2.00274372,  -9.87479687,         -3.5
   4927,  -2.00274372,  -9.87479687,  -3.24999976
   4928,  -2.00274372,  -9.87479687,          -3.
   4929,  -2.00274372,  -9.87479687,        -2.75
   4930,  -2.00274372,  -9.87479687,         -2.5
   4931,  -2.00274372,  -9.87479687,        -2.25
   4932,  -2.00274372,  -9.87479687,          -2.
   4933,  -2.00274372,  -9.87479687,        -1.75
   4934,  -2.00274372,  -9.87479687,         -1.5
   4935,  -2.00274372,  -9.87479687,        -1.25
   4936,  -2.00274372,  -9.87479687,          -1.
   4937,  -2.00274372,  -9.87479687,        -0.75
   4938,  -2.00274372,  -9.87479687,         -0.5
   4939,  -2.00274372,  -9.87479687,        -0.25
   4940,  -1.75296998,   -9.8962841,       -14.75
   4941,  -1.75296998,   -9.8962841,        -14.5
   4942,  -1.75296998,   -9.8962841,       -14.25
   4943,  -1.75296998,   -9.8962841,         -14.
   4944,  -1.75296998,   -9.8962841,       -13.75
   4945,  -1.75296998,   -9.8962841,        -13.5
   4946,  -1.75296998,   -9.8962841,       -13.25
   4947,  -1.75296998,   -9.8962841,         -13.
   4948,  -1.75296998,   -9.8962841,       -12.75
   4949,  -1.75296998,   -9.8962841,        -12.5
   4950,  -1.75296998,   -9.8962841,       -12.25
   4951,  -1.75296998,   -9.8962841,         -12.
   4952,  -1.75296998,   -9.8962841,       -11.75
   4953,  -1.75296998,   -9.8962841,        -11.5
   4954,  -1.75296998,   -9.8962841,       -11.25
   4955,  -1.75296998,   -9.8962841,         -11.
   4956,  -1.75296998,   -9.8962841,       -10.75
   4957,  -1.75296998,   -9.8962841,   -10.499999
   4958,  -1.75296998,   -9.8962841,       -10.25
   4959,  -1.75296998,   -9.8962841,         -10.
   4960,  -1.75296998,   -9.8962841,        -9.75
   4961,  -1.75296998,   -9.8962841,         -9.5
   4962,  -1.75296998,   -9.8962841,        -9.25
   4963,  -1.75296998,   -9.8962841,          -9.
   4964,  -1.75296998,   -9.8962841,        -8.75
   4965,  -1.75296998,   -9.8962841,         -8.5
   4966,  -1.75296998,   -9.8962841,        -8.25
   4967,  -1.75296998,   -9.8962841,          -8.
   4968,  -1.75296998,   -9.8962841,        -7.75
   4969,  -1.75296998,   -9.8962841,         -7.5
   4970,  -1.75296998,   -9.8962841,        -7.25
   4971,  -1.75296998,   -9.8962841,          -7.
   4972,  -1.75296998,   -9.8962841,        -6.75
   4973,  -1.75296998,   -9.8962841,         -6.5
   4974,  -1.75296998,   -9.8962841,        -6.25
   4975,  -1.75296998,   -9.8962841,  -6.00000048
   4976,  -1.75296998,   -9.8962841,        -5.75
   4977,  -1.75296998,   -9.8962841,         -5.5
   4978,  -1.75296998,   -9.8962841,        -5.25
   4979,  -1.75296998,   -9.8962841,          -5.
   4980,  -1.75296998,   -9.8962841,        -4.75
   4981,  -1.75296998,   -9.8962841,         -4.5
   4982,  -1.75296998,   -9.8962841,        -4.25
   4983,  -1.75296998,   -9.8962841,          -4.
   4984,  -1.75296998,   -9.8962841,        -3.75
   4985,  -1.75296998,   -9.8962841,         -3.5
   4986,  -1.75296998,   -9.8962841,  -3.24999976
   4987,  -1.75296998,   -9.8962841,          -3.
   4988,  -1.75296998,   -9.8962841,        -2.75
   4989,  -1.75296998,   -9.8962841,         -2.5
   4990,  -1.75296998,   -9.8962841,        -2.25
   4991,  -1.75296998,   -9.8962841,          -2.
   4992,  -1.75296998,   -9.8962841,        -1.75
   4993,  -1.75296998,   -9.8962841,         -1.5
   4994,  -1.75296998,   -9.8962841,        -1.25
   4995,  -1.75296998,   -9.8962841,          -1.
   4996,  -1.75296998,   -9.8962841,        -0.75
   4997,  -1.75296998,   -9.8962841,         -0.5
   4998,  -1.75296998,   -9.8962841,        -0.25
   4999,  -1.50297225,  -9.91492462,       -14.75
   5000,  -1.50297225,  -9.91492462,        -14.5
   5001,  -1.50297225,  -9.91492462,       -14.25
   5002,  -1.50297225,  -9.91492462,         -14.
   5003,  -1.50297225,  -9.91492462,       -13.75
   5004,  -1.50297225,  -9.91492462,        -13.5
   5005,  -1.50297225,  -9.91492462,       -13.25
   5006,  -1.50297225,  -9.91492462,         -13.
   5007,  -1.50297225,  -9.91492462,       -12.75
   5008,  -1.50297225,  -9.91492462,        -12.5
   5009,  -1.50297225,  -9.91492462,       -12.25
   5010,  -1.50297225,  -9.91492462,         -12.
   5011,  -1.50297225,  -9.91492462,       -11.75
   5012,  -1.50297225,  -9.91492462,        -11.5
   5013,  -1.50297225,  -9.91492462,       -11.25
   5014,  -1.50297225,  -9.91492462,         -11.
   5015,  -1.50297225,  -9.91492462,       -10.75
   5016,  -1.50297225,  -9.91492462,   -10.499999
   5017,  -1.50297225,  -9.91492462,       -10.25
   5018,  -1.50297225,  -9.91492462,         -10.
   5019,  -1.50297225,  -9.91492462,        -9.75
   5020,  -1.50297225,  -9.91492462,         -9.5
   5021,  -1.50297225,  -9.91492462,        -9.25
   5022,  -1.50297225,  -9.91492462,          -9.
   5023,  -1.50297225,  -9.91492462,        -8.75
   5024,  -1.50297225,  -9.91492462,         -8.5
   5025,  -1.50297225,  -9.91492462,        -8.25
   5026,  -1.50297225,  -9.91492462,          -8.
   5027,  -1.50297225,  -9.91492462,        -7.75
   5028,  -1.50297225,  -9.91492462,         -7.5
   5029,  -1.50297225,  -9.91492462,        -7.25
   5030,  -1.50297225,  -9.91492462,          -7.
   5031,  -1.50297225,  -9.91492462,        -6.75
   5032,  -1.50297225,  -9.91492462,         -6.5
   5033,  -1.50297225,  -9.91492462,        -6.25
   5034,  -1.50297225,  -9.91492462,  -6.00000048
   5035,  -1.50297225,  -9.91492462,        -5.75
   5036,  -1.50297225,  -9.91492462,         -5.5
   5037,  -1.50297225,  -9.91492462,        -5.25
   5038,  -1.50297225,  -9.91492462,          -5.
   5039,  -1.50297225,  -9.91492462,        -4.75
   5040,  -1.50297225,  -9.91492462,         -4.5
   5041,  -1.50297225,  -9.91492462,        -4.25
   5042,  -1.50297225,  -9.91492462,          -4.
   5043,  -1.50297225,  -9.91492462,        -3.75
   5044,  -1.50297225,  -9.91492462,         -3.5
   5045,  -1.50297225,  -9.91492462,  -3.24999976
   5046,  -1.50297225,  -9.91492462,          -3.
   5047,  -1.50297225,  -9.91492462,        -2.75
   5048,  -1.50297225,  -9.91492462,         -2.5
   5049,  -1.50297225,  -9.91492462,        -2.25
   5050,  -1.50297225,  -9.91492462,          -2.
   5051,  -1.50297225,  -9.91492462,        -1.75
   5052,  -1.50297225,  -9.91492462,         -1.5
   5053,  -1.50297225,  -9.91492462,        -1.25
   5054,  -1.50297225,  -9.91492462,          -1.
   5055,  -1.50297225,  -9.91492462,        -0.75
   5056,  -1.50297225,  -9.91492462,         -0.5
   5057,  -1.50297225,  -9.91492462,        -0.25
   5058,  -1.25277722,  -9.93071175,       -14.75
   5059,  -1.25277722,  -9.93071175,        -14.5
   5060,  -1.25277722,  -9.93071175,       -14.25
   5061,  -1.25277722,  -9.93071175,         -14.
   5062,  -1.25277722,  -9.93071175,       -13.75
   5063,  -1.25277722,  -9.93071175,        -13.5
   5064,  -1.25277722,  -9.93071175,   -13.250001
   5065,  -1.25277722,  -9.93071175,         -13.
   5066,  -1.25277722,  -9.93071175,       -12.75
   5067,  -1.25277722,  -9.93071175,        -12.5
   5068,  -1.25277722,  -9.93071175,       -12.25
   5069,  -1.25277722,  -9.93071175,         -12.
   5070,  -1.25277722,  -9.93071175,       -11.75
   5071,  -1.25277722,  -9.93071175,        -11.5
   5072,  -1.25277722,  -9.93071175,       -11.25
   5073,  -1.25277722,  -9.93071175,         -11.
   5074,  -1.25277722,  -9.93071175,       -10.75
   5075,  -1.25277722,  -9.93071175,   -10.499999
   5076,  -1.25277722,  -9.93071175,       -10.25
   5077,  -1.25277722,  -9.93071175,         -10.
   5078,  -1.25277722,  -9.93071175,        -9.75
   5079,  -1.25277722,  -9.93071175,         -9.5
   5080,  -1.25277722,  -9.93071175,        -9.25
   5081,  -1.25277722,  -9.93071175,          -9.
   5082,  -1.25277722,  -9.93071175,        -8.75
   5083,  -1.25277722,  -9.93071175,         -8.5
   5084,  -1.25277722,  -9.93071175,        -8.25
   5085,  -1.25277722,  -9.93071175,          -8.
   5086,  -1.25277722,  -9.93071175,        -7.75
   5087,  -1.25277722,  -9.93071175,         -7.5
   5088,  -1.25277722,  -9.93071175,        -7.25
   5089,  -1.25277722,  -9.93071175,          -7.
   5090,  -1.25277722,  -9.93071175,        -6.75
   5091,  -1.25277722,  -9.93071175,         -6.5
   5092,  -1.25277722,  -9.93071175,        -6.25
   5093,  -1.25277722,  -9.93071175,  -6.00000048
   5094,  -1.25277722,  -9.93071175,        -5.75
   5095,  -1.25277722,  -9.93071175,         -5.5
   5096,  -1.25277722,  -9.93071175,        -5.25
   5097,  -1.25277722,  -9.93071175,          -5.
   5098,  -1.25277722,  -9.93071175,        -4.75
   5099,  -1.25277722,  -9.93071175,         -4.5
   5100,  -1.25277722,  -9.93071175,        -4.25
   5101,  -1.25277722,  -9.93071175,          -4.
   5102,  -1.25277722,  -9.93071175,        -3.75
   5103,  -1.25277722,  -9.93071175,         -3.5
   5104,  -1.25277722,  -9.93071175,  -3.24999976
   5105,  -1.25277722,  -9.93071175,          -3.
   5106,  -1.25277722,  -9.93071175,        -2.75
   5107,  -1.25277722,  -9.93071175,         -2.5
   5108,  -1.25277722,  -9.93071175,        -2.25
   5109,  -1.25277722,  -9.93071175,          -2.
   5110,  -1.25277722,  -9.93071175,        -1.75
   5111,  -1.25277722,  -9.93071175,         -1.5
   5112,  -1.25277722,  -9.93071175,        -1.25
   5113,  -1.25277722,  -9.93071175,          -1.
   5114,  -1.25277722,  -9.93071175,        -0.75
   5115,  -1.25277722,  -9.93071175,         -0.5
   5116,  -1.25277722,  -9.93071175,        -0.25
   5117,  -1.00242412,  -9.94364071,       -14.75
   5118,  -1.00242412,  -9.94364071,        -14.5
   5119,  -1.00242412,  -9.94364071,       -14.25
   5120,  -1.00242412,  -9.94364071,         -14.
   5121,  -1.00242412,  -9.94364071,       -13.75
   5122,  -1.00242412,  -9.94364071,        -13.5
   5123,  -1.00242412,  -9.94364071,   -13.250001
   5124,  -1.00242412,  -9.94364071,         -13.
   5125,  -1.00242412,  -9.94364071,       -12.75
   5126,  -1.00242412,  -9.94364071,        -12.5
   5127,  -1.00242412,  -9.94364071,       -12.25
   5128,  -1.00242412,  -9.94364071,         -12.
   5129,  -1.00242412,  -9.94364071,       -11.75
   5130,  -1.00242412,  -9.94364071,        -11.5
   5131,  -1.00242412,  -9.94364071,       -11.25
   5132,  -1.00242412,  -9.94364071,         -11.
   5133,  -1.00242412,  -9.94364071,       -10.75
   5134,  -1.00242412,  -9.94364071,   -10.499999
   5135,  -1.00242412,  -9.94364071,       -10.25
   5136,  -1.00242412,  -9.94364071,         -10.
   5137,  -1.00242412,  -9.94364071,        -9.75
   5138,  -1.00242412,  -9.94364071,         -9.5
   5139,  -1.00242412,  -9.94364071,        -9.25
   5140,  -1.00242412,  -9.94364071,          -9.
   5141,  -1.00242412,  -9.94364071,        -8.75
   5142,  -1.00242412,  -9.94364071,         -8.5
   5143,  -1.00242412,  -9.94364071,        -8.25
   5144,  -1.00242412,  -9.94364071,          -8.
   5145,  -1.00242412,  -9.94364071,        -7.75
   5146,  -1.00242412,  -9.94364071,         -7.5
   5147,  -1.00242412,  -9.94364071,        -7.25
   5148,  -1.00242412,  -9.94364071,          -7.
   5149,  -1.00242412,  -9.94364071,        -6.75
   5150,  -1.00242412,  -9.94364071,         -6.5
   5151,  -1.00242412,  -9.94364071,        -6.25
   5152,  -1.00242412,  -9.94364071,  -6.00000048
   5153,  -1.00242412,  -9.94364071,        -5.75
   5154,  -1.00242412,  -9.94364071,         -5.5
   5155,  -1.00242412,  -9.94364071,        -5.25
   5156,  -1.00242412,  -9.94364071,          -5.
   5157,  -1.00242412,  -9.94364071,        -4.75
   5158,  -1.00242412,  -9.94364071,         -4.5
   5159,  -1.00242412,  -9.94364071,        -4.25
   5160,  -1.00242412,  -9.94364071,          -4.
   5161,  -1.00242412,  -9.94364071,        -3.75
   5162,  -1.00242412,  -9.94364071,         -3.5
   5163,  -1.00242412,  -9.94364071,  -3.24999976
   5164,  -1.00242412,  -9.94364071,          -3.
   5165,  -1.00242412,  -9.94364071,        -2.75
   5166,  -1.00242412,  -9.94364071,         -2.5
   5167,  -1.00242412,  -9.94364071,        -2.25
   5168,  -1.00242412,  -9.94364071,          -2.
   5169,  -1.00242412,  -9.94364071,        -1.75
   5170,  -1.00242412,  -9.94364071,         -1.5
   5171,  -1.00242412,  -9.94364071,        -1.25
   5172,  -1.00242412,  -9.94364071,          -1.
   5173,  -1.00242412,  -9.94364071,        -0.75
   5174,  -1.00242412,  -9.94364071,         -0.5
   5175,  -1.00242412,  -9.94364071,        -0.25
   5176, -0.751926839,  -9.95370674,       -14.75
   5177, -0.751926839,  -9.95370674,        -14.5
   5178, -0.751926839,  -9.95370674,       -14.25
   5179, -0.751926839,  -9.95370674,         -14.
   5180, -0.751926839,  -9.95370674,       -13.75
   5181, -0.751926839,  -9.95370674,        -13.5
   5182, -0.751926839,  -9.95370674,       -13.25
   5183, -0.751926839,  -9.95370674,         -13.
   5184, -0.751926839,  -9.95370674,       -12.75
   5185, -0.751926839,  -9.95370674,        -12.5
   5186, -0.751926839,  -9.95370674,       -12.25
   5187, -0.751926839,  -9.95370674,         -12.
   5188, -0.751926839,  -9.95370674,       -11.75
   5189, -0.751926839,  -9.95370674,        -11.5
   5190, -0.751926839,  -9.95370674,       -11.25
   5191, -0.751926839,  -9.95370674,         -11.
   5192, -0.751926839,  -9.95370674,       -10.75
   5193, -0.751926839,  -9.95370674,   -10.499999
   5194, -0.751926839,  -9.95370674,       -10.25
   5195, -0.751926839,  -9.95370674,         -10.
   5196, -0.751926839,  -9.95370674,        -9.75
   5197, -0.751926839,  -9.95370674,         -9.5
   5198, -0.751926839,  -9.95370674,        -9.25
   5199, -0.751926839,  -9.95370674,          -9.
   5200, -0.751926839,  -9.95370674,        -8.75
   5201, -0.751926839,  -9.95370674,         -8.5
   5202, -0.751926839,  -9.95370674,        -8.25
   5203, -0.751926839,  -9.95370674,          -8.
   5204, -0.751926839,  -9.95370674,  -7.74999952
   5205, -0.751926839,  -9.95370674,         -7.5
   5206, -0.751926839,  -9.95370674,        -7.25
   5207, -0.751926839,  -9.95370674,          -7.
   5208, -0.751926839,  -9.95370674,        -6.75
   5209, -0.751926839,  -9.95370674,         -6.5
   5210, -0.751926839,  -9.95370674,        -6.25
   5211, -0.751926839,  -9.95370674,          -6.
   5212, -0.751926839,  -9.95370674,        -5.75
   5213, -0.751926839,  -9.95370674,         -5.5
   5214, -0.751926839,  -9.95370674,        -5.25
   5215, -0.751926839,  -9.95370674,          -5.
   5216, -0.751926839,  -9.95370674,        -4.75
   5217, -0.751926839,  -9.95370674,         -4.5
   5218, -0.751926839,  -9.95370674,        -4.25
   5219, -0.751926839,  -9.95370674,          -4.
   5220, -0.751926839,  -9.95370674,        -3.75
   5221, -0.751926839,  -9.95370674,         -3.5
   5222, -0.751926839,  -9.95370674,  -3.24999976
   5223, -0.751926839,  -9.95370674,          -3.
   5224, -0.751926839,  -9.95370674,        -2.75
   5225, -0.751926839,  -9.95370674,         -2.5
   5226, -0.751926839,  -9.95370674,        -2.25
   5227, -0.751926839,  -9.95370674,          -2.
   5228, -0.751926839,  -9.95370674,        -1.75
   5229, -0.751926839,  -9.95370674,         -1.5
   5230, -0.751926839,  -9.95370674,        -1.25
   5231, -0.751926839,  -9.95370674,          -1.
   5232, -0.751926839,  -9.95370674,        -0.75
   5233, -0.751926839,  -9.95370674,         -0.5
   5234, -0.751926839,  -9.95370674,        -0.25
   5235, -0.501343548,  -9.96090317,       -14.75
   5236, -0.501343548,  -9.96090317,        -14.5
   5237, -0.501343548,  -9.96090317,       -14.25
   5238, -0.501343548,  -9.96090317,         -14.
   5239, -0.501343548,  -9.96090317,       -13.75
   5240, -0.501343548,  -9.96090317,        -13.5
   5241, -0.501343548,  -9.96090317,   -13.250001
   5242, -0.501343548,  -9.96090317,         -13.
   5243, -0.501343548,  -9.96090317,       -12.75
   5244, -0.501343548,  -9.96090317,        -12.5
   5245, -0.501343548,  -9.96090317,       -12.25
   5246, -0.501343548,  -9.96090317,         -12.
   5247, -0.501343548,  -9.96090317,       -11.75
   5248, -0.501343548,  -9.96090317,        -11.5
   5249, -0.501343548,  -9.96090317,       -11.25
   5250, -0.501343548,  -9.96090317,         -11.
   5251, -0.501343548,  -9.96090317,       -10.75
   5252, -0.501343548,  -9.96090317,   -10.499999
   5253, -0.501343548,  -9.96090317,       -10.25
   5254, -0.501343548,  -9.96090317,         -10.
   5255, -0.501343548,  -9.96090317,        -9.75
   5256, -0.501343548,  -9.96090317,         -9.5
   5257, -0.501343548,  -9.96090317,        -9.25
   5258, -0.501343548,  -9.96090317,          -9.
   5259, -0.501343548,  -9.96090317,        -8.75
   5260, -0.501343548,  -9.96090317,         -8.5
   5261, -0.501343548,  -9.96090317,        -8.25
   5262, -0.501343548,  -9.96090317,          -8.
   5263, -0.501343548,  -9.96090317,  -7.74999952
   5264, -0.501343548,  -9.96090317,         -7.5
   5265, -0.501343548,  -9.96090317,        -7.25
   5266, -0.501343548,  -9.96090317,          -7.
   5267, -0.501343548,  -9.96090317,        -6.75
   5268, -0.501343548,  -9.96090317,         -6.5
   5269, -0.501343548,  -9.96090317,        -6.25
   5270, -0.501343548,  -9.96090317,          -6.
   5271, -0.501343548,  -9.96090317,        -5.75
   5272, -0.501343548,  -9.96090317,         -5.5
   5273, -0.501343548,  -9.96090317,        -5.25
   5274, -0.501343548,  -9.96090317,          -5.
   5275, -0.501343548,  -9.96090317,        -4.75
   5276, -0.501343548,  -9.96090317,         -4.5
   5277, -0.501343548,  -9.96090317,        -4.25
   5278, -0.501343548,  -9.96090317,          -4.
   5279, -0.501343548,  -9.96090317,        -3.75
   5280, -0.501343548,  -9.96090317,         -3.5
   5281, -0.501343548,  -9.96090317,  -3.24999976
   5282, -0.501343548,  -9.96090317,          -3.
   5283, -0.501343548,  -9.96090317,        -2.75
   5284, -0.501343548,  -9.96090317,         -2.5
   5285, -0.501343548,  -9.96090317,        -2.25
   5286, -0.501343548,  -9.96090317,          -2.
   5287, -0.501343548,  -9.96090317,        -1.75
   5288, -0.501343548,  -9.96090317,         -1.5
   5289, -0.501343548,  -9.96090317,        -1.25
   5290, -0.501343548,  -9.96090317,          -1.
   5291, -0.501343548,  -9.96090317,        -0.75
   5292, -0.501343548,  -9.96090317,         -0.5
   5293, -0.501343548,  -9.96090317,        -0.25
   5294, -0.250688225,  -9.96522522,       -14.75
   5295, -0.250688225,  -9.96522522,        -14.5
   5296, -0.250688225,  -9.96522522,       -14.25
   5297, -0.250688225,  -9.96522522,         -14.
   5298, -0.250688225,  -9.96522522,       -13.75
   5299, -0.250688225,  -9.96522522,        -13.5
   5300, -0.250688225,  -9.96522522,   -13.250001
   5301, -0.250688225,  -9.96522522,         -13.
   5302, -0.250688225,  -9.96522522,       -12.75
   5303, -0.250688225,  -9.96522522,        -12.5
   5304, -0.250688225,  -9.96522522,       -12.25
   5305, -0.250688225,  -9.96522522,         -12.
   5306, -0.250688225,  -9.96522522,       -11.75
   5307, -0.250688225,  -9.96522522,        -11.5
   5308, -0.250688225,  -9.96522522,       -11.25
   5309, -0.250688225,  -9.96522522,         -11.
   5310, -0.250688225,  -9.96522522,       -10.75
   5311, -0.250688225,  -9.96522522,   -10.499999
   5312, -0.250688225,  -9.96522522,       -10.25
   5313, -0.250688225,  -9.96522522,         -10.
   5314, -0.250688225,  -9.96522522,        -9.75
   5315, -0.250688225,  -9.96522522,         -9.5
   5316, -0.250688225,  -9.96522522,        -9.25
   5317, -0.250688225,  -9.96522522,          -9.
   5318, -0.250688225,  -9.96522522,        -8.75
   5319, -0.250688225,  -9.96522522,         -8.5
   5320, -0.250688225,  -9.96522522,        -8.25
   5321, -0.250688225,  -9.96522522,          -8.
   5322, -0.250688225,  -9.96522522,        -7.75
   5323, -0.250688225,  -9.96522522,         -7.5
   5324, -0.250688225,  -9.96522522,        -7.25
   5325, -0.250688225,  -9.96522522,          -7.
   5326, -0.250688225,  -9.96522522,        -6.75
   5327, -0.250688225,  -9.96522522,         -6.5
   5328, -0.250688225,  -9.96522522,        -6.25
   5329, -0.250688225,  -9.96522522,  -6.00000048
   5330, -0.250688225,  -9.96522522,        -5.75
   5331, -0.250688225,  -9.96522522,         -5.5
   5332, -0.250688225,  -9.96522522,        -5.25
   5333, -0.250688225,  -9.96522522,          -5.
   5334, -0.250688225,  -9.96522522,        -4.75
   5335, -0.250688225,  -9.96522522,         -4.5
   5336, -0.250688225,  -9.96522522,        -4.25
   5337, -0.250688225,  -9.96522522,          -4.
   5338, -0.250688225,  -9.96522522,        -3.75
   5339, -0.250688225,  -9.96522522,         -3.5
   5340, -0.250688225,  -9.96522522,  -3.24999976
   5341, -0.250688225,  -9.96522522,          -3.
   5342, -0.250688225,  -9.96522522,        -2.75
   5343, -0.250688225,  -9.96522522,         -2.5
   5344, -0.250688225,  -9.96522522,        -2.25
   5345, -0.250688225,  -9.96522522,          -2.
   5346, -0.250688225,  -9.96522522,        -1.75
   5347, -0.250688225,  -9.96522522,         -1.5
   5348, -0.250688225,  -9.96522522,        -1.25
   5349, -0.250688225,  -9.96522522,          -1.
   5350, -0.250688225,  -9.96522522,        -0.75
   5351, -0.250688225,  -9.96522522,         -0.5
   5352, -0.250688225,  -9.96522522,        -0.25
   5353,           0.,  -9.96666622,       -14.75
   5354,           0.,  -9.96666622,        -14.5
   5355,           0.,  -9.96666622,       -14.25
   5356,           0.,  -9.96666622,         -14.
   5357,           0.,  -9.96666622,       -13.75
   5358,           0.,  -9.96666622,        -13.5
   5359,           0.,  -9.96666622,   -13.250001
   5360,           0.,  -9.96666622,         -13.
   5361,           0.,  -9.96666622,       -12.75
   5362,           0.,  -9.96666622,        -12.5
   5363,           0.,  -9.96666622,       -12.25
   5364,           0.,  -9.96666622,         -12.
   5365,           0.,  -9.96666622,       -11.75
   5366,           0.,  -9.96666622,        -11.5
   5367,           0.,  -9.96666622,       -11.25
   5368,           0.,  -9.96666622,         -11.
   5369,           0.,  -9.96666622,       -10.75
   5370,           0.,  -9.96666622,   -10.499999
   5371,           0.,  -9.96666622,       -10.25
   5372,           0.,  -9.96666622,         -10.
   5373,           0.,  -9.96666622,        -9.75
   5374,           0.,  -9.96666622,         -9.5
   5375,           0.,  -9.96666622,        -9.25
   5376,           0.,  -9.96666622,          -9.
   5377,           0.,  -9.96666622,        -8.75
   5378,           0.,  -9.96666622,         -8.5
   5379,           0.,  -9.96666622,        -8.25
   5380,           0.,  -9.96666622,          -8.
   5381,           0.,  -9.96666622,        -7.75
   5382,           0.,  -9.96666622,         -7.5
   5383,           0.,  -9.96666622,        -7.25
   5384,           0.,  -9.96666622,          -7.
   5385,           0.,  -9.96666622,        -6.75
   5386,           0.,  -9.96666622,         -6.5
   5387,           0.,  -9.96666622,        -6.25
   5388,           0.,  -9.96666622,  -6.00000048
   5389,           0.,  -9.96666622,        -5.75
   5390,           0.,  -9.96666622,         -5.5
   5391,           0.,  -9.96666622,        -5.25
   5392,           0.,  -9.96666622,          -5.
   5393,           0.,  -9.96666622,        -4.75
   5394,           0.,  -9.96666622,         -4.5
   5395,           0.,  -9.96666622,        -4.25
   5396,           0.,  -9.96666622,          -4.
   5397,           0.,  -9.96666622,        -3.75
   5398,           0.,  -9.96666622,         -3.5
   5399,           0.,  -9.96666622,        -3.25
   5400,           0.,  -9.96666622,          -3.
   5401,           0.,  -9.96666622,        -2.75
   5402,           0.,  -9.96666622,         -2.5
   5403,           0.,  -9.96666622,        -2.25
   5404,           0.,  -9.96666622,          -2.
   5405,           0.,  -9.96666622,        -1.75
   5406,           0.,  -9.96666622,         -1.5
   5407,           0.,  -9.96666622,        -1.25
   5408,           0.,  -9.96666622,          -1.
   5409,           0.,  -9.96666622,        -0.75
   5410,           0.,  -9.96666622,         -0.5
   5411,           0.,  -9.96666622,        -0.25
   5412,  0.250681937,  -9.96522522,       -14.75
   5413,  0.250681937,  -9.96522522,        -14.5
   5414,  0.250681937,  -9.96522522,       -14.25
   5415,  0.250681937,  -9.96522522,         -14.
   5416,  0.250681937,  -9.96522522,       -13.75
   5417,  0.250681937,  -9.96522522,        -13.5
   5418,  0.250681937,  -9.96522522,   -13.250001
   5419,  0.250681937,  -9.96522522,         -13.
   5420,  0.250681937,  -9.96522522,       -12.75
   5421,  0.250681937,  -9.96522522,        -12.5
   5422,  0.250681937,  -9.96522522,       -12.25
   5423,  0.250681937,  -9.96522522,         -12.
   5424,  0.250681937,  -9.96522522,       -11.75
   5425,  0.250681937,  -9.96522522,        -11.5
   5426,  0.250681937,  -9.96522522,       -11.25
   5427,  0.250681937,  -9.96522522,         -11.
   5428,  0.250681937,  -9.96522522,       -10.75
   5429,  0.250681937,  -9.96522522,   -10.499999
   5430,  0.250681937,  -9.96522522,       -10.25
   5431,  0.250681937,  -9.96522522,         -10.
   5432,  0.250681937,  -9.96522522,        -9.75
   5433,  0.250681937,  -9.96522522,         -9.5
   5434,  0.250681937,  -9.96522522,        -9.25
   5435,  0.250681937,  -9.96522522,          -9.
   5436,  0.250681937,  -9.96522522,        -8.75
   5437,  0.250681937,  -9.96522522,         -8.5
   5438,  0.250681937,  -9.96522522,        -8.25
   5439,  0.250681937,  -9.96522522,          -8.
   5440,  0.250681937,  -9.96522522,        -7.75
   5441,  0.250681937,  -9.96522522,         -7.5
   5442,  0.250681937,  -9.96522522,        -7.25
   5443,  0.250681937,  -9.96522522,          -7.
   5444,  0.250681937,  -9.96522522,        -6.75
   5445,  0.250681937,  -9.96522522,         -6.5
   5446,  0.250681937,  -9.96522522,        -6.25
   5447,  0.250681937,  -9.96522522,  -6.00000048
   5448,  0.250681937,  -9.96522522,        -5.75
   5449,  0.250681937,  -9.96522522,         -5.5
   5450,  0.250681937,  -9.96522522,        -5.25
   5451,  0.250681937,  -9.96522522,          -5.
   5452,  0.250681937,  -9.96522522,        -4.75
   5453,  0.250681937,  -9.96522522,         -4.5
   5454,  0.250681937,  -9.96522522,        -4.25
   5455,  0.250681937,  -9.96522522,          -4.
   5456,  0.250681937,  -9.96522522,        -3.75
   5457,  0.250681937,  -9.96522522,         -3.5
   5458,  0.250681937,  -9.96522522,        -3.25
   5459,  0.250681937,  -9.96522522,          -3.
   5460,  0.250681937,  -9.96522522,        -2.75
   5461,  0.250681937,  -9.96522522,         -2.5
   5462,  0.250681937,  -9.96522522,        -2.25
   5463,  0.250681937,  -9.96522522,          -2.
   5464,  0.250681937,  -9.96522522,        -1.75
   5465,  0.250681937,  -9.96522522,         -1.5
   5466,  0.250681937,  -9.96522522,        -1.25
   5467,  0.250681937,  -9.96522522,          -1.
   5468,  0.250681937,  -9.96522522,        -0.75
   5469,  0.250681937,  -9.96522522,         -0.5
   5470,  0.250681937,  -9.96522522,        -0.25
   5471,  0.501343548,  -9.96090317,       -14.75
   5472,  0.501343548,  -9.96090317,        -14.5
   5473,  0.501343548,  -9.96090317,       -14.25
   5474,  0.501343548,  -9.96090317,         -14.
   5475,  0.501343548,  -9.96090317,       -13.75
   5476,  0.501343548,  -9.96090317,        -13.5
   5477,  0.501343548,  -9.96090317,   -13.250001
   5478,  0.501343548,  -9.96090317,         -13.
   5479,  0.501343548,  -9.96090317,       -12.75
   5480,  0.501343548,  -9.96090317,        -12.5
   5481,  0.501343548,  -9.96090317,       -12.25
   5482,  0.501343548,  -9.96090317,         -12.
   5483,  0.501343548,  -9.96090317,       -11.75
   5484,  0.501343548,  -9.96090317,        -11.5
   5485,  0.501343548,  -9.96090317,       -11.25
   5486,  0.501343548,  -9.96090317,         -11.
   5487,  0.501343548,  -9.96090317,       -10.75
   5488,  0.501343548,  -9.96090317,   -10.499999
   5489,  0.501343548,  -9.96090317,       -10.25
   5490,  0.501343548,  -9.96090317,         -10.
   5491,  0.501343548,  -9.96090317,        -9.75
   5492,  0.501343548,  -9.96090317,         -9.5
   5493,  0.501343548,  -9.96090317,        -9.25
   5494,  0.501343548,  -9.96090317,          -9.
   5495,  0.501343548,  -9.96090317,        -8.75
   5496,  0.501343548,  -9.96090317,         -8.5
   5497,  0.501343548,  -9.96090317,        -8.25
   5498,  0.501343548,  -9.96090317,          -8.
   5499,  0.501343548,  -9.96090317,  -7.74999952
   5500,  0.501343548,  -9.96090317,         -7.5
   5501,  0.501343548,  -9.96090317,        -7.25
   5502,  0.501343548,  -9.96090317,          -7.
   5503,  0.501343548,  -9.96090317,        -6.75
   5504,  0.501343548,  -9.96090317,         -6.5
   5505,  0.501343548,  -9.96090317,        -6.25
   5506,  0.501343548,  -9.96090317,          -6.
   5507,  0.501343548,  -9.96090317,        -5.75
   5508,  0.501343548,  -9.96090317,         -5.5
   5509,  0.501343548,  -9.96090317,        -5.25
   5510,  0.501343548,  -9.96090317,          -5.
   5511,  0.501343548,  -9.96090317,        -4.75
   5512,  0.501343548,  -9.96090317,         -4.5
   5513,  0.501343548,  -9.96090317,        -4.25
   5514,  0.501343548,  -9.96090317,          -4.
   5515,  0.501343548,  -9.96090317,        -3.75
   5516,  0.501343548,  -9.96090317,         -3.5
   5517,  0.501343548,  -9.96090317,  -3.24999976
   5518,  0.501343548,  -9.96090317,          -3.
   5519,  0.501343548,  -9.96090317,        -2.75
   5520,  0.501343548,  -9.96090317,         -2.5
   5521,  0.501343548,  -9.96090317,        -2.25
   5522,  0.501343548,  -9.96090317,          -2.
   5523,  0.501343548,  -9.96090317,        -1.75
   5524,  0.501343548,  -9.96090317,         -1.5
   5525,  0.501343548,  -9.96090317,        -1.25
   5526,  0.501343548,  -9.96090317,          -1.
   5527,  0.501343548,  -9.96090317,        -0.75
   5528,  0.501343548,  -9.96090317,         -0.5
   5529,  0.501343548,  -9.96090317,        -0.25
   5530,  0.751926839,  -9.95370674,       -14.75
   5531,  0.751926839,  -9.95370674,        -14.5
   5532,  0.751926839,  -9.95370674,       -14.25
   5533,  0.751926839,  -9.95370674,         -14.
   5534,  0.751926839,  -9.95370674,       -13.75
   5535,  0.751926839,  -9.95370674,        -13.5
   5536,  0.751926839,  -9.95370674,       -13.25
   5537,  0.751926839,  -9.95370674,         -13.
   5538,  0.751926839,  -9.95370674,       -12.75
   5539,  0.751926839,  -9.95370674,        -12.5
   5540,  0.751926839,  -9.95370674,       -12.25
   5541,  0.751926839,  -9.95370674,         -12.
   5542,  0.751926839,  -9.95370674,       -11.75
   5543,  0.751926839,  -9.95370674,        -11.5
   5544,  0.751926839,  -9.95370674,       -11.25
   5545,  0.751926839,  -9.95370674,         -11.
   5546,  0.751926839,  -9.95370674,       -10.75
   5547,  0.751926839,  -9.95370674,   -10.499999
   5548,  0.751926839,  -9.95370674,       -10.25
   5549,  0.751926839,  -9.95370674,         -10.
   5550,  0.751926839,  -9.95370674,        -9.75
   5551,  0.751926839,  -9.95370674,         -9.5
   5552,  0.751926839,  -9.95370674,        -9.25
   5553,  0.751926839,  -9.95370674,          -9.
   5554,  0.751926839,  -9.95370674,        -8.75
   5555,  0.751926839,  -9.95370674,         -8.5
   5556,  0.751926839,  -9.95370674,        -8.25
   5557,  0.751926839,  -9.95370674,          -8.
   5558,  0.751926839,  -9.95370674,  -7.74999952
   5559,  0.751926839,  -9.95370674,         -7.5
   5560,  0.751926839,  -9.95370674,        -7.25
   5561,  0.751926839,  -9.95370674,          -7.
   5562,  0.751926839,  -9.95370674,        -6.75
   5563,  0.751926839,  -9.95370674,         -6.5
   5564,  0.751926839,  -9.95370674,        -6.25
   5565,  0.751926839,  -9.95370674,          -6.
   5566,  0.751926839,  -9.95370674,        -5.75
   5567,  0.751926839,  -9.95370674,         -5.5
   5568,  0.751926839,  -9.95370674,        -5.25
   5569,  0.751926839,  -9.95370674,          -5.
   5570,  0.751926839,  -9.95370674,        -4.75
   5571,  0.751926839,  -9.95370674,         -4.5
   5572,  0.751926839,  -9.95370674,        -4.25
   5573,  0.751926839,  -9.95370674,          -4.
   5574,  0.751926839,  -9.95370674,        -3.75
   5575,  0.751926839,  -9.95370674,         -3.5
   5576,  0.751926839,  -9.95370674,  -3.24999976
   5577,  0.751926839,  -9.95370674,          -3.
   5578,  0.751926839,  -9.95370674,        -2.75
   5579,  0.751926839,  -9.95370674,         -2.5
   5580,  0.751926839,  -9.95370674,        -2.25
   5581,  0.751926839,  -9.95370674,          -2.
   5582,  0.751926839,  -9.95370674,        -1.75
   5583,  0.751926839,  -9.95370674,         -1.5
   5584,  0.751926839,  -9.95370674,        -1.25
   5585,  0.751926839,  -9.95370674,          -1.
   5586,  0.751926839,  -9.95370674,        -0.75
   5587,  0.751926839,  -9.95370674,         -0.5
   5588,  0.751926839,  -9.95370674,        -0.25
   5589,    1.0024178,  -9.94364071,       -14.75
   5590,    1.0024178,  -9.94364071,   -14.500001
   5591,    1.0024178,  -9.94364071,       -14.25
   5592,    1.0024178,  -9.94364071,         -14.
   5593,    1.0024178,  -9.94364071,       -13.75
   5594,    1.0024178,  -9.94364071,        -13.5
   5595,    1.0024178,  -9.94364071,   -13.250001
   5596,    1.0024178,  -9.94364071,         -13.
   5597,    1.0024178,  -9.94364071,       -12.75
   5598,    1.0024178,  -9.94364071,        -12.5
   5599,    1.0024178,  -9.94364071,       -12.25
   5600,    1.0024178,  -9.94364071,         -12.
   5601,    1.0024178,  -9.94364071,       -11.75
   5602,    1.0024178,  -9.94364071,        -11.5
   5603,    1.0024178,  -9.94364071,       -11.25
   5604,    1.0024178,  -9.94364071,         -11.
   5605,    1.0024178,  -9.94364071,       -10.75
   5606,    1.0024178,  -9.94364071,   -10.499999
   5607,    1.0024178,  -9.94364071,       -10.25
   5608,    1.0024178,  -9.94364071,         -10.
   5609,    1.0024178,  -9.94364071,        -9.75
   5610,    1.0024178,  -9.94364071,         -9.5
   5611,    1.0024178,  -9.94364071,        -9.25
   5612,    1.0024178,  -9.94364071,          -9.
   5613,    1.0024178,  -9.94364071,        -8.75
   5614,    1.0024178,  -9.94364071,         -8.5
   5615,    1.0024178,  -9.94364071,        -8.25
   5616,    1.0024178,  -9.94364071,          -8.
   5617,    1.0024178,  -9.94364071,        -7.75
   5618,    1.0024178,  -9.94364071,         -7.5
   5619,    1.0024178,  -9.94364071,  -7.25000048
   5620,    1.0024178,  -9.94364071,          -7.
   5621,    1.0024178,  -9.94364071,        -6.75
   5622,    1.0024178,  -9.94364071,         -6.5
   5623,    1.0024178,  -9.94364071,        -6.25
   5624,    1.0024178,  -9.94364071,  -6.00000048
   5625,    1.0024178,  -9.94364071,        -5.75
   5626,    1.0024178,  -9.94364071,         -5.5
   5627,    1.0024178,  -9.94364071,        -5.25
   5628,    1.0024178,  -9.94364071,          -5.
   5629,    1.0024178,  -9.94364071,        -4.75
   5630,    1.0024178,  -9.94364071,         -4.5
   5631,    1.0024178,  -9.94364071,        -4.25
   5632,    1.0024178,  -9.94364071,          -4.
   5633,    1.0024178,  -9.94364071,        -3.75
   5634,    1.0024178,  -9.94364071,         -3.5
   5635,    1.0024178,  -9.94364071,        -3.25
   5636,    1.0024178,  -9.94364071,          -3.
   5637,    1.0024178,  -9.94364071,        -2.75
   5638,    1.0024178,  -9.94364071,         -2.5
   5639,    1.0024178,  -9.94364071,        -2.25
   5640,    1.0024178,  -9.94364071,          -2.
   5641,    1.0024178,  -9.94364071,        -1.75
   5642,    1.0024178,  -9.94364071,         -1.5
   5643,    1.0024178,  -9.94364071,        -1.25
   5644,    1.0024178,  -9.94364071,          -1.
   5645,    1.0024178,  -9.94364071,        -0.75
   5646,    1.0024178,  -9.94364071,         -0.5
   5647,    1.0024178,  -9.94364071,        -0.25
   5648,   1.25277722,  -9.93071175,       -14.75
   5649,   1.25277722,  -9.93071175,        -14.5
   5650,   1.25277722,  -9.93071175,       -14.25
   5651,   1.25277722,  -9.93071175,         -14.
   5652,   1.25277722,  -9.93071175,       -13.75
   5653,   1.25277722,  -9.93071175,        -13.5
   5654,   1.25277722,  -9.93071175,   -13.250001
   5655,   1.25277722,  -9.93071175,         -13.
   5656,   1.25277722,  -9.93071175,       -12.75
   5657,   1.25277722,  -9.93071175,        -12.5
   5658,   1.25277722,  -9.93071175,       -12.25
   5659,   1.25277722,  -9.93071175,         -12.
   5660,   1.25277722,  -9.93071175,       -11.75
   5661,   1.25277722,  -9.93071175,        -11.5
   5662,   1.25277722,  -9.93071175,       -11.25
   5663,   1.25277722,  -9.93071175,         -11.
   5664,   1.25277722,  -9.93071175,       -10.75
   5665,   1.25277722,  -9.93071175,   -10.499999
   5666,   1.25277722,  -9.93071175,       -10.25
   5667,   1.25277722,  -9.93071175,         -10.
   5668,   1.25277722,  -9.93071175,        -9.75
   5669,   1.25277722,  -9.93071175,         -9.5
   5670,   1.25277722,  -9.93071175,        -9.25
   5671,   1.25277722,  -9.93071175,          -9.
   5672,   1.25277722,  -9.93071175,        -8.75
   5673,   1.25277722,  -9.93071175,         -8.5
   5674,   1.25277722,  -9.93071175,        -8.25
   5675,   1.25277722,  -9.93071175,          -8.
   5676,   1.25277722,  -9.93071175,        -7.75
   5677,   1.25277722,  -9.93071175,         -7.5
   5678,   1.25277722,  -9.93071175,        -7.25
   5679,   1.25277722,  -9.93071175,          -7.
   5680,   1.25277722,  -9.93071175,        -6.75
   5681,   1.25277722,  -9.93071175,         -6.5
   5682,   1.25277722,  -9.93071175,        -6.25
   5683,   1.25277722,  -9.93071175,  -6.00000048
   5684,   1.25277722,  -9.93071175,        -5.75
   5685,   1.25277722,  -9.93071175,         -5.5
   5686,   1.25277722,  -9.93071175,        -5.25
   5687,   1.25277722,  -9.93071175,          -5.
   5688,   1.25277722,  -9.93071175,        -4.75
   5689,   1.25277722,  -9.93071175,         -4.5
   5690,   1.25277722,  -9.93071175,        -4.25
   5691,   1.25277722,  -9.93071175,          -4.
   5692,   1.25277722,  -9.93071175,        -3.75
   5693,   1.25277722,  -9.93071175,         -3.5
   5694,   1.25277722,  -9.93071175,  -3.24999976
   5695,   1.25277722,  -9.93071175,          -3.
   5696,   1.25277722,  -9.93071175,        -2.75
   5697,   1.25277722,  -9.93071175,         -2.5
   5698,   1.25277722,  -9.93071175,        -2.25
   5699,   1.25277722,  -9.93071175,          -2.
   5700,   1.25277722,  -9.93071175,        -1.75
   5701,   1.25277722,  -9.93071175,         -1.5
   5702,   1.25277722,  -9.93071175,        -1.25
   5703,   1.25277722,  -9.93071175,          -1.
   5704,   1.25277722,  -9.93071175,        -0.75
   5705,   1.25277722,  -9.93071175,         -0.5
   5706,   1.25277722,  -9.93071175,        -0.25
   5707,   1.50296593,  -9.91492462,       -14.75
   5708,   1.50296593,  -9.91492462,        -14.5
   5709,   1.50296593,  -9.91492462,       -14.25
   5710,   1.50296593,  -9.91492462,         -14.
   5711,   1.50296593,  -9.91492462,       -13.75
   5712,   1.50296593,  -9.91492462,        -13.5
   5713,   1.50296593,  -9.91492462,   -13.250001
   5714,   1.50296593,  -9.91492462,         -13.
   5715,   1.50296593,  -9.91492462,       -12.75
   5716,   1.50296593,  -9.91492462,        -12.5
   5717,   1.50296593,  -9.91492462,       -12.25
   5718,   1.50296593,  -9.91492462,         -12.
   5719,   1.50296593,  -9.91492462,       -11.75
   5720,   1.50296593,  -9.91492462,        -11.5
   5721,   1.50296593,  -9.91492462,       -11.25
   5722,   1.50296593,  -9.91492462,         -11.
   5723,   1.50296593,  -9.91492462,       -10.75
   5724,   1.50296593,  -9.91492462,   -10.499999
   5725,   1.50296593,  -9.91492462,       -10.25
   5726,   1.50296593,  -9.91492462,         -10.
   5727,   1.50296593,  -9.91492462,        -9.75
   5728,   1.50296593,  -9.91492462,         -9.5
   5729,   1.50296593,  -9.91492462,        -9.25
   5730,   1.50296593,  -9.91492462,          -9.
   5731,   1.50296593,  -9.91492462,        -8.75
   5732,   1.50296593,  -9.91492462,         -8.5
   5733,   1.50296593,  -9.91492462,        -8.25
   5734,   1.50296593,  -9.91492462,          -8.
   5735,   1.50296593,  -9.91492462,        -7.75
   5736,   1.50296593,  -9.91492462,         -7.5
   5737,   1.50296593,  -9.91492462,        -7.25
   5738,   1.50296593,  -9.91492462,          -7.
   5739,   1.50296593,  -9.91492462,        -6.75
   5740,   1.50296593,  -9.91492462,         -6.5
   5741,   1.50296593,  -9.91492462,        -6.25
   5742,   1.50296593,  -9.91492462,  -6.00000048
   5743,   1.50296593,  -9.91492462,        -5.75
   5744,   1.50296593,  -9.91492462,         -5.5
   5745,   1.50296593,  -9.91492462,        -5.25
   5746,   1.50296593,  -9.91492462,          -5.
   5747,   1.50296593,  -9.91492462,        -4.75
   5748,   1.50296593,  -9.91492462,         -4.5
   5749,   1.50296593,  -9.91492462,        -4.25
   5750,   1.50296593,  -9.91492462,          -4.
   5751,   1.50296593,  -9.91492462,        -3.75
   5752,   1.50296593,  -9.91492462,         -3.5
   5753,   1.50296593,  -9.91492462,  -3.24999976
   5754,   1.50296593,  -9.91492462,          -3.
   5755,   1.50296593,  -9.91492462,        -2.75
   5756,   1.50296593,  -9.91492462,         -2.5
   5757,   1.50296593,  -9.91492462,        -2.25
   5758,   1.50296593,  -9.91492462,          -2.
   5759,   1.50296593,  -9.91492462,        -1.75
   5760,   1.50296593,  -9.91492462,         -1.5
   5761,   1.50296593,  -9.91492462,        -1.25
   5762,   1.50296593,  -9.91492462,          -1.
   5763,   1.50296593,  -9.91492462,        -0.75
   5764,   1.50296593,  -9.91492462,         -0.5
   5765,   1.50296593,  -9.91492462,        -0.25
   5766,   1.75296998,   -9.8962841,       -14.75
   5767,   1.75296998,   -9.8962841,        -14.5
   5768,   1.75296998,   -9.8962841,       -14.25
   5769,   1.75296998,   -9.8962841,         -14.
   5770,   1.75296998,   -9.8962841,       -13.75
   5771,   1.75296998,   -9.8962841,        -13.5
   5772,   1.75296998,   -9.8962841,       -13.25
   5773,   1.75296998,   -9.8962841,         -13.
   5774,   1.75296998,   -9.8962841,       -12.75
   5775,   1.75296998,   -9.8962841,        -12.5
   5776,   1.75296998,   -9.8962841,       -12.25
   5777,   1.75296998,   -9.8962841,         -12.
   5778,   1.75296998,   -9.8962841,       -11.75
   5779,   1.75296998,   -9.8962841,        -11.5
   5780,   1.75296998,   -9.8962841,       -11.25
   5781,   1.75296998,   -9.8962841,         -11.
   5782,   1.75296998,   -9.8962841,       -10.75
   5783,   1.75296998,   -9.8962841,   -10.499999
   5784,   1.75296998,   -9.8962841,       -10.25
   5785,   1.75296998,   -9.8962841,         -10.
   5786,   1.75296998,   -9.8962841,        -9.75
   5787,   1.75296998,   -9.8962841,         -9.5
   5788,   1.75296998,   -9.8962841,        -9.25
   5789,   1.75296998,   -9.8962841,          -9.
   5790,   1.75296998,   -9.8962841,        -8.75
   5791,   1.75296998,   -9.8962841,         -8.5
   5792,   1.75296998,   -9.8962841,        -8.25
   5793,   1.75296998,   -9.8962841,          -8.
   5794,   1.75296998,   -9.8962841,        -7.75
   5795,   1.75296998,   -9.8962841,         -7.5
   5796,   1.75296998,   -9.8962841,        -7.25
   5797,   1.75296998,   -9.8962841,          -7.
   5798,   1.75296998,   -9.8962841,        -6.75
   5799,   1.75296998,   -9.8962841,         -6.5
   5800,   1.75296998,   -9.8962841,        -6.25
   5801,   1.75296998,   -9.8962841,  -6.00000048
   5802,   1.75296998,   -9.8962841,        -5.75
   5803,   1.75296998,   -9.8962841,         -5.5
   5804,   1.75296998,   -9.8962841,        -5.25
   5805,   1.75296998,   -9.8962841,          -5.
   5806,   1.75296998,   -9.8962841,        -4.75
   5807,   1.75296998,   -9.8962841,         -4.5
   5808,   1.75296998,   -9.8962841,        -4.25
   5809,   1.75296998,   -9.8962841,          -4.
   5810,   1.75296998,   -9.8962841,        -3.75
   5811,   1.75296998,   -9.8962841,         -3.5
   5812,   1.75296998,   -9.8962841,  -3.24999976
   5813,   1.75296998,   -9.8962841,          -3.
   5814,   1.75296998,   -9.8962841,        -2.75
   5815,   1.75296998,   -9.8962841,         -2.5
   5816,   1.75296998,   -9.8962841,        -2.25
   5817,   1.75296998,   -9.8962841,          -2.
   5818,   1.75296998,   -9.8962841,        -1.75
   5819,   1.75296998,   -9.8962841,         -1.5
   5820,   1.75296998,   -9.8962841,        -1.25
   5821,   1.75296998,   -9.8962841,          -1.
   5822,   1.75296998,   -9.8962841,        -0.75
   5823,   1.75296998,   -9.8962841,         -0.5
   5824,   1.75296998,   -9.8962841,        -0.25
   5825,   2.00273752,  -9.87479687,       -14.75
   5826,   2.00273752,  -9.87479687,        -14.5
   5827,   2.00273752,  -9.87479687,       -14.25
   5828,   2.00273752,  -9.87479687,         -14.
   5829,   2.00273752,  -9.87479687,       -13.75
   5830,   2.00273752,  -9.87479687,        -13.5
   5831,   2.00273752,  -9.87479687,   -13.250001
   5832,   2.00273752,  -9.87479687,         -13.
   5833,   2.00273752,  -9.87479687,       -12.75
   5834,   2.00273752,  -9.87479687,        -12.5
   5835,   2.00273752,  -9.87479687,       -12.25
   5836,   2.00273752,  -9.87479687,         -12.
   5837,   2.00273752,  -9.87479687,       -11.75
   5838,   2.00273752,  -9.87479687,        -11.5
   5839,   2.00273752,  -9.87479687,       -11.25
   5840,   2.00273752,  -9.87479687,         -11.
   5841,   2.00273752,  -9.87479687,       -10.75
   5842,   2.00273752,  -9.87479687,   -10.499999
   5843,   2.00273752,  -9.87479687,       -10.25
   5844,   2.00273752,  -9.87479687,         -10.
   5845,   2.00273752,  -9.87479687,        -9.75
   5846,   2.00273752,  -9.87479687,         -9.5
   5847,   2.00273752,  -9.87479687,        -9.25
   5848,   2.00273752,  -9.87479687,          -9.
   5849,   2.00273752,  -9.87479687,        -8.75
   5850,   2.00273752,  -9.87479687,         -8.5
   5851,   2.00273752,  -9.87479687,        -8.25
   5852,   2.00273752,  -9.87479687,          -8.
   5853,   2.00273752,  -9.87479687,        -7.75
   5854,   2.00273752,  -9.87479687,         -7.5
   5855,   2.00273752,  -9.87479687,        -7.25
   5856,   2.00273752,  -9.87479687,          -7.
   5857,   2.00273752,  -9.87479687,        -6.75
   5858,   2.00273752,  -9.87479687,         -6.5
   5859,   2.00273752,  -9.87479687,        -6.25
   5860,   2.00273752,  -9.87479687,  -6.00000048
   5861,   2.00273752,  -9.87479687,        -5.75
   5862,   2.00273752,  -9.87479687,         -5.5
   5863,   2.00273752,  -9.87479687,        -5.25
   5864,   2.00273752,  -9.87479687,          -5.
   5865,   2.00273752,  -9.87479687,        -4.75
   5866,   2.00273752,  -9.87479687,         -4.5
   5867,   2.00273752,  -9.87479687,        -4.25
   5868,   2.00273752,  -9.87479687,          -4.
   5869,   2.00273752,  -9.87479687,        -3.75
   5870,   2.00273752,  -9.87479687,         -3.5
   5871,   2.00273752,  -9.87479687,  -3.24999976
   5872,   2.00273752,  -9.87479687,          -3.
   5873,   2.00273752,  -9.87479687,        -2.75
   5874,   2.00273752,  -9.87479687,         -2.5
   5875,   2.00273752,  -9.87479687,        -2.25
   5876,   2.00273752,  -9.87479687,          -2.
   5877,   2.00273752,  -9.87479687,        -1.75
   5878,   2.00273752,  -9.87479687,         -1.5
   5879,   2.00273752,  -9.87479687,        -1.25
   5880,   2.00273752,  -9.87479687,          -1.
   5881,   2.00273752,  -9.87479687,        -0.75
   5882,   2.00273752,  -9.87479687,         -0.5
   5883,   2.00273752,  -9.87479687,        -0.25
   5884,   2.25224829,  -9.85046768,       -14.75
   5885,   2.25224829,  -9.85046768,        -14.5
   5886,   2.25224829,  -9.85046768,       -14.25
   5887,   2.25224829,  -9.85046768,         -14.
   5888,   2.25224829,  -9.85046768,       -13.75
   5889,   2.25224829,  -9.85046768,        -13.5
   5890,   2.25224829,  -9.85046768,       -13.25
   5891,   2.25224829,  -9.85046768,         -13.
   5892,   2.25224829,  -9.85046768,       -12.75
   5893,   2.25224829,  -9.85046768,        -12.5
   5894,   2.25224829,  -9.85046768,       -12.25
   5895,   2.25224829,  -9.85046768,         -12.
   5896,   2.25224829,  -9.85046768,       -11.75
   5897,   2.25224829,  -9.85046768,        -11.5
   5898,   2.25224829,  -9.85046768,       -11.25
   5899,   2.25224829,  -9.85046768,         -11.
   5900,   2.25224829,  -9.85046768,       -10.75
   5901,   2.25224829,  -9.85046768,   -10.499999
   5902,   2.25224829,  -9.85046768,       -10.25
   5903,   2.25224829,  -9.85046768,         -10.
   5904,   2.25224829,  -9.85046768,        -9.75
   5905,   2.25224829,  -9.85046768,         -9.5
   5906,   2.25224829,  -9.85046768,        -9.25
   5907,   2.25224829,  -9.85046768,          -9.
   5908,   2.25224829,  -9.85046768,        -8.75
   5909,   2.25224829,  -9.85046768,         -8.5
   5910,   2.25224829,  -9.85046768,        -8.25
   5911,   2.25224829,  -9.85046768,          -8.
   5912,   2.25224829,  -9.85046768,  -7.74999952
   5913,   2.25224829,  -9.85046768,         -7.5
   5914,   2.25224829,  -9.85046768,        -7.25
   5915,   2.25224829,  -9.85046768,          -7.
   5916,   2.25224829,  -9.85046768,        -6.75
   5917,   2.25224829,  -9.85046768,         -6.5
   5918,   2.25224829,  -9.85046768,        -6.25
   5919,   2.25224829,  -9.85046768,          -6.
   5920,   2.25224829,  -9.85046768,        -5.75
   5921,   2.25224829,  -9.85046768,         -5.5
   5922,   2.25224829,  -9.85046768,        -5.25
   5923,   2.25224829,  -9.85046768,          -5.
   5924,   2.25224829,  -9.85046768,        -4.75
   5925,   2.25224829,  -9.85046768,         -4.5
   5926,   2.25224829,  -9.85046768,        -4.25
   5927,   2.25224829,  -9.85046768,          -4.
   5928,   2.25224829,  -9.85046768,        -3.75
   5929,   2.25224829,  -9.85046768,         -3.5
   5930,   2.25224829,  -9.85046768,  -3.24999976
   5931,   2.25224829,  -9.85046768,          -3.
   5932,   2.25224829,  -9.85046768,        -2.75
   5933,   2.25224829,  -9.85046768,         -2.5
   5934,   2.25224829,  -9.85046768,        -2.25
   5935,   2.25224829,  -9.85046768,          -2.
   5936,   2.25224829,  -9.85046768,        -1.75
   5937,   2.25224829,  -9.85046768,         -1.5
   5938,   2.25224829,  -9.85046768,        -1.25
   5939,   2.25224829,  -9.85046768,          -1.
   5940,   2.25224829,  -9.85046768,        -0.75
   5941,   2.25224829,  -9.85046768,         -0.5
   5942,   2.25224829,  -9.85046768,        -0.25
   5943,   2.50146294,  -9.82330132,       -14.75
   5944,   2.50146294,  -9.82330132,   -14.500001
   5945,   2.50146294,  -9.82330132,       -14.25
   5946,   2.50146294,  -9.82330132,         -14.
   5947,   2.50146294,  -9.82330132,       -13.75
   5948,   2.50146294,  -9.82330132,        -13.5
   5949,   2.50146294,  -9.82330132,   -13.250001
   5950,   2.50146294,  -9.82330132,         -13.
   5951,   2.50146294,  -9.82330132,       -12.75
   5952,   2.50146294,  -9.82330132,        -12.5
   5953,   2.50146294,  -9.82330132,       -12.25
   5954,   2.50146294,  -9.82330132,         -12.
   5955,   2.50146294,  -9.82330132,       -11.75
   5956,   2.50146294,  -9.82330132,        -11.5
   5957,   2.50146294,  -9.82330132,       -11.25
   5958,   2.50146294,  -9.82330132,         -11.
   5959,   2.50146294,  -9.82330132,       -10.75
   5960,   2.50146294,  -9.82330132,   -10.499999
   5961,   2.50146294,  -9.82330132,       -10.25
   5962,   2.50146294,  -9.82330132,         -10.
   5963,   2.50146294,  -9.82330132,        -9.75
   5964,   2.50146294,  -9.82330132,         -9.5
   5965,   2.50146294,  -9.82330132,        -9.25
   5966,   2.50146294,  -9.82330132,          -9.
   5967,   2.50146294,  -9.82330132,        -8.75
   5968,   2.50146294,  -9.82330132,         -8.5
   5969,   2.50146294,  -9.82330132,        -8.25
   5970,   2.50146294,  -9.82330132,          -8.
   5971,   2.50146294,  -9.82330132,        -7.75
   5972,   2.50146294,  -9.82330132,         -7.5
   5973,   2.50146294,  -9.82330132,  -7.25000048
   5974,   2.50146294,  -9.82330132,          -7.
   5975,   2.50146294,  -9.82330132,        -6.75
   5976,   2.50146294,  -9.82330132,         -6.5
   5977,   2.50146294,  -9.82330132,        -6.25
   5978,   2.50146294,  -9.82330132,  -6.00000048
   5979,   2.50146294,  -9.82330132,        -5.75
   5980,   2.50146294,  -9.82330132,         -5.5
   5981,   2.50146294,  -9.82330132,        -5.25
   5982,   2.50146294,  -9.82330132,          -5.
   5983,   2.50146294,  -9.82330132,        -4.75
   5984,   2.50146294,  -9.82330132,         -4.5
   5985,   2.50146294,  -9.82330132,        -4.25
   5986,   2.50146294,  -9.82330132,          -4.
   5987,   2.50146294,  -9.82330132,        -3.75
   5988,   2.50146294,  -9.82330132,         -3.5
   5989,   2.50146294,  -9.82330132,        -3.25
   5990,   2.50146294,  -9.82330132,          -3.
   5991,   2.50146294,  -9.82330132,        -2.75
   5992,   2.50146294,  -9.82330132,         -2.5
   5993,   2.50146294,  -9.82330132,        -2.25
   5994,   2.50146294,  -9.82330132,          -2.
   5995,   2.50146294,  -9.82330132,        -1.75
   5996,   2.50146294,  -9.82330132,         -1.5
   5997,   2.50146294,  -9.82330132,        -1.25
   5998,   2.50146294,  -9.82330132,          -1.
   5999,   2.50146294,  -9.82330132,        -0.75
   6000,   2.50146294,  -9.82330132,         -0.5
   6001,   2.50146294,  -9.82330132,        -0.25
   6002,   2.75034904,  -9.79330444,       -14.75
   6003,   2.75034904,  -9.79330444,        -14.5
   6004,   2.75034904,  -9.79330444,       -14.25
   6005,   2.75034904,  -9.79330444,         -14.
   6006,   2.75034904,  -9.79330444,       -13.75
   6007,   2.75034904,  -9.79330444,        -13.5
   6008,   2.75034904,  -9.79330444,   -13.250001
   6009,   2.75034904,  -9.79330444,         -13.
   6010,   2.75034904,  -9.79330444,       -12.75
   6011,   2.75034904,  -9.79330444,        -12.5
   6012,   2.75034904,  -9.79330444,       -12.25
   6013,   2.75034904,  -9.79330444,         -12.
   6014,   2.75034904,  -9.79330444,       -11.75
   6015,   2.75034904,  -9.79330444,        -11.5
   6016,   2.75034904,  -9.79330444,       -11.25
   6017,   2.75034904,  -9.79330444,         -11.
   6018,   2.75034904,  -9.79330444,       -10.75
   6019,   2.75034904,  -9.79330444,   -10.499999
   6020,   2.75034904,  -9.79330444,       -10.25
   6021,   2.75034904,  -9.79330444,         -10.
   6022,   2.75034904,  -9.79330444,        -9.75
   6023,   2.75034904,  -9.79330444,         -9.5
   6024,   2.75034904,  -9.79330444,        -9.25
   6025,   2.75034904,  -9.79330444,          -9.
   6026,   2.75034904,  -9.79330444,        -8.75
   6027,   2.75034904,  -9.79330444,         -8.5
   6028,   2.75034904,  -9.79330444,        -8.25
   6029,   2.75034904,  -9.79330444,          -8.
   6030,   2.75034904,  -9.79330444,        -7.75
   6031,   2.75034904,  -9.79330444,         -7.5
   6032,   2.75034904,  -9.79330444,        -7.25
   6033,   2.75034904,  -9.79330444,          -7.
   6034,   2.75034904,  -9.79330444,        -6.75
   6035,   2.75034904,  -9.79330444,         -6.5
   6036,   2.75034904,  -9.79330444,        -6.25
   6037,   2.75034904,  -9.79330444,  -6.00000048
   6038,   2.75034904,  -9.79330444,        -5.75
   6039,   2.75034904,  -9.79330444,         -5.5
   6040,   2.75034904,  -9.79330444,        -5.25
   6041,   2.75034904,  -9.79330444,          -5.
   6042,   2.75034904,  -9.79330444,        -4.75
   6043,   2.75034904,  -9.79330444,         -4.5
   6044,   2.75034904,  -9.79330444,        -4.25
   6045,   2.75034904,  -9.79330444,          -4.
   6046,   2.75034904,  -9.79330444,        -3.75
   6047,   2.75034904,  -9.79330444,         -3.5
   6048,   2.75034904,  -9.79330444,  -3.24999976
   6049,   2.75034904,  -9.79330444,          -3.
   6050,   2.75034904,  -9.79330444,        -2.75
   6051,   2.75034904,  -9.79330444,         -2.5
   6052,   2.75034904,  -9.79330444,        -2.25
   6053,   2.75034904,  -9.79330444,          -2.
   6054,   2.75034904,  -9.79330444,        -1.75
   6055,   2.75034904,  -9.79330444,         -1.5
   6056,   2.75034904,  -9.79330444,        -1.25
   6057,   2.75034904,  -9.79330444,          -1.
   6058,   2.75034904,  -9.79330444,        -0.75
   6059,   2.75034904,  -9.79330444,         -0.5
   6060,   2.75034904,  -9.79330444,        -0.25
   6061,   2.99888587,  -9.76048088,       -14.75
   6062,   2.99888587,  -9.76048088,        -14.5
   6063,   2.99888587,  -9.76048088,       -14.25
   6064,   2.99888587,  -9.76048088,         -14.
   6065,   2.99888587,  -9.76048088,       -13.75
   6066,   2.99888587,  -9.76048088,        -13.5
   6067,   2.99888587,  -9.76048088,   -13.250001
   6068,   2.99888587,  -9.76048088,         -13.
   6069,   2.99888587,  -9.76048088,       -12.75
   6070,   2.99888587,  -9.76048088,        -12.5
   6071,   2.99888587,  -9.76048088,       -12.25
   6072,   2.99888587,  -9.76048088,         -12.
   6073,   2.99888587,  -9.76048088,       -11.75
   6074,   2.99888587,  -9.76048088,        -11.5
   6075,   2.99888587,  -9.76048088,       -11.25
   6076,   2.99888587,  -9.76048088,         -11.
   6077,   2.99888587,  -9.76048088,       -10.75
   6078,   2.99888587,  -9.76048088,   -10.499999
   6079,   2.99888587,  -9.76048088,       -10.25
   6080,   2.99888587,  -9.76048088,         -10.
   6081,   2.99888587,  -9.76048088,        -9.75
   6082,   2.99888587,  -9.76048088,         -9.5
   6083,   2.99888587,  -9.76048088,        -9.25
   6084,   2.99888587,  -9.76048088,          -9.
   6085,   2.99888587,  -9.76048088,        -8.75
   6086,   2.99888587,  -9.76048088,         -8.5
   6087,   2.99888587,  -9.76048088,        -8.25
   6088,   2.99888587,  -9.76048088,          -8.
   6089,   2.99888587,  -9.76048088,        -7.75
   6090,   2.99888587,  -9.76048088,         -7.5
   6091,   2.99888587,  -9.76048088,        -7.25
   6092,   2.99888587,  -9.76048088,          -7.
   6093,   2.99888587,  -9.76048088,        -6.75
   6094,   2.99888587,  -9.76048088,         -6.5
   6095,   2.99888587,  -9.76048088,        -6.25
   6096,   2.99888587,  -9.76048088,  -6.00000048
   6097,   2.99888587,  -9.76048088,        -5.75
   6098,   2.99888587,  -9.76048088,         -5.5
   6099,   2.99888587,  -9.76048088,        -5.25
   6100,   2.99888587,  -9.76048088,          -5.
   6101,   2.99888587,  -9.76048088,        -4.75
   6102,   2.99888587,  -9.76048088,         -4.5
   6103,   2.99888587,  -9.76048088,        -4.25
   6104,   2.99888587,  -9.76048088,          -4.
   6105,   2.99888587,  -9.76048088,        -3.75
   6106,   2.99888587,  -9.76048088,         -3.5
   6107,   2.99888587,  -9.76048088,        -3.25
   6108,   2.99888587,  -9.76048088,          -3.
   6109,   2.99888587,  -9.76048088,        -2.75
   6110,   2.99888587,  -9.76048088,         -2.5
   6111,   2.99888587,  -9.76048088,        -2.25
   6112,   2.99888587,  -9.76048088,          -2.
   6113,   2.99888587,  -9.76048088,        -1.75
   6114,   2.99888587,  -9.76048088,         -1.5
   6115,   2.99888587,  -9.76048088,        -1.25
   6116,   2.99888587,  -9.76048088,          -1.
   6117,   2.99888587,  -9.76048088,        -0.75
   6118,   2.99888587,  -9.76048088,         -0.5
   6119,   2.99888587,  -9.76048088,        -0.25
   6120,   3.24703407,   -9.7248354,       -14.75
   6121,   3.24703407,   -9.7248354,        -14.5
   6122,   3.24703407,   -9.7248354,       -14.25
   6123,   3.24703407,   -9.7248354,         -14.
   6124,   3.24703407,   -9.7248354,       -13.75
   6125,   3.24703407,   -9.7248354,        -13.5
   6126,   3.24703407,   -9.7248354,   -13.250001
   6127,   3.24703407,   -9.7248354,         -13.
   6128,   3.24703407,   -9.7248354,       -12.75
   6129,   3.24703407,   -9.7248354,        -12.5
   6130,   3.24703407,   -9.7248354,       -12.25
   6131,   3.24703407,   -9.7248354,         -12.
   6132,   3.24703407,   -9.7248354,       -11.75
   6133,   3.24703407,   -9.7248354,        -11.5
   6134,   3.24703407,   -9.7248354,       -11.25
   6135,   3.24703407,   -9.7248354,         -11.
   6136,   3.24703407,   -9.7248354,       -10.75
   6137,   3.24703407,   -9.7248354,   -10.499999
   6138,   3.24703407,   -9.7248354,       -10.25
   6139,   3.24703407,   -9.7248354,         -10.
   6140,   3.24703407,   -9.7248354,        -9.75
   6141,   3.24703407,   -9.7248354,         -9.5
   6142,   3.24703407,   -9.7248354,        -9.25
   6143,   3.24703407,   -9.7248354,          -9.
   6144,   3.24703407,   -9.7248354,        -8.75
   6145,   3.24703407,   -9.7248354,         -8.5
   6146,   3.24703407,   -9.7248354,        -8.25
   6147,   3.24703407,   -9.7248354,          -8.
   6148,   3.24703407,   -9.7248354,        -7.75
   6149,   3.24703407,   -9.7248354,         -7.5
   6150,   3.24703407,   -9.7248354,        -7.25
   6151,   3.24703407,   -9.7248354,          -7.
   6152,   3.24703407,   -9.7248354,        -6.75
   6153,   3.24703407,   -9.7248354,         -6.5
   6154,   3.24703407,   -9.7248354,        -6.25
   6155,   3.24703407,   -9.7248354,  -6.00000048
   6156,   3.24703407,   -9.7248354,        -5.75
   6157,   3.24703407,   -9.7248354,         -5.5
   6158,   3.24703407,   -9.7248354,        -5.25
   6159,   3.24703407,   -9.7248354,          -5.
   6160,   3.24703407,   -9.7248354,        -4.75
   6161,   3.24703407,   -9.7248354,         -4.5
   6162,   3.24703407,   -9.7248354,        -4.25
   6163,   3.24703407,   -9.7248354,          -4.
   6164,   3.24703407,   -9.7248354,        -3.75
   6165,   3.24703407,   -9.7248354,         -3.5
   6166,   3.24703407,   -9.7248354,  -3.24999976
   6167,   3.24703407,   -9.7248354,          -3.
   6168,   3.24703407,   -9.7248354,        -2.75
   6169,   3.24703407,   -9.7248354,         -2.5
   6170,   3.24703407,   -9.7248354,        -2.25
   6171,   3.24703407,   -9.7248354,          -2.
   6172,   3.24703407,   -9.7248354,        -1.75
   6173,   3.24703407,   -9.7248354,         -1.5
   6174,   3.24703407,   -9.7248354,        -1.25
   6175,   3.24703407,   -9.7248354,          -1.
   6176,   3.24703407,   -9.7248354,        -0.75
   6177,   3.24703407,   -9.7248354,         -0.5
   6178,   3.24703407,   -9.7248354,        -0.25
   6179,   3.49475479,  -9.68637562,       -14.75
   6180,   3.49475479,  -9.68637562,        -14.5
   6181,   3.49475479,  -9.68637562,       -14.25
   6182,   3.49475479,  -9.68637562,         -14.
   6183,   3.49475479,  -9.68637562,       -13.75
   6184,   3.49475479,  -9.68637562,        -13.5
   6185,   3.49475479,  -9.68637562,   -13.250001
   6186,   3.49475479,  -9.68637562,         -13.
   6187,   3.49475479,  -9.68637562,       -12.75
   6188,   3.49475479,  -9.68637562,        -12.5
   6189,   3.49475479,  -9.68637562,       -12.25
   6190,   3.49475479,  -9.68637562,         -12.
   6191,   3.49475479,  -9.68637562,       -11.75
   6192,   3.49475479,  -9.68637562,        -11.5
   6193,   3.49475479,  -9.68637562,       -11.25
   6194,   3.49475479,  -9.68637562,         -11.
   6195,   3.49475479,  -9.68637562,       -10.75
   6196,   3.49475479,  -9.68637562,   -10.499999
   6197,   3.49475479,  -9.68637562,       -10.25
   6198,   3.49475479,  -9.68637562,         -10.
   6199,   3.49475479,  -9.68637562,        -9.75
   6200,   3.49475479,  -9.68637562,         -9.5
   6201,   3.49475479,  -9.68637562,        -9.25
   6202,   3.49475479,  -9.68637562,          -9.
   6203,   3.49475479,  -9.68637562,        -8.75
   6204,   3.49475479,  -9.68637562,         -8.5
   6205,   3.49475479,  -9.68637562,        -8.25
   6206,   3.49475479,  -9.68637562,          -8.
   6207,   3.49475479,  -9.68637562,        -7.75
   6208,   3.49475479,  -9.68637562,         -7.5
   6209,   3.49475479,  -9.68637562,        -7.25
   6210,   3.49475479,  -9.68637562,          -7.
   6211,   3.49475479,  -9.68637562,        -6.75
   6212,   3.49475479,  -9.68637562,         -6.5
   6213,   3.49475479,  -9.68637562,        -6.25
   6214,   3.49475479,  -9.68637562,  -6.00000048
   6215,   3.49475479,  -9.68637562,        -5.75
   6216,   3.49475479,  -9.68637562,         -5.5
   6217,   3.49475479,  -9.68637562,        -5.25
   6218,   3.49475479,  -9.68637562,          -5.
   6219,   3.49475479,  -9.68637562,        -4.75
   6220,   3.49475479,  -9.68637562,         -4.5
   6221,   3.49475479,  -9.68637562,        -4.25
   6222,   3.49475479,  -9.68637562,          -4.
   6223,   3.49475479,  -9.68637562,        -3.75
   6224,   3.49475479,  -9.68637562,         -3.5
   6225,   3.49475479,  -9.68637562,  -3.24999976
   6226,   3.49475479,  -9.68637562,          -3.
   6227,   3.49475479,  -9.68637562,        -2.75
   6228,   3.49475479,  -9.68637562,         -2.5
   6229,   3.49475479,  -9.68637562,        -2.25
   6230,   3.49475479,  -9.68637562,          -2.
   6231,   3.49475479,  -9.68637562,        -1.75
   6232,   3.49475479,  -9.68637562,         -1.5
   6233,   3.49475479,  -9.68637562,        -1.25
   6234,   3.49475479,  -9.68637562,          -1.
   6235,   3.49475479,  -9.68637562,        -0.75
   6236,   3.49475479,  -9.68637562,         -0.5
   6237,   3.49475479,  -9.68637562,        -0.25
   6238,   3.74202132,  -9.64510536,       -14.75
   6239,   3.74202132,  -9.64510536,        -14.5
   6240,   3.74202132,  -9.64510536,       -14.25
   6241,   3.74202132,  -9.64510536,         -14.
   6242,   3.74202132,  -9.64510536,       -13.75
   6243,   3.74202132,  -9.64510536,        -13.5
   6244,   3.74202132,  -9.64510536,   -13.250001
   6245,   3.74202132,  -9.64510536,         -13.
   6246,   3.74202132,  -9.64510536,       -12.75
   6247,   3.74202132,  -9.64510536,        -12.5
   6248,   3.74202132,  -9.64510536,       -12.25
   6249,   3.74202132,  -9.64510536,         -12.
   6250,   3.74202132,  -9.64510536,       -11.75
   6251,   3.74202132,  -9.64510536,        -11.5
   6252,   3.74202132,  -9.64510536,       -11.25
   6253,   3.74202132,  -9.64510536,         -11.
   6254,   3.74202132,  -9.64510536,       -10.75
   6255,   3.74202132,  -9.64510536,   -10.499999
   6256,   3.74202132,  -9.64510536,       -10.25
   6257,   3.74202132,  -9.64510536,         -10.
   6258,   3.74202132,  -9.64510536,        -9.75
   6259,   3.74202132,  -9.64510536,         -9.5
   6260,   3.74202132,  -9.64510536,        -9.25
   6261,   3.74202132,  -9.64510536,          -9.
   6262,   3.74202132,  -9.64510536,        -8.75
   6263,   3.74202132,  -9.64510536,         -8.5
   6264,   3.74202132,  -9.64510536,        -8.25
   6265,   3.74202132,  -9.64510536,          -8.
   6266,   3.74202132,  -9.64510536,        -7.75
   6267,   3.74202132,  -9.64510536,         -7.5
   6268,   3.74202132,  -9.64510536,        -7.25
   6269,   3.74202132,  -9.64510536,          -7.
   6270,   3.74202132,  -9.64510536,        -6.75
   6271,   3.74202132,  -9.64510536,         -6.5
   6272,   3.74202132,  -9.64510536,        -6.25
   6273,   3.74202132,  -9.64510536,  -6.00000048
   6274,   3.74202132,  -9.64510536,        -5.75
   6275,   3.74202132,  -9.64510536,         -5.5
   6276,   3.74202132,  -9.64510536,        -5.25
   6277,   3.74202132,  -9.64510536,          -5.
   6278,   3.74202132,  -9.64510536,        -4.75
   6279,   3.74202132,  -9.64510536,         -4.5
   6280,   3.74202132,  -9.64510536,        -4.25
   6281,   3.74202132,  -9.64510536,          -4.
   6282,   3.74202132,  -9.64510536,        -3.75
   6283,   3.74202132,  -9.64510536,         -3.5
   6284,   3.74202132,  -9.64510536,  -3.24999976
   6285,   3.74202132,  -9.64510536,          -3.
   6286,   3.74202132,  -9.64510536,        -2.75
   6287,   3.74202132,  -9.64510536,         -2.5
   6288,   3.74202132,  -9.64510536,        -2.25
   6289,   3.74202132,  -9.64510536,          -2.
   6290,   3.74202132,  -9.64510536,        -1.75
   6291,   3.74202132,  -9.64510536,         -1.5
   6292,   3.74202132,  -9.64510536,        -1.25
   6293,   3.74202132,  -9.64510536,          -1.
   6294,   3.74202132,  -9.64510536,        -0.75
   6295,   3.74202132,  -9.64510536,         -0.5
   6296,   3.74202132,  -9.64510536,        -0.25
   6297,   3.98881316,  -9.60102749,       -14.75
   6298,   3.98881316,  -9.60102749,        -14.5
   6299,   3.98881316,  -9.60102749,       -14.25
   6300,   3.98881316,  -9.60102749,         -14.
   6301,   3.98881316,  -9.60102749,       -13.75
   6302,   3.98881316,  -9.60102749,        -13.5
   6303,   3.98881316,  -9.60102749,   -13.250001
   6304,   3.98881316,  -9.60102749,         -13.
   6305,   3.98881316,  -9.60102749,       -12.75
   6306,   3.98881316,  -9.60102749,        -12.5
   6307,   3.98881316,  -9.60102749,       -12.25
   6308,   3.98881316,  -9.60102749,         -12.
   6309,   3.98881316,  -9.60102749,       -11.75
   6310,   3.98881316,  -9.60102749,        -11.5
   6311,   3.98881316,  -9.60102749,       -11.25
   6312,   3.98881316,  -9.60102749,         -11.
   6313,   3.98881316,  -9.60102749,       -10.75
   6314,   3.98881316,  -9.60102749,   -10.499999
   6315,   3.98881316,  -9.60102749,       -10.25
   6316,   3.98881316,  -9.60102749,         -10.
   6317,   3.98881316,  -9.60102749,        -9.75
   6318,   3.98881316,  -9.60102749,         -9.5
   6319,   3.98881316,  -9.60102749,        -9.25
   6320,   3.98881316,  -9.60102749,          -9.
   6321,   3.98881316,  -9.60102749,        -8.75
   6322,   3.98881316,  -9.60102749,         -8.5
   6323,   3.98881316,  -9.60102749,        -8.25
   6324,   3.98881316,  -9.60102749,          -8.
   6325,   3.98881316,  -9.60102749,        -7.75
   6326,   3.98881316,  -9.60102749,         -7.5
   6327,   3.98881316,  -9.60102749,        -7.25
   6328,   3.98881316,  -9.60102749,          -7.
   6329,   3.98881316,  -9.60102749,        -6.75
   6330,   3.98881316,  -9.60102749,         -6.5
   6331,   3.98881316,  -9.60102749,        -6.25
   6332,   3.98881316,  -9.60102749,  -6.00000048
   6333,   3.98881316,  -9.60102749,        -5.75
   6334,   3.98881316,  -9.60102749,         -5.5
   6335,   3.98881316,  -9.60102749,        -5.25
   6336,   3.98881316,  -9.60102749,          -5.
   6337,   3.98881316,  -9.60102749,        -4.75
   6338,   3.98881316,  -9.60102749,         -4.5
   6339,   3.98881316,  -9.60102749,        -4.25
   6340,   3.98881316,  -9.60102749,          -4.
   6341,   3.98881316,  -9.60102749,        -3.75
   6342,   3.98881316,  -9.60102749,         -3.5
   6343,   3.98881316,  -9.60102749,  -3.24999976
   6344,   3.98881316,  -9.60102749,          -3.
   6345,   3.98881316,  -9.60102749,        -2.75
   6346,   3.98881316,  -9.60102749,         -2.5
   6347,   3.98881316,  -9.60102749,        -2.25
   6348,   3.98881316,  -9.60102749,          -2.
   6349,   3.98881316,  -9.60102749,        -1.75
   6350,   3.98881316,  -9.60102749,         -1.5
   6351,   3.98881316,  -9.60102749,        -1.25
   6352,   3.98881316,  -9.60102749,          -1.
   6353,   3.98881316,  -9.60102749,        -0.75
   6354,   3.98881316,  -9.60102749,         -0.5
   6355,   3.98881316,  -9.60102749,        -0.25
   6356,   4.23508453,  -9.55414963,       -14.75
   6357,   4.23508453,  -9.55414963,        -14.5
   6358,   4.23508453,  -9.55414963,       -14.25
   6359,   4.23508453,  -9.55414963,         -14.
   6360,   4.23508453,  -9.55414963,       -13.75
   6361,   4.23508453,  -9.55414963,        -13.5
   6362,   4.23508453,  -9.55414963,       -13.25
   6363,   4.23508453,  -9.55414963,         -13.
   6364,   4.23508453,  -9.55414963,       -12.75
   6365,   4.23508453,  -9.55414963,        -12.5
   6366,   4.23508453,  -9.55414963,       -12.25
   6367,   4.23508453,  -9.55414963,         -12.
   6368,   4.23508453,  -9.55414963,       -11.75
   6369,   4.23508453,  -9.55414963,        -11.5
   6370,   4.23508453,  -9.55414963,       -11.25
   6371,   4.23508453,  -9.55414963,         -11.
   6372,   4.23508453,  -9.55414963,       -10.75
   6373,   4.23508453,  -9.55414963,   -10.499999
   6374,   4.23508453,  -9.55414963,       -10.25
   6375,   4.23508453,  -9.55414963,         -10.
   6376,   4.23508453,  -9.55414963,        -9.75
   6377,   4.23508453,  -9.55414963,         -9.5
   6378,   4.23508453,  -9.55414963,        -9.25
   6379,   4.23508453,  -9.55414963,          -9.
   6380,   4.23508453,  -9.55414963,        -8.75
   6381,   4.23508453,  -9.55414963,         -8.5
   6382,   4.23508453,  -9.55414963,        -8.25
   6383,   4.23508453,  -9.55414963,          -8.
   6384,   4.23508453,  -9.55414963,  -7.74999952
   6385,   4.23508453,  -9.55414963,         -7.5
   6386,   4.23508453,  -9.55414963,        -7.25
   6387,   4.23508453,  -9.55414963,          -7.
   6388,   4.23508453,  -9.55414963,        -6.75
   6389,   4.23508453,  -9.55414963,         -6.5
   6390,   4.23508453,  -9.55414963,        -6.25
   6391,   4.23508453,  -9.55414963,          -6.
   6392,   4.23508453,  -9.55414963,        -5.75
   6393,   4.23508453,  -9.55414963,         -5.5
   6394,   4.23508453,  -9.55414963,        -5.25
   6395,   4.23508453,  -9.55414963,          -5.
   6396,   4.23508453,  -9.55414963,        -4.75
   6397,   4.23508453,  -9.55414963,         -4.5
   6398,   4.23508453,  -9.55414963,        -4.25
   6399,   4.23508453,  -9.55414963,          -4.
   6400,   4.23508453,  -9.55414963,        -3.75
   6401,   4.23508453,  -9.55414963,         -3.5
   6402,   4.23508453,  -9.55414963,  -3.24999976
   6403,   4.23508453,  -9.55414963,          -3.
   6404,   4.23508453,  -9.55414963,        -2.75
   6405,   4.23508453,  -9.55414963,         -2.5
   6406,   4.23508453,  -9.55414963,        -2.25
   6407,   4.23508453,  -9.55414963,          -2.
   6408,   4.23508453,  -9.55414963,        -1.75
   6409,   4.23508453,  -9.55414963,         -1.5
   6410,   4.23508453,  -9.55414963,        -1.25
   6411,   4.23508453,  -9.55414963,          -1.
   6412,   4.23508453,  -9.55414963,        -0.75
   6413,   4.23508453,  -9.55414963,         -0.5
   6414,   4.23508453,  -9.55414963,        -0.25
   6415,   4.48080921,  -9.50447464,       -14.75
   6416,   4.48080921,  -9.50447464,        -14.5
   6417,   4.48080921,  -9.50447464,       -14.25
   6418,   4.48080921,  -9.50447464,         -14.
   6419,   4.48080921,  -9.50447464,       -13.75
   6420,   4.48080921,  -9.50447464,        -13.5
   6421,   4.48080921,  -9.50447464,       -13.25
   6422,   4.48080921,  -9.50447464,         -13.
   6423,   4.48080921,  -9.50447464,       -12.75
   6424,   4.48080921,  -9.50447464,        -12.5
   6425,   4.48080921,  -9.50447464,       -12.25
   6426,   4.48080921,  -9.50447464,         -12.
   6427,   4.48080921,  -9.50447464,       -11.75
   6428,   4.48080921,  -9.50447464,        -11.5
   6429,   4.48080921,  -9.50447464,       -11.25
   6430,   4.48080921,  -9.50447464,         -11.
   6431,   4.48080921,  -9.50447464,       -10.75
   6432,   4.48080921,  -9.50447464,   -10.499999
   6433,   4.48080921,  -9.50447464,       -10.25
   6434,   4.48080921,  -9.50447464,         -10.
   6435,   4.48080921,  -9.50447464,        -9.75
   6436,   4.48080921,  -9.50447464,         -9.5
   6437,   4.48080921,  -9.50447464,        -9.25
   6438,   4.48080921,  -9.50447464,          -9.
   6439,   4.48080921,  -9.50447464,        -8.75
   6440,   4.48080921,  -9.50447464,         -8.5
   6441,   4.48080921,  -9.50447464,        -8.25
   6442,   4.48080921,  -9.50447464,          -8.
   6443,   4.48080921,  -9.50447464,  -7.74999952
   6444,   4.48080921,  -9.50447464,         -7.5
   6445,   4.48080921,  -9.50447464,        -7.25
   6446,   4.48080921,  -9.50447464,          -7.
   6447,   4.48080921,  -9.50447464,        -6.75
   6448,   4.48080921,  -9.50447464,         -6.5
   6449,   4.48080921,  -9.50447464,        -6.25
   6450,   4.48080921,  -9.50447464,          -6.
   6451,   4.48080921,  -9.50447464,        -5.75
   6452,   4.48080921,  -9.50447464,         -5.5
   6453,   4.48080921,  -9.50447464,        -5.25
   6454,   4.48080921,  -9.50447464,          -5.
   6455,   4.48080921,  -9.50447464,        -4.75
   6456,   4.48080921,  -9.50447464,         -4.5
   6457,   4.48080921,  -9.50447464,        -4.25
   6458,   4.48080921,  -9.50447464,          -4.
   6459,   4.48080921,  -9.50447464,        -3.75
   6460,   4.48080921,  -9.50447464,         -3.5
   6461,   4.48080921,  -9.50447464,  -3.24999976
   6462,   4.48080921,  -9.50447464,          -3.
   6463,   4.48080921,  -9.50447464,        -2.75
   6464,   4.48080921,  -9.50447464,         -2.5
   6465,   4.48080921,  -9.50447464,        -2.25
   6466,   4.48080921,  -9.50447464,          -2.
   6467,   4.48080921,  -9.50447464,        -1.75
   6468,   4.48080921,  -9.50447464,         -1.5
   6469,   4.48080921,  -9.50447464,        -1.25
   6470,   4.48080921,  -9.50447464,          -1.
   6471,   4.48080921,  -9.50447464,        -0.75
   6472,   4.48080921,  -9.50447464,         -0.5
   6473,   4.48080921,  -9.50447464,        -0.25
   6474,   4.72594786,  -9.45201111,       -14.75
   6475,   4.72594786,  -9.45201111,        -14.5
   6476,   4.72594786,  -9.45201111,       -14.25
   6477,   4.72594786,  -9.45201111,         -14.
   6478,   4.72594786,  -9.45201111,       -13.75
   6479,   4.72594786,  -9.45201111,        -13.5
   6480,   4.72594786,  -9.45201111,   -13.250001
   6481,   4.72594786,  -9.45201111,         -13.
   6482,   4.72594786,  -9.45201111,       -12.75
   6483,   4.72594786,  -9.45201111,        -12.5
   6484,   4.72594786,  -9.45201111,       -12.25
   6485,   4.72594786,  -9.45201111,         -12.
   6486,   4.72594786,  -9.45201111,       -11.75
   6487,   4.72594786,  -9.45201111,        -11.5
   6488,   4.72594786,  -9.45201111,       -11.25
   6489,   4.72594786,  -9.45201111,         -11.
   6490,   4.72594786,  -9.45201111,       -10.75
   6491,   4.72594786,  -9.45201111,        -10.5
   6492,   4.72594786,  -9.45201111,       -10.25
   6493,   4.72594786,  -9.45201111,         -10.
   6494,   4.72594786,  -9.45201111,        -9.75
   6495,   4.72594786,  -9.45201111,         -9.5
   6496,   4.72594786,  -9.45201111,        -9.25
   6497,   4.72594786,  -9.45201111,          -9.
   6498,   4.72594786,  -9.45201111,        -8.75
   6499,   4.72594786,  -9.45201111,         -8.5
   6500,   4.72594786,  -9.45201111,        -8.25
   6501,   4.72594786,  -9.45201111,          -8.
   6502,   4.72594786,  -9.45201111,        -7.75
   6503,   4.72594786,  -9.45201111,         -7.5
   6504,   4.72594786,  -9.45201111,        -7.25
   6505,   4.72594786,  -9.45201111,          -7.
   6506,   4.72594786,  -9.45201111,        -6.75
   6507,   4.72594786,  -9.45201111,         -6.5
   6508,   4.72594786,  -9.45201111,        -6.25
   6509,   4.72594786,  -9.45201111,  -6.00000048
   6510,   4.72594786,  -9.45201111,        -5.75
   6511,   4.72594786,  -9.45201111,         -5.5
   6512,   4.72594786,  -9.45201111,        -5.25
   6513,   4.72594786,  -9.45201111,          -5.
   6514,   4.72594786,  -9.45201111,        -4.75
   6515,   4.72594786,  -9.45201111,         -4.5
   6516,   4.72594786,  -9.45201111,        -4.25
   6517,   4.72594786,  -9.45201111,          -4.
   6518,   4.72594786,  -9.45201111,        -3.75
   6519,   4.72594786,  -9.45201111,         -3.5
   6520,   4.72594786,  -9.45201111,  -3.24999976
   6521,   4.72594786,  -9.45201111,          -3.
   6522,   4.72594786,  -9.45201111,        -2.75
   6523,   4.72594786,  -9.45201111,         -2.5
   6524,   4.72594786,  -9.45201111,        -2.25
   6525,   4.72594786,  -9.45201111,          -2.
   6526,   4.72594786,  -9.45201111,        -1.75
   6527,   4.72594786,  -9.45201111,         -1.5
   6528,   4.72594786,  -9.45201111,        -1.25
   6529,   4.72594786,  -9.45201111,          -1.
   6530,   4.72594786,  -9.45201111,        -0.75
   6531,   4.72594786,  -9.45201111,         -0.5
   6532,   4.72594786,  -9.45201111,        -0.25
   6533,   4.97047377,  -9.39676094,       -14.75
   6534,   4.97047377,  -9.39676094,        -14.5
   6535,   4.97047377,  -9.39676094,       -14.25
   6536,   4.97047377,  -9.39676094,         -14.
   6537,   4.97047377,  -9.39676094,       -13.75
   6538,   4.97047377,  -9.39676094,        -13.5
   6539,   4.97047377,  -9.39676094,       -13.25
   6540,   4.97047377,  -9.39676094,         -13.
   6541,   4.97047377,  -9.39676094,       -12.75
   6542,   4.97047377,  -9.39676094,        -12.5
   6543,   4.97047377,  -9.39676094,       -12.25
   6544,   4.97047377,  -9.39676094,         -12.
   6545,   4.97047377,  -9.39676094,       -11.75
   6546,   4.97047377,  -9.39676094,        -11.5
   6547,   4.97047377,  -9.39676094,       -11.25
   6548,   4.97047377,  -9.39676094,         -11.
   6549,   4.97047377,  -9.39676094,       -10.75
   6550,   4.97047377,  -9.39676094,   -10.499999
   6551,   4.97047377,  -9.39676094,       -10.25
   6552,   4.97047377,  -9.39676094,         -10.
   6553,   4.97047377,  -9.39676094,        -9.75
   6554,   4.97047377,  -9.39676094,         -9.5
   6555,   4.97047377,  -9.39676094,        -9.25
   6556,   4.97047377,  -9.39676094,          -9.
   6557,   4.97047377,  -9.39676094,        -8.75
   6558,   4.97047377,  -9.39676094,         -8.5
   6559,   4.97047377,  -9.39676094,        -8.25
   6560,   4.97047377,  -9.39676094,          -8.
   6561,   4.97047377,  -9.39676094,        -7.75
   6562,   4.97047377,  -9.39676094,         -7.5
   6563,   4.97047377,  -9.39676094,        -7.25
   6564,   4.97047377,  -9.39676094,          -7.
   6565,   4.97047377,  -9.39676094,        -6.75
   6566,   4.97047377,  -9.39676094,         -6.5
   6567,   4.97047377,  -9.39676094,        -6.25
   6568,   4.97047377,  -9.39676094,  -6.00000048
   6569,   4.97047377,  -9.39676094,        -5.75
   6570,   4.97047377,  -9.39676094,         -5.5
   6571,   4.97047377,  -9.39676094,        -5.25
   6572,   4.97047377,  -9.39676094,          -5.
   6573,   4.97047377,  -9.39676094,        -4.75
   6574,   4.97047377,  -9.39676094,         -4.5
   6575,   4.97047377,  -9.39676094,        -4.25
   6576,   4.97047377,  -9.39676094,          -4.
   6577,   4.97047377,  -9.39676094,        -3.75
   6578,   4.97047377,  -9.39676094,         -3.5
   6579,   4.97047377,  -9.39676094,  -3.24999976
   6580,   4.97047377,  -9.39676094,          -3.
   6581,   4.97047377,  -9.39676094,        -2.75
   6582,   4.97047377,  -9.39676094,         -2.5
   6583,   4.97047377,  -9.39676094,        -2.25
   6584,   4.97047377,  -9.39676094,          -2.
   6585,   4.97047377,  -9.39676094,        -1.75
   6586,   4.97047377,  -9.39676094,         -1.5
   6587,   4.97047377,  -9.39676094,        -1.25
   6588,   4.97047377,  -9.39676094,          -1.
   6589,   4.97047377,  -9.39676094,        -0.75
   6590,   4.97047377,  -9.39676094,         -0.5
   6591,   4.97047377,  -9.39676094,        -0.25
   6592,   5.21435308,  -9.33872986,       -14.75
   6593,   5.21435308,  -9.33872986,        -14.5
   6594,   5.21435308,  -9.33872986,       -14.25
   6595,   5.21435308,  -9.33872986,         -14.
   6596,   5.21435308,  -9.33872986,       -13.75
   6597,   5.21435308,  -9.33872986,        -13.5
   6598,   5.21435308,  -9.33872986,   -13.250001
   6599,   5.21435308,  -9.33872986,         -13.
   6600,   5.21435308,  -9.33872986,       -12.75
   6601,   5.21435308,  -9.33872986,        -12.5
   6602,   5.21435308,  -9.33872986,       -12.25
   6603,   5.21435308,  -9.33872986,         -12.
   6604,   5.21435308,  -9.33872986,       -11.75
   6605,   5.21435308,  -9.33872986,        -11.5
   6606,   5.21435308,  -9.33872986,       -11.25
   6607,   5.21435308,  -9.33872986,         -11.
   6608,   5.21435308,  -9.33872986,       -10.75
   6609,   5.21435308,  -9.33872986,   -10.499999
   6610,   5.21435308,  -9.33872986,       -10.25
   6611,   5.21435308,  -9.33872986,         -10.
   6612,   5.21435308,  -9.33872986,        -9.75
   6613,   5.21435308,  -9.33872986,         -9.5
   6614,   5.21435308,  -9.33872986,        -9.25
   6615,   5.21435308,  -9.33872986,          -9.
   6616,   5.21435308,  -9.33872986,        -8.75
   6617,   5.21435308,  -9.33872986,         -8.5
   6618,   5.21435308,  -9.33872986,        -8.25
   6619,   5.21435308,  -9.33872986,          -8.
   6620,   5.21435308,  -9.33872986,        -7.75
   6621,   5.21435308,  -9.33872986,         -7.5
   6622,   5.21435308,  -9.33872986,        -7.25
   6623,   5.21435308,  -9.33872986,          -7.
   6624,   5.21435308,  -9.33872986,        -6.75
   6625,   5.21435308,  -9.33872986,         -6.5
   6626,   5.21435308,  -9.33872986,        -6.25
   6627,   5.21435308,  -9.33872986,  -6.00000048
   6628,   5.21435308,  -9.33872986,        -5.75
   6629,   5.21435308,  -9.33872986,         -5.5
   6630,   5.21435308,  -9.33872986,        -5.25
   6631,   5.21435308,  -9.33872986,          -5.
   6632,   5.21435308,  -9.33872986,        -4.75
   6633,   5.21435308,  -9.33872986,         -4.5
   6634,   5.21435308,  -9.33872986,        -4.25
   6635,   5.21435308,  -9.33872986,          -4.
   6636,   5.21435308,  -9.33872986,        -3.75
   6637,   5.21435308,  -9.33872986,         -3.5
   6638,   5.21435308,  -9.33872986,  -3.24999976
   6639,   5.21435308,  -9.33872986,          -3.
   6640,   5.21435308,  -9.33872986,        -2.75
   6641,   5.21435308,  -9.33872986,         -2.5
   6642,   5.21435308,  -9.33872986,        -2.25
   6643,   5.21435308,  -9.33872986,          -2.
   6644,   5.21435308,  -9.33872986,        -1.75
   6645,   5.21435308,  -9.33872986,         -1.5
   6646,   5.21435308,  -9.33872986,        -1.25
   6647,   5.21435308,  -9.33872986,          -1.
   6648,   5.21435308,  -9.33872986,        -0.75
   6649,   5.21435308,  -9.33872986,         -0.5
   6650,   5.21435308,  -9.33872986,        -0.25
   6651,   5.45755386,  -9.27792358,       -14.75
   6652,   5.45755386,  -9.27792358,        -14.5
   6653,   5.45755386,  -9.27792358,       -14.25
   6654,   5.45755386,  -9.27792358,         -14.
   6655,   5.45755386,  -9.27792358,       -13.75
   6656,   5.45755386,  -9.27792358,        -13.5
   6657,   5.45755386,  -9.27792358,       -13.25
   6658,   5.45755386,  -9.27792358,         -13.
   6659,   5.45755386,  -9.27792358,       -12.75
   6660,   5.45755386,  -9.27792358,        -12.5
   6661,   5.45755386,  -9.27792358,       -12.25
   6662,   5.45755386,  -9.27792358,         -12.
   6663,   5.45755386,  -9.27792358,       -11.75
   6664,   5.45755386,  -9.27792358,        -11.5
   6665,   5.45755386,  -9.27792358,       -11.25
   6666,   5.45755386,  -9.27792358,         -11.
   6667,   5.45755386,  -9.27792358,       -10.75
   6668,   5.45755386,  -9.27792358,   -10.499999
   6669,   5.45755386,  -9.27792358,       -10.25
   6670,   5.45755386,  -9.27792358,         -10.
   6671,   5.45755386,  -9.27792358,        -9.75
   6672,   5.45755386,  -9.27792358,         -9.5
   6673,   5.45755386,  -9.27792358,        -9.25
   6674,   5.45755386,  -9.27792358,          -9.
   6675,   5.45755386,  -9.27792358,        -8.75
   6676,   5.45755386,  -9.27792358,         -8.5
   6677,   5.45755386,  -9.27792358,        -8.25
   6678,   5.45755386,  -9.27792358,          -8.
   6679,   5.45755386,  -9.27792358,  -7.74999952
   6680,   5.45755386,  -9.27792358,         -7.5
   6681,   5.45755386,  -9.27792358,        -7.25
   6682,   5.45755386,  -9.27792358,          -7.
   6683,   5.45755386,  -9.27792358,        -6.75
   6684,   5.45755386,  -9.27792358,         -6.5
   6685,   5.45755386,  -9.27792358,        -6.25
   6686,   5.45755386,  -9.27792358,          -6.
   6687,   5.45755386,  -9.27792358,        -5.75
   6688,   5.45755386,  -9.27792358,         -5.5
   6689,   5.45755386,  -9.27792358,        -5.25
   6690,   5.45755386,  -9.27792358,          -5.
   6691,   5.45755386,  -9.27792358,        -4.75
   6692,   5.45755386,  -9.27792358,         -4.5
   6693,   5.45755386,  -9.27792358,        -4.25
   6694,   5.45755386,  -9.27792358,          -4.
   6695,   5.45755386,  -9.27792358,        -3.75
   6696,   5.45755386,  -9.27792358,         -3.5
   6697,   5.45755386,  -9.27792358,  -3.24999976
   6698,   5.45755386,  -9.27792358,          -3.
   6699,   5.45755386,  -9.27792358,        -2.75
   6700,   5.45755386,  -9.27792358,         -2.5
   6701,   5.45755386,  -9.27792358,        -2.25
   6702,   5.45755386,  -9.27792358,          -2.
   6703,   5.45755386,  -9.27792358,        -1.75
   6704,   5.45755386,  -9.27792358,         -1.5
   6705,   5.45755386,  -9.27792358,        -1.25
   6706,   5.45755386,  -9.27792358,          -1.
   6707,   5.45755386,  -9.27792358,        -0.75
   6708,   5.45755386,  -9.27792358,         -0.5
   6709,   5.45755386,  -9.27792358,        -0.25
   6710,   5.70005512,  -9.21434212,       -14.75
   6711,   5.70005512,  -9.21434212,   -14.500001
   6712,   5.70005512,  -9.21434212,       -14.25
   6713,   5.70005512,  -9.21434212,         -14.
   6714,   5.70005512,  -9.21434212,       -13.75
   6715,   5.70005512,  -9.21434212,        -13.5
   6716,   5.70005512,  -9.21434212,   -13.250001
   6717,   5.70005512,  -9.21434212,         -13.
   6718,   5.70005512,  -9.21434212,       -12.75
   6719,   5.70005512,  -9.21434212,        -12.5
   6720,   5.70005512,  -9.21434212,       -12.25
   6721,   5.70005512,  -9.21434212,         -12.
   6722,   5.70005512,  -9.21434212,       -11.75
   6723,   5.70005512,  -9.21434212,        -11.5
   6724,   5.70005512,  -9.21434212,       -11.25
   6725,   5.70005512,  -9.21434212,         -11.
   6726,   5.70005512,  -9.21434212,       -10.75
   6727,   5.70005512,  -9.21434212,   -10.499999
   6728,   5.70005512,  -9.21434212,       -10.25
   6729,   5.70005512,  -9.21434212,         -10.
   6730,   5.70005512,  -9.21434212,        -9.75
   6731,   5.70005512,  -9.21434212,         -9.5
   6732,   5.70005512,  -9.21434212,        -9.25
   6733,   5.70005512,  -9.21434212,          -9.
   6734,   5.70005512,  -9.21434212,        -8.75
   6735,   5.70005512,  -9.21434212,         -8.5
   6736,   5.70005512,  -9.21434212,        -8.25
   6737,   5.70005512,  -9.21434212,          -8.
   6738,   5.70005512,  -9.21434212,        -7.75
   6739,   5.70005512,  -9.21434212,         -7.5
   6740,   5.70005512,  -9.21434212,  -7.25000048
   6741,   5.70005512,  -9.21434212,          -7.
   6742,   5.70005512,  -9.21434212,        -6.75
   6743,   5.70005512,  -9.21434212,         -6.5
   6744,   5.70005512,  -9.21434212,        -6.25
   6745,   5.70005512,  -9.21434212,  -6.00000048
   6746,   5.70005512,  -9.21434212,        -5.75
   6747,   5.70005512,  -9.21434212,         -5.5
   6748,   5.70005512,  -9.21434212,        -5.25
   6749,   5.70005512,  -9.21434212,          -5.
   6750,   5.70005512,  -9.21434212,        -4.75
   6751,   5.70005512,  -9.21434212,         -4.5
   6752,   5.70005512,  -9.21434212,        -4.25
   6753,   5.70005512,  -9.21434212,          -4.
   6754,   5.70005512,  -9.21434212,        -3.75
   6755,   5.70005512,  -9.21434212,         -3.5
   6756,   5.70005512,  -9.21434212,        -3.25
   6757,   5.70005512,  -9.21434212,          -3.
   6758,   5.70005512,  -9.21434212,        -2.75
   6759,   5.70005512,  -9.21434212,         -2.5
   6760,   5.70005512,  -9.21434212,        -2.25
   6761,   5.70005512,  -9.21434212,          -2.
   6762,   5.70005512,  -9.21434212,        -1.75
   6763,   5.70005512,  -9.21434212,         -1.5
   6764,   5.70005512,  -9.21434212,        -1.25
   6765,   5.70005512,  -9.21434212,          -1.
   6766,   5.70005512,  -9.21434212,        -0.75
   6767,   5.70005512,  -9.21434212,         -0.5
   6768,   5.70005512,  -9.21434212,        -0.25
   6769,   5.94181061,  -9.14799595,       -14.75
   6770,   5.94181061,  -9.14799595,        -14.5
   6771,   5.94181061,  -9.14799595,       -14.25
   6772,   5.94181061,  -9.14799595,         -14.
   6773,   5.94181061,  -9.14799595,       -13.75
   6774,   5.94181061,  -9.14799595,        -13.5
   6775,   5.94181061,  -9.14799595,   -13.250001
   6776,   5.94181061,  -9.14799595,         -13.
   6777,   5.94181061,  -9.14799595,       -12.75
   6778,   5.94181061,  -9.14799595,        -12.5
   6779,   5.94181061,  -9.14799595,       -12.25
   6780,   5.94181061,  -9.14799595,         -12.
   6781,   5.94181061,  -9.14799595,       -11.75
   6782,   5.94181061,  -9.14799595,        -11.5
   6783,   5.94181061,  -9.14799595,       -11.25
   6784,   5.94181061,  -9.14799595,         -11.
   6785,   5.94181061,  -9.14799595,       -10.75
   6786,   5.94181061,  -9.14799595,   -10.499999
   6787,   5.94181061,  -9.14799595,       -10.25
   6788,   5.94181061,  -9.14799595,         -10.
   6789,   5.94181061,  -9.14799595,        -9.75
   6790,   5.94181061,  -9.14799595,         -9.5
   6791,   5.94181061,  -9.14799595,        -9.25
   6792,   5.94181061,  -9.14799595,          -9.
   6793,   5.94181061,  -9.14799595,        -8.75
   6794,   5.94181061,  -9.14799595,         -8.5
   6795,   5.94181061,  -9.14799595,        -8.25
   6796,   5.94181061,  -9.14799595,          -8.
   6797,   5.94181061,  -9.14799595,  -7.74999952
   6798,   5.94181061,  -9.14799595,         -7.5
   6799,   5.94181061,  -9.14799595,        -7.25
   6800,   5.94181061,  -9.14799595,          -7.
   6801,   5.94181061,  -9.14799595,        -6.75
   6802,   5.94181061,  -9.14799595,         -6.5
   6803,   5.94181061,  -9.14799595,        -6.25
   6804,   5.94181061,  -9.14799595,          -6.
   6805,   5.94181061,  -9.14799595,        -5.75
   6806,   5.94181061,  -9.14799595,         -5.5
   6807,   5.94181061,  -9.14799595,        -5.25
   6808,   5.94181061,  -9.14799595,          -5.
   6809,   5.94181061,  -9.14799595,        -4.75
   6810,   5.94181061,  -9.14799595,         -4.5
   6811,   5.94181061,  -9.14799595,        -4.25
   6812,   5.94181061,  -9.14799595,          -4.
   6813,   5.94181061,  -9.14799595,        -3.75
   6814,   5.94181061,  -9.14799595,         -3.5
   6815,   5.94181061,  -9.14799595,  -3.24999976
   6816,   5.94181061,  -9.14799595,          -3.
   6817,   5.94181061,  -9.14799595,        -2.75
   6818,   5.94181061,  -9.14799595,         -2.5
   6819,   5.94181061,  -9.14799595,        -2.25
   6820,   5.94181061,  -9.14799595,          -2.
   6821,   5.94181061,  -9.14799595,        -1.75
   6822,   5.94181061,  -9.14799595,         -1.5
   6823,   5.94181061,  -9.14799595,        -1.25
   6824,   5.94181061,  -9.14799595,          -1.
   6825,   5.94181061,  -9.14799595,        -0.75
   6826,   5.94181061,  -9.14799595,         -0.5
   6827,   5.94181061,  -9.14799595,        -0.25
   6828,   6.18278837,  -9.07888794,       -14.75
   6829,   6.18278837,  -9.07888794,        -14.5
   6830,   6.18278837,  -9.07888794,       -14.25
   6831,   6.18278837,  -9.07888794,         -14.
   6832,   6.18278837,  -9.07888794,       -13.75
   6833,   6.18278837,  -9.07888794,        -13.5
   6834,   6.18278837,  -9.07888794,   -13.250001
   6835,   6.18278837,  -9.07888794,         -13.
   6836,   6.18278837,  -9.07888794,       -12.75
   6837,   6.18278837,  -9.07888794,        -12.5
   6838,   6.18278837,  -9.07888794,       -12.25
   6839,   6.18278837,  -9.07888794,         -12.
   6840,   6.18278837,  -9.07888794,       -11.75
   6841,   6.18278837,  -9.07888794,        -11.5
   6842,   6.18278837,  -9.07888794,       -11.25
   6843,   6.18278837,  -9.07888794,         -11.
   6844,   6.18278837,  -9.07888794,       -10.75
   6845,   6.18278837,  -9.07888794,   -10.499999
   6846,   6.18278837,  -9.07888794,       -10.25
   6847,   6.18278837,  -9.07888794,         -10.
   6848,   6.18278837,  -9.07888794,        -9.75
   6849,   6.18278837,  -9.07888794,         -9.5
   6850,   6.18278837,  -9.07888794,        -9.25
   6851,   6.18278837,  -9.07888794,          -9.
   6852,   6.18278837,  -9.07888794,        -8.75
   6853,   6.18278837,  -9.07888794,         -8.5
   6854,   6.18278837,  -9.07888794,        -8.25
   6855,   6.18278837,  -9.07888794,          -8.
   6856,   6.18278837,  -9.07888794,  -7.74999952
   6857,   6.18278837,  -9.07888794,         -7.5
   6858,   6.18278837,  -9.07888794,        -7.25
   6859,   6.18278837,  -9.07888794,          -7.
   6860,   6.18278837,  -9.07888794,        -6.75
   6861,   6.18278837,  -9.07888794,         -6.5
   6862,   6.18278837,  -9.07888794,        -6.25
   6863,   6.18278837,  -9.07888794,          -6.
   6864,   6.18278837,  -9.07888794,        -5.75
   6865,   6.18278837,  -9.07888794,         -5.5
   6866,   6.18278837,  -9.07888794,        -5.25
   6867,   6.18278837,  -9.07888794,          -5.
   6868,   6.18278837,  -9.07888794,        -4.75
   6869,   6.18278837,  -9.07888794,         -4.5
   6870,   6.18278837,  -9.07888794,        -4.25
   6871,   6.18278837,  -9.07888794,          -4.
   6872,   6.18278837,  -9.07888794,        -3.75
   6873,   6.18278837,  -9.07888794,         -3.5
   6874,   6.18278837,  -9.07888794,  -3.24999976
   6875,   6.18278837,  -9.07888794,          -3.
   6876,   6.18278837,  -9.07888794,        -2.75
   6877,   6.18278837,  -9.07888794,         -2.5
   6878,   6.18278837,  -9.07888794,        -2.25
   6879,   6.18278837,  -9.07888794,          -2.
   6880,   6.18278837,  -9.07888794,        -1.75
   6881,   6.18278837,  -9.07888794,         -1.5
   6882,   6.18278837,  -9.07888794,        -1.25
   6883,   6.18278837,  -9.07888794,          -1.
   6884,   6.18278837,  -9.07888794,        -0.75
   6885,   6.18278837,  -9.07888794,         -0.5
   6886,   6.18278837,  -9.07888794,        -0.25
   6887,   6.42295504,  -9.00702477,       -14.75
   6888,   6.42296076,  -9.00702286,        -14.5
   6889,   6.42296076,  -9.00702286,       -14.25
   6890,   6.42296076,  -9.00702286,         -14.
   6891,   6.42296076,  -9.00702286,       -13.75
   6892,   6.42296076,  -9.00702286,        -13.5
   6893,   6.42296076,  -9.00702286,   -13.250001
   6894,   6.42296076,  -9.00702286,         -13.
   6895,   6.42296076,  -9.00702286,       -12.75
   6896,   6.42296076,  -9.00702286,        -12.5
   6897,   6.42296076,  -9.00702286,       -12.25
   6898,   6.42296076,  -9.00702286,         -12.
   6899,   6.42296076,  -9.00702286,       -11.75
   6900,   6.42296076,  -9.00702286,        -11.5
   6901,   6.42296076,  -9.00702286,       -11.25
   6902,   6.42296076,  -9.00702286,         -11.
   6903,   6.42296076,  -9.00702286,       -10.75
   6904,   6.42296076,  -9.00702286,   -10.499999
   6905,   6.42296076,  -9.00702286,       -10.25
   6906,   6.42296076,  -9.00702286,         -10.
   6907,   6.42296076,  -9.00702286,        -9.75
   6908,   6.42296076,  -9.00702286,         -9.5
   6909,   6.42296076,  -9.00702286,        -9.25
   6910,   6.42296076,  -9.00702286,          -9.
   6911,   6.42296076,  -9.00702286,        -8.75
   6912,   6.42296076,  -9.00702286,         -8.5
   6913,   6.42296076,  -9.00702286,        -8.25
   6914,   6.42296076,  -9.00702286,          -8.
   6915,   6.42296076,  -9.00702286,        -7.75
   6916,   6.42296076,  -9.00702286,         -7.5
   6917,   6.42296076,  -9.00702286,        -7.25
   6918,   6.42296076,  -9.00702286,          -7.
   6919,   6.42296076,  -9.00702286,        -6.75
   6920,   6.42296076,  -9.00702286,         -6.5
   6921,   6.42296076,  -9.00702286,        -6.25
   6922,   6.42296076,  -9.00702286,          -6.
   6923,   6.42296076,  -9.00702286,        -5.75
   6924,   6.42296076,  -9.00702286,         -5.5
   6925,   6.42296076,  -9.00702286,        -5.25
   6926,   6.42296076,  -9.00702286,          -5.
   6927,   6.42296076,  -9.00702286,        -4.75
   6928,   6.42296076,  -9.00702286,         -4.5
   6929,   6.42296076,  -9.00702286,        -4.25
   6930,   6.42296076,  -9.00702286,          -4.
   6931,   6.42296076,  -9.00702286,        -3.75
   6932,   6.42296076,  -9.00702286,         -3.5
   6933,   6.42296076,  -9.00702286,  -3.24999976
   6934,   6.42296076,  -9.00702286,          -3.
   6935,   6.42296076,  -9.00702286,        -2.75
   6936,   6.42296076,  -9.00702286,         -2.5
   6937,   6.42296076,  -9.00702286,        -2.25
   6938,   6.42296076,  -9.00702286,          -2.
   6939,   6.42296076,  -9.00702286,        -1.75
   6940,   6.42296076,  -9.00702286,         -1.5
   6941,   6.42296076,  -9.00702286,        -1.25
   6942,   6.42296076,  -9.00702286,          -1.
   6943,   6.42296076,  -9.00702286,        -0.75
   6944,   6.42296076,  -9.00702286,         -0.5
   6945,   6.42296076,  -9.00702286,        -0.25
   6946,   6.66229153,   -8.9324007,       -14.75
   6947,   6.66229773,   -8.9323988,        -14.5
   6948,   6.66229773,   -8.9323988,       -14.25
   6949,   6.66229773,   -8.9323988,         -14.
   6950,   6.66229773,   -8.9323988,       -13.75
   6951,   6.66229773,   -8.9323988,        -13.5
   6952,   6.66229773,   -8.9323988,   -13.250001
   6953,   6.66229773,   -8.9323988,         -13.
   6954,   6.66229773,   -8.9323988,       -12.75
   6955,   6.66229773,   -8.9323988,        -12.5
   6956,   6.66229773,   -8.9323988,       -12.25
   6957,   6.66229773,   -8.9323988,         -12.
   6958,   6.66229773,   -8.9323988,       -11.75
   6959,   6.66229773,   -8.9323988,        -11.5
   6960,   6.66229773,   -8.9323988,       -11.25
   6961,   6.66229773,   -8.9323988,         -11.
   6962,   6.66229773,   -8.9323988,       -10.75
   6963,   6.66229773,   -8.9323988,   -10.499999
   6964,   6.66229773,   -8.9323988,       -10.25
   6965,   6.66229773,   -8.9323988,         -10.
   6966,   6.66229773,   -8.9323988,        -9.75
   6967,   6.66229773,   -8.9323988,         -9.5
   6968,   6.66229773,   -8.9323988,        -9.25
   6969,   6.66229773,   -8.9323988,          -9.
   6970,   6.66229773,   -8.9323988,        -8.75
   6971,   6.66229773,   -8.9323988,         -8.5
   6972,   6.66229773,   -8.9323988,        -8.25
   6973,   6.66229773,   -8.9323988,          -8.
   6974,   6.66229773,   -8.9323988,  -7.74999952
   6975,   6.66229773,   -8.9323988,         -7.5
   6976,   6.66229773,   -8.9323988,        -7.25
   6977,   6.66229773,   -8.9323988,          -7.
   6978,   6.66229773,   -8.9323988,        -6.75
   6979,   6.66229773,   -8.9323988,         -6.5
   6980,   6.66229773,   -8.9323988,        -6.25
   6981,   6.66229773,   -8.9323988,          -6.
   6982,   6.66229773,   -8.9323988,        -5.75
   6983,   6.66229773,   -8.9323988,         -5.5
   6984,   6.66229773,   -8.9323988,        -5.25
   6985,   6.66229773,   -8.9323988,          -5.
   6986,   6.66229773,   -8.9323988,        -4.75
   6987,   6.66229773,   -8.9323988,         -4.5
   6988,   6.66229773,   -8.9323988,        -4.25
   6989,   6.66229773,   -8.9323988,          -4.
   6990,   6.66229773,   -8.9323988,        -3.75
   6991,   6.66229773,   -8.9323988,         -3.5
   6992,   6.66229773,   -8.9323988,  -3.24999976
   6993,   6.66229773,   -8.9323988,          -3.
   6994,   6.66229773,   -8.9323988,        -2.75
   6995,   6.66229773,   -8.9323988,         -2.5
   6996,   6.66229773,   -8.9323988,        -2.25
   6997,   6.66229773,   -8.9323988,          -2.
   6998,   6.66229773,   -8.9323988,        -1.75
   6999,   6.66229773,   -8.9323988,         -1.5
   7000,   6.66229773,   -8.9323988,        -1.25
   7001,   6.66229773,   -8.9323988,          -1.
   7002,   6.66229773,   -8.9323988,        -0.75
   7003,   6.66229773,   -8.9323988,         -0.5
   7004,   6.66229773,   -8.9323988,        -0.25
   7005,   6.90072966,  -8.85495758,       -14.75
   7006,   6.90073538,  -8.85495567,   -14.500001
   7007,   6.90073538,  -8.85495567,       -14.25
   7008,   6.90073538,  -8.85495567,         -14.
   7009,   6.90073538,  -8.85495567,       -13.75
   7010,   6.90073538,  -8.85495567,        -13.5
   7011,   6.90073538,  -8.85495567,   -13.250001
   7012,   6.90073538,  -8.85495567,         -13.
   7013,   6.90073538,  -8.85495567,       -12.75
   7014,   6.90073538,  -8.85495567,        -12.5
   7015,   6.90073538,  -8.85495567,       -12.25
   7016,   6.90073538,  -8.85495567,         -12.
   7017,   6.90073538,  -8.85495567,       -11.75
   7018,   6.90073538,  -8.85495567,        -11.5
   7019,   6.90073538,  -8.85495567,       -11.25
   7020,   6.90073538,  -8.85495567,         -11.
   7021,   6.90073538,  -8.85495567,       -10.75
   7022,   6.90073538,  -8.85495567,   -10.499999
   7023,   6.90073538,  -8.85495567,       -10.25
   7024,   6.90073538,  -8.85495567,         -10.
   7025,   6.90073538,  -8.85495567,        -9.75
   7026,   6.90073538,  -8.85495567,         -9.5
   7027,   6.90073538,  -8.85495567,        -9.25
   7028,   6.90073538,  -8.85495567,          -9.
   7029,   6.90073538,  -8.85495567,        -8.75
   7030,   6.90073538,  -8.85495567,         -8.5
   7031,   6.90073538,  -8.85495567,        -8.25
   7032,   6.90073538,  -8.85495567,          -8.
   7033,   6.90073538,  -8.85495567,        -7.75
   7034,   6.90073538,  -8.85495567,         -7.5
   7035,   6.90073538,  -8.85495567,  -7.25000048
   7036,   6.90073538,  -8.85495567,          -7.
   7037,   6.90073538,  -8.85495567,        -6.75
   7038,   6.90073538,  -8.85495567,         -6.5
   7039,   6.90073538,  -8.85495567,        -6.25
   7040,   6.90073538,  -8.85495567,  -6.00000048
   7041,   6.90073538,  -8.85495567,        -5.75
   7042,   6.90073538,  -8.85495567,         -5.5
   7043,   6.90073538,  -8.85495567,        -5.25
   7044,   6.90073538,  -8.85495567,          -5.
   7045,   6.90073538,  -8.85495567,        -4.75
   7046,   6.90073538,  -8.85495567,         -4.5
   7047,   6.90073538,  -8.85495567,        -4.25
   7048,   6.90073538,  -8.85495567,          -4.
   7049,   6.90073538,  -8.85495567,        -3.75
   7050,   6.90073538,  -8.85495567,         -3.5
   7051,   6.90073538,  -8.85495567,        -3.25
   7052,   6.90073538,  -8.85495567,          -3.
   7053,   6.90073538,  -8.85495567,        -2.75
   7054,   6.90073538,  -8.85495567,         -2.5
   7055,   6.90073538,  -8.85495567,        -2.25
   7056,   6.90073538,  -8.85495567,          -2.
   7057,   6.90073538,  -8.85495567,        -1.75
   7058,   6.90073538,  -8.85495567,         -1.5
   7059,   6.90073538,  -8.85495567,        -1.25
   7060,   6.90073538,  -8.85495567,          -1.
   7061,   6.90073538,  -8.85495567,        -0.75
   7062,   6.90073538,  -8.85495567,         -0.5
   7063,   6.90073538,  -8.85495567,        -0.25
   7064,   7.13820553,  -8.77459621,       -14.75
   7065,   7.13820553,  -8.77459621,   -14.500001
   7066,   7.13820553,  -8.77459621,       -14.25
   7067,   7.13820553,  -8.77459621,         -14.
   7068,   7.13820553,  -8.77459621,       -13.75
   7069,   7.13820553,  -8.77459621,        -13.5
   7070,   7.13820553,  -8.77459621,   -13.250001
   7071,   7.13820553,  -8.77459621,         -13.
   7072,   7.13820553,  -8.77459621,       -12.75
   7073,   7.13820553,  -8.77459621,        -12.5
   7074,   7.13820553,  -8.77459621,       -12.25
   7075,   7.13820553,  -8.77459621,         -12.
   7076,   7.13820553,  -8.77459621,       -11.75
   7077,   7.13820553,  -8.77459621,        -11.5
   7078,   7.13820553,  -8.77459621,       -11.25
   7079,   7.13820553,  -8.77459621,         -11.
   7080,   7.13820553,  -8.77459621,       -10.75
   7081,   7.13820553,  -8.77459621,   -10.499999
   7082,   7.13820553,  -8.77459621,       -10.25
   7083,   7.13820553,  -8.77459621,         -10.
   7084,   7.13820553,  -8.77459621,        -9.75
   7085,   7.13820553,  -8.77459621,         -9.5
   7086,   7.13820553,  -8.77459621,        -9.25
   7087,   7.13820553,  -8.77459621,          -9.
   7088,   7.13820553,  -8.77459621,        -8.75
   7089,   7.13820553,  -8.77459621,         -8.5
   7090,   7.13820553,  -8.77459621,        -8.25
   7091,   7.13820553,  -8.77459621,          -8.
   7092,   7.13820553,  -8.77459621,        -7.75
   7093,   7.13820553,  -8.77459621,         -7.5
   7094,   7.13820553,  -8.77459621,  -7.25000048
   7095,   7.13820553,  -8.77459621,          -7.
   7096,   7.13820553,  -8.77459621,        -6.75
   7097,   7.13820553,  -8.77459621,         -6.5
   7098,   7.13820553,  -8.77459621,        -6.25
   7099,   7.13820553,  -8.77459621,  -6.00000048
   7100,   7.13820553,  -8.77459621,        -5.75
   7101,   7.13820553,  -8.77459621,         -5.5
   7102,   7.13820553,  -8.77459621,        -5.25
   7103,   7.13820553,  -8.77459621,          -5.
   7104,   7.13820553,  -8.77459621,        -4.75
   7105,   7.13820553,  -8.77459621,         -4.5
   7106,   7.13820553,  -8.77459621,        -4.25
   7107,   7.13820553,  -8.77459621,          -4.
   7108,   7.13820553,  -8.77459621,        -3.75
   7109,   7.13820553,  -8.77459621,         -3.5
   7110,   7.13820553,  -8.77459621,        -3.25
   7111,   7.13820553,  -8.77459621,          -3.
   7112,   7.13820553,  -8.77459621,        -2.75
   7113,   7.13820553,  -8.77459621,         -2.5
   7114,   7.13820553,  -8.77459621,        -2.25
   7115,   7.13820553,  -8.77459621,          -2.
   7116,   7.13820553,  -8.77459621,        -1.75
   7117,   7.13820553,  -8.77459621,         -1.5
   7118,   7.13820553,  -8.77459621,        -1.25
   7119,   7.13820553,  -8.77459621,          -1.
   7120,   7.13820553,  -8.77459621,        -0.75
   7121,   7.13820553,  -8.77459621,         -0.5
   7122,   7.13820553,  -8.77459621,        -0.25
   7123,   7.37463093,  -8.69122124,       -14.75
   7124,   7.37464285,  -8.69121742,        -14.5
   7125,   7.37464285,  -8.69121742,       -14.25
   7126,   7.37464285,  -8.69121742,         -14.
   7127,   7.37464285,  -8.69121742,       -13.75
   7128,   7.37464285,  -8.69121742,        -13.5
   7129,   7.37464285,  -8.69121742,       -13.25
   7130,   7.37464285,  -8.69121742,         -13.
   7131,   7.37464285,  -8.69121742,       -12.75
   7132,   7.37464285,  -8.69121742,        -12.5
   7133,   7.37464285,  -8.69121742,       -12.25
   7134,   7.37464285,  -8.69121742,         -12.
   7135,   7.37464285,  -8.69121742,       -11.75
   7136,   7.37464285,  -8.69121742,        -11.5
   7137,   7.37464285,  -8.69121742,       -11.25
   7138,   7.37464285,  -8.69121742,         -11.
   7139,   7.37464285,  -8.69121742,       -10.75
   7140,   7.37464285,  -8.69121742,   -10.499999
   7141,   7.37464285,  -8.69121742,       -10.25
   7142,   7.37464285,  -8.69121742,         -10.
   7143,   7.37464285,  -8.69121742,        -9.75
   7144,   7.37464285,  -8.69121742,         -9.5
   7145,   7.37464285,  -8.69121742,        -9.25
   7146,   7.37464285,  -8.69121742,          -9.
   7147,   7.37464285,  -8.69121742,        -8.75
   7148,   7.37464285,  -8.69121742,         -8.5
   7149,   7.37464285,  -8.69121742,        -8.25
   7150,   7.37464285,  -8.69121742,          -8.
   7151,   7.37464285,  -8.69121742,  -7.74999952
   7152,   7.37464285,  -8.69121742,         -7.5
   7153,   7.37464285,  -8.69121742,        -7.25
   7154,   7.37464285,  -8.69121742,          -7.
   7155,   7.37464285,  -8.69121742,        -6.75
   7156,   7.37464285,  -8.69121742,         -6.5
   7157,   7.37464285,  -8.69121742,        -6.25
   7158,   7.37464285,  -8.69121742,          -6.
   7159,   7.37464285,  -8.69121742,        -5.75
   7160,   7.37464285,  -8.69121742,         -5.5
   7161,   7.37464285,  -8.69121742,        -5.25
   7162,   7.37464285,  -8.69121742,          -5.
   7163,   7.37464285,  -8.69121742,        -4.75
   7164,   7.37464285,  -8.69121742,         -4.5
   7165,   7.37464285,  -8.69121742,        -4.25
   7166,   7.37464285,  -8.69121742,          -4.
   7167,   7.37464285,  -8.69121742,        -3.75
   7168,   7.37464285,  -8.69121742,         -3.5
   7169,   7.37464285,  -8.69121742,  -3.24999976
   7170,   7.37464285,  -8.69121742,          -3.
   7171,   7.37464285,  -8.69121742,        -2.75
   7172,   7.37464285,  -8.69121742,         -2.5
   7173,   7.37464285,  -8.69121742,        -2.25
   7174,   7.37464285,  -8.69121742,          -2.
   7175,   7.37464285,  -8.69121742,        -1.75
   7176,   7.37464285,  -8.69121742,         -1.5
   7177,   7.37464285,  -8.69121742,        -1.25
   7178,   7.37464285,  -8.69121742,          -1.
   7179,   7.37464285,  -8.69121742,        -0.75
   7180,   7.37464285,  -8.69121742,         -0.5
   7181,   7.37464285,  -8.69121742,        -0.25
   7182,   7.60993528,  -8.60472965,       -14.75
   7183,    7.6099472,  -8.60472584,        -14.5
   7184,    7.6099472,  -8.60472584,       -14.25
   7185,    7.6099472,  -8.60472584,         -14.
   7186,   7.60995293,  -8.60472298,       -13.75
   7187,   7.60995293,  -8.60472298,        -13.5
   7188,   7.60995293,  -8.60472298,   -13.250001
   7189,   7.60995293,  -8.60472298,         -13.
   7190,   7.60995293,  -8.60472298,       -12.75
   7191,   7.60995293,  -8.60472298,        -12.5
   7192,   7.60995293,  -8.60472298,       -12.25
   7193,   7.60995293,  -8.60472298,         -12.
   7194,   7.60995293,  -8.60472298,       -11.75
   7195,   7.60995293,  -8.60472298,        -11.5
   7196,   7.60995293,  -8.60472298,       -11.25
   7197,   7.60995293,  -8.60472298,         -11.
   7198,   7.60995293,  -8.60472298,       -10.75
   7199,   7.60995293,  -8.60472298,   -10.499999
   7200,   7.60995293,  -8.60472298,       -10.25
   7201,   7.60995293,  -8.60472298,         -10.
   7202,   7.60995293,  -8.60472298,        -9.75
   7203,   7.60995293,  -8.60472298,         -9.5
   7204,   7.60995293,  -8.60472298,        -9.25
   7205,   7.60995293,  -8.60472298,          -9.
   7206,   7.60995293,  -8.60472298,        -8.75
   7207,   7.60995293,  -8.60472298,         -8.5
   7208,   7.60995293,  -8.60472298,        -8.25
   7209,   7.60995293,  -8.60472298,          -8.
   7210,   7.60995293,  -8.60472298,        -7.75
   7211,   7.60995293,  -8.60472298,         -7.5
   7212,   7.60995293,  -8.60472298,        -7.25
   7213,   7.60995293,  -8.60472298,          -7.
   7214,   7.60995293,  -8.60472298,        -6.75
   7215,   7.60995293,  -8.60472298,         -6.5
   7216,   7.60995293,  -8.60472298,        -6.25
   7217,   7.60995293,  -8.60472298,  -6.00000048
   7218,   7.60995293,  -8.60472298,        -5.75
   7219,   7.60995293,  -8.60472298,         -5.5
   7220,   7.60995293,  -8.60472298,        -5.25
   7221,   7.60995293,  -8.60472298,          -5.
   7222,   7.60995293,  -8.60472298,        -4.75
   7223,   7.60995293,  -8.60472298,         -4.5
   7224,   7.60995293,  -8.60472298,        -4.25
   7225,   7.60995293,  -8.60472298,          -4.
   7226,   7.60995293,  -8.60472298,        -3.75
   7227,   7.60995293,  -8.60472298,         -3.5
   7228,   7.60995293,  -8.60472298,  -3.24999976
   7229,   7.60995293,  -8.60472298,          -3.
   7230,   7.60995293,  -8.60472298,        -2.75
   7231,   7.60995293,  -8.60472298,         -2.5
   7232,   7.60995293,  -8.60472298,        -2.25
   7233,   7.60995293,  -8.60472298,          -2.
   7234,   7.60995293,  -8.60472298,        -1.75
   7235,   7.60995293,  -8.60472298,         -1.5
   7236,   7.60995293,  -8.60472298,        -1.25
   7237,   7.60995293,  -8.60472298,          -1.
   7238,   7.60995293,  -8.60472298,        -0.75
   7239,   7.60995293,  -8.60472298,         -0.5
   7240,   7.60995293,  -8.60472298,        -0.25
   7241,   7.84402895,  -8.51502514,       -14.75
   7242,   7.84404039,  -8.51502037,        -14.5
   7243,   7.84404612,  -8.51501846,       -14.25
   7244,   7.84404612,  -8.51501846,         -14.
   7245,   7.84405231,  -8.51501656,       -13.75
   7246,   7.84405231,  -8.51501656,        -13.5
   7247,   7.84405231,  -8.51501656,   -13.250001
   7248,   7.84405231,  -8.51501656,         -13.
   7249,   7.84405231,  -8.51501656,       -12.75
   7250,   7.84405231,  -8.51501656,        -12.5
   7251,   7.84405231,  -8.51501656,       -12.25
   7252,   7.84405231,  -8.51501656,         -12.
   7253,   7.84405231,  -8.51501656,       -11.75
   7254,   7.84405231,  -8.51501656,        -11.5
   7255,   7.84405231,  -8.51501656,       -11.25
   7256,   7.84405231,  -8.51501656,         -11.
   7257,   7.84405231,  -8.51501656,       -10.75
   7258,   7.84405231,  -8.51501656,   -10.499999
   7259,   7.84405231,  -8.51501656,       -10.25
   7260,   7.84405231,  -8.51501656,         -10.
   7261,   7.84405231,  -8.51501656,        -9.75
   7262,   7.84405231,  -8.51501656,         -9.5
   7263,   7.84405231,  -8.51501656,        -9.25
   7264,   7.84405231,  -8.51501656,          -9.
   7265,   7.84405231,  -8.51501656,        -8.75
   7266,   7.84405231,  -8.51501656,         -8.5
   7267,   7.84405231,  -8.51501656,        -8.25
   7268,   7.84405231,  -8.51501656,          -8.
   7269,   7.84405231,  -8.51501656,        -7.75
   7270,   7.84405231,  -8.51501656,         -7.5
   7271,   7.84405231,  -8.51501656,        -7.25
   7272,   7.84405231,  -8.51501656,          -7.
   7273,   7.84405231,  -8.51501656,        -6.75
   7274,   7.84405231,  -8.51501656,         -6.5
   7275,   7.84405231,  -8.51501656,        -6.25
   7276,   7.84405231,  -8.51501656,  -6.00000048
   7277,   7.84405231,  -8.51501656,        -5.75
   7278,   7.84405231,  -8.51501656,         -5.5
   7279,   7.84405231,  -8.51501656,        -5.25
   7280,   7.84405231,  -8.51501656,          -5.
   7281,   7.84405231,  -8.51501656,        -4.75
   7282,   7.84405231,  -8.51501656,         -4.5
   7283,   7.84405231,  -8.51501656,        -4.25
   7284,   7.84405231,  -8.51501656,          -4.
   7285,   7.84405231,  -8.51501656,        -3.75
   7286,   7.84405231,  -8.51501656,         -3.5
   7287,   7.84405231,  -8.51501656,  -3.24999976
   7288,   7.84405231,  -8.51501656,          -3.
   7289,   7.84405231,  -8.51501656,        -2.75
   7290,   7.84405231,  -8.51501656,         -2.5
   7291,   7.84405231,  -8.51501656,        -2.25
   7292,   7.84405231,  -8.51501656,          -2.
   7293,   7.84405231,  -8.51501656,        -1.75
   7294,   7.84405231,  -8.51501656,         -1.5
   7295,   7.84405231,  -8.51501656,        -1.25
   7296,   7.84405231,  -8.51501656,          -1.
   7297,   7.84405231,  -8.51501656,        -0.75
   7298,   7.84405231,  -8.51501656,         -0.5
   7299,   7.84405231,  -8.51501656,        -0.25
   7300,   8.07682705,  -8.42200661,       -14.75
   7301,   8.07684517,  -8.42199993,        -14.5
   7302,   8.07685089,  -8.42199707,       -14.25
   7303,   8.07685089,  -8.42199707,         -14.
   7304,   8.07685089,  -8.42199707,       -13.75
   7305,   8.07685089,  -8.42199707,        -13.5
   7306,   8.07685089,  -8.42199707,   -13.250001
   7307,   8.07685089,  -8.42199707,         -13.
   7308,   8.07685089,  -8.42199707,       -12.75
   7309,   8.07685089,  -8.42199707,        -12.5
   7310,   8.07685089,  -8.42199707,       -12.25
   7311,   8.07685089,  -8.42199707,         -12.
   7312,   8.07685089,  -8.42199707,       -11.75
   7313,   8.07685089,  -8.42199707,        -11.5
   7314,   8.07685089,  -8.42199707,       -11.25
   7315,   8.07685089,  -8.42199707,         -11.
   7316,   8.07685089,  -8.42199707,       -10.75
   7317,   8.07685089,  -8.42199707,   -10.499999
   7318,   8.07685089,  -8.42199707,       -10.25
   7319,   8.07685089,  -8.42199707,         -10.
   7320,   8.07685089,  -8.42199707,        -9.75
   7321,   8.07685089,  -8.42199707,         -9.5
   7322,   8.07685089,  -8.42199707,        -9.25
   7323,   8.07685089,  -8.42199707,          -9.
   7324,   8.07685089,  -8.42199707,        -8.75
   7325,   8.07685089,  -8.42199707,         -8.5
   7326,   8.07685089,  -8.42199707,        -8.25
   7327,   8.07685089,  -8.42199707,          -8.
   7328,   8.07685089,  -8.42199707,        -7.75
   7329,   8.07685089,  -8.42199707,         -7.5
   7330,   8.07685089,  -8.42199707,        -7.25
   7331,   8.07685089,  -8.42199707,          -7.
   7332,   8.07685089,  -8.42199707,        -6.75
   7333,   8.07685089,  -8.42199707,         -6.5
   7334,   8.07685089,  -8.42199707,        -6.25
   7335,   8.07685089,  -8.42199707,  -6.00000048
   7336,   8.07685089,  -8.42199707,        -5.75
   7337,   8.07685089,  -8.42199707,         -5.5
   7338,   8.07685089,  -8.42199707,        -5.25
   7339,   8.07685089,  -8.42199707,          -5.
   7340,   8.07685089,  -8.42199707,        -4.75
   7341,   8.07685089,  -8.42199707,         -4.5
   7342,   8.07685089,  -8.42199707,        -4.25
   7343,   8.07685089,  -8.42199707,          -4.
   7344,   8.07685089,  -8.42199707,        -3.75
   7345,   8.07685089,  -8.42199707,         -3.5
   7346,   8.07685089,  -8.42199707,  -3.24999976
   7347,   8.07685089,  -8.42199707,          -3.
   7348,   8.07685089,  -8.42199707,        -2.75
   7349,   8.07685089,  -8.42199707,         -2.5
   7350,   8.07685089,  -8.42199707,        -2.25
   7351,   8.07685089,  -8.42199707,          -2.
   7352,   8.07685089,  -8.42199707,        -1.75
   7353,   8.07685089,  -8.42199707,         -1.5
   7354,   8.07685089,  -8.42199707,        -1.25
   7355,   8.07685089,  -8.42199707,          -1.
   7356,   8.07685089,  -8.42199707,        -0.75
   7357,   8.07685089,  -8.42199707,         -0.5
   7358,   8.07685089,  -8.42199707,        -0.25
   7359,   8.30823517,  -8.32557678,       -14.75
   7360,   8.30825233,  -8.32557011,        -14.5
   7361,   8.30825806,  -8.32556725,       -14.25
   7362,   8.30825806,  -8.32556725,         -14.
   7363,   8.30825806,  -8.32556725,       -13.75
   7364,   8.30825806,  -8.32556725,        -13.5
   7365,   8.30825806,  -8.32556725,       -13.25
   7366,   8.30825806,  -8.32556725,         -13.
   7367,   8.30825806,  -8.32556725,       -12.75
   7368,   8.30825806,  -8.32556725,        -12.5
   7369,   8.30825806,  -8.32556725,       -12.25
   7370,   8.30825806,  -8.32556725,         -12.
   7371,   8.30825806,  -8.32556725,       -11.75
   7372,   8.30825806,  -8.32556725,        -11.5
   7373,   8.30825806,  -8.32556725,       -11.25
   7374,   8.30825806,  -8.32556725,         -11.
   7375,   8.30825806,  -8.32556725,       -10.75
   7376,   8.30825806,  -8.32556725,   -10.499999
   7377,   8.30825806,  -8.32556725,       -10.25
   7378,   8.30825806,  -8.32556725,         -10.
   7379,   8.30825806,  -8.32556725,        -9.75
   7380,   8.30825806,  -8.32556725,         -9.5
   7381,   8.30825806,  -8.32556725,        -9.25
   7382,   8.30825806,  -8.32556725,          -9.
   7383,   8.30825806,  -8.32556725,        -8.75
   7384,   8.30825806,  -8.32556725,         -8.5
   7385,   8.30825806,  -8.32556725,        -8.25
   7386,   8.30825806,  -8.32556725,          -8.
   7387,   8.30825806,  -8.32556725,  -7.74999952
   7388,   8.30825806,  -8.32556725,         -7.5
   7389,   8.30825806,  -8.32556725,        -7.25
   7390,   8.30825806,  -8.32556725,          -7.
   7391,   8.30825806,  -8.32556725,        -6.75
   7392,   8.30825806,  -8.32556725,         -6.5
   7393,   8.30825806,  -8.32556725,        -6.25
   7394,   8.30825806,  -8.32556725,  -6.00000048
   7395,   8.30825806,  -8.32556725,        -5.75
   7396,   8.30825806,  -8.32556725,         -5.5
   7397,   8.30825806,  -8.32556725,        -5.25
   7398,   8.30825806,  -8.32556725,          -5.
   7399,   8.30825806,  -8.32556725,        -4.75
   7400,   8.30825806,  -8.32556725,         -4.5
   7401,   8.30825806,  -8.32556725,        -4.25
   7402,   8.30825806,  -8.32556725,          -4.
   7403,   8.30825806,  -8.32556725,        -3.75
   7404,   8.30825806,  -8.32556725,         -3.5
   7405,   8.30825806,  -8.32556725,  -3.24999976
   7406,   8.30825806,  -8.32556725,          -3.
   7407,   8.30825806,  -8.32556725,        -2.75
   7408,   8.30825806,  -8.32556725,         -2.5
   7409,   8.30825806,  -8.32556725,        -2.25
   7410,   8.30825806,  -8.32556725,          -2.
   7411,   8.30825806,  -8.32556725,        -1.75
   7412,   8.30825806,  -8.32556725,         -1.5
   7413,   8.30825806,  -8.32556725,        -1.25
   7414,   8.30825806,  -8.32556725,          -1.
   7415,   8.30825806,  -8.32556725,        -0.75
   7416,   8.30825806,  -8.32556725,         -0.5
   7417,   8.30825806,  -8.32556725,        -0.25
   7418,   8.53814793,  -8.22564125,       -14.75
   7419,   8.53816509,  -8.22563362,   -14.500001
   7420,   8.53817081,  -8.22563171,       -14.25
   7421,   8.53817081,  -8.22563171,         -14.
   7422,   8.53817081,  -8.22563171,       -13.75
   7423,   8.53817081,  -8.22563171,        -13.5
   7424,   8.53817081,  -8.22563171,       -13.25
   7425,   8.53817081,  -8.22563171,         -13.
   7426,   8.53817081,  -8.22563171,       -12.75
   7427,   8.53817081,  -8.22563171,        -12.5
   7428,   8.53817081,  -8.22563171,       -12.25
   7429,   8.53817081,  -8.22563171,         -12.
   7430,   8.53817081,  -8.22563171,       -11.75
   7431,   8.53817081,  -8.22563171,        -11.5
   7432,   8.53817081,  -8.22563171,       -11.25
   7433,   8.53817081,  -8.22563171,         -11.
   7434,   8.53817081,  -8.22563171,       -10.75
   7435,   8.53817081,  -8.22563171,   -10.499999
   7436,   8.53817081,  -8.22563171,       -10.25
   7437,   8.53817081,  -8.22563171,         -10.
   7438,   8.53817081,  -8.22563171,        -9.75
   7439,   8.53817081,  -8.22563171,         -9.5
   7440,   8.53817081,  -8.22563171,        -9.25
   7441,   8.53817081,  -8.22563171,          -9.
   7442,   8.53817081,  -8.22563171,        -8.75
   7443,   8.53817081,  -8.22563171,         -8.5
   7444,   8.53817081,  -8.22563171,        -8.25
   7445,   8.53817081,  -8.22563171,          -8.
   7446,   8.53817081,  -8.22563171,  -7.74999952
   7447,   8.53817081,  -8.22563171,         -7.5
   7448,   8.53817081,  -8.22563171,        -7.25
   7449,   8.53817081,  -8.22563171,          -7.
   7450,   8.53817081,  -8.22563171,        -6.75
   7451,   8.53817081,  -8.22563171,         -6.5
   7452,   8.53817081,  -8.22563171,        -6.25
   7453,   8.53817081,  -8.22563171,          -6.
   7454,   8.53817081,  -8.22563171,        -5.75
   7455,   8.53817081,  -8.22563171,         -5.5
   7456,   8.53817081,  -8.22563171,        -5.25
   7457,   8.53817081,  -8.22563171,          -5.
   7458,   8.53817081,  -8.22563171,        -4.75
   7459,   8.53817081,  -8.22563171,         -4.5
   7460,   8.53817081,  -8.22563171,        -4.25
   7461,   8.53817081,  -8.22563171,          -4.
   7462,   8.53817081,  -8.22563171,        -3.75
   7463,   8.53817081,  -8.22563171,         -3.5
   7464,   8.53817081,  -8.22563171,  -3.24999976
   7465,   8.53817081,  -8.22563171,          -3.
   7466,   8.53817081,  -8.22563171,        -2.75
   7467,   8.53817081,  -8.22563171,         -2.5
   7468,   8.53817081,  -8.22563171,        -2.25
   7469,   8.53817081,  -8.22563171,          -2.
   7470,   8.53817081,  -8.22563171,        -1.75
   7471,   8.53817081,  -8.22563171,         -1.5
   7472,   8.53817081,  -8.22563171,        -1.25
   7473,   8.53817081,  -8.22563171,          -1.
   7474,   8.53817081,  -8.22563171,        -0.75
   7475,   8.53817081,  -8.22563171,         -0.5
   7476,   8.53817081,  -8.22563171,        -0.25
   7477,   8.76645756,  -8.12210751,       -14.75
   7478,     8.766469,  -8.12210178,        -14.5
   7479,     8.766469,  -8.12210178,       -14.25
   7480,     8.766469,  -8.12210178,         -14.
   7481,     8.766469,  -8.12210178,       -13.75
   7482,     8.766469,  -8.12210178,        -13.5
   7483,     8.766469,  -8.12210178,   -13.250001
   7484,     8.766469,  -8.12210178,         -13.
   7485,     8.766469,  -8.12210178,       -12.75
   7486,     8.766469,  -8.12210178,        -12.5
   7487,     8.766469,  -8.12210178,       -12.25
   7488,     8.766469,  -8.12210178,         -12.
   7489,     8.766469,  -8.12210178,       -11.75
   7490,     8.766469,  -8.12210178,        -11.5
   7491,     8.766469,  -8.12210178,       -11.25
   7492,     8.766469,  -8.12210178,         -11.
   7493,     8.766469,  -8.12210178,       -10.75
   7494,     8.766469,  -8.12210178,   -10.499999
   7495,     8.766469,  -8.12210178,       -10.25
   7496,     8.766469,  -8.12210178,         -10.
   7497,     8.766469,  -8.12210178,        -9.75
   7498,     8.766469,  -8.12210178,         -9.5
   7499,     8.766469,  -8.12210178,        -9.25
   7500,     8.766469,  -8.12210178,          -9.
   7501,     8.766469,  -8.12210178,        -8.75
   7502,     8.766469,  -8.12210178,         -8.5
   7503,     8.766469,  -8.12210178,        -8.25
   7504,     8.766469,  -8.12210178,          -8.
   7505,   8.76647472,  -8.12209988,        -7.75
   7506,   8.76648045,  -8.12209702,         -7.5
   7507,   8.76648045,  -8.12209702,        -7.25
   7508,   8.76648045,  -8.12209702,          -7.
   7509,   8.76648045,  -8.12209702,        -6.75
   7510,   8.76648045,  -8.12209702,         -6.5
   7511,   8.76648045,  -8.12209702,        -6.25
   7512,   8.76648045,  -8.12209702,          -6.
   7513,   8.76648045,  -8.12209702,        -5.75
   7514,   8.76648045,  -8.12209702,         -5.5
   7515,   8.76648045,  -8.12209702,        -5.25
   7516,   8.76648045,  -8.12209702,          -5.
   7517,   8.76648045,  -8.12209702,        -4.75
   7518,   8.76648045,  -8.12209702,         -4.5
   7519,   8.76648045,  -8.12209702,        -4.25
   7520,   8.76648045,  -8.12209702,          -4.
   7521,   8.76648045,  -8.12209702,        -3.75
   7522,   8.76648045,  -8.12209702,         -3.5
   7523,   8.76648045,  -8.12209702,  -3.24999976
   7524,   8.76648045,  -8.12209702,          -3.
   7525,   8.76648045,  -8.12209702,        -2.75
   7526,   8.76648045,  -8.12209702,         -2.5
   7527,   8.76648045,  -8.12209702,        -2.25
   7528,   8.76648045,  -8.12209702,          -2.
   7529,   8.76648045,  -8.12209702,        -1.75
   7530,   8.76648045,  -8.12209702,         -1.5
   7531,   8.76648045,  -8.12209702,        -1.25
   7532,   8.76648045,  -8.12209702,          -1.
   7533,   8.76648045,  -8.12209702,        -0.75
   7534,   8.76648045,  -8.12209702,         -0.5
   7535,   8.76648045,  -8.12209702,        -0.25
   7536,   8.99305058,    -8.014884,       -14.75
   7537,   8.99306202,  -8.01487827,   -14.500001
   7538,   8.99306774,  -8.01487637,       -14.25
   7539,   8.99306774,  -8.01487637,         -14.
   7540,   8.99306774,  -8.01487637,       -13.75
   7541,   8.99306774,  -8.01487637,        -13.5
   7542,   8.99306774,  -8.01487637,   -13.250001
   7543,   8.99306774,  -8.01487637,         -13.
   7544,   8.99306774,  -8.01487637,       -12.75
   7545,   8.99306774,  -8.01487637,        -12.5
   7546,   8.99306774,  -8.01487637,       -12.25
   7547,   8.99306774,  -8.01487637,         -12.
   7548,   8.99306774,  -8.01487637,       -11.75
   7549,   8.99306774,  -8.01487637,        -11.5
   7550,   8.99306774,  -8.01487637,       -11.25
   7551,   8.99306774,  -8.01487637,         -11.
   7552,   8.99306774,  -8.01487637,       -10.75
   7553,   8.99306774,  -8.01487637,   -10.499999
   7554,   8.99306774,  -8.01487637,       -10.25
   7555,   8.99306774,  -8.01487637,         -10.
   7556,   8.99306774,  -8.01487637,        -9.75
   7557,   8.99306774,  -8.01487637,         -9.5
   7558,   8.99306774,  -8.01487637,        -9.25
   7559,   8.99306774,  -8.01487637,          -9.
   7560,   8.99306774,  -8.01487637,        -8.75
   7561,   8.99306774,  -8.01487637,         -8.5
   7562,   8.99306774,  -8.01487637,        -8.25
   7563,   8.99307346,   -8.0148735,          -8.
   7564,   8.99307346,   -8.0148735,        -7.75
   7565,   8.99307346,   -8.0148735,         -7.5
   7566,   8.99307346,   -8.0148735,        -7.25
   7567,   8.99307346,   -8.0148735,          -7.
   7568,   8.99307346,   -8.0148735,        -6.75
   7569,   8.99307346,   -8.0148735,         -6.5
   7570,   8.99307346,   -8.0148735,        -6.25
   7571,   8.99307346,   -8.0148735,  -6.00000048
   7572,   8.99307346,   -8.0148735,        -5.75
   7573,   8.99307346,   -8.0148735,         -5.5
   7574,   8.99307346,   -8.0148735,        -5.25
   7575,   8.99307346,   -8.0148735,          -5.
   7576,   8.99307346,   -8.0148735,        -4.75
   7577,   8.99307346,   -8.0148735,         -4.5
   7578,   8.99307346,   -8.0148735,        -4.25
   7579,   8.99307346,   -8.0148735,          -4.
   7580,   8.99307346,   -8.0148735,        -3.75
   7581,   8.99307346,   -8.0148735,         -3.5
   7582,   8.99307346,   -8.0148735,  -3.24999976
   7583,   8.99307346,   -8.0148735,          -3.
   7584,   8.99307346,   -8.0148735,        -2.75
   7585,   8.99307346,   -8.0148735,         -2.5
   7586,   8.99307346,   -8.0148735,        -2.25
   7587,   8.99307346,   -8.0148735,          -2.
   7588,   8.99307346,   -8.0148735,        -1.75
   7589,   8.99307346,   -8.0148735,         -1.5
   7590,   8.99307346,   -8.0148735,        -1.25
   7591,   8.99307346,   -8.0148735,          -1.
   7592,   8.99307346,   -8.0148735,        -0.75
   7593,   8.99307346,   -8.0148735,         -0.5
   7594,   8.99307346,   -8.0148735,        -0.25
   7595,   9.21781635,  -7.90387964,       -14.75
   7596,    9.2178278,   -7.9038744,        -14.5
   7597,   9.21783352,  -7.90387154,       -14.25
   7598,   9.21783352,  -7.90387154,         -14.
   7599,   9.21783352,  -7.90387154,       -13.75
   7600,   9.21783352,  -7.90387154,        -13.5
   7601,   9.21783352,  -7.90387154,   -13.250001
   7602,   9.21783352,  -7.90387154,         -13.
   7603,   9.21783352,  -7.90387154,       -12.75
   7604,   9.21783352,  -7.90387154,        -12.5
   7605,   9.21783352,  -7.90387154,       -12.25
   7606,   9.21783352,  -7.90387154,         -12.
   7607,   9.21783352,  -7.90387154,       -11.75
   7608,   9.21783352,  -7.90387154,        -11.5
   7609,   9.21783352,  -7.90387154,       -11.25
   7610,   9.21783352,  -7.90387154,         -11.
   7611,   9.21783352,  -7.90387154,       -10.75
   7612,   9.21783352,  -7.90387154,   -10.499999
   7613,   9.21783352,  -7.90387154,       -10.25
   7614,   9.21783352,  -7.90387154,         -10.
   7615,   9.21783352,  -7.90387154,        -9.75
   7616,   9.21783352,  -7.90387154,         -9.5
   7617,   9.21783352,  -7.90387154,        -9.25
   7618,   9.21783352,  -7.90387154,          -9.
   7619,   9.21783352,  -7.90387154,        -8.75
   7620,   9.21783352,  -7.90387154,         -8.5
   7621,   9.21783352,  -7.90387154,        -8.25
   7622,   9.21783352,  -7.90387154,          -8.
   7623,   9.21783352,  -7.90387154,        -7.75
   7624,   9.21783352,  -7.90387154,         -7.5
   7625,   9.21783352,  -7.90387154,        -7.25
   7626,   9.21783352,  -7.90387154,          -7.
   7627,   9.21783352,  -7.90387154,        -6.75
   7628,   9.21783352,  -7.90387154,         -6.5
   7629,   9.21783352,  -7.90387154,        -6.25
   7630,   9.21783352,  -7.90387154,  -6.00000048
   7631,   9.21783352,  -7.90387154,        -5.75
   7632,   9.21783352,  -7.90387154,         -5.5
   7633,   9.21783352,  -7.90387154,        -5.25
   7634,   9.21783352,  -7.90387154,          -5.
   7635,   9.21783352,  -7.90387154,        -4.75
   7636,   9.21783352,  -7.90387154,         -4.5
   7637,   9.21783352,  -7.90387154,        -4.25
   7638,   9.21783352,  -7.90387154,          -4.
   7639,   9.21783352,  -7.90387154,        -3.75
   7640,   9.21783352,  -7.90387154,         -3.5
   7641,   9.21783352,  -7.90387154,  -3.24999976
   7642,   9.21783352,  -7.90387154,          -3.
   7643,   9.21783352,  -7.90387154,        -2.75
   7644,   9.21783352,  -7.90387154,         -2.5
   7645,   9.21783352,  -7.90387154,        -2.25
   7646,   9.21783352,  -7.90387154,          -2.
   7647,   9.21783352,  -7.90387154,        -1.75
   7648,   9.21783352,  -7.90387154,         -1.5
   7649,   9.21783352,  -7.90387154,        -1.25
   7650,   9.21783352,  -7.90387154,          -1.
   7651,   9.21783352,  -7.90387154,        -0.75
   7652,   9.21783352,  -7.90387154,         -0.5
   7653,   9.21783352,  -7.90387154,        -0.25
   7654,   9.44062424,  -7.78901339,       -14.75
   7655,   9.44063568,  -7.78900766,        -14.5
   7656,   9.44064045,   -7.7890048,       -14.25
   7657,   9.44064617,  -7.78900194,         -14.
   7658,   9.44064617,  -7.78900194,       -13.75
   7659,   9.44064617,  -7.78900194,        -13.5
   7660,   9.44064617,  -7.78900194,   -13.250001
   7661,   9.44064617,  -7.78900194,         -13.
   7662,   9.44064617,  -7.78900194,       -12.75
   7663,   9.44064617,  -7.78900194,        -12.5
   7664,   9.44064617,  -7.78900194,       -12.25
   7665,   9.44064617,  -7.78900194,         -12.
   7666,   9.44064617,  -7.78900194,       -11.75
   7667,   9.44064617,  -7.78900194,        -11.5
   7668,   9.44064617,  -7.78900194,       -11.25
   7669,   9.44064617,  -7.78900194,         -11.
   7670,   9.44064617,  -7.78900194,       -10.75
   7671,   9.44064617,  -7.78900194,   -10.499999
   7672,   9.44064617,  -7.78900194,       -10.25
   7673,   9.44064617,  -7.78900194,         -10.
   7674,   9.44064617,  -7.78900194,        -9.75
   7675,   9.44064617,  -7.78900194,         -9.5
   7676,   9.44064617,  -7.78900194,        -9.25
   7677,   9.44064617,  -7.78900194,          -9.
   7678,   9.44064617,  -7.78900194,        -8.75
   7679,   9.44064617,  -7.78900194,         -8.5
   7680,   9.44064617,  -7.78900194,        -8.25
   7681,   9.44064617,  -7.78900194,          -8.
   7682,   9.44064617,  -7.78900194,        -7.75
   7683,   9.44064617,  -7.78900194,         -7.5
   7684,   9.44064617,  -7.78900194,        -7.25
   7685,   9.44064617,  -7.78900194,          -7.
   7686,   9.44064617,  -7.78900194,        -6.75
   7687,   9.44064617,  -7.78900194,         -6.5
   7688,   9.44064617,  -7.78900194,        -6.25
   7689,   9.44064617,  -7.78900194,  -6.00000048
   7690,   9.44064617,  -7.78900194,        -5.75
   7691,   9.44064617,  -7.78900194,         -5.5
   7692,   9.44064617,  -7.78900194,        -5.25
   7693,   9.44064617,  -7.78900194,          -5.
   7694,   9.44064617,  -7.78900194,        -4.75
   7695,   9.44064617,  -7.78900194,         -4.5
   7696,   9.44064617,  -7.78900194,        -4.25
   7697,   9.44064617,  -7.78900194,          -4.
   7698,   9.44064617,  -7.78900194,        -3.75
   7699,   9.44064617,  -7.78900194,         -3.5
   7700,   9.44064617,  -7.78900194,  -3.24999976
   7701,   9.44064617,  -7.78900194,          -3.
   7702,   9.44064617,  -7.78900194,        -2.75
   7703,   9.44064617,  -7.78900194,         -2.5
   7704,   9.44064617,  -7.78900194,        -2.25
   7705,   9.44064617,  -7.78900194,          -2.
   7706,   9.44064617,  -7.78900194,        -1.75
   7707,   9.44064617,  -7.78900194,         -1.5
   7708,   9.44064617,  -7.78900194,        -1.25
   7709,   9.44064617,  -7.78900194,          -1.
   7710,   9.44064617,  -7.78900194,        -0.75
   7711,   9.44064617,  -7.78900194,         -0.5
   7712,   9.44064617,  -7.78900194,        -0.25
   7713,   9.66135979,  -7.67019749,       -14.75
   7714,   9.66136551,  -7.67019415,        -14.5
   7715,   9.66136551,  -7.67019415,       -14.25
   7716,   9.66137123,  -7.67019129,         -14.
   7717,   9.66137123,  -7.67019129,       -13.75
   7718,   9.66137123,  -7.67019129,        -13.5
   7719,   9.66137123,  -7.67019129,   -13.250001
   7720,   9.66137123,  -7.67019129,         -13.
   7721,   9.66137123,  -7.67019129,       -12.75
   7722,   9.66137123,  -7.67019129,        -12.5
   7723,   9.66137123,  -7.67019129,       -12.25
   7724,   9.66137123,  -7.67019129,         -12.
   7725,   9.66137123,  -7.67019129,       -11.75
   7726,   9.66137123,  -7.67019129,        -11.5
   7727,   9.66137123,  -7.67019129,       -11.25
   7728,   9.66137123,  -7.67019129,         -11.
   7729,   9.66137123,  -7.67019129,       -10.75
   7730,   9.66137123,  -7.67019129,   -10.499999
   7731,   9.66137123,  -7.67019129,       -10.25
   7732,   9.66137123,  -7.67019129,         -10.
   7733,   9.66137123,  -7.67019129,        -9.75
   7734,   9.66137123,  -7.67019129,         -9.5
   7735,   9.66137123,  -7.67019129,        -9.25
   7736,   9.66137123,  -7.67019129,          -9.
   7737,   9.66137123,  -7.67019129,        -8.75
   7738,   9.66137123,  -7.67019129,         -8.5
   7739,   9.66137123,  -7.67019129,        -8.25
   7740,   9.66137123,  -7.67019129,          -8.
   7741,   9.66137123,  -7.67019129,        -7.75
   7742,   9.66137123,  -7.67019129,         -7.5
   7743,   9.66137123,  -7.67019129,        -7.25
   7744,   9.66137123,  -7.67019129,          -7.
   7745,   9.66137123,  -7.67019129,        -6.75
   7746,   9.66137123,  -7.67019129,         -6.5
   7747,   9.66137123,  -7.67019129,        -6.25
   7748,   9.66137123,  -7.67019129,  -6.00000048
   7749,     9.661376,  -7.67018843,        -5.75
   7750,     9.661376,  -7.67018843,         -5.5
   7751,     9.661376,  -7.67018843,        -5.25
   7752,     9.661376,  -7.67018843,          -5.
   7753,     9.661376,  -7.67018843,        -4.75
   7754,     9.661376,  -7.67018843,         -4.5
   7755,     9.661376,  -7.67018843,        -4.25
   7756,     9.661376,  -7.67018843,          -4.
   7757,     9.661376,  -7.67018843,        -3.75
   7758,     9.661376,  -7.67018843,         -3.5
   7759,     9.661376,  -7.67018843,  -3.24999976
   7760,     9.661376,  -7.67018843,          -3.
   7761,     9.661376,  -7.67018843,        -2.75
   7762,     9.661376,  -7.67018843,         -2.5
   7763,     9.661376,  -7.67018843,        -2.25
   7764,     9.661376,  -7.67018843,          -2.
   7765,     9.661376,  -7.67018843,        -1.75
   7766,     9.661376,  -7.67018843,         -1.5
   7767,     9.661376,  -7.67018843,        -1.25
   7768,     9.661376,  -7.67018843,          -1.
   7769,     9.661376,  -7.67018843,        -0.75
   7770,     9.661376,  -7.67018843,         -0.5
   7771,     9.661376,  -7.67018843,        -0.25
   7772,   9.87987709,  -7.54736233,       -14.75
   7773,   9.87987709,  -7.54736233,   -14.500001
   7774,   9.87987709,  -7.54736233,       -14.25
   7775,   9.87988281,  -7.54735947,         -14.
   7776,   9.87988281,  -7.54735947,       -13.75
   7777,   9.87988281,  -7.54735947,        -13.5
   7778,   9.87988281,  -7.54735947,   -13.250001
   7779,   9.87988281,  -7.54735947,         -13.
   7780,   9.87988281,  -7.54735947,       -12.75
   7781,   9.87988281,  -7.54735947,        -12.5
   7782,   9.87988281,  -7.54735947,       -12.25
   7783,   9.87988281,  -7.54735947,         -12.
   7784,   9.87988281,  -7.54735947,       -11.75
   7785,   9.87988281,  -7.54735947,        -11.5
   7786,   9.87988281,  -7.54735947,       -11.25
   7787,   9.87988281,  -7.54735947,         -11.
   7788,   9.87988281,  -7.54735947,       -10.75
   7789,   9.87988281,  -7.54735947,   -10.499999
   7790,   9.87988281,  -7.54735947,       -10.25
   7791,   9.87988281,  -7.54735947,         -10.
   7792,   9.87988281,  -7.54735947,        -9.75
   7793,   9.87988281,  -7.54735947,         -9.5
   7794,   9.87988281,  -7.54735947,        -9.25
   7795,   9.87988281,  -7.54735947,          -9.
   7796,   9.87988281,  -7.54735947,        -8.75
   7797,   9.87988281,  -7.54735947,         -8.5
   7798,   9.87988281,  -7.54735947,        -8.25
   7799,   9.87988281,  -7.54735947,          -8.
   7800,   9.87988281,  -7.54735947,        -7.75
   7801,   9.87988281,  -7.54735947,         -7.5
   7802,   9.87988281,  -7.54735947,        -7.25
   7803,   9.87988281,  -7.54735947,          -7.
   7804,   9.87988281,  -7.54735947,        -6.75
   7805,   9.87988281,  -7.54735947,         -6.5
   7806,   9.87988281,  -7.54735947,        -6.25
   7807,   9.87988281,  -7.54735947,  -6.00000048
   7808,   9.87988281,  -7.54735947,        -5.75
   7809,   9.87988281,  -7.54735947,         -5.5
   7810,   9.87988281,  -7.54735947,        -5.25
   7811,   9.87988281,  -7.54735947,          -5.
   7812,   9.87988281,  -7.54735947,        -4.75
   7813,   9.87988281,  -7.54735947,         -4.5
   7814,   9.87988281,  -7.54735947,        -4.25
   7815,   9.87988281,  -7.54735947,          -4.
   7816,   9.87988281,  -7.54735947,        -3.75
   7817,   9.87988281,  -7.54735947,         -3.5
   7818,   9.87988281,  -7.54735947,  -3.24999976
   7819,   9.87988281,  -7.54735947,          -3.
   7820,   9.87988281,  -7.54735947,        -2.75
   7821,   9.87988281,  -7.54735947,         -2.5
   7822,   9.87988281,  -7.54735947,        -2.25
   7823,   9.87988281,  -7.54735947,          -2.
   7824,   9.87988281,  -7.54735947,        -1.75
   7825,   9.87988281,  -7.54735947,         -1.5
   7826,   9.87988281,  -7.54735947,        -1.25
   7827,   9.87988281,  -7.54735947,          -1.
   7828,   9.87988281,  -7.54735947,        -0.75
   7829,   9.87988281,  -7.54735947,         -0.5
   7830,   9.87988281,  -7.54735947,        -0.25
   7831,   10.0960369,   -7.4204402,       -14.75
   7832,   10.0960369,   -7.4204402,   -14.500001
   7833,   10.0960369,   -7.4204402,       -14.25
   7834,   10.0960369,   -7.4204402,         -14.
   7835,   10.0960369,   -7.4204402,       -13.75
   7836,   10.0960369,   -7.4204402,        -13.5
   7837,   10.0960369,   -7.4204402,   -13.250001
   7838,   10.0960369,   -7.4204402,         -13.
   7839,   10.0960369,   -7.4204402,       -12.75
   7840,   10.0960369,   -7.4204402,        -12.5
   7841,   10.0960369,   -7.4204402,       -12.25
   7842,   10.0960369,   -7.4204402,         -12.
   7843,   10.0960369,   -7.4204402,       -11.75
   7844,   10.0960369,   -7.4204402,        -11.5
   7845,   10.0960369,   -7.4204402,       -11.25
   7846,   10.0960369,   -7.4204402,         -11.
   7847,   10.0960369,   -7.4204402,       -10.75
   7848,   10.0960369,   -7.4204402,   -10.499999
   7849,   10.0960369,   -7.4204402,       -10.25
   7850,   10.0960369,   -7.4204402,         -10.
   7851,   10.0960369,   -7.4204402,        -9.75
   7852,   10.0960426,  -7.42043686,         -9.5
   7853,   10.0960426,  -7.42043686,        -9.25
   7854,   10.0960426,  -7.42043686,          -9.
   7855,   10.0960426,  -7.42043686,        -8.75
   7856,   10.0960426,  -7.42043686,         -8.5
   7857,   10.0960426,  -7.42043686,        -8.25
   7858,   10.0960426,  -7.42043686,          -8.
   7859,   10.0960426,  -7.42043686,        -7.75
   7860,   10.0960426,  -7.42043686,         -7.5
   7861,   10.0960426,  -7.42043686,        -7.25
   7862,   10.0960426,  -7.42043686,          -7.
   7863,   10.0960426,  -7.42043686,        -6.75
   7864,   10.0960426,  -7.42043686,         -6.5
   7865,   10.0960426,  -7.42043686,        -6.25
   7866,   10.0960426,  -7.42043686,  -6.00000048
   7867,   10.0960426,  -7.42043686,        -5.75
   7868,   10.0960426,  -7.42043686,         -5.5
   7869,   10.0960426,  -7.42043686,        -5.25
   7870,   10.0960426,  -7.42043686,          -5.
   7871,   10.0960426,  -7.42043686,        -4.75
   7872,   10.0960426,  -7.42043686,         -4.5
   7873,   10.0960426,  -7.42043686,        -4.25
   7874,   10.0960426,  -7.42043686,          -4.
   7875,   10.0960426,  -7.42043686,        -3.75
   7876,   10.0960426,  -7.42043686,         -3.5
   7877,   10.0960426,  -7.42043686,  -3.24999976
   7878,   10.0960426,  -7.42043686,          -3.
   7879,   10.0960426,  -7.42043686,        -2.75
   7880,   10.0960426,  -7.42043686,         -2.5
   7881,   10.0960426,  -7.42043686,        -2.25
   7882,   10.0960426,  -7.42043686,          -2.
   7883,   10.0960426,  -7.42043686,        -1.75
   7884,   10.0960426,  -7.42043686,         -1.5
   7885,   10.0960426,  -7.42043686,        -1.25
   7886,   10.0960426,  -7.42043686,          -1.
   7887,   10.0960426,  -7.42043686,        -0.75
   7888,   10.0960426,  -7.42043686,         -0.5
   7889,   10.0960426,  -7.42043686,        -0.25
   7890,   10.3097067,  -7.28936052,       -14.75
   7891,   10.3097019,  -7.28936386,        -14.5
   7892,   10.3097019,  -7.28936386,       -14.25
   7893,   10.3097019,  -7.28936386,         -14.
   7894,   10.3097019,  -7.28936386,       -13.75
   7895,   10.3097019,  -7.28936386,        -13.5
   7896,   10.3097019,  -7.28936386,   -13.250001
   7897,   10.3097019,  -7.28936386,         -13.
   7898,   10.3097019,  -7.28936386,       -12.75
   7899,   10.3097019,  -7.28936386,        -12.5
   7900,   10.3097019,  -7.28936386,       -12.25
   7901,   10.3097019,  -7.28936386,         -12.
   7902,   10.3097019,  -7.28936386,       -11.75
   7903,   10.3097019,  -7.28936386,        -11.5
   7904,   10.3097019,  -7.28936386,       -11.25
   7905,   10.3097019,  -7.28936386,         -11.
   7906,   10.3097019,  -7.28936386,       -10.75
   7907,   10.3097019,  -7.28936386,   -10.499999
   7908,   10.3097019,  -7.28936386,       -10.25
   7909,   10.3097019,  -7.28936386,         -10.
   7910,   10.3097019,  -7.28936386,        -9.75
   7911,   10.3097067,  -7.28936052,         -9.5
   7912,   10.3097067,  -7.28936052,        -9.25
   7913,   10.3097067,  -7.28936052,          -9.
   7914,   10.3097067,  -7.28936052,        -8.75
   7915,   10.3097067,  -7.28936052,         -8.5
   7916,   10.3097067,  -7.28936052,        -8.25
   7917,   10.3097067,  -7.28936052,          -8.
   7918,   10.3097067,  -7.28936052,  -7.74999952
   7919,   10.3097067,  -7.28936052,         -7.5
   7920,   10.3097067,  -7.28936052,        -7.25
   7921,   10.3097067,  -7.28936052,          -7.
   7922,   10.3097067,  -7.28936052,        -6.75
   7923,   10.3097067,  -7.28936052,         -6.5
   7924,   10.3097067,  -7.28936052,        -6.25
   7925,   10.3097067,  -7.28936052,          -6.
   7926,   10.3097067,  -7.28936052,        -5.75
   7927,   10.3097067,  -7.28936052,         -5.5
   7928,   10.3097067,  -7.28936052,        -5.25
   7929,   10.3097067,  -7.28936052,          -5.
   7930,   10.3097067,  -7.28936052,        -4.75
   7931,   10.3097067,  -7.28936052,         -4.5
   7932,   10.3097067,  -7.28936052,        -4.25
   7933,   10.3097067,  -7.28936052,          -4.
   7934,   10.3097067,  -7.28936052,        -3.75
   7935,   10.3097067,  -7.28936052,         -3.5
   7936,   10.3097067,  -7.28936052,  -3.24999976
   7937,   10.3097067,  -7.28936052,          -3.
   7938,   10.3097067,  -7.28936052,        -2.75
   7939,   10.3097067,  -7.28936052,         -2.5
   7940,   10.3097067,  -7.28936052,        -2.25
   7941,   10.3097067,  -7.28936052,          -2.
   7942,   10.3097067,  -7.28936052,        -1.75
   7943,   10.3097067,  -7.28936052,         -1.5
   7944,   10.3097067,  -7.28936052,        -1.25
   7945,   10.3097067,  -7.28936052,          -1.
   7946,   10.3097067,  -7.28936052,        -0.75
   7947,   10.3097067,  -7.28936052,         -0.5
   7948,   10.3097067,  -7.28936052,        -0.25
   7949,   10.5207348,  -7.15407133,       -14.75
   7950,   10.5207243,  -7.15407848,        -14.5
   7951,   10.5207195,  -7.15408182,       -14.25
   7952,   10.5207195,  -7.15408182,         -14.
   7953,   10.5207195,  -7.15408182,       -13.75
   7954,   10.5207195,  -7.15408182,        -13.5
   7955,   10.5207195,  -7.15408182,       -13.25
   7956,   10.5207195,  -7.15408182,         -13.
   7957,   10.5207195,  -7.15408182,       -12.75
   7958,   10.5207195,  -7.15408182,        -12.5
   7959,   10.5207195,  -7.15408182,       -12.25
   7960,   10.5207195,  -7.15408182,         -12.
   7961,   10.5207195,  -7.15408182,       -11.75
   7962,   10.5207195,  -7.15408182,        -11.5
   7963,   10.5207195,  -7.15408182,       -11.25
   7964,   10.5207195,  -7.15408182,         -11.
   7965,   10.5207195,  -7.15408182,       -10.75
   7966,   10.5207195,  -7.15408182,   -10.499999
   7967,   10.5207195,  -7.15408182,       -10.25
   7968,   10.5207195,  -7.15408182,         -10.
   7969,   10.5207195,  -7.15408182,        -9.75
   7970,   10.5207195,  -7.15408182,         -9.5
   7971,   10.5207195,  -7.15408182,        -9.25
   7972,   10.5207195,  -7.15408182,          -9.
   7973,   10.5207195,  -7.15408182,        -8.75
   7974,   10.5207195,  -7.15408182,         -8.5
   7975,   10.5207195,  -7.15408182,        -8.25
   7976,   10.5207195,  -7.15408182,          -8.
   7977,   10.5207195,  -7.15408182,  -7.74999952
   7978,   10.5207195,  -7.15408182,         -7.5
   7979,   10.5207195,  -7.15408182,        -7.25
   7980,   10.5207195,  -7.15408182,          -7.
   7981,   10.5207195,  -7.15408182,        -6.75
   7982,   10.5207195,  -7.15408182,         -6.5
   7983,   10.5207195,  -7.15408182,        -6.25
   7984,   10.5207195,  -7.15408182,          -6.
   7985,   10.5207195,  -7.15408182,        -5.75
   7986,   10.5207195,  -7.15408182,         -5.5
   7987,   10.5207195,  -7.15408182,        -5.25
   7988,   10.5207195,  -7.15408182,          -5.
   7989,   10.5207195,  -7.15408182,        -4.75
   7990,   10.5207195,  -7.15408182,         -4.5
   7991,   10.5207195,  -7.15408182,        -4.25
   7992,   10.5207195,  -7.15408182,          -4.
   7993,   10.5207195,  -7.15408182,        -3.75
   7994,   10.5207195,  -7.15408182,         -3.5
   7995,   10.5207195,  -7.15408182,  -3.24999976
   7996,   10.5207195,  -7.15408182,          -3.
   7997,   10.5207195,  -7.15408182,        -2.75
   7998,   10.5207195,  -7.15408182,         -2.5
   7999,   10.5207195,  -7.15408182,        -2.25
[truncated: 564,000 more chars]
