# Supplementary material for: An in-silico benchmark for the tricuspid heart valve – Geometry, finite element mesh, Abaqus simulation, and result data set
Source: Data Brief. 2021 Dec 2;39:107664. doi: 10.1016/j.dib.2021.107664 (PMC8668829; doi:10.1016/j.dib.2021.107664)
Supplement: Supplementary Data S1 — Supplementary Raw Research Data. This is open data under the CC BY license http://creativecommons.org/licenses/by/4.0/ [file mmc1.zip › DataInBrief_TricuspidValveBenchmark/Abaqus_Simulation_Files/02_Model_elem_leaflet.inp]

*Element	type=S4	ELSET=PROP_TV
1	1	5	751	436
2	5	6	752	751
3	6	7	753	752
4	7	8	754	753
5	8	9	755	754
6	9	10	756	755
7	10	11	757	756
8	11	12	758	757
9	12	13	759	758
10	13	14	760	759
11	14	15	761	760
12	15	16	762	761
13	16	17	763	762
14	17	18	764	763
15	18	19	765	764
16	19	20	766	765
17	20	21	767	766
18	21	22	768	767
19	22	23	769	768
20	23	24	770	769
21	24	25	771	770
22	25	26	772	771
23	26	27	773	772
24	27	28	774	773
25	28	29	775	774
26	29	30	776	775
27	30	31	777	776
28	31	32	778	777
29	32	33	779	778
30	33	34	780	779
31	34	35	781	780
32	35	36	782	781
33	36	37	783	782
34	37	38	784	783
35	38	39	785	784
36	39	40	786	785
37	40	41	787	786
38	41	42	788	787
39	42	43	789	788
40	43	44	790	789
41	44	45	791	790
42	45	46	792	791
43	46	47	793	792
44	47	48	794	793
45	48	49	795	794
46	49	50	796	795
47	50	51	797	796
48	51	52	798	797
49	52	53	799	798
50	53	54	800	799
51	54	55	801	800
52	55	56	802	801
53	56	57	803	802
54	57	58	804	803
55	58	59	805	804
56	59	60	806	805
57	60	61	807	806
58	61	62	808	807
59	62	63	809	808
60	63	2	64	809
61	436	751	810	435
62	751	752	811	810
63	752	753	812	811
64	753	754	813	812
65	754	755	814	813
66	755	756	815	814
67	756	757	816	815
68	757	758	817	816
69	758	759	818	817
70	759	760	819	818
71	760	761	820	819
72	761	762	821	820
73	762	763	822	821
74	763	764	823	822
75	764	765	824	823
76	765	766	825	824
77	766	767	826	825
78	767	768	827	826
79	768	769	828	827
80	769	770	829	828
81	770	771	830	829
82	771	772	831	830
83	772	773	832	831
84	773	774	833	832
85	774	775	834	833
86	775	776	835	834
87	776	777	836	835
88	777	778	837	836
89	778	779	838	837
90	779	780	839	838
91	780	781	840	839
92	781	782	841	840
93	782	783	842	841
94	783	784	843	842
95	784	785	844	843
96	785	786	845	844
97	786	787	846	845
98	787	788	847	846
99	788	789	848	847
100	789	790	849	848
101	790	791	850	849
102	791	792	851	850
103	792	793	852	851
104	793	794	853	852
105	794	795	854	853
106	795	796	855	854
107	796	797	856	855
108	797	798	857	856
109	798	799	858	857
110	799	800	859	858
111	800	801	860	859
112	801	802	861	860
113	802	803	862	861
114	803	804	863	862
115	804	805	864	863
116	805	806	865	864
117	806	807	866	865
118	807	808	867	866
119	808	809	868	867
120	809	64	65	868
121	435	810	869	434
122	810	811	870	869
123	811	812	871	870
124	812	813	872	871
125	813	814	873	872
126	814	815	874	873
127	815	816	875	874
128	816	817	876	875
129	817	818	877	876
130	818	819	878	877
131	819	820	879	878
132	820	821	880	879
133	821	822	881	880
134	822	823	882	881
135	823	824	883	882
136	824	825	884	883
137	825	826	885	884
138	826	827	886	885
139	827	828	887	886
140	828	829	888	887
141	829	830	889	888
142	830	831	890	889
143	831	832	891	890
144	832	833	892	891
145	833	834	893	892
146	834	835	894	893
147	835	836	895	894
148	836	837	896	895
149	837	838	897	896
150	838	839	898	897
151	839	840	899	898
152	840	841	900	899
153	841	842	901	900
154	842	843	902	901
155	843	844	903	902
156	844	845	904	903
157	845	846	905	904
158	846	847	906	905
159	847	848	907	906
160	848	849	908	907
161	849	850	909	908
162	850	851	910	909
163	851	852	911	910
164	852	853	912	911
165	853	854	913	912
166	854	855	914	913
167	855	856	915	914
168	856	857	916	915
169	857	858	917	916
170	858	859	918	917
171	859	860	919	918
172	860	861	920	919
173	861	862	921	920
174	862	863	922	921
175	863	864	923	922
176	864	865	924	923
177	865	866	925	924
178	866	867	926	925
179	867	868	927	926
180	868	65	66	927
181	434	869	928	433
182	869	870	929	928
183	870	871	930	929
184	871	872	931	930
185	872	873	932	931
186	873	874	933	932
187	874	875	934	933
188	875	876	935	934
189	876	877	936	935
190	877	878	937	936
191	878	879	938	937
192	879	880	939	938
193	880	881	940	939
194	881	882	941	940
195	882	883	942	941
196	883	884	943	942
197	884	885	944	943
198	885	886	945	944
199	886	887	946	945
200	887	888	947	946
201	888	889	948	947
202	889	890	949	948
203	890	891	950	949
204	891	892	951	950
205	892	893	952	951
206	893	894	953	952
207	894	895	954	953
208	895	896	955	954
209	896	897	956	955
210	897	898	957	956
211	898	899	958	957
212	899	900	959	958
213	900	901	960	959
214	901	902	961	960
215	902	903	962	961
216	903	904	963	962
217	904	905	964	963
218	905	906	965	964
219	906	907	966	965
220	907	908	967	966
221	908	909	968	967
222	909	910	969	968
223	910	911	970	969
224	911	912	971	970
225	912	913	972	971
226	913	914	973	972
227	914	915	974	973
228	915	916	975	974
229	916	917	976	975
230	917	918	977	976
231	918	919	978	977
232	919	920	979	978
233	920	921	980	979
234	921	922	981	980
235	922	923	982	981
236	923	924	983	982
237	924	925	984	983
238	925	926	985	984
239	926	927	986	985
240	927	66	67	986
241	433	928	987	432
242	928	929	988	987
243	929	930	989	988
244	930	931	990	989
245	931	932	991	990
246	932	933	992	991
247	933	934	993	992
248	934	935	994	993
249	935	936	995	994
250	936	937	996	995
251	937	938	997	996
252	938	939	998	997
253	939	940	999	998
254	940	941	1000	999
255	941	942	1001	1000
256	942	943	1002	1001
257	943	944	1003	1002
258	944	945	1004	1003
259	945	946	1005	1004
260	946	947	1006	1005
261	947	948	1007	1006
262	948	949	1008	1007
263	949	950	1009	1008
264	950	951	1010	1009
265	951	952	1011	1010
266	952	953	1012	1011
267	953	954	1013	1012
268	954	955	1014	1013
269	955	956	1015	1014
270	956	957	1016	1015
271	957	958	1017	1016
272	958	959	1018	1017
273	959	960	1019	1018
274	960	961	1020	1019
275	961	962	1021	1020
276	962	963	1022	1021
277	963	964	1023	1022
278	964	965	1024	1023
279	965	966	1025	1024
280	966	967	1026	1025
281	967	968	1027	1026
282	968	969	1028	1027
283	969	970	1029	1028
284	970	971	1030	1029
285	971	972	1031	1030
286	972	973	1032	1031
287	973	974	1033	1032
288	974	975	1034	1033
289	975	976	1035	1034
290	976	977	1036	1035
291	977	978	1037	1036
292	978	979	1038	1037
293	979	980	1039	1038
294	980	981	1040	1039
295	981	982	1041	1040
296	982	983	1042	1041
297	983	984	1043	1042
298	984	985	1044	1043
299	985	986	1045	1044
300	986	67	68	1045
301	432	987	1046	431
302	987	988	1047	1046
303	988	989	1048	1047
304	989	990	1049	1048
305	990	991	1050	1049
306	991	992	1051	1050
307	992	993	1052	1051
308	993	994	1053	1052
309	994	995	1054	1053
310	995	996	1055	1054
311	996	997	1056	1055
312	997	998	1057	1056
313	998	999	1058	1057
314	999	1000	1059	1058
315	1000	1001	1060	1059
316	1001	1002	1061	1060
317	1002	1003	1062	1061
318	1003	1004	1063	1062
319	1004	1005	1064	1063
320	1005	1006	1065	1064
321	1006	1007	1066	1065
322	1007	1008	1067	1066
323	1008	1009	1068	1067
324	1009	1010	1069	1068
325	1010	1011	1070	1069
326	1011	1012	1071	1070
327	1012	1013	1072	1071
328	1013	1014	1073	1072
329	1014	1015	1074	1073
330	1015	1016	1075	1074
331	1016	1017	1076	1075
332	1017	1018	1077	1076
333	1018	1019	1078	1077
334	1019	1020	1079	1078
335	1020	1021	1080	1079
336	1021	1022	1081	1080
337	1022	1023	1082	1081
338	1023	1024	1083	1082
339	1024	1025	1084	1083
340	1025	1026	1085	1084
341	1026	1027	1086	1085
342	1027	1028	1087	1086
343	1028	1029	1088	1087
344	1029	1030	1089	1088
345	1030	1031	1090	1089
346	1031	1032	1091	1090
347	1032	1033	1092	1091
348	1033	1034	1093	1092
349	1034	1035	1094	1093
350	1035	1036	1095	1094
351	1036	1037	1096	1095
352	1037	1038	1097	1096
353	1038	1039	1098	1097
354	1039	1040	1099	1098
355	1040	1041	1100	1099
356	1041	1042	1101	1100
357	1042	1043	1102	1101
358	1043	1044	1103	1102
359	1044	1045	1104	1103
360	1045	68	69	1104
361	431	1046	1105	430
362	1046	1047	1106	1105
363	1047	1048	1107	1106
364	1048	1049	1108	1107
365	1049	1050	1109	1108
366	1050	1051	1110	1109
367	1051	1052	1111	1110
368	1052	1053	1112	1111
369	1053	1054	1113	1112
370	1054	1055	1114	1113
371	1055	1056	1115	1114
372	1056	1057	1116	1115
373	1057	1058	1117	1116
374	1058	1059	1118	1117
375	1059	1060	1119	1118
376	1060	1061	1120	1119
377	1061	1062	1121	1120
378	1062	1063	1122	1121
379	1063	1064	1123	1122
380	1064	1065	1124	1123
381	1065	1066	1125	1124
382	1066	1067	1126	1125
383	1067	1068	1127	1126
384	1068	1069	1128	1127
385	1069	1070	1129	1128
386	1070	1071	1130	1129
387	1071	1072	1131	1130
388	1072	1073	1132	1131
389	1073	1074	1133	1132
390	1074	1075	1134	1133
391	1075	1076	1135	1134
392	1076	1077	1136	1135
393	1077	1078	1137	1136
394	1078	1079	1138	1137
395	1079	1080	1139	1138
396	1080	1081	1140	1139
397	1081	1082	1141	1140
398	1082	1083	1142	1141
399	1083	1084	1143	1142
400	1084	1085	1144	1143
401	1085	1086	1145	1144
402	1086	1087	1146	1145
403	1087	1088	1147	1146
404	1088	1089	1148	1147
405	1089	1090	1149	1148
406	1090	1091	1150	1149
407	1091	1092	1151	1150
408	1092	1093	1152	1151
409	1093	1094	1153	1152
410	1094	1095	1154	1153
411	1095	1096	1155	1154
412	1096	1097	1156	1155
413	1097	1098	1157	1156
414	1098	1099	1158	1157
415	1099	1100	1159	1158
416	1100	1101	1160	1159
417	1101	1102	1161	1160
418	1102	1103	1162	1161
419	1103	1104	1163	1162
420	1104	69	70	1163
421	430	1105	1164	429
422	1105	1106	1165	1164
423	1106	1107	1166	1165
424	1107	1108	1167	1166
425	1108	1109	1168	1167
426	1109	1110	1169	1168
427	1110	1111	1170	1169
428	1111	1112	1171	1170
429	1112	1113	1172	1171
430	1113	1114	1173	1172
431	1114	1115	1174	1173
432	1115	1116	1175	1174
433	1116	1117	1176	1175
434	1117	1118	1177	1176
435	1118	1119	1178	1177
436	1119	1120	1179	1178
437	1120	1121	1180	1179
438	1121	1122	1181	1180
439	1122	1123	1182	1181
440	1123	1124	1183	1182
441	1124	1125	1184	1183
442	1125	1126	1185	1184
443	1126	1127	1186	1185
444	1127	1128	1187	1186
445	1128	1129	1188	1187
446	1129	1130	1189	1188
447	1130	1131	1190	1189
448	1131	1132	1191	1190
449	1132	1133	1192	1191
450	1133	1134	1193	1192
451	1134	1135	1194	1193
452	1135	1136	1195	1194
453	1136	1137	1196	1195
454	1137	1138	1197	1196
455	1138	1139	1198	1197
456	1139	1140	1199	1198
457	1140	1141	1200	1199
458	1141	1142	1201	1200
459	1142	1143	1202	1201
460	1143	1144	1203	1202
461	1144	1145	1204	1203
462	1145	1146	1205	1204
463	1146	1147	1206	1205
464	1147	1148	1207	1206
465	1148	1149	1208	1207
466	1149	1150	1209	1208
467	1150	1151	1210	1209
468	1151	1152	1211	1210
469	1152	1153	1212	1211
470	1153	1154	1213	1212
471	1154	1155	1214	1213
472	1155	1156	1215	1214
473	1156	1157	1216	1215
474	1157	1158	1217	1216
475	1158	1159	1218	1217
476	1159	1160	1219	1218
477	1160	1161	1220	1219
478	1161	1162	1221	1220
479	1162	1163	1222	1221
480	1163	70	71	1222
481	429	1164	1223	428
482	1164	1165	1224	1223
483	1165	1166	1225	1224
484	1166	1167	1226	1225
485	1167	1168	1227	1226
486	1168	1169	1228	1227
487	1169	1170	1229	1228
488	1170	1171	1230	1229
489	1171	1172	1231	1230
490	1172	1173	1232	1231
491	1173	1174	1233	1232
492	1174	1175	1234	1233
493	1175	1176	1235	1234
494	1176	1177	1236	1235
495	1177	1178	1237	1236
496	1178	1179	1238	1237
497	1179	1180	1239	1238
498	1180	1181	1240	1239
499	1181	1182	1241	1240
500	1182	1183	1242	1241
501	1183	1184	1243	1242
502	1184	1185	1244	1243
503	1185	1186	1245	1244
504	1186	1187	1246	1245
505	1187	1188	1247	1246
506	1188	1189	1248	1247
507	1189	1190	1249	1248
508	1190	1191	1250	1249
509	1191	1192	1251	1250
510	1192	1193	1252	1251
511	1193	1194	1253	1252
512	1194	1195	1254	1253
513	1195	1196	1255	1254
514	1196	1197	1256	1255
515	1197	1198	1257	1256
516	1198	1199	1258	1257
517	1199	1200	1259	1258
518	1200	1201	1260	1259
519	1201	1202	1261	1260
520	1202	1203	1262	1261
521	1203	1204	1263	1262
522	1204	1205	1264	1263
523	1205	1206	1265	1264
524	1206	1207	1266	1265
525	1207	1208	1267	1266
526	1208	1209	1268	1267
527	1209	1210	1269	1268
528	1210	1211	1270	1269
529	1211	1212	1271	1270
530	1212	1213	1272	1271
531	1213	1214	1273	1272
532	1214	1215	1274	1273
533	1215	1216	1275	1274
534	1216	1217	1276	1275
535	1217	1218	1277	1276
536	1218	1219	1278	1277
537	1219	1220	1279	1278
538	1220	1221	1280	1279
539	1221	1222	1281	1280
540	1222	71	72	1281
541	428	1223	1282	427
542	1223	1224	1283	1282
543	1224	1225	1284	1283
544	1225	1226	1285	1284
545	1226	1227	1286	1285
546	1227	1228	1287	1286
547	1228	1229	1288	1287
548	1229	1230	1289	1288
549	1230	1231	1290	1289
550	1231	1232	1291	1290
551	1232	1233	1292	1291
552	1233	1234	1293	1292
553	1234	1235	1294	1293
554	1235	1236	1295	1294
555	1236	1237	1296	1295
556	1237	1238	1297	1296
557	1238	1239	1298	1297
558	1239	1240	1299	1298
559	1240	1241	1300	1299
560	1241	1242	1301	1300
561	1242	1243	1302	1301
562	1243	1244	1303	1302
563	1244	1245	1304	1303
564	1245	1246	1305	1304
565	1246	1247	1306	1305
566	1247	1248	1307	1306
567	1248	1249	1308	1307
568	1249	1250	1309	1308
569	1250	1251	1310	1309
570	1251	1252	1311	1310
571	1252	1253	1312	1311
572	1253	1254	1313	1312
573	1254	1255	1314	1313
574	1255	1256	1315	1314
575	1256	1257	1316	1315
576	1257	1258	1317	1316
577	1258	1259	1318	1317
578	1259	1260	1319	1318
579	1260	1261	1320	1319
580	1261	1262	1321	1320
581	1262	1263	1322	1321
582	1263	1264	1323	1322
583	1264	1265	1324	1323
584	1265	1266	1325	1324
585	1266	1267	1326	1325
586	1267	1268	1327	1326
587	1268	1269	1328	1327
588	1269	1270	1329	1328
589	1270	1271	1330	1329
590	1271	1272	1331	1330
591	1272	1273	1332	1331
592	1273	1274	1333	1332
593	1274	1275	1334	1333
594	1275	1276	1335	1334
595	1276	1277	1336	1335
596	1277	1278	1337	1336
597	1278	1279	1338	1337
598	1279	1280	1339	1338
599	1280	1281	1340	1339
600	1281	72	73	1340
601	427	1282	1341	426
602	1282	1283	1342	1341
603	1283	1284	1343	1342
604	1284	1285	1344	1343
605	1285	1286	1345	1344
606	1286	1287	1346	1345
607	1287	1288	1347	1346
608	1288	1289	1348	1347
609	1289	1290	1349	1348
610	1290	1291	1350	1349
611	1291	1292	1351	1350
612	1292	1293	1352	1351
613	1293	1294	1353	1352
614	1294	1295	1354	1353
615	1295	1296	1355	1354
616	1296	1297	1356	1355
617	1297	1298	1357	1356
618	1298	1299	1358	1357
619	1299	1300	1359	1358
620	1300	1301	1360	1359
621	1301	1302	1361	1360
622	1302	1303	1362	1361
623	1303	1304	1363	1362
624	1304	1305	1364	1363
625	1305	1306	1365	1364
626	1306	1307	1366	1365
627	1307	1308	1367	1366
628	1308	1309	1368	1367
629	1309	1310	1369	1368
630	1310	1311	1370	1369
631	1311	1312	1371	1370
632	1312	1313	1372	1371
633	1313	1314	1373	1372
634	1314	1315	1374	1373
635	1315	1316	1375	1374
636	1316	1317	1376	1375
637	1317	1318	1377	1376
638	1318	1319	1378	1377
639	1319	1320	1379	1378
640	1320	1321	1380	1379
641	1321	1322	1381	1380
642	1322	1323	1382	1381
643	1323	1324	1383	1382
644	1324	1325	1384	1383
645	1325	1326	1385	1384
646	1326	1327	1386	1385
647	1327	1328	1387	1386
648	1328	1329	1388	1387
649	1329	1330	1389	1388
650	1330	1331	1390	1389
651	1331	1332	1391	1390
652	1332	1333	1392	1391
653	1333	1334	1393	1392
654	1334	1335	1394	1393
655	1335	1336	1395	1394
656	1336	1337	1396	1395
657	1337	1338	1397	1396
658	1338	1339	1398	1397
659	1339	1340	1399	1398
660	1340	73	74	1399
661	426	1341	1400	425
662	1341	1342	1401	1400
663	1342	1343	1402	1401
664	1343	1344	1403	1402
665	1344	1345	1404	1403
666	1345	1346	1405	1404
667	1346	1347	1406	1405
668	1347	1348	1407	1406
669	1348	1349	1408	1407
670	1349	1350	1409	1408
671	1350	1351	1410	1409
672	1351	1352	1411	1410
673	1352	1353	1412	1411
674	1353	1354	1413	1412
675	1354	1355	1414	1413
676	1355	1356	1415	1414
677	1356	1357	1416	1415
678	1357	1358	1417	1416
679	1358	1359	1418	1417
680	1359	1360	1419	1418
681	1360	1361	1420	1419
682	1361	1362	1421	1420
683	1362	1363	1422	1421
684	1363	1364	1423	1422
685	1364	1365	1424	1423
686	1365	1366	1425	1424
687	1366	1367	1426	1425
688	1367	1368	1427	1426
689	1368	1369	1428	1427
690	1369	1370	1429	1428
691	1370	1371	1430	1429
692	1371	1372	1431	1430
693	1372	1373	1432	1431
694	1373	1374	1433	1432
695	1374	1375	1434	1433
696	1375	1376	1435	1434
697	1376	1377	1436	1435
698	1377	1378	1437	1436
699	1378	1379	1438	1437
700	1379	1380	1439	1438
701	1380	1381	1440	1439
702	1381	1382	1441	1440
703	1382	1383	1442	1441
704	1383	1384	1443	1442
705	1384	1385	1444	1443
706	1385	1386	1445	1444
707	1386	1387	1446	1445
708	1387	1388	1447	1446
709	1388	1389	1448	1447
710	1389	1390	1449	1448
711	1390	1391	1450	1449
712	1391	1392	1451	1450
713	1392	1393	1452	1451
714	1393	1394	1453	1452
715	1394	1395	1454	1453
716	1395	1396	1455	1454
717	1396	1397	1456	1455
718	1397	1398	1457	1456
719	1398	1399	1458	1457
720	1399	74	75	1458
721	425	1400	1459	424
722	1400	1401	1460	1459
723	1401	1402	1461	1460
724	1402	1403	1462	1461
725	1403	1404	1463	1462
726	1404	1405	1464	1463
727	1405	1406	1465	1464
728	1406	1407	1466	1465
729	1407	1408	1467	1466
730	1408	1409	1468	1467
731	1409	1410	1469	1468
732	1410	1411	1470	1469
733	1411	1412	1471	1470
734	1412	1413	1472	1471
735	1413	1414	1473	1472
736	1414	1415	1474	1473
737	1415	1416	1475	1474
738	1416	1417	1476	1475
739	1417	1418	1477	1476
740	1418	1419	1478	1477
741	1419	1420	1479	1478
742	1420	1421	1480	1479
743	1421	1422	1481	1480
744	1422	1423	1482	1481
745	1423	1424	1483	1482
746	1424	1425	1484	1483
747	1425	1426	1485	1484
748	1426	1427	1486	1485
749	1427	1428	1487	1486
750	1428	1429	1488	1487
751	1429	1430	1489	1488
752	1430	1431	1490	1489
753	1431	1432	1491	1490
754	1432	1433	1492	1491
755	1433	1434	1493	1492
756	1434	1435	1494	1493
757	1435	1436	1495	1494
758	1436	1437	1496	1495
759	1437	1438	1497	1496
760	1438	1439	1498	1497
761	1439	1440	1499	1498
762	1440	1441	1500	1499
763	1441	1442	1501	1500
764	1442	1443	1502	1501
765	1443	1444	1503	1502
766	1444	1445	1504	1503
767	1445	1446	1505	1504
768	1446	1447	1506	1505
769	1447	1448	1507	1506
770	1448	1449	1508	1507
771	1449	1450	1509	1508
772	1450	1451	1510	1509
773	1451	1452	1511	1510
774	1452	1453	1512	1511
775	1453	1454	1513	1512
776	1454	1455	1514	1513
777	1455	1456	1515	1514
778	1456	1457	1516	1515
779	1457	1458	1517	1516
780	1458	75	76	1517
781	424	1459	1518	423
782	1459	1460	1519	1518
783	1460	1461	1520	1519
784	1461	1462	1521	1520
785	1462	1463	1522	1521
786	1463	1464	1523	1522
787	1464	1465	1524	1523
788	1465	1466	1525	1524
789	1466	1467	1526	1525
790	1467	1468	1527	1526
791	1468	1469	1528	1527
792	1469	1470	1529	1528
793	1470	1471	1530	1529
794	1471	1472	1531	1530
795	1472	1473	1532	1531
796	1473	1474	1533	1532
797	1474	1475	1534	1533
798	1475	1476	1535	1534
799	1476	1477	1536	1535
800	1477	1478	1537	1536
801	1478	1479	1538	1537
802	1479	1480	1539	1538
803	1480	1481	1540	1539
804	1481	1482	1541	1540
805	1482	1483	1542	1541
806	1483	1484	1543	1542
807	1484	1485	1544	1543
808	1485	1486	1545	1544
809	1486	1487	1546	1545
810	1487	1488	1547	1546
811	1488	1489	1548	1547
812	1489	1490	1549	1548
813	1490	1491	1550	1549
814	1491	1492	1551	1550
815	1492	1493	1552	1551
816	1493	1494	1553	1552
817	1494	1495	1554	1553
818	1495	1496	1555	1554
819	1496	1497	1556	1555
820	1497	1498	1557	1556
821	1498	1499	1558	1557
822	1499	1500	1559	1558
823	1500	1501	1560	1559
824	1501	1502	1561	1560
825	1502	1503	1562	1561
826	1503	1504	1563	1562
827	1504	1505	1564	1563
828	1505	1506	1565	1564
829	1506	1507	1566	1565
830	1507	1508	1567	1566
831	1508	1509	1568	1567
832	1509	1510	1569	1568
833	1510	1511	1570	1569
834	1511	1512	1571	1570
835	1512	1513	1572	1571
836	1513	1514	1573	1572
837	1514	1515	1574	1573
838	1515	1516	1575	1574
839	1516	1517	1576	1575
840	1517	76	77	1576
841	423	1518	1577	422
842	1518	1519	1578	1577
843	1519	1520	1579	1578
844	1520	1521	1580	1579
845	1521	1522	1581	1580
846	1522	1523	1582	1581
847	1523	1524	1583	1582
848	1524	1525	1584	1583
849	1525	1526	1585	1584
850	1526	1527	1586	1585
851	1527	1528	1587	1586
852	1528	1529	1588	1587
853	1529	1530	1589	1588
854	1530	1531	1590	1589
855	1531	1532	1591	1590
856	1532	1533	1592	1591
857	1533	1534	1593	1592
858	1534	1535	1594	1593
859	1535	1536	1595	1594
860	1536	1537	1596	1595
861	1537	1538	1597	1596
862	1538	1539	1598	1597
863	1539	1540	1599	1598
864	1540	1541	1600	1599
865	1541	1542	1601	1600
866	1542	1543	1602	1601
867	1543	1544	1603	1602
868	1544	1545	1604	1603
869	1545	1546	1605	1604
870	1546	1547	1606	1605
871	1547	1548	1607	1606
872	1548	1549	1608	1607
873	1549	1550	1609	1608
874	1550	1551	1610	1609
875	1551	1552	1611	1610
876	1552	1553	1612	1611
877	1553	1554	1613	1612
878	1554	1555	1614	1613
879	1555	1556	1615	1614
880	1556	1557	1616	1615
881	1557	1558	1617	1616
882	1558	1559	1618	1617
883	1559	1560	1619	1618
884	1560	1561	1620	1619
885	1561	1562	1621	1620
886	1562	1563	1622	1621
887	1563	1564	1623	1622
888	1564	1565	1624	1623
889	1565	1566	1625	1624
890	1566	1567	1626	1625
891	1567	1568	1627	1626
892	1568	1569	1628	1627
893	1569	1570	1629	1628
894	1570	1571	1630	1629
895	1571	1572	1631	1630
896	1572	1573	1632	1631
897	1573	1574	1633	1632
898	1574	1575	1634	1633
899	1575	1576	1635	1634
900	1576	77	78	1635
901	422	1577	1636	421
902	1577	1578	1637	1636
903	1578	1579	1638	1637
904	1579	1580	1639	1638
905	1580	1581	1640	1639
906	1581	1582	1641	1640
907	1582	1583	1642	1641
908	1583	1584	1643	1642
909	1584	1585	1644	1643
910	1585	1586	1645	1644
911	1586	1587	1646	1645
912	1587	1588	1647	1646
913	1588	1589	1648	1647
914	1589	1590	1649	1648
915	1590	1591	1650	1649
916	1591	1592	1651	1650
917	1592	1593	1652	1651
918	1593	1594	1653	1652
919	1594	1595	1654	1653
920	1595	1596	1655	1654
921	1596	1597	1656	1655
922	1597	1598	1657	1656
923	1598	1599	1658	1657
924	1599	1600	1659	1658
925	1600	1601	1660	1659
926	1601	1602	1661	1660
927	1602	1603	1662	1661
928	1603	1604	1663	1662
929	1604	1605	1664	1663
930	1605	1606	1665	1664
931	1606	1607	1666	1665
932	1607	1608	1667	1666
933	1608	1609	1668	1667
934	1609	1610	1669	1668
935	1610	1611	1670	1669
936	1611	1612	1671	1670
937	1612	1613	1672	1671
938	1613	1614	1673	1672
939	1614	1615	1674	1673
940	1615	1616	1675	1674
941	1616	1617	1676	1675
942	1617	1618	1677	1676
943	1618	1619	1678	1677
944	1619	1620	1679	1678
945	1620	1621	1680	1679
946	1621	1622	1681	1680
947	1622	1623	1682	1681
948	1623	1624	1683	1682
949	1624	1625	1684	1683
950	1625	1626	1685	1684
951	1626	1627	1686	1685
952	1627	1628	1687	1686
953	1628	1629	1688	1687
954	1629	1630	1689	1688
955	1630	1631	1690	1689
956	1631	1632	1691	1690
957	1632	1633	1692	1691
958	1633	1634	1693	1692
959	1634	1635	1694	1693
960	1635	78	79	1694
961	421	1636	1695	420
962	1636	1637	1696	1695
963	1637	1638	1697	1696
964	1638	1639	1698	1697
965	1639	1640	1699	1698
966	1640	1641	1700	1699
967	1641	1642	1701	1700
968	1642	1643	1702	1701
969	1643	1644	1703	1702
970	1644	1645	1704	1703
971	1645	1646	1705	1704
972	1646	1647	1706	1705
973	1647	1648	1707	1706
974	1648	1649	1708	1707
975	1649	1650	1709	1708
976	1650	1651	1710	1709
977	1651	1652	1711	1710
978	1652	1653	1712	1711
979	1653	1654	1713	1712
980	1654	1655	1714	1713
981	1655	1656	1715	1714
982	1656	1657	1716	1715
983	1657	1658	1717	1716
984	1658	1659	1718	1717
985	1659	1660	1719	1718
986	1660	1661	1720	1719
987	1661	1662	1721	1720
988	1662	1663	1722	1721
989	1663	1664	1723	1722
990	1664	1665	1724	1723
991	1665	1666	1725	1724
992	1666	1667	1726	1725
993	1667	1668	1727	1726
994	1668	1669	1728	1727
995	1669	1670	1729	1728
996	1670	1671	1730	1729
997	1671	1672	1731	1730
998	1672	1673	1732	1731
999	1673	1674	1733	1732
1000	1674	1675	1734	1733
1001	1675	1676	1735	1734
1002	1676	1677	1736	1735
1003	1677	1678	1737	1736
1004	1678	1679	1738	1737
1005	1679	1680	1739	1738
1006	1680	1681	1740	1739
1007	1681	1682	1741	1740
1008	1682	1683	1742	1741
1009	1683	1684	1743	1742
1010	1684	1685	1744	1743
1011	1685	1686	1745	1744
1012	1686	1687	1746	1745
1013	1687	1688	1747	1746
1014	1688	1689	1748	1747
1015	1689	1690	1749	1748
1016	1690	1691	1750	1749
1017	1691	1692	1751	1750
1018	1692	1693	1752	1751
1019	1693	1694	1753	1752
1020	1694	79	80	1753
1021	420	1695	1754	419
1022	1695	1696	1755	1754
1023	1696	1697	1756	1755
1024	1697	1698	1757	1756
1025	1698	1699	1758	1757
1026	1699	1700	1759	1758
1027	1700	1701	1760	1759
1028	1701	1702	1761	1760
1029	1702	1703	1762	1761
1030	1703	1704	1763	1762
1031	1704	1705	1764	1763
1032	1705	1706	1765	1764
1033	1706	1707	1766	1765
1034	1707	1708	1767	1766
1035	1708	1709	1768	1767
1036	1709	1710	1769	1768
1037	1710	1711	1770	1769
1038	1711	1712	1771	1770
1039	1712	1713	1772	1771
1040	1713	1714	1773	1772
1041	1714	1715	1774	1773
1042	1715	1716	1775	1774
1043	1716	1717	1776	1775
1044	1717	1718	1777	1776
1045	1718	1719	1778	1777
1046	1719	1720	1779	1778
1047	1720	1721	1780	1779
1048	1721	1722	1781	1780
1049	1722	1723	1782	1781
1050	1723	1724	1783	1782
1051	1724	1725	1784	1783
1052	1725	1726	1785	1784
1053	1726	1727	1786	1785
1054	1727	1728	1787	1786
1055	1728	1729	1788	1787
1056	1729	1730	1789	1788
1057	1730	1731	1790	1789
1058	1731	1732	1791	1790
1059	1732	1733	1792	1791
1060	1733	1734	1793	1792
1061	1734	1735	1794	1793
1062	1735	1736	1795	1794
1063	1736	1737	1796	1795
1064	1737	1738	1797	1796
1065	1738	1739	1798	1797
1066	1739	1740	1799	1798
1067	1740	1741	1800	1799
1068	1741	1742	1801	1800
1069	1742	1743	1802	1801
1070	1743	1744	1803	1802
1071	1744	1745	1804	1803
1072	1745	1746	1805	1804
1073	1746	1747	1806	1805
1074	1747	1748	1807	1806
1075	1748	1749	1808	1807
1076	1749	1750	1809	1808
1077	1750	1751	1810	1809
1078	1751	1752	1811	1810
1079	1752	1753	1812	1811
1080	1753	80	81	1812
1081	419	1754	1813	418
1082	1754	1755	1814	1813
1083	1755	1756	1815	1814
1084	1756	1757	1816	1815
1085	1757	1758	1817	1816
1086	1758	1759	1818	1817
1087	1759	1760	1819	1818
1088	1760	1761	1820	1819
1089	1761	1762	1821	1820
1090	1762	1763	1822	1821
1091	1763	1764	1823	1822
1092	1764	1765	1824	1823
1093	1765	1766	1825	1824
1094	1766	1767	1826	1825
1095	1767	1768	1827	1826
1096	1768	1769	1828	1827
1097	1769	1770	1829	1828
1098	1770	1771	1830	1829
1099	1771	1772	1831	1830
1100	1772	1773	1832	1831
1101	1773	1774	1833	1832
1102	1774	1775	1834	1833
1103	1775	1776	1835	1834
1104	1776	1777	1836	1835
1105	1777	1778	1837	1836
1106	1778	1779	1838	1837
1107	1779	1780	1839	1838
1108	1780	1781	1840	1839
1109	1781	1782	1841	1840
1110	1782	1783	1842	1841
1111	1783	1784	1843	1842
1112	1784	1785	1844	1843
1113	1785	1786	1845	1844
1114	1786	1787	1846	1845
1115	1787	1788	1847	1846
1116	1788	1789	1848	1847
1117	1789	1790	1849	1848
1118	1790	1791	1850	1849
1119	1791	1792	1851	1850
1120	1792	1793	1852	1851
1121	1793	1794	1853	1852
1122	1794	1795	1854	1853
1123	1795	1796	1855	1854
1124	1796	1797	1856	1855
1125	1797	1798	1857	1856
1126	1798	1799	1858	1857
1127	1799	1800	1859	1858
1128	1800	1801	1860	1859
1129	1801	1802	1861	1860
1130	1802	1803	1862	1861
1131	1803	1804	1863	1862
1132	1804	1805	1864	1863
1133	1805	1806	1865	1864
1134	1806	1807	1866	1865
1135	1807	1808	1867	1866
1136	1808	1809	1868	1867
1137	1809	1810	1869	1868
1138	1810	1811	1870	1869
1139	1811	1812	1871	1870
1140	1812	81	82	1871
1141	418	1813	1872	417
1142	1813	1814	1873	1872
1143	1814	1815	1874	1873
1144	1815	1816	1875	1874
1145	1816	1817	1876	1875
1146	1817	1818	1877	1876
1147	1818	1819	1878	1877
1148	1819	1820	1879	1878
1149	1820	1821	1880	1879
1150	1821	1822	1881	1880
1151	1822	1823	1882	1881
1152	1823	1824	1883	1882
1153	1824	1825	1884	1883
1154	1825	1826	1885	1884
1155	1826	1827	1886	1885
1156	1827	1828	1887	1886
1157	1828	1829	1888	1887
1158	1829	1830	1889	1888
1159	1830	1831	1890	1889
1160	1831	1832	1891	1890
1161	1832	1833	1892	1891
1162	1833	1834	1893	1892
1163	1834	1835	1894	1893
1164	1835	1836	1895	1894
1165	1836	1837	1896	1895
1166	1837	1838	1897	1896
1167	1838	1839	1898	1897
1168	1839	1840	1899	1898
1169	1840	1841	1900	1899
1170	1841	1842	1901	1900
1171	1842	1843	1902	1901
1172	1843	1844	1903	1902
1173	1844	1845	1904	1903
1174	1845	1846	1905	1904
1175	1846	1847	1906	1905
1176	1847	1848	1907	1906
1177	1848	1849	1908	1907
1178	1849	1850	1909	1908
1179	1850	1851	1910	1909
1180	1851	1852	1911	1910
1181	1852	1853	1912	1911
1182	1853	1854	1913	1912
1183	1854	1855	1914	1913
1184	1855	1856	1915	1914
1185	1856	1857	1916	1915
1186	1857	1858	1917	1916
1187	1858	1859	1918	1917
1188	1859	1860	1919	1918
1189	1860	1861	1920	1919
1190	1861	1862	1921	1920
1191	1862	1863	1922	1921
1192	1863	1864	1923	1922
1193	1864	1865	1924	1923
1194	1865	1866	1925	1924
1195	1866	1867	1926	1925
1196	1867	1868	1927	1926
1197	1868	1869	1928	1927
1198	1869	1870	1929	1928
1199	1870	1871	1930	1929
1200	1871	82	83	1930
1201	417	1872	1931	416
1202	1872	1873	1932	1931
1203	1873	1874	1933	1932
1204	1874	1875	1934	1933
1205	1875	1876	1935	1934
1206	1876	1877	1936	1935
1207	1877	1878	1937	1936
1208	1878	1879	1938	1937
1209	1879	1880	1939	1938
1210	1880	1881	1940	1939
1211	1881	1882	1941	1940
1212	1882	1883	1942	1941
1213	1883	1884	1943	1942
1214	1884	1885	1944	1943
1215	1885	1886	1945	1944
1216	1886	1887	1946	1945
1217	1887	1888	1947	1946
1218	1888	1889	1948	1947
1219	1889	1890	1949	1948
1220	1890	1891	1950	1949
1221	1891	1892	1951	1950
1222	1892	1893	1952	1951
1223	1893	1894	1953	1952
1224	1894	1895	1954	1953
1225	1895	1896	1955	1954
1226	1896	1897	1956	1955
1227	1897	1898	1957	1956
1228	1898	1899	1958	1957
1229	1899	1900	1959	1958
1230	1900	1901	1960	1959
1231	1901	1902	1961	1960
1232	1902	1903	1962	1961
1233	1903	1904	1963	1962
1234	1904	1905	1964	1963
1235	1905	1906	1965	1964
1236	1906	1907	1966	1965
1237	1907	1908	1967	1966
1238	1908	1909	1968	1967
1239	1909	1910	1969	1968
1240	1910	1911	1970	1969
1241	1911	1912	1971	1970
1242	1912	1913	1972	1971
1243	1913	1914	1973	1972
1244	1914	1915	1974	1973
1245	1915	1916	1975	1974
1246	1916	1917	1976	1975
1247	1917	1918	1977	1976
1248	1918	1919	1978	1977
1249	1919	1920	1979	1978
1250	1920	1921	1980	1979
1251	1921	1922	1981	1980
1252	1922	1923	1982	1981
1253	1923	1924	1983	1982
1254	1924	1925	1984	1983
1255	1925	1926	1985	1984
1256	1926	1927	1986	1985
1257	1927	1928	1987	1986
1258	1928	1929	1988	1987
1259	1929	1930	1989	1988
1260	1930	83	84	1989
1261	416	1931	1990	415
1262	1931	1932	1991	1990
1263	1932	1933	1992	1991
1264	1933	1934	1993	1992
1265	1934	1935	1994	1993
1266	1935	1936	1995	1994
1267	1936	1937	1996	1995
1268	1937	1938	1997	1996
1269	1938	1939	1998	1997
1270	1939	1940	1999	1998
1271	1940	1941	2000	1999
1272	1941	1942	2001	2000
1273	1942	1943	2002	2001
1274	1943	1944	2003	2002
1275	1944	1945	2004	2003
1276	1945	1946	2005	2004
1277	1946	1947	2006	2005
1278	1947	1948	2007	2006
1279	1948	1949	2008	2007
1280	1949	1950	2009	2008
1281	1950	1951	2010	2009
1282	1951	1952	2011	2010
1283	1952	1953	2012	2011
1284	1953	1954	2013	2012
1285	1954	1955	2014	2013
1286	1955	1956	2015	2014
1287	1956	1957	2016	2015
1288	1957	1958	2017	2016
1289	1958	1959	2018	2017
1290	1959	1960	2019	2018
1291	1960	1961	2020	2019
1292	1961	1962	2021	2020
1293	1962	1963	2022	2021
1294	1963	1964	2023	2022
1295	1964	1965	2024	2023
1296	1965	1966	2025	2024
1297	1966	1967	2026	2025
1298	1967	1968	2027	2026
1299	1968	1969	2028	2027
1300	1969	1970	2029	2028
1301	1970	1971	2030	2029
1302	1971	1972	2031	2030
1303	1972	1973	2032	2031
1304	1973	1974	2033	2032
1305	1974	1975	2034	2033
1306	1975	1976	2035	2034
1307	1976	1977	2036	2035
1308	1977	1978	2037	2036
1309	1978	1979	2038	2037
1310	1979	1980	2039	2038
1311	1980	1981	2040	2039
1312	1981	1982	2041	2040
1313	1982	1983	2042	2041
1314	1983	1984	2043	2042
1315	1984	1985	2044	2043
1316	1985	1986	2045	2044
1317	1986	1987	2046	2045
1318	1987	1988	2047	2046
1319	1988	1989	2048	2047
1320	1989	84	85	2048
1321	415	1990	2049	414
1322	1990	1991	2050	2049
1323	1991	1992	2051	2050
1324	1992	1993	2052	2051
1325	1993	1994	2053	2052
1326	1994	1995	2054	2053
1327	1995	1996	2055	2054
1328	1996	1997	2056	2055
1329	1997	1998	2057	2056
1330	1998	1999	2058	2057
1331	1999	2000	2059	2058
1332	2000	2001	2060	2059
1333	2001	2002	2061	2060
1334	2002	2003	2062	2061
1335	2003	2004	2063	2062
1336	2004	2005	2064	2063
1337	2005	2006	2065	2064
1338	2006	2007	2066	2065
1339	2007	2008	2067	2066
1340	2008	2009	2068	2067
1341	2009	2010	2069	2068
1342	2010	2011	2070	2069
1343	2011	2012	2071	2070
1344	2012	2013	2072	2071
1345	2013	2014	2073	2072
1346	2014	2015	2074	2073
1347	2015	2016	2075	2074
1348	2016	2017	2076	2075
1349	2017	2018	2077	2076
1350	2018	2019	2078	2077
1351	2019	2020	2079	2078
1352	2020	2021	2080	2079
1353	2021	2022	2081	2080
1354	2022	2023	2082	2081
1355	2023	2024	2083	2082
1356	2024	2025	2084	2083
1357	2025	2026	2085	2084
1358	2026	2027	2086	2085
1359	2027	2028	2087	2086
1360	2028	2029	2088	2087
1361	2029	2030	2089	2088
1362	2030	2031	2090	2089
1363	2031	2032	2091	2090
1364	2032	2033	2092	2091
1365	2033	2034	2093	2092
1366	2034	2035	2094	2093
1367	2035	2036	2095	2094
1368	2036	2037	2096	2095
1369	2037	2038	2097	2096
1370	2038	2039	2098	2097
1371	2039	2040	2099	2098
1372	2040	2041	2100	2099
1373	2041	2042	2101	2100
1374	2042	2043	2102	2101
1375	2043	2044	2103	2102
1376	2044	2045	2104	2103
1377	2045	2046	2105	2104
1378	2046	2047	2106	2105
1379	2047	2048	2107	2106
1380	2048	85	86	2107
1381	414	2049	2108	413
1382	2049	2050	2109	2108
1383	2050	2051	2110	2109
1384	2051	2052	2111	2110
1385	2052	2053	2112	2111
1386	2053	2054	2113	2112
1387	2054	2055	2114	2113
1388	2055	2056	2115	2114
1389	2056	2057	2116	2115
1390	2057	2058	2117	2116
1391	2058	2059	2118	2117
1392	2059	2060	2119	2118
1393	2060	2061	2120	2119
1394	2061	2062	2121	2120
1395	2062	2063	2122	2121
1396	2063	2064	2123	2122
1397	2064	2065	2124	2123
1398	2065	2066	2125	2124
1399	2066	2067	2126	2125
1400	2067	2068	2127	2126
1401	2068	2069	2128	2127
1402	2069	2070	2129	2128
1403	2070	2071	2130	2129
1404	2071	2072	2131	2130
1405	2072	2073	2132	2131
1406	2073	2074	2133	2132
1407	2074	2075	2134	2133
1408	2075	2076	2135	2134
1409	2076	2077	2136	2135
1410	2077	2078	2137	2136
1411	2078	2079	2138	2137
1412	2079	2080	2139	2138
1413	2080	2081	2140	2139
1414	2081	2082	2141	2140
1415	2082	2083	2142	2141
1416	2083	2084	2143	2142
1417	2084	2085	2144	2143
1418	2085	2086	2145	2144
1419	2086	2087	2146	2145
1420	2087	2088	2147	2146
1421	2088	2089	2148	2147
1422	2089	2090	2149	2148
1423	2090	2091	2150	2149
1424	2091	2092	2151	2150
1425	2092	2093	2152	2151
1426	2093	2094	2153	2152
1427	2094	2095	2154	2153
1428	2095	2096	2155	2154
1429	2096	2097	2156	2155
1430	2097	2098	2157	2156
1431	2098	2099	2158	2157
1432	2099	2100	2159	2158
1433	2100	2101	2160	2159
1434	2101	2102	2161	2160
1435	2102	2103	2162	2161
1436	2103	2104	2163	2162
1437	2104	2105	2164	2163
1438	2105	2106	2165	2164
1439	2106	2107	2166	2165
1440	2107	86	87	2166
1441	413	2108	2167	412
1442	2108	2109	2168	2167
1443	2109	2110	2169	2168
1444	2110	2111	2170	2169
1445	2111	2112	2171	2170
1446	2112	2113	2172	2171
1447	2113	2114	2173	2172
1448	2114	2115	2174	2173
1449	2115	2116	2175	2174
1450	2116	2117	2176	2175
1451	2117	2118	2177	2176
1452	2118	2119	2178	2177
1453	2119	2120	2179	2178
1454	2120	2121	2180	2179
1455	2121	2122	2181	2180
1456	2122	2123	2182	2181
1457	2123	2124	2183	2182
1458	2124	2125	2184	2183
1459	2125	2126	2185	2184
1460	2126	2127	2186	2185
1461	2127	2128	2187	2186
1462	2128	2129	2188	2187
1463	2129	2130	2189	2188
1464	2130	2131	2190	2189
1465	2131	2132	2191	2190
1466	2132	2133	2192	2191
1467	2133	2134	2193	2192
1468	2134	2135	2194	2193
1469	2135	2136	2195	2194
1470	2136	2137	2196	2195
1471	2137	2138	2197	2196
1472	2138	2139	2198	2197
1473	2139	2140	2199	2198
1474	2140	2141	2200	2199
1475	2141	2142	2201	2200
1476	2142	2143	2202	2201
1477	2143	2144	2203	2202
1478	2144	2145	2204	2203
1479	2145	2146	2205	2204
1480	2146	2147	2206	2205
1481	2147	2148	2207	2206
1482	2148	2149	2208	2207
1483	2149	2150	2209	2208
1484	2150	2151	2210	2209
1485	2151	2152	2211	2210
1486	2152	2153	2212	2211
1487	2153	2154	2213	2212
1488	2154	2155	2214	2213
1489	2155	2156	2215	2214
1490	2156	2157	2216	2215
1491	2157	2158	2217	2216
1492	2158	2159	2218	2217
1493	2159	2160	2219	2218
1494	2160	2161	2220	2219
1495	2161	2162	2221	2220
1496	2162	2163	2222	2221
1497	2163	2164	2223	2222
1498	2164	2165	2224	2223
1499	2165	2166	2225	2224
1500	2166	87	88	2225
1501	412	2167	2226	411
1502	2167	2168	2227	2226
1503	2168	2169	2228	2227
1504	2169	2170	2229	2228
1505	2170	2171	2230	2229
1506	2171	2172	2231	2230
1507	2172	2173	2232	2231
1508	2173	2174	2233	2232
1509	2174	2175	2234	2233
1510	2175	2176	2235	2234
1511	2176	2177	2236	2235
1512	2177	2178	2237	2236
1513	2178	2179	2238	2237
1514	2179	2180	2239	2238
1515	2180	2181	2240	2239
1516	2181	2182	2241	2240
1517	2182	2183	2242	2241
1518	2183	2184	2243	2242
1519	2184	2185	2244	2243
1520	2185	2186	2245	2244
1521	2186	2187	2246	2245
1522	2187	2188	2247	2246
1523	2188	2189	2248	2247
1524	2189	2190	2249	2248
1525	2190	2191	2250	2249
1526	2191	2192	2251	2250
1527	2192	2193	2252	2251
1528	2193	2194	2253	2252
1529	2194	2195	2254	2253
1530	2195	2196	2255	2254
1531	2196	2197	2256	2255
1532	2197	2198	2257	2256
1533	2198	2199	2258	2257
1534	2199	2200	2259	2258
1535	2200	2201	2260	2259
1536	2201	2202	2261	2260
1537	2202	2203	2262	2261
1538	2203	2204	2263	2262
1539	2204	2205	2264	2263
1540	2205	2206	2265	2264
1541	2206	2207	2266	2265
1542	2207	2208	2267	2266
1543	2208	2209	2268	2267
1544	2209	2210	2269	2268
1545	2210	2211	2270	2269
1546	2211	2212	2271	2270
1547	2212	2213	2272	2271
1548	2213	2214	2273	2272
1549	2214	2215	2274	2273
1550	2215	2216	2275	2274
1551	2216	2217	2276	2275
1552	2217	2218	2277	2276
1553	2218	2219	2278	2277
1554	2219	2220	2279	2278
1555	2220	2221	2280	2279
1556	2221	2222	2281	2280
1557	2222	2223	2282	2281
1558	2223	2224	2283	2282
1559	2224	2225	2284	2283
1560	2225	88	89	2284
1561	411	2226	2285	410
1562	2226	2227	2286	2285
1563	2227	2228	2287	2286
1564	2228	2229	2288	2287
1565	2229	2230	2289	2288
1566	2230	2231	2290	2289
1567	2231	2232	2291	2290
1568	2232	2233	2292	2291
1569	2233	2234	2293	2292
1570	2234	2235	2294	2293
1571	2235	2236	2295	2294
1572	2236	2237	2296	2295
1573	2237	2238	2297	2296
1574	2238	2239	2298	2297
1575	2239	2240	2299	2298
1576	2240	2241	2300	2299
1577	2241	2242	2301	2300
1578	2242	2243	2302	2301
1579	2243	2244	2303	2302
1580	2244	2245	2304	2303
1581	2245	2246	2305	2304
1582	2246	2247	2306	2305
1583	2247	2248	2307	2306
1584	2248	2249	2308	2307
1585	2249	2250	2309	2308
1586	2250	2251	2310	2309
1587	2251	2252	2311	2310
1588	2252	2253	2312	2311
1589	2253	2254	2313	2312
1590	2254	2255	2314	2313
1591	2255	2256	2315	2314
1592	2256	2257	2316	2315
1593	2257	2258	2317	2316
1594	2258	2259	2318	2317
1595	2259	2260	2319	2318
1596	2260	2261	2320	2319
1597	2261	2262	2321	2320
1598	2262	2263	2322	2321
1599	2263	2264	2323	2322
1600	2264	2265	2324	2323
1601	2265	2266	2325	2324
1602	2266	2267	2326	2325
1603	2267	2268	2327	2326
1604	2268	2269	2328	2327
1605	2269	2270	2329	2328
1606	2270	2271	2330	2329
1607	2271	2272	2331	2330
1608	2272	2273	2332	2331
1609	2273	2274	2333	2332
1610	2274	2275	2334	2333
1611	2275	2276	2335	2334
1612	2276	2277	2336	2335
1613	2277	2278	2337	2336
1614	2278	2279	2338	2337
1615	2279	2280	2339	2338
1616	2280	2281	2340	2339
1617	2281	2282	2341	2340
1618	2282	2283	2342	2341
1619	2283	2284	2343	2342
1620	2284	89	90	2343
1621	410	2285	2344	409
1622	2285	2286	2345	2344
1623	2286	2287	2346	2345
1624	2287	2288	2347	2346
1625	2288	2289	2348	2347
1626	2289	2290	2349	2348
1627	2290	2291	2350	2349
1628	2291	2292	2351	2350
1629	2292	2293	2352	2351
1630	2293	2294	2353	2352
1631	2294	2295	2354	2353
1632	2295	2296	2355	2354
1633	2296	2297	2356	2355
1634	2297	2298	2357	2356
1635	2298	2299	2358	2357
1636	2299	2300	2359	2358
1637	2300	2301	2360	2359
1638	2301	2302	2361	2360
1639	2302	2303	2362	2361
1640	2303	2304	2363	2362
1641	2304	2305	2364	2363
1642	2305	2306	2365	2364
1643	2306	2307	2366	2365
1644	2307	2308	2367	2366
1645	2308	2309	2368	2367
1646	2309	2310	2369	2368
1647	2310	2311	2370	2369
1648	2311	2312	2371	2370
1649	2312	2313	2372	2371
1650	2313	2314	2373	2372
1651	2314	2315	2374	2373
1652	2315	2316	2375	2374
1653	2316	2317	2376	2375
1654	2317	2318	2377	2376
1655	2318	2319	2378	2377
1656	2319	2320	2379	2378
1657	2320	2321	2380	2379
1658	2321	2322	2381	2380
1659	2322	2323	2382	2381
1660	2323	2324	2383	2382
1661	2324	2325	2384	2383
1662	2325	2326	2385	2384
1663	2326	2327	2386	2385
1664	2327	2328	2387	2386
1665	2328	2329	2388	2387
1666	2329	2330	2389	2388
1667	2330	2331	2390	2389
1668	2331	2332	2391	2390
1669	2332	2333	2392	2391
1670	2333	2334	2393	2392
1671	2334	2335	2394	2393
1672	2335	2336	2395	2394
1673	2336	2337	2396	2395
1674	2337	2338	2397	2396
1675	2338	2339	2398	2397
1676	2339	2340	2399	2398
1677	2340	2341	2400	2399
1678	2341	2342	2401	2400
1679	2342	2343	2402	2401
1680	2343	90	91	2402
1681	409	2344	2403	408
1682	2344	2345	2404	2403
1683	2345	2346	2405	2404
1684	2346	2347	2406	2405
1685	2347	2348	2407	2406
1686	2348	2349	2408	2407
1687	2349	2350	2409	2408
1688	2350	2351	2410	2409
1689	2351	2352	2411	2410
1690	2352	2353	2412	2411
1691	2353	2354	2413	2412
1692	2354	2355	2414	2413
1693	2355	2356	2415	2414
1694	2356	2357	2416	2415
1695	2357	2358	2417	2416
1696	2358	2359	2418	2417
1697	2359	2360	2419	2418
1698	2360	2361	2420	2419
1699	2361	2362	2421	2420
1700	2362	2363	2422	2421
1701	2363	2364	2423	2422
1702	2364	2365	2424	2423
1703	2365	2366	2425	2424
1704	2366	2367	2426	2425
1705	2367	2368	2427	2426
1706	2368	2369	2428	2427
1707	2369	2370	2429	2428
1708	2370	2371	2430	2429
1709	2371	2372	2431	2430
1710	2372	2373	2432	2431
1711	2373	2374	2433	2432
1712	2374	2375	2434	2433
1713	2375	2376	2435	2434
1714	2376	2377	2436	2435
1715	2377	2378	2437	2436
1716	2378	2379	2438	2437
1717	2379	2380	2439	2438
1718	2380	2381	2440	2439
1719	2381	2382	2441	2440
1720	2382	2383	2442	2441
1721	2383	2384	2443	2442
1722	2384	2385	2444	2443
1723	2385	2386	2445	2444
1724	2386	2387	2446	2445
1725	2387	2388	2447	2446
1726	2388	2389	2448	2447
1727	2389	2390	2449	2448
1728	2390	2391	2450	2449
1729	2391	2392	2451	2450
1730	2392	2393	2452	2451
1731	2393	2394	2453	2452
1732	2394	2395	2454	2453
1733	2395	2396	2455	2454
1734	2396	2397	2456	2455
1735	2397	2398	2457	2456
1736	2398	2399	2458	2457
1737	2399	2400	2459	2458
1738	2400	2401	2460	2459
1739	2401	2402	2461	2460
1740	2402	91	92	2461
1741	408	2403	2462	407
1742	2403	2404	2463	2462
1743	2404	2405	2464	2463
1744	2405	2406	2465	2464
1745	2406	2407	2466	2465
1746	2407	2408	2467	2466
1747	2408	2409	2468	2467
1748	2409	2410	2469	2468
1749	2410	2411	2470	2469
1750	2411	2412	2471	2470
1751	2412	2413	2472	2471
1752	2413	2414	2473	2472
1753	2414	2415	2474	2473
1754	2415	2416	2475	2474
1755	2416	2417	2476	2475
1756	2417	2418	2477	2476
1757	2418	2419	2478	2477
1758	2419	2420	2479	2478
1759	2420	2421	2480	2479
1760	2421	2422	2481	2480
1761	2422	2423	2482	2481
1762	2423	2424	2483	2482
1763	2424	2425	2484	2483
1764	2425	2426	2485	2484
1765	2426	2427	2486	2485
1766	2427	2428	2487	2486
1767	2428	2429	2488	2487
1768	2429	2430	2489	2488
1769	2430	2431	2490	2489
1770	2431	2432	2491	2490
1771	2432	2433	2492	2491
1772	2433	2434	2493	2492
1773	2434	2435	2494	2493
1774	2435	2436	2495	2494
1775	2436	2437	2496	2495
1776	2437	2438	2497	2496
1777	2438	2439	2498	2497
1778	2439	2440	2499	2498
1779	2440	2441	2500	2499
1780	2441	2442	2501	2500
1781	2442	2443	2502	2501
1782	2443	2444	2503	2502
1783	2444	2445	2504	2503
1784	2445	2446	2505	2504
1785	2446	2447	2506	2505
1786	2447	2448	2507	2506
1787	2448	2449	2508	2507
1788	2449	2450	2509	2508
1789	2450	2451	2510	2509
1790	2451	2452	2511	2510
1791	2452	2453	2512	2511
1792	2453	2454	2513	2512
1793	2454	2455	2514	2513
1794	2455	2456	2515	2514
1795	2456	2457	2516	2515
1796	2457	2458	2517	2516
1797	2458	2459	2518	2517
1798	2459	2460	2519	2518
1799	2460	2461	2520	2519
1800	2461	92	93	2520
1801	407	2462	2521	406
1802	2462	2463	2522	2521
1803	2463	2464	2523	2522
1804	2464	2465	2524	2523
1805	2465	2466	2525	2524
1806	2466	2467	2526	2525
1807	2467	2468	2527	2526
1808	2468	2469	2528	2527
1809	2469	2470	2529	2528
1810	2470	2471	2530	2529
1811	2471	2472	2531	2530
1812	2472	2473	2532	2531
1813	2473	2474	2533	2532
1814	2474	2475	2534	2533
1815	2475	2476	2535	2534
1816	2476	2477	2536	2535
1817	2477	2478	2537	2536
1818	2478	2479	2538	2537
1819	2479	2480	2539	2538
1820	2480	2481	2540	2539
1821	2481	2482	2541	2540
1822	2482	2483	2542	2541
1823	2483	2484	2543	2542
1824	2484	2485	2544	2543
1825	2485	2486	2545	2544
1826	2486	2487	2546	2545
1827	2487	2488	2547	2546
1828	2488	2489	2548	2547
1829	2489	2490	2549	2548
1830	2490	2491	2550	2549
1831	2491	2492	2551	2550
1832	2492	2493	2552	2551
1833	2493	2494	2553	2552
1834	2494	2495	2554	2553
1835	2495	2496	2555	2554
1836	2496	2497	2556	2555
1837	2497	2498	2557	2556
1838	2498	2499	2558	2557
1839	2499	2500	2559	2558
1840	2500	2501	2560	2559
1841	2501	2502	2561	2560
1842	2502	2503	2562	2561
1843	2503	2504	2563	2562
1844	2504	2505	2564	2563
1845	2505	2506	2565	2564
1846	2506	2507	2566	2565
1847	2507	2508	2567	2566
1848	2508	2509	2568	2567
1849	2509	2510	2569	2568
1850	2510	2511	2570	2569
1851	2511	2512	2571	2570
1852	2512	2513	2572	2571
1853	2513	2514	2573	2572
1854	2514	2515	2574	2573
1855	2515	2516	2575	2574
1856	2516	2517	2576	2575
1857	2517	2518	2577	2576
1858	2518	2519	2578	2577
1859	2519	2520	2579	2578
1860	2520	93	94	2579
1861	406	2521	2580	405
1862	2521	2522	2581	2580
1863	2522	2523	2582	2581
1864	2523	2524	2583	2582
1865	2524	2525	2584	2583
1866	2525	2526	2585	2584
1867	2526	2527	2586	2585
1868	2527	2528	2587	2586
1869	2528	2529	2588	2587
1870	2529	2530	2589	2588
1871	2530	2531	2590	2589
1872	2531	2532	2591	2590
1873	2532	2533	2592	2591
1874	2533	2534	2593	2592
1875	2534	2535	2594	2593
1876	2535	2536	2595	2594
1877	2536	2537	2596	2595
1878	2537	2538	2597	2596
1879	2538	2539	2598	2597
1880	2539	2540	2599	2598
1881	2540	2541	2600	2599
1882	2541	2542	2601	2600
1883	2542	2543	2602	2601
1884	2543	2544	2603	2602
1885	2544	2545	2604	2603
1886	2545	2546	2605	2604
1887	2546	2547	2606	2605
1888	2547	2548	2607	2606
1889	2548	2549	2608	2607
1890	2549	2550	2609	2608
1891	2550	2551	2610	2609
1892	2551	2552	2611	2610
1893	2552	2553	2612	2611
1894	2553	2554	2613	2612
1895	2554	2555	2614	2613
1896	2555	2556	2615	2614
1897	2556	2557	2616	2615
1898	2557	2558	2617	2616
1899	2558	2559	2618	2617
1900	2559	2560	2619	2618
1901	2560	2561	2620	2619
1902	2561	2562	2621	2620
1903	2562	2563	2622	2621
1904	2563	2564	2623	2622
1905	2564	2565	2624	2623
1906	2565	2566	2625	2624
1907	2566	2567	2626	2625
1908	2567	2568	2627	2626
1909	2568	2569	2628	2627
1910	2569	2570	2629	2628
1911	2570	2571	2630	2629
1912	2571	2572	2631	2630
1913	2572	2573	2632	2631
1914	2573	2574	2633	2632
1915	2574	2575	2634	2633
1916	2575	2576	2635	2634
1917	2576	2577	2636	2635
1918	2577	2578	2637	2636
1919	2578	2579	2638	2637
1920	2579	94	95	2638
1921	405	2580	2639	404
1922	2580	2581	2640	2639
1923	2581	2582	2641	2640
1924	2582	2583	2642	2641
1925	2583	2584	2643	2642
1926	2584	2585	2644	2643
1927	2585	2586	2645	2644
1928	2586	2587	2646	2645
1929	2587	2588	2647	2646
1930	2588	2589	2648	2647
1931	2589	2590	2649	2648
1932	2590	2591	2650	2649
1933	2591	2592	2651	2650
1934	2592	2593	2652	2651
1935	2593	2594	2653	2652
1936	2594	2595	2654	2653
1937	2595	2596	2655	2654
1938	2596	2597	2656	2655
1939	2597	2598	2657	2656
1940	2598	2599	2658	2657
1941	2599	2600	2659	2658
1942	2600	2601	2660	2659
1943	2601	2602	2661	2660
1944	2602	2603	2662	2661
1945	2603	2604	2663	2662
1946	2604	2605	2664	2663
1947	2605	2606	2665	2664
1948	2606	2607	2666	2665
1949	2607	2608	2667	2666
1950	2608	2609	2668	2667
1951	2609	2610	2669	2668
1952	2610	2611	2670	2669
1953	2611	2612	2671	2670
1954	2612	2613	2672	2671
1955	2613	2614	2673	2672
1956	2614	2615	2674	2673
1957	2615	2616	2675	2674
1958	2616	2617	2676	2675
1959	2617	2618	2677	2676
1960	2618	2619	2678	2677
1961	2619	2620	2679	2678
1962	2620	2621	2680	2679
1963	2621	2622	2681	2680
1964	2622	2623	2682	2681
1965	2623	2624	2683	2682
1966	2624	2625	2684	2683
1967	2625	2626	2685	2684
1968	2626	2627	2686	2685
1969	2627	2628	2687	2686
1970	2628	2629	2688	2687
1971	2629	2630	2689	2688
1972	2630	2631	2690	2689
1973	2631	2632	2691	2690
1974	2632	2633	2692	2691
1975	2633	2634	2693	2692
1976	2634	2635	2694	2693
1977	2635	2636	2695	2694
1978	2636	2637	2696	2695
1979	2637	2638	2697	2696
1980	2638	95	96	2697
1981	404	2639	2698	403
1982	2639	2640	2699	2698
1983	2640	2641	2700	2699
1984	2641	2642	2701	2700
1985	2642	2643	2702	2701
1986	2643	2644	2703	2702
1987	2644	2645	2704	2703
1988	2645	2646	2705	2704
1989	2646	2647	2706	2705
1990	2647	2648	2707	2706
1991	2648	2649	2708	2707
1992	2649	2650	2709	2708
1993	2650	2651	2710	2709
1994	2651	2652	2711	2710
1995	2652	2653	2712	2711
1996	2653	2654	2713	2712
1997	2654	2655	2714	2713
1998	2655	2656	2715	2714
1999	2656	2657	2716	2715
[truncated: 16,961 more rows]
