# Supplementary material for: An in-silico benchmark for the tricuspid heart valve – Geometry, finite element mesh, Abaqus simulation, and result data set
Source: Data Brief. 2021 Dec 2;39:107664. doi: 10.1016/j.dib.2021.107664 (PMC8668829; doi:10.1016/j.dib.2021.107664)
Supplement: Supplementary Data S1 — Supplementary Raw Research Data. This is open data under the CC BY license http://creativecommons.org/licenses/by/4.0/ [file mmc1.zip › DataInBrief_TricuspidValveBenchmark/Abaqus_Simulation_Files/04_Model_section.inp]

**
*SHELL SECTION, ELSET=PROP_TV, MATERIAL=MAT_TV,
section integration = GAUSS
0.396, 5
*Transverse Shear
40., 40., 0.
**
*SOLID SECTION, ELSET=PROP_CHORD, MATERIAL=MAT_CH
0.171
**
**
*Nset, nset=Set-1
   2,   3,  64,  65,  66,  67,  68,  69,  70,  71,  72,  73,  74,  75,  76,  77
  78,  79,  80,  81,  82,  83,  84,  85,  86,  87,  88,  89,  90,  91,  92,  93
  94,  95,  96,  97,  98,  99, 100, 101, 102, 103, 104, 105, 106, 107, 108, 109
 110, 111, 112, 113, 114, 115, 116, 117, 118, 119, 120, 121, 122, 123, 124, 125
 126, 127, 128, 129, 130, 131, 132, 133, 134, 135, 136, 137, 138, 139, 140, 141
 142, 143, 144, 145, 146, 147, 148, 149, 150, 151, 152, 153, 154, 155, 156, 157
 158, 159, 160, 161, 162, 163, 164, 165, 166, 167, 168, 169, 170, 171, 172, 173
 174, 175, 176, 177, 178, 179, 180, 181, 182, 183, 184, 185, 186, 187, 188, 189
 190, 191, 192, 193, 194, 195, 196, 197, 198, 199, 200, 201, 202, 203, 204, 205
 206, 207, 208, 209, 210, 211, 212, 213, 214, 215, 216, 217, 218, 219, 220, 594
 595, 596, 597, 598, 599, 600, 601, 602, 603, 604, 605, 606, 607, 608, 609, 610
 611, 612, 613, 614, 615, 616, 617, 618, 619, 620, 621, 622, 623, 624, 625, 626
 627, 628, 629, 630, 631, 632, 633, 634, 635, 636, 637, 638, 639, 640, 641, 642
 643, 644, 645, 646, 647, 648, 649, 650, 651, 652, 653, 654, 655, 656, 657, 658
 659, 660, 661, 662, 663, 664, 665, 666, 667, 668, 669, 670, 671, 672, 673, 674
 675, 676, 677, 678, 679, 680, 681, 682, 683, 684, 685, 686, 687, 688, 689, 690
 691, 692, 693, 694, 695, 696, 697, 698, 699, 700, 701, 702, 703, 704, 705, 706
 707, 708, 709, 710, 711, 712, 713, 714, 715, 716, 717, 718, 719, 720, 721, 722
 723, 724, 725, 726, 727, 728, 729, 730, 731, 732, 733, 734, 735, 736, 737, 738
 739, 740, 741, 742, 743, 744, 745, 746, 747, 748, 749, 750
*Nset, nset=Set-2
 20001, 20002, 20003
**
** 
*Elset, elset=_Surf-1_SNEG, generate
    1,  18960,     1
*Surface, type=ELEMENT, name=Surf-1, MAX RATIO=1.0
_Surf-1_SNEG, SNEG
*Elset, elset=_Surf-2_SPOS, generate
    1,  18960,     1
*Surface, type=ELEMENT, name=Surf-2, MAX RATIO=1.0
_Surf-2_SPOS, SPOS
**
