# Supplementary material for: An in-silico benchmark for the tricuspid heart valve – Geometry, finite element mesh, Abaqus simulation, and result data set
Source: Data Brief. 2021 Dec 2;39:107664. doi: 10.1016/j.dib.2021.107664 (PMC8668829; doi:10.1016/j.dib.2021.107664)
Supplement: Supplementary Data S1 — Supplementary Raw Research Data. This is open data under the CC BY license http://creativecommons.org/licenses/by/4.0/ [file mmc1.zip › DataInBrief_TricuspidValveBenchmark/Abaqus_Simulation_Files/06_Model_material.inp]

** MATERIALS **
*Material, name=MAT_TV
*Density
1.100e-9
*User Material, constants=8
 0.01,  0.000209,     9.046,   16.4511,  -12.8814,  0.8438,  0, 20
*DEPVAR
 10
*Material, name=MAT_CH
*Density
1.100e-9
*User Material, constants=8
 0.01,  0.000209,     9.046,   16.4511,  -12.8814,  0.8438,  0, 20
*DEPVAR
 10
