# Supplementary material for: An in-silico benchmark for the tricuspid heart valve – Geometry, finite element mesh, Abaqus simulation, and result data set
Source: Data Brief. 2021 Dec 2;39:107664. doi: 10.1016/j.dib.2021.107664 (PMC8668829; doi:10.1016/j.dib.2021.107664)
Supplement: Supplementary Data S1 — Supplementary Raw Research Data. This is open data under the CC BY license http://creativecommons.org/licenses/by/4.0/ [file mmc1.zip › DataInBrief_TricuspidValveBenchmark/Abaqus_Simulation_Files/07_Model_boundary.inp]

*Surface Interaction, name=IntProp-1
1.0
*Friction
0.,
*Surface Behavior, pressure-overclosure=linear
0.5
**
**
** BOUNDARY CONDITIONS
** 
*Boundary
Set-1, 1, 1
Set-1, 2, 2
Set-1, 3, 3
Set-2, PINNED
**
**
*Step, name=Step-1, nlgeom=YES
*Dynamic, explicit
, 0.5, ,1e-006
**
** INTERACTION PROPERTIES
**
**
*Variable mass scaling, freq=1, dt=1.25e-006, type = uniform
**
*Contact Pair, Interaction=IntProp-1
Surf-1
**
*Dsload, amplitude=Amp-forward
Surf-1, P,     0.0001333224
*Dsload
Surf-1, VP,   -0.000005
**
