# Supplementary material for: An in-silico benchmark for the tricuspid heart valve – Geometry, finite element mesh, Abaqus simulation, and result data set
Source: Data Brief. 2021 Dec 2;39:107664. doi: 10.1016/j.dib.2021.107664 (PMC8668829; doi:10.1016/j.dib.2021.107664)
Supplement: Supplementary Data S1 — Supplementary Raw Research Data. This is open data under the CC BY license http://creativecommons.org/licenses/by/4.0/ [file mmc1.zip › DataInBrief_TricuspidValveBenchmark/Idealized_Geometry/Idealized_TV.igs]

                                                                        S      1
1H,,1H;,,                                                               G      1
96H\\Mac\Home\Documents\Emily\IowaState\Research\2019-2020\TV_Benchmark\G      2
Geometries\Idealized_TV.igs,                                            G      3
26HRhinoceros ( May 22 2017 ),31HTrout Lake IGES 012 May 22 2017,       G      4
32,38,6,308,15,                                                         G      5
,                                                                       G      6
1.0D0,10,2HCM,1,0.0254D0,13H211121.003753,                              G      7
0.001D0,                                                                G      8
2.5D0,                                                                  G      9
,                                                                       G     10
,                                                                       G     11
10,0,13H211121.003753;                                                  G     12
     314       1       0       0       0       0       0       000000200D      1
     314       0       1       1       0       0       0   COLOR       0D      2
     406       2       0       0       1       0       0       000000300D      3
     406       0      -1       1       3       0       0LEVELDEF       0D      4
     128       3       0       0       1       0       0       000000000D      5
     128       0      -1      74       0       0       0 TrimSrf       0D      6
     126      77       0       0       1       0       0       000000000D      7
     126       0      -1       4       1       0       03d BsCrv       0D      8
     126      81       0       0       1       0       0       000000000D      9
     126       0      -1       4       1       0       03d BsCrv       0D     10
     126      85       0       0       1       0       0       000000000D     11
     126       0      -1       4       1       0       03d BsCrv       0D     12
     126      89       0       0       1       0       0       000000000D     13
     126       0      -1       4       1       0       03d BsCrv       0D     14
     126      93       0       0       1       0       0       000000000D     15
     126       0      -1       3       1       0       03d BsCrv       0D     16
     126      96       0       0       1       0       0       000000000D     17
     126       0      -1       3       1       0       03d BsCrv       0D     18
314,0.0,0.0,0.0,20HRGB(   0,   0,   0 );                         0000001P      1
406,2,1,7HDefault;                                               0000003P      2
128,14,6,3,3,1,0,1,1,0,-3.0D0,-2.0D0,-1.0D0,0.0D0,1.0D0,2.0D0,   0000005P      3
3.0D0,4.0D0,5.0D0,6.0D0,7.0D0,8.0D0,9.0D0,10.0D0,11.0D0,12.0D0,  0000005P      4
13.0D0,14.0D0,15.0D0,0.0D0,0.0D0,0.0D0,0.0D0,1.0D0,2.0D0,3.0D0,  0000005P      5
4.0D0,4.0D0,4.0D0,4.0D0,1.0D0,1.0D0,1.0D0,1.0D0,1.0D0,1.0D0,     0000005P      6
1.0D0,1.0D0,1.0D0,1.0D0,1.0D0,1.0D0,1.0D0,1.0D0,1.0D0,1.0D0,     0000005P      7
1.0D0,1.0D0,1.0D0,1.0D0,1.0D0,1.0D0,1.0D0,1.0D0,1.0D0,1.0D0,     0000005P      8
1.0D0,1.0D0,1.0D0,1.0D0,1.0D0,1.0D0,1.0D0,1.0D0,1.0D0,1.0D0,     0000005P      9
1.0D0,1.0D0,1.0D0,1.0D0,1.0D0,1.0D0,1.0D0,1.0D0,1.0D0,1.0D0,     0000005P     10
1.0D0,1.0D0,1.0D0,1.0D0,1.0D0,1.0D0,1.0D0,1.0D0,1.0D0,1.0D0,     0000005P     11
1.0D0,1.0D0,1.0D0,1.0D0,1.0D0,1.0D0,1.0D0,1.0D0,1.0D0,1.0D0,     0000005P     12
1.0D0,1.0D0,1.0D0,1.0D0,1.0D0,1.0D0,1.0D0,1.0D0,1.0D0,1.0D0,     0000005P     13
1.0D0,1.0D0,1.0D0,1.0D0,1.0D0,1.0D0,1.0D0,1.0D0,1.0D0,1.0D0,     0000005P     14
1.0D0,1.0D0,1.0D0,1.0D0,1.0D0,1.0D0,1.0D0,1.0D0,1.0D0,1.0D0,     0000005P     15
1.0D0,1.0D0,1.0D0,1.0D0,1.0D0,1.0D0,1.0D0,1.0D0,1.0D0,1.26D0,    0000005P     16
-0.64D0,0.0D0,1.62D0,0.0D0,0.0D0,1.26D0,0.64D0,0.0D0,0.66D0,     0000005P     17
0.9300000000000001D0,0.0D0,0.0D0,1.03D0,0.0D0,-0.66D0,           0000005P     18
0.9300000000000001D0,0.0D0,-1.26D0,0.64D0,0.0D0,-1.62D0,0.0D0,   0000005P     19
0.0D0,-1.26D0,-0.64D0,0.0D0,-0.66D0,-0.9300000000000001D0,0.0D0, 0000005P     20
0.0D0,-1.03D0,0.0D0,0.66D0,-0.9300000000000001D0,0.0D0,1.26D0,   0000005P     21
-0.64D0,0.0D0,1.62D0,0.0D0,0.0D0,1.26D0,0.64D0,0.0D0,1.26D0,     0000005P     22
-0.6399999999999999D0,-0.125D0,1.62D0,0.0D0,-0.125D0,1.26D0,     0000005P     23
0.6399999999999999D0,-0.125D0,0.6599999999999999D0,              0000005P     24
0.9299999999999999D0,-0.125D0,0.0D0,1.03D0,-0.125D0,             0000005P     25
-0.6599999999999999D0,0.9299999999999999D0,-0.125D0,-1.26D0,     0000005P     26
0.6399999999999999D0,-0.125D0,-1.62D0,0.0D0,-0.125D0,-1.26D0,    0000005P     27
-0.6399999999999999D0,-0.125D0,-0.6599999999999999D0,            0000005P     28
-0.9299999999999999D0,-0.125D0,0.0D0,-1.03D0,-0.125D0,           0000005P     29
0.6599999999999999D0,-0.9299999999999999D0,-0.125D0,1.26D0,      0000005P     30
-0.6399999999999999D0,-0.125D0,1.62D0,0.0D0,-0.125D0,1.26D0,     0000005P     31
0.6399999999999999D0,-0.125D0,1.26D0,-0.6400000000000001D0,      0000005P     32
-0.375D0,1.62D0,0.0D0,-0.375D0,1.26D0,0.6400000000000001D0,      0000005P     33
-0.375D0,0.6600000000000001D0,0.9299999999999999D0,-0.375D0,     0000005P     34
0.0D0,1.03D0,-0.375D0,-0.6600000000000001D0,                     0000005P     35
0.9299999999999999D0,-0.375D0,-1.26D0,0.6400000000000001D0,      0000005P     36
-0.375D0,-1.62D0,0.0D0,-0.375D0,-1.26D0,-0.6400000000000001D0,   0000005P     37
-0.375D0,-0.6600000000000001D0,-0.9299999999999999D0,-0.375D0,   0000005P     38
0.0D0,-1.03D0,-0.375D0,0.6600000000000001D0,                     0000005P     39
-0.9299999999999999D0,-0.375D0,1.26D0,-0.6400000000000001D0,     0000005P     40
-0.375D0,1.62D0,0.0D0,-0.375D0,1.26D0,0.6400000000000001D0,      0000005P     41
-0.375D0,1.26D0,-0.6400000000000001D0,-0.75D0,1.62D0,0.0D0,      0000005P     42
-0.75D0,1.26D0,0.6400000000000001D0,-0.75D0,0.66D0,              0000005P     43
0.9300000000000002D0,-0.75D0,0.0D0,1.03D0,-0.75D0,-0.66D0,       0000005P     44
0.9300000000000002D0,-0.75D0,-1.26D0,0.6400000000000001D0,       0000005P     45
-0.75D0,-1.62D0,0.0D0,-0.75D0,-1.26D0,-0.6400000000000001D0,     0000005P     46
-0.75D0,-0.66D0,-0.9300000000000002D0,-0.75D0,0.0D0,-1.03D0,     0000005P     47
-0.75D0,0.66D0,-0.9300000000000002D0,-0.75D0,1.26D0,             0000005P     48
-0.6400000000000001D0,-0.75D0,1.62D0,0.0D0,-0.75D0,1.26D0,       0000005P     49
0.6400000000000001D0,-0.75D0,1.26D0,-0.6400000000000001D0,       0000005P     50
-1.125D0,1.62D0,0.0D0,-1.125D0,1.26D0,0.6400000000000001D0,      0000005P     51
-1.125D0,0.6600000000000001D0,0.9300000000000002D0,-1.125D0,     0000005P     52
0.0D0,1.03D0,-1.125D0,-0.6600000000000001D0,                     0000005P     53
0.9300000000000002D0,-1.125D0,-1.26D0,0.6400000000000001D0,      0000005P     54
-1.125D0,-1.62D0,0.0D0,-1.125D0,-1.26D0,-0.6400000000000001D0,   0000005P     55
-1.125D0,-0.6600000000000001D0,-0.9300000000000002D0,-1.125D0,   0000005P     56
0.0D0,-1.03D0,-1.125D0,0.6600000000000001D0,                     0000005P     57
-0.9300000000000002D0,-1.125D0,1.26D0,-0.6400000000000001D0,     0000005P     58
-1.125D0,1.62D0,0.0D0,-1.125D0,1.26D0,0.6400000000000001D0,      0000005P     59
-1.125D0,1.26D0,-0.6399999999999999D0,-1.375D0,1.62D0,0.0D0,     0000005P     60
-1.375D0,1.26D0,0.6399999999999999D0,-1.375D0,                   0000005P     61
0.6599999999999999D0,0.9299999999999999D0,-1.375D0,0.0D0,1.03D0, 0000005P     62
-1.375D0,-0.6599999999999999D0,0.9299999999999999D0,-1.375D0,    0000005P     63
-1.26D0,0.6399999999999999D0,-1.375D0,-1.62D0,0.0D0,-1.375D0,    0000005P     64
-1.26D0,-0.6399999999999999D0,-1.375D0,-0.6599999999999999D0,    0000005P     65
-0.9299999999999999D0,-1.375D0,0.0D0,-1.03D0,-1.375D0,           0000005P     66
0.6599999999999999D0,-0.9299999999999999D0,-1.375D0,1.26D0,      0000005P     67
-0.6399999999999999D0,-1.375D0,1.62D0,0.0D0,-1.375D0,1.26D0,     0000005P     68
0.6399999999999999D0,-1.375D0,1.26D0,-0.64D0,-1.5D0,1.62D0,      0000005P     69
0.0D0,-1.5D0,1.26D0,0.64D0,-1.5D0,0.66D0,0.9300000000000001D0,   0000005P     70
-1.5D0,0.0D0,1.03D0,-1.5D0,-0.66D0,0.9300000000000001D0,-1.5D0,  0000005P     71
-1.26D0,0.64D0,-1.5D0,-1.62D0,0.0D0,-1.5D0,-1.26D0,-0.64D0,      0000005P     72
-1.5D0,-0.66D0,-0.9300000000000001D0,-1.5D0,0.0D0,-1.03D0,       0000005P     73
-1.5D0,0.66D0,-0.9300000000000001D0,-1.5D0,1.26D0,-0.64D0,       0000005P     74
-1.5D0,1.62D0,0.0D0,-1.5D0,1.26D0,0.64D0,-1.5D0,0.0D0,12.0D0,    0000005P     75
0.0D0,4.0D0;                                                     0000005P     76
126,1,1,1,0,1,0,0.0D0,0.0D0,1.0D0,1.0D0,1.0D0,1.0D0,             0000007P     77
-0.9537499999999999D0,0.7737499999999999D0,-2.5D0,-0.65D0,       0000007P     78
0.8983333333333333D0,-1.5D0,0.0D0,1.0D0,0.9568330714092656D0,    0000007P     79
0.0D0,-0.2906380454405643D0;                                     0000007P     80
126,1,1,1,0,1,0,0.0D0,0.0D0,1.0D0,1.0D0,1.0D0,1.0D0,             0000009P     81
-0.9537499999999999D0,0.7737499999999999D0,-2.5D0,-1.22D0,       0000009P     82
0.5816666666666667D0,-1.5D0,0.0D0,1.0D0,0.9663351087099005D0,    0000009P     83
0.0D0,0.2572867226940111D0;                                      0000009P     84
126,1,1,1,0,1,0,0.0D0,0.0D0,1.0D0,1.0D0,1.0D0,1.0D0,-0.65D0,     0000011P     85
-0.8983333333333333D0,-2.5D0,-0.9537499999999999D0,              0000011P     86
-0.7737499999999999D0,-1.5D0,0.0D0,1.0D0,0.9568330714092656D0,   0000011P     87
0.0D0,0.2906380454405643D0;                                      0000011P     88
126,1,1,1,0,1,0,0.0D0,0.0D0,1.0D0,1.0D0,1.0D0,1.0D0,-0.65D0,     0000013P     89
-0.8983333333333333D0,-2.5D0,-0.32875D0,-0.9718749999999999D0,   0000013P     90
-1.5D0,0.0D0,1.0D0,0.9520780788880847D0,0.0D0,                   0000013P     91
-0.3058550828427972D0;                                           0000013P     92
126,1,1,1,0,1,0,0.0D0,0.0D0,1.0D0,1.0D0,1.0D0,1.0D0,1.5D0,0.0D0, 0000015P     93
-2.5D0,1.42D0,-0.3127083333333333D0,-1.5D0,0.0D0,1.0D0,0.0D0,    0000015P     94
0.9544233521055126D0,0.298456135731328D0;                        0000015P     95
126,1,1,1,0,1,0,0.0D0,0.0D0,1.0D0,1.0D0,1.0D0,1.0D0,1.5D0,0.0D0, 0000017P     96
-2.5D0,1.42D0,0.3127083333333333D0,-1.5D0,0.0D0,1.0D0,0.0D0,     0000017P     97
0.9544233521055126D0,-0.298456135731328D0;                       0000017P     98
S0000001G0000012D0000018P0000098                                        T      1
