# Supplementary material for: An in-silico benchmark for the tricuspid heart valve – Geometry, finite element mesh, Abaqus simulation, and result data set
Source: Data Brief. 2021 Dec 2;39:107664. doi: 10.1016/j.dib.2021.107664 (PMC8668829; doi:10.1016/j.dib.2021.107664)
Supplement: Supplementary Data S1 — Supplementary Raw Research Data. This is open data under the CC BY license http://creativecommons.org/licenses/by/4.0/ [file mmc1.zip › DataInBrief_TricuspidValveBenchmark/Idealized_Geometry/Idealized_TV.obj]

# Rhino

g object_1
# - trim loop
vp 0 0
vp 12 0
cstype bspline
deg 1
curv2 1 2
parm u 0 0 12 12
end
vp 12 0
vp 12 4
cstype bspline
deg 1
curv2 3 4
parm u 0 0 4 4
end
vp 12 4
vp 0 4
cstype bspline
deg 1
curv2 5 6
parm u 0 0 12 12
end
vp 0 4
vp 0 0
cstype bspline
deg 1
curv2 7 8
parm u 0 0 4 4
end
v 1.26 -0.64 0
v 1.62 0 0
v 1.26 0.64 0
v 0.66 0.9300000000000001 0
v 0 1.03 0
v -0.66 0.9300000000000001 0
v -1.26 0.64 0
v -1.62 0 0
v -1.26 -0.64 0
v -0.66 -0.9300000000000001 0
v 0 -1.03 0
v 0.66 -0.9300000000000001 0
v 1.26 -0.64 0
v 1.62 0 0
v 1.26 0.64 0
v 1.26 -0.6399999999999999 -0.125
v 1.62 0 -0.125
v 1.26 0.6399999999999999 -0.125
v 0.6599999999999999 0.9299999999999999 -0.125
v 0 1.03 -0.125
v -0.6599999999999999 0.9299999999999999 -0.125
v -1.26 0.6399999999999999 -0.125
v -1.62 0 -0.125
v -1.26 -0.6399999999999999 -0.125
v -0.6599999999999999 -0.9299999999999999 -0.125
v 0 -1.03 -0.125
v 0.6599999999999999 -0.9299999999999999 -0.125
v 1.26 -0.6399999999999999 -0.125
v 1.62 0 -0.125
v 1.26 0.6399999999999999 -0.125
v 1.26 -0.6400000000000001 -0.375
v 1.62 0 -0.375
v 1.26 0.6400000000000001 -0.375
v 0.6600000000000001 0.9299999999999999 -0.375
v 0 1.03 -0.375
v -0.6600000000000001 0.9299999999999999 -0.375
v -1.26 0.6400000000000001 -0.375
v -1.62 0 -0.375
v -1.26 -0.6400000000000001 -0.375
v -0.6600000000000001 -0.9299999999999999 -0.375
v 0 -1.03 -0.375
v 0.6600000000000001 -0.9299999999999999 -0.375
v 1.26 -0.6400000000000001 -0.375
v 1.62 0 -0.375
v 1.26 0.6400000000000001 -0.375
v 1.26 -0.6400000000000001 -0.75
v 1.62 0 -0.75
v 1.26 0.6400000000000001 -0.75
v 0.66 0.9300000000000002 -0.75
v 0 1.03 -0.75
v -0.66 0.9300000000000002 -0.75
v -1.26 0.6400000000000001 -0.75
v -1.62 0 -0.75
v -1.26 -0.6400000000000001 -0.75
v -0.66 -0.9300000000000002 -0.75
v 0 -1.03 -0.75
v 0.66 -0.9300000000000002 -0.75
v 1.26 -0.6400000000000001 -0.75
v 1.62 0 -0.75
v 1.26 0.6400000000000001 -0.75
v 1.26 -0.6400000000000001 -1.125
v 1.62 0 -1.125
v 1.26 0.6400000000000001 -1.125
v 0.6600000000000001 0.9300000000000002 -1.125
v 0 1.03 -1.125
v -0.6600000000000001 0.9300000000000002 -1.125
v -1.26 0.6400000000000001 -1.125
v -1.62 0 -1.125
v -1.26 -0.6400000000000001 -1.125
v -0.6600000000000001 -0.9300000000000002 -1.125
v 0 -1.03 -1.125
v 0.6600000000000001 -0.9300000000000002 -1.125
v 1.26 -0.6400000000000001 -1.125
v 1.62 0 -1.125
v 1.26 0.6400000000000001 -1.125
v 1.26 -0.6399999999999999 -1.375
v 1.62 0 -1.375
v 1.26 0.6399999999999999 -1.375
v 0.6599999999999999 0.9299999999999999 -1.375
v 0 1.03 -1.375
v -0.6599999999999999 0.9299999999999999 -1.375
v -1.26 0.6399999999999999 -1.375
v -1.62 0 -1.375
v -1.26 -0.6399999999999999 -1.375
v -0.6599999999999999 -0.9299999999999999 -1.375
v 0 -1.03 -1.375
v 0.6599999999999999 -0.9299999999999999 -1.375
v 1.26 -0.6399999999999999 -1.375
v 1.62 0 -1.375
v 1.26 0.6399999999999999 -1.375
v 1.26 -0.64 -1.5
v 1.62 0 -1.5
v 1.26 0.64 -1.5
v 0.66 0.9300000000000001 -1.5
v 0 1.03 -1.5
v -0.66 0.9300000000000001 -1.5
v -1.26 0.64 -1.5
v -1.62 0 -1.5
v -1.26 -0.64 -1.5
v -0.66 -0.9300000000000001 -1.5
v 0 -1.03 -1.5
v 0.66 -0.9300000000000001 -1.5
v 1.26 -0.64 -1.5
v 1.62 0 -1.5
v 1.26 0.64 -1.5
cstype bspline
deg 3 3
surf 0 12 0 4 1 2 3 4 5 6 7 8 9 10 11 12 13 14 15 16 17 18 19 20 21 \
 22 23 24 25 26 27 28 29 30 31 32 33 34 35 36 37 38 39 40 41 42 43 \
 44 45 46 47 48 49 50 51 52 53 54 55 56 57 58 59 60 61 62 63 64 65 \
 66 67 68 69 70 71 72 73 74 75 76 77 78 79 80 81 82 83 84 85 86 87 \
 88 89 90 91 92 93 94 95 96 97 98 99 100 101 102 103 104 105
parm u -3 -2 -1 0 1 2 3 4 5 6 7 8 9 10 11 12 13 14 15
parm v 0 0 0 0 1 2 3 4 4 4 4
trim 0 12 1 0 4 2 0 12 3 0 4 4
end
g object_2
v -0.9537499999999999 0.7737499999999999 -2.5
v -0.65 0.8983333333333333 -1.5
cstype bspline
deg 1
curv 0 1 106 107
parm u 0 0 1 1
end
g object_3
v -0.9537499999999999 0.7737499999999999 -2.5
v -1.22 0.5816666666666667 -1.5
cstype bspline
deg 1
curv 0 1 108 109
parm u 0 0 1 1
end
g object_4
v -0.65 -0.8983333333333333 -2.5
v -0.9537499999999999 -0.7737499999999999 -1.5
cstype bspline
deg 1
curv 0 1 110 111
parm u 0 0 1 1
end
g object_5
v -0.65 -0.8983333333333333 -2.5
v -0.32875 -0.9718749999999999 -1.5
cstype bspline
deg 1
curv 0 1 112 113
parm u 0 0 1 1
end
g object_6
v 1.5 0 -2.5
v 1.42 -0.3127083333333333 -1.5
cstype bspline
deg 1
curv 0 1 114 115
parm u 0 0 1 1
end
g object_7
v 1.5 0 -2.5
v 1.42 0.3127083333333333 -1.5
cstype bspline
deg 1
curv 0 1 116 117
parm u 0 0 1 1
end
