# Supplementary material for: An in-silico benchmark for the tricuspid heart valve – Geometry, finite element mesh, Abaqus simulation, and result data set
Source: Data Brief. 2021 Dec 2;39:107664. doi: 10.1016/j.dib.2021.107664 (PMC8668829; doi:10.1016/j.dib.2021.107664)
Supplement: Supplementary Data S1 — Supplementary Raw Research Data. This is open data under the CC BY license http://creativecommons.org/licenses/by/4.0/ [file mmc1.zip › DataInBrief_TricuspidValveBenchmark/ParaView_Visualization/00_run_Model_Frame0.vtk]

# vtk DataFile Version 3.0
vtk output
ASCII
DATASET UNSTRUCTURED_GRID
POINTS 19279 float
 -15.0000   -0.0000  -15.0000 -15.0000   -0.0000    0.0000  15.0000    0.0000    0.0000
  15.0000    0.0000  -15.0000 -15.0000    0.0000  -14.7500 -15.0000    0.0000  -14.5000
 -15.0000    0.0000  -14.2500 -15.0000    0.0000  -14.0000 -15.0000    0.0000  -13.7500
 -15.0000    0.0000  -13.5000 -15.0000    0.0000  -13.2500 -15.0000    0.0000  -13.0000
 -15.0000    0.0000  -12.7500 -15.0000    0.0000  -12.5000 -15.0000    0.0000  -12.2500
 -15.0000    0.0000  -12.0000 -15.0000    0.0000  -11.7500 -15.0000    0.0000  -11.5000
 -15.0000    0.0000  -11.2500 -15.0000    0.0000  -11.0000 -15.0000    0.0000  -10.7500
 -15.0000    0.0000  -10.5000 -15.0000    0.0000  -10.2500 -15.0000    0.0000  -10.0000
 -15.0000    0.0000   -9.7500 -15.0000    0.0000   -9.5000 -15.0000    0.0000   -9.2500
 -15.0000    0.0000   -9.0000 -15.0000    0.0000   -8.7500 -15.0000    0.0000   -8.5000
 -15.0000    0.0000   -8.2500 -15.0000    0.0000   -8.0000 -15.0000    0.0000   -7.7500
 -15.0000    0.0000   -7.5000 -15.0000    0.0000   -7.2500 -15.0000    0.0000   -7.0000
 -15.0000    0.0000   -6.7500 -15.0000    0.0000   -6.5000 -15.0000    0.0000   -6.2500
 -15.0000    0.0000   -6.0000 -15.0000    0.0000   -5.7500 -15.0000    0.0000   -5.5000
 -15.0000    0.0000   -5.2500 -15.0000    0.0000   -5.0000 -15.0000    0.0000   -4.7500
 -15.0000    0.0000   -4.5000 -15.0000    0.0000   -4.2500 -15.0000    0.0000   -4.0000
 -15.0000    0.0000   -3.7500 -15.0000    0.0000   -3.5000 -15.0000    0.0000   -3.2500
 -15.0000    0.0000   -3.0000 -15.0000    0.0000   -2.7500 -15.0000    0.0000   -2.5000
 -15.0000    0.0000   -2.2500 -15.0000    0.0000   -2.0000 -15.0000    0.0000   -1.7500
 -15.0000    0.0000   -1.5000 -15.0000    0.0000   -1.2500 -15.0000    0.0000   -1.0000
 -15.0000    0.0000   -0.7500 -15.0000    0.0000   -0.5000 -15.0000    0.0000   -0.2500
 -14.9945   -0.2506    0.0000 -14.9783   -0.5008    0.0000 -14.9517   -0.7500    0.0000
 -14.9151   -0.9980    0.0000 -14.8689   -1.2444    0.0000 -14.8134   -1.4889    0.0000
 -14.7492   -1.7312    0.0000 -14.6765   -1.9711    0.0000 -14.5957   -2.2084    0.0000
 -14.5072   -2.4429    0.0000 -14.4114   -2.6746    0.0000 -14.3086   -2.9032    0.0000
 -14.1992   -3.1287    0.0000 -14.0833   -3.3510    0.0000 -13.9613   -3.5700    0.0000
 -13.8334   -3.7857    0.0000 -13.7000   -3.9979    0.0000 -13.5611   -4.2066    0.0000
 -13.4170   -4.4117    0.0000 -13.2678   -4.6132    0.0000 -13.1138   -4.8110    0.0000
 -12.9552   -5.0051    0.0000 -12.7919   -5.1953    0.0000 -12.6242   -5.3817    0.0000
 -12.4522   -5.5640    0.0000 -12.2760   -5.7423    0.0000 -12.0956   -5.9164    0.0000
 -11.9112   -6.0863    0.0000 -11.7230   -6.2518    0.0000 -11.5310   -6.4131    0.0000
 -11.3355   -6.5699    0.0000 -11.1365   -6.7224    0.0000 -10.9343   -6.8706    0.0000
 -10.7290   -7.0145    0.0000 -10.5208   -7.1540    0.0000 -10.3097   -7.2893    0.0000
 -10.0960   -7.4204    0.0000  -9.8799   -7.5474    0.0000  -9.6613   -7.6702    0.0000
  -9.4406   -7.7890    0.0000  -9.2178   -7.9039    0.0000  -8.9930   -8.0149    0.0000
  -8.7664   -8.1221    0.0000  -8.5381   -8.2257    0.0000  -8.3082   -8.3256    0.0000
  -8.0768   -8.4220    0.0000  -7.8440   -8.5150    0.0000  -7.6099   -8.6047    0.0000
  -7.3746   -8.6912    0.0000  -7.1382   -8.7746    0.0000  -6.9007   -8.8550    0.0000
  -6.6623   -8.9324    0.0000  -6.4230   -9.0070    0.0000  -6.1828   -9.0789    0.0000
  -5.9418   -9.1480    0.0000  -5.7001   -9.2143    0.0000  -5.4576   -9.2779    0.0000
  -5.2143   -9.3387    0.0000  -4.9705   -9.3968    0.0000  -4.7259   -9.4520    0.0000
  -4.4808   -9.5045    0.0000  -4.2351   -9.5542    0.0000  -3.9888   -9.6010    0.0000
  -3.7420   -9.6451    0.0000  -3.4948   -9.6864    0.0000  -3.2470   -9.7248    0.0000
  -2.9989   -9.7605    0.0000  -2.7504   -9.7933    0.0000  -2.5015   -9.8233    0.0000
  -2.2522   -9.8505    0.0000  -2.0027   -9.8748    0.0000  -1.7530   -9.8963    0.0000
  -1.5030   -9.9149    0.0000  -1.2528   -9.9307    0.0000  -1.0024   -9.9436    0.0000
  -0.7519   -9.9537    0.0000  -0.5013   -9.9609    0.0000  -0.2507   -9.9652    0.0000
  -0.0000   -9.9667    0.0000   0.2507   -9.9652    0.0000   0.5013   -9.9609    0.0000
   0.7519   -9.9537    0.0000   1.0024   -9.9436    0.0000   1.2528   -9.9307    0.0000
   1.5030   -9.9149    0.0000   1.7530   -9.8963    0.0000   2.0027   -9.8748    0.0000
   2.2522   -9.8505    0.0000   2.5015   -9.8233    0.0000   2.7504   -9.7933    0.0000
   2.9989   -9.7605    0.0000   3.2470   -9.7248    0.0000   3.4948   -9.6864    0.0000
   3.7420   -9.6451    0.0000   3.9888   -9.6010    0.0000   4.2351   -9.5542    0.0000
   4.4808   -9.5045    0.0000   4.7259   -9.4520    0.0000   4.9705   -9.3968    0.0000
   5.2143   -9.3387    0.0000   5.4576   -9.2779    0.0000   5.7001   -9.2143    0.0000
   5.9418   -9.1480    0.0000   6.1828   -9.0789    0.0000   6.4230   -9.0070    0.0000
   6.6623   -8.9324    0.0000   6.9007   -8.8550    0.0000   7.1382   -8.7746    0.0000
   7.3746   -8.6912    0.0000   7.6099   -8.6047    0.0000   7.8440   -8.5150    0.0000
   8.0768   -8.4220    0.0000   8.3082   -8.3256    0.0000   8.5381   -8.2257    0.0000
   8.7664   -8.1221    0.0000   8.9930   -8.0149    0.0000   9.2178   -7.9039    0.0000
   9.4406   -7.7890    0.0000   9.6613   -7.6702    0.0000   9.8799   -7.5474    0.0000
  10.0960   -7.4204    0.0000  10.3097   -7.2893    0.0000  10.5208   -7.1540    0.0000
  10.7290   -7.0145    0.0000  10.9343   -6.8706    0.0000  11.1365   -6.7225    0.0000
  11.3355   -6.5699    0.0000  11.5310   -6.4131    0.0000  11.7230   -6.2518    0.0000
  11.9112   -6.0863    0.0000  12.0956   -5.9164    0.0000  12.2760   -5.7423    0.0000
  12.4522   -5.5640    0.0000  12.6242   -5.3817    0.0000  12.7919   -5.1953    0.0000
  12.9552   -5.0051    0.0000  13.1138   -4.8110    0.0000  13.2678   -4.6132    0.0000
  13.4170   -4.4117    0.0000  13.5611   -4.2066    0.0000  13.6999   -3.9979    0.0000
  13.8334   -3.7857    0.0000  13.9613   -3.5700    0.0000  14.0833   -3.3510    0.0000
  14.1992   -3.1287    0.0000  14.3086   -2.9032    0.0000  14.4114   -2.6746    0.0000
  14.5072   -2.4429    0.0000  14.5957   -2.2084    0.0000  14.6765   -1.9711    0.0000
  14.7492   -1.7312    0.0000  14.8134   -1.4889    0.0000  14.8689   -1.2444    0.0000
  14.9151   -0.9980    0.0000  14.9517   -0.7500    0.0000  14.9783   -0.5008    0.0000
  14.9945   -0.2506    0.0000  15.0000    0.0000   -0.2500  15.0000    0.0000   -0.5000
  15.0000    0.0000   -0.7500  15.0000    0.0000   -1.0000  15.0000    0.0000   -1.2500
  15.0000    0.0000   -1.5000  15.0000    0.0000   -1.7500  15.0000    0.0000   -2.0000
  15.0000    0.0000   -2.2500  15.0000    0.0000   -2.5000  15.0000    0.0000   -2.7500
  15.0000    0.0000   -3.0000  15.0000    0.0000   -3.2500  15.0000    0.0000   -3.5000
  15.0000    0.0000   -3.7500  15.0000    0.0000   -4.0000  15.0000    0.0000   -4.2500
  15.0000    0.0000   -4.5000  15.0000    0.0000   -4.7500  15.0000    0.0000   -5.0000
  15.0000    0.0000   -5.2500  15.0000    0.0000   -5.5000  15.0000    0.0000   -5.7500
  15.0000    0.0000   -6.0000  15.0000    0.0000   -6.2500  15.0000    0.0000   -6.5000
  15.0000    0.0000   -6.7500  15.0000    0.0000   -7.0000  15.0000    0.0000   -7.2500
  15.0000    0.0000   -7.5000  15.0000    0.0000   -7.7500  15.0000    0.0000   -8.0000
  15.0000    0.0000   -8.2500  15.0000    0.0000   -8.5000  15.0000    0.0000   -8.7500
  15.0000    0.0000   -9.0000  15.0000    0.0000   -9.2500  15.0000    0.0000   -9.5000
  15.0000    0.0000   -9.7500  15.0000    0.0000  -10.0000  15.0000    0.0000  -10.2500
  15.0000    0.0000  -10.5000  15.0000    0.0000  -10.7500  15.0000    0.0000  -11.0000
  15.0000    0.0000  -11.2500  15.0000    0.0000  -11.5000  15.0000    0.0000  -11.7500
  15.0000    0.0000  -12.0000  15.0000    0.0000  -12.2500  15.0000    0.0000  -12.5000
  15.0000    0.0000  -12.7500  15.0000    0.0000  -13.0000  15.0000    0.0000  -13.2500
  15.0000    0.0000  -13.5000  15.0000    0.0000  -13.7500  15.0000    0.0000  -14.0000
  15.0000    0.0000  -14.2500  15.0000    0.0000  -14.5000  15.0000    0.0000  -14.7500
  14.9945   -0.2506  -15.0000  14.9783   -0.5008  -15.0000  14.9517   -0.7500  -15.0000
  14.9151   -0.9980  -15.0000  14.8689   -1.2444  -15.0000  14.8134   -1.4889  -15.0000
  14.7492   -1.7312  -15.0000  14.6765   -1.9711  -15.0000  14.5957   -2.2084  -15.0000
  14.5072   -2.4429  -15.0000  14.4114   -2.6746  -15.0000  14.3086   -2.9032  -15.0000
  14.1992   -3.1287  -15.0000  14.0833   -3.3510  -15.0000  13.9613   -3.5700  -15.0000
  13.8334   -3.7857  -15.0000  13.7000   -3.9979  -15.0000  13.5611   -4.2066  -15.0000
  13.4170   -4.4117  -15.0000  13.2678   -4.6132  -15.0000  13.1138   -4.8110  -15.0000
  12.9552   -5.0051  -15.0000  12.7919   -5.1953  -15.0000  12.6242   -5.3817  -15.0000
  12.4522   -5.5640  -15.0000  12.2760   -5.7423  -15.0000  12.0956   -5.9164  -15.0000
  11.9112   -6.0863  -15.0000  11.7230   -6.2518  -15.0000  11.5310   -6.4130  -15.0000
  11.3355   -6.5699  -15.0000  11.1365   -6.7224  -15.0000  10.9343   -6.8706  -15.0000
  10.7290   -7.0145  -15.0000  10.5208   -7.1540  -15.0000  10.3097   -7.2893  -15.0000
  10.0960   -7.4204  -15.0000   9.8799   -7.5474  -15.0000   9.6613   -7.6702  -15.0000
   9.4406   -7.7890  -15.0000   9.2178   -7.9039  -15.0000   8.9930   -8.0149  -15.0000
   8.7664   -8.1221  -15.0000   8.5381   -8.2257  -15.0000   8.3082   -8.3256  -15.0000
   8.0768   -8.4220  -15.0000   7.8440   -8.5150  -15.0000   7.6099   -8.6047  -15.0000
   7.3746   -8.6912  -15.0000   7.1382   -8.7746  -15.0000   6.9007   -8.8550  -15.0000
   6.6623   -8.9324  -15.0000   6.4230   -9.0070  -15.0000   6.1828   -9.0789  -15.0000
   5.9418   -9.1480  -15.0000   5.7001   -9.2143  -15.0000   5.4576   -9.2779  -15.0000
   5.2143   -9.3387  -15.0000   4.9705   -9.3968  -15.0000   4.7259   -9.4520  -15.0000
   4.4808   -9.5045  -15.0000   4.2351   -9.5542  -15.0000   3.9888   -9.6010  -15.0000
   3.7420   -9.6451  -15.0000   3.4948   -9.6864  -15.0000   3.2470   -9.7248  -15.0000
   2.9989   -9.7605  -15.0000   2.7504   -9.7933  -15.0000   2.5015   -9.8233  -15.0000
   2.2522   -9.8505  -15.0000   2.0027   -9.8748  -15.0000   1.7530   -9.8963  -15.0000
   1.5030   -9.9149  -15.0000   1.2528   -9.9307  -15.0000   1.0024   -9.9436  -15.0000
   0.7519   -9.9537  -15.0000   0.5013   -9.9609  -15.0000   0.2507   -9.9652  -15.0000
   0.0000   -9.9667  -15.0000  -0.2507   -9.9652  -15.0000  -0.5013   -9.9609  -15.0000
  -0.7519   -9.9537  -15.0000  -1.0024   -9.9436  -15.0000  -1.2528   -9.9307  -15.0000
  -1.5030   -9.9149  -15.0000  -1.7530   -9.8963  -15.0000  -2.0027   -9.8748  -15.0000
  -2.2522   -9.8505  -15.0000  -2.5015   -9.8233  -15.0000  -2.7504   -9.7933  -15.0000
  -2.9989   -9.7605  -15.0000  -3.2470   -9.7248  -15.0000  -3.4948   -9.6864  -15.0000
  -3.7420   -9.6451  -15.0000  -3.9888   -9.6010  -15.0000  -4.2351   -9.5542  -15.0000
  -4.4808   -9.5045  -15.0000  -4.7259   -9.4520  -15.0000  -4.9705   -9.3968  -15.0000
  -5.2143   -9.3387  -15.0000  -5.4576   -9.2779  -15.0000  -5.7001   -9.2143  -15.0000
  -5.9418   -9.1480  -15.0000  -6.1828   -9.0789  -15.0000  -6.4230   -9.0070  -15.0000
  -6.6623   -8.9324  -15.0000  -6.9007   -8.8550  -15.0000  -7.1382   -8.7746  -15.0000
  -7.3746   -8.6912  -15.0000  -7.6099   -8.6047  -15.0000  -7.8440   -8.5150  -15.0000
  -8.0768   -8.4220  -15.0000  -8.3082   -8.3256  -15.0000  -8.5381   -8.2257  -15.0000
  -8.7664   -8.1221  -15.0000  -8.9930   -8.0149  -15.0000  -9.2178   -7.9039  -15.0000
  -9.4406   -7.7890  -15.0000  -9.6613   -7.6702  -15.0000  -9.8799   -7.5474  -15.0000
 -10.0960   -7.4204  -15.0000 -10.3097   -7.2893  -15.0000 -10.5208   -7.1540  -15.0000
 -10.7290   -7.0145  -15.0000 -10.9343   -6.8706  -15.0000 -11.1365   -6.7225  -15.0000
 -11.3355   -6.5699  -15.0000 -11.5310   -6.4131  -15.0000 -11.7230   -6.2518  -15.0000
 -11.9112   -6.0863  -15.0000 -12.0956   -5.9164  -15.0000 -12.2760   -5.7423  -15.0000
 -12.4522   -5.5640  -15.0000 -12.6242   -5.3817  -15.0000 -12.7919   -5.1953  -15.0000
 -12.9552   -5.0051  -15.0000 -13.1138   -4.8110  -15.0000 -13.2678   -4.6132  -15.0000
 -13.4170   -4.4117  -15.0000 -13.5611   -4.2066  -15.0000 -13.6999   -3.9979  -15.0000
 -13.8334   -3.7857  -15.0000 -13.9613   -3.5700  -15.0000 -14.0833   -3.3510  -15.0000
 -14.1992   -3.1287  -15.0000 -14.3086   -2.9032  -15.0000 -14.4114   -2.6746  -15.0000
 -14.5072   -2.4429  -15.0000 -14.5957   -2.2084  -15.0000 -14.6765   -1.9711  -15.0000
 -14.7492   -1.7312  -15.0000 -14.8134   -1.4889  -15.0000 -14.8689   -1.2444  -15.0000
 -14.9151   -0.9980  -15.0000 -14.9517   -0.7500  -15.0000 -14.9783   -0.5008  -15.0000
 -14.9945   -0.2506  -15.0000 -14.9945    0.2506  -15.0000 -14.9783    0.5008  -15.0000
 -14.9517    0.7500  -15.0000 -14.9151    0.9980  -15.0000 -14.8689    1.2444  -15.0000
 -14.8134    1.4889  -15.0000 -14.7492    1.7312  -15.0000 -14.6765    1.9711  -15.0000
 -14.5957    2.2084  -15.0000 -14.5072    2.4429  -15.0000 -14.4114    2.6746  -15.0000
 -14.3086    2.9032  -15.0000 -14.1992    3.1287  -15.0000 -14.0833    3.3510  -15.0000
 -13.9613    3.5700  -15.0000 -13.8334    3.7857  -15.0000 -13.7000    3.9979  -15.0000
 -13.5611    4.2066  -15.0000 -13.4170    4.4117  -15.0000 -13.2678    4.6132  -15.0000
 -13.1138    4.8110  -15.0000 -12.9552    5.0051  -15.0000 -12.7919    5.1953  -15.0000
 -12.6242    5.3817  -15.0000 -12.4522    5.5640  -15.0000 -12.2760    5.7423  -15.0000
 -12.0956    5.9164  -15.0000 -11.9112    6.0863  -15.0000 -11.7230    6.2518  -15.0000
 -11.5310    6.4131  -15.0000 -11.3355    6.5699  -15.0000 -11.1365    6.7225  -15.0000
 -10.9343    6.8706  -15.0000 -10.7290    7.0145  -15.0000 -10.5208    7.1540  -15.0000
 -10.3097    7.2893  -15.0000 -10.0960    7.4204  -15.0000  -9.8799    7.5474  -15.0000
  -9.6613    7.6702  -15.0000  -9.4406    7.7890  -15.0000  -9.2178    7.9039  -15.0000
  -8.9930    8.0149  -15.0000  -8.7664    8.1221  -15.0000  -8.5381    8.2257  -15.0000
  -8.3082    8.3256  -15.0000  -8.0768    8.4220  -15.0000  -7.8440    8.5150  -15.0000
  -7.6099    8.6047  -15.0000  -7.3746    8.6912  -15.0000  -7.1382    8.7746  -15.0000
  -6.9007    8.8550  -15.0000  -6.6623    8.9324  -15.0000  -6.4230    9.0070  -15.0000
  -6.1828    9.0789  -15.0000  -5.9418    9.1480  -15.0000  -5.7001    9.2143  -15.0000
  -5.4576    9.2779  -15.0000  -5.2143    9.3387  -15.0000  -4.9705    9.3968  -15.0000
  -4.7259    9.4520  -15.0000  -4.4808    9.5045  -15.0000  -4.2351    9.5542  -15.0000
  -3.9888    9.6010  -15.0000  -3.7420    9.6451  -15.0000  -3.4948    9.6864  -15.0000
  -3.2470    9.7248  -15.0000  -2.9989    9.7605  -15.0000  -2.7504    9.7933  -15.0000
  -2.5015    9.8233  -15.0000  -2.2522    9.8505  -15.0000  -2.0027    9.8748  -15.0000
  -1.7530    9.8963  -15.0000  -1.5030    9.9149  -15.0000  -1.2528    9.9307  -15.0000
  -1.0024    9.9436  -15.0000  -0.7519    9.9537  -15.0000  -0.5013    9.9609  -15.0000
  -0.2507    9.9652  -15.0000  -0.0000    9.9667  -15.0000   0.2507    9.9652  -15.0000
   0.5013    9.9609  -15.0000   0.7519    9.9537  -15.0000   1.0024    9.9436  -15.0000
   1.2528    9.9307  -15.0000   1.5030    9.9149  -15.0000   1.7530    9.8963  -15.0000
   2.0027    9.8748  -15.0000   2.2522    9.8505  -15.0000   2.5015    9.8233  -15.0000
   2.7504    9.7933  -15.0000   2.9989    9.7605  -15.0000   3.2470    9.7248  -15.0000
   3.4948    9.6864  -15.0000   3.7420    9.6451  -15.0000   3.9888    9.6010  -15.0000
   4.2351    9.5542  -15.0000   4.4808    9.5045  -15.0000   4.7259    9.4520  -15.0000
   4.9705    9.3968  -15.0000   5.2143    9.3387  -15.0000   5.4576    9.2779  -15.0000
   5.7001    9.2143  -15.0000   5.9418    9.1480  -15.0000   6.1828    9.0789  -15.0000
   6.4230    9.0070  -15.0000   6.6623    8.9324  -15.0000   6.9007    8.8550  -15.0000
   7.1382    8.7746  -15.0000   7.3746    8.6912  -15.0000   7.6099    8.6047  -15.0000
   7.8440    8.5150  -15.0000   8.0768    8.4220  -15.0000   8.3082    8.3256  -15.0000
   8.5381    8.2257  -15.0000   8.7664    8.1221  -15.0000   8.9930    8.0149  -15.0000
   9.2178    7.9039  -15.0000   9.4406    7.7890  -15.0000   9.6613    7.6702  -15.0000
   9.8799    7.5474  -15.0000  10.0960    7.4204  -15.0000  10.3097    7.2893  -15.0000
  10.5208    7.1540  -15.0000  10.7290    7.0145  -15.0000  10.9343    6.8706  -15.0000
  11.1365    6.7225  -15.0000  11.3355    6.5699  -15.0000  11.5310    6.4131  -15.0000
  11.7230    6.2518  -15.0000  11.9112    6.0863  -15.0000  12.0956    5.9164  -15.0000
  12.2760    5.7423  -15.0000  12.4522    5.5640  -15.0000  12.6242    5.3817  -15.0000
  12.7919    5.1953  -15.0000  12.9552    5.0051  -15.0000  13.1138    4.8110  -15.0000
  13.2678    4.6132  -15.0000  13.4170    4.4117  -15.0000  13.5611    4.2066  -15.0000
  13.6999    3.9979  -15.0000  13.8334    3.7857  -15.0000  13.9613    3.5700  -15.0000
  14.0833    3.3510  -15.0000  14.1992    3.1287  -15.0000  14.3086    2.9032  -15.0000
  14.4114    2.6746  -15.0000  14.5072    2.4429  -15.0000  14.5957    2.2084  -15.0000
  14.6765    1.9711  -15.0000  14.7492    1.7312  -15.0000  14.8134    1.4889  -15.0000
  14.8689    1.2444  -15.0000  14.9151    0.9980  -15.0000  14.9517    0.7500  -15.0000
  14.9783    0.5008  -15.0000  14.9945    0.2506  -15.0000  14.9945    0.2506    0.0000
  14.9783    0.5008    0.0000  14.9517    0.7500    0.0000  14.9151    0.9980    0.0000
  14.8689    1.2444    0.0000  14.8134    1.4889    0.0000  14.7492    1.7312    0.0000
  14.6765    1.9711    0.0000  14.5957    2.2084    0.0000  14.5072    2.4429    0.0000
  14.4114    2.6746    0.0000  14.3086    2.9032    0.0000  14.1992    3.1287    0.0000
  14.0833    3.3510    0.0000  13.9613    3.5700    0.0000  13.8334    3.7857    0.0000
  13.7000    3.9979    0.0000  13.5611    4.2066    0.0000  13.4170    4.4117    0.0000
  13.2678    4.6132    0.0000  13.1138    4.8110    0.0000  12.9552    5.0051    0.0000
  12.7919    5.1953    0.0000  12.6242    5.3817    0.0000  12.4522    5.5640    0.0000
  12.2760    5.7423    0.0000  12.0956    5.9164    0.0000  11.9112    6.0863    0.0000
  11.7230    6.2518    0.0000  11.5310    6.4131    0.0000  11.3355    6.5699    0.0000
  11.1365    6.7225    0.0000  10.9343    6.8706    0.0000  10.7290    7.0145    0.0000
  10.5208    7.1540    0.0000  10.3097    7.2893    0.0000  10.0960    7.4204    0.0000
   9.8799    7.5474    0.0000   9.6613    7.6702    0.0000   9.4406    7.7890    0.0000
   9.2178    7.9039    0.0000   8.9930    8.0149    0.0000   8.7664    8.1221    0.0000
   8.5381    8.2257    0.0000   8.3082    8.3256    0.0000   8.0768    8.4220    0.0000
   7.8440    8.5150    0.0000   7.6099    8.6047    0.0000   7.3746    8.6912    0.0000
   7.1382    8.7746    0.0000   6.9007    8.8550    0.0000   6.6623    8.9324    0.0000
   6.4230    9.0070    0.0000   6.1828    9.0789    0.0000   5.9418    9.1480    0.0000
   5.7001    9.2143    0.0000   5.4576    9.2779    0.0000   5.2143    9.3387    0.0000
   4.9705    9.3968    0.0000   4.7259    9.4520    0.0000   4.4808    9.5045    0.0000
   4.2351    9.5542    0.0000   3.9888    9.6010    0.0000   3.7420    9.6451    0.0000
   3.4948    9.6864    0.0000   3.2470    9.7248    0.0000   2.9989    9.7605    0.0000
   2.7504    9.7933    0.0000   2.5015    9.8233    0.0000   2.2522    9.8505    0.0000
   2.0027    9.8748    0.0000   1.7530    9.8963    0.0000   1.5030    9.9149    0.0000
   1.2528    9.9307    0.0000   1.0024    9.9436    0.0000   0.7519    9.9537    0.0000
   0.5013    9.9609    0.0000   0.2507    9.9652    0.0000   0.0000    9.9667    0.0000
  -0.2507    9.9652    0.0000  -0.5013    9.9609    0.0000  -0.7519    9.9537    0.0000
  -1.0024    9.9436    0.0000  -1.2528    9.9307    0.0000  -1.5030    9.9149    0.0000
  -1.7530    9.8963    0.0000  -2.0027    9.8748    0.0000  -2.2522    9.8505    0.0000
  -2.5015    9.8233    0.0000  -2.7504    9.7933    0.0000  -2.9989    9.7605    0.0000
  -3.2470    9.7248    0.0000  -3.4948    9.6864    0.0000  -3.7420    9.6451    0.0000
  -3.9888    9.6010    0.0000  -4.2351    9.5542    0.0000  -4.4808    9.5045    0.0000
  -4.7259    9.4520    0.0000  -4.9705    9.3968    0.0000  -5.2143    9.3387    0.0000
  -5.4576    9.2779    0.0000  -5.7001    9.2143    0.0000  -5.9418    9.1480    0.0000
  -6.1828    9.0789    0.0000  -6.4230    9.0070    0.0000  -6.6623    8.9324    0.0000
  -6.9007    8.8550    0.0000  -7.1382    8.7746    0.0000  -7.3746    8.6912    0.0000
  -7.6099    8.6047    0.0000  -7.8440    8.5150    0.0000  -8.0768    8.4220    0.0000
  -8.3082    8.3256    0.0000  -8.5381    8.2257    0.0000  -8.7664    8.1221    0.0000
  -8.9930    8.0149    0.0000  -9.2178    7.9039    0.0000  -9.4406    7.7890    0.0000
  -9.6613    7.6702    0.0000  -9.8799    7.5474    0.0000 -10.0960    7.4204    0.0000
 -10.3097    7.2893    0.0000 -10.5208    7.1540    0.0000 -10.7290    7.0145    0.0000
 -10.9343    6.8706    0.0000 -11.1365    6.7225    0.0000 -11.3355    6.5699    0.0000
 -11.5310    6.4131    0.0000 -11.7230    6.2518    0.0000 -11.9112    6.0863    0.0000
 -12.0956    5.9164    0.0000 -12.2760    5.7423    0.0000 -12.4522    5.5640    0.0000
 -12.6242    5.3817    0.0000 -12.7919    5.1953    0.0000 -12.9552    5.0051    0.0000
 -13.1138    4.8110    0.0000 -13.2678    4.6132    0.0000 -13.4170    4.4117    0.0000
 -13.5611    4.2066    0.0000 -13.6999    3.9979    0.0000 -13.8334    3.7857    0.0000
 -13.9613    3.5700    0.0000 -14.0833    3.3510    0.0000 -14.1992    3.1287    0.0000
 -14.3086    2.9032    0.0000 -14.4114    2.6746    0.0000 -14.5072    2.4429    0.0000
 -14.5957    2.2084    0.0000 -14.6765    1.9711    0.0000 -14.7492    1.7312    0.0000
 -14.8134    1.4889    0.0000 -14.8689    1.2444    0.0000 -14.9151    0.9980    0.0000
 -14.9517    0.7500    0.0000 -14.9783    0.5008    0.0000 -14.9945    0.2506    0.0000
 -14.9945   -0.2506  -14.7500 -14.9945   -0.2505  -14.5000 -14.9945   -0.2505  -14.2500
 -14.9945   -0.2505  -14.0000 -14.9945   -0.2505  -13.7500 -14.9945   -0.2505  -13.5000
 -14.9945   -0.2505  -13.2500 -14.9945   -0.2505  -13.0000 -14.9945   -0.2505  -12.7500
 -14.9945   -0.2505  -12.5000 -14.9945   -0.2505  -12.2500 -14.9945   -0.2505  -12.0000
 -14.9945   -0.2505  -11.7500 -14.9945   -0.2505  -11.5000 -14.9945   -0.2505  -11.2500
 -14.9945   -0.2505  -11.0000 -14.9945   -0.2505  -10.7500 -14.9945   -0.2505  -10.5000
 -14.9945   -0.2505  -10.2500 -14.9945   -0.2505  -10.0000 -14.9945   -0.2505   -9.7500
 -14.9945   -0.2505   -9.5000 -14.9945   -0.2505   -9.2500 -14.9945   -0.2505   -9.0000
 -14.9945   -0.2505   -8.7500 -14.9945   -0.2505   -8.5000 -14.9945   -0.2505   -8.2500
 -14.9945   -0.2505   -8.0000 -14.9945   -0.2505   -7.7500 -14.9945   -0.2505   -7.5000
 -14.9945   -0.2505   -7.2500 -14.9945   -0.2505   -7.0000 -14.9945   -0.2505   -6.7500
 -14.9945   -0.2505   -6.5000 -14.9945   -0.2505   -6.2500 -14.9945   -0.2505   -6.0000
 -14.9945   -0.2505   -5.7500 -14.9945   -0.2505   -5.5000 -14.9945   -0.2505   -5.2500
 -14.9945   -0.2505   -5.0000 -14.9945   -0.2505   -4.7500 -14.9945   -0.2505   -4.5000
 -14.9945   -0.2505   -4.2500 -14.9945   -0.2505   -4.0000 -14.9945   -0.2505   -3.7500
 -14.9945   -0.2505   -3.5000 -14.9945   -0.2505   -3.2500 -14.9945   -0.2505   -3.0000
 -14.9945   -0.2505   -2.7500 -14.9945   -0.2505   -2.5000 -14.9945   -0.2505   -2.2500
 -14.9945   -0.2505   -2.0000 -14.9945   -0.2505   -1.7500 -14.9945   -0.2505   -1.5000
 -14.9945   -0.2505   -1.2500 -14.9945   -0.2505   -1.0000 -14.9945   -0.2505   -0.7500
 -14.9945   -0.2505   -0.5000 -14.9945   -0.2505   -0.2500 -14.9783   -0.5006  -14.7500
 -14.9783   -0.5006  -14.5000 -14.9783   -0.5006  -14.2500 -14.9783   -0.5006  -14.0000
 -14.9783   -0.5006  -13.7500 -14.9783   -0.5006  -13.5000 -14.9783   -0.5006  -13.2500
 -14.9783   -0.5006  -13.0000 -14.9783   -0.5006  -12.7500 -14.9783   -0.5006  -12.5000
 -14.9783   -0.5006  -12.2500 -14.9783   -0.5006  -12.0000 -14.9783   -0.5006  -11.7500
 -14.9783   -0.5006  -11.5000 -14.9783   -0.5006  -11.2500 -14.9783   -0.5006  -11.0000
 -14.9783   -0.5006  -10.7500 -14.9783   -0.5006  -10.5000 -14.9783   -0.5006  -10.2500
 -14.9783   -0.5006  -10.0000 -14.9783   -0.5006   -9.7500 -14.9783   -0.5006   -9.5000
 -14.9783   -0.5006   -9.2500 -14.9783   -0.5006   -9.0000 -14.9783   -0.5006   -8.7500
 -14.9783   -0.5006   -8.5000 -14.9783   -0.5006   -8.2500 -14.9783   -0.5006   -8.0000
 -14.9783   -0.5006   -7.7500 -14.9783   -0.5006   -7.5000 -14.9783   -0.5006   -7.2500
 -14.9783   -0.5006   -7.0000 -14.9783   -0.5006   -6.7500 -14.9783   -0.5006   -6.5000
 -14.9783   -0.5006   -6.2500 -14.9783   -0.5006   -6.0000 -14.9783   -0.5006   -5.7500
 -14.9783   -0.5006   -5.5000 -14.9783   -0.5006   -5.2500 -14.9783   -0.5006   -5.0000
 -14.9783   -0.5006   -4.7500 -14.9783   -0.5006   -4.5000 -14.9783   -0.5006   -4.2500
 -14.9783   -0.5006   -4.0000 -14.9783   -0.5006   -3.7500 -14.9783   -0.5006   -3.5000
 -14.9783   -0.5006   -3.2500 -14.9783   -0.5006   -3.0000 -14.9783   -0.5006   -2.7500
 -14.9783   -0.5006   -2.5000 -14.9783   -0.5006   -2.2500 -14.9783   -0.5006   -2.0000
 -14.9783   -0.5006   -1.7500 -14.9783   -0.5006   -1.5000 -14.9783   -0.5006   -1.2500
 -14.9783   -0.5006   -1.0000 -14.9783   -0.5006   -0.7500 -14.9783   -0.5006   -0.5000
 -14.9783   -0.5006   -0.2500 -14.9518   -0.7498  -14.7500 -14.9518   -0.7498  -14.5000
 -14.9518   -0.7498  -14.2500 -14.9518   -0.7497  -14.0000 -14.9518   -0.7497  -13.7500
 -14.9518   -0.7497  -13.5000 -14.9518   -0.7497  -13.2500 -14.9518   -0.7497  -13.0000
 -14.9518   -0.7497  -12.7500 -14.9518   -0.7497  -12.5000 -14.9518   -0.7497  -12.2500
 -14.9518   -0.7497  -12.0000 -14.9518   -0.7497  -11.7500 -14.9518   -0.7497  -11.5000
 -14.9518   -0.7497  -11.2500 -14.9518   -0.7497  -11.0000 -14.9518   -0.7497  -10.7500
 -14.9518   -0.7497  -10.5000 -14.9518   -0.7497  -10.2500 -14.9518   -0.7497  -10.0000
 -14.9518   -0.7497   -9.7500 -14.9518   -0.7497   -9.5000 -14.9518   -0.7497   -9.2500
 -14.9518   -0.7497   -9.0000 -14.9518   -0.7497   -8.7500 -14.9518   -0.7497   -8.5000
 -14.9518   -0.7497   -8.2500 -14.9518   -0.7497   -8.0000 -14.9518   -0.7497   -7.7500
 -14.9518   -0.7497   -7.5000 -14.9518   -0.7497   -7.2500 -14.9518   -0.7497   -7.0000
 -14.9518   -0.7497   -6.7500 -14.9518   -0.7497   -6.5000 -14.9518   -0.7497   -6.2500
 -14.9518   -0.7497   -6.0000 -14.9518   -0.7497   -5.7500 -14.9518   -0.7497   -5.5000
 -14.9518   -0.7497   -5.2500 -14.9518   -0.7497   -5.0000 -14.9518   -0.7497   -4.7500
 -14.9518   -0.7497   -4.5000 -14.9518   -0.7497   -4.2500 -14.9518   -0.7497   -4.0000
 -14.9518   -0.7497   -3.7500 -14.9518   -0.7497   -3.5000 -14.9518   -0.7497   -3.2500
 -14.9518   -0.7497   -3.0000 -14.9518   -0.7497   -2.7500 -14.9518   -0.7497   -2.5000
 -14.9518   -0.7497   -2.2500 -14.9518   -0.7497   -2.0000 -14.9518   -0.7497   -1.7500
 -14.9518   -0.7497   -1.5000 -14.9518   -0.7497   -1.2500 -14.9518   -0.7497   -1.0000
 -14.9518   -0.7497   -0.7500 -14.9518   -0.7497   -0.5000 -14.9518   -0.7497   -0.2500
 -14.9152   -0.9978  -14.7500 -14.9152   -0.9977  -14.5000 -14.9152   -0.9977  -14.2500
 -14.9152   -0.9977  -14.0000 -14.9152   -0.9977  -13.7500 -14.9152   -0.9977  -13.5000
 -14.9152   -0.9977  -13.2500 -14.9152   -0.9977  -13.0000 -14.9152   -0.9977  -12.7500
 -14.9152   -0.9977  -12.5000 -14.9152   -0.9977  -12.2500 -14.9152   -0.9977  -12.0000
 -14.9152   -0.9977  -11.7500 -14.9152   -0.9977  -11.5000 -14.9152   -0.9977  -11.2500
 -14.9152   -0.9977  -11.0000 -14.9152   -0.9977  -10.7500 -14.9152   -0.9977  -10.5000
 -14.9152   -0.9977  -10.2500 -14.9152   -0.9977  -10.0000 -14.9152   -0.9977   -9.7500
 -14.9152   -0.9977   -9.5000 -14.9152   -0.9977   -9.2500 -14.9152   -0.9977   -9.0000
 -14.9152   -0.9977   -8.7500 -14.9152   -0.9977   -8.5000 -14.9152   -0.9977   -8.2500
 -14.9152   -0.9977   -8.0000 -14.9152   -0.9977   -7.7500 -14.9152   -0.9977   -7.5000
 -14.9152   -0.9977   -7.2500 -14.9152   -0.9977   -7.0000 -14.9152   -0.9977   -6.7500
 -14.9152   -0.9977   -6.5000 -14.9152   -0.9977   -6.2500 -14.9152   -0.9977   -6.0000
 -14.9152   -0.9977   -5.7500 -14.9152   -0.9977   -5.5000 -14.9152   -0.9977   -5.2500
 -14.9152   -0.9977   -5.0000 -14.9152   -0.9977   -4.7500 -14.9152   -0.9977   -4.5000
 -14.9152   -0.9977   -4.2500 -14.9152   -0.9977   -4.0000 -14.9152   -0.9977   -3.7500
 -14.9152   -0.9977   -3.5000 -14.9152   -0.9977   -3.2500 -14.9152   -0.9977   -3.0000
 -14.9152   -0.9977   -2.7500 -14.9152   -0.9977   -2.5000 -14.9152   -0.9977   -2.2500
 -14.9152   -0.9977   -2.0000 -14.9152   -0.9977   -1.7500 -14.9152   -0.9977   -1.5000
 -14.9152   -0.9977   -1.2500 -14.9152   -0.9977   -1.0000 -14.9152   -0.9977   -0.7500
 -14.9152   -0.9977   -0.5000 -14.9152   -0.9977   -0.2500 -14.8689   -1.2441  -14.7500
 -14.8690   -1.2440  -14.5000 -14.8690   -1.2440  -14.2500 -14.8690   -1.2440  -14.0000
 -14.8690   -1.2440  -13.7500 -14.8690   -1.2440  -13.5000 -14.8690   -1.2440  -13.2500
 -14.8690   -1.2440  -13.0000 -14.8690   -1.2440  -12.7500 -14.8690   -1.2440  -12.5000
 -14.8690   -1.2440  -12.2500 -14.8690   -1.2440  -12.0000 -14.8690   -1.2440  -11.7500
 -14.8690   -1.2440  -11.5000 -14.8690   -1.2440  -11.2500 -14.8690   -1.2440  -11.0000
 -14.8690   -1.2440  -10.7500 -14.8690   -1.2440  -10.5000 -14.8690   -1.2440  -10.2500
 -14.8690   -1.2440  -10.0000 -14.8690   -1.2440   -9.7500 -14.8690   -1.2440   -9.5000
 -14.8690   -1.2440   -9.2500 -14.8690   -1.2440   -9.0000 -14.8690   -1.2440   -8.7500
 -14.8690   -1.2440   -8.5000 -14.8690   -1.2440   -8.2500 -14.8690   -1.2440   -8.0000
 -14.8690   -1.2440   -7.7500 -14.8690   -1.2440   -7.5000 -14.8690   -1.2440   -7.2500
 -14.8690   -1.2440   -7.0000 -14.8690   -1.2440   -6.7500 -14.8690   -1.2440   -6.5000
 -14.8690   -1.2440   -6.2500 -14.8690   -1.2440   -6.0000 -14.8690   -1.2440   -5.7500
 -14.8690   -1.2440   -5.5000 -14.8690   -1.2440   -5.2500 -14.8690   -1.2440   -5.0000
 -14.8690   -1.2440   -4.7500 -14.8690   -1.2440   -4.5000 -14.8690   -1.2440   -4.2500
 -14.8690   -1.2440   -4.0000 -14.8690   -1.2440   -3.7500 -14.8690   -1.2440   -3.5000
 -14.8690   -1.2440   -3.2500 -14.8690   -1.2440   -3.0000 -14.8690   -1.2440   -2.7500
 -14.8690   -1.2440   -2.5000 -14.8690   -1.2440   -2.2500 -14.8690   -1.2440   -2.0000
 -14.8690   -1.2440   -1.7500 -14.8690   -1.2440   -1.5000 -14.8690   -1.2440   -1.2500
 -14.8690   -1.2440   -1.0000 -14.8690   -1.2440   -0.7500 -14.8690   -1.2440   -0.5000
 -14.8690   -1.2440   -0.2500 -14.8135   -1.4886  -14.7500 -14.8135   -1.4885  -14.5000
 -14.8135   -1.4884  -14.2500 -14.8135   -1.4884  -14.0000 -14.8135   -1.4884  -13.7500
 -14.8135   -1.4884  -13.5000 -14.8135   -1.4884  -13.2500 -14.8135   -1.4884  -13.0000
 -14.8135   -1.4884  -12.7500 -14.8135   -1.4884  -12.5000 -14.8135   -1.4884  -12.2500
 -14.8135   -1.4884  -12.0000 -14.8135   -1.4884  -11.7500 -14.8135   -1.4884  -11.5000
 -14.8135   -1.4884  -11.2500 -14.8135   -1.4884  -11.0000 -14.8135   -1.4884  -10.7500
 -14.8135   -1.4884  -10.5000 -14.8135   -1.4884  -10.2500 -14.8135   -1.4884  -10.0000
 -14.8135   -1.4884   -9.7500 -14.8135   -1.4884   -9.5000 -14.8135   -1.4884   -9.2500
 -14.8135   -1.4884   -9.0000 -14.8135   -1.4884   -8.7500 -14.8135   -1.4884   -8.5000
 -14.8135   -1.4884   -8.2500 -14.8135   -1.4884   -8.0000 -14.8135   -1.4884   -7.7500
 -14.8135   -1.4884   -7.5000 -14.8135   -1.4884   -7.2500 -14.8135   -1.4884   -7.0000
 -14.8135   -1.4884   -6.7500 -14.8135   -1.4884   -6.5000 -14.8135   -1.4884   -6.2500
 -14.8135   -1.4884   -6.0000 -14.8135   -1.4884   -5.7500 -14.8135   -1.4884   -5.5000
 -14.8135   -1.4884   -5.2500 -14.8135   -1.4884   -5.0000 -14.8135   -1.4884   -4.7500
 -14.8135   -1.4884   -4.5000 -14.8135   -1.4884   -4.2500 -14.8135   -1.4884   -4.0000
 -14.8135   -1.4884   -3.7500 -14.8135   -1.4884   -3.5000 -14.8135   -1.4884   -3.2500
 -14.8135   -1.4884   -3.0000 -14.8135   -1.4884   -2.7500 -14.8135   -1.4884   -2.5000
 -14.8135   -1.4884   -2.2500 -14.8135   -1.4884   -2.0000 -14.8135   -1.4884   -1.7500
 -14.8135   -1.4884   -1.5000 -14.8135   -1.4884   -1.2500 -14.8135   -1.4884   -1.0000
 -14.8135   -1.4884   -0.7500 -14.8135   -1.4884   -0.5000 -14.8135   -1.4884   -0.2500
 -14.7492   -1.7308  -14.7500 -14.7493   -1.7307  -14.5000 -14.7493   -1.7307  -14.2500
 -14.7493   -1.7307  -14.0000 -14.7493   -1.7307  -13.7500 -14.7493   -1.7307  -13.5000
 -14.7493   -1.7307  -13.2500 -14.7493   -1.7307  -13.0000 -14.7493   -1.7307  -12.7500
 -14.7493   -1.7307  -12.5000 -14.7493   -1.7307  -12.2500 -14.7493   -1.7307  -12.0000
 -14.7493   -1.7307  -11.7500 -14.7493   -1.7307  -11.5000 -14.7493   -1.7307  -11.2500
 -14.7493   -1.7307  -11.0000 -14.7493   -1.7307  -10.7500 -14.7493   -1.7307  -10.5000
 -14.7493   -1.7307  -10.2500 -14.7493   -1.7307  -10.0000 -14.7493   -1.7307   -9.7500
 -14.7493   -1.7307   -9.5000 -14.7493   -1.7307   -9.2500 -14.7493   -1.7307   -9.0000
 -14.7493   -1.7307   -8.7500 -14.7493   -1.7307   -8.5000 -14.7493   -1.7307   -8.2500
 -14.7493   -1.7307   -8.0000 -14.7493   -1.7307   -7.7500 -14.7493   -1.7307   -7.5000
 -14.7493   -1.7307   -7.2500 -14.7493   -1.7307   -7.0000 -14.7493   -1.7307   -6.7500
 -14.7493   -1.7307   -6.5000 -14.7493   -1.7307   -6.2500 -14.7493   -1.7307   -6.0000
 -14.7493   -1.7307   -5.7500 -14.7493   -1.7307   -5.5000 -14.7493   -1.7307   -5.2500
 -14.7493   -1.7307   -5.0000 -14.7493   -1.7307   -4.7500 -14.7493   -1.7307   -4.5000
 -14.7493   -1.7307   -4.2500 -14.7493   -1.7307   -4.0000 -14.7493   -1.7307   -3.7500
 -14.7493   -1.7307   -3.5000 -14.7493   -1.7307   -3.2500 -14.7493   -1.7307   -3.0000
 -14.7493   -1.7307   -2.7500 -14.7493   -1.7307   -2.5000 -14.7493   -1.7307   -2.2500
 -14.7493   -1.7307   -2.0000 -14.7493   -1.7307   -1.7500 -14.7493   -1.7307   -1.5000
 -14.7493   -1.7307   -1.2500 -14.7493   -1.7307   -1.0000 -14.7493   -1.7307   -0.7500
 -14.7493   -1.7307   -0.5000 -14.7493   -1.7307   -0.2500 -14.6766   -1.9707  -14.7500
 -14.6766   -1.9706  -14.5000 -14.6766   -1.9706  -14.2500 -14.6766   -1.9706  -14.0000
 -14.6766   -1.9706  -13.7500 -14.6766   -1.9706  -13.5000 -14.6766   -1.9706  -13.2500
 -14.6766   -1.9706  -13.0000 -14.6766   -1.9706  -12.7500 -14.6766   -1.9706  -12.5000
 -14.6766   -1.9706  -12.2500 -14.6766   -1.9706  -12.0000 -14.6766   -1.9706  -11.7500
 -14.6766   -1.9706  -11.5000 -14.6766   -1.9706  -11.2500 -14.6766   -1.9706  -11.0000
 -14.6766   -1.9706  -10.7500 -14.6766   -1.9706  -10.5000 -14.6766   -1.9706  -10.2500
 -14.6766   -1.9706  -10.0000 -14.6766   -1.9706   -9.7500 -14.6766   -1.9706   -9.5000
 -14.6766   -1.9706   -9.2500 -14.6766   -1.9706   -9.0000 -14.6766   -1.9706   -8.7500
 -14.6766   -1.9706   -8.5000 -14.6766   -1.9706   -8.2500 -14.6766   -1.9706   -8.0000
 -14.6766   -1.9706   -7.7500 -14.6766   -1.9706   -7.5000 -14.6766   -1.9706   -7.2500
 -14.6766   -1.9706   -7.0000 -14.6766   -1.9706   -6.7500 -14.6766   -1.9706   -6.5000
 -14.6766   -1.9706   -6.2500 -14.6766   -1.9706   -6.0000 -14.6766   -1.9706   -5.7500
 -14.6766   -1.9706   -5.5000 -14.6766   -1.9706   -5.2500 -14.6766   -1.9706   -5.0000
 -14.6766   -1.9706   -4.7500 -14.6766   -1.9706   -4.5000 -14.6766   -1.9706   -4.2500
 -14.6766   -1.9706   -4.0000 -14.6766   -1.9706   -3.7500 -14.6766   -1.9706   -3.5000
 -14.6766   -1.9706   -3.2500 -14.6766   -1.9706   -3.0000 -14.6766   -1.9706   -2.7500
 -14.6766   -1.9706   -2.5000 -14.6766   -1.9706   -2.2500 -14.6766   -1.9706   -2.0000
 -14.6766   -1.9706   -1.7500 -14.6766   -1.9706   -1.5000 -14.6766   -1.9706   -1.2500
 -14.6766   -1.9706   -1.0000 -14.6766   -1.9706   -0.7500 -14.6766   -1.9706   -0.5000
 -14.6766   -1.9706   -0.2500 -14.5958   -2.2080  -14.7500 -14.5958   -2.2079  -14.5000
 -14.5959   -2.2079  -14.2500 -14.5959   -2.2079  -14.0000 -14.5959   -2.2079  -13.7500
 -14.5959   -2.2079  -13.5000 -14.5959   -2.2079  -13.2500 -14.5959   -2.2079  -13.0000
 -14.5959   -2.2079  -12.7500 -14.5959   -2.2079  -12.5000 -14.5959   -2.2079  -12.2500
 -14.5959   -2.2079  -12.0000 -14.5959   -2.2079  -11.7500 -14.5959   -2.2079  -11.5000
 -14.5959   -2.2079  -11.2500 -14.5959   -2.2079  -11.0000 -14.5959   -2.2079  -10.7500
 -14.5959   -2.2079  -10.5000 -14.5959   -2.2079  -10.2500 -14.5959   -2.2079  -10.0000
 -14.5959   -2.2079   -9.7500 -14.5959   -2.2079   -9.5000 -14.5959   -2.2079   -9.2500
 -14.5959   -2.2079   -9.0000 -14.5959   -2.2079   -8.7500 -14.5959   -2.2079   -8.5000
 -14.5959   -2.2079   -8.2500 -14.5959   -2.2079   -8.0000 -14.5959   -2.2079   -7.7500
 -14.5959   -2.2079   -7.5000 -14.5959   -2.2079   -7.2500 -14.5959   -2.2079   -7.0000
 -14.5959   -2.2079   -6.7500 -14.5959   -2.2079   -6.5000 -14.5959   -2.2079   -6.2500
 -14.5959   -2.2079   -6.0000 -14.5959   -2.2079   -5.7500 -14.5959   -2.2079   -5.5000
 -14.5959   -2.2079   -5.2500 -14.5959   -2.2079   -5.0000 -14.5959   -2.2079   -4.7500
 -14.5959   -2.2079   -4.5000 -14.5959   -2.2079   -4.2500 -14.5959   -2.2079   -4.0000
 -14.5959   -2.2079   -3.7500 -14.5959   -2.2079   -3.5000 -14.5959   -2.2079   -3.2500
 -14.5959   -2.2079   -3.0000 -14.5959   -2.2079   -2.7500 -14.5959   -2.2079   -2.5000
 -14.5959   -2.2079   -2.2500 -14.5959   -2.2079   -2.0000 -14.5959   -2.2079   -1.7500
 -14.5959   -2.2079   -1.5000 -14.5959   -2.2079   -1.2500 -14.5959   -2.2079   -1.0000
 -14.5959   -2.2079   -0.7500 -14.5959   -2.2079   -0.5000 -14.5959   -2.2079   -0.2500
 -14.5074   -2.4426  -14.7500 -14.5074   -2.4425  -14.5000 -14.5074   -2.4425  -14.2500
 -14.5074   -2.4425  -14.0000 -14.5074   -2.4425  -13.7500 -14.5074   -2.4425  -13.5000
 -14.5074   -2.4425  -13.2500 -14.5074   -2.4425  -13.0000 -14.5074   -2.4425  -12.7500
 -14.5074   -2.4425  -12.5000 -14.5074   -2.4425  -12.2500 -14.5074   -2.4425  -12.0000
 -14.5074   -2.4425  -11.7500 -14.5074   -2.4425  -11.5000 -14.5074   -2.4425  -11.2500
 -14.5074   -2.4425  -11.0000 -14.5074   -2.4425  -10.7500 -14.5074   -2.4425  -10.5000
 -14.5074   -2.4425  -10.2500 -14.5074   -2.4425  -10.0000 -14.5074   -2.4425   -9.7500
 -14.5074   -2.4425   -9.5000 -14.5074   -2.4425   -9.2500 -14.5074   -2.4425   -9.0000
 -14.5074   -2.4425   -8.7500 -14.5074   -2.4425   -8.5000 -14.5074   -2.4425   -8.2500
 -14.5074   -2.4425   -8.0000 -14.5074   -2.4425   -7.7500 -14.5074   -2.4425   -7.5000
 -14.5074   -2.4425   -7.2500 -14.5074   -2.4425   -7.0000 -14.5074   -2.4425   -6.7500
 -14.5074   -2.4425   -6.5000 -14.5074   -2.4425   -6.2500 -14.5074   -2.4425   -6.0000
 -14.5074   -2.4425   -5.7500 -14.5074   -2.4425   -5.5000 -14.5074   -2.4425   -5.2500
 -14.5074   -2.4425   -5.0000 -14.5074   -2.4425   -4.7500 -14.5074   -2.4425   -4.5000
 -14.5074   -2.4425   -4.2500 -14.5074   -2.4425   -4.0000 -14.5074   -2.4425   -3.7500
 -14.5074   -2.4425   -3.5000 -14.5074   -2.4425   -3.2500 -14.5074   -2.4425   -3.0000
 -14.5074   -2.4425   -2.7500 -14.5074   -2.4425   -2.5000 -14.5074   -2.4425   -2.2500
 -14.5074   -2.4425   -2.0000 -14.5074   -2.4425   -1.7500 -14.5074   -2.4425   -1.5000
 -14.5074   -2.4425   -1.2500 -14.5074   -2.4425   -1.0000 -14.5074   -2.4425   -0.7500
 -14.5074   -2.4425   -0.5000 -14.5074   -2.4425   -0.2500 -14.4116   -2.6743  -14.7500
 -14.4116   -2.6742  -14.5000 -14.4116   -2.6742  -14.2500 -14.4116   -2.6741  -14.0000
 -14.4116   -2.6741  -13.7500 -14.4116   -2.6741  -13.5000 -14.4116   -2.6741  -13.2500
 -14.4116   -2.6741  -13.0000 -14.4116   -2.6741  -12.7500 -14.4116   -2.6741  -12.5000
 -14.4116   -2.6741  -12.2500 -14.4116   -2.6741  -12.0000 -14.4116   -2.6741  -11.7500
 -14.4116   -2.6741  -11.5000 -14.4116   -2.6741  -11.2500 -14.4116   -2.6741  -11.0000
 -14.4116   -2.6741  -10.7500 -14.4116   -2.6741  -10.5000 -14.4116   -2.6741  -10.2500
 -14.4116   -2.6741  -10.0000 -14.4116   -2.6741   -9.7500 -14.4116   -2.6741   -9.5000
 -14.4116   -2.6741   -9.2500 -14.4116   -2.6741   -9.0000 -14.4116   -2.6741   -8.7500
 -14.4116   -2.6741   -8.5000 -14.4116   -2.6741   -8.2500 -14.4116   -2.6741   -8.0000
 -14.4116   -2.6741   -7.7500 -14.4116   -2.6741   -7.5000 -14.4116   -2.6741   -7.2500
 -14.4116   -2.6741   -7.0000 -14.4116   -2.6741   -6.7500 -14.4116   -2.6741   -6.5000
 -14.4116   -2.6741   -6.2500 -14.4116   -2.6741   -6.0000 -14.4116   -2.6741   -5.7500
 -14.4116   -2.6741   -5.5000 -14.4116   -2.6741   -5.2500 -14.4116   -2.6741   -5.0000
 -14.4116   -2.6741   -4.7500 -14.4116   -2.6741   -4.5000 -14.4116   -2.6741   -4.2500
 -14.4116   -2.6741   -4.0000 -14.4116   -2.6741   -3.7500 -14.4116   -2.6741   -3.5000
 -14.4116   -2.6741   -3.2500 -14.4116   -2.6741   -3.0000 -14.4116   -2.6741   -2.7500
 -14.4116   -2.6741   -2.5000 -14.4116   -2.6741   -2.2500 -14.4116   -2.6741   -2.0000
 -14.4116   -2.6741   -1.7500 -14.4116   -2.6741   -1.5000 -14.4116   -2.6741   -1.2500
 -14.4116   -2.6741   -1.0000 -14.4116   -2.6741   -0.7500 -14.4116   -2.6741   -0.5000
 -14.4116   -2.6741   -0.2500 -14.3088   -2.9030  -14.7500 -14.3088   -2.9029  -14.5000
 -14.3088   -2.9028  -14.2500 -14.3088   -2.9028  -14.0000 -14.3088   -2.9028  -13.7500
 -14.3088   -2.9028  -13.5000 -14.3088   -2.9028  -13.2500 -14.3088   -2.9028  -13.0000
 -14.3088   -2.9028  -12.7500 -14.3088   -2.9028  -12.5000 -14.3088   -2.9028  -12.2500
 -14.3088   -2.9028  -12.0000 -14.3088   -2.9028  -11.7500 -14.3088   -2.9028  -11.5000
 -14.3088   -2.9028  -11.2500 -14.3088   -2.9028  -11.0000 -14.3088   -2.9028  -10.7500
 -14.3088   -2.9028  -10.5000 -14.3088   -2.9028  -10.2500 -14.3088   -2.9028  -10.0000
 -14.3088   -2.9028   -9.7500 -14.3088   -2.9028   -9.5000 -14.3088   -2.9028   -9.2500
 -14.3088   -2.9028   -9.0000 -14.3088   -2.9028   -8.7500 -14.3088   -2.9028   -8.5000
 -14.3088   -2.9028   -8.2500 -14.3088   -2.9028   -8.0000 -14.3088   -2.9028   -7.7500
 -14.3088   -2.9028   -7.5000 -14.3088   -2.9028   -7.2500 -14.3088   -2.9028   -7.0000
 -14.3088   -2.9028   -6.7500 -14.3088   -2.9028   -6.5000 -14.3088   -2.9028   -6.2500
 -14.3088   -2.9028   -6.0000 -14.3088   -2.9028   -5.7500 -14.3088   -2.9028   -5.5000
 -14.3088   -2.9028   -5.2500 -14.3088   -2.9028   -5.0000 -14.3088   -2.9028   -4.7500
 -14.3088   -2.9028   -4.5000 -14.3088   -2.9028   -4.2500 -14.3088   -2.9028   -4.0000
 -14.3088   -2.9028   -3.7500 -14.3088   -2.9028   -3.5000 -14.3088   -2.9028   -3.2500
 -14.3088   -2.9028   -3.0000 -14.3088   -2.9028   -2.7500 -14.3088   -2.9028   -2.5000
 -14.3088   -2.9028   -2.2500 -14.3088   -2.9028   -2.0000 -14.3088   -2.9028   -1.7500
 -14.3088   -2.9028   -1.5000 -14.3088   -2.9028   -1.2500 -14.3088   -2.9028   -1.0000
 -14.3088   -2.9028   -0.7500 -14.3088   -2.9028   -0.5000 -14.3088   -2.9028   -0.2500
 -14.1993   -3.1285  -14.7500 -14.1993   -3.1284  -14.5000 -14.1994   -3.1284  -14.2500
 -14.1994   -3.1284  -14.0000 -14.1994   -3.1284  -13.7500 -14.1994   -3.1284  -13.5000
 -14.1994   -3.1284  -13.2500 -14.1994   -3.1284  -13.0000 -14.1994   -3.1284  -12.7500
 -14.1994   -3.1284  -12.5000 -14.1994   -3.1284  -12.2500 -14.1994   -3.1284  -12.0000
 -14.1994   -3.1284  -11.7500 -14.1994   -3.1284  -11.5000 -14.1994   -3.1284  -11.2500
 -14.1994   -3.1284  -11.0000 -14.1994   -3.1284  -10.7500 -14.1994   -3.1284  -10.5000
 -14.1994   -3.1284  -10.2500 -14.1994   -3.1284  -10.0000 -14.1994   -3.1284   -9.7500
 -14.1994   -3.1284   -9.5000 -14.1994   -3.1284   -9.2500 -14.1994   -3.1284   -9.0000
 -14.1994   -3.1284   -8.7500 -14.1994   -3.1284   -8.5000 -14.1994   -3.1284   -8.2500
 -14.1994   -3.1284   -8.0000 -14.1994   -3.1284   -7.7500 -14.1994   -3.1284   -7.5000
 -14.1994   -3.1284   -7.2500 -14.1994   -3.1284   -7.0000 -14.1994   -3.1284   -6.7500
 -14.1994   -3.1284   -6.5000 -14.1994   -3.1284   -6.2500 -14.1994   -3.1284   -6.0000
 -14.1994   -3.1284   -5.7500 -14.1994   -3.1284   -5.5000 -14.1994   -3.1284   -5.2500
 -14.1994   -3.1284   -5.0000 -14.1994   -3.1284   -4.7500 -14.1994   -3.1284   -4.5000
 -14.1994   -3.1284   -4.2500 -14.1994   -3.1284   -4.0000 -14.1994   -3.1284   -3.7500
 -14.1994   -3.1284   -3.5000 -14.1994   -3.1284   -3.2500 -14.1994   -3.1284   -3.0000
 -14.1994   -3.1284   -2.7500 -14.1994   -3.1284   -2.5000 -14.1994   -3.1284   -2.2500
 -14.1994   -3.1284   -2.0000 -14.1994   -3.1284   -1.7500 -14.1994   -3.1284   -1.5000
 -14.1994   -3.1284   -1.2500 -14.1994   -3.1284   -1.0000 -14.1994   -3.1284   -0.7500
 -14.1994   -3.1284   -0.5000 -14.1994   -3.1284   -0.2500 -14.0834   -3.3508  -14.7500
 -14.0835   -3.3507  -14.5000 -14.0835   -3.3507  -14.2500 -14.0835   -3.3507  -14.0000
 -14.0835   -3.3507  -13.7500 -14.0835   -3.3507  -13.5000 -14.0835   -3.3507  -13.2500
 -14.0835   -3.3507  -13.0000 -14.0835   -3.3507  -12.7500 -14.0835   -3.3507  -12.5000
 -14.0835   -3.3507  -12.2500 -14.0835   -3.3507  -12.0000 -14.0835   -3.3507  -11.7500
 -14.0835   -3.3507  -11.5000 -14.0835   -3.3507  -11.2500 -14.0835   -3.3507  -11.0000
 -14.0835   -3.3507  -10.7500 -14.0835   -3.3507  -10.5000 -14.0835   -3.3507  -10.2500
 -14.0835   -3.3507  -10.0000 -14.0835   -3.3507   -9.7500 -14.0835   -3.3507   -9.5000
 -14.0835   -3.3507   -9.2500 -14.0835   -3.3507   -9.0000 -14.0835   -3.3507   -8.7500
 -14.0835   -3.3507   -8.5000 -14.0835   -3.3507   -8.2500 -14.0835   -3.3507   -8.0000
 -14.0835   -3.3507   -7.7500 -14.0835   -3.3507   -7.5000 -14.0835   -3.3507   -7.2500
 -14.0835   -3.3507   -7.0000 -14.0835   -3.3507   -6.7500 -14.0835   -3.3507   -6.5000
 -14.0835   -3.3507   -6.2500 -14.0835   -3.3507   -6.0000 -14.0835   -3.3507   -5.7500
 -14.0835   -3.3507   -5.5000 -14.0835   -3.3507   -5.2500 -14.0835   -3.3507   -5.0000
 -14.0835   -3.3507   -4.7500 -14.0835   -3.3507   -4.5000 -14.0835   -3.3507   -4.2500
 -14.0835   -3.3507   -4.0000 -14.0835   -3.3507   -3.7500 -14.0835   -3.3507   -3.5000
 -14.0835   -3.3507   -3.2500 -14.0835   -3.3507   -3.0000 -14.0835   -3.3507   -2.7500
 -14.0835   -3.3507   -2.5000 -14.0835   -3.3507   -2.2500 -14.0835   -3.3507   -2.0000
 -14.0835   -3.3507   -1.7500 -14.0835   -3.3507   -1.5000 -14.0835   -3.3507   -1.2500
 -14.0835   -3.3507   -1.0000 -14.0835   -3.3507   -0.7500 -14.0835   -3.3507   -0.5000
 -14.0835   -3.3507   -0.2500 -13.9614   -3.5698  -14.7500 -13.9614   -3.5698  -14.5000
 -13.9615   -3.5698  -14.2500 -13.9615   -3.5697  -14.0000 -13.9615   -3.5697  -13.7500
 -13.9615   -3.5697  -13.5000 -13.9615   -3.5697  -13.2500 -13.9615   -3.5697  -13.0000
 -13.9615   -3.5697  -12.7500 -13.9615   -3.5697  -12.5000 -13.9615   -3.5697  -12.2500
 -13.9615   -3.5697  -12.0000 -13.9615   -3.5697  -11.7500 -13.9615   -3.5697  -11.5000
 -13.9615   -3.5697  -11.2500 -13.9615   -3.5697  -11.0000 -13.9615   -3.5697  -10.7500
 -13.9615   -3.5697  -10.5000 -13.9615   -3.5697  -10.2500 -13.9615   -3.5697  -10.0000
 -13.9615   -3.5697   -9.7500 -13.9615   -3.5697   -9.5000 -13.9615   -3.5697   -9.2500
 -13.9615   -3.5697   -9.0000 -13.9615   -3.5697   -8.7500 -13.9615   -3.5697   -8.5000
 -13.9615   -3.5697   -8.2500 -13.9615   -3.5697   -8.0000 -13.9615   -3.5697   -7.7500
 -13.9615   -3.5697   -7.5000 -13.9615   -3.5697   -7.2500 -13.9615   -3.5697   -7.0000
 -13.9615   -3.5697   -6.7500 -13.9615   -3.5697   -6.5000 -13.9615   -3.5697   -6.2500
 -13.9615   -3.5697   -6.0000 -13.9615   -3.5697   -5.7500 -13.9615   -3.5697   -5.5000
 -13.9615   -3.5697   -5.2500 -13.9615   -3.5697   -5.0000 -13.9615   -3.5697   -4.7500
 -13.9615   -3.5697   -4.5000 -13.9615   -3.5697   -4.2500 -13.9615   -3.5697   -4.0000
 -13.9615   -3.5697   -3.7500 -13.9615   -3.5697   -3.5000 -13.9615   -3.5697   -3.2500
 -13.9615   -3.5697   -3.0000 -13.9615   -3.5697   -2.7500 -13.9615   -3.5697   -2.5000
 -13.9615   -3.5697   -2.2500 -13.9615   -3.5697   -2.0000 -13.9615   -3.5697   -1.7500
 -13.9615   -3.5697   -1.5000 -13.9615   -3.5697   -1.2500 -13.9615   -3.5697   -1.0000
 -13.9615   -3.5697   -0.7500 -13.9615   -3.5697   -0.5000 -13.9615   -3.5697   -0.2500
 -13.8335   -3.7855  -14.7500 -13.8336   -3.7855  -14.5000 -13.8336   -3.7854  -14.2500
 -13.8336   -3.7854  -14.0000 -13.8336   -3.7854  -13.7500 -13.8336   -3.7854  -13.5000
 -13.8336   -3.7854  -13.2500 -13.8336   -3.7854  -13.0000 -13.8336   -3.7854  -12.7500
 -13.8336   -3.7854  -12.5000 -13.8336   -3.7854  -12.2500 -13.8336   -3.7854  -12.0000
 -13.8336   -3.7854  -11.7500 -13.8336   -3.7854  -11.5000 -13.8336   -3.7854  -11.2500
 -13.8336   -3.7854  -11.0000 -13.8336   -3.7854  -10.7500 -13.8336   -3.7854  -10.5000
 -13.8336   -3.7854  -10.2500 -13.8336   -3.7854  -10.0000 -13.8336   -3.7854   -9.7500
 -13.8336   -3.7854   -9.5000 -13.8336   -3.7854   -9.2500 -13.8336   -3.7854   -9.0000
 -13.8336   -3.7854   -8.7500 -13.8336   -3.7854   -8.5000 -13.8336   -3.7854   -8.2500
 -13.8336   -3.7854   -8.0000 -13.8336   -3.7854   -7.7500 -13.8336   -3.7854   -7.5000
 -13.8336   -3.7854   -7.2500 -13.8336   -3.7854   -7.0000 -13.8336   -3.7854   -6.7500
 -13.8336   -3.7854   -6.5000 -13.8336   -3.7854   -6.2500 -13.8336   -3.7854   -6.0000
 -13.8336   -3.7854   -5.7500 -13.8336   -3.7854   -5.5000 -13.8336   -3.7854   -5.2500
 -13.8336   -3.7854   -5.0000 -13.8336   -3.7854   -4.7500 -13.8336   -3.7854   -4.5000
 -13.8336   -3.7854   -4.2500 -13.8336   -3.7854   -4.0000 -13.8336   -3.7854   -3.7500
 -13.8336   -3.7854   -3.5000 -13.8336   -3.7854   -3.2500 -13.8336   -3.7854   -3.0000
 -13.8336   -3.7854   -2.7500 -13.8336   -3.7854   -2.5000 -13.8336   -3.7854   -2.2500
 -13.8336   -3.7854   -2.0000 -13.8336   -3.7854   -1.7500 -13.8336   -3.7854   -1.5000
 -13.8336   -3.7854   -1.2500 -13.8336   -3.7854   -1.0000 -13.8336   -3.7854   -0.7500
 -13.8336   -3.7854   -0.5000 -13.8336   -3.7854   -0.2500 -13.7000   -3.9977  -14.7500
 -13.7001   -3.9977  -14.5000 -13.7001   -3.9977  -14.2500 -13.7001   -3.9977  -14.0000
 -13.7001   -3.9977  -13.7500 -13.7001   -3.9977  -13.5000 -13.7001   -3.9977  -13.2500
 -13.7001   -3.9977  -13.0000 -13.7001   -3.9977  -12.7500 -13.7001   -3.9977  -12.5000
 -13.7001   -3.9977  -12.2500 -13.7001   -3.9977  -12.0000 -13.7001   -3.9977  -11.7500
 -13.7001   -3.9977  -11.5000 -13.7001   -3.9977  -11.2500 -13.7001   -3.9977  -11.0000
 -13.7001   -3.9977  -10.7500 -13.7001   -3.9977  -10.5000 -13.7001   -3.9977  -10.2500
 -13.7001   -3.9977  -10.0000 -13.7001   -3.9977   -9.7500 -13.7001   -3.9977   -9.5000
 -13.7001   -3.9977   -9.2500 -13.7001   -3.9977   -9.0000 -13.7001   -3.9977   -8.7500
 -13.7001   -3.9977   -8.5000 -13.7001   -3.9977   -8.2500 -13.7001   -3.9977   -8.0000
 -13.7001   -3.9977   -7.7500 -13.7001   -3.9977   -7.5000 -13.7001   -3.9977   -7.2500
 -13.7001   -3.9977   -7.0000 -13.7001   -3.9977   -6.7500 -13.7001   -3.9977   -6.5000
 -13.7001   -3.9977   -6.2500 -13.7001   -3.9977   -6.0000 -13.7001   -3.9977   -5.7500
 -13.7001   -3.9977   -5.5000 -13.7001   -3.9977   -5.2500 -13.7001   -3.9977   -5.0000
 -13.7001   -3.9977   -4.7500 -13.7001   -3.9977   -4.5000 -13.7001   -3.9977   -4.2500
 -13.7001   -3.9977   -4.0000 -13.7001   -3.9977   -3.7500 -13.7001   -3.9977   -3.5000
 -13.7001   -3.9977   -3.2500 -13.7001   -3.9977   -3.0000 -13.7001   -3.9977   -2.7500
 -13.7001   -3.9977   -2.5000 -13.7001   -3.9977   -2.2500 -13.7001   -3.9977   -2.0000
 -13.7001   -3.9977   -1.7500 -13.7001   -3.9977   -1.5000 -13.7001   -3.9977   -1.2500
 -13.7001   -3.9977   -1.0000 -13.7001   -3.9977   -0.7500 -13.7001   -3.9977   -0.5000
 -13.7001   -3.9977   -0.2500 -13.5611   -4.2065  -14.7500 -13.5611   -4.2064  -14.5000
 -13.5612   -4.2064  -14.2500 -13.5612   -4.2064  -14.0000 -13.5612   -4.2064  -13.7500
 -13.5612   -4.2064  -13.5000 -13.5612   -4.2064  -13.2500 -13.5612   -4.2064  -13.0000
 -13.5612   -4.2064  -12.7500 -13.5612   -4.2064  -12.5000 -13.5612   -4.2064  -12.2500
 -13.5612   -4.2064  -12.0000 -13.5612   -4.2064  -11.7500 -13.5612   -4.2064  -11.5000
 -13.5612   -4.2064  -11.2500 -13.5612   -4.2064  -11.0000 -13.5612   -4.2064  -10.7500
 -13.5612   -4.2064  -10.5000 -13.5612   -4.2064  -10.2500 -13.5612   -4.2064  -10.0000
 -13.5612   -4.2064   -9.7500 -13.5612   -4.2064   -9.5000 -13.5612   -4.2064   -9.2500
 -13.5612   -4.2064   -9.0000 -13.5612   -4.2064   -8.7500 -13.5612   -4.2064   -8.5000
 -13.5612   -4.2064   -8.2500 -13.5612   -4.2064   -8.0000 -13.5612   -4.2064   -7.7500
 -13.5612   -4.2064   -7.5000 -13.5612   -4.2064   -7.2500 -13.5612   -4.2064   -7.0000
 -13.5612   -4.2064   -6.7500 -13.5612   -4.2064   -6.5000 -13.5612   -4.2064   -6.2500
 -13.5612   -4.2064   -6.0000 -13.5612   -4.2064   -5.7500 -13.5612   -4.2064   -5.5000
 -13.5612   -4.2064   -5.2500 -13.5612   -4.2064   -5.0000 -13.5612   -4.2064   -4.7500
 -13.5612   -4.2064   -4.5000 -13.5612   -4.2064   -4.2500 -13.5612   -4.2064   -4.0000
 -13.5612   -4.2064   -3.7500 -13.5612   -4.2064   -3.5000 -13.5612   -4.2064   -3.2500
 -13.5612   -4.2064   -3.0000 -13.5612   -4.2064   -2.7500 -13.5612   -4.2064   -2.5000
 -13.5612   -4.2064   -2.2500 -13.5612   -4.2064   -2.0000 -13.5612   -4.2064   -1.7500
 -13.5612   -4.2064   -1.5000 -13.5612   -4.2064   -1.2500 -13.5612   -4.2064   -1.0000
 -13.5612   -4.2064   -0.7500 -13.5612   -4.2064   -0.5000 -13.5612   -4.2064   -0.2500
 -13.4170   -4.4116  -14.7500 -13.4170   -4.4116  -14.5000 -13.4170   -4.4116  -14.2500
 -13.4170   -4.4116  -14.0000 -13.4170   -4.4116  -13.7500 -13.4170   -4.4116  -13.5000
 -13.4170   -4.4116  -13.2500 -13.4170   -4.4116  -13.0000 -13.4170   -4.4116  -12.7500
 -13.4170   -4.4116  -12.5000 -13.4170   -4.4116  -12.2500 -13.4170   -4.4116  -12.0000
 -13.4170   -4.4116  -11.7500 -13.4170   -4.4116  -11.5000 -13.4170   -4.4116  -11.2500
 -13.4170   -4.4116  -11.0000 -13.4170   -4.4116  -10.7500 -13.4170   -4.4116  -10.5000
 -13.4170   -4.4116  -10.2500 -13.4170   -4.4116  -10.0000 -13.4170   -4.4116   -9.7500
 -13.4170   -4.4116   -9.5000 -13.4170   -4.4116   -9.2500 -13.4170   -4.4116   -9.0000
 -13.4170   -4.4116   -8.7500 -13.4170   -4.4116   -8.5000 -13.4170   -4.4116   -8.2500
 -13.4170   -4.4116   -8.0000 -13.4170   -4.4116   -7.7500 -13.4170   -4.4116   -7.5000
 -13.4170   -4.4116   -7.2500 -13.4170   -4.4116   -7.0000 -13.4170   -4.4116   -6.7500
 -13.4170   -4.4116   -6.5000 -13.4170   -4.4116   -6.2500 -13.4170   -4.4116   -6.0000
 -13.4170   -4.4116   -5.7500 -13.4170   -4.4116   -5.5000 -13.4170   -4.4116   -5.2500
 -13.4170   -4.4116   -5.0000 -13.4170   -4.4116   -4.7500 -13.4170   -4.4116   -4.5000
 -13.4170   -4.4116   -4.2500 -13.4170   -4.4116   -4.0000 -13.4170   -4.4116   -3.7500
 -13.4170   -4.4116   -3.5000 -13.4170   -4.4116   -3.2500 -13.4170   -4.4116   -3.0000
 -13.4170   -4.4116   -2.7500 -13.4170   -4.4116   -2.5000 -13.4170   -4.4116   -2.2500
 -13.4170   -4.4116   -2.0000 -13.4170   -4.4116   -1.7500 -13.4170   -4.4116   -1.5000
 -13.4170   -4.4116   -1.2500 -13.4170   -4.4116   -1.0000 -13.4170   -4.4116   -0.7500
 -13.4170   -4.4116   -0.5000 -13.4170   -4.4116   -0.2500 -13.2678   -4.6132  -14.7500
 -13.2678   -4.6132  -14.5000 -13.2679   -4.6132  -14.2500 -13.2679   -4.6132  -14.0000
 -13.2679   -4.6132  -13.7500 -13.2679   -4.6132  -13.5000 -13.2679   -4.6132  -13.2500
 -13.2679   -4.6132  -13.0000 -13.2679   -4.6132  -12.7500 -13.2679   -4.6132  -12.5000
 -13.2679   -4.6132  -12.2500 -13.2679   -4.6132  -12.0000 -13.2679   -4.6132  -11.7500
 -13.2679   -4.6132  -11.5000 -13.2679   -4.6132  -11.2500 -13.2679   -4.6132  -11.0000
 -13.2679   -4.6132  -10.7500 -13.2679   -4.6132  -10.5000 -13.2679   -4.6132  -10.2500
 -13.2679   -4.6132  -10.0000 -13.2679   -4.6132   -9.7500 -13.2679   -4.6132   -9.5000
 -13.2679   -4.6132   -9.2500 -13.2679   -4.6132   -9.0000 -13.2679   -4.6132   -8.7500
 -13.2679   -4.6132   -8.5000 -13.2679   -4.6132   -8.2500 -13.2679   -4.6132   -8.0000
 -13.2679   -4.6132   -7.7500 -13.2679   -4.6132   -7.5000 -13.2679   -4.6132   -7.2500
 -13.2679   -4.6132   -7.0000 -13.2679   -4.6132   -6.7500 -13.2679   -4.6132   -6.5000
 -13.2679   -4.6132   -6.2500 -13.2679   -4.6132   -6.0000 -13.2679   -4.6132   -5.7500
 -13.2679   -4.6132   -5.5000 -13.2679   -4.6132   -5.2500 -13.2679   -4.6132   -5.0000
 -13.2679   -4.6132   -4.7500 -13.2679   -4.6132   -4.5000 -13.2679   -4.6132   -4.2500
 -13.2679   -4.6132   -4.0000 -13.2679   -4.6132   -3.7500 -13.2679   -4.6132   -3.5000
 -13.2679   -4.6132   -3.2500 -13.2679   -4.6132   -3.0000 -13.2679   -4.6132   -2.7500
 -13.2679   -4.6132   -2.5000 -13.2679   -4.6132   -2.2500 -13.2679   -4.6132   -2.0000
 -13.2679   -4.6132   -1.7500 -13.2679   -4.6132   -1.5000 -13.2679   -4.6132   -1.2500
 -13.2679   -4.6132   -1.0000 -13.2679   -4.6132   -0.7500 -13.2679   -4.6132   -0.5000
 -13.2679   -4.6132   -0.2500 -13.1138   -4.8110  -14.7500 -13.1138   -4.8110  -14.5000
 -13.1138   -4.8110  -14.2500 -13.1138   -4.8110  -14.0000 -13.1138   -4.8110  -13.7500
 -13.1138   -4.8110  -13.5000 -13.1138   -4.8110  -13.2500 -13.1138   -4.8110  -13.0000
 -13.1138   -4.8110  -12.7500 -13.1138   -4.8110  -12.5000 -13.1138   -4.8110  -12.2500
 -13.1138   -4.8110  -12.0000 -13.1138   -4.8110  -11.7500 -13.1138   -4.8110  -11.5000
 -13.1138   -4.8110  -11.2500 -13.1138   -4.8110  -11.0000 -13.1138   -4.8110  -10.7500
 -13.1138   -4.8110  -10.5000 -13.1138   -4.8110  -10.2500 -13.1138   -4.8110  -10.0000
 -13.1138   -4.8110   -9.7500 -13.1138   -4.8110   -9.5000 -13.1138   -4.8110   -9.2500
 -13.1138   -4.8110   -9.0000 -13.1138   -4.8110   -8.7500 -13.1138   -4.8110   -8.5000
 -13.1138   -4.8110   -8.2500 -13.1138   -4.8110   -8.0000 -13.1138   -4.8110   -7.7500
 -13.1138   -4.8110   -7.5000 -13.1138   -4.8110   -7.2500 -13.1138   -4.8110   -7.0000
 -13.1138   -4.8110   -6.7500 -13.1138   -4.8110   -6.5000 -13.1138   -4.8110   -6.2500
 -13.1138   -4.8110   -6.0000 -13.1138   -4.8110   -5.7500 -13.1138   -4.8110   -5.5000
 -13.1138   -4.8110   -5.2500 -13.1138   -4.8110   -5.0000 -13.1138   -4.8110   -4.7500
 -13.1138   -4.8110   -4.5000 -13.1138   -4.8110   -4.2500 -13.1138   -4.8110   -4.0000
 -13.1138   -4.8110   -3.7500 -13.1138   -4.8110   -3.5000 -13.1138   -4.8110   -3.2500
 -13.1138   -4.8110   -3.0000 -13.1138   -4.8110   -2.7500 -13.1138   -4.8110   -2.5000
 -13.1138   -4.8110   -2.2500 -13.1138   -4.8110   -2.0000 -13.1138   -4.8110   -1.7500
 -13.1138   -4.8110   -1.5000 -13.1138   -4.8110   -1.2500 -13.1138   -4.8110   -1.0000
 -13.1138   -4.8110   -0.7500 -13.1138   -4.8110   -0.5000 -13.1138   -4.8110   -0.2500
 -12.9551   -5.0051  -14.7500 -12.9551   -5.0051  -14.5000 -12.9551   -5.0052  -14.2500
 -12.9551   -5.0052  -14.0000 -12.9551   -5.0052  -13.7500 -12.9551   -5.0052  -13.5000
 -12.9551   -5.0052  -13.2500 -12.9551   -5.0052  -13.0000 -12.9551   -5.0052  -12.7500
 -12.9551   -5.0052  -12.5000 -12.9551   -5.0052  -12.2500 -12.9551   -5.0052  -12.0000
 -12.9551   -5.0052  -11.7500 -12.9551   -5.0052  -11.5000 -12.9551   -5.0052  -11.2500
 -12.9551   -5.0052  -11.0000 -12.9551   -5.0052  -10.7500 -12.9551   -5.0052  -10.5000
 -12.9551   -5.0052  -10.2500 -12.9551   -5.0052  -10.0000 -12.9551   -5.0052   -9.7500
 -12.9551   -5.0052   -9.5000 -12.9551   -5.0052   -9.2500 -12.9551   -5.0052   -9.0000
 -12.9551   -5.0052   -8.7500 -12.9551   -5.0052   -8.5000 -12.9551   -5.0052   -8.2500
 -12.9551   -5.0052   -8.0000 -12.9551   -5.0052   -7.7500 -12.9551   -5.0052   -7.5000
 -12.9551   -5.0052   -7.2500 -12.9551   -5.0052   -7.0000 -12.9551   -5.0052   -6.7500
 -12.9551   -5.0052   -6.5000 -12.9551   -5.0052   -6.2500 -12.9551   -5.0052   -6.0000
 -12.9551   -5.0052   -5.7500 -12.9551   -5.0052   -5.5000 -12.9551   -5.0052   -5.2500
 -12.9551   -5.0052   -5.0000 -12.9551   -5.0052   -4.7500 -12.9551   -5.0052   -4.5000
 -12.9551   -5.0052   -4.2500 -12.9551   -5.0052   -4.0000 -12.9551   -5.0052   -3.7500
 -12.9551   -5.0052   -3.5000 -12.9551   -5.0052   -3.2500 -12.9551   -5.0052   -3.0000
 -12.9551   -5.0052   -2.7500 -12.9551   -5.0052   -2.5000 -12.9551   -5.0052   -2.2500
 -12.9551   -5.0052   -2.0000 -12.9551   -5.0052   -1.7500 -12.9551   -5.0052   -1.5000
 -12.9551   -5.0052   -1.2500 -12.9551   -5.0052   -1.0000 -12.9551   -5.0052   -0.7500
 -12.9551   -5.0052   -0.5000 -12.9551   -5.0052   -0.2500 -12.7918   -5.1954  -14.7500
 -12.7918   -5.1954  -14.5000 -12.7918   -5.1955  -14.2500 -12.7918   -5.1955  -14.0000
 -12.7918   -5.1955  -13.7500 -12.7918   -5.1955  -13.5000 -12.7918   -5.1955  -13.2500
 -12.7918   -5.1955  -13.0000 -12.7918   -5.1955  -12.7500 -12.7918   -5.1955  -12.5000
 -12.7918   -5.1955  -12.2500 -12.7918   -5.1955  -12.0000 -12.7918   -5.1955  -11.7500
 -12.7918   -5.1955  -11.5000 -12.7918   -5.1955  -11.2500 -12.7918   -5.1955  -11.0000
 -12.7918   -5.1955  -10.7500 -12.7918   -5.1955  -10.5000 -12.7918   -5.1955  -10.2500
 -12.7918   -5.1955  -10.0000 -12.7918   -5.1955   -9.7500 -12.7918   -5.1955   -9.5000
 -12.7918   -5.1955   -9.2500 -12.7918   -5.1955   -9.0000 -12.7918   -5.1955   -8.7500
 -12.7918   -5.1955   -8.5000 -12.7918   -5.1955   -8.2500 -12.7918   -5.1955   -8.0000
 -12.7918   -5.1955   -7.7500 -12.7918   -5.1955   -7.5000 -12.7918   -5.1955   -7.2500
 -12.7918   -5.1955   -7.0000 -12.7918   -5.1955   -6.7500 -12.7918   -5.1955   -6.5000
 -12.7918   -5.1955   -6.2500 -12.7918   -5.1955   -6.0000 -12.7918   -5.1955   -5.7500
 -12.7918   -5.1955   -5.5000 -12.7918   -5.1955   -5.2500 -12.7918   -5.1955   -5.0000
 -12.7918   -5.1955   -4.7500 -12.7918   -5.1955   -4.5000 -12.7918   -5.1955   -4.2500
 -12.7918   -5.1955   -4.0000 -12.7918   -5.1955   -3.7500 -12.7918   -5.1955   -3.5000
 -12.7918   -5.1955   -3.2500 -12.7918   -5.1955   -3.0000 -12.7918   -5.1955   -2.7500
 -12.7918   -5.1955   -2.5000 -12.7918   -5.1955   -2.2500 -12.7918   -5.1955   -2.0000
 -12.7918   -5.1955   -1.7500 -12.7918   -5.1955   -1.5000 -12.7918   -5.1955   -1.2500
 -12.7918   -5.1955   -1.0000 -12.7918   -5.1955   -0.7500 -12.7918   -5.1955   -0.5000
 -12.7918   -5.1955   -0.2500 -12.6241   -5.3818  -14.7500 -12.6241   -5.3818  -14.5000
 -12.6241   -5.3819  -14.2500 -12.6241   -5.3819  -14.0000 -12.6241   -5.3819  -13.7500
 -12.6241   -5.3819  -13.5000 -12.6241   -5.3819  -13.2500 -12.6241   -5.3819  -13.0000
 -12.6241   -5.3819  -12.7500 -12.6241   -5.3819  -12.5000 -12.6241   -5.3819  -12.2500
 -12.6241   -5.3819  -12.0000 -12.6241   -5.3819  -11.7500 -12.6241   -5.3819  -11.5000
 -12.6241   -5.3819  -11.2500 -12.6241   -5.3819  -11.0000 -12.6241   -5.3819  -10.7500
 -12.6241   -5.3819  -10.5000 -12.6241   -5.3819  -10.2500 -12.6241   -5.3819  -10.0000
 -12.6241   -5.3819   -9.7500 -12.6241   -5.3819   -9.5000 -12.6241   -5.3819   -9.2500
 -12.6241   -5.3819   -9.0000 -12.6241   -5.3819   -8.7500 -12.6241   -5.3819   -8.5000
 -12.6241   -5.3819   -8.2500 -12.6241   -5.3819   -8.0000 -12.6241   -5.3819   -7.7500
 -12.6241   -5.3819   -7.5000 -12.6241   -5.3819   -7.2500 -12.6241   -5.3819   -7.0000
 -12.6241   -5.3819   -6.7500 -12.6241   -5.3819   -6.5000 -12.6241   -5.3819   -6.2500
 -12.6241   -5.3819   -6.0000 -12.6241   -5.3819   -5.7500 -12.6241   -5.3819   -5.5000
 -12.6241   -5.3819   -5.2500 -12.6241   -5.3819   -5.0000 -12.6241   -5.3819   -4.7500
 -12.6241   -5.3819   -4.5000 -12.6241   -5.3819   -4.2500 -12.6241   -5.3819   -4.0000
 -12.6241   -5.3819   -3.7500 -12.6241   -5.3819   -3.5000 -12.6241   -5.3819   -3.2500
 -12.6241   -5.3819   -3.0000 -12.6241   -5.3819   -2.7500 -12.6241   -5.3819   -2.5000
 -12.6241   -5.3819   -2.2500 -12.6241   -5.3819   -2.0000 -12.6241   -5.3819   -1.7500
 -12.6241   -5.3819   -1.5000 -12.6241   -5.3819   -1.2500 -12.6241   -5.3819   -1.0000
 -12.6241   -5.3819   -0.7500 -12.6241   -5.3819   -0.5000 -12.6241   -5.3819   -0.2500
 -12.4521   -5.5642  -14.7500 -12.4520   -5.5643  -14.5000 -12.4520   -5.5643  -14.2500
 -12.4520   -5.5643  -14.0000 -12.4520   -5.5643  -13.7500 -12.4520   -5.5643  -13.5000
 -12.4520   -5.5643  -13.2500 -12.4520   -5.5643  -13.0000 -12.4520   -5.5643  -12.7500
 -12.4520   -5.5643  -12.5000 -12.4520   -5.5643  -12.2500 -12.4520   -5.5643  -12.0000
 -12.4520   -5.5643  -11.7500 -12.4520   -5.5643  -11.5000 -12.4520   -5.5643  -11.2500
 -12.4520   -5.5643  -11.0000 -12.4520   -5.5643  -10.7500 -12.4520   -5.5643  -10.5000
 -12.4520   -5.5643  -10.2500 -12.4520   -5.5643  -10.0000 -12.4520   -5.5643   -9.7500
 -12.4520   -5.5643   -9.5000 -12.4520   -5.5643   -9.2500 -12.4520   -5.5643   -9.0000
 -12.4520   -5.5643   -8.7500 -12.4520   -5.5643   -8.5000 -12.4520   -5.5643   -8.2500
 -12.4520   -5.5643   -8.0000 -12.4520   -5.5643   -7.7500 -12.4520   -5.5643   -7.5000
 -12.4520   -5.5643   -7.2500 -12.4520   -5.5643   -7.0000 -12.4520   -5.5643   -6.7500
 -12.4520   -5.5643   -6.5000 -12.4520   -5.5643   -6.2500 -12.4520   -5.5643   -6.0000
 -12.4520   -5.5643   -5.7500 -12.4520   -5.5643   -5.5000 -12.4520   -5.5643   -5.2500
 -12.4520   -5.5643   -5.0000 -12.4520   -5.5643   -4.7500 -12.4520   -5.5643   -4.5000
 -12.4520   -5.5643   -4.2500 -12.4520   -5.5643   -4.0000 -12.4520   -5.5643   -3.7500
 -12.4520   -5.5643   -3.5000 -12.4520   -5.5643   -3.2500 -12.4520   -5.5643   -3.0000
 -12.4520   -5.5643   -2.7500 -12.4520   -5.5643   -2.5000 -12.4520   -5.5643   -2.2500
 -12.4520   -5.5643   -2.0000 -12.4520   -5.5643   -1.7500 -12.4520   -5.5643   -1.5000
 -12.4520   -5.5643   -1.2500 -12.4520   -5.5643   -1.0000 -12.4520   -5.5643   -0.7500
 -12.4520   -5.5643   -0.5000 -12.4520   -5.5643   -0.2500 -12.2758   -5.7425  -14.7500
 -12.2757   -5.7426  -14.5000 -12.2757   -5.7426  -14.2500 -12.2757   -5.7426  -14.0000
 -12.2757   -5.7426  -13.7500 -12.2757   -5.7426  -13.5000 -12.2757   -5.7426  -13.2500
 -12.2757   -5.7426  -13.0000 -12.2757   -5.7426  -12.7500 -12.2757   -5.7426  -12.5000
 -12.2757   -5.7426  -12.2500 -12.2757   -5.7426  -12.0000 -12.2757   -5.7426  -11.7500
 -12.2757   -5.7426  -11.5000 -12.2757   -5.7426  -11.2500 -12.2757   -5.7426  -11.0000
 -12.2757   -5.7426  -10.7500 -12.2757   -5.7426  -10.5000 -12.2757   -5.7426  -10.2500
 -12.2757   -5.7426  -10.0000 -12.2757   -5.7426   -9.7500 -12.2757   -5.7426   -9.5000
 -12.2757   -5.7426   -9.2500 -12.2757   -5.7426   -9.0000 -12.2757   -5.7426   -8.7500
 -12.2757   -5.7426   -8.5000 -12.2757   -5.7426   -8.2500 -12.2757   -5.7426   -8.0000
 -12.2757   -5.7426   -7.7500 -12.2757   -5.7426   -7.5000 -12.2757   -5.7426   -7.2500
 -12.2757   -5.7426   -7.0000 -12.2757   -5.7426   -6.7500 -12.2757   -5.7426   -6.5000
 -12.2757   -5.7426   -6.2500 -12.2757   -5.7426   -6.0000 -12.2757   -5.7426   -5.7500
 -12.2757   -5.7426   -5.5000 -12.2757   -5.7426   -5.2500 -12.2757   -5.7426   -5.0000
 -12.2757   -5.7426   -4.7500 -12.2757   -5.7426   -4.5000 -12.2757   -5.7426   -4.2500
 -12.2757   -5.7426   -4.0000 -12.2757   -5.7426   -3.7500 -12.2757   -5.7426   -3.5000
 -12.2757   -5.7426   -3.2500 -12.2757   -5.7426   -3.0000 -12.2757   -5.7426   -2.7500
 -12.2757   -5.7426   -2.5000 -12.2757   -5.7426   -2.2500 -12.2757   -5.7426   -2.0000
 -12.2757   -5.7426   -1.7500 -12.2757   -5.7426   -1.5000 -12.2757   -5.7426   -1.2500
 -12.2757   -5.7426   -1.0000 -12.2757   -5.7426   -0.7500 -12.2757   -5.7426   -0.5000
 -12.2757   -5.7426   -0.2500 -12.0954   -5.9166  -14.7500 -12.0953   -5.9167  -14.5000
 -12.0953   -5.9167  -14.2500 -12.0953   -5.9167  -14.0000 -12.0953   -5.9167  -13.7500
 -12.0953   -5.9167  -13.5000 -12.0953   -5.9167  -13.2500 -12.0953   -5.9167  -13.0000
 -12.0953   -5.9167  -12.7500 -12.0953   -5.9167  -12.5000 -12.0953   -5.9167  -12.2500
 -12.0953   -5.9167  -12.0000 -12.0953   -5.9167  -11.7500 -12.0953   -5.9167  -11.5000
 -12.0953   -5.9167  -11.2500 -12.0953   -5.9167  -11.0000 -12.0953   -5.9167  -10.7500
 -12.0953   -5.9167  -10.5000 -12.0953   -5.9167  -10.2500 -12.0953   -5.9167  -10.0000
 -12.0953   -5.9167   -9.7500 -12.0953   -5.9167   -9.5000 -12.0953   -5.9167   -9.2500
 -12.0953   -5.9167   -9.0000 -12.0953   -5.9167   -8.7500 -12.0953   -5.9167   -8.5000
 -12.0953   -5.9167   -8.2500 -12.0953   -5.9167   -8.0000 -12.0953   -5.9167   -7.7500
 -12.0953   -5.9167   -7.5000 -12.0953   -5.9167   -7.2500 -12.0953   -5.9167   -7.0000
 -12.0953   -5.9167   -6.7500 -12.0953   -5.9167   -6.5000 -12.0953   -5.9167   -6.2500
 -12.0953   -5.9167   -6.0000 -12.0953   -5.9167   -5.7500 -12.0953   -5.9167   -5.5000
 -12.0953   -5.9167   -5.2500 -12.0953   -5.9167   -5.0000 -12.0953   -5.9167   -4.7500
 -12.0953   -5.9167   -4.5000 -12.0953   -5.9167   -4.2500 -12.0953   -5.9167   -4.0000
 -12.0953   -5.9167   -3.7500 -12.0953   -5.9167   -3.5000 -12.0953   -5.9167   -3.2500
 -12.0953   -5.9167   -3.0000 -12.0953   -5.9167   -2.7500 -12.0953   -5.9167   -2.5000
 -12.0953   -5.9167   -2.2500 -12.0953   -5.9167   -2.0000 -12.0953   -5.9167   -1.7500
 -12.0953   -5.9167   -1.5000 -12.0953   -5.9167   -1.2500 -12.0953   -5.9167   -1.0000
 -12.0953   -5.9167   -0.7500 -12.0953   -5.9167   -0.5000 -12.0953   -5.9167   -0.2500
 -11.9110   -6.0865  -14.7500 -11.9110   -6.0865  -14.5000 -11.9109   -6.0865  -14.2500
 -11.9109   -6.0866  -14.0000 -11.9109   -6.0866  -13.7500 -11.9109   -6.0866  -13.5000
 -11.9109   -6.0866  -13.2500 -11.9109   -6.0866  -13.0000 -11.9109   -6.0866  -12.7500
 -11.9109   -6.0866  -12.5000 -11.9109   -6.0866  -12.2500 -11.9109   -6.0866  -12.0000
 -11.9109   -6.0866  -11.7500 -11.9109   -6.0866  -11.5000 -11.9109   -6.0866  -11.2500
 -11.9109   -6.0866  -11.0000 -11.9109   -6.0866  -10.7500 -11.9109   -6.0866  -10.5000
 -11.9109   -6.0866  -10.2500 -11.9109   -6.0866  -10.0000 -11.9109   -6.0866   -9.7500
 -11.9109   -6.0866   -9.5000 -11.9109   -6.0866   -9.2500 -11.9109   -6.0866   -9.0000
 -11.9109   -6.0866   -8.7500 -11.9109   -6.0866   -8.5000 -11.9109   -6.0866   -8.2500
 -11.9109   -6.0866   -8.0000 -11.9109   -6.0866   -7.7500 -11.9109   -6.0866   -7.5000
 -11.9109   -6.0866   -7.2500 -11.9109   -6.0866   -7.0000 -11.9109   -6.0866   -6.7500
 -11.9109   -6.0866   -6.5000 -11.9109   -6.0866   -6.2500 -11.9109   -6.0866   -6.0000
 -11.9109   -6.0866   -5.7500 -11.9109   -6.0866   -5.5000 -11.9109   -6.0866   -5.2500
 -11.9109   -6.0866   -5.0000 -11.9109   -6.0866   -4.7500 -11.9109   -6.0866   -4.5000
 -11.9109   -6.0866   -4.2500 -11.9109   -6.0866   -4.0000 -11.9109   -6.0866   -3.7500
 -11.9109   -6.0866   -3.5000 -11.9109   -6.0866   -3.2500 -11.9109   -6.0866   -3.0000
 -11.9109   -6.0866   -2.7500 -11.9109   -6.0866   -2.5000 -11.9109   -6.0866   -2.2500
 -11.9109   -6.0866   -2.0000 -11.9109   -6.0866   -1.7500 -11.9109   -6.0866   -1.5000
 -11.9109   -6.0866   -1.2500 -11.9109   -6.0866   -1.0000 -11.9109   -6.0866   -0.7500
 -11.9109   -6.0866   -0.5000 -11.9109   -6.0866   -0.2500 -11.7228   -6.2520  -14.7500
 -11.7227   -6.2520  -14.5000 -11.7227   -6.2521  -14.2500 -11.7227   -6.2521  -14.0000
 -11.7227   -6.2521  -13.7500 -11.7227   -6.2521  -13.5000 -11.7227   -6.2521  -13.2500
 -11.7227   -6.2521  -13.0000 -11.7227   -6.2521  -12.7500 -11.7227   -6.2521  -12.5000
 -11.7227   -6.2521  -12.2500 -11.7227   -6.2521  -12.0000 -11.7227   -6.2521  -11.7500
 -11.7227   -6.2521  -11.5000 -11.7227   -6.2521  -11.2500 -11.7227   -6.2521  -11.0000
 -11.7227   -6.2521  -10.7500 -11.7227   -6.2521  -10.5000 -11.7227   -6.2521  -10.2500
 -11.7227   -6.2521  -10.0000 -11.7227   -6.2521   -9.7500 -11.7227   -6.2521   -9.5000
 -11.7227   -6.2521   -9.2500 -11.7227   -6.2521   -9.0000 -11.7227   -6.2521   -8.7500
 -11.7227   -6.2521   -8.5000 -11.7227   -6.2521   -8.2500 -11.7227   -6.2521   -8.0000
 -11.7227   -6.2521   -7.7500 -11.7227   -6.2521   -7.5000 -11.7227   -6.2521   -7.2500
 -11.7227   -6.2521   -7.0000 -11.7227   -6.2521   -6.7500 -11.7227   -6.2521   -6.5000
 -11.7227   -6.2521   -6.2500 -11.7227   -6.2521   -6.0000 -11.7227   -6.2521   -5.7500
 -11.7227   -6.2521   -5.5000 -11.7227   -6.2521   -5.2500 -11.7227   -6.2521   -5.0000
 -11.7227   -6.2521   -4.7500 -11.7227   -6.2521   -4.5000 -11.7227   -6.2521   -4.2500
 -11.7227   -6.2521   -4.0000 -11.7227   -6.2521   -3.7500 -11.7227   -6.2521   -3.5000
 -11.7227   -6.2521   -3.2500 -11.7227   -6.2521   -3.0000 -11.7227   -6.2521   -2.7500
 -11.7227   -6.2521   -2.5000 -11.7227   -6.2521   -2.2500 -11.7227   -6.2521   -2.0000
 -11.7227   -6.2521   -1.7500 -11.7227   -6.2521   -1.5000 -11.7227   -6.2521   -1.2500
 -11.7227   -6.2521   -1.0000 -11.7227   -6.2521   -0.7500 -11.7227   -6.2521   -0.5000
 -11.7227   -6.2521   -0.2500 -11.5309   -6.4132  -14.7500 -11.5308   -6.4132  -14.5000
 -11.5308   -6.4132  -14.2500 -11.5308   -6.4133  -14.0000 -11.5308   -6.4133  -13.7500
 -11.5308   -6.4133  -13.5000 -11.5308   -6.4133  -13.2500 -11.5308   -6.4133  -13.0000
 -11.5308   -6.4133  -12.7500 -11.5308   -6.4133  -12.5000 -11.5308   -6.4133  -12.2500
 -11.5308   -6.4133  -12.0000 -11.5308   -6.4133  -11.7500 -11.5308   -6.4133  -11.5000
 -11.5308   -6.4133  -11.2500 -11.5308   -6.4133  -11.0000 -11.5308   -6.4133  -10.7500
 -11.5308   -6.4133  -10.5000 -11.5308   -6.4133  -10.2500 -11.5308   -6.4133  -10.0000
 -11.5308   -6.4133   -9.7500 -11.5308   -6.4133   -9.5000 -11.5308   -6.4133   -9.2500
 -11.5308   -6.4133   -9.0000 -11.5308   -6.4133   -8.7500 -11.5308   -6.4133   -8.5000
 -11.5308   -6.4133   -8.2500 -11.5308   -6.4133   -8.0000 -11.5308   -6.4133   -7.7500
 -11.5308   -6.4133   -7.5000 -11.5308   -6.4133   -7.2500 -11.5308   -6.4133   -7.0000
 -11.5308   -6.4133   -6.7500 -11.5308   -6.4133   -6.5000 -11.5308   -6.4133   -6.2500
 -11.5308   -6.4133   -6.0000 -11.5308   -6.4133   -5.7500 -11.5308   -6.4133   -5.5000
 -11.5308   -6.4133   -5.2500 -11.5308   -6.4133   -5.0000 -11.5308   -6.4133   -4.7500
 -11.5308   -6.4133   -4.5000 -11.5308   -6.4133   -4.2500 -11.5308   -6.4133   -4.0000
 -11.5308   -6.4133   -3.7500 -11.5308   -6.4133   -3.5000 -11.5308   -6.4133   -3.2500
 -11.5308   -6.4133   -3.0000 -11.5308   -6.4133   -2.7500 -11.5308   -6.4133   -2.5000
 -11.5308   -6.4133   -2.2500 -11.5308   -6.4133   -2.0000 -11.5308   -6.4133   -1.7500
 -11.5308   -6.4133   -1.5000 -11.5308   -6.4133   -1.2500 -11.5308   -6.4133   -1.0000
 -11.5308   -6.4133   -0.7500 -11.5308   -6.4133   -0.5000 -11.5308   -6.4133   -0.2500
 -11.3354   -6.5700  -14.7500 -11.3353   -6.5701  -14.5000 -11.3353   -6.5701  -14.2500
 -11.3353   -6.5701  -14.0000 -11.3353   -6.5701  -13.7500 -11.3353   -6.5701  -13.5000
 -11.3353   -6.5701  -13.2500 -11.3353   -6.5701  -13.0000 -11.3353   -6.5701  -12.7500
 -11.3353   -6.5701  -12.5000 -11.3353   -6.5701  -12.2500 -11.3353   -6.5701  -12.0000
 -11.3353   -6.5701  -11.7500 -11.3353   -6.5701  -11.5000 -11.3353   -6.5701  -11.2500
 -11.3353   -6.5701  -11.0000 -11.3353   -6.5701  -10.7500 -11.3353   -6.5701  -10.5000
 -11.3353   -6.5701  -10.2500 -11.3353   -6.5701  -10.0000 -11.3353   -6.5701   -9.7500
 -11.3353   -6.5701   -9.5000 -11.3353   -6.5701   -9.2500 -11.3353   -6.5701   -9.0000
 -11.3353   -6.5701   -8.7500 -11.3353   -6.5701   -8.5000 -11.3353   -6.5701   -8.2500
 -11.3353   -6.5701   -8.0000 -11.3353   -6.5701   -7.7500 -11.3353   -6.5701   -7.5000
 -11.3353   -6.5701   -7.2500 -11.3353   -6.5701   -7.0000 -11.3353   -6.5701   -6.7500
 -11.3353   -6.5701   -6.5000 -11.3353   -6.5701   -6.2500 -11.3353   -6.5701   -6.0000
 -11.3353   -6.5701   -5.7500 -11.3353   -6.5701   -5.5000 -11.3353   -6.5701   -5.2500
 -11.3353   -6.5701   -5.0000 -11.3353   -6.5701   -4.7500 -11.3353   -6.5701   -4.5000
 -11.3353   -6.5701   -4.2500 -11.3353   -6.5701   -4.0000 -11.3353   -6.5701   -3.7500
 -11.3353   -6.5701   -3.5000 -11.3353   -6.5701   -3.2500 -11.3353   -6.5701   -3.0000
 -11.3353   -6.5701   -2.7500 -11.3353   -6.5701   -2.5000 -11.3353   -6.5701   -2.2500
 -11.3353   -6.5701   -2.0000 -11.3353   -6.5701   -1.7500 -11.3353   -6.5701   -1.5000
 -11.3353   -6.5701   -1.2500 -11.3353   -6.5701   -1.0000 -11.3353   -6.5701   -0.7500
 -11.3353   -6.5701   -0.5000 -11.3353   -6.5701   -0.2500 -11.1364   -6.7225  -14.7500
 -11.1364   -6.7226  -14.5000 -11.1364   -6.7226  -14.2500 -11.1364   -6.7226  -14.0000
 -11.1364   -6.7226  -13.7500 -11.1364   -6.7226  -13.5000 -11.1364   -6.7226  -13.2500
 -11.1364   -6.7226  -13.0000 -11.1364   -6.7226  -12.7500 -11.1364   -6.7226  -12.5000
 -11.1364   -6.7226  -12.2500 -11.1364   -6.7226  -12.0000 -11.1364   -6.7226  -11.7500
 -11.1364   -6.7226  -11.5000 -11.1364   -6.7226  -11.2500 -11.1364   -6.7226  -11.0000
 -11.1364   -6.7226  -10.7500 -11.1364   -6.7226  -10.5000 -11.1364   -6.7226  -10.2500
 -11.1364   -6.7226  -10.0000 -11.1364   -6.7226   -9.7500 -11.1364   -6.7226   -9.5000
 -11.1364   -6.7226   -9.2500 -11.1364   -6.7226   -9.0000 -11.1364   -6.7226   -8.7500
 -11.1364   -6.7226   -8.5000 -11.1364   -6.7226   -8.2500 -11.1364   -6.7226   -8.0000
 -11.1364   -6.7226   -7.7500 -11.1364   -6.7226   -7.5000 -11.1364   -6.7226   -7.2500
 -11.1364   -6.7226   -7.0000 -11.1364   -6.7226   -6.7500 -11.1364   -6.7226   -6.5000
 -11.1364   -6.7226   -6.2500 -11.1364   -6.7226   -6.0000 -11.1364   -6.7226   -5.7500
 -11.1364   -6.7226   -5.5000 -11.1364   -6.7226   -5.2500 -11.1364   -6.7226   -5.0000
 -11.1364   -6.7226   -4.7500 -11.1364   -6.7226   -4.5000 -11.1364   -6.7226   -4.2500
 -11.1364   -6.7226   -4.0000 -11.1364   -6.7226   -3.7500 -11.1364   -6.7226   -3.5000
 -11.1364   -6.7226   -3.2500 -11.1364   -6.7226   -3.0000 -11.1364   -6.7226   -2.7500
 -11.1364   -6.7226   -2.5000 -11.1364   -6.7226   -2.2500 -11.1364   -6.7226   -2.0000
 -11.1364   -6.7226   -1.7500 -11.1364   -6.7226   -1.5000 -11.1364   -6.7226   -1.2500
 -11.1364   -6.7226   -1.0000 -11.1364   -6.7226   -0.7500 -11.1364   -6.7226   -0.5000
 -11.1364   -6.7226   -0.2500 -10.9342   -6.8707  -14.7500 -10.9342   -6.8707  -14.5000
 -10.9342   -6.8707  -14.2500 -10.9342   -6.8707  -14.0000 -10.9342   -6.8707  -13.7500
 -10.9342   -6.8707  -13.5000 -10.9342   -6.8707  -13.2500 -10.9342   -6.8707  -13.0000
 -10.9342   -6.8707  -12.7500 -10.9342   -6.8707  -12.5000 -10.9342   -6.8707  -12.2500
 -10.9342   -6.8707  -12.0000 -10.9342   -6.8707  -11.7500 -10.9342   -6.8707  -11.5000
 -10.9342   -6.8707  -11.2500 -10.9342   -6.8707  -11.0000 -10.9342   -6.8707  -10.7500
 -10.9342   -6.8707  -10.5000 -10.9342   -6.8707  -10.2500 -10.9342   -6.8707  -10.0000
 -10.9342   -6.8707   -9.7500 -10.9342   -6.8707   -9.5000 -10.9342   -6.8707   -9.2500
 -10.9342   -6.8707   -9.0000 -10.9342   -6.8707   -8.7500 -10.9342   -6.8707   -8.5000
 -10.9342   -6.8707   -8.2500 -10.9342   -6.8707   -8.0000 -10.9342   -6.8707   -7.7500
 -10.9342   -6.8707   -7.5000 -10.9342   -6.8707   -7.2500 -10.9342   -6.8707   -7.0000
 -10.9342   -6.8707   -6.7500 -10.9342   -6.8707   -6.5000 -10.9342   -6.8707   -6.2500
 -10.9342   -6.8707   -6.0000 -10.9342   -6.8707   -5.7500 -10.9342   -6.8707   -5.5000
 -10.9342   -6.8707   -5.2500 -10.9342   -6.8707   -5.0000 -10.9342   -6.8707   -4.7500
 -10.9342   -6.8707   -4.5000 -10.9342   -6.8707   -4.2500 -10.9342   -6.8707   -4.0000
 -10.9342   -6.8707   -3.7500 -10.9342   -6.8707   -3.5000 -10.9342   -6.8707   -3.2500
 -10.9342   -6.8707   -3.0000 -10.9342   -6.8707   -2.7500 -10.9342   -6.8707   -2.5000
 -10.9342   -6.8707   -2.2500 -10.9342   -6.8707   -2.0000 -10.9342   -6.8707   -1.7500
 -10.9342   -6.8707   -1.5000 -10.9342   -6.8707   -1.2500 -10.9342   -6.8707   -1.0000
 -10.9342   -6.8707   -0.7500 -10.9342   -6.8707   -0.5000 -10.9342   -6.8707   -0.2500
 -10.7290   -7.0145  -14.7500 -10.7289   -7.0146  -14.5000 -10.7289   -7.0146  -14.2500
 -10.7289   -7.0146  -14.0000 -10.7289   -7.0146  -13.7500 -10.7289   -7.0146  -13.5000
 -10.7289   -7.0146  -13.2500 -10.7289   -7.0146  -13.0000 -10.7289   -7.0146  -12.7500
 -10.7289   -7.0146  -12.5000 -10.7289   -7.0146  -12.2500 -10.7289   -7.0146  -12.0000
 -10.7289   -7.0146  -11.7500 -10.7289   -7.0146  -11.5000 -10.7289   -7.0146  -11.2500
 -10.7289   -7.0146  -11.0000 -10.7289   -7.0146  -10.7500 -10.7289   -7.0146  -10.5000
 -10.7289   -7.0146  -10.2500 -10.7289   -7.0146  -10.0000 -10.7289   -7.0146   -9.7500
 -10.7289   -7.0146   -9.5000 -10.7289   -7.0146   -9.2500 -10.7289   -7.0146   -9.0000
 -10.7289   -7.0146   -8.7500 -10.7289   -7.0146   -8.5000 -10.7289   -7.0146   -8.2500
 -10.7289   -7.0146   -8.0000 -10.7289   -7.0146   -7.7500 -10.7289   -7.0146   -7.5000
 -10.7289   -7.0146   -7.2500 -10.7289   -7.0146   -7.0000 -10.7289   -7.0146   -6.7500
 -10.7289   -7.0146   -6.5000 -10.7289   -7.0146   -6.2500 -10.7289   -7.0146   -6.0000
 -10.7289   -7.0146   -5.7500 -10.7289   -7.0146   -5.5000 -10.7289   -7.0146   -5.2500
 -10.7289   -7.0146   -5.0000 -10.7289   -7.0146   -4.7500 -10.7289   -7.0146   -4.5000
 -10.7289   -7.0146   -4.2500 -10.7289   -7.0146   -4.0000 -10.7289   -7.0146   -3.7500
 -10.7289   -7.0146   -3.5000 -10.7289   -7.0146   -3.2500 -10.7289   -7.0146   -3.0000
 -10.7289   -7.0146   -2.7500 -10.7289   -7.0146   -2.5000 -10.7289   -7.0146   -2.2500
 -10.7289   -7.0146   -2.0000 -10.7289   -7.0146   -1.7500 -10.7289   -7.0146   -1.5000
 -10.7289   -7.0146   -1.2500 -10.7289   -7.0146   -1.0000 -10.7289   -7.0146   -0.7500
 -10.7289   -7.0146   -0.5000 -10.7289   -7.0146   -0.2500 -10.5207   -7.1541  -14.7500
 -10.5207   -7.1541  -14.5000 -10.5207   -7.1541  -14.2500 -10.5207   -7.1541  -14.0000
 -10.5207   -7.1541  -13.7500 -10.5207   -7.1541  -13.5000 -10.5207   -7.1541  -13.2500
 -10.5207   -7.1541  -13.0000 -10.5207   -7.1541  -12.7500 -10.5207   -7.1541  -12.5000
 -10.5207   -7.1541  -12.2500 -10.5207   -7.1541  -12.0000 -10.5207   -7.1541  -11.7500
 -10.5207   -7.1541  -11.5000 -10.5207   -7.1541  -11.2500 -10.5207   -7.1541  -11.0000
 -10.5207   -7.1541  -10.7500 -10.5207   -7.1541  -10.5000 -10.5207   -7.1541  -10.2500
 -10.5207   -7.1541  -10.0000 -10.5207   -7.1541   -9.7500 -10.5207   -7.1541   -9.5000
 -10.5207   -7.1541   -9.2500 -10.5207   -7.1541   -9.0000 -10.5207   -7.1541   -8.7500
 -10.5207   -7.1541   -8.5000 -10.5207   -7.1541   -8.2500 -10.5207   -7.1541   -8.0000
 -10.5207   -7.1541   -7.7500 -10.5207   -7.1541   -7.5000 -10.5207   -7.1541   -7.2500
 -10.5207   -7.1541   -7.0000 -10.5207   -7.1541   -6.7500 -10.5207   -7.1541   -6.5000
 -10.5207   -7.1541   -6.2500 -10.5207   -7.1541   -6.0000 -10.5207   -7.1541   -5.7500
 -10.5207   -7.1541   -5.5000 -10.5207   -7.1541   -5.2500 -10.5207   -7.1541   -5.0000
 -10.5207   -7.1541   -4.7500 -10.5207   -7.1541   -4.5000 -10.5207   -7.1541   -4.2500
 -10.5207   -7.1541   -4.0000 -10.5207   -7.1541   -3.7500 -10.5207   -7.1541   -3.5000
 -10.5207   -7.1541   -3.2500 -10.5207   -7.1541   -3.0000 -10.5207   -7.1541   -2.7500
 -10.5207   -7.1541   -2.5000 -10.5207   -7.1541   -2.2500 -10.5207   -7.1541   -2.0000
 -10.5207   -7.1541   -1.7500 -10.5207   -7.1541   -1.5000 -10.5207   -7.1541   -1.2500
 -10.5207   -7.1541   -1.0000 -10.5207   -7.1541   -0.7500 -10.5207   -7.1541   -0.5000
 -10.5207   -7.1541   -0.2500 -10.3097   -7.2894  -14.7500 -10.3097   -7.2894  -14.5000
 -10.3097   -7.2894  -14.2500 -10.3097   -7.2894  -14.0000 -10.3097   -7.2894  -13.7500
 -10.3097   -7.2894  -13.5000 -10.3097   -7.2894  -13.2500 -10.3097   -7.2894  -13.0000
 -10.3097   -7.2894  -12.7500 -10.3097   -7.2894  -12.5000 -10.3097   -7.2894  -12.2500
 -10.3097   -7.2894  -12.0000 -10.3097   -7.2894  -11.7500 -10.3097   -7.2894  -11.5000
 -10.3097   -7.2894  -11.2500 -10.3097   -7.2894  -11.0000 -10.3097   -7.2894  -10.7500
 -10.3097   -7.2894  -10.5000 -10.3097   -7.2894  -10.2500 -10.3097   -7.2894  -10.0000
 -10.3097   -7.2894   -9.7500 -10.3097   -7.2894   -9.5000 -10.3097   -7.2894   -9.2500
 -10.3097   -7.2894   -9.0000 -10.3097   -7.2894   -8.7500 -10.3097   -7.2894   -8.5000
 -10.3097   -7.2894   -8.2500 -10.3097   -7.2894   -8.0000 -10.3097   -7.2894   -7.7500
 -10.3097   -7.2894   -7.5000 -10.3097   -7.2894   -7.2500 -10.3097   -7.2894   -7.0000
 -10.3097   -7.2894   -6.7500 -10.3097   -7.2894   -6.5000 -10.3097   -7.2894   -6.2500
 -10.3097   -7.2894   -6.0000 -10.3097   -7.2894   -5.7500 -10.3097   -7.2894   -5.5000
 -10.3097   -7.2894   -5.2500 -10.3097   -7.2894   -5.0000 -10.3097   -7.2894   -4.7500
 -10.3097   -7.2894   -4.5000 -10.3097   -7.2894   -4.2500 -10.3097   -7.2894   -4.0000
 -10.3097   -7.2894   -3.7500 -10.3097   -7.2894   -3.5000 -10.3097   -7.2894   -3.2500
 -10.3097   -7.2894   -3.0000 -10.3097   -7.2894   -2.7500 -10.3097   -7.2894   -2.5000
 -10.3097   -7.2894   -2.2500 -10.3097   -7.2894   -2.0000 -10.3097   -7.2894   -1.7500
 -10.3097   -7.2894   -1.5000 -10.3097   -7.2894   -1.2500 -10.3097   -7.2894   -1.0000
 -10.3097   -7.2894   -0.7500 -10.3097   -7.2894   -0.5000 -10.3097   -7.2894   -0.2500
 -10.0960   -7.4204  -14.7500 -10.0960   -7.4204  -14.5000 -10.0960   -7.4204  -14.2500
 -10.0960   -7.4204  -14.0000 -10.0960   -7.4204  -13.7500 -10.0960   -7.4204  -13.5000
 -10.0960   -7.4204  -13.2500 -10.0960   -7.4204  -13.0000 -10.0960   -7.4204  -12.7500
 -10.0960   -7.4204  -12.5000 -10.0960   -7.4204  -12.2500 -10.0960   -7.4204  -12.0000
 -10.0960   -7.4204  -11.7500 -10.0960   -7.4204  -11.5000 -10.0960   -7.4204  -11.2500
 -10.0960   -7.4204  -11.0000 -10.0960   -7.4204  -10.7500 -10.0960   -7.4204  -10.5000
 -10.0960   -7.4204  -10.2500 -10.0960   -7.4204  -10.0000 -10.0960   -7.4204   -9.7500
 -10.0960   -7.4204   -9.5000 -10.0960   -7.4204   -9.2500 -10.0960   -7.4204   -9.0000
 -10.0960   -7.4204   -8.7500 -10.0960   -7.4204   -8.5000 -10.0960   -7.4204   -8.2500
 -10.0960   -7.4204   -8.0000 -10.0960   -7.4204   -7.7500 -10.0960   -7.4204   -7.5000
 -10.0960   -7.4204   -7.2500 -10.0960   -7.4204   -7.0000 -10.0960   -7.4204   -6.7500
 -10.0960   -7.4204   -6.5000 -10.0960   -7.4204   -6.2500 -10.0960   -7.4204   -6.0000
 -10.0960   -7.4204   -5.7500 -10.0960   -7.4204   -5.5000 -10.0960   -7.4204   -5.2500
 -10.0960   -7.4204   -5.0000 -10.0960   -7.4204   -4.7500 -10.0960   -7.4204   -4.5000
 -10.0960   -7.4204   -4.2500 -10.0960   -7.4204   -4.0000 -10.0960   -7.4204   -3.7500
 -10.0960   -7.4204   -3.5000 -10.0960   -7.4204   -3.2500 -10.0960   -7.4204   -3.0000
 -10.0960   -7.4204   -2.7500 -10.0960   -7.4204   -2.5000 -10.0960   -7.4205   -2.2500
 -10.0960   -7.4205   -2.0000 -10.0960   -7.4205   -1.7500 -10.0960   -7.4205   -1.5000
 -10.0960   -7.4205   -1.2500 -10.0960   -7.4205   -1.0000 -10.0960   -7.4205   -0.7500
 -10.0960   -7.4205   -0.5000 -10.0960   -7.4205   -0.2500  -9.8799   -7.5474  -14.7500
  -9.8799   -7.5474  -14.5000  -9.8799   -7.5474  -14.2500  -9.8799   -7.5474  -14.0000
  -9.8799   -7.5474  -13.7500  -9.8799   -7.5474  -13.5000  -9.8799   -7.5474  -13.2500
  -9.8799   -7.5474  -13.0000  -9.8799   -7.5474  -12.7500  -9.8799   -7.5474  -12.5000
  -9.8799   -7.5474  -12.2500  -9.8799   -7.5474  -12.0000  -9.8799   -7.5474  -11.7500
  -9.8799   -7.5474  -11.5000  -9.8799   -7.5474  -11.2500  -9.8799   -7.5474  -11.0000
  -9.8799   -7.5474  -10.7500  -9.8799   -7.5474  -10.5000  -9.8799   -7.5474  -10.2500
  -9.8799   -7.5474  -10.0000  -9.8799   -7.5474   -9.7500  -9.8799   -7.5474   -9.5000
  -9.8799   -7.5474   -9.2500  -9.8799   -7.5474   -9.0000  -9.8799   -7.5474   -8.7500
  -9.8799   -7.5474   -8.5000  -9.8799   -7.5474   -8.2500  -9.8799   -7.5474   -8.0000
  -9.8799   -7.5474   -7.7500  -9.8799   -7.5474   -7.5000  -9.8799   -7.5474   -7.2500
  -9.8799   -7.5474   -7.0000  -9.8799   -7.5474   -6.7500  -9.8799   -7.5474   -6.5000
  -9.8799   -7.5474   -6.2500  -9.8799   -7.5474   -6.0000  -9.8799   -7.5474   -5.7500
  -9.8799   -7.5474   -5.5000  -9.8799   -7.5474   -5.2500  -9.8799   -7.5474   -5.0000
  -9.8799   -7.5474   -4.7500  -9.8799   -7.5474   -4.5000  -9.8799   -7.5474   -4.2500
  -9.8799   -7.5474   -4.0000  -9.8799   -7.5474   -3.7500  -9.8799   -7.5474   -3.5000
  -9.8799   -7.5474   -3.2500  -9.8799   -7.5474   -3.0000  -9.8799   -7.5474   -2.7500
  -9.8799   -7.5474   -2.5000  -9.8799   -7.5474   -2.2500  -9.8799   -7.5474   -2.0000
  -9.8799   -7.5474   -1.7500  -9.8799   -7.5474   -1.5000  -9.8799   -7.5474   -1.2500
  -9.8799   -7.5474   -1.0000  -9.8799   -7.5474   -0.7500  -9.8799   -7.5474   -0.5000
  -9.8799   -7.5474   -0.2500  -9.6614   -7.6702  -14.7500  -9.6614   -7.6702  -14.5000
  -9.6614   -7.6702  -14.2500  -9.6614   -7.6702  -14.0000  -9.6614   -7.6702  -13.7500
  -9.6614   -7.6702  -13.5000  -9.6614   -7.6702  -13.2500  -9.6614   -7.6702  -13.0000
  -9.6614   -7.6702  -12.7500  -9.6614   -7.6702  -12.5000  -9.6614   -7.6702  -12.2500
  -9.6614   -7.6702  -12.0000  -9.6614   -7.6702  -11.7500  -9.6614   -7.6702  -11.5000
  -9.6614   -7.6702  -11.2500  -9.6614   -7.6702  -11.0000  -9.6614   -7.6702  -10.7500
  -9.6614   -7.6702  -10.5000  -9.6614   -7.6702  -10.2500  -9.6614   -7.6702  -10.0000
  -9.6614   -7.6702   -9.7500  -9.6614   -7.6702   -9.5000  -9.6614   -7.6702   -9.2500
  -9.6614   -7.6702   -9.0000  -9.6614   -7.6702   -8.7500  -9.6614   -7.6702   -8.5000
  -9.6614   -7.6702   -8.2500  -9.6614   -7.6702   -8.0000  -9.6614   -7.6702   -7.7500
  -9.6614   -7.6702   -7.5000  -9.6614   -7.6702   -7.2500  -9.6614   -7.6702   -7.0000
  -9.6614   -7.6702   -6.7500  -9.6614   -7.6702   -6.5000  -9.6614   -7.6702   -6.2500
  -9.6614   -7.6702   -6.0000  -9.6614   -7.6702   -5.7500  -9.6614   -7.6702   -5.5000
  -9.6614   -7.6702   -5.2500  -9.6614   -7.6702   -5.0000  -9.6614   -7.6702   -4.7500
  -9.6614   -7.6702   -4.5000  -9.6614   -7.6702   -4.2500  -9.6614   -7.6702   -4.0000
  -9.6614   -7.6702   -3.7500  -9.6614   -7.6702   -3.5000  -9.6614   -7.6702   -3.2500
  -9.6614   -7.6702   -3.0000  -9.6614   -7.6702   -2.7500  -9.6614   -7.6702   -2.5000
  -9.6614   -7.6702   -2.2500  -9.6614   -7.6702   -2.0000  -9.6614   -7.6702   -1.7500
  -9.6614   -7.6702   -1.5000  -9.6614   -7.6702   -1.2500  -9.6614   -7.6702   -1.0000
  -9.6614   -7.6702   -0.7500  -9.6614   -7.6702   -0.5000  -9.6614   -7.6702   -0.2500
  -9.4406   -7.7890  -14.7500  -9.4406   -7.7890  -14.5000  -9.4406   -7.7890  -14.2500
  -9.4406   -7.7890  -14.0000  -9.4406   -7.7890  -13.7500  -9.4406   -7.7890  -13.5000
  -9.4406   -7.7890  -13.2500  -9.4406   -7.7890  -13.0000  -9.4406   -7.7890  -12.7500
  -9.4406   -7.7890  -12.5000  -9.4406   -7.7890  -12.2500  -9.4406   -7.7890  -12.0000
  -9.4406   -7.7890  -11.7500  -9.4406   -7.7890  -11.5000  -9.4406   -7.7890  -11.2500
  -9.4406   -7.7890  -11.0000  -9.4406   -7.7890  -10.7500  -9.4406   -7.7890  -10.5000
  -9.4406   -7.7890  -10.2500  -9.4406   -7.7890  -10.0000  -9.4406   -7.7890   -9.7500
  -9.4406   -7.7890   -9.5000  -9.4406   -7.7890   -9.2500  -9.4406   -7.7890   -9.0000
  -9.4406   -7.7890   -8.7500  -9.4406   -7.7890   -8.5000  -9.4406   -7.7890   -8.2500
  -9.4406   -7.7890   -8.0000  -9.4406   -7.7890   -7.7500  -9.4406   -7.7890   -7.5000
  -9.4406   -7.7890   -7.2500  -9.4406   -7.7890   -7.0000  -9.4406   -7.7890   -6.7500
  -9.4406   -7.7890   -6.5000  -9.4406   -7.7890   -6.2500  -9.4406   -7.7890   -6.0000
  -9.4406   -7.7890   -5.7500  -9.4406   -7.7890   -5.5000  -9.4406   -7.7890   -5.2500
  -9.4406   -7.7890   -5.0000  -9.4406   -7.7890   -4.7500  -9.4406   -7.7890   -4.5000
  -9.4406   -7.7890   -4.2500  -9.4406   -7.7890   -4.0000  -9.4406   -7.7890   -3.7500
  -9.4406   -7.7890   -3.5000  -9.4406   -7.7890   -3.2500  -9.4406   -7.7890   -3.0000
  -9.4406   -7.7890   -2.7500  -9.4406   -7.7890   -2.5000  -9.4406   -7.7890   -2.2500
  -9.4406   -7.7890   -2.0000  -9.4406   -7.7890   -1.7500  -9.4406   -7.7890   -1.5000
  -9.4406   -7.7890   -1.2500  -9.4406   -7.7890   -1.0000  -9.4406   -7.7890   -0.7500
  -9.4406   -7.7890   -0.5000  -9.4406   -7.7890   -0.2500  -9.2178   -7.9039  -14.7500
  -9.2178   -7.9039  -14.5000  -9.2178   -7.9039  -14.2500  -9.2178   -7.9039  -14.0000
  -9.2178   -7.9039  -13.7500  -9.2178   -7.9039  -13.5000  -9.2178   -7.9039  -13.2500
  -9.2178   -7.9039  -13.0000  -9.2178   -7.9039  -12.7500  -9.2178   -7.9039  -12.5000
  -9.2178   -7.9039  -12.2500  -9.2178   -7.9039  -12.0000  -9.2178   -7.9039  -11.7500
  -9.2178   -7.9039  -11.5000  -9.2178   -7.9039  -11.2500  -9.2178   -7.9039  -11.0000
  -9.2178   -7.9039  -10.7500  -9.2178   -7.9039  -10.5000  -9.2178   -7.9039  -10.2500
  -9.2178   -7.9039  -10.0000  -9.2178   -7.9039   -9.7500  -9.2178   -7.9039   -9.5000
  -9.2178   -7.9039   -9.2500  -9.2178   -7.9039   -9.0000  -9.2178   -7.9039   -8.7500
  -9.2178   -7.9039   -8.5000  -9.2178   -7.9039   -8.2500  -9.2178   -7.9039   -8.0000
  -9.2178   -7.9039   -7.7500  -9.2178   -7.9039   -7.5000  -9.2178   -7.9039   -7.2500
  -9.2178   -7.9039   -7.0000  -9.2178   -7.9039   -6.7500  -9.2178   -7.9039   -6.5000
  -9.2178   -7.9039   -6.2500  -9.2178   -7.9039   -6.0000  -9.2178   -7.9039   -5.7500
  -9.2178   -7.9039   -5.5000  -9.2178   -7.9039   -5.2500  -9.2178   -7.9039   -5.0000
  -9.2178   -7.9039   -4.7500  -9.2178   -7.9039   -4.5000  -9.2178   -7.9039   -4.2500
  -9.2178   -7.9039   -4.0000  -9.2178   -7.9039   -3.7500  -9.2178   -7.9039   -3.5000
  -9.2178   -7.9039   -3.2500  -9.2178   -7.9039   -3.0000  -9.2178   -7.9039   -2.7500
  -9.2178   -7.9039   -2.5000  -9.2178   -7.9039   -2.2500  -9.2178   -7.9039   -2.0000
  -9.2178   -7.9039   -1.7500  -9.2178   -7.9039   -1.5000  -9.2178   -7.9039   -1.2500
  -9.2178   -7.9039   -1.0000  -9.2178   -7.9039   -0.7500  -9.2178   -7.9039   -0.5000
  -9.2178   -7.9039   -0.2500  -8.9930   -8.0149  -14.7500  -8.9931   -8.0149  -14.5000
  -8.9931   -8.0149  -14.2500  -8.9931   -8.0149  -14.0000  -8.9931   -8.0149  -13.7500
  -8.9931   -8.0149  -13.5000  -8.9931   -8.0149  -13.2500  -8.9931   -8.0149  -13.0000
  -8.9931   -8.0149  -12.7500  -8.9931   -8.0149  -12.5000  -8.9931   -8.0149  -12.2500
  -8.9931   -8.0149  -12.0000  -8.9931   -8.0149  -11.7500  -8.9931   -8.0149  -11.5000
  -8.9931   -8.0149  -11.2500  -8.9931   -8.0149  -11.0000  -8.9931   -8.0149  -10.7500
  -8.9931   -8.0149  -10.5000  -8.9931   -8.0149  -10.2500  -8.9931   -8.0149  -10.0000
  -8.9931   -8.0149   -9.7500  -8.9931   -8.0149   -9.5000  -8.9931   -8.0149   -9.2500
  -8.9931   -8.0149   -9.0000  -8.9931   -8.0149   -8.7500  -8.9931   -8.0149   -8.5000
  -8.9931   -8.0149   -8.2500  -8.9931   -8.0149   -8.0000  -8.9931   -8.0149   -7.7500
  -8.9931   -8.0149   -7.5000  -8.9931   -8.0149   -7.2500  -8.9931   -8.0149   -7.0000
  -8.9931   -8.0149   -6.7500  -8.9931   -8.0149   -6.5000  -8.9931   -8.0149   -6.2500
  -8.9931   -8.0149   -6.0000  -8.9931   -8.0149   -5.7500  -8.9931   -8.0149   -5.5000
  -8.9931   -8.0149   -5.2500  -8.9931   -8.0149   -5.0000  -8.9931   -8.0149   -4.7500
  -8.9931   -8.0149   -4.5000  -8.9931   -8.0149   -4.2500  -8.9931   -8.0149   -4.0000
  -8.9931   -8.0149   -3.7500  -8.9931   -8.0149   -3.5000  -8.9931   -8.0149   -3.2500
  -8.9931   -8.0149   -3.0000  -8.9931   -8.0149   -2.7500  -8.9931   -8.0149   -2.5000
  -8.9931   -8.0149   -2.2500  -8.9931   -8.0149   -2.0000  -8.9931   -8.0149   -1.7500
  -8.9931   -8.0149   -1.5000  -8.9931   -8.0149   -1.2500  -8.9931   -8.0149   -1.0000
  -8.9931   -8.0149   -0.7500  -8.9931   -8.0149   -0.5000  -8.9931   -8.0149   -0.2500
  -8.7665   -8.1221  -14.7500  -8.7665   -8.1221  -14.5000  -8.7665   -8.1221  -14.2500
  -8.7665   -8.1221  -14.0000  -8.7665   -8.1221  -13.7500  -8.7665   -8.1221  -13.5000
  -8.7665   -8.1221  -13.2500  -8.7665   -8.1221  -13.0000  -8.7665   -8.1221  -12.7500
  -8.7665   -8.1221  -12.5000  -8.7665   -8.1221  -12.2500  -8.7665   -8.1221  -12.0000
  -8.7665   -8.1221  -11.7500  -8.7665   -8.1221  -11.5000  -8.7665   -8.1221  -11.2500
  -8.7665   -8.1221  -11.0000  -8.7665   -8.1221  -10.7500  -8.7665   -8.1221  -10.5000
  -8.7665   -8.1221  -10.2500  -8.7665   -8.1221  -10.0000  -8.7665   -8.1221   -9.7500
  -8.7665   -8.1221   -9.5000  -8.7665   -8.1221   -9.2500  -8.7665   -8.1221   -9.0000
  -8.7665   -8.1221   -8.7500  -8.7665   -8.1221   -8.5000  -8.7665   -8.1221   -8.2500
  -8.7665   -8.1221   -8.0000  -8.7665   -8.1221   -7.7500  -8.7665   -8.1221   -7.5000
  -8.7665   -8.1221   -7.2500  -8.7665   -8.1221   -7.0000  -8.7665   -8.1221   -6.7500
  -8.7665   -8.1221   -6.5000  -8.7665   -8.1221   -6.2500  -8.7665   -8.1221   -6.0000
  -8.7665   -8.1221   -5.7500  -8.7665   -8.1221   -5.5000  -8.7665   -8.1221   -5.2500
  -8.7665   -8.1221   -5.0000  -8.7665   -8.1221   -4.7500  -8.7665   -8.1221   -4.5000
  -8.7665   -8.1221   -4.2500  -8.7665   -8.1221   -4.0000  -8.7665   -8.1221   -3.7500
  -8.7665   -8.1221   -3.5000  -8.7665   -8.1221   -3.2500  -8.7665   -8.1221   -3.0000
  -8.7665   -8.1221   -2.7500  -8.7665   -8.1221   -2.5000  -8.7665   -8.1221   -2.2500
  -8.7665   -8.1221   -2.0000  -8.7665   -8.1221   -1.7500  -8.7665   -8.1221   -1.5000
  -8.7665   -8.1221   -1.2500  -8.7665   -8.1221   -1.0000  -8.7665   -8.1221   -0.7500
  -8.7665   -8.1221   -0.5000  -8.7665   -8.1221   -0.2500  -8.5381   -8.2256  -14.7500
  -8.5382   -8.2256  -14.5000  -8.5382   -8.2256  -14.2500  -8.5382   -8.2256  -14.0000
  -8.5382   -8.2256  -13.7500  -8.5382   -8.2256  -13.5000  -8.5382   -8.2256  -13.2500
  -8.5382   -8.2256  -13.0000  -8.5382   -8.2256  -12.7500  -8.5382   -8.2256  -12.5000
  -8.5382   -8.2256  -12.2500  -8.5382   -8.2256  -12.0000  -8.5382   -8.2256  -11.7500
  -8.5382   -8.2256  -11.5000  -8.5382   -8.2256  -11.2500  -8.5382   -8.2256  -11.0000
  -8.5382   -8.2256  -10.7500  -8.5382   -8.2256  -10.5000  -8.5382   -8.2256  -10.2500
  -8.5382   -8.2256  -10.0000  -8.5382   -8.2256   -9.7500  -8.5382   -8.2256   -9.5000
  -8.5382   -8.2256   -9.2500  -8.5382   -8.2256   -9.0000  -8.5382   -8.2256   -8.7500
  -8.5382   -8.2256   -8.5000  -8.5382   -8.2256   -8.2500  -8.5382   -8.2256   -8.0000
  -8.5382   -8.2256   -7.7500  -8.5382   -8.2256   -7.5000  -8.5382   -8.2256   -7.2500
  -8.5382   -8.2256   -7.0000  -8.5382   -8.2256   -6.7500  -8.5382   -8.2256   -6.5000
  -8.5382   -8.2256   -6.2500  -8.5382   -8.2256   -6.0000  -8.5382   -8.2256   -5.7500
  -8.5382   -8.2256   -5.5000  -8.5382   -8.2256   -5.2500  -8.5382   -8.2256   -5.0000
  -8.5382   -8.2256   -4.7500  -8.5382   -8.2256   -4.5000  -8.5382   -8.2256   -4.2500
  -8.5382   -8.2256   -4.0000  -8.5382   -8.2256   -3.7500  -8.5382   -8.2256   -3.5000
  -8.5382   -8.2256   -3.2500  -8.5382   -8.2256   -3.0000  -8.5382   -8.2256   -2.7500
  -8.5382   -8.2256   -2.5000  -8.5382   -8.2256   -2.2500  -8.5382   -8.2256   -2.0000
  -8.5382   -8.2256   -1.7500  -8.5382   -8.2256   -1.5000  -8.5382   -8.2256   -1.2500
  -8.5382   -8.2256   -1.0000  -8.5382   -8.2256   -0.7500  -8.5382   -8.2256   -0.5000
  -8.5382   -8.2256   -0.2500  -8.3082   -8.3256  -14.7500  -8.3083   -8.3256  -14.5000
  -8.3083   -8.3256  -14.2500  -8.3083   -8.3256  -14.0000  -8.3083   -8.3256  -13.7500
  -8.3083   -8.3256  -13.5000  -8.3083   -8.3256  -13.2500  -8.3083   -8.3256  -13.0000
  -8.3083   -8.3256  -12.7500  -8.3083   -8.3256  -12.5000  -8.3083   -8.3256  -12.2500
  -8.3083   -8.3256  -12.0000  -8.3083   -8.3256  -11.7500  -8.3083   -8.3256  -11.5000
  -8.3083   -8.3256  -11.2500  -8.3083   -8.3256  -11.0000  -8.3083   -8.3256  -10.7500
  -8.3083   -8.3256  -10.5000  -8.3083   -8.3256  -10.2500  -8.3083   -8.3256  -10.0000
  -8.3083   -8.3256   -9.7500  -8.3083   -8.3256   -9.5000  -8.3083   -8.3256   -9.2500
  -8.3083   -8.3256   -9.0000  -8.3083   -8.3256   -8.7500  -8.3083   -8.3256   -8.5000
  -8.3083   -8.3256   -8.2500  -8.3083   -8.3256   -8.0000  -8.3083   -8.3256   -7.7500
  -8.3083   -8.3256   -7.5000  -8.3083   -8.3256   -7.2500  -8.3083   -8.3256   -7.0000
  -8.3083   -8.3256   -6.7500  -8.3083   -8.3256   -6.5000  -8.3083   -8.3256   -6.2500
  -8.3083   -8.3256   -6.0000  -8.3083   -8.3256   -5.7500  -8.3083   -8.3256   -5.5000
  -8.3083   -8.3256   -5.2500  -8.3083   -8.3256   -5.0000  -8.3083   -8.3256   -4.7500
  -8.3083   -8.3256   -4.5000  -8.3083   -8.3256   -4.2500  -8.3083   -8.3256   -4.0000
  -8.3083   -8.3256   -3.7500  -8.3083   -8.3256   -3.5000  -8.3083   -8.3256   -3.2500
  -8.3083   -8.3256   -3.0000  -8.3083   -8.3256   -2.7500  -8.3083   -8.3256   -2.5000
  -8.3083   -8.3256   -2.2500  -8.3083   -8.3256   -2.0000  -8.3083   -8.3256   -1.7500
  -8.3083   -8.3256   -1.5000  -8.3083   -8.3256   -1.2500  -8.3083   -8.3256   -1.0000
  -8.3083   -8.3256   -0.7500  -8.3083   -8.3256   -0.5000  -8.3083   -8.3256   -0.2500
  -8.0768   -8.4220  -14.7500  -8.0768   -8.4220  -14.5000  -8.0769   -8.4220  -14.2500
  -8.0769   -8.4220  -14.0000  -8.0769   -8.4220  -13.7500  -8.0769   -8.4220  -13.5000
  -8.0769   -8.4220  -13.2500  -8.0769   -8.4220  -13.0000  -8.0769   -8.4220  -12.7500
  -8.0769   -8.4220  -12.5000  -8.0769   -8.4220  -12.2500  -8.0769   -8.4220  -12.0000
  -8.0769   -8.4220  -11.7500  -8.0769   -8.4220  -11.5000  -8.0769   -8.4220  -11.2500
  -8.0769   -8.4220  -11.0000  -8.0769   -8.4220  -10.7500  -8.0769   -8.4220  -10.5000
  -8.0769   -8.4220  -10.2500  -8.0769   -8.4220  -10.0000  -8.0769   -8.4220   -9.7500
  -8.0769   -8.4220   -9.5000  -8.0769   -8.4220   -9.2500  -8.0769   -8.4220   -9.0000
  -8.0769   -8.4220   -8.7500  -8.0769   -8.4220   -8.5000  -8.0769   -8.4220   -8.2500
  -8.0769   -8.4220   -8.0000  -8.0769   -8.4220   -7.7500  -8.0769   -8.4220   -7.5000
  -8.0769   -8.4220   -7.2500  -8.0769   -8.4220   -7.0000  -8.0769   -8.4220   -6.7500
  -8.0769   -8.4220   -6.5000  -8.0769   -8.4220   -6.2500  -8.0769   -8.4220   -6.0000
  -8.0769   -8.4220   -5.7500  -8.0769   -8.4220   -5.5000  -8.0769   -8.4220   -5.2500
  -8.0769   -8.4220   -5.0000  -8.0769   -8.4220   -4.7500  -8.0769   -8.4220   -4.5000
  -8.0769   -8.4220   -4.2500  -8.0769   -8.4220   -4.0000  -8.0769   -8.4220   -3.7500
  -8.0769   -8.4220   -3.5000  -8.0769   -8.4220   -3.2500  -8.0769   -8.4220   -3.0000
  -8.0769   -8.4220   -2.7500  -8.0769   -8.4220   -2.5000  -8.0769   -8.4220   -2.2500
  -8.0769   -8.4220   -2.0000  -8.0769   -8.4220   -1.7500  -8.0769   -8.4220   -1.5000
  -8.0769   -8.4220   -1.2500  -8.0769   -8.4220   -1.0000  -8.0769   -8.4220   -0.7500
  -8.0769   -8.4220   -0.5000  -8.0769   -8.4220   -0.2500  -7.8440   -8.5150  -14.7500
  -7.8440   -8.5150  -14.5000  -7.8441   -8.5150  -14.2500  -7.8441   -8.5150  -14.0000
  -7.8441   -8.5150  -13.7500  -7.8441   -8.5150  -13.5000  -7.8441   -8.5150  -13.2500
  -7.8441   -8.5150  -13.0000  -7.8441   -8.5150  -12.7500  -7.8441   -8.5150  -12.5000
  -7.8441   -8.5150  -12.2500  -7.8441   -8.5150  -12.0000  -7.8441   -8.5150  -11.7500
  -7.8441   -8.5150  -11.5000  -7.8441   -8.5150  -11.2500  -7.8441   -8.5150  -11.0000
  -7.8441   -8.5150  -10.7500  -7.8441   -8.5150  -10.5000  -7.8441   -8.5150  -10.2500
  -7.8441   -8.5150  -10.0000  -7.8441   -8.5150   -9.7500  -7.8441   -8.5150   -9.5000
  -7.8441   -8.5150   -9.2500  -7.8441   -8.5150   -9.0000  -7.8441   -8.5150   -8.7500
  -7.8441   -8.5150   -8.5000  -7.8441   -8.5150   -8.2500  -7.8441   -8.5150   -8.0000
  -7.8441   -8.5150   -7.7500  -7.8441   -8.5150   -7.5000  -7.8441   -8.5150   -7.2500
  -7.8441   -8.5150   -7.0000  -7.8441   -8.5150   -6.7500  -7.8441   -8.5150   -6.5000
  -7.8441   -8.5150   -6.2500  -7.8441   -8.5150   -6.0000  -7.8441   -8.5150   -5.7500
  -7.8441   -8.5150   -5.5000  -7.8441   -8.5150   -5.2500  -7.8441   -8.5150   -5.0000
  -7.8441   -8.5150   -4.7500  -7.8441   -8.5150   -4.5000  -7.8441   -8.5150   -4.2500
  -7.8441   -8.5150   -4.0000  -7.8441   -8.5150   -3.7500  -7.8441   -8.5150   -3.5000
  -7.8441   -8.5150   -3.2500  -7.8441   -8.5150   -3.0000  -7.8441   -8.5150   -2.7500
  -7.8441   -8.5150   -2.5000  -7.8441   -8.5150   -2.2500  -7.8441   -8.5150   -2.0000
  -7.8441   -8.5150   -1.7500  -7.8441   -8.5150   -1.5000  -7.8441   -8.5150   -1.2500
  -7.8441   -8.5150   -1.0000  -7.8441   -8.5150   -0.7500  -7.8441   -8.5150   -0.5000
  -7.8441   -8.5150   -0.2500  -7.6099   -8.6047  -14.7500  -7.6100   -8.6047  -14.5000
  -7.6100   -8.6047  -14.2500  -7.6100   -8.6047  -14.0000  -7.6100   -8.6047  -13.7500
  -7.6100   -8.6047  -13.5000  -7.6100   -8.6047  -13.2500  -7.6100   -8.6047  -13.0000
  -7.6100   -8.6047  -12.7500  -7.6100   -8.6047  -12.5000  -7.6100   -8.6047  -12.2500
  -7.6100   -8.6047  -12.0000  -7.6100   -8.6047  -11.7500  -7.6100   -8.6047  -11.5000
  -7.6100   -8.6047  -11.2500  -7.6100   -8.6047  -11.0000  -7.6100   -8.6047  -10.7500
  -7.6100   -8.6047  -10.5000  -7.6100   -8.6047  -10.2500  -7.6100   -8.6047  -10.0000
  -7.6100   -8.6047   -9.7500  -7.6100   -8.6047   -9.5000  -7.6100   -8.6047   -9.2500
  -7.6100   -8.6047   -9.0000  -7.6100   -8.6047   -8.7500  -7.6100   -8.6047   -8.5000
  -7.6100   -8.6047   -8.2500  -7.6100   -8.6047   -8.0000  -7.6100   -8.6047   -7.7500
  -7.6100   -8.6047   -7.5000  -7.6100   -8.6047   -7.2500  -7.6100   -8.6047   -7.0000
  -7.6100   -8.6047   -6.7500  -7.6100   -8.6047   -6.5000  -7.6100   -8.6047   -6.2500
  -7.6100   -8.6047   -6.0000  -7.6100   -8.6047   -5.7500  -7.6100   -8.6047   -5.5000
  -7.6100   -8.6047   -5.2500  -7.6100   -8.6047   -5.0000  -7.6100   -8.6047   -4.7500
  -7.6100   -8.6047   -4.5000  -7.6100   -8.6047   -4.2500  -7.6100   -8.6047   -4.0000
  -7.6100   -8.6047   -3.7500  -7.6100   -8.6047   -3.5000  -7.6100   -8.6047   -3.2500
  -7.6100   -8.6047   -3.0000  -7.6100   -8.6047   -2.7500  -7.6100   -8.6047   -2.5000
  -7.6100   -8.6047   -2.2500  -7.6100   -8.6047   -2.0000  -7.6100   -8.6047   -1.7500
  -7.6100   -8.6047   -1.5000  -7.6100   -8.6047   -1.2500  -7.6100   -8.6047   -1.0000
  -7.6100   -8.6047   -0.7500  -7.6100   -8.6047   -0.5000  -7.6100   -8.6047   -0.2500
  -7.3746   -8.6912  -14.7500  -7.3746   -8.6912  -14.5000  -7.3747   -8.6912  -14.2500
  -7.3747   -8.6912  -14.0000  -7.3747   -8.6912  -13.7500  -7.3747   -8.6912  -13.5000
  -7.3747   -8.6912  -13.2500  -7.3747   -8.6912  -13.0000  -7.3747   -8.6912  -12.7500
  -7.3747   -8.6912  -12.5000  -7.3747   -8.6912  -12.2500  -7.3747   -8.6912  -12.0000
  -7.3747   -8.6912  -11.7500  -7.3747   -8.6912  -11.5000  -7.3747   -8.6912  -11.2500
  -7.3747   -8.6912  -11.0000  -7.3747   -8.6912  -10.7500  -7.3747   -8.6912  -10.5000
  -7.3747   -8.6912  -10.2500  -7.3747   -8.6912  -10.0000  -7.3747   -8.6912   -9.7500
  -7.3747   -8.6912   -9.5000  -7.3747   -8.6912   -9.2500  -7.3747   -8.6912   -9.0000
  -7.3747   -8.6912   -8.7500  -7.3747   -8.6912   -8.5000  -7.3747   -8.6912   -8.2500
  -7.3747   -8.6912   -8.0000  -7.3747   -8.6912   -7.7500  -7.3747   -8.6912   -7.5000
  -7.3747   -8.6912   -7.2500  -7.3747   -8.6912   -7.0000  -7.3747   -8.6912   -6.7500
  -7.3747   -8.6912   -6.5000  -7.3747   -8.6912   -6.2500  -7.3747   -8.6912   -6.0000
  -7.3747   -8.6912   -5.7500  -7.3747   -8.6912   -5.5000  -7.3747   -8.6912   -5.2500
  -7.3747   -8.6912   -5.0000  -7.3747   -8.6912   -4.7500  -7.3747   -8.6912   -4.5000
  -7.3747   -8.6912   -4.2500  -7.3747   -8.6912   -4.0000  -7.3747   -8.6912   -3.7500
  -7.3747   -8.6912   -3.5000  -7.3747   -8.6912   -3.2500  -7.3747   -8.6912   -3.0000
  -7.3747   -8.6912   -2.7500  -7.3747   -8.6912   -2.5000  -7.3747   -8.6912   -2.2500
  -7.3747   -8.6912   -2.0000  -7.3747   -8.6912   -1.7500  -7.3747   -8.6912   -1.5000
  -7.3747   -8.6912   -1.2500  -7.3747   -8.6912   -1.0000  -7.3747   -8.6912   -0.7500
  -7.3747   -8.6912   -0.5000  -7.3747   -8.6912   -0.2500  -7.1382   -8.7746  -14.7500
  -7.1382   -8.7746  -14.5000  -7.1382   -8.7746  -14.2500  -7.1382   -8.7746  -14.0000
  -7.1382   -8.7746  -13.7500  -7.1382   -8.7746  -13.5000  -7.1382   -8.7746  -13.2500
  -7.1382   -8.7746  -13.0000  -7.1382   -8.7746  -12.7500  -7.1382   -8.7746  -12.5000
  -7.1382   -8.7746  -12.2500  -7.1382   -8.7746  -12.0000  -7.1382   -8.7746  -11.7500
  -7.1382   -8.7746  -11.5000  -7.1382   -8.7746  -11.2500  -7.1382   -8.7746  -11.0000
  -7.1382   -8.7746  -10.7500  -7.1382   -8.7746  -10.5000  -7.1382   -8.7746  -10.2500
  -7.1382   -8.7746  -10.0000  -7.1382   -8.7746   -9.7500  -7.1382   -8.7746   -9.5000
  -7.1382   -8.7746   -9.2500  -7.1382   -8.7746   -9.0000  -7.1382   -8.7746   -8.7500
  -7.1382   -8.7746   -8.5000  -7.1382   -8.7746   -8.2500  -7.1382   -8.7746   -8.0000
  -7.1382   -8.7746   -7.7500  -7.1382   -8.7746   -7.5000  -7.1382   -8.7746   -7.2500
  -7.1382   -8.7746   -7.0000  -7.1382   -8.7746   -6.7500  -7.1382   -8.7746   -6.5000
  -7.1382   -8.7746   -6.2500  -7.1382   -8.7746   -6.0000  -7.1382   -8.7746   -5.7500
  -7.1382   -8.7746   -5.5000  -7.1382   -8.7746   -5.2500  -7.1382   -8.7746   -5.0000
  -7.1382   -8.7746   -4.7500  -7.1382   -8.7746   -4.5000  -7.1382   -8.7746   -4.2500
  -7.1382   -8.7746   -4.0000  -7.1382   -8.7746   -3.7500  -7.1382   -8.7746   -3.5000
  -7.1382   -8.7746   -3.2500  -7.1382   -8.7746   -3.0000  -7.1382   -8.7746   -2.7500
  -7.1382   -8.7746   -2.5000  -7.1382   -8.7746   -2.2500  -7.1382   -8.7746   -2.0000
  -7.1382   -8.7746   -1.7500  -7.1382   -8.7746   -1.5000  -7.1382   -8.7746   -1.2500
  -7.1382   -8.7746   -1.0000  -7.1382   -8.7746   -0.7500  -7.1382   -8.7746   -0.5000
  -7.1382   -8.7746   -0.2500  -6.9007   -8.8550  -14.7500  -6.9007   -8.8550  -14.5000
  -6.9007   -8.8550  -14.2500  -6.9007   -8.8550  -14.0000  -6.9007   -8.8550  -13.7500
  -6.9007   -8.8550  -13.5000  -6.9007   -8.8550  -13.2500  -6.9007   -8.8550  -13.0000
  -6.9007   -8.8550  -12.7500  -6.9007   -8.8550  -12.5000  -6.9007   -8.8550  -12.2500
  -6.9007   -8.8550  -12.0000  -6.9007   -8.8550  -11.7500  -6.9007   -8.8550  -11.5000
  -6.9007   -8.8550  -11.2500  -6.9007   -8.8550  -11.0000  -6.9007   -8.8550  -10.7500
  -6.9007   -8.8550  -10.5000  -6.9007   -8.8550  -10.2500  -6.9007   -8.8550  -10.0000
  -6.9007   -8.8550   -9.7500  -6.9007   -8.8550   -9.5000  -6.9007   -8.8550   -9.2500
  -6.9007   -8.8550   -9.0000  -6.9007   -8.8550   -8.7500  -6.9007   -8.8550   -8.5000
  -6.9007   -8.8550   -8.2500  -6.9007   -8.8550   -8.0000  -6.9007   -8.8550   -7.7500
  -6.9007   -8.8550   -7.5000  -6.9007   -8.8550   -7.2500  -6.9007   -8.8550   -7.0000
  -6.9007   -8.8550   -6.7500  -6.9007   -8.8550   -6.5000  -6.9007   -8.8550   -6.2500
  -6.9007   -8.8550   -6.0000  -6.9007   -8.8550   -5.7500  -6.9007   -8.8550   -5.5000
  -6.9007   -8.8550   -5.2500  -6.9007   -8.8550   -5.0000  -6.9007   -8.8550   -4.7500
  -6.9007   -8.8550   -4.5000  -6.9007   -8.8550   -4.2500  -6.9007   -8.8550   -4.0000
  -6.9007   -8.8550   -3.7500  -6.9007   -8.8550   -3.5000  -6.9007   -8.8550   -3.2500
  -6.9007   -8.8550   -3.0000  -6.9007   -8.8550   -2.7500  -6.9007   -8.8550   -2.5000
  -6.9007   -8.8550   -2.2500  -6.9007   -8.8550   -2.0000  -6.9007   -8.8550   -1.7500
  -6.9007   -8.8550   -1.5000  -6.9007   -8.8550   -1.2500  -6.9007   -8.8550   -1.0000
  -6.9007   -8.8550   -0.7500  -6.9007   -8.8550   -0.5000  -6.9007   -8.8550   -0.2500
  -6.6623   -8.9324  -14.7500  -6.6623   -8.9324  -14.5000  -6.6623   -8.9324  -14.2500
  -6.6623   -8.9324  -14.0000  -6.6623   -8.9324  -13.7500  -6.6623   -8.9324  -13.5000
  -6.6623   -8.9324  -13.2500  -6.6623   -8.9324  -13.0000  -6.6623   -8.9324  -12.7500
  -6.6623   -8.9324  -12.5000  -6.6623   -8.9324  -12.2500  -6.6623   -8.9324  -12.0000
  -6.6623   -8.9324  -11.7500  -6.6623   -8.9324  -11.5000  -6.6623   -8.9324  -11.2500
  -6.6623   -8.9324  -11.0000  -6.6623   -8.9324  -10.7500  -6.6623   -8.9324  -10.5000
  -6.6623   -8.9324  -10.2500  -6.6623   -8.9324  -10.0000  -6.6623   -8.9324   -9.7500
  -6.6623   -8.9324   -9.5000  -6.6623   -8.9324   -9.2500  -6.6623   -8.9324   -9.0000
  -6.6623   -8.9324   -8.7500  -6.6623   -8.9324   -8.5000  -6.6623   -8.9324   -8.2500
  -6.6623   -8.9324   -8.0000  -6.6623   -8.9324   -7.7500  -6.6623   -8.9324   -7.5000
  -6.6623   -8.9324   -7.2500  -6.6623   -8.9324   -7.0000  -6.6623   -8.9324   -6.7500
  -6.6623   -8.9324   -6.5000  -6.6623   -8.9324   -6.2500  -6.6623   -8.9324   -6.0000
  -6.6623   -8.9324   -5.7500  -6.6623   -8.9324   -5.5000  -6.6623   -8.9324   -5.2500
  -6.6623   -8.9324   -5.0000  -6.6623   -8.9324   -4.7500  -6.6623   -8.9324   -4.5000
  -6.6623   -8.9324   -4.2500  -6.6623   -8.9324   -4.0000  -6.6623   -8.9324   -3.7500
  -6.6623   -8.9324   -3.5000  -6.6623   -8.9324   -3.2500  -6.6623   -8.9324   -3.0000
  -6.6623   -8.9324   -2.7500  -6.6623   -8.9324   -2.5000  -6.6623   -8.9324   -2.2500
  -6.6623   -8.9324   -2.0000  -6.6623   -8.9324   -1.7500  -6.6623   -8.9324   -1.5000
  -6.6623   -8.9324   -1.2500  -6.6623   -8.9324   -1.0000  -6.6623   -8.9324   -0.7500
  -6.6623   -8.9324   -0.5000  -6.6623   -8.9324   -0.2500  -6.4230   -9.0070  -14.7500
  -6.4230   -9.0070  -14.5000  -6.4230   -9.0070  -14.2500  -6.4230   -9.0070  -14.0000
  -6.4230   -9.0070  -13.7500  -6.4230   -9.0070  -13.5000  -6.4230   -9.0070  -13.2500
  -6.4230   -9.0070  -13.0000  -6.4230   -9.0070  -12.7500  -6.4230   -9.0070  -12.5000
  -6.4230   -9.0070  -12.2500  -6.4230   -9.0070  -12.0000  -6.4230   -9.0070  -11.7500
  -6.4230   -9.0070  -11.5000  -6.4230   -9.0070  -11.2500  -6.4230   -9.0070  -11.0000
  -6.4230   -9.0070  -10.7500  -6.4230   -9.0070  -10.5000  -6.4230   -9.0070  -10.2500
  -6.4230   -9.0070  -10.0000  -6.4230   -9.0070   -9.7500  -6.4230   -9.0070   -9.5000
  -6.4230   -9.0070   -9.2500  -6.4230   -9.0070   -9.0000  -6.4230   -9.0070   -8.7500
  -6.4230   -9.0070   -8.5000  -6.4230   -9.0070   -8.2500  -6.4230   -9.0070   -8.0000
  -6.4230   -9.0070   -7.7500  -6.4230   -9.0070   -7.5000  -6.4230   -9.0070   -7.2500
  -6.4230   -9.0070   -7.0000  -6.4230   -9.0070   -6.7500  -6.4230   -9.0070   -6.5000
  -6.4230   -9.0070   -6.2500  -6.4230   -9.0070   -6.0000  -6.4230   -9.0070   -5.7500
  -6.4230   -9.0070   -5.5000  -6.4230   -9.0070   -5.2500  -6.4230   -9.0070   -5.0000
  -6.4230   -9.0070   -4.7500  -6.4230   -9.0070   -4.5000  -6.4230   -9.0070   -4.2500
  -6.4230   -9.0070   -4.0000  -6.4230   -9.0070   -3.7500  -6.4230   -9.0070   -3.5000
  -6.4230   -9.0070   -3.2500  -6.4230   -9.0070   -3.0000  -6.4230   -9.0070   -2.7500
  -6.4230   -9.0070   -2.5000  -6.4230   -9.0070   -2.2500  -6.4230   -9.0070   -2.0000
  -6.4230   -9.0070   -1.7500  -6.4230   -9.0070   -1.5000  -6.4230   -9.0070   -1.2500
  -6.4230   -9.0070   -1.0000  -6.4230   -9.0070   -0.7500  -6.4230   -9.0070   -0.5000
  -6.4230   -9.0070   -0.2500  -6.1828   -9.0789  -14.7500  -6.1828   -9.0789  -14.5000
  -6.1828   -9.0789  -14.2500  -6.1828   -9.0789  -14.0000  -6.1828   -9.0789  -13.7500
  -6.1828   -9.0789  -13.5000  -6.1828   -9.0789  -13.2500  -6.1828   -9.0789  -13.0000
  -6.1828   -9.0789  -12.7500  -6.1828   -9.0789  -12.5000  -6.1828   -9.0789  -12.2500
  -6.1828   -9.0789  -12.0000  -6.1828   -9.0789  -11.7500  -6.1828   -9.0789  -11.5000
  -6.1828   -9.0789  -11.2500  -6.1828   -9.0789  -11.0000  -6.1828   -9.0789  -10.7500
  -6.1828   -9.0789  -10.5000  -6.1828   -9.0789  -10.2500  -6.1828   -9.0789  -10.0000
  -6.1828   -9.0789   -9.7500  -6.1828   -9.0789   -9.5000  -6.1828   -9.0789   -9.2500
  -6.1828   -9.0789   -9.0000  -6.1828   -9.0789   -8.7500  -6.1828   -9.0789   -8.5000
  -6.1828   -9.0789   -8.2500  -6.1828   -9.0789   -8.0000  -6.1828   -9.0789   -7.7500
  -6.1828   -9.0789   -7.5000  -6.1828   -9.0789   -7.2500  -6.1828   -9.0789   -7.0000
  -6.1828   -9.0789   -6.7500  -6.1828   -9.0789   -6.5000  -6.1828   -9.0789   -6.2500
  -6.1828   -9.0789   -6.0000  -6.1828   -9.0789   -5.7500  -6.1828   -9.0789   -5.5000
  -6.1828   -9.0789   -5.2500  -6.1828   -9.0789   -5.0000  -6.1828   -9.0789   -4.7500
  -6.1828   -9.0789   -4.5000  -6.1828   -9.0789   -4.2500  -6.1828   -9.0789   -4.0000
  -6.1828   -9.0789   -3.7500  -6.1828   -9.0789   -3.5000  -6.1828   -9.0789   -3.2500
  -6.1828   -9.0789   -3.0000  -6.1828   -9.0789   -2.7500  -6.1828   -9.0789   -2.5000
  -6.1828   -9.0789   -2.2500  -6.1828   -9.0789   -2.0000  -6.1828   -9.0789   -1.7500
  -6.1828   -9.0789   -1.5000  -6.1828   -9.0789   -1.2500  -6.1828   -9.0789   -1.0000
  -6.1828   -9.0789   -0.7500  -6.1828   -9.0789   -0.5000  -6.1828   -9.0789   -0.2500
  -5.9418   -9.1480  -14.7500  -5.9418   -9.1480  -14.5000  -5.9418   -9.1480  -14.2500
  -5.9418   -9.1480  -14.0000  -5.9418   -9.1480  -13.7500  -5.9418   -9.1480  -13.5000
  -5.9418   -9.1480  -13.2500  -5.9418   -9.1480  -13.0000  -5.9418   -9.1480  -12.7500
  -5.9418   -9.1480  -12.5000  -5.9418   -9.1480  -12.2500  -5.9418   -9.1480  -12.0000
  -5.9418   -9.1480  -11.7500  -5.9418   -9.1480  -11.5000  -5.9418   -9.1480  -11.2500
  -5.9418   -9.1480  -11.0000  -5.9418   -9.1480  -10.7500  -5.9418   -9.1480  -10.5000
  -5.9418   -9.1480  -10.2500  -5.9418   -9.1480  -10.0000  -5.9418   -9.1480   -9.7500
  -5.9418   -9.1480   -9.5000  -5.9418   -9.1480   -9.2500  -5.9418   -9.1480   -9.0000
  -5.9418   -9.1480   -8.7500  -5.9418   -9.1480   -8.5000  -5.9418   -9.1480   -8.2500
  -5.9418   -9.1480   -8.0000  -5.9418   -9.1480   -7.7500  -5.9418   -9.1480   -7.5000
  -5.9418   -9.1480   -7.2500  -5.9418   -9.1480   -7.0000  -5.9418   -9.1480   -6.7500
  -5.9418   -9.1480   -6.5000  -5.9418   -9.1480   -6.2500  -5.9418   -9.1480   -6.0000
  -5.9418   -9.1480   -5.7500  -5.9418   -9.1480   -5.5000  -5.9418   -9.1480   -5.2500
  -5.9418   -9.1480   -5.0000  -5.9418   -9.1480   -4.7500  -5.9418   -9.1480   -4.5000
  -5.9418   -9.1480   -4.2500  -5.9418   -9.1480   -4.0000  -5.9418   -9.1480   -3.7500
  -5.9418   -9.1480   -3.5000  -5.9418   -9.1480   -3.2500  -5.9418   -9.1480   -3.0000
  -5.9418   -9.1480   -2.7500  -5.9418   -9.1480   -2.5000  -5.9418   -9.1480   -2.2500
  -5.9418   -9.1480   -2.0000  -5.9418   -9.1480   -1.7500  -5.9418   -9.1480   -1.5000
  -5.9418   -9.1480   -1.2500  -5.9418   -9.1480   -1.0000  -5.9418   -9.1480   -0.7500
  -5.9418   -9.1480   -0.5000  -5.9418   -9.1480   -0.2500  -5.7001   -9.2143  -14.7500
  -5.7001   -9.2143  -14.5000  -5.7001   -9.2143  -14.2500  -5.7001   -9.2143  -14.0000
  -5.7001   -9.2143  -13.7500  -5.7001   -9.2143  -13.5000  -5.7001   -9.2143  -13.2500
  -5.7001   -9.2143  -13.0000  -5.7001   -9.2143  -12.7500  -5.7001   -9.2143  -12.5000
  -5.7001   -9.2143  -12.2500  -5.7001   -9.2143  -12.0000  -5.7001   -9.2143  -11.7500
  -5.7001   -9.2143  -11.5000  -5.7001   -9.2143  -11.2500  -5.7001   -9.2143  -11.0000
  -5.7001   -9.2143  -10.7500  -5.7001   -9.2143  -10.5000  -5.7001   -9.2143  -10.2500
  -5.7001   -9.2143  -10.0000  -5.7001   -9.2143   -9.7500  -5.7001   -9.2143   -9.5000
  -5.7001   -9.2143   -9.2500  -5.7001   -9.2143   -9.0000  -5.7001   -9.2143   -8.7500
  -5.7001   -9.2143   -8.5000  -5.7001   -9.2143   -8.2500  -5.7001   -9.2143   -8.0000
  -5.7001   -9.2143   -7.7500  -5.7001   -9.2143   -7.5000  -5.7001   -9.2143   -7.2500
  -5.7001   -9.2143   -7.0000  -5.7001   -9.2143   -6.7500  -5.7001   -9.2143   -6.5000
  -5.7001   -9.2143   -6.2500  -5.7001   -9.2143   -6.0000  -5.7001   -9.2143   -5.7500
  -5.7001   -9.2143   -5.5000  -5.7001   -9.2143   -5.2500  -5.7001   -9.2143   -5.0000
  -5.7001   -9.2143   -4.7500  -5.7001   -9.2143   -4.5000  -5.7001   -9.2143   -4.2500
  -5.7001   -9.2143   -4.0000  -5.7001   -9.2143   -3.7500  -5.7001   -9.2143   -3.5000
  -5.7001   -9.2143   -3.2500  -5.7001   -9.2143   -3.0000  -5.7001   -9.2143   -2.7500
  -5.7001   -9.2143   -2.5000  -5.7001   -9.2143   -2.2500  -5.7001   -9.2143   -2.0000
  -5.7001   -9.2143   -1.7500  -5.7001   -9.2143   -1.5000  -5.7001   -9.2143   -1.2500
  -5.7001   -9.2143   -1.0000  -5.7001   -9.2143   -0.7500  -5.7001   -9.2143   -0.5000
  -5.7001   -9.2143   -0.2500  -5.4576   -9.2779  -14.7500  -5.4576   -9.2779  -14.5000
  -5.4576   -9.2779  -14.2500  -5.4576   -9.2779  -14.0000  -5.4576   -9.2779  -13.7500
  -5.4576   -9.2779  -13.5000  -5.4576   -9.2779  -13.2500  -5.4576   -9.2779  -13.0000
  -5.4576   -9.2779  -12.7500  -5.4576   -9.2779  -12.5000  -5.4576   -9.2779  -12.2500
  -5.4576   -9.2779  -12.0000  -5.4576   -9.2779  -11.7500  -5.4576   -9.2779  -11.5000
  -5.4576   -9.2779  -11.2500  -5.4576   -9.2779  -11.0000  -5.4576   -9.2779  -10.7500
  -5.4576   -9.2779  -10.5000  -5.4576   -9.2779  -10.2500  -5.4576   -9.2779  -10.0000
  -5.4576   -9.2779   -9.7500  -5.4576   -9.2779   -9.5000  -5.4576   -9.2779   -9.2500
  -5.4576   -9.2779   -9.0000  -5.4576   -9.2779   -8.7500  -5.4576   -9.2779   -8.5000
  -5.4576   -9.2779   -8.2500  -5.4576   -9.2779   -8.0000  -5.4576   -9.2779   -7.7500
  -5.4576   -9.2779   -7.5000  -5.4576   -9.2779   -7.2500  -5.4576   -9.2779   -7.0000
  -5.4576   -9.2779   -6.7500  -5.4576   -9.2779   -6.5000  -5.4576   -9.2779   -6.2500
  -5.4576   -9.2779   -6.0000  -5.4576   -9.2779   -5.7500  -5.4576   -9.2779   -5.5000
  -5.4576   -9.2779   -5.2500  -5.4576   -9.2779   -5.0000  -5.4576   -9.2779   -4.7500
  -5.4576   -9.2779   -4.5000  -5.4576   -9.2779   -4.2500  -5.4576   -9.2779   -4.0000
  -5.4576   -9.2779   -3.7500  -5.4576   -9.2779   -3.5000  -5.4576   -9.2779   -3.2500
  -5.4576   -9.2779   -3.0000  -5.4576   -9.2779   -2.7500  -5.4576   -9.2779   -2.5000
  -5.4576   -9.2779   -2.2500  -5.4576   -9.2779   -2.0000  -5.4576   -9.2779   -1.7500
  -5.4576   -9.2779   -1.5000  -5.4576   -9.2779   -1.2500  -5.4576   -9.2779   -1.0000
  -5.4576   -9.2779   -0.7500  -5.4576   -9.2779   -0.5000  -5.4576   -9.2779   -0.2500
  -5.2144   -9.3387  -14.7500  -5.2144   -9.3387  -14.5000  -5.2144   -9.3387  -14.2500
  -5.2144   -9.3387  -14.0000  -5.2144   -9.3387  -13.7500  -5.2144   -9.3387  -13.5000
  -5.2144   -9.3387  -13.2500  -5.2144   -9.3387  -13.0000  -5.2144   -9.3387  -12.7500
  -5.2144   -9.3387  -12.5000  -5.2144   -9.3387  -12.2500  -5.2144   -9.3387  -12.0000
  -5.2144   -9.3387  -11.7500  -5.2144   -9.3387  -11.5000  -5.2144   -9.3387  -11.2500
  -5.2144   -9.3387  -11.0000  -5.2144   -9.3387  -10.7500  -5.2144   -9.3387  -10.5000
  -5.2144   -9.3387  -10.2500  -5.2144   -9.3387  -10.0000  -5.2144   -9.3387   -9.7500
  -5.2144   -9.3387   -9.5000  -5.2144   -9.3387   -9.2500  -5.2144   -9.3387   -9.0000
  -5.2144   -9.3387   -8.7500  -5.2144   -9.3387   -8.5000  -5.2144   -9.3387   -8.2500
  -5.2144   -9.3387   -8.0000  -5.2144   -9.3387   -7.7500  -5.2144   -9.3387   -7.5000
  -5.2144   -9.3387   -7.2500  -5.2144   -9.3387   -7.0000  -5.2144   -9.3387   -6.7500
  -5.2144   -9.3387   -6.5000  -5.2144   -9.3387   -6.2500  -5.2144   -9.3387   -6.0000
  -5.2144   -9.3387   -5.7500  -5.2144   -9.3387   -5.5000  -5.2144   -9.3387   -5.2500
  -5.2144   -9.3387   -5.0000  -5.2144   -9.3387   -4.7500  -5.2144   -9.3387   -4.5000
  -5.2144   -9.3387   -4.2500  -5.2144   -9.3387   -4.0000  -5.2144   -9.3387   -3.7500
  -5.2144   -9.3387   -3.5000  -5.2144   -9.3387   -3.2500  -5.2144   -9.3387   -3.0000
  -5.2144   -9.3387   -2.7500  -5.2144   -9.3387   -2.5000  -5.2144   -9.3387   -2.2500
  -5.2144   -9.3387   -2.0000  -5.2144   -9.3387   -1.7500  -5.2144   -9.3387   -1.5000
  -5.2144   -9.3387   -1.2500  -5.2144   -9.3387   -1.0000  -5.2144   -9.3387   -0.7500
  -5.2144   -9.3387   -0.5000  -5.2144   -9.3387   -0.2500  -4.9705   -9.3968  -14.7500
  -4.9705   -9.3968  -14.5000  -4.9705   -9.3968  -14.2500  -4.9705   -9.3968  -14.0000
  -4.9705   -9.3968  -13.7500  -4.9705   -9.3968  -13.5000  -4.9705   -9.3968  -13.2500
  -4.9705   -9.3968  -13.0000  -4.9705   -9.3968  -12.7500  -4.9705   -9.3968  -12.5000
  -4.9705   -9.3968  -12.2500  -4.9705   -9.3968  -12.0000  -4.9705   -9.3968  -11.7500
  -4.9705   -9.3968  -11.5000  -4.9705   -9.3968  -11.2500  -4.9705   -9.3968  -11.0000
  -4.9705   -9.3968  -10.7500  -4.9705   -9.3968  -10.5000  -4.9705   -9.3968  -10.2500
  -4.9705   -9.3968  -10.0000  -4.9705   -9.3968   -9.7500  -4.9705   -9.3968   -9.5000
  -4.9705   -9.3968   -9.2500  -4.9705   -9.3968   -9.0000  -4.9705   -9.3968   -8.7500
  -4.9705   -9.3968   -8.5000  -4.9705   -9.3968   -8.2500  -4.9705   -9.3968   -8.0000
  -4.9705   -9.3968   -7.7500  -4.9705   -9.3968   -7.5000  -4.9705   -9.3968   -7.2500
  -4.9705   -9.3968   -7.0000  -4.9705   -9.3968   -6.7500  -4.9705   -9.3968   -6.5000
  -4.9705   -9.3968   -6.2500  -4.9705   -9.3968   -6.0000  -4.9705   -9.3968   -5.7500
  -4.9705   -9.3968   -5.5000  -4.9705   -9.3968   -5.2500  -4.9705   -9.3968   -5.0000
  -4.9705   -9.3968   -4.7500  -4.9705   -9.3968   -4.5000  -4.9705   -9.3968   -4.2500
  -4.9705   -9.3968   -4.0000  -4.9705   -9.3968   -3.7500  -4.9705   -9.3968   -3.5000
  -4.9705   -9.3968   -3.2500  -4.9705   -9.3968   -3.0000  -4.9705   -9.3968   -2.7500
  -4.9705   -9.3968   -2.5000  -4.9705   -9.3968   -2.2500  -4.9705   -9.3968   -2.0000
  -4.9705   -9.3968   -1.7500  -4.9705   -9.3968   -1.5000  -4.9705   -9.3968   -1.2500
  -4.9705   -9.3968   -1.0000  -4.9705   -9.3968   -0.7500  -4.9705   -9.3968   -0.5000
  -4.9705   -9.3968   -0.2500  -4.7259   -9.4520  -14.7500  -4.7259   -9.4520  -14.5000
  -4.7259   -9.4520  -14.2500  -4.7259   -9.4520  -14.0000  -4.7259   -9.4520  -13.7500
  -4.7259   -9.4520  -13.5000  -4.7259   -9.4520  -13.2500  -4.7259   -9.4520  -13.0000
  -4.7259   -9.4520  -12.7500  -4.7259   -9.4520  -12.5000  -4.7259   -9.4520  -12.2500
  -4.7259   -9.4520  -12.0000  -4.7259   -9.4520  -11.7500  -4.7259   -9.4520  -11.5000
  -4.7259   -9.4520  -11.2500  -4.7259   -9.4520  -11.0000  -4.7259   -9.4520  -10.7500
  -4.7259   -9.4520  -10.5000  -4.7259   -9.4520  -10.2500  -4.7259   -9.4520  -10.0000
  -4.7259   -9.4520   -9.7500  -4.7259   -9.4520   -9.5000  -4.7259   -9.4520   -9.2500
  -4.7259   -9.4520   -9.0000  -4.7259   -9.4520   -8.7500  -4.7259   -9.4520   -8.5000
  -4.7259   -9.4520   -8.2500  -4.7259   -9.4520   -8.0000  -4.7259   -9.4520   -7.7500
  -4.7259   -9.4520   -7.5000  -4.7259   -9.4520   -7.2500  -4.7259   -9.4520   -7.0000
  -4.7259   -9.4520   -6.7500  -4.7259   -9.4520   -6.5000  -4.7259   -9.4520   -6.2500
  -4.7259   -9.4520   -6.0000  -4.7259   -9.4520   -5.7500  -4.7259   -9.4520   -5.5000
  -4.7259   -9.4520   -5.2500  -4.7259   -9.4520   -5.0000  -4.7259   -9.4520   -4.7500
  -4.7259   -9.4520   -4.5000  -4.7259   -9.4520   -4.2500  -4.7259   -9.4520   -4.0000
  -4.7259   -9.4520   -3.7500  -4.7259   -9.4520   -3.5000  -4.7259   -9.4520   -3.2500
  -4.7259   -9.4520   -3.0000  -4.7259   -9.4520   -2.7500  -4.7259   -9.4520   -2.5000
  -4.7259   -9.4520   -2.2500  -4.7259   -9.4520   -2.0000  -4.7259   -9.4520   -1.7500
  -4.7259   -9.4520   -1.5000  -4.7259   -9.4520   -1.2500  -4.7259   -9.4520   -1.0000
  -4.7259   -9.4520   -0.7500  -4.7259   -9.4520   -0.5000  -4.7259   -9.4520   -0.2500
  -4.4808   -9.5045  -14.7500  -4.4808   -9.5045  -14.5000  -4.4808   -9.5045  -14.2500
  -4.4808   -9.5045  -14.0000  -4.4808   -9.5045  -13.7500  -4.4808   -9.5045  -13.5000
  -4.4808   -9.5045  -13.2500  -4.4808   -9.5045  -13.0000  -4.4808   -9.5045  -12.7500
  -4.4808   -9.5045  -12.5000  -4.4808   -9.5045  -12.2500  -4.4808   -9.5045  -12.0000
  -4.4808   -9.5045  -11.7500  -4.4808   -9.5045  -11.5000  -4.4808   -9.5045  -11.2500
  -4.4808   -9.5045  -11.0000  -4.4808   -9.5045  -10.7500  -4.4808   -9.5045  -10.5000
  -4.4808   -9.5045  -10.2500  -4.4808   -9.5045  -10.0000  -4.4808   -9.5045   -9.7500
  -4.4808   -9.5045   -9.5000  -4.4808   -9.5045   -9.2500  -4.4808   -9.5045   -9.0000
  -4.4808   -9.5045   -8.7500  -4.4808   -9.5045   -8.5000  -4.4808   -9.5045   -8.2500
  -4.4808   -9.5045   -8.0000  -4.4808   -9.5045   -7.7500  -4.4808   -9.5045   -7.5000
  -4.4808   -9.5045   -7.2500  -4.4808   -9.5045   -7.0000  -4.4808   -9.5045   -6.7500
  -4.4808   -9.5045   -6.5000  -4.4808   -9.5045   -6.2500  -4.4808   -9.5045   -6.0000
  -4.4808   -9.5045   -5.7500  -4.4808   -9.5045   -5.5000  -4.4808   -9.5045   -5.2500
  -4.4808   -9.5045   -5.0000  -4.4808   -9.5045   -4.7500  -4.4808   -9.5045   -4.5000
  -4.4808   -9.5045   -4.2500  -4.4808   -9.5045   -4.0000  -4.4808   -9.5045   -3.7500
  -4.4808   -9.5045   -3.5000  -4.4808   -9.5045   -3.2500  -4.4808   -9.5045   -3.0000
  -4.4808   -9.5045   -2.7500  -4.4808   -9.5045   -2.5000  -4.4808   -9.5045   -2.2500
  -4.4808   -9.5045   -2.0000  -4.4808   -9.5045   -1.7500  -4.4808   -9.5045   -1.5000
  -4.4808   -9.5045   -1.2500  -4.4808   -9.5045   -1.0000  -4.4808   -9.5045   -0.7500
  -4.4808   -9.5045   -0.5000  -4.4808   -9.5045   -0.2500  -4.2351   -9.5541  -14.7500
  -4.2351   -9.5541  -14.5000  -4.2351   -9.5541  -14.2500  -4.2351   -9.5541  -14.0000
  -4.2351   -9.5541  -13.7500  -4.2351   -9.5541  -13.5000  -4.2351   -9.5541  -13.2500
  -4.2351   -9.5541  -13.0000  -4.2351   -9.5541  -12.7500  -4.2351   -9.5541  -12.5000
  -4.2351   -9.5541  -12.2500  -4.2351   -9.5541  -12.0000  -4.2351   -9.5541  -11.7500
  -4.2351   -9.5541  -11.5000  -4.2351   -9.5541  -11.2500  -4.2351   -9.5541  -11.0000
  -4.2351   -9.5541  -10.7500  -4.2351   -9.5541  -10.5000  -4.2351   -9.5541  -10.2500
  -4.2351   -9.5541  -10.0000  -4.2351   -9.5541   -9.7500  -4.2351   -9.5541   -9.5000
  -4.2351   -9.5541   -9.2500  -4.2351   -9.5541   -9.0000  -4.2351   -9.5541   -8.7500
  -4.2351   -9.5541   -8.5000  -4.2351   -9.5541   -8.2500  -4.2351   -9.5541   -8.0000
  -4.2351   -9.5541   -7.7500  -4.2351   -9.5541   -7.5000  -4.2351   -9.5541   -7.2500
  -4.2351   -9.5541   -7.0000  -4.2351   -9.5541   -6.7500  -4.2351   -9.5541   -6.5000
  -4.2351   -9.5541   -6.2500  -4.2351   -9.5541   -6.0000  -4.2351   -9.5541   -5.7500
  -4.2351   -9.5541   -5.5000  -4.2351   -9.5541   -5.2500  -4.2351   -9.5541   -5.0000
  -4.2351   -9.5541   -4.7500  -4.2351   -9.5541   -4.5000  -4.2351   -9.5541   -4.2500
  -4.2351   -9.5541   -4.0000  -4.2351   -9.5541   -3.7500  -4.2351   -9.5541   -3.5000
  -4.2351   -9.5541   -3.2500  -4.2351   -9.5541   -3.0000  -4.2351   -9.5541   -2.7500
  -4.2351   -9.5541   -2.5000  -4.2351   -9.5541   -2.2500  -4.2351   -9.5541   -2.0000
  -4.2351   -9.5541   -1.7500  -4.2351   -9.5541   -1.5000  -4.2351   -9.5541   -1.2500
  -4.2351   -9.5541   -1.0000  -4.2351   -9.5541   -0.7500  -4.2351   -9.5541   -0.5000
  -4.2351   -9.5541   -0.2500  -3.9888   -9.6010  -14.7500  -3.9888   -9.6010  -14.5000
  -3.9888   -9.6010  -14.2500  -3.9888   -9.6010  -14.0000  -3.9888   -9.6010  -13.7500
  -3.9888   -9.6010  -13.5000  -3.9888   -9.6010  -13.2500  -3.9888   -9.6010  -13.0000
  -3.9888   -9.6010  -12.7500  -3.9888   -9.6010  -12.5000  -3.9888   -9.6010  -12.2500
  -3.9888   -9.6010  -12.0000  -3.9888   -9.6010  -11.7500  -3.9888   -9.6010  -11.5000
  -3.9888   -9.6010  -11.2500  -3.9888   -9.6010  -11.0000  -3.9888   -9.6010  -10.7500
  -3.9888   -9.6010  -10.5000  -3.9888   -9.6010  -10.2500  -3.9888   -9.6010  -10.0000
  -3.9888   -9.6010   -9.7500  -3.9888   -9.6010   -9.5000  -3.9888   -9.6010   -9.2500
  -3.9888   -9.6010   -9.0000  -3.9888   -9.6010   -8.7500  -3.9888   -9.6010   -8.5000
  -3.9888   -9.6010   -8.2500  -3.9888   -9.6010   -8.0000  -3.9888   -9.6010   -7.7500
  -3.9888   -9.6010   -7.5000  -3.9888   -9.6010   -7.2500  -3.9888   -9.6010   -7.0000
  -3.9888   -9.6010   -6.7500  -3.9888   -9.6010   -6.5000  -3.9888   -9.6010   -6.2500
  -3.9888   -9.6010   -6.0000  -3.9888   -9.6010   -5.7500  -3.9888   -9.6010   -5.5000
  -3.9888   -9.6010   -5.2500  -3.9888   -9.6010   -5.0000  -3.9888   -9.6010   -4.7500
  -3.9888   -9.6010   -4.5000  -3.9888   -9.6010   -4.2500  -3.9888   -9.6010   -4.0000
  -3.9888   -9.6010   -3.7500  -3.9888   -9.6010   -3.5000  -3.9888   -9.6010   -3.2500
  -3.9888   -9.6010   -3.0000  -3.9888   -9.6010   -2.7500  -3.9888   -9.6010   -2.5000
  -3.9888   -9.6010   -2.2500  -3.9888   -9.6010   -2.0000  -3.9888   -9.6010   -1.7500
  -3.9888   -9.6010   -1.5000  -3.9888   -9.6010   -1.2500  -3.9888   -9.6010   -1.0000
  -3.9888   -9.6010   -0.7500  -3.9888   -9.6010   -0.5000  -3.9888   -9.6010   -0.2500
  -3.7420   -9.6451  -14.7500  -3.7420   -9.6451  -14.5000  -3.7420   -9.6451  -14.2500
  -3.7420   -9.6451  -14.0000  -3.7420   -9.6451  -13.7500  -3.7420   -9.6451  -13.5000
  -3.7420   -9.6451  -13.2500  -3.7420   -9.6451  -13.0000  -3.7420   -9.6451  -12.7500
  -3.7420   -9.6451  -12.5000  -3.7420   -9.6451  -12.2500  -3.7420   -9.6451  -12.0000
  -3.7420   -9.6451  -11.7500  -3.7420   -9.6451  -11.5000  -3.7420   -9.6451  -11.2500
  -3.7420   -9.6451  -11.0000  -3.7420   -9.6451  -10.7500  -3.7420   -9.6451  -10.5000
  -3.7420   -9.6451  -10.2500  -3.7420   -9.6451  -10.0000  -3.7420   -9.6451   -9.7500
  -3.7420   -9.6451   -9.5000  -3.7420   -9.6451   -9.2500  -3.7420   -9.6451   -9.0000
  -3.7420   -9.6451   -8.7500  -3.7420   -9.6451   -8.5000  -3.7420   -9.6451   -8.2500
  -3.7420   -9.6451   -8.0000  -3.7420   -9.6451   -7.7500  -3.7420   -9.6451   -7.5000
  -3.7420   -9.6451   -7.2500  -3.7420   -9.6451   -7.0000  -3.7420   -9.6451   -6.7500
  -3.7420   -9.6451   -6.5000  -3.7420   -9.6451   -6.2500  -3.7420   -9.6451   -6.0000
  -3.7420   -9.6451   -5.7500  -3.7420   -9.6451   -5.5000  -3.7420   -9.6451   -5.2500
  -3.7420   -9.6451   -5.0000  -3.7420   -9.6451   -4.7500  -3.7420   -9.6451   -4.5000
  -3.7420   -9.6451   -4.2500  -3.7420   -9.6451   -4.0000  -3.7420   -9.6451   -3.7500
  -3.7420   -9.6451   -3.5000  -3.7420   -9.6451   -3.2500  -3.7420   -9.6451   -3.0000
  -3.7420   -9.6451   -2.7500  -3.7420   -9.6451   -2.5000  -3.7420   -9.6451   -2.2500
  -3.7420   -9.6451   -2.0000  -3.7420   -9.6451   -1.7500  -3.7420   -9.6451   -1.5000
  -3.7420   -9.6451   -1.2500  -3.7420   -9.6451   -1.0000  -3.7420   -9.6451   -0.7500
  -3.7420   -9.6451   -0.5000  -3.7420   -9.6451   -0.2500  -3.4948   -9.6864  -14.7500
  -3.4948   -9.6864  -14.5000  -3.4948   -9.6864  -14.2500  -3.4948   -9.6864  -14.0000
  -3.4948   -9.6864  -13.7500  -3.4948   -9.6864  -13.5000  -3.4948   -9.6864  -13.2500
  -3.4948   -9.6864  -13.0000  -3.4948   -9.6864  -12.7500  -3.4948   -9.6864  -12.5000
  -3.4948   -9.6864  -12.2500  -3.4948   -9.6864  -12.0000  -3.4948   -9.6864  -11.7500
  -3.4948   -9.6864  -11.5000  -3.4948   -9.6864  -11.2500  -3.4948   -9.6864  -11.0000
  -3.4948   -9.6864  -10.7500  -3.4948   -9.6864  -10.5000  -3.4948   -9.6864  -10.2500
  -3.4948   -9.6864  -10.0000  -3.4948   -9.6864   -9.7500  -3.4948   -9.6864   -9.5000
  -3.4948   -9.6864   -9.2500  -3.4948   -9.6864   -9.0000  -3.4948   -9.6864   -8.7500
  -3.4948   -9.6864   -8.5000  -3.4948   -9.6864   -8.2500  -3.4948   -9.6864   -8.0000
  -3.4948   -9.6864   -7.7500  -3.4948   -9.6864   -7.5000  -3.4948   -9.6864   -7.2500
  -3.4948   -9.6864   -7.0000  -3.4948   -9.6864   -6.7500  -3.4948   -9.6864   -6.5000
  -3.4948   -9.6864   -6.2500  -3.4948   -9.6864   -6.0000  -3.4948   -9.6864   -5.7500
  -3.4948   -9.6864   -5.5000  -3.4948   -9.6864   -5.2500  -3.4948   -9.6864   -5.0000
  -3.4948   -9.6864   -4.7500  -3.4948   -9.6864   -4.5000  -3.4948   -9.6864   -4.2500
  -3.4948   -9.6864   -4.0000  -3.4948   -9.6864   -3.7500  -3.4948   -9.6864   -3.5000
  -3.4948   -9.6864   -3.2500  -3.4948   -9.6864   -3.0000  -3.4948   -9.6864   -2.7500
  -3.4948   -9.6864   -2.5000  -3.4948   -9.6864   -2.2500  -3.4948   -9.6864   -2.0000
  -3.4948   -9.6864   -1.7500  -3.4948   -9.6864   -1.5000  -3.4948   -9.6864   -1.2500
  -3.4948   -9.6864   -1.0000  -3.4948   -9.6864   -0.7500  -3.4948   -9.6864   -0.5000
  -3.4948   -9.6864   -0.2500  -3.2470   -9.7248  -14.7500  -3.2470   -9.7248  -14.5000
  -3.2470   -9.7248  -14.2500  -3.2470   -9.7248  -14.0000  -3.2470   -9.7248  -13.7500
  -3.2470   -9.7248  -13.5000  -3.2470   -9.7248  -13.2500  -3.2470   -9.7248  -13.0000
  -3.2470   -9.7248  -12.7500  -3.2470   -9.7248  -12.5000  -3.2470   -9.7248  -12.2500
  -3.2470   -9.7248  -12.0000  -3.2470   -9.7248  -11.7500  -3.2470   -9.7248  -11.5000
  -3.2470   -9.7248  -11.2500  -3.2470   -9.7248  -11.0000  -3.2470   -9.7248  -10.7500
  -3.2470   -9.7248  -10.5000  -3.2470   -9.7248  -10.2500  -3.2470   -9.7248  -10.0000
  -3.2470   -9.7248   -9.7500  -3.2470   -9.7248   -9.5000  -3.2470   -9.7248   -9.2500
  -3.2470   -9.7248   -9.0000  -3.2470   -9.7248   -8.7500  -3.2470   -9.7248   -8.5000
  -3.2470   -9.7248   -8.2500  -3.2470   -9.7248   -8.0000  -3.2470   -9.7248   -7.7500
  -3.2470   -9.7248   -7.5000  -3.2470   -9.7248   -7.2500  -3.2470   -9.7248   -7.0000
  -3.2470   -9.7248   -6.7500  -3.2470   -9.7248   -6.5000  -3.2470   -9.7248   -6.2500
  -3.2470   -9.7248   -6.0000  -3.2470   -9.7248   -5.7500  -3.2470   -9.7248   -5.5000
  -3.2470   -9.7248   -5.2500  -3.2470   -9.7248   -5.0000  -3.2470   -9.7248   -4.7500
  -3.2470   -9.7248   -4.5000  -3.2470   -9.7248   -4.2500  -3.2470   -9.7248   -4.0000
  -3.2470   -9.7248   -3.7500  -3.2470   -9.7248   -3.5000  -3.2470   -9.7248   -3.2500
  -3.2470   -9.7248   -3.0000  -3.2470   -9.7248   -2.7500  -3.2470   -9.7248   -2.5000
  -3.2470   -9.7248   -2.2500  -3.2470   -9.7248   -2.0000  -3.2470   -9.7248   -1.7500
  -3.2470   -9.7248   -1.5000  -3.2470   -9.7248   -1.2500  -3.2470   -9.7248   -1.0000
  -3.2470   -9.7248   -0.7500  -3.2470   -9.7248   -0.5000  -3.2470   -9.7248   -0.2500
  -2.9989   -9.7605  -14.7500  -2.9989   -9.7605  -14.5000  -2.9989   -9.7605  -14.2500
  -2.9989   -9.7605  -14.0000  -2.9989   -9.7605  -13.7500  -2.9989   -9.7605  -13.5000
  -2.9989   -9.7605  -13.2500  -2.9989   -9.7605  -13.0000  -2.9989   -9.7605  -12.7500
  -2.9989   -9.7605  -12.5000  -2.9989   -9.7605  -12.2500  -2.9989   -9.7605  -12.0000
  -2.9989   -9.7605  -11.7500  -2.9989   -9.7605  -11.5000  -2.9989   -9.7605  -11.2500
  -2.9989   -9.7605  -11.0000  -2.9989   -9.7605  -10.7500  -2.9989   -9.7605  -10.5000
  -2.9989   -9.7605  -10.2500  -2.9989   -9.7605  -10.0000  -2.9989   -9.7605   -9.7500
  -2.9989   -9.7605   -9.5000  -2.9989   -9.7605   -9.2500  -2.9989   -9.7605   -9.0000
  -2.9989   -9.7605   -8.7500  -2.9989   -9.7605   -8.5000  -2.9989   -9.7605   -8.2500
  -2.9989   -9.7605   -8.0000  -2.9989   -9.7605   -7.7500  -2.9989   -9.7605   -7.5000
  -2.9989   -9.7605   -7.2500  -2.9989   -9.7605   -7.0000  -2.9989   -9.7605   -6.7500
  -2.9989   -9.7605   -6.5000  -2.9989   -9.7605   -6.2500  -2.9989   -9.7605   -6.0000
  -2.9989   -9.7605   -5.7500  -2.9989   -9.7605   -5.5000  -2.9989   -9.7605   -5.2500
  -2.9989   -9.7605   -5.0000  -2.9989   -9.7605   -4.7500  -2.9989   -9.7605   -4.5000
  -2.9989   -9.7605   -4.2500  -2.9989   -9.7605   -4.0000  -2.9989   -9.7605   -3.7500
  -2.9989   -9.7605   -3.5000  -2.9989   -9.7605   -3.2500  -2.9989   -9.7605   -3.0000
  -2.9989   -9.7605   -2.7500  -2.9989   -9.7605   -2.5000  -2.9989   -9.7605   -2.2500
  -2.9989   -9.7605   -2.0000  -2.9989   -9.7605   -1.7500  -2.9989   -9.7605   -1.5000
  -2.9989   -9.7605   -1.2500  -2.9989   -9.7605   -1.0000  -2.9989   -9.7605   -0.7500
  -2.9989   -9.7605   -0.5000  -2.9989   -9.7605   -0.2500  -2.7504   -9.7933  -14.7500
  -2.7504   -9.7933  -14.5000  -2.7504   -9.7933  -14.2500  -2.7504   -9.7933  -14.0000
  -2.7504   -9.7933  -13.7500  -2.7504   -9.7933  -13.5000  -2.7504   -9.7933  -13.2500
  -2.7504   -9.7933  -13.0000  -2.7504   -9.7933  -12.7500  -2.7504   -9.7933  -12.5000
  -2.7504   -9.7933  -12.2500  -2.7504   -9.7933  -12.0000  -2.7504   -9.7933  -11.7500
  -2.7504   -9.7933  -11.5000  -2.7504   -9.7933  -11.2500  -2.7504   -9.7933  -11.0000
  -2.7504   -9.7933  -10.7500  -2.7504   -9.7933  -10.5000  -2.7504   -9.7933  -10.2500
  -2.7504   -9.7933  -10.0000  -2.7504   -9.7933   -9.7500  -2.7504   -9.7933   -9.5000
  -2.7504   -9.7933   -9.2500  -2.7504   -9.7933   -9.0000  -2.7504   -9.7933   -8.7500
  -2.7504   -9.7933   -8.5000  -2.7504   -9.7933   -8.2500  -2.7504   -9.7933   -8.0000
  -2.7504   -9.7933   -7.7500  -2.7504   -9.7933   -7.5000  -2.7504   -9.7933   -7.2500
  -2.7504   -9.7933   -7.0000  -2.7504   -9.7933   -6.7500  -2.7504   -9.7933   -6.5000
  -2.7504   -9.7933   -6.2500  -2.7504   -9.7933   -6.0000  -2.7504   -9.7933   -5.7500
  -2.7504   -9.7933   -5.5000  -2.7504   -9.7933   -5.2500  -2.7504   -9.7933   -5.0000
  -2.7504   -9.7933   -4.7500  -2.7504   -9.7933   -4.5000  -2.7504   -9.7933   -4.2500
  -2.7504   -9.7933   -4.0000  -2.7504   -9.7933   -3.7500  -2.7504   -9.7933   -3.5000
  -2.7504   -9.7933   -3.2500  -2.7504   -9.7933   -3.0000  -2.7504   -9.7933   -2.7500
  -2.7504   -9.7933   -2.5000  -2.7504   -9.7933   -2.2500  -2.7504   -9.7933   -2.0000
  -2.7504   -9.7933   -1.7500  -2.7504   -9.7933   -1.5000  -2.7504   -9.7933   -1.2500
  -2.7504   -9.7933   -1.0000  -2.7504   -9.7933   -0.7500  -2.7504   -9.7933   -0.5000
  -2.7504   -9.7933   -0.2500  -2.5015   -9.8233  -14.7500  -2.5015   -9.8233  -14.5000
  -2.5015   -9.8233  -14.2500  -2.5015   -9.8233  -14.0000  -2.5015   -9.8233  -13.7500
  -2.5015   -9.8233  -13.5000  -2.5015   -9.8233  -13.2500  -2.5015   -9.8233  -13.0000
  -2.5015   -9.8233  -12.7500  -2.5015   -9.8233  -12.5000  -2.5015   -9.8233  -12.2500
  -2.5015   -9.8233  -12.0000  -2.5015   -9.8233  -11.7500  -2.5015   -9.8233  -11.5000
  -2.5015   -9.8233  -11.2500  -2.5015   -9.8233  -11.0000  -2.5015   -9.8233  -10.7500
  -2.5015   -9.8233  -10.5000  -2.5015   -9.8233  -10.2500  -2.5015   -9.8233  -10.0000
  -2.5015   -9.8233   -9.7500  -2.5015   -9.8233   -9.5000  -2.5015   -9.8233   -9.2500
  -2.5015   -9.8233   -9.0000  -2.5015   -9.8233   -8.7500  -2.5015   -9.8233   -8.5000
  -2.5015   -9.8233   -8.2500  -2.5015   -9.8233   -8.0000  -2.5015   -9.8233   -7.7500
  -2.5015   -9.8233   -7.5000  -2.5015   -9.8233   -7.2500  -2.5015   -9.8233   -7.0000
  -2.5015   -9.8233   -6.7500  -2.5015   -9.8233   -6.5000  -2.5015   -9.8233   -6.2500
  -2.5015   -9.8233   -6.0000  -2.5015   -9.8233   -5.7500  -2.5015   -9.8233   -5.5000
  -2.5015   -9.8233   -5.2500  -2.5015   -9.8233   -5.0000  -2.5015   -9.8233   -4.7500
  -2.5015   -9.8233   -4.5000  -2.5015   -9.8233   -4.2500  -2.5015   -9.8233   -4.0000
  -2.5015   -9.8233   -3.7500  -2.5015   -9.8233   -3.5000  -2.5015   -9.8233   -3.2500
  -2.5015   -9.8233   -3.0000  -2.5015   -9.8233   -2.7500  -2.5015   -9.8233   -2.5000
  -2.5015   -9.8233   -2.2500  -2.5015   -9.8233   -2.0000  -2.5015   -9.8233   -1.7500
  -2.5015   -9.8233   -1.5000  -2.5015   -9.8233   -1.2500  -2.5015   -9.8233   -1.0000
  -2.5015   -9.8233   -0.7500  -2.5015   -9.8233   -0.5000  -2.5015   -9.8233   -0.2500
  -2.2522   -9.8505  -14.7500  -2.2522   -9.8505  -14.5000  -2.2522   -9.8505  -14.2500
  -2.2522   -9.8505  -14.0000  -2.2522   -9.8505  -13.7500  -2.2522   -9.8505  -13.5000
  -2.2522   -9.8505  -13.2500  -2.2522   -9.8505  -13.0000  -2.2522   -9.8505  -12.7500
  -2.2522   -9.8505  -12.5000  -2.2522   -9.8505  -12.2500  -2.2522   -9.8505  -12.0000
  -2.2522   -9.8505  -11.7500  -2.2522   -9.8505  -11.5000  -2.2522   -9.8505  -11.2500
  -2.2522   -9.8505  -11.0000  -2.2522   -9.8505  -10.7500  -2.2522   -9.8505  -10.5000
  -2.2522   -9.8505  -10.2500  -2.2522   -9.8505  -10.0000  -2.2522   -9.8505   -9.7500
  -2.2522   -9.8505   -9.5000  -2.2522   -9.8505   -9.2500  -2.2522   -9.8505   -9.0000
  -2.2522   -9.8505   -8.7500  -2.2522   -9.8505   -8.5000  -2.2522   -9.8505   -8.2500
  -2.2522   -9.8505   -8.0000  -2.2522   -9.8505   -7.7500  -2.2522   -9.8505   -7.5000
  -2.2522   -9.8505   -7.2500  -2.2522   -9.8505   -7.0000  -2.2522   -9.8505   -6.7500
  -2.2522   -9.8505   -6.5000  -2.2522   -9.8505   -6.2500  -2.2522   -9.8505   -6.0000
  -2.2522   -9.8505   -5.7500  -2.2522   -9.8505   -5.5000  -2.2522   -9.8505   -5.2500
  -2.2522   -9.8505   -5.0000  -2.2522   -9.8505   -4.7500  -2.2522   -9.8505   -4.5000
  -2.2522   -9.8505   -4.2500  -2.2522   -9.8505   -4.0000  -2.2522   -9.8505   -3.7500
  -2.2522   -9.8505   -3.5000  -2.2522   -9.8505   -3.2500  -2.2522   -9.8505   -3.0000
  -2.2522   -9.8505   -2.7500  -2.2522   -9.8505   -2.5000  -2.2522   -9.8505   -2.2500
  -2.2522   -9.8505   -2.0000  -2.2522   -9.8505   -1.7500  -2.2522   -9.8505   -1.5000
  -2.2522   -9.8505   -1.2500  -2.2522   -9.8505   -1.0000  -2.2522   -9.8505   -0.7500
  -2.2522   -9.8505   -0.5000  -2.2522   -9.8505   -0.2500  -2.0027   -9.8748  -14.7500
  -2.0027   -9.8748  -14.5000  -2.0027   -9.8748  -14.2500  -2.0027   -9.8748  -14.0000
  -2.0027   -9.8748  -13.7500  -2.0027   -9.8748  -13.5000  -2.0027   -9.8748  -13.2500
  -2.0027   -9.8748  -13.0000  -2.0027   -9.8748  -12.7500  -2.0027   -9.8748  -12.5000
  -2.0027   -9.8748  -12.2500  -2.0027   -9.8748  -12.0000  -2.0027   -9.8748  -11.7500
  -2.0027   -9.8748  -11.5000  -2.0027   -9.8748  -11.2500  -2.0027   -9.8748  -11.0000
  -2.0027   -9.8748  -10.7500  -2.0027   -9.8748  -10.5000  -2.0027   -9.8748  -10.2500
  -2.0027   -9.8748  -10.0000  -2.0027   -9.8748   -9.7500  -2.0027   -9.8748   -9.5000
  -2.0027   -9.8748   -9.2500  -2.0027   -9.8748   -9.0000  -2.0027   -9.8748   -8.7500
  -2.0027   -9.8748   -8.5000  -2.0027   -9.8748   -8.2500  -2.0027   -9.8748   -8.0000
  -2.0027   -9.8748   -7.7500  -2.0027   -9.8748   -7.5000  -2.0027   -9.8748   -7.2500
  -2.0027   -9.8748   -7.0000  -2.0027   -9.8748   -6.7500  -2.0027   -9.8748   -6.5000
  -2.0027   -9.8748   -6.2500  -2.0027   -9.8748   -6.0000  -2.0027   -9.8748   -5.7500
  -2.0027   -9.8748   -5.5000  -2.0027   -9.8748   -5.2500  -2.0027   -9.8748   -5.0000
  -2.0027   -9.8748   -4.7500  -2.0027   -9.8748   -4.5000  -2.0027   -9.8748   -4.2500
  -2.0027   -9.8748   -4.0000  -2.0027   -9.8748   -3.7500  -2.0027   -9.8748   -3.5000
  -2.0027   -9.8748   -3.2500  -2.0027   -9.8748   -3.0000  -2.0027   -9.8748   -2.7500
  -2.0027   -9.8748   -2.5000  -2.0027   -9.8748   -2.2500  -2.0027   -9.8748   -2.0000
  -2.0027   -9.8748   -1.7500  -2.0027   -9.8748   -1.5000  -2.0027   -9.8748   -1.2500
  -2.0027   -9.8748   -1.0000  -2.0027   -9.8748   -0.7500  -2.0027   -9.8748   -0.5000
  -2.0027   -9.8748   -0.2500  -1.7530   -9.8963  -14.7500  -1.7530   -9.8963  -14.5000
  -1.7530   -9.8963  -14.2500  -1.7530   -9.8963  -14.0000  -1.7530   -9.8963  -13.7500
  -1.7530   -9.8963  -13.5000  -1.7530   -9.8963  -13.2500  -1.7530   -9.8963  -13.0000
  -1.7530   -9.8963  -12.7500  -1.7530   -9.8963  -12.5000  -1.7530   -9.8963  -12.2500
  -1.7530   -9.8963  -12.0000  -1.7530   -9.8963  -11.7500  -1.7530   -9.8963  -11.5000
  -1.7530   -9.8963  -11.2500  -1.7530   -9.8963  -11.0000  -1.7530   -9.8963  -10.7500
  -1.7530   -9.8963  -10.5000  -1.7530   -9.8963  -10.2500  -1.7530   -9.8963  -10.0000
  -1.7530   -9.8963   -9.7500  -1.7530   -9.8963   -9.5000  -1.7530   -9.8963   -9.2500
  -1.7530   -9.8963   -9.0000  -1.7530   -9.8963   -8.7500  -1.7530   -9.8963   -8.5000
  -1.7530   -9.8963   -8.2500  -1.7530   -9.8963   -8.0000  -1.7530   -9.8963   -7.7500
  -1.7530   -9.8963   -7.5000  -1.7530   -9.8963   -7.2500  -1.7530   -9.8963   -7.0000
  -1.7530   -9.8963   -6.7500  -1.7530   -9.8963   -6.5000  -1.7530   -9.8963   -6.2500
  -1.7530   -9.8963   -6.0000  -1.7530   -9.8963   -5.7500  -1.7530   -9.8963   -5.5000
  -1.7530   -9.8963   -5.2500  -1.7530   -9.8963   -5.0000  -1.7530   -9.8963   -4.7500
  -1.7530   -9.8963   -4.5000  -1.7530   -9.8963   -4.2500  -1.7530   -9.8963   -4.0000
  -1.7530   -9.8963   -3.7500  -1.7530   -9.8963   -3.5000  -1.7530   -9.8963   -3.2500
  -1.7530   -9.8963   -3.0000  -1.7530   -9.8963   -2.7500  -1.7530   -9.8963   -2.5000
  -1.7530   -9.8963   -2.2500  -1.7530   -9.8963   -2.0000  -1.7530   -9.8963   -1.7500
  -1.7530   -9.8963   -1.5000  -1.7530   -9.8963   -1.2500  -1.7530   -9.8963   -1.0000
  -1.7530   -9.8963   -0.7500  -1.7530   -9.8963   -0.5000  -1.7530   -9.8963   -0.2500
  -1.5030   -9.9149  -14.7500  -1.5030   -9.9149  -14.5000  -1.5030   -9.9149  -14.2500
  -1.5030   -9.9149  -14.0000  -1.5030   -9.9149  -13.7500  -1.5030   -9.9149  -13.5000
  -1.5030   -9.9149  -13.2500  -1.5030   -9.9149  -13.0000  -1.5030   -9.9149  -12.7500
  -1.5030   -9.9149  -12.5000  -1.5030   -9.9149  -12.2500  -1.5030   -9.9149  -12.0000
  -1.5030   -9.9149  -11.7500  -1.5030   -9.9149  -11.5000  -1.5030   -9.9149  -11.2500
  -1.5030   -9.9149  -11.0000  -1.5030   -9.9149  -10.7500  -1.5030   -9.9149  -10.5000
  -1.5030   -9.9149  -10.2500  -1.5030   -9.9149  -10.0000  -1.5030   -9.9149   -9.7500
  -1.5030   -9.9149   -9.5000  -1.5030   -9.9149   -9.2500  -1.5030   -9.9149   -9.0000
  -1.5030   -9.9149   -8.7500  -1.5030   -9.9149   -8.5000  -1.5030   -9.9149   -8.2500
  -1.5030   -9.9149   -8.0000  -1.5030   -9.9149   -7.7500  -1.5030   -9.9149   -7.5000
  -1.5030   -9.9149   -7.2500  -1.5030   -9.9149   -7.0000  -1.5030   -9.9149   -6.7500
  -1.5030   -9.9149   -6.5000  -1.5030   -9.9149   -6.2500  -1.5030   -9.9149   -6.0000
  -1.5030   -9.9149   -5.7500  -1.5030   -9.9149   -5.5000  -1.5030   -9.9149   -5.2500
  -1.5030   -9.9149   -5.0000  -1.5030   -9.9149   -4.7500  -1.5030   -9.9149   -4.5000
  -1.5030   -9.9149   -4.2500  -1.5030   -9.9149   -4.0000  -1.5030   -9.9149   -3.7500
  -1.5030   -9.9149   -3.5000  -1.5030   -9.9149   -3.2500  -1.5030   -9.9149   -3.0000
  -1.5030   -9.9149   -2.7500  -1.5030   -9.9149   -2.5000  -1.5030   -9.9149   -2.2500
  -1.5030   -9.9149   -2.0000  -1.5030   -9.9149   -1.7500  -1.5030   -9.9149   -1.5000
  -1.5030   -9.9149   -1.2500  -1.5030   -9.9149   -1.0000  -1.5030   -9.9149   -0.7500
  -1.5030   -9.9149   -0.5000  -1.5030   -9.9149   -0.2500  -1.2528   -9.9307  -14.7500
  -1.2528   -9.9307  -14.5000  -1.2528   -9.9307  -14.2500  -1.2528   -9.9307  -14.0000
  -1.2528   -9.9307  -13.7500  -1.2528   -9.9307  -13.5000  -1.2528   -9.9307  -13.2500
  -1.2528   -9.9307  -13.0000  -1.2528   -9.9307  -12.7500  -1.2528   -9.9307  -12.5000
  -1.2528   -9.9307  -12.2500  -1.2528   -9.9307  -12.0000  -1.2528   -9.9307  -11.7500
  -1.2528   -9.9307  -11.5000  -1.2528   -9.9307  -11.2500  -1.2528   -9.9307  -11.0000
  -1.2528   -9.9307  -10.7500  -1.2528   -9.9307  -10.5000  -1.2528   -9.9307  -10.2500
  -1.2528   -9.9307  -10.0000  -1.2528   -9.9307   -9.7500  -1.2528   -9.9307   -9.5000
  -1.2528   -9.9307   -9.2500  -1.2528   -9.9307   -9.0000  -1.2528   -9.9307   -8.7500
  -1.2528   -9.9307   -8.5000  -1.2528   -9.9307   -8.2500  -1.2528   -9.9307   -8.0000
  -1.2528   -9.9307   -7.7500  -1.2528   -9.9307   -7.5000  -1.2528   -9.9307   -7.2500
  -1.2528   -9.9307   -7.0000  -1.2528   -9.9307   -6.7500  -1.2528   -9.9307   -6.5000
  -1.2528   -9.9307   -6.2500  -1.2528   -9.9307   -6.0000  -1.2528   -9.9307   -5.7500
  -1.2528   -9.9307   -5.5000  -1.2528   -9.9307   -5.2500  -1.2528   -9.9307   -5.0000
  -1.2528   -9.9307   -4.7500  -1.2528   -9.9307   -4.5000  -1.2528   -9.9307   -4.2500
  -1.2528   -9.9307   -4.0000  -1.2528   -9.9307   -3.7500  -1.2528   -9.9307   -3.5000
  -1.2528   -9.9307   -3.2500  -1.2528   -9.9307   -3.0000  -1.2528   -9.9307   -2.7500
  -1.2528   -9.9307   -2.5000  -1.2528   -9.9307   -2.2500  -1.2528   -9.9307   -2.0000
  -1.2528   -9.9307   -1.7500  -1.2528   -9.9307   -1.5000  -1.2528   -9.9307   -1.2500
  -1.2528   -9.9307   -1.0000  -1.2528   -9.9307   -0.7500  -1.2528   -9.9307   -0.5000
  -1.2528   -9.9307   -0.2500  -1.0024   -9.9436  -14.7500  -1.0024   -9.9436  -14.5000
  -1.0024   -9.9436  -14.2500  -1.0024   -9.9436  -14.0000  -1.0024   -9.9436  -13.7500
  -1.0024   -9.9436  -13.5000  -1.0024   -9.9436  -13.2500  -1.0024   -9.9436  -13.0000
  -1.0024   -9.9436  -12.7500  -1.0024   -9.9436  -12.5000  -1.0024   -9.9436  -12.2500
  -1.0024   -9.9436  -12.0000  -1.0024   -9.9436  -11.7500  -1.0024   -9.9436  -11.5000
  -1.0024   -9.9436  -11.2500  -1.0024   -9.9436  -11.0000  -1.0024   -9.9436  -10.7500
  -1.0024   -9.9436  -10.5000  -1.0024   -9.9436  -10.2500  -1.0024   -9.9436  -10.0000
  -1.0024   -9.9436   -9.7500  -1.0024   -9.9436   -9.5000  -1.0024   -9.9436   -9.2500
  -1.0024   -9.9436   -9.0000  -1.0024   -9.9436   -8.7500  -1.0024   -9.9436   -8.5000
  -1.0024   -9.9436   -8.2500  -1.0024   -9.9436   -8.0000  -1.0024   -9.9436   -7.7500
  -1.0024   -9.9436   -7.5000  -1.0024   -9.9436   -7.2500  -1.0024   -9.9436   -7.0000
  -1.0024   -9.9436   -6.7500  -1.0024   -9.9436   -6.5000  -1.0024   -9.9436   -6.2500
  -1.0024   -9.9436   -6.0000  -1.0024   -9.9436   -5.7500  -1.0024   -9.9436   -5.5000
  -1.0024   -9.9436   -5.2500  -1.0024   -9.9436   -5.0000  -1.0024   -9.9436   -4.7500
  -1.0024   -9.9436   -4.5000  -1.0024   -9.9436   -4.2500  -1.0024   -9.9436   -4.0000
  -1.0024   -9.9436   -3.7500  -1.0024   -9.9436   -3.5000  -1.0024   -9.9436   -3.2500
  -1.0024   -9.9436   -3.0000  -1.0024   -9.9436   -2.7500  -1.0024   -9.9436   -2.5000
  -1.0024   -9.9436   -2.2500  -1.0024   -9.9436   -2.0000  -1.0024   -9.9436   -1.7500
  -1.0024   -9.9436   -1.5000  -1.0024   -9.9436   -1.2500  -1.0024   -9.9436   -1.0000
  -1.0024   -9.9436   -0.7500  -1.0024   -9.9436   -0.5000  -1.0024   -9.9436   -0.2500
  -0.7519   -9.9537  -14.7500  -0.7519   -9.9537  -14.5000  -0.7519   -9.9537  -14.2500
  -0.7519   -9.9537  -14.0000  -0.7519   -9.9537  -13.7500  -0.7519   -9.9537  -13.5000
  -0.7519   -9.9537  -13.2500  -0.7519   -9.9537  -13.0000  -0.7519   -9.9537  -12.7500
  -0.7519   -9.9537  -12.5000  -0.7519   -9.9537  -12.2500  -0.7519   -9.9537  -12.0000
  -0.7519   -9.9537  -11.7500  -0.7519   -9.9537  -11.5000  -0.7519   -9.9537  -11.2500
  -0.7519   -9.9537  -11.0000  -0.7519   -9.9537  -10.7500  -0.7519   -9.9537  -10.5000
  -0.7519   -9.9537  -10.2500  -0.7519   -9.9537  -10.0000  -0.7519   -9.9537   -9.7500
  -0.7519   -9.9537   -9.5000  -0.7519   -9.9537   -9.2500  -0.7519   -9.9537   -9.0000
  -0.7519   -9.9537   -8.7500  -0.7519   -9.9537   -8.5000  -0.7519   -9.9537   -8.2500
  -0.7519   -9.9537   -8.0000  -0.7519   -9.9537   -7.7500  -0.7519   -9.9537   -7.5000
  -0.7519   -9.9537   -7.2500  -0.7519   -9.9537   -7.0000  -0.7519   -9.9537   -6.7500
  -0.7519   -9.9537   -6.5000  -0.7519   -9.9537   -6.2500  -0.7519   -9.9537   -6.0000
  -0.7519   -9.9537   -5.7500  -0.7519   -9.9537   -5.5000  -0.7519   -9.9537   -5.2500
  -0.7519   -9.9537   -5.0000  -0.7519   -9.9537   -4.7500  -0.7519   -9.9537   -4.5000
  -0.7519   -9.9537   -4.2500  -0.7519   -9.9537   -4.0000  -0.7519   -9.9537   -3.7500
  -0.7519   -9.9537   -3.5000  -0.7519   -9.9537   -3.2500  -0.7519   -9.9537   -3.0000
  -0.7519   -9.9537   -2.7500  -0.7519   -9.9537   -2.5000  -0.7519   -9.9537   -2.2500
  -0.7519   -9.9537   -2.0000  -0.7519   -9.9537   -1.7500  -0.7519   -9.9537   -1.5000
  -0.7519   -9.9537   -1.2500  -0.7519   -9.9537   -1.0000  -0.7519   -9.9537   -0.7500
  -0.7519   -9.9537   -0.5000  -0.7519   -9.9537   -0.2500  -0.5013   -9.9609  -14.7500
  -0.5013   -9.9609  -14.5000  -0.5013   -9.9609  -14.2500  -0.5013   -9.9609  -14.0000
  -0.5013   -9.9609  -13.7500  -0.5013   -9.9609  -13.5000  -0.5013   -9.9609  -13.2500
  -0.5013   -9.9609  -13.0000  -0.5013   -9.9609  -12.7500  -0.5013   -9.9609  -12.5000
  -0.5013   -9.9609  -12.2500  -0.5013   -9.9609  -12.0000  -0.5013   -9.9609  -11.7500
  -0.5013   -9.9609  -11.5000  -0.5013   -9.9609  -11.2500  -0.5013   -9.9609  -11.0000
  -0.5013   -9.9609  -10.7500  -0.5013   -9.9609  -10.5000  -0.5013   -9.9609  -10.2500
  -0.5013   -9.9609  -10.0000  -0.5013   -9.9609   -9.7500  -0.5013   -9.9609   -9.5000
  -0.5013   -9.9609   -9.2500  -0.5013   -9.9609   -9.0000  -0.5013   -9.9609   -8.7500
  -0.5013   -9.9609   -8.5000  -0.5013   -9.9609   -8.2500  -0.5013   -9.9609   -8.0000
  -0.5013   -9.9609   -7.7500  -0.5013   -9.9609   -7.5000  -0.5013   -9.9609   -7.2500
  -0.5013   -9.9609   -7.0000  -0.5013   -9.9609   -6.7500  -0.5013   -9.9609   -6.5000
  -0.5013   -9.9609   -6.2500  -0.5013   -9.9609   -6.0000  -0.5013   -9.9609   -5.7500
  -0.5013   -9.9609   -5.5000  -0.5013   -9.9609   -5.2500  -0.5013   -9.9609   -5.0000
  -0.5013   -9.9609   -4.7500  -0.5013   -9.9609   -4.5000  -0.5013   -9.9609   -4.2500
  -0.5013   -9.9609   -4.0000  -0.5013   -9.9609   -3.7500  -0.5013   -9.9609   -3.5000
  -0.5013   -9.9609   -3.2500  -0.5013   -9.9609   -3.0000  -0.5013   -9.9609   -2.7500
  -0.5013   -9.9609   -2.5000  -0.5013   -9.9609   -2.2500  -0.5013   -9.9609   -2.0000
  -0.5013   -9.9609   -1.7500  -0.5013   -9.9609   -1.5000  -0.5013   -9.9609   -1.2500
  -0.5013   -9.9609   -1.0000  -0.5013   -9.9609   -0.7500  -0.5013   -9.9609   -0.5000
  -0.5013   -9.9609   -0.2500  -0.2507   -9.9652  -14.7500  -0.2507   -9.9652  -14.5000
  -0.2507   -9.9652  -14.2500  -0.2507   -9.9652  -14.0000  -0.2507   -9.9652  -13.7500
  -0.2507   -9.9652  -13.5000  -0.2507   -9.9652  -13.2500  -0.2507   -9.9652  -13.0000
  -0.2507   -9.9652  -12.7500  -0.2507   -9.9652  -12.5000  -0.2507   -9.9652  -12.2500
  -0.2507   -9.9652  -12.0000  -0.2507   -9.9652  -11.7500  -0.2507   -9.9652  -11.5000
  -0.2507   -9.9652  -11.2500  -0.2507   -9.9652  -11.0000  -0.2507   -9.9652  -10.7500
  -0.2507   -9.9652  -10.5000  -0.2507   -9.9652  -10.2500  -0.2507   -9.9652  -10.0000
  -0.2507   -9.9652   -9.7500  -0.2507   -9.9652   -9.5000  -0.2507   -9.9652   -9.2500
  -0.2507   -9.9652   -9.0000  -0.2507   -9.9652   -8.7500  -0.2507   -9.9652   -8.5000
  -0.2507   -9.9652   -8.2500  -0.2507   -9.9652   -8.0000  -0.2507   -9.9652   -7.7500
  -0.2507   -9.9652   -7.5000  -0.2507   -9.9652   -7.2500  -0.2507   -9.9652   -7.0000
  -0.2507   -9.9652   -6.7500  -0.2507   -9.9652   -6.5000  -0.2507   -9.9652   -6.2500
  -0.2507   -9.9652   -6.0000  -0.2507   -9.9652   -5.7500  -0.2507   -9.9652   -5.5000
  -0.2507   -9.9652   -5.2500  -0.2507   -9.9652   -5.0000  -0.2507   -9.9652   -4.7500
  -0.2507   -9.9652   -4.5000  -0.2507   -9.9652   -4.2500  -0.2507   -9.9652   -4.0000
  -0.2507   -9.9652   -3.7500  -0.2507   -9.9652   -3.5000  -0.2507   -9.9652   -3.2500
  -0.2507   -9.9652   -3.0000  -0.2507   -9.9652   -2.7500  -0.2507   -9.9652   -2.5000
  -0.2507   -9.9652   -2.2500  -0.2507   -9.9652   -2.0000  -0.2507   -9.9652   -1.7500
  -0.2507   -9.9652   -1.5000  -0.2507   -9.9652   -1.2500  -0.2507   -9.9652   -1.0000
  -0.2507   -9.9652   -0.7500  -0.2507   -9.9652   -0.5000  -0.2507   -9.9652   -0.2500
   0.0000   -9.9667  -14.7500   0.0000   -9.9667  -14.5000   0.0000   -9.9667  -14.2500
   0.0000   -9.9667  -14.0000   0.0000   -9.9667  -13.7500   0.0000   -9.9667  -13.5000
   0.0000   -9.9667  -13.2500   0.0000   -9.9667  -13.0000   0.0000   -9.9667  -12.7500
   0.0000   -9.9667  -12.5000   0.0000   -9.9667  -12.2500   0.0000   -9.9667  -12.0000
   0.0000   -9.9667  -11.7500   0.0000   -9.9667  -11.5000   0.0000   -9.9667  -11.2500
   0.0000   -9.9667  -11.0000   0.0000   -9.9667  -10.7500   0.0000   -9.9667  -10.5000
   0.0000   -9.9667  -10.2500   0.0000   -9.9667  -10.0000   0.0000   -9.9667   -9.7500
   0.0000   -9.9667   -9.5000   0.0000   -9.9667   -9.2500   0.0000   -9.9667   -9.0000
   0.0000   -9.9667   -8.7500   0.0000   -9.9667   -8.5000   0.0000   -9.9667   -8.2500
   0.0000   -9.9667   -8.0000   0.0000   -9.9667   -7.7500   0.0000   -9.9667   -7.5000
   0.0000   -9.9667   -7.2500   0.0000   -9.9667   -7.0000   0.0000   -9.9667   -6.7500
   0.0000   -9.9667   -6.5000   0.0000   -9.9667   -6.2500   0.0000   -9.9667   -6.0000
   0.0000   -9.9667   -5.7500   0.0000   -9.9667   -5.5000   0.0000   -9.9667   -5.2500
   0.0000   -9.9667   -5.0000   0.0000   -9.9667   -4.7500   0.0000   -9.9667   -4.5000
   0.0000   -9.9667   -4.2500   0.0000   -9.9667   -4.0000   0.0000   -9.9667   -3.7500
   0.0000   -9.9667   -3.5000   0.0000   -9.9667   -3.2500   0.0000   -9.9667   -3.0000
   0.0000   -9.9667   -2.7500   0.0000   -9.9667   -2.5000   0.0000   -9.9667   -2.2500
   0.0000   -9.9667   -2.0000   0.0000   -9.9667   -1.7500   0.0000   -9.9667   -1.5000
   0.0000   -9.9667   -1.2500   0.0000   -9.9667   -1.0000   0.0000   -9.9667   -0.7500
   0.0000   -9.9667   -0.5000   0.0000   -9.9667   -0.2500   0.2507   -9.9652  -14.7500
   0.2507   -9.9652  -14.5000   0.2507   -9.9652  -14.2500   0.2507   -9.9652  -14.0000
   0.2507   -9.9652  -13.7500   0.2507   -9.9652  -13.5000   0.2507   -9.9652  -13.2500
   0.2507   -9.9652  -13.0000   0.2507   -9.9652  -12.7500   0.2507   -9.9652  -12.5000
   0.2507   -9.9652  -12.2500   0.2507   -9.9652  -12.0000   0.2507   -9.9652  -11.7500
   0.2507   -9.9652  -11.5000   0.2507   -9.9652  -11.2500   0.2507   -9.9652  -11.0000
   0.2507   -9.9652  -10.7500   0.2507   -9.9652  -10.5000   0.2507   -9.9652  -10.2500
   0.2507   -9.9652  -10.0000   0.2507   -9.9652   -9.7500   0.2507   -9.9652   -9.5000
   0.2507   -9.9652   -9.2500   0.2507   -9.9652   -9.0000   0.2507   -9.9652   -8.7500
   0.2507   -9.9652   -8.5000   0.2507   -9.9652   -8.2500   0.2507   -9.9652   -8.0000
   0.2507   -9.9652   -7.7500   0.2507   -9.9652   -7.5000   0.2507   -9.9652   -7.2500
   0.2507   -9.9652   -7.0000   0.2507   -9.9652   -6.7500   0.2507   -9.9652   -6.5000
   0.2507   -9.9652   -6.2500   0.2507   -9.9652   -6.0000   0.2507   -9.9652   -5.7500
   0.2507   -9.9652   -5.5000   0.2507   -9.9652   -5.2500   0.2507   -9.9652   -5.0000
   0.2507   -9.9652   -4.7500   0.2507   -9.9652   -4.5000   0.2507   -9.9652   -4.2500
   0.2507   -9.9652   -4.0000   0.2507   -9.9652   -3.7500   0.2507   -9.9652   -3.5000
   0.2507   -9.9652   -3.2500   0.2507   -9.9652   -3.0000   0.2507   -9.9652   -2.7500
   0.2507   -9.9652   -2.5000   0.2507   -9.9652   -2.2500   0.2507   -9.9652   -2.0000
   0.2507   -9.9652   -1.7500   0.2507   -9.9652   -1.5000   0.2507   -9.9652   -1.2500
   0.2507   -9.9652   -1.0000   0.2507   -9.9652   -0.7500   0.2507   -9.9652   -0.5000
   0.2507   -9.9652   -0.2500   0.5013   -9.9609  -14.7500   0.5013   -9.9609  -14.5000
   0.5013   -9.9609  -14.2500   0.5013   -9.9609  -14.0000   0.5013   -9.9609  -13.7500
   0.5013   -9.9609  -13.5000   0.5013   -9.9609  -13.2500   0.5013   -9.9609  -13.0000
   0.5013   -9.9609  -12.7500   0.5013   -9.9609  -12.5000   0.5013   -9.9609  -12.2500
   0.5013   -9.9609  -12.0000   0.5013   -9.9609  -11.7500   0.5013   -9.9609  -11.5000
   0.5013   -9.9609  -11.2500   0.5013   -9.9609  -11.0000   0.5013   -9.9609  -10.7500
   0.5013   -9.9609  -10.5000   0.5013   -9.9609  -10.2500   0.5013   -9.9609  -10.0000
   0.5013   -9.9609   -9.7500   0.5013   -9.9609   -9.5000   0.5013   -9.9609   -9.2500
   0.5013   -9.9609   -9.0000   0.5013   -9.9609   -8.7500   0.5013   -9.9609   -8.5000
   0.5013   -9.9609   -8.2500   0.5013   -9.9609   -8.0000   0.5013   -9.9609   -7.7500
   0.5013   -9.9609   -7.5000   0.5013   -9.9609   -7.2500   0.5013   -9.9609   -7.0000
   0.5013   -9.9609   -6.7500   0.5013   -9.9609   -6.5000   0.5013   -9.9609   -6.2500
   0.5013   -9.9609   -6.0000   0.5013   -9.9609   -5.7500   0.5013   -9.9609   -5.5000
   0.5013   -9.9609   -5.2500   0.5013   -9.9609   -5.0000   0.5013   -9.9609   -4.7500
   0.5013   -9.9609   -4.5000   0.5013   -9.9609   -4.2500   0.5013   -9.9609   -4.0000
   0.5013   -9.9609   -3.7500   0.5013   -9.9609   -3.5000   0.5013   -9.9609   -3.2500
   0.5013   -9.9609   -3.0000   0.5013   -9.9609   -2.7500   0.5013   -9.9609   -2.5000
   0.5013   -9.9609   -2.2500   0.5013   -9.9609   -2.0000   0.5013   -9.9609   -1.7500
   0.5013   -9.9609   -1.5000   0.5013   -9.9609   -1.2500   0.5013   -9.9609   -1.0000
   0.5013   -9.9609   -0.7500   0.5013   -9.9609   -0.5000   0.5013   -9.9609   -0.2500
   0.7519   -9.9537  -14.7500   0.7519   -9.9537  -14.5000   0.7519   -9.9537  -14.2500
   0.7519   -9.9537  -14.0000   0.7519   -9.9537  -13.7500   0.7519   -9.9537  -13.5000
   0.7519   -9.9537  -13.2500   0.7519   -9.9537  -13.0000   0.7519   -9.9537  -12.7500
   0.7519   -9.9537  -12.5000   0.7519   -9.9537  -12.2500   0.7519   -9.9537  -12.0000
   0.7519   -9.9537  -11.7500   0.7519   -9.9537  -11.5000   0.7519   -9.9537  -11.2500
   0.7519   -9.9537  -11.0000   0.7519   -9.9537  -10.7500   0.7519   -9.9537  -10.5000
   0.7519   -9.9537  -10.2500   0.7519   -9.9537  -10.0000   0.7519   -9.9537   -9.7500
   0.7519   -9.9537   -9.5000   0.7519   -9.9537   -9.2500   0.7519   -9.9537   -9.0000
   0.7519   -9.9537   -8.7500   0.7519   -9.9537   -8.5000   0.7519   -9.9537   -8.2500
   0.7519   -9.9537   -8.0000   0.7519   -9.9537   -7.7500   0.7519   -9.9537   -7.5000
   0.7519   -9.9537   -7.2500   0.7519   -9.9537   -7.0000   0.7519   -9.9537   -6.7500
   0.7519   -9.9537   -6.5000   0.7519   -9.9537   -6.2500   0.7519   -9.9537   -6.0000
   0.7519   -9.9537   -5.7500   0.7519   -9.9537   -5.5000   0.7519   -9.9537   -5.2500
   0.7519   -9.9537   -5.0000   0.7519   -9.9537   -4.7500   0.7519   -9.9537   -4.5000
   0.7519   -9.9537   -4.2500   0.7519   -9.9537   -4.0000   0.7519   -9.9537   -3.7500
   0.7519   -9.9537   -3.5000   0.7519   -9.9537   -3.2500   0.7519   -9.9537   -3.0000
   0.7519   -9.9537   -2.7500   0.7519   -9.9537   -2.5000   0.7519   -9.9537   -2.2500
   0.7519   -9.9537   -2.0000   0.7519   -9.9537   -1.7500   0.7519   -9.9537   -1.5000
   0.7519   -9.9537   -1.2500   0.7519   -9.9537   -1.0000   0.7519   -9.9537   -0.7500
   0.7519   -9.9537   -0.5000   0.7519   -9.9537   -0.2500   1.0024   -9.9436  -14.7500
   1.0024   -9.9436  -14.5000   1.0024   -9.9436  -14.2500   1.0024   -9.9436  -14.0000
   1.0024   -9.9436  -13.7500   1.0024   -9.9436  -13.5000   1.0024   -9.9436  -13.2500
   1.0024   -9.9436  -13.0000   1.0024   -9.9436  -12.7500   1.0024   -9.9436  -12.5000
   1.0024   -9.9436  -12.2500   1.0024   -9.9436  -12.0000   1.0024   -9.9436  -11.7500
   1.0024   -9.9436  -11.5000   1.0024   -9.9436  -11.2500   1.0024   -9.9436  -11.0000
   1.0024   -9.9436  -10.7500   1.0024   -9.9436  -10.5000   1.0024   -9.9436  -10.2500
   1.0024   -9.9436  -10.0000   1.0024   -9.9436   -9.7500   1.0024   -9.9436   -9.5000
   1.0024   -9.9436   -9.2500   1.0024   -9.9436   -9.0000   1.0024   -9.9436   -8.7500
   1.0024   -9.9436   -8.5000   1.0024   -9.9436   -8.2500   1.0024   -9.9436   -8.0000
   1.0024   -9.9436   -7.7500   1.0024   -9.9436   -7.5000   1.0024   -9.9436   -7.2500
   1.0024   -9.9436   -7.0000   1.0024   -9.9436   -6.7500   1.0024   -9.9436   -6.5000
   1.0024   -9.9436   -6.2500   1.0024   -9.9436   -6.0000   1.0024   -9.9436   -5.7500
   1.0024   -9.9436   -5.5000   1.0024   -9.9436   -5.2500   1.0024   -9.9436   -5.0000
   1.0024   -9.9436   -4.7500   1.0024   -9.9436   -4.5000   1.0024   -9.9436   -4.2500
   1.0024   -9.9436   -4.0000   1.0024   -9.9436   -3.7500   1.0024   -9.9436   -3.5000
   1.0024   -9.9436   -3.2500   1.0024   -9.9436   -3.0000   1.0024   -9.9436   -2.7500
   1.0024   -9.9436   -2.5000   1.0024   -9.9436   -2.2500   1.0024   -9.9436   -2.0000
   1.0024   -9.9436   -1.7500   1.0024   -9.9436   -1.5000   1.0024   -9.9436   -1.2500
   1.0024   -9.9436   -1.0000   1.0024   -9.9436   -0.7500   1.0024   -9.9436   -0.5000
   1.0024   -9.9436   -0.2500   1.2528   -9.9307  -14.7500   1.2528   -9.9307  -14.5000
   1.2528   -9.9307  -14.2500   1.2528   -9.9307  -14.0000   1.2528   -9.9307  -13.7500
   1.2528   -9.9307  -13.5000   1.2528   -9.9307  -13.2500   1.2528   -9.9307  -13.0000
   1.2528   -9.9307  -12.7500   1.2528   -9.9307  -12.5000   1.2528   -9.9307  -12.2500
   1.2528   -9.9307  -12.0000   1.2528   -9.9307  -11.7500   1.2528   -9.9307  -11.5000
   1.2528   -9.9307  -11.2500   1.2528   -9.9307  -11.0000   1.2528   -9.9307  -10.7500
   1.2528   -9.9307  -10.5000   1.2528   -9.9307  -10.2500   1.2528   -9.9307  -10.0000
   1.2528   -9.9307   -9.7500   1.2528   -9.9307   -9.5000   1.2528   -9.9307   -9.2500
   1.2528   -9.9307   -9.0000   1.2528   -9.9307   -8.7500   1.2528   -9.9307   -8.5000
   1.2528   -9.9307   -8.2500   1.2528   -9.9307   -8.0000   1.2528   -9.9307   -7.7500
   1.2528   -9.9307   -7.5000   1.2528   -9.9307   -7.2500   1.2528   -9.9307   -7.0000
   1.2528   -9.9307   -6.7500   1.2528   -9.9307   -6.5000   1.2528   -9.9307   -6.2500
   1.2528   -9.9307   -6.0000   1.2528   -9.9307   -5.7500   1.2528   -9.9307   -5.5000
   1.2528   -9.9307   -5.2500   1.2528   -9.9307   -5.0000   1.2528   -9.9307   -4.7500
   1.2528   -9.9307   -4.5000   1.2528   -9.9307   -4.2500   1.2528   -9.9307   -4.0000
   1.2528   -9.9307   -3.7500   1.2528   -9.9307   -3.5000   1.2528   -9.9307   -3.2500
   1.2528   -9.9307   -3.0000   1.2528   -9.9307   -2.7500   1.2528   -9.9307   -2.5000
   1.2528   -9.9307   -2.2500   1.2528   -9.9307   -2.0000   1.2528   -9.9307   -1.7500
   1.2528   -9.9307   -1.5000   1.2528   -9.9307   -1.2500   1.2528   -9.9307   -1.0000
   1.2528   -9.9307   -0.7500   1.2528   -9.9307   -0.5000   1.2528   -9.9307   -0.2500
   1.5030   -9.9149  -14.7500   1.5030   -9.9149  -14.5000   1.5030   -9.9149  -14.2500
   1.5030   -9.9149  -14.0000   1.5030   -9.9149  -13.7500   1.5030   -9.9149  -13.5000
   1.5030   -9.9149  -13.2500   1.5030   -9.9149  -13.0000   1.5030   -9.9149  -12.7500
   1.5030   -9.9149  -12.5000   1.5030   -9.9149  -12.2500   1.5030   -9.9149  -12.0000
   1.5030   -9.9149  -11.7500   1.5030   -9.9149  -11.5000   1.5030   -9.9149  -11.2500
   1.5030   -9.9149  -11.0000   1.5030   -9.9149  -10.7500   1.5030   -9.9149  -10.5000
   1.5030   -9.9149  -10.2500   1.5030   -9.9149  -10.0000   1.5030   -9.9149   -9.7500
   1.5030   -9.9149   -9.5000   1.5030   -9.9149   -9.2500   1.5030   -9.9149   -9.0000
   1.5030   -9.9149   -8.7500   1.5030   -9.9149   -8.5000   1.5030   -9.9149   -8.2500
   1.5030   -9.9149   -8.0000   1.5030   -9.9149   -7.7500   1.5030   -9.9149   -7.5000
   1.5030   -9.9149   -7.2500   1.5030   -9.9149   -7.0000   1.5030   -9.9149   -6.7500
   1.5030   -9.9149   -6.5000   1.5030   -9.9149   -6.2500   1.5030   -9.9149   -6.0000
   1.5030   -9.9149   -5.7500   1.5030   -9.9149   -5.5000   1.5030   -9.9149   -5.2500
   1.5030   -9.9149   -5.0000   1.5030   -9.9149   -4.7500   1.5030   -9.9149   -4.5000
   1.5030   -9.9149   -4.2500   1.5030   -9.9149   -4.0000   1.5030   -9.9149   -3.7500
   1.5030   -9.9149   -3.5000   1.5030   -9.9149   -3.2500   1.5030   -9.9149   -3.0000
   1.5030   -9.9149   -2.7500   1.5030   -9.9149   -2.5000   1.5030   -9.9149   -2.2500
   1.5030   -9.9149   -2.0000   1.5030   -9.9149   -1.7500   1.5030   -9.9149   -1.5000
   1.5030   -9.9149   -1.2500   1.5030   -9.9149   -1.0000   1.5030   -9.9149   -0.7500
   1.5030   -9.9149   -0.5000   1.5030   -9.9149   -0.2500   1.7530   -9.8963  -14.7500
   1.7530   -9.8963  -14.5000   1.7530   -9.8963  -14.2500   1.7530   -9.8963  -14.0000
   1.7530   -9.8963  -13.7500   1.7530   -9.8963  -13.5000   1.7530   -9.8963  -13.2500
   1.7530   -9.8963  -13.0000   1.7530   -9.8963  -12.7500   1.7530   -9.8963  -12.5000
   1.7530   -9.8963  -12.2500   1.7530   -9.8963  -12.0000   1.7530   -9.8963  -11.7500
   1.7530   -9.8963  -11.5000   1.7530   -9.8963  -11.2500   1.7530   -9.8963  -11.0000
   1.7530   -9.8963  -10.7500   1.7530   -9.8963  -10.5000   1.7530   -9.8963  -10.2500
   1.7530   -9.8963  -10.0000   1.7530   -9.8963   -9.7500   1.7530   -9.8963   -9.5000
   1.7530   -9.8963   -9.2500   1.7530   -9.8963   -9.0000   1.7530   -9.8963   -8.7500
   1.7530   -9.8963   -8.5000   1.7530   -9.8963   -8.2500   1.7530   -9.8963   -8.0000
   1.7530   -9.8963   -7.7500   1.7530   -9.8963   -7.5000   1.7530   -9.8963   -7.2500
   1.7530   -9.8963   -7.0000   1.7530   -9.8963   -6.7500   1.7530   -9.8963   -6.5000
   1.7530   -9.8963   -6.2500   1.7530   -9.8963   -6.0000   1.7530   -9.8963   -5.7500
   1.7530   -9.8963   -5.5000   1.7530   -9.8963   -5.2500   1.7530   -9.8963   -5.0000
   1.7530   -9.8963   -4.7500   1.7530   -9.8963   -4.5000   1.7530   -9.8963   -4.2500
   1.7530   -9.8963   -4.0000   1.7530   -9.8963   -3.7500   1.7530   -9.8963   -3.5000
   1.7530   -9.8963   -3.2500   1.7530   -9.8963   -3.0000   1.7530   -9.8963   -2.7500
   1.7530   -9.8963   -2.5000   1.7530   -9.8963   -2.2500   1.7530   -9.8963   -2.0000
   1.7530   -9.8963   -1.7500   1.7530   -9.8963   -1.5000   1.7530   -9.8963   -1.2500
   1.7530   -9.8963   -1.0000   1.7530   -9.8963   -0.7500   1.7530   -9.8963   -0.5000
   1.7530   -9.8963   -0.2500   2.0027   -9.8748  -14.7500   2.0027   -9.8748  -14.5000
   2.0027   -9.8748  -14.2500   2.0027   -9.8748  -14.0000   2.0027   -9.8748  -13.7500
   2.0027   -9.8748  -13.5000   2.0027   -9.8748  -13.2500   2.0027   -9.8748  -13.0000
   2.0027   -9.8748  -12.7500   2.0027   -9.8748  -12.5000   2.0027   -9.8748  -12.2500
   2.0027   -9.8748  -12.0000   2.0027   -9.8748  -11.7500   2.0027   -9.8748  -11.5000
   2.0027   -9.8748  -11.2500   2.0027   -9.8748  -11.0000   2.0027   -9.8748  -10.7500
   2.0027   -9.8748  -10.5000   2.0027   -9.8748  -10.2500   2.0027   -9.8748  -10.0000
   2.0027   -9.8748   -9.7500   2.0027   -9.8748   -9.5000   2.0027   -9.8748   -9.2500
   2.0027   -9.8748   -9.0000   2.0027   -9.8748   -8.7500   2.0027   -9.8748   -8.5000
   2.0027   -9.8748   -8.2500   2.0027   -9.8748   -8.0000   2.0027   -9.8748   -7.7500
   2.0027   -9.8748   -7.5000   2.0027   -9.8748   -7.2500   2.0027   -9.8748   -7.0000
   2.0027   -9.8748   -6.7500   2.0027   -9.8748   -6.5000   2.0027   -9.8748   -6.2500
   2.0027   -9.8748   -6.0000   2.0027   -9.8748   -5.7500   2.0027   -9.8748   -5.5000
   2.0027   -9.8748   -5.2500   2.0027   -9.8748   -5.0000   2.0027   -9.8748   -4.7500
   2.0027   -9.8748   -4.5000   2.0027   -9.8748   -4.2500   2.0027   -9.8748   -4.0000
   2.0027   -9.8748   -3.7500   2.0027   -9.8748   -3.5000   2.0027   -9.8748   -3.2500
   2.0027   -9.8748   -3.0000   2.0027   -9.8748   -2.7500   2.0027   -9.8748   -2.5000
   2.0027   -9.8748   -2.2500   2.0027   -9.8748   -2.0000   2.0027   -9.8748   -1.7500
   2.0027   -9.8748   -1.5000   2.0027   -9.8748   -1.2500   2.0027   -9.8748   -1.0000
   2.0027   -9.8748   -0.7500   2.0027   -9.8748   -0.5000   2.0027   -9.8748   -0.2500
   2.2522   -9.8505  -14.7500   2.2522   -9.8505  -14.5000   2.2522   -9.8505  -14.2500
   2.2522   -9.8505  -14.0000   2.2522   -9.8505  -13.7500   2.2522   -9.8505  -13.5000
   2.2522   -9.8505  -13.2500   2.2522   -9.8505  -13.0000   2.2522   -9.8505  -12.7500
   2.2522   -9.8505  -12.5000   2.2522   -9.8505  -12.2500   2.2522   -9.8505  -12.0000
   2.2522   -9.8505  -11.7500   2.2522   -9.8505  -11.5000   2.2522   -9.8505  -11.2500
   2.2522   -9.8505  -11.0000   2.2522   -9.8505  -10.7500   2.2522   -9.8505  -10.5000
   2.2522   -9.8505  -10.2500   2.2522   -9.8505  -10.0000   2.2522   -9.8505   -9.7500
   2.2522   -9.8505   -9.5000   2.2522   -9.8505   -9.2500   2.2522   -9.8505   -9.0000
   2.2522   -9.8505   -8.7500   2.2522   -9.8505   -8.5000   2.2522   -9.8505   -8.2500
   2.2522   -9.8505   -8.0000   2.2522   -9.8505   -7.7500   2.2522   -9.8505   -7.5000
   2.2522   -9.8505   -7.2500   2.2522   -9.8505   -7.0000   2.2522   -9.8505   -6.7500
   2.2522   -9.8505   -6.5000   2.2522   -9.8505   -6.2500   2.2522   -9.8505   -6.0000
   2.2522   -9.8505   -5.7500   2.2522   -9.8505   -5.5000   2.2522   -9.8505   -5.2500
   2.2522   -9.8505   -5.0000   2.2522   -9.8505   -4.7500   2.2522   -9.8505   -4.5000
   2.2522   -9.8505   -4.2500   2.2522   -9.8505   -4.0000   2.2522   -9.8505   -3.7500
   2.2522   -9.8505   -3.5000   2.2522   -9.8505   -3.2500   2.2522   -9.8505   -3.0000
   2.2522   -9.8505   -2.7500   2.2522   -9.8505   -2.5000   2.2522   -9.8505   -2.2500
   2.2522   -9.8505   -2.0000   2.2522   -9.8505   -1.7500   2.2522   -9.8505   -1.5000
   2.2522   -9.8505   -1.2500   2.2522   -9.8505   -1.0000   2.2522   -9.8505   -0.7500
   2.2522   -9.8505   -0.5000   2.2522   -9.8505   -0.2500   2.5015   -9.8233  -14.7500
   2.5015   -9.8233  -14.5000   2.5015   -9.8233  -14.2500   2.5015   -9.8233  -14.0000
   2.5015   -9.8233  -13.7500   2.5015   -9.8233  -13.5000   2.5015   -9.8233  -13.2500
   2.5015   -9.8233  -13.0000   2.5015   -9.8233  -12.7500   2.5015   -9.8233  -12.5000
   2.5015   -9.8233  -12.2500   2.5015   -9.8233  -12.0000   2.5015   -9.8233  -11.7500
   2.5015   -9.8233  -11.5000   2.5015   -9.8233  -11.2500   2.5015   -9.8233  -11.0000
   2.5015   -9.8233  -10.7500   2.5015   -9.8233  -10.5000   2.5015   -9.8233  -10.2500
   2.5015   -9.8233  -10.0000   2.5015   -9.8233   -9.7500   2.5015   -9.8233   -9.5000
   2.5015   -9.8233   -9.2500   2.5015   -9.8233   -9.0000   2.5015   -9.8233   -8.7500
   2.5015   -9.8233   -8.5000   2.5015   -9.8233   -8.2500   2.5015   -9.8233   -8.0000
   2.5015   -9.8233   -7.7500   2.5015   -9.8233   -7.5000   2.5015   -9.8233   -7.2500
   2.5015   -9.8233   -7.0000   2.5015   -9.8233   -6.7500   2.5015   -9.8233   -6.5000
   2.5015   -9.8233   -6.2500   2.5015   -9.8233   -6.0000   2.5015   -9.8233   -5.7500
   2.5015   -9.8233   -5.5000   2.5015   -9.8233   -5.2500   2.5015   -9.8233   -5.0000
   2.5015   -9.8233   -4.7500   2.5015   -9.8233   -4.5000   2.5015   -9.8233   -4.2500
   2.5015   -9.8233   -4.0000   2.5015   -9.8233   -3.7500   2.5015   -9.8233   -3.5000
   2.5015   -9.8233   -3.2500   2.5015   -9.8233   -3.0000   2.5015   -9.8233   -2.7500
   2.5015   -9.8233   -2.5000   2.5015   -9.8233   -2.2500   2.5015   -9.8233   -2.0000
   2.5015   -9.8233   -1.7500   2.5015   -9.8233   -1.5000   2.5015   -9.8233   -1.2500
   2.5015   -9.8233   -1.0000   2.5015   -9.8233   -0.7500   2.5015   -9.8233   -0.5000
   2.5015   -9.8233   -0.2500   2.7503   -9.7933  -14.7500   2.7503   -9.7933  -14.5000
   2.7503   -9.7933  -14.2500   2.7503   -9.7933  -14.0000   2.7503   -9.7933  -13.7500
   2.7503   -9.7933  -13.5000   2.7503   -9.7933  -13.2500   2.7503   -9.7933  -13.0000
   2.7503   -9.7933  -12.7500   2.7503   -9.7933  -12.5000   2.7503   -9.7933  -12.2500
   2.7503   -9.7933  -12.0000   2.7503   -9.7933  -11.7500   2.7503   -9.7933  -11.5000
   2.7503   -9.7933  -11.2500   2.7503   -9.7933  -11.0000   2.7503   -9.7933  -10.7500
   2.7503   -9.7933  -10.5000   2.7503   -9.7933  -10.2500   2.7503   -9.7933  -10.0000
   2.7503   -9.7933   -9.7500   2.7503   -9.7933   -9.5000   2.7503   -9.7933   -9.2500
   2.7503   -9.7933   -9.0000   2.7503   -9.7933   -8.7500   2.7503   -9.7933   -8.5000
   2.7503   -9.7933   -8.2500   2.7503   -9.7933   -8.0000   2.7503   -9.7933   -7.7500
   2.7503   -9.7933   -7.5000   2.7503   -9.7933   -7.2500   2.7503   -9.7933   -7.0000
   2.7503   -9.7933   -6.7500   2.7503   -9.7933   -6.5000   2.7503   -9.7933   -6.2500
   2.7503   -9.7933   -6.0000   2.7503   -9.7933   -5.7500   2.7503   -9.7933   -5.5000
   2.7503   -9.7933   -5.2500   2.7503   -9.7933   -5.0000   2.7503   -9.7933   -4.7500
   2.7503   -9.7933   -4.5000   2.7503   -9.7933   -4.2500   2.7503   -9.7933   -4.0000
   2.7503   -9.7933   -3.7500   2.7503   -9.7933   -3.5000   2.7503   -9.7933   -3.2500
   2.7503   -9.7933   -3.0000   2.7503   -9.7933   -2.7500   2.7503   -9.7933   -2.5000
   2.7503   -9.7933   -2.2500   2.7503   -9.7933   -2.0000   2.7503   -9.7933   -1.7500
   2.7503   -9.7933   -1.5000   2.7503   -9.7933   -1.2500   2.7503   -9.7933   -1.0000
   2.7503   -9.7933   -0.7500   2.7503   -9.7933   -0.5000   2.7503   -9.7933   -0.2500
   2.9989   -9.7605  -14.7500   2.9989   -9.7605  -14.5000   2.9989   -9.7605  -14.2500
   2.9989   -9.7605  -14.0000   2.9989   -9.7605  -13.7500   2.9989   -9.7605  -13.5000
   2.9989   -9.7605  -13.2500   2.9989   -9.7605  -13.0000   2.9989   -9.7605  -12.7500
   2.9989   -9.7605  -12.5000   2.9989   -9.7605  -12.2500   2.9989   -9.7605  -12.0000
   2.9989   -9.7605  -11.7500   2.9989   -9.7605  -11.5000   2.9989   -9.7605  -11.2500
   2.9989   -9.7605  -11.0000   2.9989   -9.7605  -10.7500   2.9989   -9.7605  -10.5000
   2.9989   -9.7605  -10.2500   2.9989   -9.7605  -10.0000   2.9989   -9.7605   -9.7500
   2.9989   -9.7605   -9.5000   2.9989   -9.7605   -9.2500   2.9989   -9.7605   -9.0000
   2.9989   -9.7605   -8.7500   2.9989   -9.7605   -8.5000   2.9989   -9.7605   -8.2500
   2.9989   -9.7605   -8.0000   2.9989   -9.7605   -7.7500   2.9989   -9.7605   -7.5000
   2.9989   -9.7605   -7.2500   2.9989   -9.7605   -7.0000   2.9989   -9.7605   -6.7500
   2.9989   -9.7605   -6.5000   2.9989   -9.7605   -6.2500   2.9989   -9.7605   -6.0000
   2.9989   -9.7605   -5.7500   2.9989   -9.7605   -5.5000   2.9989   -9.7605   -5.2500
   2.9989   -9.7605   -5.0000   2.9989   -9.7605   -4.7500   2.9989   -9.7605   -4.5000
   2.9989   -9.7605   -4.2500   2.9989   -9.7605   -4.0000   2.9989   -9.7605   -3.7500
   2.9989   -9.7605   -3.5000   2.9989   -9.7605   -3.2500   2.9989   -9.7605   -3.0000
   2.9989   -9.7605   -2.7500   2.9989   -9.7605   -2.5000   2.9989   -9.7605   -2.2500
   2.9989   -9.7605   -2.0000   2.9989   -9.7605   -1.7500   2.9989   -9.7605   -1.5000
   2.9989   -9.7605   -1.2500   2.9989   -9.7605   -1.0000   2.9989   -9.7605   -0.7500
   2.9989   -9.7605   -0.5000   2.9989   -9.7605   -0.2500   3.2470   -9.7248  -14.7500
   3.2470   -9.7248  -14.5000   3.2470   -9.7248  -14.2500   3.2470   -9.7248  -14.0000
   3.2470   -9.7248  -13.7500   3.2470   -9.7248  -13.5000   3.2470   -9.7248  -13.2500
   3.2470   -9.7248  -13.0000   3.2470   -9.7248  -12.7500   3.2470   -9.7248  -12.5000
   3.2470   -9.7248  -12.2500   3.2470   -9.7248  -12.0000   3.2470   -9.7248  -11.7500
   3.2470   -9.7248  -11.5000   3.2470   -9.7248  -11.2500   3.2470   -9.7248  -11.0000
   3.2470   -9.7248  -10.7500   3.2470   -9.7248  -10.5000   3.2470   -9.7248  -10.2500
   3.2470   -9.7248  -10.0000   3.2470   -9.7248   -9.7500   3.2470   -9.7248   -9.5000
   3.2470   -9.7248   -9.2500   3.2470   -9.7248   -9.0000   3.2470   -9.7248   -8.7500
   3.2470   -9.7248   -8.5000   3.2470   -9.7248   -8.2500   3.2470   -9.7248   -8.0000
   3.2470   -9.7248   -7.7500   3.2470   -9.7248   -7.5000   3.2470   -9.7248   -7.2500
   3.2470   -9.7248   -7.0000   3.2470   -9.7248   -6.7500   3.2470   -9.7248   -6.5000
   3.2470   -9.7248   -6.2500   3.2470   -9.7248   -6.0000   3.2470   -9.7248   -5.7500
   3.2470   -9.7248   -5.5000   3.2470   -9.7248   -5.2500   3.2470   -9.7248   -5.0000
   3.2470   -9.7248   -4.7500   3.2470   -9.7248   -4.5000   3.2470   -9.7248   -4.2500
   3.2470   -9.7248   -4.0000   3.2470   -9.7248   -3.7500   3.2470   -9.7248   -3.5000
   3.2470   -9.7248   -3.2500   3.2470   -9.7248   -3.0000   3.2470   -9.7248   -2.7500
   3.2470   -9.7248   -2.5000   3.2470   -9.7248   -2.2500   3.2470   -9.7248   -2.0000
   3.2470   -9.7248   -1.7500   3.2470   -9.7248   -1.5000   3.2470   -9.7248   -1.2500
   3.2470   -9.7248   -1.0000   3.2470   -9.7248   -0.7500   3.2470   -9.7248   -0.5000
   3.2470   -9.7248   -0.2500   3.4948   -9.6864  -14.7500   3.4948   -9.6864  -14.5000
   3.4948   -9.6864  -14.2500   3.4948   -9.6864  -14.0000   3.4948   -9.6864  -13.7500
   3.4948   -9.6864  -13.5000   3.4948   -9.6864  -13.2500   3.4948   -9.6864  -13.0000
   3.4948   -9.6864  -12.7500   3.4948   -9.6864  -12.5000   3.4948   -9.6864  -12.2500
   3.4948   -9.6864  -12.0000   3.4948   -9.6864  -11.7500   3.4948   -9.6864  -11.5000
   3.4948   -9.6864  -11.2500   3.4948   -9.6864  -11.0000   3.4948   -9.6864  -10.7500
   3.4948   -9.6864  -10.5000   3.4948   -9.6864  -10.2500   3.4948   -9.6864  -10.0000
   3.4948   -9.6864   -9.7500   3.4948   -9.6864   -9.5000   3.4948   -9.6864   -9.2500
   3.4948   -9.6864   -9.0000   3.4948   -9.6864   -8.7500   3.4948   -9.6864   -8.5000
   3.4948   -9.6864   -8.2500   3.4948   -9.6864   -8.0000   3.4948   -9.6864   -7.7500
   3.4948   -9.6864   -7.5000   3.4948   -9.6864   -7.2500   3.4948   -9.6864   -7.0000
   3.4948   -9.6864   -6.7500   3.4948   -9.6864   -6.5000   3.4948   -9.6864   -6.2500
   3.4948   -9.6864   -6.0000   3.4948   -9.6864   -5.7500   3.4948   -9.6864   -5.5000
   3.4948   -9.6864   -5.2500   3.4948   -9.6864   -5.0000   3.4948   -9.6864   -4.7500
   3.4948   -9.6864   -4.5000   3.4948   -9.6864   -4.2500   3.4948   -9.6864   -4.0000
   3.4948   -9.6864   -3.7500   3.4948   -9.6864   -3.5000   3.4948   -9.6864   -3.2500
   3.4948   -9.6864   -3.0000   3.4948   -9.6864   -2.7500   3.4948   -9.6864   -2.5000
   3.4948   -9.6864   -2.2500   3.4948   -9.6864   -2.0000   3.4948   -9.6864   -1.7500
   3.4948   -9.6864   -1.5000   3.4948   -9.6864   -1.2500   3.4948   -9.6864   -1.0000
   3.4948   -9.6864   -0.7500   3.4948   -9.6864   -0.5000   3.4948   -9.6864   -0.2500
   3.7420   -9.6451  -14.7500   3.7420   -9.6451  -14.5000   3.7420   -9.6451  -14.2500
   3.7420   -9.6451  -14.0000   3.7420   -9.6451  -13.7500   3.7420   -9.6451  -13.5000
   3.7420   -9.6451  -13.2500   3.7420   -9.6451  -13.0000   3.7420   -9.6451  -12.7500
   3.7420   -9.6451  -12.5000   3.7420   -9.6451  -12.2500   3.7420   -9.6451  -12.0000
   3.7420   -9.6451  -11.7500   3.7420   -9.6451  -11.5000   3.7420   -9.6451  -11.2500
   3.7420   -9.6451  -11.0000   3.7420   -9.6451  -10.7500   3.7420   -9.6451  -10.5000
   3.7420   -9.6451  -10.2500   3.7420   -9.6451  -10.0000   3.7420   -9.6451   -9.7500
   3.7420   -9.6451   -9.5000   3.7420   -9.6451   -9.2500   3.7420   -9.6451   -9.0000
   3.7420   -9.6451   -8.7500   3.7420   -9.6451   -8.5000   3.7420   -9.6451   -8.2500
   3.7420   -9.6451   -8.0000   3.7420   -9.6451   -7.7500   3.7420   -9.6451   -7.5000
   3.7420   -9.6451   -7.2500   3.7420   -9.6451   -7.0000   3.7420   -9.6451   -6.7500
   3.7420   -9.6451   -6.5000   3.7420   -9.6451   -6.2500   3.7420   -9.6451   -6.0000
   3.7420   -9.6451   -5.7500   3.7420   -9.6451   -5.5000   3.7420   -9.6451   -5.2500
   3.7420   -9.6451   -5.0000   3.7420   -9.6451   -4.7500   3.7420   -9.6451   -4.5000
   3.7420   -9.6451   -4.2500   3.7420   -9.6451   -4.0000   3.7420   -9.6451   -3.7500
   3.7420   -9.6451   -3.5000   3.7420   -9.6451   -3.2500   3.7420   -9.6451   -3.0000
   3.7420   -9.6451   -2.7500   3.7420   -9.6451   -2.5000   3.7420   -9.6451   -2.2500
   3.7420   -9.6451   -2.0000   3.7420   -9.6451   -1.7500   3.7420   -9.6451   -1.5000
   3.7420   -9.6451   -1.2500   3.7420   -9.6451   -1.0000   3.7420   -9.6451   -0.7500
   3.7420   -9.6451   -0.5000   3.7420   -9.6451   -0.2500   3.9888   -9.6010  -14.7500
   3.9888   -9.6010  -14.5000   3.9888   -9.6010  -14.2500   3.9888   -9.6010  -14.0000
   3.9888   -9.6010  -13.7500   3.9888   -9.6010  -13.5000   3.9888   -9.6010  -13.2500
   3.9888   -9.6010  -13.0000   3.9888   -9.6010  -12.7500   3.9888   -9.6010  -12.5000
   3.9888   -9.6010  -12.2500   3.9888   -9.6010  -12.0000   3.9888   -9.6010  -11.7500
   3.9888   -9.6010  -11.5000   3.9888   -9.6010  -11.2500   3.9888   -9.6010  -11.0000
   3.9888   -9.6010  -10.7500   3.9888   -9.6010  -10.5000   3.9888   -9.6010  -10.2500
   3.9888   -9.6010  -10.0000   3.9888   -9.6010   -9.7500   3.9888   -9.6010   -9.5000
   3.9888   -9.6010   -9.2500   3.9888   -9.6010   -9.0000   3.9888   -9.6010   -8.7500
   3.9888   -9.6010   -8.5000   3.9888   -9.6010   -8.2500   3.9888   -9.6010   -8.0000
   3.9888   -9.6010   -7.7500   3.9888   -9.6010   -7.5000   3.9888   -9.6010   -7.2500
   3.9888   -9.6010   -7.0000   3.9888   -9.6010   -6.7500   3.9888   -9.6010   -6.5000
   3.9888   -9.6010   -6.2500   3.9888   -9.6010   -6.0000   3.9888   -9.6010   -5.7500
   3.9888   -9.6010   -5.5000   3.9888   -9.6010   -5.2500   3.9888   -9.6010   -5.0000
   3.9888   -9.6010   -4.7500   3.9888   -9.6010   -4.5000   3.9888   -9.6010   -4.2500
   3.9888   -9.6010   -4.0000   3.9888   -9.6010   -3.7500   3.9888   -9.6010   -3.5000
   3.9888   -9.6010   -3.2500   3.9888   -9.6010   -3.0000   3.9888   -9.6010   -2.7500
   3.9888   -9.6010   -2.5000   3.9888   -9.6010   -2.2500   3.9888   -9.6010   -2.0000
   3.9888   -9.6010   -1.7500   3.9888   -9.6010   -1.5000   3.9888   -9.6010   -1.2500
   3.9888   -9.6010   -1.0000   3.9888   -9.6010   -0.7500   3.9888   -9.6010   -0.5000
   3.9888   -9.6010   -0.2500   4.2351   -9.5541  -14.7500   4.2351   -9.5541  -14.5000
   4.2351   -9.5541  -14.2500   4.2351   -9.5541  -14.0000   4.2351   -9.5541  -13.7500
   4.2351   -9.5541  -13.5000   4.2351   -9.5541  -13.2500   4.2351   -9.5541  -13.0000
   4.2351   -9.5541  -12.7500   4.2351   -9.5541  -12.5000   4.2351   -9.5541  -12.2500
   4.2351   -9.5541  -12.0000   4.2351   -9.5541  -11.7500   4.2351   -9.5541  -11.5000
   4.2351   -9.5541  -11.2500   4.2351   -9.5541  -11.0000   4.2351   -9.5541  -10.7500
   4.2351   -9.5541  -10.5000   4.2351   -9.5541  -10.2500   4.2351   -9.5541  -10.0000
   4.2351   -9.5541   -9.7500   4.2351   -9.5541   -9.5000   4.2351   -9.5541   -9.2500
   4.2351   -9.5541   -9.0000   4.2351   -9.5541   -8.7500   4.2351   -9.5541   -8.5000
   4.2351   -9.5541   -8.2500   4.2351   -9.5541   -8.0000   4.2351   -9.5541   -7.7500
   4.2351   -9.5541   -7.5000   4.2351   -9.5541   -7.2500   4.2351   -9.5541   -7.0000
   4.2351   -9.5541   -6.7500   4.2351   -9.5541   -6.5000   4.2351   -9.5541   -6.2500
   4.2351   -9.5541   -6.0000   4.2351   -9.5541   -5.7500   4.2351   -9.5541   -5.5000
   4.2351   -9.5541   -5.2500   4.2351   -9.5541   -5.0000   4.2351   -9.5541   -4.7500
   4.2351   -9.5541   -4.5000   4.2351   -9.5541   -4.2500   4.2351   -9.5541   -4.0000
   4.2351   -9.5541   -3.7500   4.2351   -9.5541   -3.5000   4.2351   -9.5541   -3.2500
   4.2351   -9.5541   -3.0000   4.2351   -9.5541   -2.7500   4.2351   -9.5541   -2.5000
   4.2351   -9.5541   -2.2500   4.2351   -9.5541   -2.0000   4.2351   -9.5541   -1.7500
   4.2351   -9.5541   -1.5000   4.2351   -9.5541   -1.2500   4.2351   -9.5541   -1.0000
   4.2351   -9.5541   -0.7500   4.2351   -9.5541   -0.5000   4.2351   -9.5541   -0.2500
   4.4808   -9.5045  -14.7500   4.4808   -9.5045  -14.5000   4.4808   -9.5045  -14.2500
   4.4808   -9.5045  -14.0000   4.4808   -9.5045  -13.7500   4.4808   -9.5045  -13.5000
   4.4808   -9.5045  -13.2500   4.4808   -9.5045  -13.0000   4.4808   -9.5045  -12.7500
   4.4808   -9.5045  -12.5000   4.4808   -9.5045  -12.2500   4.4808   -9.5045  -12.0000
   4.4808   -9.5045  -11.7500   4.4808   -9.5045  -11.5000   4.4808   -9.5045  -11.2500
   4.4808   -9.5045  -11.0000   4.4808   -9.5045  -10.7500   4.4808   -9.5045  -10.5000
   4.4808   -9.5045  -10.2500   4.4808   -9.5045  -10.0000   4.4808   -9.5045   -9.7500
   4.4808   -9.5045   -9.5000   4.4808   -9.5045   -9.2500   4.4808   -9.5045   -9.0000
   4.4808   -9.5045   -8.7500   4.4808   -9.5045   -8.5000   4.4808   -9.5045   -8.2500
   4.4808   -9.5045   -8.0000   4.4808   -9.5045   -7.7500   4.4808   -9.5045   -7.5000
   4.4808   -9.5045   -7.2500   4.4808   -9.5045   -7.0000   4.4808   -9.5045   -6.7500
   4.4808   -9.5045   -6.5000   4.4808   -9.5045   -6.2500   4.4808   -9.5045   -6.0000
   4.4808   -9.5045   -5.7500   4.4808   -9.5045   -5.5000   4.4808   -9.5045   -5.2500
   4.4808   -9.5045   -5.0000   4.4808   -9.5045   -4.7500   4.4808   -9.5045   -4.5000
   4.4808   -9.5045   -4.2500   4.4808   -9.5045   -4.0000   4.4808   -9.5045   -3.7500
   4.4808   -9.5045   -3.5000   4.4808   -9.5045   -3.2500   4.4808   -9.5045   -3.0000
   4.4808   -9.5045   -2.7500   4.4808   -9.5045   -2.5000   4.4808   -9.5045   -2.2500
   4.4808   -9.5045   -2.0000   4.4808   -9.5045   -1.7500   4.4808   -9.5045   -1.5000
   4.4808   -9.5045   -1.2500   4.4808   -9.5045   -1.0000   4.4808   -9.5045   -0.7500
   4.4808   -9.5045   -0.5000   4.4808   -9.5045   -0.2500   4.7259   -9.4520  -14.7500
   4.7259   -9.4520  -14.5000   4.7259   -9.4520  -14.2500   4.7259   -9.4520  -14.0000
   4.7259   -9.4520  -13.7500   4.7259   -9.4520  -13.5000   4.7259   -9.4520  -13.2500
   4.7259   -9.4520  -13.0000   4.7259   -9.4520  -12.7500   4.7259   -9.4520  -12.5000
   4.7259   -9.4520  -12.2500   4.7259   -9.4520  -12.0000   4.7259   -9.4520  -11.7500
   4.7259   -9.4520  -11.5000   4.7259   -9.4520  -11.2500   4.7259   -9.4520  -11.0000
   4.7259   -9.4520  -10.7500   4.7259   -9.4520  -10.5000   4.7259   -9.4520  -10.2500
   4.7259   -9.4520  -10.0000   4.7259   -9.4520   -9.7500   4.7259   -9.4520   -9.5000
   4.7259   -9.4520   -9.2500   4.7259   -9.4520   -9.0000   4.7259   -9.4520   -8.7500
   4.7259   -9.4520   -8.5000   4.7259   -9.4520   -8.2500   4.7259   -9.4520   -8.0000
   4.7259   -9.4520   -7.7500   4.7259   -9.4520   -7.5000   4.7259   -9.4520   -7.2500
   4.7259   -9.4520   -7.0000   4.7259   -9.4520   -6.7500   4.7259   -9.4520   -6.5000
   4.7259   -9.4520   -6.2500   4.7259   -9.4520   -6.0000   4.7259   -9.4520   -5.7500
   4.7259   -9.4520   -5.5000   4.7259   -9.4520   -5.2500   4.7259   -9.4520   -5.0000
   4.7259   -9.4520   -4.7500   4.7259   -9.4520   -4.5000   4.7259   -9.4520   -4.2500
   4.7259   -9.4520   -4.0000   4.7259   -9.4520   -3.7500   4.7259   -9.4520   -3.5000
   4.7259   -9.4520   -3.2500   4.7259   -9.4520   -3.0000   4.7259   -9.4520   -2.7500
   4.7259   -9.4520   -2.5000   4.7259   -9.4520   -2.2500   4.7259   -9.4520   -2.0000
   4.7259   -9.4520   -1.7500   4.7259   -9.4520   -1.5000   4.7259   -9.4520   -1.2500
   4.7259   -9.4520   -1.0000   4.7259   -9.4520   -0.7500   4.7259   -9.4520   -0.5000
   4.7259   -9.4520   -0.2500   4.9705   -9.3968  -14.7500   4.9705   -9.3968  -14.5000
   4.9705   -9.3968  -14.2500   4.9705   -9.3968  -14.0000   4.9705   -9.3968  -13.7500
   4.9705   -9.3968  -13.5000   4.9705   -9.3968  -13.2500   4.9705   -9.3968  -13.0000
   4.9705   -9.3968  -12.7500   4.9705   -9.3968  -12.5000   4.9705   -9.3968  -12.2500
   4.9705   -9.3968  -12.0000   4.9705   -9.3968  -11.7500   4.9705   -9.3968  -11.5000
   4.9705   -9.3968  -11.2500   4.9705   -9.3968  -11.0000   4.9705   -9.3968  -10.7500
   4.9705   -9.3968  -10.5000   4.9705   -9.3968  -10.2500   4.9705   -9.3968  -10.0000
   4.9705   -9.3968   -9.7500   4.9705   -9.3968   -9.5000   4.9705   -9.3968   -9.2500
   4.9705   -9.3968   -9.0000   4.9705   -9.3968   -8.7500   4.9705   -9.3968   -8.5000
   4.9705   -9.3968   -8.2500   4.9705   -9.3968   -8.0000   4.9705   -9.3968   -7.7500
   4.9705   -9.3968   -7.5000   4.9705   -9.3968   -7.2500   4.9705   -9.3968   -7.0000
   4.9705   -9.3968   -6.7500   4.9705   -9.3968   -6.5000   4.9705   -9.3968   -6.2500
   4.9705   -9.3968   -6.0000   4.9705   -9.3968   -5.7500   4.9705   -9.3968   -5.5000
   4.9705   -9.3968   -5.2500   4.9705   -9.3968   -5.0000   4.9705   -9.3968   -4.7500
   4.9705   -9.3968   -4.5000   4.9705   -9.3968   -4.2500   4.9705   -9.3968   -4.0000
   4.9705   -9.3968   -3.7500   4.9705   -9.3968   -3.5000   4.9705   -9.3968   -3.2500
   4.9705   -9.3968   -3.0000   4.9705   -9.3968   -2.7500   4.9705   -9.3968   -2.5000
   4.9705   -9.3968   -2.2500   4.9705   -9.3968   -2.0000   4.9705   -9.3968   -1.7500
   4.9705   -9.3968   -1.5000   4.9705   -9.3968   -1.2500   4.9705   -9.3968   -1.0000
   4.9705   -9.3968   -0.7500   4.9705   -9.3968   -0.5000   4.9705   -9.3968   -0.2500
   5.2144   -9.3387  -14.7500   5.2144   -9.3387  -14.5000   5.2144   -9.3387  -14.2500
   5.2144   -9.3387  -14.0000   5.2144   -9.3387  -13.7500   5.2144   -9.3387  -13.5000
   5.2144   -9.3387  -13.2500   5.2144   -9.3387  -13.0000   5.2144   -9.3387  -12.7500
   5.2144   -9.3387  -12.5000   5.2144   -9.3387  -12.2500   5.2144   -9.3387  -12.0000
   5.2144   -9.3387  -11.7500   5.2144   -9.3387  -11.5000   5.2144   -9.3387  -11.2500
   5.2144   -9.3387  -11.0000   5.2144   -9.3387  -10.7500   5.2144   -9.3387  -10.5000
   5.2144   -9.3387  -10.2500   5.2144   -9.3387  -10.0000   5.2144   -9.3387   -9.7500
   5.2144   -9.3387   -9.5000   5.2144   -9.3387   -9.2500   5.2144   -9.3387   -9.0000
   5.2144   -9.3387   -8.7500   5.2144   -9.3387   -8.5000   5.2144   -9.3387   -8.2500
   5.2144   -9.3387   -8.0000   5.2144   -9.3387   -7.7500   5.2144   -9.3387   -7.5000
   5.2144   -9.3387   -7.2500   5.2144   -9.3387   -7.0000   5.2144   -9.3387   -6.7500
   5.2144   -9.3387   -6.5000   5.2144   -9.3387   -6.2500   5.2144   -9.3387   -6.0000
   5.2144   -9.3387   -5.7500   5.2144   -9.3387   -5.5000   5.2144   -9.3387   -5.2500
   5.2144   -9.3387   -5.0000   5.2144   -9.3387   -4.7500   5.2144   -9.3387   -4.5000
   5.2144   -9.3387   -4.2500   5.2144   -9.3387   -4.0000   5.2144   -9.3387   -3.7500
   5.2144   -9.3387   -3.5000   5.2144   -9.3387   -3.2500   5.2144   -9.3387   -3.0000
   5.2144   -9.3387   -2.7500   5.2144   -9.3387   -2.5000   5.2144   -9.3387   -2.2500
   5.2144   -9.3387   -2.0000   5.2144   -9.3387   -1.7500   5.2144   -9.3387   -1.5000
   5.2144   -9.3387   -1.2500   5.2144   -9.3387   -1.0000   5.2144   -9.3387   -0.7500
   5.2144   -9.3387   -0.5000   5.2144   -9.3387   -0.2500   5.4576   -9.2779  -14.7500
   5.4576   -9.2779  -14.5000   5.4576   -9.2779  -14.2500   5.4576   -9.2779  -14.0000
   5.4576   -9.2779  -13.7500   5.4576   -9.2779  -13.5000   5.4576   -9.2779  -13.2500
   5.4576   -9.2779  -13.0000   5.4576   -9.2779  -12.7500   5.4576   -9.2779  -12.5000
   5.4576   -9.2779  -12.2500   5.4576   -9.2779  -12.0000   5.4576   -9.2779  -11.7500
   5.4576   -9.2779  -11.5000   5.4576   -9.2779  -11.2500   5.4576   -9.2779  -11.0000
   5.4576   -9.2779  -10.7500   5.4576   -9.2779  -10.5000   5.4576   -9.2779  -10.2500
   5.4576   -9.2779  -10.0000   5.4576   -9.2779   -9.7500   5.4576   -9.2779   -9.5000
   5.4576   -9.2779   -9.2500   5.4576   -9.2779   -9.0000   5.4576   -9.2779   -8.7500
   5.4576   -9.2779   -8.5000   5.4576   -9.2779   -8.2500   5.4576   -9.2779   -8.0000
   5.4576   -9.2779   -7.7500   5.4576   -9.2779   -7.5000   5.4576   -9.2779   -7.2500
   5.4576   -9.2779   -7.0000   5.4576   -9.2779   -6.7500   5.4576   -9.2779   -6.5000
   5.4576   -9.2779   -6.2500   5.4576   -9.2779   -6.0000   5.4576   -9.2779   -5.7500
   5.4576   -9.2779   -5.5000   5.4576   -9.2779   -5.2500   5.4576   -9.2779   -5.0000
   5.4576   -9.2779   -4.7500   5.4576   -9.2779   -4.5000   5.4576   -9.2779   -4.2500
   5.4576   -9.2779   -4.0000   5.4576   -9.2779   -3.7500   5.4576   -9.2779   -3.5000
   5.4576   -9.2779   -3.2500   5.4576   -9.2779   -3.0000   5.4576   -9.2779   -2.7500
   5.4576   -9.2779   -2.5000   5.4576   -9.2779   -2.2500   5.4576   -9.2779   -2.0000
   5.4576   -9.2779   -1.7500   5.4576   -9.2779   -1.5000   5.4576   -9.2779   -1.2500
   5.4576   -9.2779   -1.0000   5.4576   -9.2779   -0.7500   5.4576   -9.2779   -0.5000
   5.4576   -9.2779   -0.2500   5.7001   -9.2143  -14.7500   5.7001   -9.2143  -14.5000
   5.7001   -9.2143  -14.2500   5.7001   -9.2143  -14.0000   5.7001   -9.2143  -13.7500
   5.7001   -9.2143  -13.5000   5.7001   -9.2143  -13.2500   5.7001   -9.2143  -13.0000
   5.7001   -9.2143  -12.7500   5.7001   -9.2143  -12.5000   5.7001   -9.2143  -12.2500
   5.7001   -9.2143  -12.0000   5.7001   -9.2143  -11.7500   5.7001   -9.2143  -11.5000
   5.7001   -9.2143  -11.2500   5.7001   -9.2143  -11.0000   5.7001   -9.2143  -10.7500
   5.7001   -9.2143  -10.5000   5.7001   -9.2143  -10.2500   5.7001   -9.2143  -10.0000
   5.7001   -9.2143   -9.7500   5.7001   -9.2143   -9.5000   5.7001   -9.2143   -9.2500
   5.7001   -9.2143   -9.0000   5.7001   -9.2143   -8.7500   5.7001   -9.2143   -8.5000
   5.7001   -9.2143   -8.2500   5.7001   -9.2143   -8.0000   5.7001   -9.2143   -7.7500
   5.7001   -9.2143   -7.5000   5.7001   -9.2143   -7.2500   5.7001   -9.2143   -7.0000
   5.7001   -9.2143   -6.7500   5.7001   -9.2143   -6.5000   5.7001   -9.2143   -6.2500
   5.7001   -9.2143   -6.0000   5.7001   -9.2143   -5.7500   5.7001   -9.2143   -5.5000
   5.7001   -9.2143   -5.2500   5.7001   -9.2143   -5.0000   5.7001   -9.2143   -4.7500
   5.7001   -9.2143   -4.5000   5.7001   -9.2143   -4.2500   5.7001   -9.2143   -4.0000
   5.7001   -9.2143   -3.7500   5.7001   -9.2143   -3.5000   5.7001   -9.2143   -3.2500
   5.7001   -9.2143   -3.0000   5.7001   -9.2143   -2.7500   5.7001   -9.2143   -2.5000
   5.7001   -9.2143   -2.2500   5.7001   -9.2143   -2.0000   5.7001   -9.2143   -1.7500
   5.7001   -9.2143   -1.5000   5.7001   -9.2143   -1.2500   5.7001   -9.2143   -1.0000
   5.7001   -9.2143   -0.7500   5.7001   -9.2143   -0.5000   5.7001   -9.2143   -0.2500
   5.9418   -9.1480  -14.7500   5.9418   -9.1480  -14.5000   5.9418   -9.1480  -14.2500
   5.9418   -9.1480  -14.0000   5.9418   -9.1480  -13.7500   5.9418   -9.1480  -13.5000
   5.9418   -9.1480  -13.2500   5.9418   -9.1480  -13.0000   5.9418   -9.1480  -12.7500
   5.9418   -9.1480  -12.5000   5.9418   -9.1480  -12.2500   5.9418   -9.1480  -12.0000
   5.9418   -9.1480  -11.7500   5.9418   -9.1480  -11.5000   5.9418   -9.1480  -11.2500
   5.9418   -9.1480  -11.0000   5.9418   -9.1480  -10.7500   5.9418   -9.1480  -10.5000
   5.9418   -9.1480  -10.2500   5.9418   -9.1480  -10.0000   5.9418   -9.1480   -9.7500
   5.9418   -9.1480   -9.5000   5.9418   -9.1480   -9.2500   5.9418   -9.1480   -9.0000
   5.9418   -9.1480   -8.7500   5.9418   -9.1480   -8.5000   5.9418   -9.1480   -8.2500
   5.9418   -9.1480   -8.0000   5.9418   -9.1480   -7.7500   5.9418   -9.1480   -7.5000
   5.9418   -9.1480   -7.2500   5.9418   -9.1480   -7.0000   5.9418   -9.1480   -6.7500
   5.9418   -9.1480   -6.5000   5.9418   -9.1480   -6.2500   5.9418   -9.1480   -6.0000
   5.9418   -9.1480   -5.7500   5.9418   -9.1480   -5.5000   5.9418   -9.1480   -5.2500
   5.9418   -9.1480   -5.0000   5.9418   -9.1480   -4.7500   5.9418   -9.1480   -4.5000
   5.9418   -9.1480   -4.2500   5.9418   -9.1480   -4.0000   5.9418   -9.1480   -3.7500
   5.9418   -9.1480   -3.5000   5.9418   -9.1480   -3.2500   5.9418   -9.1480   -3.0000
   5.9418   -9.1480   -2.7500   5.9418   -9.1480   -2.5000   5.9418   -9.1480   -2.2500
   5.9418   -9.1480   -2.0000   5.9418   -9.1480   -1.7500   5.9418   -9.1480   -1.5000
   5.9418   -9.1480   -1.2500   5.9418   -9.1480   -1.0000   5.9418   -9.1480   -0.7500
   5.9418   -9.1480   -0.5000   5.9418   -9.1480   -0.2500   6.1828   -9.0789  -14.7500
   6.1828   -9.0789  -14.5000   6.1828   -9.0789  -14.2500   6.1828   -9.0789  -14.0000
   6.1828   -9.0789  -13.7500   6.1828   -9.0789  -13.5000   6.1828   -9.0789  -13.2500
   6.1828   -9.0789  -13.0000   6.1828   -9.0789  -12.7500   6.1828   -9.0789  -12.5000
   6.1828   -9.0789  -12.2500   6.1828   -9.0789  -12.0000   6.1828   -9.0789  -11.7500
   6.1828   -9.0789  -11.5000   6.1828   -9.0789  -11.2500   6.1828   -9.0789  -11.0000
   6.1828   -9.0789  -10.7500   6.1828   -9.0789  -10.5000   6.1828   -9.0789  -10.2500
   6.1828   -9.0789  -10.0000   6.1828   -9.0789   -9.7500   6.1828   -9.0789   -9.5000
   6.1828   -9.0789   -9.2500   6.1828   -9.0789   -9.0000   6.1828   -9.0789   -8.7500
   6.1828   -9.0789   -8.5000   6.1828   -9.0789   -8.2500   6.1828   -9.0789   -8.0000
   6.1828   -9.0789   -7.7500   6.1828   -9.0789   -7.5000   6.1828   -9.0789   -7.2500
   6.1828   -9.0789   -7.0000   6.1828   -9.0789   -6.7500   6.1828   -9.0789   -6.5000
   6.1828   -9.0789   -6.2500   6.1828   -9.0789   -6.0000   6.1828   -9.0789   -5.7500
   6.1828   -9.0789   -5.5000   6.1828   -9.0789   -5.2500   6.1828   -9.0789   -5.0000
   6.1828   -9.0789   -4.7500   6.1828   -9.0789   -4.5000   6.1828   -9.0789   -4.2500
   6.1828   -9.0789   -4.0000   6.1828   -9.0789   -3.7500   6.1828   -9.0789   -3.5000
   6.1828   -9.0789   -3.2500   6.1828   -9.0789   -3.0000   6.1828   -9.0789   -2.7500
   6.1828   -9.0789   -2.5000   6.1828   -9.0789   -2.2500   6.1828   -9.0789   -2.0000
   6.1828   -9.0789   -1.7500   6.1828   -9.0789   -1.5000   6.1828   -9.0789   -1.2500
   6.1828   -9.0789   -1.0000   6.1828   -9.0789   -0.7500   6.1828   -9.0789   -0.5000
   6.1828   -9.0789   -0.2500   6.4230   -9.0070  -14.7500   6.4230   -9.0070  -14.5000
   6.4230   -9.0070  -14.2500   6.4230   -9.0070  -14.0000   6.4230   -9.0070  -13.7500
   6.4230   -9.0070  -13.5000   6.4230   -9.0070  -13.2500   6.4230   -9.0070  -13.0000
   6.4230   -9.0070  -12.7500   6.4230   -9.0070  -12.5000   6.4230   -9.0070  -12.2500
   6.4230   -9.0070  -12.0000   6.4230   -9.0070  -11.7500   6.4230   -9.0070  -11.5000
   6.4230   -9.0070  -11.2500   6.4230   -9.0070  -11.0000   6.4230   -9.0070  -10.7500
   6.4230   -9.0070  -10.5000   6.4230   -9.0070  -10.2500   6.4230   -9.0070  -10.0000
   6.4230   -9.0070   -9.7500   6.4230   -9.0070   -9.5000   6.4230   -9.0070   -9.2500
   6.4230   -9.0070   -9.0000   6.4230   -9.0070   -8.7500   6.4230   -9.0070   -8.5000
   6.4230   -9.0070   -8.2500   6.4230   -9.0070   -8.0000   6.4230   -9.0070   -7.7500
   6.4230   -9.0070   -7.5000   6.4230   -9.0070   -7.2500   6.4230   -9.0070   -7.0000
   6.4230   -9.0070   -6.7500   6.4230   -9.0070   -6.5000   6.4230   -9.0070   -6.2500
   6.4230   -9.0070   -6.0000   6.4230   -9.0070   -5.7500   6.4230   -9.0070   -5.5000
   6.4230   -9.0070   -5.2500   6.4230   -9.0070   -5.0000   6.4230   -9.0070   -4.7500
   6.4230   -9.0070   -4.5000   6.4230   -9.0070   -4.2500   6.4230   -9.0070   -4.0000
   6.4230   -9.0070   -3.7500   6.4230   -9.0070   -3.5000   6.4230   -9.0070   -3.2500
   6.4230   -9.0070   -3.0000   6.4230   -9.0070   -2.7500   6.4230   -9.0070   -2.5000
   6.4230   -9.0070   -2.2500   6.4230   -9.0070   -2.0000   6.4230   -9.0070   -1.7500
   6.4230   -9.0070   -1.5000   6.4230   -9.0070   -1.2500   6.4230   -9.0070   -1.0000
   6.4230   -9.0070   -0.7500   6.4230   -9.0070   -0.5000   6.4230   -9.0070   -0.2500
   6.6623   -8.9324  -14.7500   6.6623   -8.9324  -14.5000   6.6623   -8.9324  -14.2500
   6.6623   -8.9324  -14.0000   6.6623   -8.9324  -13.7500   6.6623   -8.9324  -13.5000
   6.6623   -8.9324  -13.2500   6.6623   -8.9324  -13.0000   6.6623   -8.9324  -12.7500
   6.6623   -8.9324  -12.5000   6.6623   -8.9324  -12.2500   6.6623   -8.9324  -12.0000
   6.6623   -8.9324  -11.7500   6.6623   -8.9324  -11.5000   6.6623   -8.9324  -11.2500
   6.6623   -8.9324  -11.0000   6.6623   -8.9324  -10.7500   6.6623   -8.9324  -10.5000
   6.6623   -8.9324  -10.2500   6.6623   -8.9324  -10.0000   6.6623   -8.9324   -9.7500
   6.6623   -8.9324   -9.5000   6.6623   -8.9324   -9.2500   6.6623   -8.9324   -9.0000
   6.6623   -8.9324   -8.7500   6.6623   -8.9324   -8.5000   6.6623   -8.9324   -8.2500
   6.6623   -8.9324   -8.0000   6.6623   -8.9324   -7.7500   6.6623   -8.9324   -7.5000
   6.6623   -8.9324   -7.2500   6.6623   -8.9324   -7.0000   6.6623   -8.9324   -6.7500
   6.6623   -8.9324   -6.5000   6.6623   -8.9324   -6.2500   6.6623   -8.9324   -6.0000
   6.6623   -8.9324   -5.7500   6.6623   -8.9324   -5.5000   6.6623   -8.9324   -5.2500
   6.6623   -8.9324   -5.0000   6.6623   -8.9324   -4.7500   6.6623   -8.9324   -4.5000
   6.6623   -8.9324   -4.2500   6.6623   -8.9324   -4.0000   6.6623   -8.9324   -3.7500
   6.6623   -8.9324   -3.5000   6.6623   -8.9324   -3.2500   6.6623   -8.9324   -3.0000
   6.6623   -8.9324   -2.7500   6.6623   -8.9324   -2.5000   6.6623   -8.9324   -2.2500
   6.6623   -8.9324   -2.0000   6.6623   -8.9324   -1.7500   6.6623   -8.9324   -1.5000
   6.6623   -8.9324   -1.2500   6.6623   -8.9324   -1.0000   6.6623   -8.9324   -0.7500
   6.6623   -8.9324   -0.5000   6.6623   -8.9324   -0.2500   6.9007   -8.8550  -14.7500
   6.9007   -8.8550  -14.5000   6.9007   -8.8550  -14.2500   6.9007   -8.8550  -14.0000
   6.9007   -8.8550  -13.7500   6.9007   -8.8550  -13.5000   6.9007   -8.8550  -13.2500
   6.9007   -8.8550  -13.0000   6.9007   -8.8550  -12.7500   6.9007   -8.8550  -12.5000
   6.9007   -8.8550  -12.2500   6.9007   -8.8550  -12.0000   6.9007   -8.8550  -11.7500
   6.9007   -8.8550  -11.5000   6.9007   -8.8550  -11.2500   6.9007   -8.8550  -11.0000
   6.9007   -8.8550  -10.7500   6.9007   -8.8550  -10.5000   6.9007   -8.8550  -10.2500
   6.9007   -8.8550  -10.0000   6.9007   -8.8550   -9.7500   6.9007   -8.8550   -9.5000
   6.9007   -8.8550   -9.2500   6.9007   -8.8550   -9.0000   6.9007   -8.8550   -8.7500
   6.9007   -8.8550   -8.5000   6.9007   -8.8550   -8.2500   6.9007   -8.8550   -8.0000
   6.9007   -8.8550   -7.7500   6.9007   -8.8550   -7.5000   6.9007   -8.8550   -7.2500
   6.9007   -8.8550   -7.0000   6.9007   -8.8550   -6.7500   6.9007   -8.8550   -6.5000
   6.9007   -8.8550   -6.2500   6.9007   -8.8550   -6.0000   6.9007   -8.8550   -5.7500
   6.9007   -8.8550   -5.5000   6.9007   -8.8550   -5.2500   6.9007   -8.8550   -5.0000
   6.9007   -8.8550   -4.7500   6.9007   -8.8550   -4.5000   6.9007   -8.8550   -4.2500
   6.9007   -8.8550   -4.0000   6.9007   -8.8550   -3.7500   6.9007   -8.8550   -3.5000
   6.9007   -8.8550   -3.2500   6.9007   -8.8550   -3.0000   6.9007   -8.8550   -2.7500
   6.9007   -8.8550   -2.5000   6.9007   -8.8550   -2.2500   6.9007   -8.8550   -2.0000
   6.9007   -8.8550   -1.7500   6.9007   -8.8550   -1.5000   6.9007   -8.8550   -1.2500
   6.9007   -8.8550   -1.0000   6.9007   -8.8550   -0.7500   6.9007   -8.8550   -0.5000
   6.9007   -8.8550   -0.2500   7.1382   -8.7746  -14.7500   7.1382   -8.7746  -14.5000
   7.1382   -8.7746  -14.2500   7.1382   -8.7746  -14.0000   7.1382   -8.7746  -13.7500
   7.1382   -8.7746  -13.5000   7.1382   -8.7746  -13.2500   7.1382   -8.7746  -13.0000
   7.1382   -8.7746  -12.7500   7.1382   -8.7746  -12.5000   7.1382   -8.7746  -12.2500
   7.1382   -8.7746  -12.0000   7.1382   -8.7746  -11.7500   7.1382   -8.7746  -11.5000
   7.1382   -8.7746  -11.2500   7.1382   -8.7746  -11.0000   7.1382   -8.7746  -10.7500
   7.1382   -8.7746  -10.5000   7.1382   -8.7746  -10.2500   7.1382   -8.7746  -10.0000
   7.1382   -8.7746   -9.7500   7.1382   -8.7746   -9.5000   7.1382   -8.7746   -9.2500
   7.1382   -8.7746   -9.0000   7.1382   -8.7746   -8.7500   7.1382   -8.7746   -8.5000
   7.1382   -8.7746   -8.2500   7.1382   -8.7746   -8.0000   7.1382   -8.7746   -7.7500
   7.1382   -8.7746   -7.5000   7.1382   -8.7746   -7.2500   7.1382   -8.7746   -7.0000
   7.1382   -8.7746   -6.7500   7.1382   -8.7746   -6.5000   7.1382   -8.7746   -6.2500
   7.1382   -8.7746   -6.0000   7.1382   -8.7746   -5.7500   7.1382   -8.7746   -5.5000
   7.1382   -8.7746   -5.2500   7.1382   -8.7746   -5.0000   7.1382   -8.7746   -4.7500
   7.1382   -8.7746   -4.5000   7.1382   -8.7746   -4.2500   7.1382   -8.7746   -4.0000
   7.1382   -8.7746   -3.7500   7.1382   -8.7746   -3.5000   7.1382   -8.7746   -3.2500
   7.1382   -8.7746   -3.0000   7.1382   -8.7746   -2.7500   7.1382   -8.7746   -2.5000
   7.1382   -8.7746   -2.2500   7.1382   -8.7746   -2.0000   7.1382   -8.7746   -1.7500
   7.1382   -8.7746   -1.5000   7.1382   -8.7746   -1.2500   7.1382   -8.7746   -1.0000
   7.1382   -8.7746   -0.7500   7.1382   -8.7746   -0.5000   7.1382   -8.7746   -0.2500
   7.3746   -8.6912  -14.7500   7.3746   -8.6912  -14.5000   7.3746   -8.6912  -14.2500
   7.3746   -8.6912  -14.0000   7.3746   -8.6912  -13.7500   7.3746   -8.6912  -13.5000
   7.3746   -8.6912  -13.2500   7.3746   -8.6912  -13.0000   7.3746   -8.6912  -12.7500
   7.3746   -8.6912  -12.5000   7.3746   -8.6912  -12.2500   7.3746   -8.6912  -12.0000
   7.3746   -8.6912  -11.7500   7.3746   -8.6912  -11.5000   7.3746   -8.6912  -11.2500
   7.3746   -8.6912  -11.0000   7.3746   -8.6912  -10.7500   7.3746   -8.6912  -10.5000
   7.3746   -8.6912  -10.2500   7.3746   -8.6912  -10.0000   7.3746   -8.6912   -9.7500
   7.3746   -8.6912   -9.5000   7.3746   -8.6912   -9.2500   7.3746   -8.6912   -9.0000
   7.3746   -8.6912   -8.7500   7.3746   -8.6912   -8.5000   7.3746   -8.6912   -8.2500
   7.3746   -8.6912   -8.0000   7.3746   -8.6912   -7.7500   7.3746   -8.6912   -7.5000
   7.3746   -8.6912   -7.2500   7.3746   -8.6912   -7.0000   7.3746   -8.6912   -6.7500
   7.3746   -8.6912   -6.5000   7.3746   -8.6912   -6.2500   7.3746   -8.6912   -6.0000
   7.3746   -8.6912   -5.7500   7.3746   -8.6912   -5.5000   7.3746   -8.6912   -5.2500
   7.3746   -8.6912   -5.0000   7.3746   -8.6912   -4.7500   7.3746   -8.6912   -4.5000
   7.3746   -8.6912   -4.2500   7.3746   -8.6912   -4.0000   7.3746   -8.6912   -3.7500
   7.3746   -8.6912   -3.5000   7.3746   -8.6912   -3.2500   7.3746   -8.6912   -3.0000
   7.3746   -8.6912   -2.7500   7.3746   -8.6912   -2.5000   7.3746   -8.6912   -2.2500
   7.3746   -8.6912   -2.0000   7.3746   -8.6912   -1.7500   7.3746   -8.6912   -1.5000
   7.3746   -8.6912   -1.2500   7.3746   -8.6912   -1.0000   7.3746   -8.6912   -0.7500
   7.3746   -8.6912   -0.5000   7.3746   -8.6912   -0.2500   7.6099   -8.6047  -14.7500
   7.6099   -8.6047  -14.5000   7.6099   -8.6047  -14.2500   7.6099   -8.6047  -14.0000
   7.6100   -8.6047  -13.7500   7.6100   -8.6047  -13.5000   7.6100   -8.6047  -13.2500
   7.6100   -8.6047  -13.0000   7.6100   -8.6047  -12.7500   7.6100   -8.6047  -12.5000
   7.6100   -8.6047  -12.2500   7.6100   -8.6047  -12.0000   7.6100   -8.6047  -11.7500
   7.6100   -8.6047  -11.5000   7.6100   -8.6047  -11.2500   7.6100   -8.6047  -11.0000
   7.6100   -8.6047  -10.7500   7.6100   -8.6047  -10.5000   7.6100   -8.6047  -10.2500
   7.6100   -8.6047  -10.0000   7.6100   -8.6047   -9.7500   7.6100   -8.6047   -9.5000
   7.6100   -8.6047   -9.2500   7.6100   -8.6047   -9.0000   7.6100   -8.6047   -8.7500
   7.6100   -8.6047   -8.5000   7.6100   -8.6047   -8.2500   7.6100   -8.6047   -8.0000
   7.6100   -8.6047   -7.7500   7.6100   -8.6047   -7.5000   7.6100   -8.6047   -7.2500
   7.6100   -8.6047   -7.0000   7.6100   -8.6047   -6.7500   7.6100   -8.6047   -6.5000
   7.6100   -8.6047   -6.2500   7.6100   -8.6047   -6.0000   7.6100   -8.6047   -5.7500
   7.6100   -8.6047   -5.5000   7.6100   -8.6047   -5.2500   7.6100   -8.6047   -5.0000
   7.6100   -8.6047   -4.7500   7.6100   -8.6047   -4.5000   7.6100   -8.6047   -4.2500
   7.6100   -8.6047   -4.0000   7.6100   -8.6047   -3.7500   7.6100   -8.6047   -3.5000
   7.6100   -8.6047   -3.2500   7.6100   -8.6047   -3.0000   7.6100   -8.6047   -2.7500
   7.6100   -8.6047   -2.5000   7.6100   -8.6047   -2.2500   7.6100   -8.6047   -2.0000
   7.6100   -8.6047   -1.7500   7.6100   -8.6047   -1.5000   7.6100   -8.6047   -1.2500
   7.6100   -8.6047   -1.0000   7.6100   -8.6047   -0.7500   7.6100   -8.6047   -0.5000
   7.6100   -8.6047   -0.2500   7.8440   -8.5150  -14.7500   7.8440   -8.5150  -14.5000
   7.8440   -8.5150  -14.2500   7.8440   -8.5150  -14.0000   7.8441   -8.5150  -13.7500
   7.8441   -8.5150  -13.5000   7.8441   -8.5150  -13.2500   7.8441   -8.5150  -13.0000
   7.8441   -8.5150  -12.7500   7.8441   -8.5150  -12.5000   7.8441   -8.5150  -12.2500
   7.8441   -8.5150  -12.0000   7.8441   -8.5150  -11.7500   7.8441   -8.5150  -11.5000
   7.8441   -8.5150  -11.2500   7.8441   -8.5150  -11.0000   7.8441   -8.5150  -10.7500
   7.8441   -8.5150  -10.5000   7.8441   -8.5150  -10.2500   7.8441   -8.5150  -10.0000
   7.8441   -8.5150   -9.7500   7.8441   -8.5150   -9.5000   7.8441   -8.5150   -9.2500
   7.8441   -8.5150   -9.0000   7.8441   -8.5150   -8.7500   7.8441   -8.5150   -8.5000
   7.8441   -8.5150   -8.2500   7.8441   -8.5150   -8.0000   7.8441   -8.5150   -7.7500
   7.8441   -8.5150   -7.5000   7.8441   -8.5150   -7.2500   7.8441   -8.5150   -7.0000
   7.8441   -8.5150   -6.7500   7.8441   -8.5150   -6.5000   7.8441   -8.5150   -6.2500
   7.8441   -8.5150   -6.0000   7.8441   -8.5150   -5.7500   7.8441   -8.5150   -5.5000
   7.8441   -8.5150   -5.2500   7.8441   -8.5150   -5.0000   7.8441   -8.5150   -4.7500
   7.8441   -8.5150   -4.5000   7.8441   -8.5150   -4.2500   7.8441   -8.5150   -4.0000
   7.8441   -8.5150   -3.7500   7.8441   -8.5150   -3.5000   7.8441   -8.5150   -3.2500
   7.8441   -8.5150   -3.0000   7.8441   -8.5150   -2.7500   7.8441   -8.5150   -2.5000
   7.8441   -8.5150   -2.2500   7.8441   -8.5150   -2.0000   7.8441   -8.5150   -1.7500
   7.8441   -8.5150   -1.5000   7.8441   -8.5150   -1.2500   7.8441   -8.5150   -1.0000
   7.8441   -8.5150   -0.7500   7.8441   -8.5150   -0.5000   7.8441   -8.5150   -0.2500
   8.0768   -8.4220  -14.7500   8.0768   -8.4220  -14.5000   8.0769   -8.4220  -14.2500
   8.0769   -8.4220  -14.0000   8.0769   -8.4220  -13.7500   8.0769   -8.4220  -13.5000
   8.0769   -8.4220  -13.2500   8.0769   -8.4220  -13.0000   8.0769   -8.4220  -12.7500
   8.0769   -8.4220  -12.5000   8.0769   -8.4220  -12.2500   8.0769   -8.4220  -12.0000
   8.0769   -8.4220  -11.7500   8.0769   -8.4220  -11.5000   8.0769   -8.4220  -11.2500
   8.0769   -8.4220  -11.0000   8.0769   -8.4220  -10.7500   8.0769   -8.4220  -10.5000
   8.0769   -8.4220  -10.2500   8.0769   -8.4220  -10.0000   8.0769   -8.4220   -9.7500
   8.0769   -8.4220   -9.5000   8.0769   -8.4220   -9.2500   8.0769   -8.4220   -9.0000
   8.0769   -8.4220   -8.7500   8.0769   -8.4220   -8.5000   8.0769   -8.4220   -8.2500
   8.0769   -8.4220   -8.0000   8.0769   -8.4220   -7.7500   8.0769   -8.4220   -7.5000
   8.0769   -8.4220   -7.2500   8.0769   -8.4220   -7.0000   8.0769   -8.4220   -6.7500
   8.0769   -8.4220   -6.5000   8.0769   -8.4220   -6.2500   8.0769   -8.4220   -6.0000
   8.0769   -8.4220   -5.7500   8.0769   -8.4220   -5.5000   8.0769   -8.4220   -5.2500
   8.0769   -8.4220   -5.0000   8.0769   -8.4220   -4.7500   8.0769   -8.4220   -4.5000
   8.0769   -8.4220   -4.2500   8.0769   -8.4220   -4.0000   8.0769   -8.4220   -3.7500
   8.0769   -8.4220   -3.5000   8.0769   -8.4220   -3.2500   8.0769   -8.4220   -3.0000
   8.0769   -8.4220   -2.7500   8.0769   -8.4220   -2.5000   8.0769   -8.4220   -2.2500
   8.0769   -8.4220   -2.0000   8.0769   -8.4220   -1.7500   8.0769   -8.4220   -1.5000
   8.0769   -8.4220   -1.2500   8.0769   -8.4220   -1.0000   8.0769   -8.4220   -0.7500
   8.0769   -8.4220   -0.5000   8.0769   -8.4220   -0.2500   8.3082   -8.3256  -14.7500
   8.3083   -8.3256  -14.5000   8.3083   -8.3256  -14.2500   8.3083   -8.3256  -14.0000
   8.3083   -8.3256  -13.7500   8.3083   -8.3256  -13.5000   8.3083   -8.3256  -13.2500
   8.3083   -8.3256  -13.0000   8.3083   -8.3256  -12.7500   8.3083   -8.3256  -12.5000
   8.3083   -8.3256  -12.2500   8.3083   -8.3256  -12.0000   8.3083   -8.3256  -11.7500
   8.3083   -8.3256  -11.5000   8.3083   -8.3256  -11.2500   8.3083   -8.3256  -11.0000
   8.3083   -8.3256  -10.7500   8.3083   -8.3256  -10.5000   8.3083   -8.3256  -10.2500
   8.3083   -8.3256  -10.0000   8.3083   -8.3256   -9.7500   8.3083   -8.3256   -9.5000
   8.3083   -8.3256   -9.2500   8.3083   -8.3256   -9.0000   8.3083   -8.3256   -8.7500
   8.3083   -8.3256   -8.5000   8.3083   -8.3256   -8.2500   8.3083   -8.3256   -8.0000
   8.3083   -8.3256   -7.7500   8.3083   -8.3256   -7.5000   8.3083   -8.3256   -7.2500
   8.3083   -8.3256   -7.0000   8.3083   -8.3256   -6.7500   8.3083   -8.3256   -6.5000
   8.3083   -8.3256   -6.2500   8.3083   -8.3256   -6.0000   8.3083   -8.3256   -5.7500
   8.3083   -8.3256   -5.5000   8.3083   -8.3256   -5.2500   8.3083   -8.3256   -5.0000
   8.3083   -8.3256   -4.7500   8.3083   -8.3256   -4.5000   8.3083   -8.3256   -4.2500
   8.3083   -8.3256   -4.0000   8.3083   -8.3256   -3.7500   8.3083   -8.3256   -3.5000
   8.3083   -8.3256   -3.2500   8.3083   -8.3256   -3.0000   8.3083   -8.3256   -2.7500
   8.3083   -8.3256   -2.5000   8.3083   -8.3256   -2.2500   8.3083   -8.3256   -2.0000
   8.3083   -8.3256   -1.7500   8.3083   -8.3256   -1.5000   8.3083   -8.3256   -1.2500
   8.3083   -8.3256   -1.0000   8.3083   -8.3256   -0.7500   8.3083   -8.3256   -0.5000
   8.3083   -8.3256   -0.2500   8.5381   -8.2256  -14.7500   8.5382   -8.2256  -14.5000
   8.5382   -8.2256  -14.2500   8.5382   -8.2256  -14.0000   8.5382   -8.2256  -13.7500
   8.5382   -8.2256  -13.5000   8.5382   -8.2256  -13.2500   8.5382   -8.2256  -13.0000
   8.5382   -8.2256  -12.7500   8.5382   -8.2256  -12.5000   8.5382   -8.2256  -12.2500
   8.5382   -8.2256  -12.0000   8.5382   -8.2256  -11.7500   8.5382   -8.2256  -11.5000
   8.5382   -8.2256  -11.2500   8.5382   -8.2256  -11.0000   8.5382   -8.2256  -10.7500
   8.5382   -8.2256  -10.5000   8.5382   -8.2256  -10.2500   8.5382   -8.2256  -10.0000
   8.5382   -8.2256   -9.7500   8.5382   -8.2256   -9.5000   8.5382   -8.2256   -9.2500
   8.5382   -8.2256   -9.0000   8.5382   -8.2256   -8.7500   8.5382   -8.2256   -8.5000
   8.5382   -8.2256   -8.2500   8.5382   -8.2256   -8.0000   8.5382   -8.2256   -7.7500
   8.5382   -8.2256   -7.5000   8.5382   -8.2256   -7.2500   8.5382   -8.2256   -7.0000
   8.5382   -8.2256   -6.7500   8.5382   -8.2256   -6.5000   8.5382   -8.2256   -6.2500
   8.5382   -8.2256   -6.0000   8.5382   -8.2256   -5.7500   8.5382   -8.2256   -5.5000
   8.5382   -8.2256   -5.2500   8.5382   -8.2256   -5.0000   8.5382   -8.2256   -4.7500
   8.5382   -8.2256   -4.5000   8.5382   -8.2256   -4.2500   8.5382   -8.2256   -4.0000
   8.5382   -8.2256   -3.7500   8.5382   -8.2256   -3.5000   8.5382   -8.2256   -3.2500
   8.5382   -8.2256   -3.0000   8.5382   -8.2256   -2.7500   8.5382   -8.2256   -2.5000
   8.5382   -8.2256   -2.2500   8.5382   -8.2256   -2.0000   8.5382   -8.2256   -1.7500
   8.5382   -8.2256   -1.5000   8.5382   -8.2256   -1.2500   8.5382   -8.2256   -1.0000
   8.5382   -8.2256   -0.7500   8.5382   -8.2256   -0.5000   8.5382   -8.2256   -0.2500
   8.7665   -8.1221  -14.7500   8.7665   -8.1221  -14.5000   8.7665   -8.1221  -14.2500
   8.7665   -8.1221  -14.0000   8.7665   -8.1221  -13.7500   8.7665   -8.1221  -13.5000
   8.7665   -8.1221  -13.2500   8.7665   -8.1221  -13.0000   8.7665   -8.1221  -12.7500
   8.7665   -8.1221  -12.5000   8.7665   -8.1221  -12.2500   8.7665   -8.1221  -12.0000
   8.7665   -8.1221  -11.7500   8.7665   -8.1221  -11.5000   8.7665   -8.1221  -11.2500
   8.7665   -8.1221  -11.0000   8.7665   -8.1221  -10.7500   8.7665   -8.1221  -10.5000
   8.7665   -8.1221  -10.2500   8.7665   -8.1221  -10.0000   8.7665   -8.1221   -9.7500
   8.7665   -8.1221   -9.5000   8.7665   -8.1221   -9.2500   8.7665   -8.1221   -9.0000
   8.7665   -8.1221   -8.7500   8.7665   -8.1221   -8.5000   8.7665   -8.1221   -8.2500
   8.7665   -8.1221   -8.0000   8.7665   -8.1221   -7.7500   8.7665   -8.1221   -7.5000
   8.7665   -8.1221   -7.2500   8.7665   -8.1221   -7.0000   8.7665   -8.1221   -6.7500
   8.7665   -8.1221   -6.5000   8.7665   -8.1221   -6.2500   8.7665   -8.1221   -6.0000
   8.7665   -8.1221   -5.7500   8.7665   -8.1221   -5.5000   8.7665   -8.1221   -5.2500
   8.7665   -8.1221   -5.0000   8.7665   -8.1221   -4.7500   8.7665   -8.1221   -4.5000
   8.7665   -8.1221   -4.2500   8.7665   -8.1221   -4.0000   8.7665   -8.1221   -3.7500
   8.7665   -8.1221   -3.5000   8.7665   -8.1221   -3.2500   8.7665   -8.1221   -3.0000
   8.7665   -8.1221   -2.7500   8.7665   -8.1221   -2.5000   8.7665   -8.1221   -2.2500
   8.7665   -8.1221   -2.0000   8.7665   -8.1221   -1.7500   8.7665   -8.1221   -1.5000
   8.7665   -8.1221   -1.2500   8.7665   -8.1221   -1.0000   8.7665   -8.1221   -0.7500
   8.7665   -8.1221   -0.5000   8.7665   -8.1221   -0.2500   8.9931   -8.0149  -14.7500
   8.9931   -8.0149  -14.5000   8.9931   -8.0149  -14.2500   8.9931   -8.0149  -14.0000
   8.9931   -8.0149  -13.7500   8.9931   -8.0149  -13.5000   8.9931   -8.0149  -13.2500
   8.9931   -8.0149  -13.0000   8.9931   -8.0149  -12.7500   8.9931   -8.0149  -12.5000
   8.9931   -8.0149  -12.2500   8.9931   -8.0149  -12.0000   8.9931   -8.0149  -11.7500
   8.9931   -8.0149  -11.5000   8.9931   -8.0149  -11.2500   8.9931   -8.0149  -11.0000
   8.9931   -8.0149  -10.7500   8.9931   -8.0149  -10.5000   8.9931   -8.0149  -10.2500
   8.9931   -8.0149  -10.0000   8.9931   -8.0149   -9.7500   8.9931   -8.0149   -9.5000
   8.9931   -8.0149   -9.2500   8.9931   -8.0149   -9.0000   8.9931   -8.0149   -8.7500
   8.9931   -8.0149   -8.5000   8.9931   -8.0149   -8.2500   8.9931   -8.0149   -8.0000
   8.9931   -8.0149   -7.7500   8.9931   -8.0149   -7.5000   8.9931   -8.0149   -7.2500
   8.9931   -8.0149   -7.0000   8.9931   -8.0149   -6.7500   8.9931   -8.0149   -6.5000
   8.9931   -8.0149   -6.2500   8.9931   -8.0149   -6.0000   8.9931   -8.0149   -5.7500
   8.9931   -8.0149   -5.5000   8.9931   -8.0149   -5.2500   8.9931   -8.0149   -5.0000
   8.9931   -8.0149   -4.7500   8.9931   -8.0149   -4.5000   8.9931   -8.0149   -4.2500
   8.9931   -8.0149   -4.0000   8.9931   -8.0149   -3.7500   8.9931   -8.0149   -3.5000
   8.9931   -8.0149   -3.2500   8.9931   -8.0149   -3.0000   8.9931   -8.0149   -2.7500
   8.9931   -8.0149   -2.5000   8.9931   -8.0149   -2.2500   8.9931   -8.0149   -2.0000
   8.9931   -8.0149   -1.7500   8.9931   -8.0149   -1.5000   8.9931   -8.0149   -1.2500
   8.9931   -8.0149   -1.0000   8.9931   -8.0149   -0.7500   8.9931   -8.0149   -0.5000
   8.9931   -8.0149   -0.2500   9.2178   -7.9039  -14.7500   9.2178   -7.9039  -14.5000
   9.2178   -7.9039  -14.2500   9.2178   -7.9039  -14.0000   9.2178   -7.9039  -13.7500
   9.2178   -7.9039  -13.5000   9.2178   -7.9039  -13.2500   9.2178   -7.9039  -13.0000
   9.2178   -7.9039  -12.7500   9.2178   -7.9039  -12.5000   9.2178   -7.9039  -12.2500
   9.2178   -7.9039  -12.0000   9.2178   -7.9039  -11.7500   9.2178   -7.9039  -11.5000
   9.2178   -7.9039  -11.2500   9.2178   -7.9039  -11.0000   9.2178   -7.9039  -10.7500
   9.2178   -7.9039  -10.5000   9.2178   -7.9039  -10.2500   9.2178   -7.9039  -10.0000
   9.2178   -7.9039   -9.7500   9.2178   -7.9039   -9.5000   9.2178   -7.9039   -9.2500
   9.2178   -7.9039   -9.0000   9.2178   -7.9039   -8.7500   9.2178   -7.9039   -8.5000
   9.2178   -7.9039   -8.2500   9.2178   -7.9039   -8.0000   9.2178   -7.9039   -7.7500
   9.2178   -7.9039   -7.5000   9.2178   -7.9039   -7.2500   9.2178   -7.9039   -7.0000
   9.2178   -7.9039   -6.7500   9.2178   -7.9039   -6.5000   9.2178   -7.9039   -6.2500
   9.2178   -7.9039   -6.0000   9.2178   -7.9039   -5.7500   9.2178   -7.9039   -5.5000
   9.2178   -7.9039   -5.2500   9.2178   -7.9039   -5.0000   9.2178   -7.9039   -4.7500
   9.2178   -7.9039   -4.5000   9.2178   -7.9039   -4.2500   9.2178   -7.9039   -4.0000
   9.2178   -7.9039   -3.7500   9.2178   -7.9039   -3.5000   9.2178   -7.9039   -3.2500
   9.2178   -7.9039   -3.0000   9.2178   -7.9039   -2.7500   9.2178   -7.9039   -2.5000
   9.2178   -7.9039   -2.2500   9.2178   -7.9039   -2.0000   9.2178   -7.9039   -1.7500
   9.2178   -7.9039   -1.5000   9.2178   -7.9039   -1.2500   9.2178   -7.9039   -1.0000
   9.2178   -7.9039   -0.7500   9.2178   -7.9039   -0.5000   9.2178   -7.9039   -0.2500
   9.4406   -7.7890  -14.7500   9.4406   -7.7890  -14.5000   9.4406   -7.7890  -14.2500
   9.4406   -7.7890  -14.0000   9.4406   -7.7890  -13.7500   9.4406   -7.7890  -13.5000
   9.4406   -7.7890  -13.2500   9.4406   -7.7890  -13.0000   9.4406   -7.7890  -12.7500
   9.4406   -7.7890  -12.5000   9.4406   -7.7890  -12.2500   9.4406   -7.7890  -12.0000
   9.4406   -7.7890  -11.7500   9.4406   -7.7890  -11.5000   9.4406   -7.7890  -11.2500
   9.4406   -7.7890  -11.0000   9.4406   -7.7890  -10.7500   9.4406   -7.7890  -10.5000
   9.4406   -7.7890  -10.2500   9.4406   -7.7890  -10.0000   9.4406   -7.7890   -9.7500
   9.4406   -7.7890   -9.5000   9.4406   -7.7890   -9.2500   9.4406   -7.7890   -9.0000
   9.4406   -7.7890   -8.7500   9.4406   -7.7890   -8.5000   9.4406   -7.7890   -8.2500
   9.4406   -7.7890   -8.0000   9.4406   -7.7890   -7.7500   9.4406   -7.7890   -7.5000
   9.4406   -7.7890   -7.2500   9.4406   -7.7890   -7.0000   9.4406   -7.7890   -6.7500
   9.4406   -7.7890   -6.5000   9.4406   -7.7890   -6.2500   9.4406   -7.7890   -6.0000
   9.4406   -7.7890   -5.7500   9.4406   -7.7890   -5.5000   9.4406   -7.7890   -5.2500
   9.4406   -7.7890   -5.0000   9.4406   -7.7890   -4.7500   9.4406   -7.7890   -4.5000
   9.4406   -7.7890   -4.2500   9.4406   -7.7890   -4.0000   9.4406   -7.7890   -3.7500
   9.4406   -7.7890   -3.5000   9.4406   -7.7890   -3.2500   9.4406   -7.7890   -3.0000
   9.4406   -7.7890   -2.7500   9.4406   -7.7890   -2.5000   9.4406   -7.7890   -2.2500
   9.4406   -7.7890   -2.0000   9.4406   -7.7890   -1.7500   9.4406   -7.7890   -1.5000
   9.4406   -7.7890   -1.2500   9.4406   -7.7890   -1.0000   9.4406   -7.7890   -0.7500
   9.4406   -7.7890   -0.5000   9.4406   -7.7890   -0.2500   9.6614   -7.6702  -14.7500
   9.6614   -7.6702  -14.5000   9.6614   -7.6702  -14.2500   9.6614   -7.6702  -14.0000
   9.6614   -7.6702  -13.7500   9.6614   -7.6702  -13.5000   9.6614   -7.6702  -13.2500
   9.6614   -7.6702  -13.0000   9.6614   -7.6702  -12.7500   9.6614   -7.6702  -12.5000
   9.6614   -7.6702  -12.2500   9.6614   -7.6702  -12.0000   9.6614   -7.6702  -11.7500
   9.6614   -7.6702  -11.5000   9.6614   -7.6702  -11.2500   9.6614   -7.6702  -11.0000
   9.6614   -7.6702  -10.7500   9.6614   -7.6702  -10.5000   9.6614   -7.6702  -10.2500
   9.6614   -7.6702  -10.0000   9.6614   -7.6702   -9.7500   9.6614   -7.6702   -9.5000
   9.6614   -7.6702   -9.2500   9.6614   -7.6702   -9.0000   9.6614   -7.6702   -8.7500
   9.6614   -7.6702   -8.5000   9.6614   -7.6702   -8.2500   9.6614   -7.6702   -8.0000
   9.6614   -7.6702   -7.7500   9.6614   -7.6702   -7.5000   9.6614   -7.6702   -7.2500
   9.6614   -7.6702   -7.0000   9.6614   -7.6702   -6.7500   9.6614   -7.6702   -6.5000
   9.6614   -7.6702   -6.2500   9.6614   -7.6702   -6.0000   9.6614   -7.6702   -5.7500
   9.6614   -7.6702   -5.5000   9.6614   -7.6702   -5.2500   9.6614   -7.6702   -5.0000
   9.6614   -7.6702   -4.7500   9.6614   -7.6702   -4.5000   9.6614   -7.6702   -4.2500
   9.6614   -7.6702   -4.0000   9.6614   -7.6702   -3.7500   9.6614   -7.6702   -3.5000
   9.6614   -7.6702   -3.2500   9.6614   -7.6702   -3.0000   9.6614   -7.6702   -2.7500
   9.6614   -7.6702   -2.5000   9.6614   -7.6702   -2.2500   9.6614   -7.6702   -2.0000
   9.6614   -7.6702   -1.7500   9.6614   -7.6702   -1.5000   9.6614   -7.6702   -1.2500
   9.6614   -7.6702   -1.0000   9.6614   -7.6702   -0.7500   9.6614   -7.6702   -0.5000
   9.6614   -7.6702   -0.2500   9.8799   -7.5474  -14.7500   9.8799   -7.5474  -14.5000
   9.8799   -7.5474  -14.2500   9.8799   -7.5474  -14.0000   9.8799   -7.5474  -13.7500
   9.8799   -7.5474  -13.5000   9.8799   -7.5474  -13.2500   9.8799   -7.5474  -13.0000
   9.8799   -7.5474  -12.7500   9.8799   -7.5474  -12.5000   9.8799   -7.5474  -12.2500
   9.8799   -7.5474  -12.0000   9.8799   -7.5474  -11.7500   9.8799   -7.5474  -11.5000
   9.8799   -7.5474  -11.2500   9.8799   -7.5474  -11.0000   9.8799   -7.5474  -10.7500
   9.8799   -7.5474  -10.5000   9.8799   -7.5474  -10.2500   9.8799   -7.5474  -10.0000
   9.8799   -7.5474   -9.7500   9.8799   -7.5474   -9.5000   9.8799   -7.5474   -9.2500
   9.8799   -7.5474   -9.0000   9.8799   -7.5474   -8.7500   9.8799   -7.5474   -8.5000
   9.8799   -7.5474   -8.2500   9.8799   -7.5474   -8.0000   9.8799   -7.5474   -7.7500
   9.8799   -7.5474   -7.5000   9.8799   -7.5474   -7.2500   9.8799   -7.5474   -7.0000
   9.8799   -7.5474   -6.7500   9.8799   -7.5474   -6.5000   9.8799   -7.5474   -6.2500
   9.8799   -7.5474   -6.0000   9.8799   -7.5474   -5.7500   9.8799   -7.5474   -5.5000
   9.8799   -7.5474   -5.2500   9.8799   -7.5474   -5.0000   9.8799   -7.5474   -4.7500
   9.8799   -7.5474   -4.5000   9.8799   -7.5474   -4.2500   9.8799   -7.5474   -4.0000
   9.8799   -7.5474   -3.7500   9.8799   -7.5474   -3.5000   9.8799   -7.5474   -3.2500
   9.8799   -7.5474   -3.0000   9.8799   -7.5474   -2.7500   9.8799   -7.5474   -2.5000
   9.8799   -7.5474   -2.2500   9.8799   -7.5474   -2.0000   9.8799   -7.5474   -1.7500
   9.8799   -7.5474   -1.5000   9.8799   -7.5474   -1.2500   9.8799   -7.5474   -1.0000
   9.8799   -7.5474   -0.7500   9.8799   -7.5474   -0.5000   9.8799   -7.5474   -0.2500
  10.0960   -7.4204  -14.7500  10.0960   -7.4204  -14.5000  10.0960   -7.4204  -14.2500
  10.0960   -7.4204  -14.0000  10.0960   -7.4204  -13.7500  10.0960   -7.4204  -13.5000
  10.0960   -7.4204  -13.2500  10.0960   -7.4204  -13.0000  10.0960   -7.4204  -12.7500
  10.0960   -7.4204  -12.5000  10.0960   -7.4204  -12.2500  10.0960   -7.4204  -12.0000
  10.0960   -7.4204  -11.7500  10.0960   -7.4204  -11.5000  10.0960   -7.4204  -11.2500
  10.0960   -7.4204  -11.0000  10.0960   -7.4204  -10.7500  10.0960   -7.4204  -10.5000
  10.0960   -7.4204  -10.2500  10.0960   -7.4204  -10.0000  10.0960   -7.4204   -9.7500
  10.0960   -7.4204   -9.5000  10.0960   -7.4204   -9.2500  10.0960   -7.4204   -9.0000
  10.0960   -7.4204   -8.7500  10.0960   -7.4204   -8.5000  10.0960   -7.4204   -8.2500
  10.0960   -7.4204   -8.0000  10.0960   -7.4204   -7.7500  10.0960   -7.4204   -7.5000
  10.0960   -7.4204   -7.2500  10.0960   -7.4204   -7.0000  10.0960   -7.4204   -6.7500
  10.0960   -7.4204   -6.5000  10.0960   -7.4204   -6.2500  10.0960   -7.4204   -6.0000
  10.0960   -7.4204   -5.7500  10.0960   -7.4204   -5.5000  10.0960   -7.4204   -5.2500
  10.0960   -7.4204   -5.0000  10.0960   -7.4204   -4.7500  10.0960   -7.4204   -4.5000
  10.0960   -7.4204   -4.2500  10.0960   -7.4204   -4.0000  10.0960   -7.4204   -3.7500
  10.0960   -7.4204   -3.5000  10.0960   -7.4204   -3.2500  10.0960   -7.4204   -3.0000
  10.0960   -7.4204   -2.7500  10.0960   -7.4204   -2.5000  10.0960   -7.4204   -2.2500
  10.0960   -7.4204   -2.0000  10.0960   -7.4204   -1.7500  10.0960   -7.4204   -1.5000
  10.0960   -7.4204   -1.2500  10.0960   -7.4204   -1.0000  10.0960   -7.4204   -0.7500
  10.0960   -7.4204   -0.5000  10.0960   -7.4204   -0.2500  10.3097   -7.2894  -14.7500
  10.3097   -7.2894  -14.5000  10.3097   -7.2894  -14.2500  10.3097   -7.2894  -14.0000
  10.3097   -7.2894  -13.7500  10.3097   -7.2894  -13.5000  10.3097   -7.2894  -13.2500
  10.3097   -7.2894  -13.0000  10.3097   -7.2894  -12.7500  10.3097   -7.2894  -12.5000
  10.3097   -7.2894  -12.2500  10.3097   -7.2894  -12.0000  10.3097   -7.2894  -11.7500
  10.3097   -7.2894  -11.5000  10.3097   -7.2894  -11.2500  10.3097   -7.2894  -11.0000
  10.3097   -7.2894  -10.7500  10.3097   -7.2894  -10.5000  10.3097   -7.2894  -10.2500
  10.3097   -7.2894  -10.0000  10.3097   -7.2894   -9.7500  10.3097   -7.2894   -9.5000
  10.3097   -7.2894   -9.2500  10.3097   -7.2894   -9.0000  10.3097   -7.2894   -8.7500
  10.3097   -7.2894   -8.5000  10.3097   -7.2894   -8.2500  10.3097   -7.2894   -8.0000
  10.3097   -7.2894   -7.7500  10.3097   -7.2894   -7.5000  10.3097   -7.2894   -7.2500
  10.3097   -7.2894   -7.0000  10.3097   -7.2894   -6.7500  10.3097   -7.2894   -6.5000
  10.3097   -7.2894   -6.2500  10.3097   -7.2894   -6.0000  10.3097   -7.2894   -5.7500
  10.3097   -7.2894   -5.5000  10.3097   -7.2894   -5.2500  10.3097   -7.2894   -5.0000
  10.3097   -7.2894   -4.7500  10.3097   -7.2894   -4.5000  10.3097   -7.2894   -4.2500
  10.3097   -7.2894   -4.0000  10.3097   -7.2894   -3.7500  10.3097   -7.2894   -3.5000
  10.3097   -7.2894   -3.2500  10.3097   -7.2894   -3.0000  10.3097   -7.2894   -2.7500
  10.3097   -7.2894   -2.5000  10.3097   -7.2894   -2.2500  10.3097   -7.2894   -2.0000
  10.3097   -7.2894   -1.7500  10.3097   -7.2894   -1.5000  10.3097   -7.2894   -1.2500
  10.3097   -7.2894   -1.0000  10.3097   -7.2894   -0.7500  10.3097   -7.2894   -0.5000
  10.3097   -7.2894   -0.2500  10.5207   -7.1541  -14.7500  10.5207   -7.1541  -14.5000
  10.5207   -7.1541  -14.2500  10.5207   -7.1541  -14.0000  10.5207   -7.1541  -13.7500
  10.5207   -7.1541  -13.5000  10.5207   -7.1541  -13.2500  10.5207   -7.1541  -13.0000
  10.5207   -7.1541  -12.7500  10.5207   -7.1541  -12.5000  10.5207   -7.1541  -12.2500
  10.5207   -7.1541  -12.0000  10.5207   -7.1541  -11.7500  10.5207   -7.1541  -11.5000
  10.5207   -7.1541  -11.2500  10.5207   -7.1541  -11.0000  10.5207   -7.1541  -10.7500
  10.5207   -7.1541  -10.5000  10.5207   -7.1541  -10.2500  10.5207   -7.1541  -10.0000
  10.5207   -7.1541   -9.7500  10.5207   -7.1541   -9.5000  10.5207   -7.1541   -9.2500
  10.5207   -7.1541   -9.0000  10.5207   -7.1541   -8.7500  10.5207   -7.1541   -8.5000
  10.5207   -7.1541   -8.2500  10.5207   -7.1541   -8.0000  10.5207   -7.1541   -7.7500
  10.5207   -7.1541   -7.5000  10.5207   -7.1541   -7.2500  10.5207   -7.1541   -7.0000
  10.5207   -7.1541   -6.7500  10.5207   -7.1541   -6.5000  10.5207   -7.1541   -6.2500
  10.5207   -7.1541   -6.0000  10.5207   -7.1541   -5.7500  10.5207   -7.1541   -5.5000
  10.5207   -7.1541   -5.2500  10.5207   -7.1541   -5.0000  10.5207   -7.1541   -4.7500
  10.5207   -7.1541   -4.5000  10.5207   -7.1541   -4.2500  10.5207   -7.1541   -4.0000
  10.5207   -7.1541   -3.7500  10.5207   -7.1541   -3.5000  10.5207   -7.1541   -3.2500
  10.5207   -7.1541   -3.0000  10.5207   -7.1541   -2.7500  10.5207   -7.1541   -2.5000
  10.5207   -7.1541   -2.2500  10.5207   -7.1541   -2.0000  10.5207   -7.1541   -1.7500
  10.5207   -7.1541   -1.5000  10.5207   -7.1541   -1.2500  10.5207   -7.1541   -1.0000
  10.5207   -7.1541   -0.7500  10.5207   -7.1541   -0.5000  10.5207   -7.1541   -0.2500
  10.7290   -7.0145  -14.7500  10.7289   -7.0145  -14.5000  10.7289   -7.0145  -14.2500
  10.7289   -7.0145  -14.0000  10.7289   -7.0145  -13.7500  10.7289   -7.0145  -13.5000
  10.7289   -7.0145  -13.2500  10.7289   -7.0145  -13.0000  10.7289   -7.0145  -12.7500
  10.7289   -7.0145  -12.5000  10.7289   -7.0145  -12.2500  10.7289   -7.0145  -12.0000
  10.7289   -7.0145  -11.7500  10.7289   -7.0145  -11.5000  10.7289   -7.0145  -11.2500
  10.7289   -7.0145  -11.0000  10.7289   -7.0145  -10.7500  10.7289   -7.0145  -10.5000
  10.7289   -7.0145  -10.2500  10.7289   -7.0145  -10.0000  10.7289   -7.0145   -9.7500
  10.7289   -7.0145   -9.5000  10.7289   -7.0145   -9.2500  10.7289   -7.0145   -9.0000
  10.7289   -7.0145   -8.7500  10.7289   -7.0145   -8.5000  10.7289   -7.0145   -8.2500
  10.7289   -7.0145   -8.0000  10.7289   -7.0145   -7.7500  10.7289   -7.0145   -7.5000
  10.7289   -7.0145   -7.2500  10.7289   -7.0145   -7.0000  10.7289   -7.0145   -6.7500
  10.7289   -7.0145   -6.5000  10.7289   -7.0145   -6.2500  10.7289   -7.0145   -6.0000
  10.7289   -7.0145   -5.7500  10.7289   -7.0145   -5.5000  10.7289   -7.0145   -5.2500
  10.7289   -7.0145   -5.0000  10.7289   -7.0145   -4.7500  10.7289   -7.0145   -4.5000
  10.7289   -7.0145   -4.2500  10.7289   -7.0145   -4.0000  10.7289   -7.0145   -3.7500
  10.7289   -7.0145   -3.5000  10.7289   -7.0145   -3.2500  10.7289   -7.0145   -3.0000
  10.7289   -7.0145   -2.7500  10.7289   -7.0145   -2.5000  10.7289   -7.0145   -2.2500
  10.7289   -7.0145   -2.0000  10.7289   -7.0145   -1.7500  10.7289   -7.0145   -1.5000
  10.7289   -7.0145   -1.2500  10.7289   -7.0145   -1.0000  10.7289   -7.0145   -0.7500
  10.7289   -7.0145   -0.5000  10.7289   -7.0145   -0.2500  10.9343   -6.8707  -14.7500
  10.9342   -6.8707  -14.5000  10.9342   -6.8707  -14.2500  10.9342   -6.8707  -14.0000
  10.9342   -6.8707  -13.7500  10.9342   -6.8707  -13.5000  10.9342   -6.8707  -13.2500
  10.9342   -6.8707  -13.0000  10.9342   -6.8707  -12.7500  10.9342   -6.8707  -12.5000
  10.9342   -6.8707  -12.2500  10.9342   -6.8707  -12.0000  10.9342   -6.8707  -11.7500
  10.9342   -6.8707  -11.5000  10.9342   -6.8707  -11.2500  10.9342   -6.8707  -11.0000
  10.9342   -6.8707  -10.7500  10.9342   -6.8707  -10.5000  10.9342   -6.8707  -10.2500
  10.9342   -6.8707  -10.0000  10.9342   -6.8707   -9.7500  10.9342   -6.8707   -9.5000
  10.9342   -6.8707   -9.2500  10.9342   -6.8707   -9.0000  10.9342   -6.8707   -8.7500
  10.9342   -6.8707   -8.5000  10.9342   -6.8707   -8.2500  10.9342   -6.8707   -8.0000
  10.9342   -6.8707   -7.7500  10.9342   -6.8707   -7.5000  10.9342   -6.8707   -7.2500
  10.9342   -6.8707   -7.0000  10.9342   -6.8707   -6.7500  10.9342   -6.8707   -6.5000
  10.9342   -6.8707   -6.2500  10.9342   -6.8707   -6.0000  10.9342   -6.8707   -5.7500
  10.9342   -6.8707   -5.5000  10.9342   -6.8707   -5.2500  10.9342   -6.8707   -5.0000
  10.9342   -6.8707   -4.7500  10.9342   -6.8707   -4.5000  10.9342   -6.8707   -4.2500
  10.9342   -6.8707   -4.0000  10.9342   -6.8707   -3.7500  10.9342   -6.8707   -3.5000
  10.9342   -6.8707   -3.2500  10.9342   -6.8707   -3.0000  10.9342   -6.8707   -2.7500
  10.9342   -6.8707   -2.5000  10.9342   -6.8707   -2.2500  10.9342   -6.8707   -2.0000
  10.9342   -6.8707   -1.7500  10.9342   -6.8707   -1.5000  10.9342   -6.8707   -1.2500
  10.9342   -6.8707   -1.0000  10.9342   -6.8707   -0.7500  10.9342   -6.8707   -0.5000
  10.9342   -6.8707   -0.2500  11.1364   -6.7225  -14.7500  11.1364   -6.7225  -14.5000
  11.1364   -6.7226  -14.2500  11.1364   -6.7226  -14.0000  11.1364   -6.7226  -13.7500
  11.1364   -6.7226  -13.5000  11.1364   -6.7226  -13.2500  11.1364   -6.7226  -13.0000
  11.1364   -6.7226  -12.7500  11.1364   -6.7226  -12.5000  11.1364   -6.7226  -12.2500
  11.1364   -6.7226  -12.0000  11.1364   -6.7226  -11.7500  11.1364   -6.7226  -11.5000
  11.1364   -6.7226  -11.2500  11.1364   -6.7226  -11.0000  11.1364   -6.7226  -10.7500
  11.1364   -6.7226  -10.5000  11.1364   -6.7226  -10.2500  11.1364   -6.7226  -10.0000
  11.1364   -6.7226   -9.7500  11.1364   -6.7226   -9.5000  11.1364   -6.7226   -9.2500
  11.1364   -6.7226   -9.0000  11.1364   -6.7226   -8.7500  11.1364   -6.7226   -8.5000
  11.1364   -6.7226   -8.2500  11.1364   -6.7226   -8.0000  11.1364   -6.7226   -7.7500
  11.1364   -6.7226   -7.5000  11.1364   -6.7226   -7.2500  11.1364   -6.7226   -7.0000
  11.1364   -6.7226   -6.7500  11.1364   -6.7226   -6.5000  11.1364   -6.7226   -6.2500
  11.1364   -6.7226   -6.0000  11.1364   -6.7226   -5.7500  11.1364   -6.7226   -5.5000
  11.1364   -6.7226   -5.2500  11.1364   -6.7226   -5.0000  11.1364   -6.7226   -4.7500
  11.1364   -6.7226   -4.5000  11.1364   -6.7226   -4.2500  11.1364   -6.7226   -4.0000
  11.1364   -6.7226   -3.7500  11.1364   -6.7226   -3.5000  11.1364   -6.7226   -3.2500
  11.1364   -6.7226   -3.0000  11.1364   -6.7226   -2.7500  11.1364   -6.7226   -2.5000
  11.1364   -6.7226   -2.2500  11.1364   -6.7226   -2.0000  11.1364   -6.7226   -1.7500
  11.1364   -6.7226   -1.5000  11.1364   -6.7226   -1.2500  11.1364   -6.7226   -1.0000
  11.1364   -6.7226   -0.7500  11.1364   -6.7226   -0.5000  11.1364   -6.7226   -0.2500
  11.3354   -6.5700  -14.7500  11.3353   -6.5700  -14.5000  11.3353   -6.5701  -14.2500
  11.3353   -6.5701  -14.0000  11.3353   -6.5701  -13.7500  11.3353   -6.5701  -13.5000
  11.3353   -6.5701  -13.2500  11.3353   -6.5701  -13.0000  11.3353   -6.5701  -12.7500
  11.3353   -6.5701  -12.5000  11.3353   -6.5701  -12.2500  11.3353   -6.5701  -12.0000
  11.3353   -6.5701  -11.7500  11.3353   -6.5701  -11.5000  11.3353   -6.5701  -11.2500
  11.3353   -6.5701  -11.0000  11.3353   -6.5701  -10.7500  11.3353   -6.5701  -10.5000
  11.3353   -6.5701  -10.2500  11.3353   -6.5701  -10.0000  11.3353   -6.5701   -9.7500
  11.3353   -6.5701   -9.5000  11.3353   -6.5701   -9.2500  11.3353   -6.5701   -9.0000
  11.3353   -6.5701   -8.7500  11.3353   -6.5701   -8.5000  11.3353   -6.5701   -8.2500
  11.3353   -6.5701   -8.0000  11.3353   -6.5701   -7.7500  11.3353   -6.5701   -7.5000
  11.3353   -6.5701   -7.2500  11.3353   -6.5701   -7.0000  11.3353   -6.5701   -6.7500
  11.3353   -6.5701   -6.5000  11.3353   -6.5701   -6.2500  11.3353   -6.5701   -6.0000
  11.3353   -6.5701   -5.7500  11.3353   -6.5701   -5.5000  11.3353   -6.5701   -5.2500
  11.3353   -6.5701   -5.0000  11.3353   -6.5701   -4.7500  11.3353   -6.5701   -4.5000
  11.3353   -6.5701   -4.2500  11.3353   -6.5701   -4.0000  11.3353   -6.5701   -3.7500
  11.3353   -6.5701   -3.5000  11.3353   -6.5701   -3.2500  11.3353   -6.5701   -3.0000
  11.3353   -6.5701   -2.7500  11.3353   -6.5701   -2.5000  11.3353   -6.5701   -2.2500
  11.3353   -6.5701   -2.0000  11.3353   -6.5701   -1.7500  11.3353   -6.5701   -1.5000
  11.3353   -6.5701   -1.2500  11.3353   -6.5701   -1.0000  11.3353   -6.5701   -0.7500
  11.3353   -6.5701   -0.5000  11.3353   -6.5701   -0.2500  11.5309   -6.4132  -14.7500
  11.5308   -6.4132  -14.5000  11.5308   -6.4132  -14.2500  11.5308   -6.4132  -14.0000
  11.5308   -6.4132  -13.7500  11.5308   -6.4132  -13.5000  11.5308   -6.4132  -13.2500
  11.5308   -6.4132  -13.0000  11.5308   -6.4132  -12.7500  11.5308   -6.4132  -12.5000
  11.5308   -6.4132  -12.2500  11.5308   -6.4132  -12.0000  11.5308   -6.4132  -11.7500
  11.5308   -6.4132  -11.5000  11.5308   -6.4132  -11.2500  11.5308   -6.4132  -11.0000
  11.5308   -6.4132  -10.7500  11.5308   -6.4132  -10.5000  11.5308   -6.4132  -10.2500
  11.5308   -6.4132  -10.0000  11.5308   -6.4132   -9.7500  11.5308   -6.4132   -9.5000
  11.5308   -6.4132   -9.2500  11.5308   -6.4132   -9.0000  11.5308   -6.4132   -8.7500
  11.5308   -6.4132   -8.5000  11.5308   -6.4132   -8.2500  11.5308   -6.4132   -8.0000
  11.5308   -6.4132   -7.7500  11.5308   -6.4132   -7.5000  11.5308   -6.4132   -7.2500
  11.5308   -6.4132   -7.0000  11.5308   -6.4132   -6.7500  11.5308   -6.4132   -6.5000
  11.5308   -6.4132   -6.2500  11.5308   -6.4132   -6.0000  11.5308   -6.4132   -5.7500
  11.5308   -6.4132   -5.5000  11.5308   -6.4132   -5.2500  11.5308   -6.4132   -5.0000
  11.5308   -6.4132   -4.7500  11.5308   -6.4132   -4.5000  11.5308   -6.4132   -4.2500
  11.5308   -6.4132   -4.0000  11.5308   -6.4132   -3.7500  11.5308   -6.4132   -3.5000
  11.5308   -6.4132   -3.2500  11.5308   -6.4132   -3.0000  11.5308   -6.4132   -2.7500
  11.5308   -6.4132   -2.5000  11.5308   -6.4132   -2.2500  11.5308   -6.4132   -2.0000
  11.5308   -6.4132   -1.7500  11.5308   -6.4132   -1.5000  11.5308   -6.4132   -1.2500
  11.5308   -6.4132   -1.0000  11.5308   -6.4132   -0.7500  11.5308   -6.4132   -0.5000
  11.5308   -6.4132   -0.2500  11.7228   -6.2520  -14.7500  11.7228   -6.2520  -14.5000
  11.7227   -6.2520  -14.2500  11.7227   -6.2520  -14.0000  11.7227   -6.2520  -13.7500
  11.7227   -6.2520  -13.5000  11.7227   -6.2520  -13.2500  11.7227   -6.2520  -13.0000
  11.7227   -6.2520  -12.7500  11.7227   -6.2520  -12.5000  11.7227   -6.2520  -12.2500
  11.7227   -6.2520  -12.0000  11.7227   -6.2520  -11.7500  11.7227   -6.2520  -11.5000
  11.7227   -6.2520  -11.2500  11.7227   -6.2520  -11.0000  11.7227   -6.2520  -10.7500
  11.7227   -6.2520  -10.5000  11.7227   -6.2520  -10.2500  11.7227   -6.2520  -10.0000
  11.7227   -6.2520   -9.7500  11.7227   -6.2520   -9.5000  11.7227   -6.2520   -9.2500
  11.7227   -6.2520   -9.0000  11.7227   -6.2520   -8.7500  11.7227   -6.2520   -8.5000
  11.7227   -6.2520   -8.2500  11.7227   -6.2520   -8.0000  11.7227   -6.2520   -7.7500
  11.7227   -6.2520   -7.5000  11.7227   -6.2520   -7.2500  11.7227   -6.2520   -7.0000
  11.7227   -6.2520   -6.7500  11.7227   -6.2520   -6.5000  11.7227   -6.2520   -6.2500
  11.7227   -6.2520   -6.0000  11.7227   -6.2520   -5.7500  11.7227   -6.2520   -5.5000
  11.7227   -6.2520   -5.2500  11.7227   -6.2520   -5.0000  11.7227   -6.2520   -4.7500
  11.7227   -6.2520   -4.5000  11.7227   -6.2520   -4.2500  11.7227   -6.2520   -4.0000
  11.7227   -6.2520   -3.7500  11.7227   -6.2520   -3.5000  11.7227   -6.2520   -3.2500
  11.7227   -6.2520   -3.0000  11.7227   -6.2520   -2.7500  11.7227   -6.2520   -2.5000
  11.7227   -6.2520   -2.2500  11.7227   -6.2520   -2.0000  11.7227   -6.2520   -1.7500
  11.7227   -6.2520   -1.5000  11.7227   -6.2520   -1.2500  11.7227   -6.2520   -1.0000
  11.7227   -6.2520   -0.7500  11.7227   -6.2520   -0.5000  11.7227   -6.2520   -0.2500
  11.9110   -6.0865  -14.7500  11.9110   -6.0865  -14.5000  11.9110   -6.0865  -14.2500
  11.9110   -6.0865  -14.0000  11.9110   -6.0865  -13.7500  11.9110   -6.0865  -13.5000
  11.9110   -6.0865  -13.2500  11.9110   -6.0865  -13.0000  11.9110   -6.0865  -12.7500
  11.9110   -6.0865  -12.5000  11.9110   -6.0865  -12.2500  11.9110   -6.0865  -12.0000
  11.9110   -6.0865  -11.7500  11.9110   -6.0865  -11.5000  11.9110   -6.0865  -11.2500
  11.9110   -6.0865  -11.0000  11.9110   -6.0865  -10.7500  11.9110   -6.0865  -10.5000
  11.9110   -6.0865  -10.2500  11.9110   -6.0865  -10.0000  11.9110   -6.0865   -9.7500
  11.9110   -6.0865   -9.5000  11.9110   -6.0865   -9.2500  11.9110   -6.0865   -9.0000
  11.9110   -6.0865   -8.7500  11.9110   -6.0865   -8.5000  11.9110   -6.0865   -8.2500
  11.9110   -6.0865   -8.0000  11.9110   -6.0865   -7.7500  11.9110   -6.0865   -7.5000
  11.9110   -6.0865   -7.2500  11.9110   -6.0865   -7.0000  11.9110   -6.0865   -6.7500
  11.9110   -6.0865   -6.5000  11.9110   -6.0865   -6.2500  11.9110   -6.0865   -6.0000
  11.9110   -6.0865   -5.7500  11.9110   -6.0865   -5.5000  11.9110   -6.0865   -5.2500
  11.9110   -6.0865   -5.0000  11.9110   -6.0865   -4.7500  11.9110   -6.0865   -4.5000
  11.9110   -6.0865   -4.2500  11.9110   -6.0865   -4.0000  11.9110   -6.0865   -3.7500
  11.9110   -6.0865   -3.5000  11.9110   -6.0865   -3.2500  11.9110   -6.0865   -3.0000
  11.9110   -6.0865   -2.7500  11.9110   -6.0865   -2.5000  11.9110   -6.0865   -2.2500
  11.9110   -6.0865   -2.0000  11.9110   -6.0865   -1.7500  11.9110   -6.0865   -1.5000
  11.9110   -6.0865   -1.2500  11.9110   -6.0865   -1.0000  11.9110   -6.0865   -0.7500
  11.9110   -6.0865   -0.5000  11.9110   -6.0865   -0.2500  12.0954   -5.9166  -14.7500
  12.0953   -5.9167  -14.5000  12.0953   -5.9167  -14.2500  12.0953   -5.9167  -14.0000
  12.0953   -5.9167  -13.7500  12.0953   -5.9167  -13.5000  12.0953   -5.9167  -13.2500
  12.0953   -5.9167  -13.0000  12.0953   -5.9167  -12.7500  12.0953   -5.9167  -12.5000
  12.0953   -5.9167  -12.2500  12.0953   -5.9167  -12.0000  12.0953   -5.9167  -11.7500
  12.0953   -5.9167  -11.5000  12.0953   -5.9167  -11.2500  12.0953   -5.9167  -11.0000
  12.0953   -5.9167  -10.7500  12.0953   -5.9167  -10.5000  12.0953   -5.9167  -10.2500
  12.0953   -5.9167  -10.0000  12.0953   -5.9167   -9.7500  12.0953   -5.9167   -9.5000
  12.0953   -5.9167   -9.2500  12.0953   -5.9167   -9.0000  12.0953   -5.9167   -8.7500
  12.0953   -5.9167   -8.5000  12.0953   -5.9167   -8.2500  12.0953   -5.9167   -8.0000
  12.0953   -5.9167   -7.7500  12.0953   -5.9167   -7.5000  12.0953   -5.9167   -7.2500
  12.0953   -5.9167   -7.0000  12.0953   -5.9167   -6.7500  12.0953   -5.9167   -6.5000
  12.0953   -5.9167   -6.2500  12.0953   -5.9167   -6.0000  12.0953   -5.9167   -5.7500
  12.0953   -5.9167   -5.5000  12.0953   -5.9167   -5.2500  12.0953   -5.9167   -5.0000
  12.0953   -5.9167   -4.7500  12.0953   -5.9167   -4.5000  12.0953   -5.9167   -4.2500
  12.0953   -5.9167   -4.0000  12.0953   -5.9167   -3.7500  12.0953   -5.9167   -3.5000
  12.0953   -5.9167   -3.2500  12.0953   -5.9167   -3.0000  12.0953   -5.9167   -2.7500
  12.0953   -5.9167   -2.5000  12.0953   -5.9167   -2.2500  12.0953   -5.9167   -2.0000
  12.0953   -5.9167   -1.7500  12.0953   -5.9167   -1.5000  12.0953   -5.9167   -1.2500
  12.0953   -5.9167   -1.0000  12.0953   -5.9167   -0.7500  12.0953   -5.9167   -0.5000
  12.0953   -5.9167   -0.2500  12.2758   -5.7425  -14.7500  12.2757   -5.7426  -14.5000
  12.2757   -5.7426  -14.2500  12.2757   -5.7426  -14.0000  12.2757   -5.7426  -13.7500
  12.2757   -5.7426  -13.5000  12.2757   -5.7426  -13.2500  12.2757   -5.7426  -13.0000
  12.2757   -5.7426  -12.7500  12.2757   -5.7426  -12.5000  12.2757   -5.7426  -12.2500
  12.2757   -5.7426  -12.0000  12.2757   -5.7426  -11.7500  12.2757   -5.7426  -11.5000
  12.2757   -5.7426  -11.2500  12.2757   -5.7426  -11.0000  12.2757   -5.7426  -10.7500
  12.2757   -5.7426  -10.5000  12.2757   -5.7426  -10.2500  12.2757   -5.7426  -10.0000
  12.2757   -5.7426   -9.7500  12.2757   -5.7426   -9.5000  12.2757   -5.7426   -9.2500
  12.2757   -5.7426   -9.0000  12.2757   -5.7426   -8.7500  12.2757   -5.7426   -8.5000
  12.2757   -5.7426   -8.2500  12.2757   -5.7426   -8.0000  12.2757   -5.7426   -7.7500
  12.2757   -5.7426   -7.5000  12.2757   -5.7426   -7.2500  12.2757   -5.7426   -7.0000
  12.2757   -5.7426   -6.7500  12.2757   -5.7426   -6.5000  12.2757   -5.7426   -6.2500
  12.2757   -5.7426   -6.0000  12.2757   -5.7426   -5.7500  12.2757   -5.7426   -5.5000
  12.2757   -5.7426   -5.2500  12.2757   -5.7426   -5.0000  12.2757   -5.7426   -4.7500
  12.2757   -5.7426   -4.5000  12.2757   -5.7426   -4.2500  12.2757   -5.7426   -4.0000
  12.2757   -5.7426   -3.7500  12.2757   -5.7426   -3.5000  12.2757   -5.7426   -3.2500
  12.2757   -5.7426   -3.0000  12.2757   -5.7426   -2.7500  12.2757   -5.7426   -2.5000
  12.2757   -5.7426   -2.2500  12.2757   -5.7426   -2.0000  12.2757   -5.7426   -1.7500
  12.2757   -5.7426   -1.5000  12.2757   -5.7426   -1.2500  12.2757   -5.7426   -1.0000
  12.2757   -5.7426   -0.7500  12.2757   -5.7426   -0.5000  12.2757   -5.7426   -0.2500
  12.4520   -5.5642  -14.7500  12.4520   -5.5643  -14.5000  12.4519   -5.5643  -14.2500
  12.4519   -5.5643  -14.0000  12.4519   -5.5643  -13.7500  12.4519   -5.5643  -13.5000
  12.4519   -5.5643  -13.2500  12.4519   -5.5643  -13.0000  12.4519   -5.5643  -12.7500
  12.4519   -5.5643  -12.5000  12.4519   -5.5643  -12.2500  12.4519   -5.5643  -12.0000
  12.4519   -5.5643  -11.7500  12.4519   -5.5643  -11.5000  12.4519   -5.5643  -11.2500
  12.4519   -5.5643  -11.0000  12.4519   -5.5643  -10.7500  12.4519   -5.5643  -10.5000
  12.4519   -5.5643  -10.2500  12.4519   -5.5643  -10.0000  12.4519   -5.5643   -9.7500
  12.4519   -5.5643   -9.5000  12.4519   -5.5643   -9.2500  12.4519   -5.5643   -9.0000
  12.4519   -5.5643   -8.7500  12.4519   -5.5643   -8.5000  12.4519   -5.5643   -8.2500
  12.4519   -5.5643   -8.0000  12.4519   -5.5643   -7.7500  12.4519   -5.5643   -7.5000
  12.4519   -5.5643   -7.2500  12.4519   -5.5643   -7.0000  12.4519   -5.5643   -6.7500
  12.4519   -5.5643   -6.5000  12.4519   -5.5643   -6.2500  12.4519   -5.5643   -6.0000
  12.4519   -5.5643   -5.7500  12.4519   -5.5643   -5.5000  12.4519   -5.5643   -5.2500
  12.4519   -5.5643   -5.0000  12.4519   -5.5643   -4.7500  12.4519   -5.5643   -4.5000
  12.4519   -5.5643   -4.2500  12.4519   -5.5643   -4.0000  12.4519   -5.5643   -3.7500
  12.4519   -5.5643   -3.5000  12.4519   -5.5643   -3.2500  12.4519   -5.5643   -3.0000
  12.4519   -5.5643   -2.7500  12.4519   -5.5643   -2.5000  12.4519   -5.5643   -2.2500
  12.4519   -5.5643   -2.0000  12.4519   -5.5643   -1.7500  12.4519   -5.5643   -1.5000
  12.4519   -5.5643   -1.2500  12.4519   -5.5643   -1.0000  12.4519   -5.5643   -0.7500
  12.4519   -5.5643   -0.5000  12.4519   -5.5643   -0.2500  12.6241   -5.3818  -14.7500
  12.6240   -5.3819  -14.5000  12.6240   -5.3819  -14.2500  12.6240   -5.3819  -14.0000
  12.6240   -5.3819  -13.7500  12.6240   -5.3819  -13.5000  12.6240   -5.3819  -13.2500
  12.6240   -5.3819  -13.0000  12.6240   -5.3819  -12.7500  12.6240   -5.3819  -12.5000
  12.6240   -5.3819  -12.2500  12.6240   -5.3819  -12.0000  12.6240   -5.3819  -11.7500
  12.6240   -5.3819  -11.5000  12.6240   -5.3819  -11.2500  12.6240   -5.3819  -11.0000
  12.6240   -5.3819  -10.7500  12.6240   -5.3819  -10.5000  12.6240   -5.3819  -10.2500
  12.6240   -5.3819  -10.0000  12.6240   -5.3819   -9.7500  12.6240   -5.3819   -9.5000
  12.6240   -5.3819   -9.2500  12.6240   -5.3819   -9.0000  12.6240   -5.3819   -8.7500
  12.6240   -5.3819   -8.5000  12.6240   -5.3819   -8.2500  12.6240   -5.3819   -8.0000
  12.6240   -5.3819   -7.7500  12.6240   -5.3819   -7.5000  12.6240   -5.3819   -7.2500
  12.6240   -5.3819   -7.0000  12.6240   -5.3819   -6.7500  12.6240   -5.3819   -6.5000
  12.6240   -5.3819   -6.2500  12.6240   -5.3819   -6.0000  12.6240   -5.3819   -5.7500
  12.6240   -5.3819   -5.5000  12.6240   -5.3819   -5.2500  12.6240   -5.3819   -5.0000
  12.6240   -5.3819   -4.7500  12.6240   -5.3819   -4.5000  12.6240   -5.3819   -4.2500
  12.6240   -5.3819   -4.0000  12.6240   -5.3819   -3.7500  12.6240   -5.3819   -3.5000
  12.6240   -5.3819   -3.2500  12.6240   -5.3819   -3.0000  12.6240   -5.3819   -2.7500
  12.6240   -5.3819   -2.5000  12.6240   -5.3819   -2.2500  12.6240   -5.3819   -2.0000
  12.6240   -5.3819   -1.7500  12.6240   -5.3819   -1.5000  12.6240   -5.3819   -1.2500
  12.6240   -5.3819   -1.0000  12.6240   -5.3819   -0.7500  12.6240   -5.3819   -0.5000
  12.6240   -5.3819   -0.2500  12.7918   -5.1954  -14.7500  12.7918   -5.1955  -14.5000
  12.7918   -5.1955  -14.2500  12.7918   -5.1955  -14.0000  12.7918   -5.1955  -13.7500
  12.7918   -5.1955  -13.5000  12.7918   -5.1955  -13.2500  12.7918   -5.1955  -13.0000
  12.7918   -5.1955  -12.7500  12.7918   -5.1955  -12.5000  12.7918   -5.1955  -12.2500
  12.7918   -5.1955  -12.0000  12.7918   -5.1955  -11.7500  12.7918   -5.1955  -11.5000
  12.7918   -5.1955  -11.2500  12.7918   -5.1955  -11.0000  12.7918   -5.1955  -10.7500
  12.7918   -5.1955  -10.5000  12.7918   -5.1955  -10.2500  12.7918   -5.1955  -10.0000
  12.7918   -5.1955   -9.7500  12.7918   -5.1955   -9.5000  12.7918   -5.1955   -9.2500
  12.7918   -5.1955   -9.0000  12.7918   -5.1955   -8.7500  12.7918   -5.1955   -8.5000
  12.7918   -5.1955   -8.2500  12.7918   -5.1955   -8.0000  12.7918   -5.1955   -7.7500
  12.7918   -5.1955   -7.5000  12.7918   -5.1955   -7.2500  12.7918   -5.1955   -7.0000
  12.7918   -5.1955   -6.7500  12.7918   -5.1955   -6.5000  12.7918   -5.1955   -6.2500
  12.7918   -5.1955   -6.0000  12.7918   -5.1955   -5.7500  12.7918   -5.1955   -5.5000
  12.7918   -5.1955   -5.2500  12.7918   -5.1955   -5.0000  12.7918   -5.1955   -4.7500
  12.7918   -5.1955   -4.5000  12.7918   -5.1955   -4.2500  12.7918   -5.1955   -4.0000
  12.7918   -5.1955   -3.7500  12.7918   -5.1955   -3.5000  12.7918   -5.1955   -3.2500
  12.7918   -5.1955   -3.0000  12.7918   -5.1955   -2.7500  12.7918   -5.1955   -2.5000
  12.7918   -5.1955   -2.2500  12.7918   -5.1955   -2.0000  12.7918   -5.1955   -1.7500
  12.7918   -5.1955   -1.5000  12.7918   -5.1955   -1.2500  12.7918   -5.1955   -1.0000
  12.7918   -5.1955   -0.7500  12.7918   -5.1955   -0.5000  12.7918   -5.1955   -0.2500
  12.9551   -5.0052  -14.7500  12.9551   -5.0052  -14.5000  12.9551   -5.0052  -14.2500
  12.9550   -5.0052  -14.0000  12.9550   -5.0052  -13.7500  12.9550   -5.0052  -13.5000
  12.9550   -5.0052  -13.2500  12.9550   -5.0052  -13.0000  12.9550   -5.0052  -12.7500
  12.9550   -5.0052  -12.5000  12.9550   -5.0052  -12.2500  12.9550   -5.0052  -12.0000
  12.9550   -5.0052  -11.7500  12.9550   -5.0052  -11.5000  12.9550   -5.0052  -11.2500
  12.9550   -5.0052  -11.0000  12.9550   -5.0052  -10.7500  12.9550   -5.0052  -10.5000
  12.9550   -5.0052  -10.2500  12.9550   -5.0052  -10.0000  12.9550   -5.0052   -9.7500
  12.9550   -5.0052   -9.5000  12.9550   -5.0052   -9.2500  12.9550   -5.0052   -9.0000
  12.9550   -5.0052   -8.7500  12.9550   -5.0052   -8.5000  12.9550   -5.0052   -8.2500
  12.9550   -5.0052   -8.0000  12.9550   -5.0052   -7.7500  12.9550   -5.0052   -7.5000
  12.9550   -5.0052   -7.2500  12.9550   -5.0052   -7.0000  12.9550   -5.0052   -6.7500
  12.9550   -5.0052   -6.5000  12.9550   -5.0052   -6.2500  12.9550   -5.0052   -6.0000
  12.9550   -5.0052   -5.7500  12.9550   -5.0052   -5.5000  12.9550   -5.0052   -5.2500
  12.9550   -5.0052   -5.0000  12.9550   -5.0052   -4.7500  12.9550   -5.0052   -4.5000
  12.9550   -5.0052   -4.2500  12.9550   -5.0052   -4.0000  12.9550   -5.0052   -3.7500
  12.9550   -5.0052   -3.5000  12.9550   -5.0052   -3.2500  12.9550   -5.0052   -3.0000
  12.9550   -5.0052   -2.7500  12.9550   -5.0052   -2.5000  12.9550   -5.0052   -2.2500
  12.9550   -5.0052   -2.0000  12.9550   -5.0052   -1.7500  12.9550   -5.0052   -1.5000
  12.9550   -5.0052   -1.2500  12.9550   -5.0052   -1.0000  12.9550   -5.0052   -0.7500
  12.9550   -5.0052   -0.5000  12.9550   -5.0052   -0.2500  13.1138   -4.8111  -14.7500
  13.1138   -4.8111  -14.5000  13.1138   -4.8111  -14.2500  13.1138   -4.8111  -14.0000
  13.1138   -4.8111  -13.7500  13.1138   -4.8111  -13.5000  13.1138   -4.8111  -13.2500
  13.1138   -4.8111  -13.0000  13.1138   -4.8111  -12.7500  13.1138   -4.8111  -12.5000
  13.1138   -4.8111  -12.2500  13.1138   -4.8111  -12.0000  13.1138   -4.8111  -11.7500
  13.1138   -4.8111  -11.5000  13.1138   -4.8111  -11.2500  13.1138   -4.8111  -11.0000
  13.1138   -4.8111  -10.7500  13.1138   -4.8111  -10.5000  13.1138   -4.8111  -10.2500
  13.1138   -4.8111  -10.0000  13.1138   -4.8111   -9.7500  13.1138   -4.8111   -9.5000
  13.1138   -4.8111   -9.2500  13.1138   -4.8111   -9.0000  13.1138   -4.8111   -8.7500
  13.1138   -4.8111   -8.5000  13.1138   -4.8111   -8.2500  13.1138   -4.8111   -8.0000
  13.1138   -4.8111   -7.7500  13.1138   -4.8111   -7.5000  13.1138   -4.8111   -7.2500
  13.1138   -4.8111   -7.0000  13.1138   -4.8111   -6.7500  13.1138   -4.8111   -6.5000
  13.1138   -4.8111   -6.2500  13.1138   -4.8111   -6.0000  13.1138   -4.8111   -5.7500
  13.1138   -4.8111   -5.5000  13.1138   -4.8111   -5.2500  13.1138   -4.8111   -5.0000
  13.1138   -4.8111   -4.7500  13.1138   -4.8111   -4.5000  13.1138   -4.8111   -4.2500
  13.1138   -4.8111   -4.0000  13.1138   -4.8111   -3.7500  13.1138   -4.8111   -3.5000
  13.1138   -4.8111   -3.2500  13.1138   -4.8111   -3.0000  13.1138   -4.8111   -2.7500
  13.1138   -4.8111   -2.5000  13.1138   -4.8111   -2.2500  13.1138   -4.8111   -2.0000
  13.1138   -4.8111   -1.7500  13.1138   -4.8111   -1.5000  13.1138   -4.8111   -1.2500
  13.1138   -4.8111   -1.0000  13.1138   -4.8111   -0.7500  13.1138   -4.8111   -0.5000
  13.1138   -4.8111   -0.2500  13.2678   -4.6132  -14.7500  13.2678   -4.6132  -14.5000
  13.2678   -4.6132  -14.2500  13.2678   -4.6132  -14.0000  13.2678   -4.6132  -13.7500
  13.2678   -4.6132  -13.5000  13.2678   -4.6132  -13.2500  13.2678   -4.6132  -13.0000
  13.2678   -4.6132  -12.7500  13.2678   -4.6132  -12.5000  13.2678   -4.6132  -12.2500
  13.2678   -4.6132  -12.0000  13.2678   -4.6132  -11.7500  13.2678   -4.6132  -11.5000
  13.2678   -4.6132  -11.2500  13.2678   -4.6132  -11.0000  13.2678   -4.6132  -10.7500
  13.2678   -4.6132  -10.5000  13.2678   -4.6132  -10.2500  13.2678   -4.6132  -10.0000
  13.2678   -4.6132   -9.7500  13.2678   -4.6132   -9.5000  13.2678   -4.6132   -9.2500
  13.2678   -4.6132   -9.0000  13.2678   -4.6132   -8.7500  13.2678   -4.6132   -8.5000
  13.2678   -4.6132   -8.2500  13.2678   -4.6132   -8.0000  13.2678   -4.6132   -7.7500
  13.2678   -4.6132   -7.5000  13.2678   -4.6132   -7.2500  13.2678   -4.6132   -7.0000
  13.2678   -4.6132   -6.7500  13.2678   -4.6132   -6.5000  13.2678   -4.6132   -6.2500
  13.2678   -4.6132   -6.0000  13.2678   -4.6132   -5.7500  13.2678   -4.6132   -5.5000
  13.2678   -4.6132   -5.2500  13.2678   -4.6132   -5.0000  13.2678   -4.6132   -4.7500
  13.2678   -4.6132   -4.5000  13.2678   -4.6132   -4.2500  13.2678   -4.6132   -4.0000
  13.2678   -4.6132   -3.7500  13.2678   -4.6132   -3.5000  13.2678   -4.6132   -3.2500
  13.2678   -4.6132   -3.0000  13.2678   -4.6132   -2.7500  13.2678   -4.6132   -2.5000
  13.2678   -4.6132   -2.2500  13.2678   -4.6132   -2.0000  13.2678   -4.6132   -1.7500
  13.2678   -4.6132   -1.5000  13.2678   -4.6132   -1.2500  13.2678   -4.6132   -1.0000
  13.2678   -4.6132   -0.7500  13.2678   -4.6132   -0.5000  13.2678   -4.6132   -0.2500
  13.4170   -4.4116  -14.7500  13.4170   -4.4116  -14.5000  13.4170   -4.4116  -14.2500
  13.4170   -4.4116  -14.0000  13.4170   -4.4116  -13.7500  13.4170   -4.4116  -13.5000
  13.4170   -4.4116  -13.2500  13.4170   -4.4116  -13.0000  13.4170   -4.4116  -12.7500
  13.4170   -4.4116  -12.5000  13.4170   -4.4116  -12.2500  13.4170   -4.4116  -12.0000
  13.4170   -4.4116  -11.7500  13.4170   -4.4116  -11.5000  13.4170   -4.4116  -11.2500
  13.4170   -4.4116  -11.0000  13.4170   -4.4116  -10.7500  13.4170   -4.4116  -10.5000
  13.4170   -4.4116  -10.2500  13.4170   -4.4116  -10.0000  13.4170   -4.4116   -9.7500
  13.4170   -4.4116   -9.5000  13.4170   -4.4116   -9.2500  13.4170   -4.4116   -9.0000
  13.4170   -4.4116   -8.7500  13.4170   -4.4116   -8.5000  13.4170   -4.4116   -8.2500
  13.4170   -4.4116   -8.0000  13.4170   -4.4116   -7.7500  13.4170   -4.4116   -7.5000
  13.4170   -4.4116   -7.2500  13.4170   -4.4116   -7.0000  13.4170   -4.4116   -6.7500
  13.4170   -4.4116   -6.5000  13.4170   -4.4116   -6.2500  13.4170   -4.4116   -6.0000
  13.4170   -4.4116   -5.7500  13.4170   -4.4116   -5.5000  13.4170   -4.4116   -5.2500
  13.4170   -4.4116   -5.0000  13.4170   -4.4116   -4.7500  13.4170   -4.4116   -4.5000
  13.4170   -4.4116   -4.2500  13.4170   -4.4116   -4.0000  13.4170   -4.4116   -3.7500
  13.4170   -4.4116   -3.5000  13.4170   -4.4116   -3.2500  13.4170   -4.4116   -3.0000
  13.4170   -4.4116   -2.7500  13.4170   -4.4116   -2.5000  13.4170   -4.4116   -2.2500
  13.4170   -4.4116   -2.0000  13.4170   -4.4116   -1.7500  13.4170   -4.4116   -1.5000
  13.4170   -4.4116   -1.2500  13.4170   -4.4116   -1.0000  13.4170   -4.4116   -0.7500
  13.4170   -4.4116   -0.5000  13.4170   -4.4116   -0.2500  13.5611   -4.2065  -14.7500
  13.5611   -4.2065  -14.5000  13.5611   -4.2065  -14.2500  13.5611   -4.2065  -14.0000
  13.5611   -4.2065  -13.7500  13.5611   -4.2065  -13.5000  13.5611   -4.2065  -13.2500
  13.5611   -4.2065  -13.0000  13.5611   -4.2065  -12.7500  13.5611   -4.2065  -12.5000
  13.5611   -4.2065  -12.2500  13.5611   -4.2065  -12.0000  13.5611   -4.2065  -11.7500
  13.5611   -4.2065  -11.5000  13.5611   -4.2065  -11.2500  13.5611   -4.2065  -11.0000
  13.5611   -4.2065  -10.7500  13.5611   -4.2065  -10.5000  13.5611   -4.2065  -10.2500
  13.5611   -4.2065  -10.0000  13.5611   -4.2065   -9.7500  13.5611   -4.2065   -9.5000
  13.5611   -4.2065   -9.2500  13.5611   -4.2065   -9.0000  13.5611   -4.2065   -8.7500
  13.5611   -4.2065   -8.5000  13.5611   -4.2065   -8.2500  13.5611   -4.2065   -8.0000
  13.5611   -4.2065   -7.7500  13.5611   -4.2065   -7.5000  13.5611   -4.2065   -7.2500
  13.5611   -4.2065   -7.0000  13.5611   -4.2065   -6.7500  13.5611   -4.2065   -6.5000
  13.5611   -4.2065   -6.2500  13.5611   -4.2065   -6.0000  13.5611   -4.2065   -5.7500
  13.5611   -4.2065   -5.5000  13.5611   -4.2065   -5.2500  13.5611   -4.2065   -5.0000
  13.5611   -4.2065   -4.7500  13.5611   -4.2065   -4.5000  13.5611   -4.2065   -4.2500
  13.5611   -4.2065   -4.0000  13.5611   -4.2065   -3.7500  13.5611   -4.2065   -3.5000
  13.5611   -4.2065   -3.2500  13.5611   -4.2065   -3.0000  13.5611   -4.2065   -2.7500
  13.5611   -4.2065   -2.5000  13.5611   -4.2065   -2.2500  13.5611   -4.2065   -2.0000
  13.5611   -4.2065   -1.7500  13.5611   -4.2065   -1.5000  13.5611   -4.2065   -1.2500
  13.5611   -4.2065   -1.0000  13.5611   -4.2065   -0.7500  13.5611   -4.2065   -0.5000
  13.5611   -4.2065   -0.2500  13.7000   -3.9978  -14.7500  13.7000   -3.9977  -14.5000
  13.7000   -3.9977  -14.2500  13.7000   -3.9977  -14.0000  13.7000   -3.9977  -13.7500
  13.7000   -3.9977  -13.5000  13.7000   -3.9977  -13.2500  13.7000   -3.9977  -13.0000
  13.7000   -3.9977  -12.7500  13.7000   -3.9977  -12.5000  13.7000   -3.9977  -12.2500
  13.7000   -3.9977  -12.0000  13.7000   -3.9977  -11.7500  13.7000   -3.9977  -11.5000
  13.7000   -3.9977  -11.2500  13.7000   -3.9977  -11.0000  13.7000   -3.9977  -10.7500
  13.7000   -3.9977  -10.5000  13.7000   -3.9977  -10.2500  13.7000   -3.9977  -10.0000
  13.7000   -3.9977   -9.7500  13.7000   -3.9977   -9.5000  13.7000   -3.9977   -9.2500
  13.7000   -3.9977   -9.0000  13.7000   -3.9977   -8.7500  13.7000   -3.9977   -8.5000
  13.7000   -3.9977   -8.2500  13.7000   -3.9977   -8.0000  13.7000   -3.9977   -7.7500
  13.7000   -3.9977   -7.5000  13.7000   -3.9977   -7.2500  13.7000   -3.9977   -7.0000
  13.7000   -3.9977   -6.7500  13.7000   -3.9977   -6.5000  13.7000   -3.9977   -6.2500
  13.7000   -3.9977   -6.0000  13.7000   -3.9977   -5.7500  13.7000   -3.9977   -5.5000
  13.7000   -3.9977   -5.2500  13.7000   -3.9977   -5.0000  13.7000   -3.9977   -4.7500
  13.7000   -3.9977   -4.5000  13.7000   -3.9977   -4.2500  13.7000   -3.9977   -4.0000
  13.7000   -3.9977   -3.7500  13.7000   -3.9977   -3.5000  13.7000   -3.9977   -3.2500
  13.7000   -3.9977   -3.0000  13.7000   -3.9977   -2.7500  13.7000   -3.9977   -2.5000
  13.7000   -3.9977   -2.2500  13.7000   -3.9977   -2.0000  13.7000   -3.9977   -1.7500
  13.7000   -3.9977   -1.5000  13.7000   -3.9977   -1.2500  13.7000   -3.9977   -1.0000
  13.7000   -3.9977   -0.7500  13.7000   -3.9977   -0.5000  13.7000   -3.9977   -0.2500
  13.8335   -3.7855  -14.7500  13.8336   -3.7855  -14.5000  13.8336   -3.7855  -14.2500
  13.8336   -3.7855  -14.0000  13.8336   -3.7855  -13.7500  13.8336   -3.7855  -13.5000
  13.8336   -3.7855  -13.2500  13.8336   -3.7855  -13.0000  13.8336   -3.7855  -12.7500
  13.8336   -3.7855  -12.5000  13.8336   -3.7855  -12.2500  13.8336   -3.7855  -12.0000
  13.8336   -3.7855  -11.7500  13.8336   -3.7855  -11.5000  13.8336   -3.7855  -11.2500
  13.8336   -3.7855  -11.0000  13.8336   -3.7855  -10.7500  13.8336   -3.7855  -10.5000
  13.8336   -3.7855  -10.2500  13.8336   -3.7855  -10.0000  13.8336   -3.7855   -9.7500
  13.8336   -3.7855   -9.5000  13.8336   -3.7855   -9.2500  13.8336   -3.7855   -9.0000
  13.8336   -3.7855   -8.7500  13.8336   -3.7855   -8.5000  13.8336   -3.7855   -8.2500
  13.8336   -3.7855   -8.0000  13.8336   -3.7855   -7.7500  13.8336   -3.7855   -7.5000
  13.8336   -3.7855   -7.2500  13.8336   -3.7855   -7.0000  13.8336   -3.7855   -6.7500
  13.8336   -3.7855   -6.5000  13.8336   -3.7855   -6.2500  13.8336   -3.7855   -6.0000
  13.8336   -3.7855   -5.7500  13.8336   -3.7855   -5.5000  13.8336   -3.7855   -5.2500
  13.8336   -3.7855   -5.0000  13.8336   -3.7855   -4.7500  13.8336   -3.7855   -4.5000
  13.8336   -3.7855   -4.2500  13.8336   -3.7855   -4.0000  13.8336   -3.7855   -3.7500
  13.8336   -3.7855   -3.5000  13.8336   -3.7855   -3.2500  13.8336   -3.7855   -3.0000
  13.8336   -3.7855   -2.7500  13.8336   -3.7855   -2.5000  13.8336   -3.7855   -2.2500
  13.8336   -3.7855   -2.0000  13.8336   -3.7855   -1.7500  13.8336   -3.7855   -1.5000
  13.8336   -3.7855   -1.2500  13.8336   -3.7855   -1.0000  13.8336   -3.7855   -0.7500
  13.8336   -3.7855   -0.5000  13.8336   -3.7855   -0.2500  13.9614   -3.5699  -14.7500
  13.9614   -3.5698  -14.5000  13.9614   -3.5698  -14.2500  13.9614   -3.5698  -14.0000
  13.9614   -3.5698  -13.7500  13.9614   -3.5698  -13.5000  13.9614   -3.5698  -13.2500
  13.9614   -3.5698  -13.0000  13.9614   -3.5698  -12.7500  13.9614   -3.5698  -12.5000
  13.9614   -3.5698  -12.2500  13.9614   -3.5698  -12.0000  13.9614   -3.5698  -11.7500
  13.9614   -3.5698  -11.5000  13.9614   -3.5698  -11.2500  13.9614   -3.5698  -11.0000
  13.9614   -3.5698  -10.7500  13.9614   -3.5698  -10.5000  13.9614   -3.5698  -10.2500
  13.9614   -3.5698  -10.0000  13.9614   -3.5698   -9.7500  13.9614   -3.5698   -9.5000
  13.9614   -3.5698   -9.2500  13.9614   -3.5698   -9.0000  13.9614   -3.5698   -8.7500
  13.9614   -3.5698   -8.5000  13.9614   -3.5698   -8.2500  13.9614   -3.5698   -8.0000
  13.9614   -3.5698   -7.7500  13.9614   -3.5698   -7.5000  13.9614   -3.5698   -7.2500
  13.9614   -3.5698   -7.0000  13.9614   -3.5698   -6.7500  13.9614   -3.5698   -6.5000
  13.9614   -3.5698   -6.2500  13.9614   -3.5698   -6.0000  13.9614   -3.5698   -5.7500
  13.9614   -3.5698   -5.5000  13.9614   -3.5698   -5.2500  13.9614   -3.5698   -5.0000
  13.9614   -3.5698   -4.7500  13.9614   -3.5698   -4.5000  13.9614   -3.5698   -4.2500
  13.9614   -3.5698   -4.0000  13.9614   -3.5698   -3.7500  13.9614   -3.5698   -3.5000
  13.9614   -3.5698   -3.2500  13.9614   -3.5698   -3.0000  13.9614   -3.5698   -2.7500
  13.9614   -3.5698   -2.5000  13.9614   -3.5698   -2.2500  13.9614   -3.5698   -2.0000
  13.9614   -3.5698   -1.7500  13.9614   -3.5698   -1.5000  13.9614   -3.5698   -1.2500
  13.9614   -3.5698   -1.0000  13.9614   -3.5698   -0.7500  13.9614   -3.5698   -0.5000
  13.9614   -3.5698   -0.2500  14.0834   -3.3508  -14.7500  14.0834   -3.3508  -14.5000
  14.0834   -3.3507  -14.2500  14.0834   -3.3507  -14.0000  14.0834   -3.3507  -13.7500
  14.0834   -3.3507  -13.5000  14.0834   -3.3507  -13.2500  14.0834   -3.3507  -13.0000
  14.0834   -3.3507  -12.7500  14.0834   -3.3507  -12.5000  14.0834   -3.3507  -12.2500
  14.0834   -3.3507  -12.0000  14.0834   -3.3507  -11.7500  14.0834   -3.3507  -11.5000
  14.0834   -3.3507  -11.2500  14.0834   -3.3507  -11.0000  14.0834   -3.3507  -10.7500
  14.0834   -3.3507  -10.5000  14.0834   -3.3507  -10.2500  14.0834   -3.3507  -10.0000
  14.0834   -3.3507   -9.7500  14.0834   -3.3507   -9.5000  14.0834   -3.3507   -9.2500
  14.0834   -3.3507   -9.0000  14.0834   -3.3507   -8.7500  14.0834   -3.3507   -8.5000
  14.0834   -3.3507   -8.2500  14.0834   -3.3507   -8.0000  14.0834   -3.3507   -7.7500
  14.0834   -3.3507   -7.5000  14.0834   -3.3507   -7.2500  14.0834   -3.3507   -7.0000
  14.0834   -3.3507   -6.7500  14.0834   -3.3507   -6.5000  14.0834   -3.3507   -6.2500
  14.0834   -3.3507   -6.0000  14.0834   -3.3507   -5.7500  14.0834   -3.3507   -5.5000
  14.0834   -3.3507   -5.2500  14.0834   -3.3507   -5.0000  14.0834   -3.3507   -4.7500
  14.0834   -3.3507   -4.5000  14.0834   -3.3507   -4.2500  14.0834   -3.3507   -4.0000
  14.0834   -3.3507   -3.7500  14.0834   -3.3507   -3.5000  14.0834   -3.3507   -3.2500
  14.0834   -3.3507   -3.0000  14.0834   -3.3507   -2.7500  14.0834   -3.3507   -2.5000
  14.0834   -3.3507   -2.2500  14.0834   -3.3507   -2.0000  14.0834   -3.3507   -1.7500
  14.0834   -3.3507   -1.5000  14.0834   -3.3507   -1.2500  14.0834   -3.3507   -1.0000
  14.0834   -3.3507   -0.7500  14.0834   -3.3507   -0.5000  14.0834   -3.3507   -0.2500
  14.1993   -3.1285  -14.7500  14.1993   -3.1284  -14.5000  14.1993   -3.1284  -14.2500
  14.1993   -3.1284  -14.0000  14.1993   -3.1284  -13.7500  14.1993   -3.1284  -13.5000
  14.1993   -3.1284  -13.2500  14.1993   -3.1284  -13.0000  14.1993   -3.1284  -12.7500
  14.1993   -3.1284  -12.5000  14.1993   -3.1284  -12.2500  14.1993   -3.1284  -12.0000
  14.1993   -3.1284  -11.7500  14.1993   -3.1284  -11.5000  14.1993   -3.1284  -11.2500
  14.1993   -3.1284  -11.0000  14.1993   -3.1284  -10.7500  14.1993   -3.1284  -10.5000
  14.1993   -3.1284  -10.2500  14.1993   -3.1284  -10.0000  14.1993   -3.1284   -9.7500
  14.1993   -3.1284   -9.5000  14.1993   -3.1284   -9.2500  14.1993   -3.1284   -9.0000
  14.1993   -3.1284   -8.7500  14.1993   -3.1284   -8.5000  14.1993   -3.1284   -8.2500
  14.1993   -3.1284   -8.0000  14.1993   -3.1284   -7.7500  14.1993   -3.1284   -7.5000
  14.1993   -3.1284   -7.2500  14.1993   -3.1284   -7.0000  14.1993   -3.1284   -6.7500
  14.1993   -3.1284   -6.5000  14.1993   -3.1284   -6.2500  14.1993   -3.1284   -6.0000
  14.1993   -3.1284   -5.7500  14.1993   -3.1284   -5.5000  14.1993   -3.1284   -5.2500
  14.1993   -3.1284   -5.0000  14.1993   -3.1284   -4.7500  14.1993   -3.1284   -4.5000
  14.1993   -3.1284   -4.2500  14.1993   -3.1284   -4.0000  14.1993   -3.1284   -3.7500
  14.1993   -3.1284   -3.5000  14.1993   -3.1284   -3.2500  14.1993   -3.1284   -3.0000
  14.1993   -3.1284   -2.7500  14.1993   -3.1284   -2.5000  14.1993   -3.1284   -2.2500
  14.1993   -3.1284   -2.0000  14.1993   -3.1284   -1.7500  14.1993   -3.1284   -1.5000
  14.1993   -3.1284   -1.2500  14.1993   -3.1284   -1.0000  14.1993   -3.1284   -0.7500
  14.1993   -3.1284   -0.5000  14.1993   -3.1284   -0.2500  14.3088   -2.9030  -14.7500
  14.3088   -2.9029  -14.5000  14.3088   -2.9029  -14.2500  14.3088   -2.9028  -14.0000
  14.3088   -2.9028  -13.7500  14.3088   -2.9028  -13.5000  14.3088   -2.9028  -13.2500
  14.3088   -2.9028  -13.0000  14.3088   -2.9028  -12.7500  14.3088   -2.9028  -12.5000
  14.3088   -2.9028  -12.2500  14.3088   -2.9028  -12.0000  14.3088   -2.9028  -11.7500
  14.3088   -2.9028  -11.5000  14.3088   -2.9028  -11.2500  14.3088   -2.9028  -11.0000
  14.3088   -2.9028  -10.7500  14.3088   -2.9028  -10.5000  14.3088   -2.9028  -10.2500
  14.3088   -2.9028  -10.0000  14.3088   -2.9028   -9.7500  14.3088   -2.9028   -9.5000
  14.3088   -2.9028   -9.2500  14.3088   -2.9028   -9.0000  14.3088   -2.9028   -8.7500
  14.3088   -2.9028   -8.5000  14.3088   -2.9028   -8.2500  14.3088   -2.9028   -8.0000
  14.3088   -2.9028   -7.7500  14.3088   -2.9028   -7.5000  14.3088   -2.9028   -7.2500
  14.3088   -2.9028   -7.0000  14.3088   -2.9028   -6.7500  14.3088   -2.9028   -6.5000
  14.3088   -2.9028   -6.2500  14.3088   -2.9028   -6.0000  14.3088   -2.9028   -5.7500
  14.3088   -2.9028   -5.5000  14.3088   -2.9028   -5.2500  14.3088   -2.9028   -5.0000
  14.3088   -2.9028   -4.7500  14.3088   -2.9028   -4.5000  14.3088   -2.9028   -4.2500
  14.3088   -2.9028   -4.0000  14.3088   -2.9028   -3.7500  14.3088   -2.9028   -3.5000
  14.3088   -2.9028   -3.2500  14.3088   -2.9028   -3.0000  14.3088   -2.9028   -2.7500
  14.3088   -2.9028   -2.5000  14.3088   -2.9028   -2.2500  14.3088   -2.9028   -2.0000
  14.3088   -2.9028   -1.7500  14.3088   -2.9028   -1.5000  14.3088   -2.9028   -1.2500
  14.3088   -2.9028   -1.0000  14.3088   -2.9028   -0.7500  14.3088   -2.9028   -0.5000
  14.3088   -2.9028   -0.2500  14.4116   -2.6743  -14.7500  14.4116   -2.6742  -14.5000
  14.4116   -2.6742  -14.2500  14.4116   -2.6742  -14.0000  14.4116   -2.6742  -13.7500
  14.4116   -2.6742  -13.5000  14.4116   -2.6742  -13.2500  14.4116   -2.6742  -13.0000
  14.4116   -2.6742  -12.7500  14.4116   -2.6742  -12.5000  14.4116   -2.6742  -12.2500
  14.4116   -2.6742  -12.0000  14.4116   -2.6742  -11.7500  14.4116   -2.6742  -11.5000
  14.4116   -2.6742  -11.2500  14.4116   -2.6742  -11.0000  14.4116   -2.6742  -10.7500
  14.4116   -2.6742  -10.5000  14.4116   -2.6742  -10.2500  14.4116   -2.6742  -10.0000
  14.4116   -2.6742   -9.7500  14.4116   -2.6742   -9.5000  14.4116   -2.6742   -9.2500
  14.4116   -2.6742   -9.0000  14.4116   -2.6742   -8.7500  14.4116   -2.6742   -8.5000
  14.4116   -2.6742   -8.2500  14.4116   -2.6742   -8.0000  14.4116   -2.6742   -7.7500
  14.4116   -2.6742   -7.5000  14.4116   -2.6742   -7.2500  14.4116   -2.6742   -7.0000
  14.4116   -2.6742   -6.7500  14.4116   -2.6742   -6.5000  14.4116   -2.6742   -6.2500
  14.4116   -2.6742   -6.0000  14.4116   -2.6742   -5.7500  14.4116   -2.6742   -5.5000
  14.4116   -2.6742   -5.2500  14.4116   -2.6742   -5.0000  14.4116   -2.6742   -4.7500
  14.4116   -2.6742   -4.5000  14.4116   -2.6742   -4.2500  14.4116   -2.6742   -4.0000
  14.4116   -2.6742   -3.7500  14.4116   -2.6742   -3.5000  14.4116   -2.6742   -3.2500
  14.4116   -2.6742   -3.0000  14.4116   -2.6742   -2.7500  14.4116   -2.6742   -2.5000
  14.4116   -2.6742   -2.2500  14.4116   -2.6742   -2.0000  14.4116   -2.6742   -1.7500
  14.4116   -2.6742   -1.5000  14.4116   -2.6742   -1.2500  14.4116   -2.6742   -1.0000
  14.4116   -2.6742   -0.7500  14.4116   -2.6742   -0.5000  14.4116   -2.6742   -0.2500
  14.5074   -2.4426  -14.7500  14.5074   -2.4425  -14.5000  14.5074   -2.4425  -14.2500
  14.5074   -2.4425  -14.0000  14.5074   -2.4425  -13.7500  14.5074   -2.4425  -13.5000
  14.5074   -2.4425  -13.2500  14.5074   -2.4425  -13.0000  14.5074   -2.4425  -12.7500
  14.5074   -2.4425  -12.5000  14.5074   -2.4425  -12.2500  14.5074   -2.4425  -12.0000
  14.5074   -2.4425  -11.7500  14.5074   -2.4425  -11.5000  14.5074   -2.4425  -11.2500
  14.5074   -2.4425  -11.0000  14.5074   -2.4425  -10.7500  14.5074   -2.4425  -10.5000
  14.5074   -2.4425  -10.2500  14.5074   -2.4425  -10.0000  14.5074   -2.4425   -9.7500
  14.5074   -2.4425   -9.5000  14.5074   -2.4425   -9.2500  14.5074   -2.4425   -9.0000
  14.5074   -2.4425   -8.7500  14.5074   -2.4425   -8.5000  14.5074   -2.4425   -8.2500
  14.5074   -2.4425   -8.0000  14.5074   -2.4425   -7.7500  14.5074   -2.4425   -7.5000
  14.5074   -2.4425   -7.2500  14.5074   -2.4425   -7.0000  14.5074   -2.4425   -6.7500
  14.5074   -2.4425   -6.5000  14.5074   -2.4425   -6.2500  14.5074   -2.4425   -6.0000
  14.5074   -2.4425   -5.7500  14.5074   -2.4425   -5.5000  14.5074   -2.4425   -5.2500
  14.5074   -2.4425   -5.0000  14.5074   -2.4425   -4.7500  14.5074   -2.4425   -4.5000
  14.5074   -2.4425   -4.2500  14.5074   -2.4425   -4.0000  14.5074   -2.4425   -3.7500
  14.5074   -2.4425   -3.5000  14.5074   -2.4425   -3.2500  14.5074   -2.4425   -3.0000
  14.5074   -2.4425   -2.7500  14.5074   -2.4425   -2.5000  14.5074   -2.4425   -2.2500
  14.5074   -2.4425   -2.0000  14.5074   -2.4425   -1.7500  14.5074   -2.4425   -1.5000
  14.5074   -2.4425   -1.2500  14.5074   -2.4425   -1.0000  14.5074   -2.4425   -0.7500
  14.5074   -2.4425   -0.5000  14.5074   -2.4425   -0.2500  14.5958   -2.2080  -14.7500
  14.5958   -2.2079  -14.5000  14.5959   -2.2079  -14.2500  14.5959   -2.2079  -14.0000
  14.5959   -2.2079  -13.7500  14.5959   -2.2079  -13.5000  14.5959   -2.2079  -13.2500
  14.5959   -2.2079  -13.0000  14.5959   -2.2079  -12.7500  14.5959   -2.2079  -12.5000
  14.5959   -2.2079  -12.2500  14.5959   -2.2079  -12.0000  14.5959   -2.2079  -11.7500
  14.5959   -2.2079  -11.5000  14.5959   -2.2079  -11.2500  14.5959   -2.2079  -11.0000
  14.5959   -2.2079  -10.7500  14.5959   -2.2079  -10.5000  14.5959   -2.2079  -10.2500
  14.5959   -2.2079  -10.0000  14.5959   -2.2079   -9.7500  14.5959   -2.2079   -9.5000
  14.5959   -2.2079   -9.2500  14.5959   -2.2079   -9.0000  14.5959   -2.2079   -8.7500
  14.5959   -2.2079   -8.5000  14.5959   -2.2079   -8.2500  14.5959   -2.2079   -8.0000
  14.5959   -2.2079   -7.7500  14.5959   -2.2079   -7.5000  14.5959   -2.2079   -7.2500
  14.5959   -2.2079   -7.0000  14.5959   -2.2079   -6.7500  14.5959   -2.2079   -6.5000
  14.5959   -2.2079   -6.2500  14.5959   -2.2079   -6.0000  14.5959   -2.2079   -5.7500
  14.5959   -2.2079   -5.5000  14.5959   -2.2079   -5.2500  14.5959   -2.2079   -5.0000
  14.5959   -2.2079   -4.7500  14.5959   -2.2079   -4.5000  14.5959   -2.2079   -4.2500
  14.5959   -2.2079   -4.0000  14.5959   -2.2079   -3.7500  14.5959   -2.2079   -3.5000
  14.5959   -2.2079   -3.2500  14.5959   -2.2079   -3.0000  14.5959   -2.2079   -2.7500
  14.5959   -2.2079   -2.5000  14.5959   -2.2079   -2.2500  14.5959   -2.2079   -2.0000
  14.5959   -2.2079   -1.7500  14.5959   -2.2079   -1.5000  14.5959   -2.2079   -1.2500
  14.5959   -2.2079   -1.0000  14.5959   -2.2079   -0.7500  14.5959   -2.2079   -0.5000
  14.5959   -2.2079   -0.2500  14.6766   -1.9707  -14.7500  14.6766   -1.9706  -14.5000
  14.6766   -1.9706  -14.2500  14.6766   -1.9706  -14.0000  14.6766   -1.9706  -13.7500
  14.6766   -1.9706  -13.5000  14.6766   -1.9706  -13.2500  14.6766   -1.9706  -13.0000
  14.6766   -1.9706  -12.7500  14.6766   -1.9706  -12.5000  14.6766   -1.9706  -12.2500
  14.6766   -1.9706  -12.0000  14.6766   -1.9706  -11.7500  14.6766   -1.9706  -11.5000
  14.6766   -1.9706  -11.2500  14.6766   -1.9706  -11.0000  14.6766   -1.9706  -10.7500
  14.6766   -1.9706  -10.5000  14.6766   -1.9706  -10.2500  14.6766   -1.9706  -10.0000
  14.6766   -1.9706   -9.7500  14.6766   -1.9706   -9.5000  14.6766   -1.9706   -9.2500
  14.6766   -1.9706   -9.0000  14.6766   -1.9706   -8.7500  14.6766   -1.9706   -8.5000
  14.6766   -1.9706   -8.2500  14.6766   -1.9706   -8.0000  14.6766   -1.9706   -7.7500
  14.6766   -1.9706   -7.5000  14.6766   -1.9706   -7.2500  14.6766   -1.9706   -7.0000
  14.6766   -1.9706   -6.7500  14.6766   -1.9706   -6.5000  14.6766   -1.9706   -6.2500
  14.6766   -1.9706   -6.0000  14.6766   -1.9706   -5.7500  14.6766   -1.9706   -5.5000
  14.6766   -1.9706   -5.2500  14.6766   -1.9706   -5.0000  14.6766   -1.9706   -4.7500
  14.6766   -1.9706   -4.5000  14.6766   -1.9706   -4.2500  14.6766   -1.9706   -4.0000
  14.6766   -1.9706   -3.7500  14.6766   -1.9706   -3.5000  14.6766   -1.9706   -3.2500
  14.6766   -1.9706   -3.0000  14.6766   -1.9706   -2.7500  14.6766   -1.9706   -2.5000
  14.6766   -1.9706   -2.2500  14.6766   -1.9706   -2.0000  14.6766   -1.9706   -1.7500
  14.6766   -1.9706   -1.5000  14.6766   -1.9706   -1.2500  14.6766   -1.9706   -1.0000
  14.6766   -1.9706   -0.7500  14.6766   -1.9706   -0.5000  14.6766   -1.9706   -0.2500
  14.7493   -1.7308  -14.7500  14.7493   -1.7307  -14.5000  14.7493   -1.7307  -14.2500
  14.7493   -1.7307  -14.0000  14.7493   -1.7307  -13.7500  14.7493   -1.7307  -13.5000
  14.7493   -1.7307  -13.2500  14.7493   -1.7307  -13.0000  14.7493   -1.7307  -12.7500
  14.7493   -1.7307  -12.5000  14.7493   -1.7307  -12.2500  14.7493   -1.7307  -12.0000
  14.7493   -1.7307  -11.7500  14.7493   -1.7307  -11.5000  14.7493   -1.7307  -11.2500
  14.7493   -1.7307  -11.0000  14.7493   -1.7307  -10.7500  14.7493   -1.7307  -10.5000
  14.7493   -1.7307  -10.2500  14.7493   -1.7307  -10.0000  14.7493   -1.7307   -9.7500
  14.7493   -1.7307   -9.5000  14.7493   -1.7307   -9.2500  14.7493   -1.7307   -9.0000
  14.7493   -1.7307   -8.7500  14.7493   -1.7307   -8.5000  14.7493   -1.7307   -8.2500
  14.7493   -1.7307   -8.0000  14.7493   -1.7307   -7.7500  14.7493   -1.7307   -7.5000
  14.7493   -1.7307   -7.2500  14.7493   -1.7307   -7.0000  14.7493   -1.7307   -6.7500
  14.7493   -1.7307   -6.5000  14.7493   -1.7307   -6.2500  14.7493   -1.7307   -6.0000
  14.7493   -1.7307   -5.7500  14.7493   -1.7307   -5.5000  14.7493   -1.7307   -5.2500
  14.7493   -1.7307   -5.0000  14.7493   -1.7307   -4.7500  14.7493   -1.7307   -4.5000
  14.7493   -1.7307   -4.2500  14.7493   -1.7307   -4.0000  14.7493   -1.7307   -3.7500
  14.7493   -1.7307   -3.5000  14.7493   -1.7307   -3.2500  14.7493   -1.7307   -3.0000
  14.7493   -1.7307   -2.7500  14.7493   -1.7307   -2.5000  14.7493   -1.7307   -2.2500
  14.7493   -1.7307   -2.0000  14.7493   -1.7307   -1.7500  14.7493   -1.7307   -1.5000
  14.7493   -1.7307   -1.2500  14.7493   -1.7307   -1.0000  14.7493   -1.7307   -0.7500
  14.7493   -1.7307   -0.5000  14.7493   -1.7307   -0.2500  14.8135   -1.4885  -14.7500
  14.8135   -1.4884  -14.5000  14.8135   -1.4884  -14.2500  14.8136   -1.4884  -14.0000
  14.8136   -1.4884  -13.7500  14.8136   -1.4884  -13.5000  14.8136   -1.4884  -13.2500
  14.8136   -1.4884  -13.0000  14.8136   -1.4884  -12.7500  14.8136   -1.4884  -12.5000
  14.8136   -1.4884  -12.2500  14.8136   -1.4884  -12.0000  14.8136   -1.4884  -11.7500
  14.8136   -1.4884  -11.5000  14.8136   -1.4884  -11.2500  14.8136   -1.4884  -11.0000
  14.8136   -1.4884  -10.7500  14.8136   -1.4884  -10.5000  14.8136   -1.4884  -10.2500
  14.8136   -1.4884  -10.0000  14.8136   -1.4884   -9.7500  14.8136   -1.4884   -9.5000
  14.8136   -1.4884   -9.2500  14.8136   -1.4884   -9.0000  14.8136   -1.4884   -8.7500
  14.8136   -1.4884   -8.5000  14.8136   -1.4884   -8.2500  14.8136   -1.4884   -8.0000
  14.8136   -1.4884   -7.7500  14.8136   -1.4884   -7.5000  14.8136   -1.4884   -7.2500
  14.8136   -1.4884   -7.0000  14.8136   -1.4884   -6.7500  14.8136   -1.4884   -6.5000
  14.8136   -1.4884   -6.2500  14.8136   -1.4884   -6.0000  14.8136   -1.4884   -5.7500
  14.8136   -1.4884   -5.5000  14.8136   -1.4884   -5.2500  14.8136   -1.4884   -5.0000
  14.8136   -1.4884   -4.7500  14.8136   -1.4884   -4.5000  14.8136   -1.4884   -4.2500
  14.8136   -1.4884   -4.0000  14.8136   -1.4884   -3.7500  14.8136   -1.4884   -3.5000
  14.8136   -1.4884   -3.2500  14.8136   -1.4884   -3.0000  14.8136   -1.4884   -2.7500
  14.8136   -1.4884   -2.5000  14.8136   -1.4884   -2.2500  14.8136   -1.4884   -2.0000
  14.8136   -1.4884   -1.7500  14.8136   -1.4884   -1.5000  14.8136   -1.4884   -1.2500
  14.8136   -1.4884   -1.0000  14.8136   -1.4884   -0.7500  14.8136   -1.4884   -0.5000
  14.8136   -1.4884   -0.2500  14.8690   -1.2441  -14.7500  14.8690   -1.2440  -14.5000
  14.8690   -1.2440  -14.2500  14.8690   -1.2439  -14.0000  14.8690   -1.2439  -13.7500
  14.8690   -1.2439  -13.5000  14.8690   -1.2439  -13.2500  14.8690   -1.2439  -13.0000
  14.8690   -1.2439  -12.7500  14.8690   -1.2439  -12.5000  14.8690   -1.2439  -12.2500
  14.8690   -1.2439  -12.0000  14.8690   -1.2439  -11.7500  14.8690   -1.2439  -11.5000
  14.8690   -1.2439  -11.2500  14.8690   -1.2439  -11.0000  14.8690   -1.2439  -10.7500
  14.8690   -1.2439  -10.5000  14.8690   -1.2439  -10.2500  14.8690   -1.2439  -10.0000
  14.8690   -1.2439   -9.7500  14.8690   -1.2439   -9.5000  14.8690   -1.2439   -9.2500
  14.8690   -1.2439   -9.0000  14.8690   -1.2439   -8.7500  14.8690   -1.2439   -8.5000
  14.8690   -1.2439   -8.2500  14.8690   -1.2439   -8.0000  14.8690   -1.2439   -7.7500
  14.8690   -1.2439   -7.5000  14.8690   -1.2439   -7.2500  14.8690   -1.2439   -7.0000
  14.8690   -1.2439   -6.7500  14.8690   -1.2439   -6.5000  14.8690   -1.2439   -6.2500
  14.8690   -1.2439   -6.0000  14.8690   -1.2439   -5.7500  14.8690   -1.2439   -5.5000
  14.8690   -1.2439   -5.2500  14.8690   -1.2439   -5.0000  14.8690   -1.2439   -4.7500
  14.8690   -1.2439   -4.5000  14.8690   -1.2439   -4.2500  14.8690   -1.2439   -4.0000
  14.8690   -1.2439   -3.7500  14.8690   -1.2439   -3.5000  14.8690   -1.2439   -3.2500
  14.8690   -1.2439   -3.0000  14.8690   -1.2439   -2.7500  14.8690   -1.2439   -2.5000
  14.8690   -1.2439   -2.2500  14.8690   -1.2439   -2.0000  14.8690   -1.2439   -1.7500
  14.8690   -1.2439   -1.5000  14.8690   -1.2439   -1.2500  14.8690   -1.2439   -1.0000
  14.8690   -1.2439   -0.7500  14.8690   -1.2439   -0.5000  14.8690   -1.2439   -0.2500
  14.9152   -0.9977  -14.7500  14.9152   -0.9976  -14.5000  14.9152   -0.9976  -14.2500
  14.9152   -0.9976  -14.0000  14.9152   -0.9976  -13.7500  14.9152   -0.9976  -13.5000
  14.9152   -0.9976  -13.2500  14.9152   -0.9976  -13.0000  14.9152   -0.9976  -12.7500
  14.9152   -0.9976  -12.5000  14.9152   -0.9976  -12.2500  14.9152   -0.9976  -12.0000
  14.9152   -0.9976  -11.7500  14.9152   -0.9976  -11.5000  14.9152   -0.9976  -11.2500
  14.9152   -0.9976  -11.0000  14.9152   -0.9976  -10.7500  14.9152   -0.9976  -10.5000
  14.9152   -0.9976  -10.2500  14.9152   -0.9976  -10.0000  14.9152   -0.9976   -9.7500
  14.9152   -0.9976   -9.5000  14.9152   -0.9976   -9.2500  14.9152   -0.9976   -9.0000
  14.9152   -0.9976   -8.7500  14.9152   -0.9976   -8.5000  14.9152   -0.9976   -8.2500
  14.9152   -0.9976   -8.0000  14.9152   -0.9976   -7.7500  14.9152   -0.9976   -7.5000
  14.9152   -0.9976   -7.2500  14.9152   -0.9976   -7.0000  14.9152   -0.9976   -6.7500
  14.9152   -0.9976   -6.5000  14.9152   -0.9976   -6.2500  14.9152   -0.9976   -6.0000
  14.9152   -0.9976   -5.7500  14.9152   -0.9976   -5.5000  14.9152   -0.9976   -5.2500
  14.9152   -0.9976   -5.0000  14.9152   -0.9976   -4.7500  14.9152   -0.9976   -4.5000
  14.9152   -0.9976   -4.2500  14.9152   -0.9976   -4.0000  14.9152   -0.9976   -3.7500
  14.9152   -0.9976   -3.5000  14.9152   -0.9976   -3.2500  14.9152   -0.9976   -3.0000
  14.9152   -0.9976   -2.7500  14.9152   -0.9976   -2.5000  14.9152   -0.9976   -2.2500
  14.9152   -0.9976   -2.0000  14.9152   -0.9976   -1.7500  14.9152   -0.9976   -1.5000
  14.9152   -0.9976   -1.2500  14.9152   -0.9976   -1.0000  14.9152   -0.9976   -0.7500
  14.9152   -0.9976   -0.5000  14.9152   -0.9976   -0.2500  14.9518   -0.7498  -14.7500
  14.9518   -0.7497  -14.5000  14.9518   -0.7497  -14.2500  14.9518   -0.7497  -14.0000
  14.9518   -0.7497  -13.7500  14.9518   -0.7497  -13.5000  14.9518   -0.7497  -13.2500
  14.9518   -0.7497  -13.0000  14.9518   -0.7497  -12.7500  14.9518   -0.7497  -12.5000
  14.9518   -0.7497  -12.2500  14.9518   -0.7497  -12.0000  14.9518   -0.7497  -11.7500
  14.9518   -0.7497  -11.5000  14.9518   -0.7497  -11.2500  14.9518   -0.7497  -11.0000
  14.9518   -0.7497  -10.7500  14.9518   -0.7497  -10.5000  14.9518   -0.7497  -10.2500
  14.9518   -0.7497  -10.0000  14.9518   -0.7497   -9.7500  14.9518   -0.7497   -9.5000
  14.9518   -0.7497   -9.2500  14.9518   -0.7497   -9.0000  14.9518   -0.7497   -8.7500
  14.9518   -0.7497   -8.5000  14.9518   -0.7497   -8.2500  14.9518   -0.7497   -8.0000
  14.9518   -0.7497   -7.7500  14.9518   -0.7497   -7.5000  14.9518   -0.7497   -7.2500
  14.9518   -0.7497   -7.0000  14.9518   -0.7497   -6.7500  14.9518   -0.7497   -6.5000
  14.9518   -0.7497   -6.2500  14.9518   -0.7497   -6.0000  14.9518   -0.7497   -5.7500
  14.9518   -0.7497   -5.5000  14.9518   -0.7497   -5.2500  14.9518   -0.7497   -5.0000
  14.9518   -0.7497   -4.7500  14.9518   -0.7497   -4.5000  14.9518   -0.7497   -4.2500
  14.9518   -0.7497   -4.0000  14.9518   -0.7497   -3.7500  14.9518   -0.7497   -3.5000
  14.9518   -0.7497   -3.2500  14.9518   -0.7497   -3.0000  14.9518   -0.7497   -2.7500
  14.9518   -0.7497   -2.5000  14.9518   -0.7497   -2.2500  14.9518   -0.7497   -2.0000
  14.9518   -0.7497   -1.7500  14.9518   -0.7497   -1.5000  14.9518   -0.7497   -1.2500
  14.9518   -0.7497   -1.0000  14.9518   -0.7497   -0.7500  14.9518   -0.7497   -0.5000
  14.9518   -0.7497   -0.2500  14.9783   -0.5006  -14.7500  14.9783   -0.5005  -14.5000
  14.9783   -0.5005  -14.2500  14.9783   -0.5005  -14.0000  14.9783   -0.5005  -13.7500
  14.9783   -0.5005  -13.5000  14.9783   -0.5005  -13.2500  14.9783   -0.5005  -13.0000
  14.9783   -0.5005  -12.7500  14.9783   -0.5005  -12.5000  14.9783   -0.5005  -12.2500
  14.9783   -0.5005  -12.0000  14.9783   -0.5005  -11.7500  14.9783   -0.5005  -11.5000
  14.9783   -0.5005  -11.2500  14.9783   -0.5005  -11.0000  14.9783   -0.5005  -10.7500
  14.9783   -0.5005  -10.5000  14.9783   -0.5005  -10.2500  14.9783   -0.5005  -10.0000
  14.9783   -0.5005   -9.7500  14.9783   -0.5005   -9.5000  14.9783   -0.5005   -9.2500
  14.9783   -0.5005   -9.0000  14.9783   -0.5005   -8.7500  14.9783   -0.5005   -8.5000
  14.9783   -0.5005   -8.2500  14.9783   -0.5005   -8.0000  14.9783   -0.5005   -7.7500
  14.9783   -0.5005   -7.5000  14.9783   -0.5005   -7.2500  14.9783   -0.5005   -7.0000
  14.9783   -0.5005   -6.7500  14.9783   -0.5005   -6.5000  14.9783   -0.5005   -6.2500
  14.9783   -0.5005   -6.0000  14.9783   -0.5005   -5.7500  14.9783   -0.5005   -5.5000
  14.9783   -0.5005   -5.2500  14.9783   -0.5005   -5.0000  14.9783   -0.5005   -4.7500
  14.9783   -0.5005   -4.5000  14.9783   -0.5005   -4.2500  14.9783   -0.5005   -4.0000
  14.9783   -0.5005   -3.7500  14.9783   -0.5005   -3.5000  14.9783   -0.5005   -3.2500
  14.9783   -0.5005   -3.0000  14.9783   -0.5005   -2.7500  14.9783   -0.5005   -2.5000
  14.9783   -0.5005   -2.2500  14.9783   -0.5005   -2.0000  14.9783   -0.5005   -1.7500
  14.9783   -0.5005   -1.5000  14.9783   -0.5005   -1.2500  14.9783   -0.5005   -1.0000
  14.9783   -0.5005   -0.7500  14.9783   -0.5005   -0.5000  14.9783   -0.5005   -0.2500
  14.9945   -0.2505  -14.7500  14.9945   -0.2505  -14.5000  14.9945   -0.2504  -14.2500
  14.9945   -0.2504  -14.0000  14.9945   -0.2504  -13.7500  14.9945   -0.2504  -13.5000
  14.9945   -0.2504  -13.2500  14.9945   -0.2504  -13.0000  14.9945   -0.2504  -12.7500
  14.9945   -0.2504  -12.5000  14.9945   -0.2504  -12.2500  14.9945   -0.2504  -12.0000
  14.9945   -0.2504  -11.7500  14.9945   -0.2504  -11.5000  14.9945   -0.2504  -11.2500
  14.9945   -0.2504  -11.0000  14.9945   -0.2504  -10.7500  14.9945   -0.2504  -10.5000
  14.9945   -0.2504  -10.2500  14.9945   -0.2504  -10.0000  14.9945   -0.2504   -9.7500
  14.9945   -0.2504   -9.5000  14.9945   -0.2504   -9.2500  14.9945   -0.2504   -9.0000
  14.9945   -0.2504   -8.7500  14.9945   -0.2504   -8.5000  14.9945   -0.2504   -8.2500
  14.9945   -0.2504   -8.0000  14.9945   -0.2504   -7.7500  14.9945   -0.2504   -7.5000
  14.9945   -0.2504   -7.2500  14.9945   -0.2504   -7.0000  14.9945   -0.2504   -6.7500
  14.9945   -0.2504   -6.5000  14.9945   -0.2504   -6.2500  14.9945   -0.2504   -6.0000
  14.9945   -0.2504   -5.7500  14.9945   -0.2504   -5.5000  14.9945   -0.2504   -5.2500
  14.9945   -0.2504   -5.0000  14.9945   -0.2504   -4.7500  14.9945   -0.2504   -4.5000
  14.9945   -0.2504   -4.2500  14.9945   -0.2504   -4.0000  14.9945   -0.2504   -3.7500
  14.9945   -0.2504   -3.5000  14.9945   -0.2504   -3.2500  14.9945   -0.2504   -3.0000
  14.9945   -0.2504   -2.7500  14.9945   -0.2504   -2.5000  14.9945   -0.2504   -2.2500
  14.9945   -0.2504   -2.0000  14.9945   -0.2504   -1.7500  14.9945   -0.2504   -1.5000
  14.9945   -0.2504   -1.2500  14.9945   -0.2504   -1.0000  14.9945   -0.2504   -0.7500
  14.9945   -0.2504   -0.5000  14.9945   -0.2504   -0.2500 -14.9945    0.2506   -0.2500
 -14.9945    0.2505   -0.5000 -14.9945    0.2505   -0.7500 -14.9945    0.2505   -1.0000
 -14.9945    0.2505   -1.2500 -14.9945    0.2505   -1.5000 -14.9945    0.2505   -1.7500
 -14.9945    0.2505   -2.0000 -14.9945    0.2505   -2.2500 -14.9945    0.2505   -2.5000
 -14.9945    0.2505   -2.7500 -14.9945    0.2505   -3.0000 -14.9945    0.2505   -3.2500
 -14.9945    0.2505   -3.5000 -14.9945    0.2505   -3.7500 -14.9945    0.2505   -4.0000
 -14.9945    0.2505   -4.2500 -14.9945    0.2505   -4.5000 -14.9945    0.2505   -4.7500
 -14.9945    0.2505   -5.0000 -14.9945    0.2505   -5.2500 -14.9945    0.2505   -5.5000
 -14.9945    0.2505   -5.7500 -14.9945    0.2505   -6.0000 -14.9945    0.2505   -6.2500
 -14.9945    0.2505   -6.5000 -14.9945    0.2505   -6.7500 -14.9945    0.2505   -7.0000
 -14.9945    0.2505   -7.2500 -14.9945    0.2505   -7.5000 -14.9945    0.2505   -7.7500
 -14.9945    0.2505   -8.0000 -14.9945    0.2505   -8.2500 -14.9945    0.2505   -8.5000
 -14.9945    0.2505   -8.7500 -14.9945    0.2505   -9.0000 -14.9945    0.2505   -9.2500
 -14.9945    0.2505   -9.5000 -14.9945    0.2505   -9.7500 -14.9945    0.2505  -10.0000
 -14.9945    0.2505  -10.2500 -14.9945    0.2505  -10.5000 -14.9945    0.2505  -10.7500
 -14.9945    0.2505  -11.0000 -14.9945    0.2505  -11.2500 -14.9945    0.2505  -11.5000
 -14.9945    0.2505  -11.7500 -14.9945    0.2505  -12.0000 -14.9945    0.2505  -12.2500
 -14.9945    0.2505  -12.5000 -14.9945    0.2505  -12.7500 -14.9945    0.2505  -13.0000
 -14.9945    0.2505  -13.2500 -14.9945    0.2505  -13.5000 -14.9945    0.2505  -13.7500
 -14.9945    0.2505  -14.0000 -14.9945    0.2505  -14.2500 -14.9945    0.2505  -14.5000
 -14.9945    0.2505  -14.7500 -14.9783    0.5006   -0.2500 -14.9783    0.5006   -0.5000
 -14.9783    0.5006   -0.7500 -14.9783    0.5006   -1.0000 -14.9783    0.5006   -1.2500
 -14.9783    0.5006   -1.5000 -14.9783    0.5006   -1.7500 -14.9783    0.5006   -2.0000
 -14.9783    0.5006   -2.2500 -14.9783    0.5006   -2.5000 -14.9783    0.5006   -2.7500
 -14.9783    0.5006   -3.0000 -14.9783    0.5006   -3.2500 -14.9783    0.5006   -3.5000
 -14.9783    0.5006   -3.7500 -14.9783    0.5006   -4.0000 -14.9783    0.5006   -4.2500
 -14.9783    0.5006   -4.5000 -14.9783    0.5006   -4.7500 -14.9783    0.5006   -5.0000
 -14.9783    0.5006   -5.2500 -14.9783    0.5006   -5.5000 -14.9783    0.5006   -5.7500
 -14.9783    0.5006   -6.0000 -14.9783    0.5006   -6.2500 -14.9783    0.5006   -6.5000
 -14.9783    0.5006   -6.7500 -14.9783    0.5006   -7.0000 -14.9783    0.5006   -7.2500
 -14.9783    0.5006   -7.5000 -14.9783    0.5006   -7.7500 -14.9783    0.5006   -8.0000
 -14.9783    0.5006   -8.2500 -14.9783    0.5006   -8.5000 -14.9783    0.5006   -8.7500
 -14.9783    0.5006   -9.0000 -14.9783    0.5006   -9.2500 -14.9783    0.5006   -9.5000
 -14.9783    0.5006   -9.7500 -14.9783    0.5006  -10.0000 -14.9783    0.5006  -10.2500
 -14.9783    0.5006  -10.5000 -14.9783    0.5006  -10.7500 -14.9783    0.5006  -11.0000
 -14.9783    0.5006  -11.2500 -14.9783    0.5006  -11.5000 -14.9783    0.5006  -11.7500
 -14.9783    0.5006  -12.0000 -14.9783    0.5006  -12.2500 -14.9783    0.5006  -12.5000
 -14.9783    0.5006  -12.7500 -14.9783    0.5006  -13.0000 -14.9783    0.5006  -13.2500
 -14.9783    0.5006  -13.5000 -14.9783    0.5006  -13.7500 -14.9783    0.5006  -14.0000
 -14.9783    0.5006  -14.2500 -14.9783    0.5006  -14.5000 -14.9783    0.5006  -14.7500
 -14.9518    0.7498   -0.2500 -14.9518    0.7498   -0.5000 -14.9518    0.7498   -0.7500
 -14.9518    0.7497   -1.0000 -14.9518    0.7497   -1.2500 -14.9518    0.7497   -1.5000
 -14.9518    0.7497   -1.7500 -14.9518    0.7497   -2.0000 -14.9518    0.7497   -2.2500
 -14.9518    0.7497   -2.5000 -14.9518    0.7497   -2.7500 -14.9518    0.7497   -3.0000
 -14.9518    0.7497   -3.2500 -14.9518    0.7497   -3.5000 -14.9518    0.7497   -3.7500
 -14.9518    0.7497   -4.0000 -14.9518    0.7497   -4.2500 -14.9518    0.7497   -4.5000
 -14.9518    0.7497   -4.7500 -14.9518    0.7497   -5.0000 -14.9518    0.7497   -5.2500
 -14.9518    0.7497   -5.5000 -14.9518    0.7497   -5.7500 -14.9518    0.7497   -6.0000
 -14.9518    0.7497   -6.2500 -14.9518    0.7497   -6.5000 -14.9518    0.7497   -6.7500
 -14.9518    0.7497   -7.0000 -14.9518    0.7497   -7.2500 -14.9518    0.7497   -7.5000
 -14.9518    0.7497   -7.7500 -14.9518    0.7497   -8.0000 -14.9518    0.7497   -8.2500
 -14.9518    0.7497   -8.5000 -14.9518    0.7497   -8.7500 -14.9518    0.7497   -9.0000
 -14.9518    0.7497   -9.2500 -14.9518    0.7497   -9.5000 -14.9518    0.7497   -9.7500
 -14.9518    0.7497  -10.0000 -14.9518    0.7497  -10.2500 -14.9518    0.7497  -10.5000
 -14.9518    0.7497  -10.7500 -14.9518    0.7497  -11.0000 -14.9518    0.7497  -11.2500
 -14.9518    0.7497  -11.5000 -14.9518    0.7497  -11.7500 -14.9518    0.7497  -12.0000
 -14.9518    0.7497  -12.2500 -14.9518    0.7497  -12.5000 -14.9518    0.7497  -12.7500
 -14.9518    0.7497  -13.0000 -14.9518    0.7497  -13.2500 -14.9518    0.7497  -13.5000
 -14.9518    0.7497  -13.7500 -14.9518    0.7497  -14.0000 -14.9518    0.7497  -14.2500
 -14.9518    0.7497  -14.5000 -14.9518    0.7497  -14.7500 -14.9152    0.9978   -0.2500
 -14.9152    0.9977   -0.5000 -14.9152    0.9977   -0.7500 -14.9152    0.9977   -1.0000
 -14.9152    0.9977   -1.2500 -14.9152    0.9977   -1.5000 -14.9152    0.9977   -1.7500
 -14.9152    0.9977   -2.0000 -14.9152    0.9977   -2.2500 -14.9152    0.9977   -2.5000
 -14.9152    0.9977   -2.7500 -14.9152    0.9977   -3.0000 -14.9152    0.9977   -3.2500
 -14.9152    0.9977   -3.5000 -14.9152    0.9977   -3.7500 -14.9152    0.9977   -4.0000
 -14.9152    0.9977   -4.2500 -14.9152    0.9977   -4.5000 -14.9152    0.9977   -4.7500
 -14.9152    0.9977   -5.0000 -14.9152    0.9977   -5.2500 -14.9152    0.9977   -5.5000
 -14.9152    0.9977   -5.7500 -14.9152    0.9977   -6.0000 -14.9152    0.9977   -6.2500
 -14.9152    0.9977   -6.5000 -14.9152    0.9977   -6.7500 -14.9152    0.9977   -7.0000
 -14.9152    0.9977   -7.2500 -14.9152    0.9977   -7.5000 -14.9152    0.9977   -7.7500
 -14.9152    0.9977   -8.0000 -14.9152    0.9977   -8.2500 -14.9152    0.9977   -8.5000
 -14.9152    0.9977   -8.7500 -14.9152    0.9977   -9.0000 -14.9152    0.9977   -9.2500
 -14.9152    0.9977   -9.5000 -14.9152    0.9977   -9.7500 -14.9152    0.9977  -10.0000
 -14.9152    0.9977  -10.2500 -14.9152    0.9977  -10.5000 -14.9152    0.9977  -10.7500
 -14.9152    0.9977  -11.0000 -14.9152    0.9977  -11.2500 -14.9152    0.9977  -11.5000
 -14.9152    0.9977  -11.7500 -14.9152    0.9977  -12.0000 -14.9152    0.9977  -12.2500
 -14.9152    0.9977  -12.5000 -14.9152    0.9977  -12.7500 -14.9152    0.9977  -13.0000
 -14.9152    0.9977  -13.2500 -14.9152    0.9977  -13.5000 -14.9152    0.9977  -13.7500
 -14.9152    0.9977  -14.0000 -14.9152    0.9977  -14.2500 -14.9152    0.9977  -14.5000
 -14.9152    0.9977  -14.7500 -14.8689    1.2441   -0.2500 -14.8690    1.2440   -0.5000
 -14.8690    1.2440   -0.7500 -14.8690    1.2440   -1.0000 -14.8690    1.2440   -1.2500
 -14.8690    1.2440   -1.5000 -14.8690    1.2440   -1.7500 -14.8690    1.2440   -2.0000
 -14.8690    1.2440   -2.2500 -14.8690    1.2440   -2.5000 -14.8690    1.2440   -2.7500
 -14.8690    1.2440   -3.0000 -14.8690    1.2440   -3.2500 -14.8690    1.2440   -3.5000
 -14.8690    1.2440   -3.7500 -14.8690    1.2440   -4.0000 -14.8690    1.2440   -4.2500
 -14.8690    1.2440   -4.5000 -14.8690    1.2440   -4.7500 -14.8690    1.2440   -5.0000
 -14.8690    1.2440   -5.2500 -14.8690    1.2440   -5.5000 -14.8690    1.2440   -5.7500
 -14.8690    1.2440   -6.0000 -14.8690    1.2440   -6.2500 -14.8690    1.2440   -6.5000
 -14.8690    1.2440   -6.7500 -14.8690    1.2440   -7.0000 -14.8690    1.2440   -7.2500
 -14.8690    1.2440   -7.5000 -14.8690    1.2440   -7.7500 -14.8690    1.2440   -8.0000
 -14.8690    1.2440   -8.2500 -14.8690    1.2440   -8.5000 -14.8690    1.2440   -8.7500
 -14.8690    1.2440   -9.0000 -14.8690    1.2440   -9.2500 -14.8690    1.2440   -9.5000
 -14.8690    1.2440   -9.7500 -14.8690    1.2440  -10.0000 -14.8690    1.2440  -10.2500
 -14.8690    1.2440  -10.5000 -14.8690    1.2440  -10.7500 -14.8690    1.2440  -11.0000
 -14.8690    1.2440  -11.2500 -14.8690    1.2440  -11.5000 -14.8690    1.2440  -11.7500
 -14.8690    1.2440  -12.0000 -14.8690    1.2440  -12.2500 -14.8690    1.2440  -12.5000
 -14.8690    1.2440  -12.7500 -14.8690    1.2440  -13.0000 -14.8690    1.2440  -13.2500
 -14.8690    1.2440  -13.5000 -14.8690    1.2440  -13.7500 -14.8690    1.2440  -14.0000
 -14.8690    1.2440  -14.2500 -14.8690    1.2440  -14.5000 -14.8690    1.2440  -14.7500
 -14.8135    1.4886   -0.2500 -14.8135    1.4885   -0.5000 -14.8135    1.4884   -0.7500
 -14.8135    1.4884   -1.0000 -14.8135    1.4884   -1.2500 -14.8135    1.4884   -1.5000
 -14.8135    1.4884   -1.7500 -14.8135    1.4884   -2.0000 -14.8135    1.4884   -2.2500
 -14.8135    1.4884   -2.5000 -14.8135    1.4884   -2.7500 -14.8135    1.4884   -3.0000
 -14.8135    1.4884   -3.2500 -14.8135    1.4884   -3.5000 -14.8135    1.4884   -3.7500
 -14.8135    1.4884   -4.0000 -14.8135    1.4884   -4.2500 -14.8135    1.4884   -4.5000
 -14.8135    1.4884   -4.7500 -14.8135    1.4884   -5.0000 -14.8135    1.4884   -5.2500
 -14.8135    1.4884   -5.5000 -14.8135    1.4884   -5.7500 -14.8135    1.4884   -6.0000
 -14.8135    1.4884   -6.2500 -14.8135    1.4884   -6.5000 -14.8135    1.4884   -6.7500
 -14.8135    1.4884   -7.0000 -14.8135    1.4884   -7.2500 -14.8135    1.4884   -7.5000
 -14.8135    1.4884   -7.7500 -14.8135    1.4884   -8.0000 -14.8135    1.4884   -8.2500
 -14.8135    1.4884   -8.5000 -14.8135    1.4884   -8.7500 -14.8135    1.4884   -9.0000
 -14.8135    1.4884   -9.2500 -14.8135    1.4884   -9.5000 -14.8135    1.4884   -9.7500
 -14.8135    1.4884  -10.0000 -14.8135    1.4884  -10.2500 -14.8135    1.4884  -10.5000
 -14.8135    1.4884  -10.7500 -14.8135    1.4884  -11.0000 -14.8135    1.4884  -11.2500
 -14.8135    1.4884  -11.5000 -14.8135    1.4884  -11.7500 -14.8135    1.4884  -12.0000
 -14.8135    1.4884  -12.2500 -14.8135    1.4884  -12.5000 -14.8135    1.4884  -12.7500
 -14.8135    1.4884  -13.0000 -14.8135    1.4884  -13.2500 -14.8135    1.4884  -13.5000
 -14.8135    1.4884  -13.7500 -14.8135    1.4884  -14.0000 -14.8135    1.4884  -14.2500
 -14.8135    1.4884  -14.5000 -14.8135    1.4884  -14.7500 -14.7492    1.7308   -0.2500
 -14.7493    1.7307   -0.5000 -14.7493    1.7307   -0.7500 -14.7493    1.7307   -1.0000
 -14.7493    1.7307   -1.2500 -14.7493    1.7307   -1.5000 -14.7493    1.7307   -1.7500
 -14.7493    1.7307   -2.0000 -14.7493    1.7307   -2.2500 -14.7493    1.7307   -2.5000
 -14.7493    1.7307   -2.7500 -14.7493    1.7307   -3.0000 -14.7493    1.7307   -3.2500
 -14.7493    1.7307   -3.5000 -14.7493    1.7307   -3.7500 -14.7493    1.7307   -4.0000
 -14.7493    1.7307   -4.2500 -14.7493    1.7307   -4.5000 -14.7493    1.7307   -4.7500
 -14.7493    1.7307   -5.0000 -14.7493    1.7307   -5.2500 -14.7493    1.7307   -5.5000
 -14.7493    1.7307   -5.7500 -14.7493    1.7307   -6.0000 -14.7493    1.7307   -6.2500
 -14.7493    1.7307   -6.5000 -14.7493    1.7307   -6.7500 -14.7493    1.7307   -7.0000
 -14.7493    1.7307   -7.2500 -14.7493    1.7307   -7.5000 -14.7493    1.7307   -7.7500
 -14.7493    1.7307   -8.0000 -14.7493    1.7307   -8.2500 -14.7493    1.7307   -8.5000
 -14.7493    1.7307   -8.7500 -14.7493    1.7307   -9.0000 -14.7493    1.7307   -9.2500
 -14.7493    1.7307   -9.5000 -14.7493    1.7307   -9.7500 -14.7493    1.7307  -10.0000
 -14.7493    1.7307  -10.2500 -14.7493    1.7307  -10.5000 -14.7493    1.7307  -10.7500
 -14.7493    1.7307  -11.0000 -14.7493    1.7307  -11.2500 -14.7493    1.7307  -11.5000
 -14.7493    1.7307  -11.7500 -14.7493    1.7307  -12.0000 -14.7493    1.7307  -12.2500
 -14.7493    1.7307  -12.5000 -14.7493    1.7307  -12.7500 -14.7493    1.7307  -13.0000
 -14.7493    1.7307  -13.2500 -14.7493    1.7307  -13.5000 -14.7493    1.7307  -13.7500
 -14.7493    1.7307  -14.0000 -14.7493    1.7307  -14.2500 -14.7493    1.7307  -14.5000
 -14.7493    1.7307  -14.7500 -14.6766    1.9707   -0.2500 -14.6766    1.9706   -0.5000
 -14.6766    1.9706   -0.7500 -14.6766    1.9706   -1.0000 -14.6766    1.9706   -1.2500
 -14.6766    1.9706   -1.5000 -14.6766    1.9706   -1.7500 -14.6766    1.9706   -2.0000
 -14.6766    1.9706   -2.2500 -14.6766    1.9706   -2.5000 -14.6766    1.9706   -2.7500
 -14.6766    1.9706   -3.0000 -14.6766    1.9706   -3.2500 -14.6766    1.9706   -3.5000
 -14.6766    1.9706   -3.7500 -14.6766    1.9706   -4.0000 -14.6766    1.9706   -4.2500
 -14.6766    1.9706   -4.5000 -14.6766    1.9706   -4.7500 -14.6766    1.9706   -5.0000
 -14.6766    1.9706   -5.2500 -14.6766    1.9706   -5.5000 -14.6766    1.9706   -5.7500
 -14.6766    1.9706   -6.0000 -14.6766    1.9706   -6.2500 -14.6766    1.9706   -6.5000
 -14.6766    1.9706   -6.7500 -14.6766    1.9706   -7.0000 -14.6766    1.9706   -7.2500
 -14.6766    1.9706   -7.5000 -14.6766    1.9706   -7.7500 -14.6766    1.9706   -8.0000
 -14.6766    1.9706   -8.2500 -14.6766    1.9706   -8.5000 -14.6766    1.9706   -8.7500
 -14.6766    1.9706   -9.0000 -14.6766    1.9706   -9.2500 -14.6766    1.9706   -9.5000
 -14.6766    1.9706   -9.7500 -14.6766    1.9706  -10.0000 -14.6766    1.9706  -10.2500
 -14.6766    1.9706  -10.5000 -14.6766    1.9706  -10.7500 -14.6766    1.9706  -11.0000
 -14.6766    1.9706  -11.2500 -14.6766    1.9706  -11.5000 -14.6766    1.9706  -11.7500
 -14.6766    1.9706  -12.0000 -14.6766    1.9706  -12.2500 -14.6766    1.9706  -12.5000
 -14.6766    1.9706  -12.7500 -14.6766    1.9706  -13.0000 -14.6766    1.9706  -13.2500
 -14.6766    1.9706  -13.5000 -14.6766    1.9706  -13.7500 -14.6766    1.9706  -14.0000
 -14.6766    1.9706  -14.2500 -14.6766    1.9706  -14.5000 -14.6766    1.9706  -14.7500
 -14.5958    2.2080   -0.2500 -14.5958    2.2079   -0.5000 -14.5959    2.2079   -0.7500
 -14.5959    2.2079   -1.0000 -14.5959    2.2079   -1.2500 -14.5959    2.2079   -1.5000
 -14.5959    2.2079   -1.7500 -14.5959    2.2079   -2.0000 -14.5959    2.2079   -2.2500
 -14.5959    2.2079   -2.5000 -14.5959    2.2079   -2.7500 -14.5959    2.2079   -3.0000
 -14.5959    2.2079   -3.2500 -14.5959    2.2079   -3.5000 -14.5959    2.2079   -3.7500
 -14.5959    2.2079   -4.0000 -14.5959    2.2079   -4.2500 -14.5959    2.2079   -4.5000
 -14.5959    2.2079   -4.7500 -14.5959    2.2079   -5.0000 -14.5959    2.2079   -5.2500
 -14.5959    2.2079   -5.5000 -14.5959    2.2079   -5.7500 -14.5959    2.2079   -6.0000
 -14.5959    2.2079   -6.2500 -14.5959    2.2079   -6.5000 -14.5959    2.2079   -6.7500
 -14.5959    2.2079   -7.0000 -14.5959    2.2079   -7.2500 -14.5959    2.2079   -7.5000
 -14.5959    2.2079   -7.7500 -14.5959    2.2079   -8.0000 -14.5959    2.2079   -8.2500
 -14.5959    2.2079   -8.5000 -14.5959    2.2079   -8.7500 -14.5959    2.2079   -9.0000
 -14.5959    2.2079   -9.2500 -14.5959    2.2079   -9.5000 -14.5959    2.2079   -9.7500
 -14.5959    2.2079  -10.0000 -14.5959    2.2079  -10.2500 -14.5959    2.2079  -10.5000
 -14.5959    2.2079  -10.7500 -14.5959    2.2079  -11.0000 -14.5959    2.2079  -11.2500
 -14.5959    2.2079  -11.5000 -14.5959    2.2079  -11.7500 -14.5959    2.2079  -12.0000
 -14.5959    2.2079  -12.2500 -14.5959    2.2079  -12.5000 -14.5959    2.2079  -12.7500
 -14.5959    2.2079  -13.0000 -14.5959    2.2079  -13.2500 -14.5959    2.2079  -13.5000
 -14.5959    2.2079  -13.7500 -14.5959    2.2079  -14.0000 -14.5959    2.2079  -14.2500
 -14.5959    2.2079  -14.5000 -14.5959    2.2079  -14.7500 -14.5074    2.4426   -0.2500
 -14.5074    2.4425   -0.5000 -14.5074    2.4425   -0.7500 -14.5074    2.4425   -1.0000
 -14.5074    2.4425   -1.2500 -14.5074    2.4425   -1.5000 -14.5074    2.4425   -1.7500
 -14.5074    2.4425   -2.0000 -14.5074    2.4425   -2.2500 -14.5074    2.4425   -2.5000
 -14.5074    2.4425   -2.7500 -14.5074    2.4425   -3.0000 -14.5074    2.4425   -3.2500
 -14.5074    2.4425   -3.5000 -14.5074    2.4425   -3.7500 -14.5074    2.4425   -4.0000
 -14.5074    2.4425   -4.2500 -14.5074    2.4425   -4.5000 -14.5074    2.4425   -4.7500
 -14.5074    2.4425   -5.0000 -14.5074    2.4425   -5.2500 -14.5074    2.4425   -5.5000
 -14.5074    2.4425   -5.7500 -14.5074    2.4425   -6.0000 -14.5074    2.4425   -6.2500
 -14.5074    2.4425   -6.5000 -14.5074    2.4425   -6.7500 -14.5074    2.4425   -7.0000
 -14.5074    2.4425   -7.2500 -14.5074    2.4425   -7.5000 -14.5074    2.4425   -7.7500
 -14.5074    2.4425   -8.0000 -14.5074    2.4425   -8.2500 -14.5074    2.4425   -8.5000
 -14.5074    2.4425   -8.7500 -14.5074    2.4425   -9.0000 -14.5074    2.4425   -9.2500
 -14.5074    2.4425   -9.5000 -14.5074    2.4425   -9.7500 -14.5074    2.4425  -10.0000
 -14.5074    2.4425  -10.2500 -14.5074    2.4425  -10.5000 -14.5074    2.4425  -10.7500
 -14.5074    2.4425  -11.0000 -14.5074    2.4425  -11.2500 -14.5074    2.4425  -11.5000
 -14.5074    2.4425  -11.7500 -14.5074    2.4425  -12.0000 -14.5074    2.4425  -12.2500
 -14.5074    2.4425  -12.5000 -14.5074    2.4425  -12.7500 -14.5074    2.4425  -13.0000
 -14.5074    2.4425  -13.2500 -14.5074    2.4425  -13.5000 -14.5074    2.4425  -13.7500
 -14.5074    2.4425  -14.0000 -14.5074    2.4425  -14.2500 -14.5074    2.4425  -14.5000
 -14.5074    2.4425  -14.7500 -14.4116    2.6743   -0.2500 -14.4116    2.6742   -0.5000
 -14.4116    2.6742   -0.7500 -14.4116    2.6741   -1.0000 -14.4116    2.6741   -1.2500
 -14.4116    2.6741   -1.5000 -14.4116    2.6741   -1.7500 -14.4116    2.6741   -2.0000
 -14.4116    2.6741   -2.2500 -14.4116    2.6741   -2.5000 -14.4116    2.6741   -2.7500
 -14.4116    2.6741   -3.0000 -14.4116    2.6741   -3.2500 -14.4116    2.6741   -3.5000
 -14.4116    2.6741   -3.7500 -14.4116    2.6741   -4.0000 -14.4116    2.6741   -4.2500
 -14.4116    2.6741   -4.5000 -14.4116    2.6741   -4.7500 -14.4116    2.6741   -5.0000
 -14.4116    2.6741   -5.2500 -14.4116    2.6741   -5.5000 -14.4116    2.6741   -5.7500
 -14.4116    2.6741   -6.0000 -14.4116    2.6741   -6.2500 -14.4116    2.6741   -6.5000
 -14.4116    2.6741   -6.7500 -14.4116    2.6741   -7.0000 -14.4116    2.6741   -7.2500
 -14.4116    2.6741   -7.5000 -14.4116    2.6741   -7.7500 -14.4116    2.6741   -8.0000
 -14.4116    2.6741   -8.2500 -14.4116    2.6741   -8.5000 -14.4116    2.6741   -8.7500
 -14.4116    2.6741   -9.0000 -14.4116    2.6741   -9.2500 -14.4116    2.6741   -9.5000
 -14.4116    2.6741   -9.7500 -14.4116    2.6741  -10.0000 -14.4116    2.6741  -10.2500
 -14.4116    2.6741  -10.5000 -14.4116    2.6741  -10.7500 -14.4116    2.6741  -11.0000
 -14.4116    2.6741  -11.2500 -14.4116    2.6741  -11.5000 -14.4116    2.6741  -11.7500
 -14.4116    2.6741  -12.0000 -14.4116    2.6741  -12.2500 -14.4116    2.6741  -12.5000
 -14.4116    2.6741  -12.7500 -14.4116    2.6741  -13.0000 -14.4116    2.6741  -13.2500
 -14.4116    2.6741  -13.5000 -14.4116    2.6741  -13.7500 -14.4116    2.6741  -14.0000
 -14.4116    2.6741  -14.2500 -14.4116    2.6741  -14.5000 -14.4116    2.6741  -14.7500
 -14.3088    2.9030   -0.2500 -14.3088    2.9029   -0.5000 -14.3088    2.9028   -0.7500
 -14.3088    2.9028   -1.0000 -14.3088    2.9028   -1.2500 -14.3088    2.9028   -1.5000
 -14.3088    2.9028   -1.7500 -14.3088    2.9028   -2.0000 -14.3088    2.9028   -2.2500
 -14.3088    2.9028   -2.5000 -14.3088    2.9028   -2.7500 -14.3088    2.9028   -3.0000
 -14.3088    2.9028   -3.2500 -14.3088    2.9028   -3.5000 -14.3088    2.9028   -3.7500
 -14.3088    2.9028   -4.0000 -14.3088    2.9028   -4.2500 -14.3088    2.9028   -4.5000
 -14.3088    2.9028   -4.7500 -14.3088    2.9028   -5.0000 -14.3088    2.9028   -5.2500
 -14.3088    2.9028   -5.5000 -14.3088    2.9028   -5.7500 -14.3088    2.9028   -6.0000
 -14.3088    2.9028   -6.2500 -14.3088    2.9028   -6.5000 -14.3088    2.9028   -6.7500
 -14.3088    2.9028   -7.0000 -14.3088    2.9028   -7.2500 -14.3088    2.9028   -7.5000
 -14.3088    2.9028   -7.7500 -14.3088    2.9028   -8.0000 -14.3088    2.9028   -8.2500
 -14.3088    2.9028   -8.5000 -14.3088    2.9028   -8.7500 -14.3088    2.9028   -9.0000
 -14.3088    2.9028   -9.2500 -14.3088    2.9028   -9.5000 -14.3088    2.9028   -9.7500
 -14.3088    2.9028  -10.0000 -14.3088    2.9028  -10.2500 -14.3088    2.9028  -10.5000
 -14.3088    2.9028  -10.7500 -14.3088    2.9028  -11.0000 -14.3088    2.9028  -11.2500
 -14.3088    2.9028  -11.5000 -14.3088    2.9028  -11.7500 -14.3088    2.9028  -12.0000
 -14.3088    2.9028  -12.2500 -14.3088    2.9028  -12.5000 -14.3088    2.9028  -12.7500
 -14.3088    2.9028  -13.0000 -14.3088    2.9028  -13.2500 -14.3088    2.9028  -13.5000
 -14.3088    2.9028  -13.7500 -14.3088    2.9028  -14.0000 -14.3088    2.9028  -14.2500
 -14.3088    2.9028  -14.5000 -14.3088    2.9028  -14.7500 -14.1993    3.1285   -0.2500
 -14.1993    3.1284   -0.5000 -14.1994    3.1284   -0.7500 -14.1994    3.1284   -1.0000
 -14.1994    3.1284   -1.2500 -14.1994    3.1284   -1.5000 -14.1994    3.1284   -1.7500
 -14.1994    3.1284   -2.0000 -14.1994    3.1284   -2.2500 -14.1994    3.1284   -2.5000
 -14.1994    3.1284   -2.7500 -14.1994    3.1284   -3.0000 -14.1994    3.1284   -3.2500
 -14.1994    3.1284   -3.5000 -14.1994    3.1284   -3.7500 -14.1994    3.1284   -4.0000
 -14.1994    3.1284   -4.2500 -14.1994    3.1284   -4.5000 -14.1994    3.1284   -4.7500
 -14.1994    3.1284   -5.0000 -14.1994    3.1284   -5.2500 -14.1994    3.1284   -5.5000
 -14.1994    3.1284   -5.7500 -14.1994    3.1284   -6.0000 -14.1994    3.1284   -6.2500
 -14.1994    3.1284   -6.5000 -14.1994    3.1284   -6.7500 -14.1994    3.1284   -7.0000
 -14.1994    3.1284   -7.2500 -14.1994    3.1284   -7.5000 -14.1994    3.1284   -7.7500
 -14.1994    3.1284   -8.0000 -14.1994    3.1284   -8.2500 -14.1994    3.1284   -8.5000
 -14.1994    3.1284   -8.7500 -14.1994    3.1284   -9.0000 -14.1994    3.1284   -9.2500
 -14.1994    3.1284   -9.5000 -14.1994    3.1284   -9.7500 -14.1994    3.1284  -10.0000
 -14.1994    3.1284  -10.2500 -14.1994    3.1284  -10.5000 -14.1994    3.1284  -10.7500
 -14.1994    3.1284  -11.0000 -14.1994    3.1284  -11.2500 -14.1994    3.1284  -11.5000
 -14.1994    3.1284  -11.7500 -14.1994    3.1284  -12.0000 -14.1994    3.1284  -12.2500
 -14.1994    3.1284  -12.5000 -14.1994    3.1284  -12.7500 -14.1994    3.1284  -13.0000
 -14.1994    3.1284  -13.2500 -14.1994    3.1284  -13.5000 -14.1994    3.1284  -13.7500
 -14.1994    3.1284  -14.0000 -14.1994    3.1284  -14.2500 -14.1994    3.1284  -14.5000
 -14.1994    3.1284  -14.7500 -14.0834    3.3508   -0.2500 -14.0835    3.3507   -0.5000
 -14.0835    3.3507   -0.7500 -14.0835    3.3507   -1.0000 -14.0835    3.3507   -1.2500
 -14.0835    3.3507   -1.5000 -14.0835    3.3507   -1.7500 -14.0835    3.3507   -2.0000
 -14.0835    3.3507   -2.2500 -14.0835    3.3507   -2.5000 -14.0835    3.3507   -2.7500
 -14.0835    3.3507   -3.0000 -14.0835    3.3507   -3.2500 -14.0835    3.3507   -3.5000
 -14.0835    3.3507   -3.7500 -14.0835    3.3507   -4.0000 -14.0835    3.3507   -4.2500
 -14.0835    3.3507   -4.5000 -14.0835    3.3507   -4.7500 -14.0835    3.3507   -5.0000
 -14.0835    3.3507   -5.2500 -14.0835    3.3507   -5.5000 -14.0835    3.3507   -5.7500
 -14.0835    3.3507   -6.0000 -14.0835    3.3507   -6.2500 -14.0835    3.3507   -6.5000
 -14.0835    3.3507   -6.7500 -14.0835    3.3507   -7.0000 -14.0835    3.3507   -7.2500
 -14.0835    3.3507   -7.5000 -14.0835    3.3507   -7.7500 -14.0835    3.3507   -8.0000
 -14.0835    3.3507   -8.2500 -14.0835    3.3507   -8.5000 -14.0835    3.3507   -8.7500
 -14.0835    3.3507   -9.0000 -14.0835    3.3507   -9.2500 -14.0835    3.3507   -9.5000
 -14.0835    3.3507   -9.7500 -14.0835    3.3507  -10.0000 -14.0835    3.3507  -10.2500
 -14.0835    3.3507  -10.5000 -14.0835    3.3507  -10.7500 -14.0835    3.3507  -11.0000
 -14.0835    3.3507  -11.2500 -14.0835    3.3507  -11.5000 -14.0835    3.3507  -11.7500
 -14.0835    3.3507  -12.0000 -14.0835    3.3507  -12.2500 -14.0835    3.3507  -12.5000
 -14.0835    3.3507  -12.7500 -14.0835    3.3507  -13.0000 -14.0835    3.3507  -13.2500
 -14.0835    3.3507  -13.5000 -14.0835    3.3507  -13.7500 -14.0835    3.3507  -14.0000
 -14.0835    3.3507  -14.2500 -14.0835    3.3507  -14.5000 -14.0835    3.3507  -14.7500
 -13.9614    3.5698   -0.2500 -13.9614    3.5698   -0.5000 -13.9615    3.5698   -0.7500
 -13.9615    3.5697   -1.0000 -13.9615    3.5697   -1.2500 -13.9615    3.5697   -1.5000
 -13.9615    3.5697   -1.7500 -13.9615    3.5697   -2.0000 -13.9615    3.5697   -2.2500
 -13.9615    3.5697   -2.5000 -13.9615    3.5697   -2.7500 -13.9615    3.5697   -3.0000
 -13.9615    3.5697   -3.2500 -13.9615    3.5697   -3.5000 -13.9615    3.5697   -3.7500
 -13.9615    3.5697   -4.0000 -13.9615    3.5697   -4.2500 -13.9615    3.5697   -4.5000
 -13.9615    3.5697   -4.7500 -13.9615    3.5697   -5.0000 -13.9615    3.5697   -5.2500
 -13.9615    3.5697   -5.5000 -13.9615    3.5697   -5.7500 -13.9615    3.5697   -6.0000
 -13.9615    3.5697   -6.2500 -13.9615    3.5697   -6.5000 -13.9615    3.5697   -6.7500
 -13.9615    3.5697   -7.0000 -13.9615    3.5697   -7.2500 -13.9615    3.5697   -7.5000
 -13.9615    3.5697   -7.7500 -13.9615    3.5697   -8.0000 -13.9615    3.5697   -8.2500
 -13.9615    3.5697   -8.5000 -13.9615    3.5697   -8.7500 -13.9615    3.5697   -9.0000
 -13.9615    3.5697   -9.2500 -13.9615    3.5697   -9.5000 -13.9615    3.5697   -9.7500
 -13.9615    3.5697  -10.0000 -13.9615    3.5697  -10.2500 -13.9615    3.5697  -10.5000
 -13.9615    3.5697  -10.7500 -13.9615    3.5697  -11.0000 -13.9615    3.5697  -11.2500
 -13.9615    3.5697  -11.5000 -13.9615    3.5697  -11.7500 -13.9615    3.5697  -12.0000
 -13.9615    3.5697  -12.2500 -13.9615    3.5697  -12.5000 -13.9615    3.5697  -12.7500
 -13.9615    3.5697  -13.0000 -13.9615    3.5697  -13.2500 -13.9615    3.5697  -13.5000
 -13.9615    3.5697  -13.7500 -13.9615    3.5697  -14.0000 -13.9615    3.5697  -14.2500
 -13.9615    3.5697  -14.5000 -13.9615    3.5697  -14.7500 -13.8335    3.7855   -0.2500
 -13.8336    3.7855   -0.5000 -13.8336    3.7854   -0.7500 -13.8336    3.7854   -1.0000
 -13.8336    3.7854   -1.2500 -13.8336    3.7854   -1.5000 -13.8336    3.7854   -1.7500
 -13.8336    3.7854   -2.0000 -13.8336    3.7854   -2.2500 -13.8336    3.7854   -2.5000
 -13.8336    3.7854   -2.7500 -13.8336    3.7854   -3.0000 -13.8336    3.7854   -3.2500
 -13.8336    3.7854   -3.5000 -13.8336    3.7854   -3.7500 -13.8336    3.7854   -4.0000
 -13.8336    3.7854   -4.2500 -13.8336    3.7854   -4.5000 -13.8336    3.7854   -4.7500
 -13.8336    3.7854   -5.0000 -13.8336    3.7854   -5.2500 -13.8336    3.7854   -5.5000
 -13.8336    3.7854   -5.7500 -13.8336    3.7854   -6.0000 -13.8336    3.7854   -6.2500
 -13.8336    3.7854   -6.5000 -13.8336    3.7854   -6.7500 -13.8336    3.7854   -7.0000
 -13.8336    3.7854   -7.2500 -13.8336    3.7854   -7.5000 -13.8336    3.7854   -7.7500
 -13.8336    3.7854   -8.0000 -13.8336    3.7854   -8.2500 -13.8336    3.7854   -8.5000
 -13.8336    3.7854   -8.7500 -13.8336    3.7854   -9.0000 -13.8336    3.7854   -9.2500
 -13.8336    3.7854   -9.5000 -13.8336    3.7854   -9.7500 -13.8336    3.7854  -10.0000
 -13.8336    3.7854  -10.2500 -13.8336    3.7854  -10.5000 -13.8336    3.7854  -10.7500
 -13.8336    3.7854  -11.0000 -13.8336    3.7854  -11.2500 -13.8336    3.7854  -11.5000
 -13.8336    3.7854  -11.7500 -13.8336    3.7854  -12.0000 -13.8336    3.7854  -12.2500
 -13.8336    3.7854  -12.5000 -13.8336    3.7854  -12.7500 -13.8336    3.7854  -13.0000
 -13.8336    3.7854  -13.2500 -13.8336    3.7854  -13.5000 -13.8336    3.7854  -13.7500
 -13.8336    3.7854  -14.0000 -13.8336    3.7854  -14.2500 -13.8336    3.7854  -14.5000
 -13.8336    3.7854  -14.7500 -13.7000    3.9977   -0.2500 -13.7001    3.9977   -0.5000
 -13.7001    3.9977   -0.7500 -13.7001    3.9977   -1.0000 -13.7001    3.9977   -1.2500
 -13.7001    3.9977   -1.5000 -13.7001    3.9977   -1.7500 -13.7001    3.9977   -2.0000
 -13.7001    3.9977   -2.2500 -13.7001    3.9977   -2.5000 -13.7001    3.9977   -2.7500
 -13.7001    3.9977   -3.0000 -13.7001    3.9977   -3.2500 -13.7001    3.9977   -3.5000
 -13.7001    3.9977   -3.7500 -13.7001    3.9977   -4.0000 -13.7001    3.9977   -4.2500
 -13.7001    3.9977   -4.5000 -13.7001    3.9977   -4.7500 -13.7001    3.9977   -5.0000
 -13.7001    3.9977   -5.2500 -13.7001    3.9977   -5.5000 -13.7001    3.9977   -5.7500
 -13.7001    3.9977   -6.0000 -13.7001    3.9977   -6.2500 -13.7001    3.9977   -6.5000
 -13.7001    3.9977   -6.7500 -13.7001    3.9977   -7.0000 -13.7001    3.9977   -7.2500
 -13.7001    3.9977   -7.5000 -13.7001    3.9977   -7.7500 -13.7001    3.9977   -8.0000
 -13.7001    3.9977   -8.2500 -13.7001    3.9977   -8.5000 -13.7001    3.9977   -8.7500
 -13.7001    3.9977   -9.0000 -13.7001    3.9977   -9.2500 -13.7001    3.9977   -9.5000
 -13.7001    3.9977   -9.7500 -13.7001    3.9977  -10.0000 -13.7001    3.9977  -10.2500
 -13.7001    3.9977  -10.5000 -13.7001    3.9977  -10.7500 -13.7001    3.9977  -11.0000
 -13.7001    3.9977  -11.2500 -13.7001    3.9977  -11.5000 -13.7001    3.9977  -11.7500
 -13.7001    3.9977  -12.0000 -13.7001    3.9977  -12.2500 -13.7001    3.9977  -12.5000
 -13.7001    3.9977  -12.7500 -13.7001    3.9977  -13.0000 -13.7001    3.9977  -13.2500
 -13.7001    3.9977  -13.5000 -13.7001    3.9977  -13.7500 -13.7001    3.9977  -14.0000
 -13.7001    3.9977  -14.2500 -13.7001    3.9977  -14.5000 -13.7001    3.9977  -14.7500
 -13.5611    4.2065   -0.2500 -13.5611    4.2064   -0.5000 -13.5612    4.2064   -0.7500
 -13.5612    4.2064   -1.0000 -13.5612    4.2064   -1.2500 -13.5612    4.2064   -1.5000
 -13.5612    4.2064   -1.7500 -13.5612    4.2064   -2.0000 -13.5612    4.2064   -2.2500
 -13.5612    4.2064   -2.5000 -13.5612    4.2064   -2.7500 -13.5612    4.2064   -3.0000
 -13.5612    4.2064   -3.2500 -13.5612    4.2064   -3.5000 -13.5612    4.2064   -3.7500
 -13.5612    4.2064   -4.0000 -13.5612    4.2064   -4.2500 -13.5612    4.2064   -4.5000
 -13.5612    4.2064   -4.7500 -13.5612    4.2064   -5.0000 -13.5612    4.2064   -5.2500
 -13.5612    4.2064   -5.5000 -13.5612    4.2064   -5.7500 -13.5612    4.2064   -6.0000
 -13.5612    4.2064   -6.2500 -13.5612    4.2064   -6.5000 -13.5612    4.2064   -6.7500
 -13.5612    4.2064   -7.0000 -13.5612    4.2064   -7.2500 -13.5612    4.2064   -7.5000
 -13.5612    4.2064   -7.7500 -13.5612    4.2064   -8.0000 -13.5612    4.2064   -8.2500
 -13.5612    4.2064   -8.5000 -13.5612    4.2064   -8.7500 -13.5612    4.2064   -9.0000
 -13.5612    4.2064   -9.2500 -13.5612    4.2064   -9.5000 -13.5612    4.2064   -9.7500
 -13.5612    4.2064  -10.0000 -13.5612    4.2064  -10.2500 -13.5612    4.2064  -10.5000
 -13.5612    4.2064  -10.7500 -13.5612    4.2064  -11.0000 -13.5612    4.2064  -11.2500
 -13.5612    4.2064  -11.5000 -13.5612    4.2064  -11.7500 -13.5612    4.2064  -12.0000
 -13.5612    4.2064  -12.2500 -13.5612    4.2064  -12.5000 -13.5612    4.2064  -12.7500
 -13.5612    4.2064  -13.0000 -13.5612    4.2064  -13.2500 -13.5612    4.2064  -13.5000
 -13.5612    4.2064  -13.7500 -13.5612    4.2064  -14.0000 -13.5612    4.2064  -14.2500
 -13.5612    4.2064  -14.5000 -13.5612    4.2064  -14.7500 -13.4170    4.4116   -0.2500
 -13.4170    4.4116   -0.5000 -13.4170    4.4116   -0.7500 -13.4170    4.4116   -1.0000
 -13.4170    4.4116   -1.2500 -13.4170    4.4116   -1.5000 -13.4170    4.4116   -1.7500
 -13.4170    4.4116   -2.0000 -13.4170    4.4116   -2.2500 -13.4170    4.4116   -2.5000
 -13.4170    4.4116   -2.7500 -13.4170    4.4116   -3.0000 -13.4170    4.4116   -3.2500
 -13.4170    4.4116   -3.5000 -13.4170    4.4116   -3.7500 -13.4170    4.4116   -4.0000
 -13.4170    4.4116   -4.2500 -13.4170    4.4116   -4.5000 -13.4170    4.4116   -4.7500
 -13.4170    4.4116   -5.0000 -13.4170    4.4116   -5.2500 -13.4170    4.4116   -5.5000
 -13.4170    4.4116   -5.7500 -13.4170    4.4116   -6.0000 -13.4170    4.4116   -6.2500
 -13.4170    4.4116   -6.5000 -13.4170    4.4116   -6.7500 -13.4170    4.4116   -7.0000
 -13.4170    4.4116   -7.2500 -13.4170    4.4116   -7.5000 -13.4170    4.4116   -7.7500
 -13.4170    4.4116   -8.0000 -13.4170    4.4116   -8.2500 -13.4170    4.4116   -8.5000
 -13.4170    4.4116   -8.7500 -13.4170    4.4116   -9.0000 -13.4170    4.4116   -9.2500
 -13.4170    4.4116   -9.5000 -13.4170    4.4116   -9.7500 -13.4170    4.4116  -10.0000
 -13.4170    4.4116  -10.2500 -13.4170    4.4116  -10.5000 -13.4170    4.4116  -10.7500
 -13.4170    4.4116  -11.0000 -13.4170    4.4116  -11.2500 -13.4170    4.4116  -11.5000
 -13.4170    4.4116  -11.7500 -13.4170    4.4116  -12.0000 -13.4170    4.4116  -12.2500
 -13.4170    4.4116  -12.5000 -13.4170    4.4116  -12.7500 -13.4170    4.4116  -13.0000
 -13.4170    4.4116  -13.2500 -13.4170    4.4116  -13.5000 -13.4170    4.4116  -13.7500
 -13.4170    4.4116  -14.0000 -13.4170    4.4116  -14.2500 -13.4170    4.4116  -14.5000
 -13.4170    4.4116  -14.7500 -13.2678    4.6132   -0.2500 -13.2678    4.6132   -0.5000
 -13.2679    4.6132   -0.7500 -13.2679    4.6132   -1.0000 -13.2679    4.6132   -1.2500
 -13.2679    4.6132   -1.5000 -13.2679    4.6132   -1.7500 -13.2679    4.6132   -2.0000
 -13.2679    4.6132   -2.2500 -13.2679    4.6132   -2.5000 -13.2679    4.6132   -2.7500
 -13.2679    4.6132   -3.0000 -13.2679    4.6132   -3.2500 -13.2679    4.6132   -3.5000
 -13.2679    4.6132   -3.7500 -13.2679    4.6132   -4.0000 -13.2679    4.6132   -4.2500
 -13.2679    4.6132   -4.5000 -13.2679    4.6132   -4.7500 -13.2679    4.6132   -5.0000
 -13.2679    4.6132   -5.2500 -13.2679    4.6132   -5.5000 -13.2679    4.6132   -5.7500
 -13.2679    4.6132   -6.0000 -13.2679    4.6132   -6.2500 -13.2679    4.6132   -6.5000
 -13.2679    4.6132   -6.7500 -13.2679    4.6132   -7.0000 -13.2679    4.6132   -7.2500
 -13.2679    4.6132   -7.5000 -13.2679    4.6132   -7.7500 -13.2679    4.6132   -8.0000
 -13.2679    4.6132   -8.2500 -13.2679    4.6132   -8.5000 -13.2679    4.6132   -8.7500
 -13.2679    4.6132   -9.0000 -13.2679    4.6132   -9.2500 -13.2679    4.6132   -9.5000
 -13.2679    4.6132   -9.7500 -13.2679    4.6132  -10.0000 -13.2679    4.6132  -10.2500
 -13.2679    4.6132  -10.5000 -13.2679    4.6132  -10.7500 -13.2679    4.6132  -11.0000
 -13.2679    4.6132  -11.2500 -13.2679    4.6132  -11.5000 -13.2679    4.6132  -11.7500
 -13.2679    4.6132  -12.0000 -13.2679    4.6132  -12.2500 -13.2679    4.6132  -12.5000
 -13.2679    4.6132  -12.7500 -13.2679    4.6132  -13.0000 -13.2679    4.6132  -13.2500
 -13.2679    4.6132  -13.5000 -13.2679    4.6132  -13.7500 -13.2679    4.6132  -14.0000
 -13.2679    4.6132  -14.2500 -13.2679    4.6132  -14.5000 -13.2679    4.6132  -14.7500
 -13.1138    4.8110   -0.2500 -13.1138    4.8110   -0.5000 -13.1138    4.8110   -0.7500
 -13.1138    4.8110   -1.0000 -13.1138    4.8110   -1.2500 -13.1138    4.8110   -1.5000
 -13.1138    4.8110   -1.7500 -13.1138    4.8110   -2.0000 -13.1138    4.8110   -2.2500
 -13.1138    4.8110   -2.5000 -13.1138    4.8110   -2.7500 -13.1138    4.8110   -3.0000
 -13.1138    4.8110   -3.2500 -13.1138    4.8110   -3.5000 -13.1138    4.8110   -3.7500
 -13.1138    4.8110   -4.0000 -13.1138    4.8110   -4.2500 -13.1138    4.8110   -4.5000
 -13.1138    4.8110   -4.7500 -13.1138    4.8110   -5.0000 -13.1138    4.8110   -5.2500
 -13.1138    4.8110   -5.5000 -13.1138    4.8110   -5.7500 -13.1138    4.8110   -6.0000
 -13.1138    4.8110   -6.2500 -13.1138    4.8110   -6.5000 -13.1138    4.8110   -6.7500
 -13.1138    4.8110   -7.0000 -13.1138    4.8110   -7.2500 -13.1138    4.8110   -7.5000
 -13.1138    4.8110   -7.7500 -13.1138    4.8110   -8.0000 -13.1138    4.8110   -8.2500
 -13.1138    4.8110   -8.5000 -13.1138    4.8110   -8.7500 -13.1138    4.8110   -9.0000
 -13.1138    4.8110   -9.2500 -13.1138    4.8110   -9.5000 -13.1138    4.8110   -9.7500
 -13.1138    4.8110  -10.0000 -13.1138    4.8110  -10.2500 -13.1138    4.8110  -10.5000
 -13.1138    4.8110  -10.7500 -13.1138    4.8110  -11.0000 -13.1138    4.8110  -11.2500
 -13.1138    4.8110  -11.5000 -13.1138    4.8110  -11.7500 -13.1138    4.8110  -12.0000
 -13.1138    4.8110  -12.2500 -13.1138    4.8110  -12.5000 -13.1138    4.8110  -12.7500
 -13.1138    4.8110  -13.0000 -13.1138    4.8110  -13.2500 -13.1138    4.8110  -13.5000
 -13.1138    4.8110  -13.7500 -13.1138    4.8110  -14.0000 -13.1138    4.8110  -14.2500
 -13.1138    4.8110  -14.5000 -13.1138    4.8110  -14.7500 -12.9551    5.0051   -0.2500
 -12.9551    5.0051   -0.5000 -12.9551    5.0052   -0.7500 -12.9551    5.0052   -1.0000
 -12.9551    5.0052   -1.2500 -12.9551    5.0052   -1.5000 -12.9551    5.0052   -1.7500
 -12.9551    5.0052   -2.0000 -12.9551    5.0052   -2.2500 -12.9551    5.0052   -2.5000
 -12.9551    5.0052   -2.7500 -12.9551    5.0052   -3.0000 -12.9551    5.0052   -3.2500
 -12.9551    5.0052   -3.5000 -12.9551    5.0052   -3.7500 -12.9551    5.0052   -4.0000
 -12.9551    5.0052   -4.2500 -12.9551    5.0052   -4.5000 -12.9551    5.0052   -4.7500
 -12.9551    5.0052   -5.0000 -12.9551    5.0052   -5.2500 -12.9551    5.0052   -5.5000
 -12.9551    5.0052   -5.7500 -12.9551    5.0052   -6.0000 -12.9551    5.0052   -6.2500
 -12.9551    5.0052   -6.5000 -12.9551    5.0052   -6.7500 -12.9551    5.0052   -7.0000
 -12.9551    5.0052   -7.2500 -12.9551    5.0052   -7.5000 -12.9551    5.0052   -7.7500
 -12.9551    5.0052   -8.0000 -12.9551    5.0052   -8.2500 -12.9551    5.0052   -8.5000
 -12.9551    5.0052   -8.7500 -12.9551    5.0052   -9.0000 -12.9551    5.0052   -9.2500
 -12.9551    5.0052   -9.5000 -12.9551    5.0052   -9.7500 -12.9551    5.0052  -10.0000
 -12.9551    5.0052  -10.2500 -12.9551    5.0052  -10.5000 -12.9551    5.0052  -10.7500
 -12.9551    5.0052  -11.0000 -12.9551    5.0052  -11.2500 -12.9551    5.0052  -11.5000
 -12.9551    5.0052  -11.7500 -12.9551    5.0052  -12.0000 -12.9551    5.0052  -12.2500
 -12.9551    5.0052  -12.5000 -12.9551    5.0052  -12.7500 -12.9551    5.0052  -13.0000
 -12.9551    5.0052  -13.2500 -12.9551    5.0052  -13.5000 -12.9551    5.0052  -13.7500
 -12.9551    5.0052  -14.0000 -12.9551    5.0052  -14.2500 -12.9551    5.0052  -14.5000
 -12.9551    5.0052  -14.7500 -12.7918    5.1954   -0.2500 -12.7918    5.1954   -0.5000
 -12.7918    5.1955   -0.7500 -12.7918    5.1955   -1.0000 -12.7918    5.1955   -1.2500
 -12.7918    5.1955   -1.5000 -12.7918    5.1955   -1.7500 -12.7918    5.1955   -2.0000
 -12.7918    5.1955   -2.2500 -12.7918    5.1955   -2.5000 -12.7918    5.1955   -2.7500
 -12.7918    5.1955   -3.0000 -12.7918    5.1955   -3.2500 -12.7918    5.1955   -3.5000
 -12.7918    5.1955   -3.7500 -12.7918    5.1955   -4.0000 -12.7918    5.1955   -4.2500
 -12.7918    5.1955   -4.5000 -12.7918    5.1955   -4.7500 -12.7918    5.1955   -5.0000
 -12.7918    5.1955   -5.2500 -12.7918    5.1955   -5.5000 -12.7918    5.1955   -5.7500
 -12.7918    5.1955   -6.0000 -12.7918    5.1955   -6.2500 -12.7918    5.1955   -6.5000
 -12.7918    5.1955   -6.7500 -12.7918    5.1955   -7.0000 -12.7918    5.1955   -7.2500
 -12.7918    5.1955   -7.5000 -12.7918    5.1955   -7.7500 -12.7918    5.1955   -8.0000
 -12.7918    5.1955   -8.2500 -12.7918    5.1955   -8.5000 -12.7918    5.1955   -8.7500
 -12.7918    5.1955   -9.0000 -12.7918    5.1955   -9.2500 -12.7918    5.1955   -9.5000
 -12.7918    5.1955   -9.7500 -12.7918    5.1955  -10.0000 -12.7918    5.1955  -10.2500
 -12.7918    5.1955  -10.5000 -12.7918    5.1955  -10.7500 -12.7918    5.1955  -11.0000
 -12.7918    5.1955  -11.2500 -12.7918    5.1955  -11.5000 -12.7918    5.1955  -11.7500
 -12.7918    5.1955  -12.0000 -12.7918    5.1955  -12.2500 -12.7918    5.1955  -12.5000
 -12.7918    5.1955  -12.7500 -12.7918    5.1955  -13.0000 -12.7918    5.1955  -13.2500
 -12.7918    5.1955  -13.5000 -12.7918    5.1955  -13.7500 -12.7918    5.1955  -14.0000
 -12.7918    5.1955  -14.2500 -12.7918    5.1955  -14.5000 -12.7918    5.1955  -14.7500
 -12.6241    5.3818   -0.2500 -12.6241    5.3818   -0.5000 -12.6241    5.3819   -0.7500
 -12.6241    5.3819   -1.0000 -12.6241    5.3819   -1.2500 -12.6241    5.3819   -1.5000
 -12.6241    5.3819   -1.7500 -12.6241    5.3819   -2.0000 -12.6241    5.3819   -2.2500
 -12.6241    5.3819   -2.5000 -12.6241    5.3819   -2.7500 -12.6241    5.3819   -3.0000
 -12.6241    5.3819   -3.2500 -12.6241    5.3819   -3.5000 -12.6241    5.3819   -3.7500
 -12.6241    5.3819   -4.0000 -12.6241    5.3819   -4.2500 -12.6241    5.3819   -4.5000
 -12.6241    5.3819   -4.7500 -12.6241    5.3819   -5.0000 -12.6241    5.3819   -5.2500
 -12.6241    5.3819   -5.5000 -12.6241    5.3819   -5.7500 -12.6241    5.3819   -6.0000
 -12.6241    5.3819   -6.2500 -12.6241    5.3819   -6.5000 -12.6241    5.3819   -6.7500
 -12.6241    5.3819   -7.0000 -12.6241    5.3819   -7.2500 -12.6241    5.3819   -7.5000
 -12.6241    5.3819   -7.7500 -12.6241    5.3819   -8.0000 -12.6241    5.3819   -8.2500
 -12.6241    5.3819   -8.5000 -12.6241    5.3819   -8.7500 -12.6241    5.3819   -9.0000
 -12.6241    5.3819   -9.2500 -12.6241    5.3819   -9.5000 -12.6241    5.3819   -9.7500
 -12.6241    5.3819  -10.0000 -12.6241    5.3819  -10.2500 -12.6241    5.3819  -10.5000
 -12.6241    5.3819  -10.7500 -12.6241    5.3819  -11.0000 -12.6241    5.3819  -11.2500
 -12.6241    5.3819  -11.5000 -12.6241    5.3819  -11.7500 -12.6241    5.3819  -12.0000
 -12.6241    5.3819  -12.2500 -12.6241    5.3819  -12.5000 -12.6241    5.3819  -12.7500
 -12.6241    5.3819  -13.0000 -12.6241    5.3819  -13.2500 -12.6241    5.3819  -13.5000
 -12.6241    5.3819  -13.7500 -12.6241    5.3819  -14.0000 -12.6241    5.3819  -14.2500
 -12.6241    5.3819  -14.5000 -12.6241    5.3819  -14.7500 -12.4521    5.5642   -0.2500
 -12.4520    5.5643   -0.5000 -12.4520    5.5643   -0.7500 -12.4520    5.5643   -1.0000
 -12.4520    5.5643   -1.2500 -12.4520    5.5643   -1.5000 -12.4520    5.5643   -1.7500
 -12.4520    5.5643   -2.0000 -12.4520    5.5643   -2.2500 -12.4520    5.5643   -2.5000
 -12.4520    5.5643   -2.7500 -12.4520    5.5643   -3.0000 -12.4520    5.5643   -3.2500
 -12.4520    5.5643   -3.5000 -12.4520    5.5643   -3.7500 -12.4520    5.5643   -4.0000
 -12.4520    5.5643   -4.2500 -12.4520    5.5643   -4.5000 -12.4520    5.5643   -4.7500
 -12.4520    5.5643   -5.0000 -12.4520    5.5643   -5.2500 -12.4520    5.5643   -5.5000
 -12.4520    5.5643   -5.7500 -12.4520    5.5643   -6.0000 -12.4520    5.5643   -6.2500
 -12.4520    5.5643   -6.5000 -12.4520    5.5643   -6.7500 -12.4520    5.5643   -7.0000
 -12.4520    5.5643   -7.2500 -12.4520    5.5643   -7.5000 -12.4520    5.5643   -7.7500
 -12.4520    5.5643   -8.0000 -12.4520    5.5643   -8.2500 -12.4520    5.5643   -8.5000
 -12.4520    5.5643   -8.7500 -12.4520    5.5643   -9.0000 -12.4520    5.5643   -9.2500
 -12.4520    5.5643   -9.5000 -12.4520    5.5643   -9.7500 -12.4520    5.5643  -10.0000
 -12.4520    5.5643  -10.2500 -12.4520    5.5643  -10.5000 -12.4520    5.5643  -10.7500
 -12.4520    5.5643  -11.0000 -12.4520    5.5643  -11.2500 -12.4520    5.5643  -11.5000
 -12.4520    5.5643  -11.7500 -12.4520    5.5643  -12.0000 -12.4520    5.5643  -12.2500
 -12.4520    5.5643  -12.5000 -12.4520    5.5643  -12.7500 -12.4520    5.5643  -13.0000
 -12.4520    5.5643  -13.2500 -12.4520    5.5643  -13.5000 -12.4520    5.5643  -13.7500
 -12.4520    5.5643  -14.0000 -12.4520    5.5643  -14.2500 -12.4520    5.5643  -14.5000
 -12.4520    5.5643  -14.7500 -12.2758    5.7425   -0.2500 -12.2757    5.7426   -0.5000
 -12.2757    5.7426   -0.7500 -12.2757    5.7426   -1.0000 -12.2757    5.7426   -1.2500
 -12.2757    5.7426   -1.5000 -12.2757    5.7426   -1.7500 -12.2757    5.7426   -2.0000
 -12.2757    5.7426   -2.2500 -12.2757    5.7426   -2.5000 -12.2757    5.7426   -2.7500
 -12.2757    5.7426   -3.0000 -12.2757    5.7426   -3.2500 -12.2757    5.7426   -3.5000
 -12.2757    5.7426   -3.7500 -12.2757    5.7426   -4.0000 -12.2757    5.7426   -4.2500
 -12.2757    5.7426   -4.5000 -12.2757    5.7426   -4.7500 -12.2757    5.7426   -5.0000
 -12.2757    5.7426   -5.2500 -12.2757    5.7426   -5.5000 -12.2757    5.7426   -5.7500
 -12.2757    5.7426   -6.0000 -12.2757    5.7426   -6.2500 -12.2757    5.7426   -6.5000
 -12.2757    5.7426   -6.7500 -12.2757    5.7426   -7.0000 -12.2757    5.7426   -7.2500
 -12.2757    5.7426   -7.5000 -12.2757    5.7426   -7.7500 -12.2757    5.7426   -8.0000
 -12.2757    5.7426   -8.2500 -12.2757    5.7426   -8.5000 -12.2757    5.7426   -8.7500
 -12.2757    5.7426   -9.0000 -12.2757    5.7426   -9.2500 -12.2757    5.7426   -9.5000
 -12.2757    5.7426   -9.7500 -12.2757    5.7426  -10.0000 -12.2757    5.7426  -10.2500
 -12.2757    5.7426  -10.5000 -12.2757    5.7426  -10.7500 -12.2757    5.7426  -11.0000
 -12.2757    5.7426  -11.2500 -12.2757    5.7426  -11.5000 -12.2757    5.7426  -11.7500
 -12.2757    5.7426  -12.0000 -12.2757    5.7426  -12.2500 -12.2757    5.7426  -12.5000
 -12.2757    5.7426  -12.7500 -12.2757    5.7426  -13.0000 -12.2757    5.7426  -13.2500
 -12.2757    5.7426  -13.5000 -12.2757    5.7426  -13.7500 -12.2757    5.7426  -14.0000
 -12.2757    5.7426  -14.2500 -12.2757    5.7426  -14.5000 -12.2757    5.7426  -14.7500
 -12.0954    5.9166   -0.2500 -12.0953    5.9167   -0.5000 -12.0953    5.9167   -0.7500
 -12.0953    5.9167   -1.0000 -12.0953    5.9167   -1.2500 -12.0953    5.9167   -1.5000
 -12.0953    5.9167   -1.7500 -12.0953    5.9167   -2.0000 -12.0953    5.9167   -2.2500
 -12.0953    5.9167   -2.5000 -12.0953    5.9167   -2.7500 -12.0953    5.9167   -3.0000
 -12.0953    5.9167   -3.2500 -12.0953    5.9167   -3.5000 -12.0953    5.9167   -3.7500
 -12.0953    5.9167   -4.0000 -12.0953    5.9167   -4.2500 -12.0953    5.9167   -4.5000
 -12.0953    5.9167   -4.7500 -12.0953    5.9167   -5.0000 -12.0953    5.9167   -5.2500
 -12.0953    5.9167   -5.5000 -12.0953    5.9167   -5.7500 -12.0953    5.9167   -6.0000
 -12.0953    5.9167   -6.2500 -12.0953    5.9167   -6.5000 -12.0953    5.9167   -6.7500
 -12.0953    5.9167   -7.0000 -12.0953    5.9167   -7.2500 -12.0953    5.9167   -7.5000
 -12.0953    5.9167   -7.7500 -12.0953    5.9167   -8.0000 -12.0953    5.9167   -8.2500
 -12.0953    5.9167   -8.5000 -12.0953    5.9167   -8.7500 -12.0953    5.9167   -9.0000
 -12.0953    5.9167   -9.2500 -12.0953    5.9167   -9.5000 -12.0953    5.9167   -9.7500
 -12.0953    5.9167  -10.0000 -12.0953    5.9167  -10.2500 -12.0953    5.9167  -10.5000
 -12.0953    5.9167  -10.7500 -12.0953    5.9167  -11.0000 -12.0953    5.9167  -11.2500
 -12.0953    5.9167  -11.5000 -12.0953    5.9167  -11.7500 -12.0953    5.9167  -12.0000
 -12.0953    5.9167  -12.2500 -12.0953    5.9167  -12.5000 -12.0953    5.9167  -12.7500
 -12.0953    5.9167  -13.0000 -12.0953    5.9167  -13.2500 -12.0953    5.9167  -13.5000
 -12.0953    5.9167  -13.7500 -12.0953    5.9167  -14.0000 -12.0953    5.9167  -14.2500
 -12.0953    5.9167  -14.5000 -12.0953    5.9167  -14.7500 -11.9110    6.0865   -0.2500
 -11.9110    6.0865   -0.5000 -11.9109    6.0865   -0.7500 -11.9109    6.0866   -1.0000
 -11.9109    6.0866   -1.2500 -11.9109    6.0866   -1.5000 -11.9109    6.0866   -1.7500
 -11.9109    6.0866   -2.0000 -11.9109    6.0866   -2.2500 -11.9109    6.0866   -2.5000
 -11.9109    6.0866   -2.7500 -11.9109    6.0866   -3.0000 -11.9109    6.0866   -3.2500
 -11.9109    6.0866   -3.5000 -11.9109    6.0866   -3.7500 -11.9109    6.0866   -4.0000
 -11.9109    6.0866   -4.2500 -11.9109    6.0866   -4.5000 -11.9109    6.0866   -4.7500
 -11.9109    6.0866   -5.0000 -11.9109    6.0866   -5.2500 -11.9109    6.0866   -5.5000
 -11.9109    6.0866   -5.7500 -11.9109    6.0866   -6.0000 -11.9109    6.0866   -6.2500
 -11.9109    6.0866   -6.5000 -11.9109    6.0866   -6.7500 -11.9109    6.0866   -7.0000
 -11.9109    6.0866   -7.2500 -11.9109    6.0866   -7.5000 -11.9109    6.0866   -7.7500
 -11.9109    6.0866   -8.0000 -11.9109    6.0866   -8.2500 -11.9109    6.0866   -8.5000
 -11.9109    6.0866   -8.7500 -11.9109    6.0866   -9.0000 -11.9109    6.0866   -9.2500
 -11.9109    6.0866   -9.5000 -11.9109    6.0866   -9.7500 -11.9109    6.0866  -10.0000
 -11.9109    6.0866  -10.2500 -11.9109    6.0866  -10.5000 -11.9109    6.0866  -10.7500
 -11.9109    6.0866  -11.0000 -11.9109    6.0866  -11.2500 -11.9109    6.0866  -11.5000
 -11.9109    6.0866  -11.7500 -11.9109    6.0866  -12.0000 -11.9109    6.0866  -12.2500
 -11.9109    6.0866  -12.5000 -11.9109    6.0866  -12.7500 -11.9109    6.0866  -13.0000
 -11.9109    6.0866  -13.2500 -11.9109    6.0866  -13.5000 -11.9109    6.0866  -13.7500
 -11.9109    6.0866  -14.0000 -11.9109    6.0866  -14.2500 -11.9109    6.0866  -14.5000
 -11.9109    6.0866  -14.7500 -11.7228    6.2520   -0.2500 -11.7227    6.2520   -0.5000
 -11.7227    6.2521   -0.7500 -11.7227    6.2521   -1.0000 -11.7227    6.2521   -1.2500
 -11.7227    6.2521   -1.5000 -11.7227    6.2521   -1.7500 -11.7227    6.2521   -2.0000
 -11.7227    6.2521   -2.2500 -11.7227    6.2521   -2.5000 -11.7227    6.2521   -2.7500
 -11.7227    6.2521   -3.0000 -11.7227    6.2521   -3.2500 -11.7227    6.2521   -3.5000
 -11.7227    6.2521   -3.7500 -11.7227    6.2521   -4.0000 -11.7227    6.2521   -4.2500
 -11.7227    6.2521   -4.5000 -11.7227    6.2521   -4.7500 -11.7227    6.2521   -5.0000
 -11.7227    6.2521   -5.2500 -11.7227    6.2521   -5.5000 -11.7227    6.2521   -5.7500
 -11.7227    6.2521   -6.0000 -11.7227    6.2521   -6.2500 -11.7227    6.2521   -6.5000
 -11.7227    6.2521   -6.7500 -11.7227    6.2521   -7.0000 -11.7227    6.2521   -7.2500
 -11.7227    6.2521   -7.5000 -11.7227    6.2521   -7.7500 -11.7227    6.2521   -8.0000
 -11.7227    6.2521   -8.2500 -11.7227    6.2521   -8.5000 -11.7227    6.2521   -8.7500
 -11.7227    6.2521   -9.0000 -11.7227    6.2521   -9.2500 -11.7227    6.2521   -9.5000
 -11.7227    6.2521   -9.7500 -11.7227    6.2521  -10.0000 -11.7227    6.2521  -10.2500
 -11.7227    6.2521  -10.5000 -11.7227    6.2521  -10.7500 -11.7227    6.2521  -11.0000
 -11.7227    6.2521  -11.2500 -11.7227    6.2521  -11.5000 -11.7227    6.2521  -11.7500
 -11.7227    6.2521  -12.0000 -11.7227    6.2521  -12.2500 -11.7227    6.2521  -12.5000
 -11.7227    6.2521  -12.7500 -11.7227    6.2521  -13.0000 -11.7227    6.2521  -13.2500
 -11.7227    6.2521  -13.5000 -11.7227    6.2521  -13.7500 -11.7227    6.2521  -14.0000
 -11.7227    6.2521  -14.2500 -11.7227    6.2521  -14.5000 -11.7227    6.2521  -14.7500
 -11.5309    6.4132   -0.2500 -11.5308    6.4132   -0.5000 -11.5308    6.4132   -0.7500
 -11.5308    6.4133   -1.0000 -11.5308    6.4133   -1.2500 -11.5308    6.4133   -1.5000
 -11.5308    6.4133   -1.7500 -11.5308    6.4133   -2.0000 -11.5308    6.4133   -2.2500
 -11.5308    6.4133   -2.5000 -11.5308    6.4133   -2.7500 -11.5308    6.4133   -3.0000
 -11.5308    6.4133   -3.2500 -11.5308    6.4133   -3.5000 -11.5308    6.4133   -3.7500
 -11.5308    6.4133   -4.0000 -11.5308    6.4133   -4.2500 -11.5308    6.4133   -4.5000
 -11.5308    6.4133   -4.7500 -11.5308    6.4133   -5.0000 -11.5308    6.4133   -5.2500
 -11.5308    6.4133   -5.5000 -11.5308    6.4133   -5.7500 -11.5308    6.4133   -6.0000
 -11.5308    6.4133   -6.2500 -11.5308    6.4133   -6.5000 -11.5308    6.4133   -6.7500
 -11.5308    6.4133   -7.0000 -11.5308    6.4133   -7.2500 -11.5308    6.4133   -7.5000
 -11.5308    6.4133   -7.7500 -11.5308    6.4133   -8.0000 -11.5308    6.4133   -8.2500
 -11.5308    6.4133   -8.5000 -11.5308    6.4133   -8.7500 -11.5308    6.4133   -9.0000
 -11.5308    6.4133   -9.2500 -11.5308    6.4133   -9.5000 -11.5308    6.4133   -9.7500
 -11.5308    6.4133  -10.0000 -11.5308    6.4133  -10.2500 -11.5308    6.4133  -10.5000
 -11.5308    6.4133  -10.7500 -11.5308    6.4133  -11.0000 -11.5308    6.4133  -11.2500
 -11.5308    6.4133  -11.5000 -11.5308    6.4133  -11.7500 -11.5308    6.4133  -12.0000
 -11.5308    6.4133  -12.2500 -11.5308    6.4133  -12.5000 -11.5308    6.4133  -12.7500
 -11.5308    6.4133  -13.0000 -11.5308    6.4133  -13.2500 -11.5308    6.4133  -13.5000
 -11.5308    6.4133  -13.7500 -11.5308    6.4133  -14.0000 -11.5308    6.4133  -14.2500
 -11.5308    6.4133  -14.5000 -11.5308    6.4133  -14.7500 -11.3354    6.5700   -0.2500
 -11.3353    6.5701   -0.5000 -11.3353    6.5701   -0.7500 -11.3353    6.5701   -1.0000
 -11.3353    6.5701   -1.2500 -11.3353    6.5701   -1.5000 -11.3353    6.5701   -1.7500
 -11.3353    6.5701   -2.0000 -11.3353    6.5701   -2.2500 -11.3353    6.5701   -2.5000
 -11.3353    6.5701   -2.7500 -11.3353    6.5701   -3.0000 -11.3353    6.5701   -3.2500
 -11.3353    6.5701   -3.5000 -11.3353    6.5701   -3.7500 -11.3353    6.5701   -4.0000
 -11.3353    6.5701   -4.2500 -11.3353    6.5701   -4.5000 -11.3353    6.5701   -4.7500
 -11.3353    6.5701   -5.0000 -11.3353    6.5701   -5.2500 -11.3353    6.5701   -5.5000
 -11.3353    6.5701   -5.7500 -11.3353    6.5701   -6.0000 -11.3353    6.5701   -6.2500
 -11.3353    6.5701   -6.5000 -11.3353    6.5701   -6.7500 -11.3353    6.5701   -7.0000
 -11.3353    6.5701   -7.2500 -11.3353    6.5701   -7.5000 -11.3353    6.5701   -7.7500
 -11.3353    6.5701   -8.0000 -11.3353    6.5701   -8.2500 -11.3353    6.5701   -8.5000
 -11.3353    6.5701   -8.7500 -11.3353    6.5701   -9.0000 -11.3353    6.5701   -9.2500
 -11.3353    6.5701   -9.5000 -11.3353    6.5701   -9.7500 -11.3353    6.5701  -10.0000
 -11.3353    6.5701  -10.2500 -11.3353    6.5701  -10.5000 -11.3353    6.5701  -10.7500
 -11.3353    6.5701  -11.0000 -11.3353    6.5701  -11.2500 -11.3353    6.5701  -11.5000
 -11.3353    6.5701  -11.7500 -11.3353    6.5701  -12.0000 -11.3353    6.5701  -12.2500
 -11.3353    6.5701  -12.5000 -11.3353    6.5701  -12.7500 -11.3353    6.5701  -13.0000
 -11.3353    6.5701  -13.2500 -11.3353    6.5701  -13.5000 -11.3353    6.5701  -13.7500
 -11.3353    6.5701  -14.0000 -11.3353    6.5701  -14.2500 -11.3353    6.5701  -14.5000
 -11.3353    6.5701  -14.7500 -11.1364    6.7225   -0.2500 -11.1364    6.7226   -0.5000
 -11.1364    6.7226   -0.7500 -11.1364    6.7226   -1.0000 -11.1364    6.7226   -1.2500
 -11.1364    6.7226   -1.5000 -11.1364    6.7226   -1.7500 -11.1364    6.7226   -2.0000
 -11.1364    6.7226   -2.2500 -11.1364    6.7226   -2.5000 -11.1364    6.7226   -2.7500
 -11.1364    6.7226   -3.0000 -11.1364    6.7226   -3.2500 -11.1364    6.7226   -3.5000
 -11.1364    6.7226   -3.7500 -11.1364    6.7226   -4.0000 -11.1364    6.7226   -4.2500
 -11.1364    6.7226   -4.5000 -11.1364    6.7226   -4.7500 -11.1364    6.7226   -5.0000
 -11.1364    6.7226   -5.2500 -11.1364    6.7226   -5.5000 -11.1364    6.7226   -5.7500
 -11.1364    6.7226   -6.0000 -11.1364    6.7226   -6.2500 -11.1364    6.7226   -6.5000
 -11.1364    6.7226   -6.7500 -11.1364    6.7226   -7.0000 -11.1364    6.7226   -7.2500
 -11.1364    6.7226   -7.5000 -11.1364    6.7226   -7.7500 -11.1364    6.7226   -8.0000
 -11.1364    6.7226   -8.2500 -11.1364    6.7226   -8.5000 -11.1364    6.7226   -8.7500
 -11.1364    6.7226   -9.0000 -11.1364    6.7226   -9.2500 -11.1364    6.7226   -9.5000
 -11.1364    6.7226   -9.7500 -11.1364    6.7226  -10.0000 -11.1364    6.7226  -10.2500
 -11.1364    6.7226  -10.5000 -11.1364    6.7226  -10.7500 -11.1364    6.7226  -11.0000
 -11.1364    6.7226  -11.2500 -11.1364    6.7226  -11.5000 -11.1364    6.7226  -11.7500
 -11.1364    6.7226  -12.0000 -11.1364    6.7226  -12.2500 -11.1364    6.7226  -12.5000
 -11.1364    6.7226  -12.7500 -11.1364    6.7226  -13.0000 -11.1364    6.7226  -13.2500
 -11.1364    6.7226  -13.5000 -11.1364    6.7226  -13.7500 -11.1364    6.7226  -14.0000
 -11.1364    6.7226  -14.2500 -11.1364    6.7226  -14.5000 -11.1364    6.7226  -14.7500
 -10.9342    6.8707   -0.2500 -10.9342    6.8707   -0.5000 -10.9342    6.8707   -0.7500
 -10.9342    6.8707   -1.0000 -10.9342    6.8707   -1.2500 -10.9342    6.8707   -1.5000
 -10.9342    6.8707   -1.7500 -10.9342    6.8707   -2.0000 -10.9342    6.8707   -2.2500
 -10.9342    6.8707   -2.5000 -10.9342    6.8707   -2.7500 -10.9342    6.8707   -3.0000
 -10.9342    6.8707   -3.2500 -10.9342    6.8707   -3.5000 -10.9342    6.8707   -3.7500
 -10.9342    6.8707   -4.0000 -10.9342    6.8707   -4.2500 -10.9342    6.8707   -4.5000
 -10.9342    6.8707   -4.7500 -10.9342    6.8707   -5.0000 -10.9342    6.8707   -5.2500
 -10.9342    6.8707   -5.5000 -10.9342    6.8707   -5.7500 -10.9342    6.8707   -6.0000
 -10.9342    6.8707   -6.2500 -10.9342    6.8707   -6.5000 -10.9342    6.8707   -6.7500
 -10.9342    6.8707   -7.0000 -10.9342    6.8707   -7.2500 -10.9342    6.8707   -7.5000
 -10.9342    6.8707   -7.7500 -10.9342    6.8707   -8.0000 -10.9342    6.8707   -8.2500
 -10.9342    6.8707   -8.5000 -10.9342    6.8707   -8.7500 -10.9342    6.8707   -9.0000
 -10.9342    6.8707   -9.2500 -10.9342    6.8707   -9.5000 -10.9342    6.8707   -9.7500
 -10.9342    6.8707  -10.0000 -10.9342    6.8707  -10.2500 -10.9342    6.8707  -10.5000
 -10.9342    6.8707  -10.7500 -10.9342    6.8707  -11.0000 -10.9342    6.8707  -11.2500
 -10.9342    6.8707  -11.5000 -10.9342    6.8707  -11.7500 -10.9342    6.8707  -12.0000
 -10.9342    6.8707  -12.2500 -10.9342    6.8707  -12.5000 -10.9342    6.8707  -12.7500
 -10.9342    6.8707  -13.0000 -10.9342    6.8707  -13.2500 -10.9342    6.8707  -13.5000
 -10.9342    6.8707  -13.7500 -10.9342    6.8707  -14.0000 -10.9342    6.8707  -14.2500
 -10.9342    6.8707  -14.5000 -10.9342    6.8707  -14.7500 -10.7289    7.0145   -0.2500
 -10.7289    7.0146   -0.5000 -10.7289    7.0146   -0.7500 -10.7289    7.0146   -1.0000
 -10.7289    7.0146   -1.2500 -10.7289    7.0146   -1.5000 -10.7289    7.0146   -1.7500
 -10.7289    7.0146   -2.0000 -10.7289    7.0146   -2.2500 -10.7289    7.0146   -2.5000
 -10.7289    7.0146   -2.7500 -10.7289    7.0146   -3.0000 -10.7289    7.0146   -3.2500
 -10.7289    7.0146   -3.5000 -10.7289    7.0146   -3.7500 -10.7289    7.0146   -4.0000
 -10.7289    7.0146   -4.2500 -10.7289    7.0146   -4.5000 -10.7289    7.0146   -4.7500
 -10.7289    7.0146   -5.0000 -10.7289    7.0146   -5.2500 -10.7289    7.0146   -5.5000
 -10.7289    7.0146   -5.7500 -10.7289    7.0146   -6.0000 -10.7289    7.0146   -6.2500
 -10.7289    7.0146   -6.5000 -10.7289    7.0146   -6.7500 -10.7289    7.0146   -7.0000
 -10.7289    7.0146   -7.2500 -10.7289    7.0146   -7.5000 -10.7289    7.0146   -7.7500
 -10.7289    7.0146   -8.0000 -10.7289    7.0146   -8.2500 -10.7289    7.0146   -8.5000
 -10.7289    7.0146   -8.7500 -10.7289    7.0146   -9.0000 -10.7289    7.0146   -9.2500
 -10.7289    7.0146   -9.5000 -10.7289    7.0146   -9.7500 -10.7289    7.0146  -10.0000
 -10.7289    7.0146  -10.2500 -10.7289    7.0146  -10.5000 -10.7289    7.0146  -10.7500
 -10.7289    7.0146  -11.0000 -10.7289    7.0146  -11.2500 -10.7289    7.0146  -11.5000
 -10.7289    7.0146  -11.7500 -10.7289    7.0146  -12.0000 -10.7289    7.0146  -12.2500
 -10.7289    7.0146  -12.5000 -10.7289    7.0146  -12.7500 -10.7289    7.0146  -13.0000
 -10.7289    7.0146  -13.2500 -10.7289    7.0146  -13.5000 -10.7289    7.0146  -13.7500
 -10.7289    7.0146  -14.0000 -10.7289    7.0146  -14.2500 -10.7289    7.0146  -14.5000
 -10.7289    7.0146  -14.7500 -10.5207    7.1541   -0.2500 -10.5207    7.1541   -0.5000
 -10.5207    7.1541   -0.7500 -10.5207    7.1541   -1.0000 -10.5207    7.1541   -1.2500
 -10.5207    7.1541   -1.5000 -10.5207    7.1541   -1.7500 -10.5207    7.1541   -2.0000
 -10.5207    7.1541   -2.2500 -10.5207    7.1541   -2.5000 -10.5207    7.1541   -2.7500
 -10.5207    7.1541   -3.0000 -10.5207    7.1541   -3.2500 -10.5207    7.1541   -3.5000
 -10.5207    7.1541   -3.7500 -10.5207    7.1541   -4.0000 -10.5207    7.1541   -4.2500
 -10.5207    7.1541   -4.5000 -10.5207    7.1541   -4.7500 -10.5207    7.1541   -5.0000
 -10.5207    7.1541   -5.2500 -10.5207    7.1541   -5.5000 -10.5207    7.1541   -5.7500
 -10.5207    7.1541   -6.0000 -10.5207    7.1541   -6.2500 -10.5207    7.1541   -6.5000
 -10.5207    7.1541   -6.7500 -10.5207    7.1541   -7.0000 -10.5207    7.1541   -7.2500
 -10.5207    7.1541   -7.5000 -10.5207    7.1541   -7.7500 -10.5207    7.1541   -8.0000
 -10.5207    7.1541   -8.2500 -10.5207    7.1541   -8.5000 -10.5207    7.1541   -8.7500
 -10.5207    7.1541   -9.0000 -10.5207    7.1541   -9.2500 -10.5207    7.1541   -9.5000
 -10.5207    7.1541   -9.7500 -10.5207    7.1541  -10.0000 -10.5207    7.1541  -10.2500
 -10.5207    7.1541  -10.5000 -10.5207    7.1541  -10.7500 -10.5207    7.1541  -11.0000
 -10.5207    7.1541  -11.2500 -10.5207    7.1541  -11.5000 -10.5207    7.1541  -11.7500
 -10.5207    7.1541  -12.0000 -10.5207    7.1541  -12.2500 -10.5207    7.1541  -12.5000
 -10.5207    7.1541  -12.7500 -10.5207    7.1541  -13.0000 -10.5207    7.1541  -13.2500
 -10.5207    7.1541  -13.5000 -10.5207    7.1541  -13.7500 -10.5207    7.1541  -14.0000
 -10.5207    7.1541  -14.2500 -10.5207    7.1541  -14.5000 -10.5207    7.1541  -14.7500
 -10.3097    7.2894   -0.2500 -10.3097    7.2894   -0.5000 -10.3097    7.2894   -0.7500
 -10.3097    7.2894   -1.0000 -10.3097    7.2894   -1.2500 -10.3097    7.2894   -1.5000
 -10.3097    7.2894   -1.7500 -10.3097    7.2894   -2.0000 -10.3097    7.2894   -2.2500
 -10.3097    7.2894   -2.5000 -10.3097    7.2894   -2.7500 -10.3097    7.2894   -3.0000
 -10.3097    7.2894   -3.2500 -10.3097    7.2894   -3.5000 -10.3097    7.2894   -3.7500
 -10.3097    7.2894   -4.0000 -10.3097    7.2894   -4.2500 -10.3097    7.2894   -4.5000
 -10.3097    7.2894   -4.7500 -10.3097    7.2894   -5.0000 -10.3097    7.2894   -5.2500
 -10.3097    7.2894   -5.5000 -10.3097    7.2894   -5.7500 -10.3097    7.2894   -6.0000
 -10.3097    7.2894   -6.2500 -10.3097    7.2894   -6.5000 -10.3097    7.2894   -6.7500
 -10.3097    7.2894   -7.0000 -10.3097    7.2894   -7.2500 -10.3097    7.2894   -7.5000
 -10.3097    7.2894   -7.7500 -10.3097    7.2894   -8.0000 -10.3097    7.2894   -8.2500
 -10.3097    7.2894   -8.5000 -10.3097    7.2894   -8.7500 -10.3097    7.2894   -9.0000
 -10.3097    7.2894   -9.2500 -10.3097    7.2894   -9.5000 -10.3097    7.2894   -9.7500
 -10.3097    7.2894  -10.0000 -10.3097    7.2894  -10.2500 -10.3097    7.2894  -10.5000
 -10.3097    7.2894  -10.7500 -10.3097    7.2894  -11.0000 -10.3097    7.2894  -11.2500
 -10.3097    7.2894  -11.5000 -10.3097    7.2894  -11.7500 -10.3097    7.2894  -12.0000
 -10.3097    7.2894  -12.2500 -10.3097    7.2894  -12.5000 -10.3097    7.2894  -12.7500
 -10.3097    7.2894  -13.0000 -10.3097    7.2894  -13.2500 -10.3097    7.2894  -13.5000
 -10.3097    7.2894  -13.7500 -10.3097    7.2894  -14.0000 -10.3097    7.2894  -14.2500
 -10.3097    7.2894  -14.5000 -10.3097    7.2894  -14.7500 -10.0960    7.4204   -0.2500
 -10.0960    7.4204   -0.5000 -10.0960    7.4204   -0.7500 -10.0960    7.4204   -1.0000
 -10.0960    7.4204   -1.2500 -10.0960    7.4204   -1.5000 -10.0960    7.4204   -1.7500
 -10.0960    7.4204   -2.0000 -10.0960    7.4204   -2.2500 -10.0960    7.4204   -2.5000
 -10.0960    7.4204   -2.7500 -10.0960    7.4204   -3.0000 -10.0960    7.4204   -3.2500
 -10.0960    7.4204   -3.5000 -10.0960    7.4204   -3.7500 -10.0960    7.4204   -4.0000
 -10.0960    7.4204   -4.2500 -10.0960    7.4204   -4.5000 -10.0960    7.4204   -4.7500
 -10.0960    7.4204   -5.0000 -10.0960    7.4204   -5.2500 -10.0960    7.4204   -5.5000
 -10.0960    7.4204   -5.7500 -10.0960    7.4204   -6.0000 -10.0960    7.4204   -6.2500
 -10.0960    7.4204   -6.5000 -10.0960    7.4204   -6.7500 -10.0960    7.4204   -7.0000
 -10.0960    7.4204   -7.2500 -10.0960    7.4204   -7.5000 -10.0960    7.4204   -7.7500
 -10.0960    7.4204   -8.0000 -10.0960    7.4204   -8.2500 -10.0960    7.4204   -8.5000
 -10.0960    7.4204   -8.7500 -10.0960    7.4204   -9.0000 -10.0960    7.4204   -9.2500
 -10.0960    7.4204   -9.5000 -10.0960    7.4204   -9.7500 -10.0960    7.4204  -10.0000
 -10.0960    7.4204  -10.2500 -10.0960    7.4204  -10.5000 -10.0960    7.4204  -10.7500
 -10.0960    7.4204  -11.0000 -10.0960    7.4204  -11.2500 -10.0960    7.4204  -11.5000
 -10.0960    7.4204  -11.7500 -10.0960    7.4204  -12.0000 -10.0960    7.4204  -12.2500
 -10.0960    7.4204  -12.5000 -10.0960    7.4204  -12.7500 -10.0960    7.4204  -13.0000
 -10.0960    7.4205  -13.2500 -10.0960    7.4205  -13.5000 -10.0960    7.4205  -13.7500
 -10.0960    7.4205  -14.0000 -10.0960    7.4205  -14.2500 -10.0960    7.4205  -14.5000
 -10.0960    7.4205  -14.7500  -9.8799    7.5474   -0.2500  -9.8799    7.5474   -0.5000
  -9.8799    7.5474   -0.7500  -9.8799    7.5474   -1.0000  -9.8799    7.5474   -1.2500
  -9.8799    7.5474   -1.5000  -9.8799    7.5474   -1.7500  -9.8799    7.5474   -2.0000
  -9.8799    7.5474   -2.2500  -9.8799    7.5474   -2.5000  -9.8799    7.5474   -2.7500
  -9.8799    7.5474   -3.0000  -9.8799    7.5474   -3.2500  -9.8799    7.5474   -3.5000
  -9.8799    7.5474   -3.7500  -9.8799    7.5474   -4.0000  -9.8799    7.5474   -4.2500
  -9.8799    7.5474   -4.5000  -9.8799    7.5474   -4.7500  -9.8799    7.5474   -5.0000
  -9.8799    7.5474   -5.2500  -9.8799    7.5474   -5.5000  -9.8799    7.5474   -5.7500
  -9.8799    7.5474   -6.0000  -9.8799    7.5474   -6.2500  -9.8799    7.5474   -6.5000
  -9.8799    7.5474   -6.7500  -9.8799    7.5474   -7.0000  -9.8799    7.5474   -7.2500
  -9.8799    7.5474   -7.5000  -9.8799    7.5474   -7.7500  -9.8799    7.5474   -8.0000
  -9.8799    7.5474   -8.2500  -9.8799    7.5474   -8.5000  -9.8799    7.5474   -8.7500
  -9.8799    7.5474   -9.0000  -9.8799    7.5474   -9.2500  -9.8799    7.5474   -9.5000
  -9.8799    7.5474   -9.7500  -9.8799    7.5474  -10.0000  -9.8799    7.5474  -10.2500
  -9.8799    7.5474  -10.5000  -9.8799    7.5474  -10.7500  -9.8799    7.5474  -11.0000
  -9.8799    7.5474  -11.2500  -9.8799    7.5474  -11.5000  -9.8799    7.5474  -11.7500
  -9.8799    7.5474  -12.0000  -9.8799    7.5474  -12.2500  -9.8799    7.5474  -12.5000
  -9.8799    7.5474  -12.7500  -9.8799    7.5474  -13.0000  -9.8799    7.5474  -13.2500
  -9.8799    7.5474  -13.5000  -9.8799    7.5474  -13.7500  -9.8799    7.5474  -14.0000
  -9.8799    7.5474  -14.2500  -9.8799    7.5474  -14.5000  -9.8799    7.5474  -14.7500
  -9.6614    7.6702   -0.2500  -9.6614    7.6702   -0.5000  -9.6614    7.6702   -0.7500
  -9.6614    7.6702   -1.0000  -9.6614    7.6702   -1.2500  -9.6614    7.6702   -1.5000
  -9.6614    7.6702   -1.7500  -9.6614    7.6702   -2.0000  -9.6614    7.6702   -2.2500
  -9.6614    7.6702   -2.5000  -9.6614    7.6702   -2.7500  -9.6614    7.6702   -3.0000
  -9.6614    7.6702   -3.2500  -9.6614    7.6702   -3.5000  -9.6614    7.6702   -3.7500
  -9.6614    7.6702   -4.0000  -9.6614    7.6702   -4.2500  -9.6614    7.6702   -4.5000
  -9.6614    7.6702   -4.7500  -9.6614    7.6702   -5.0000  -9.6614    7.6702   -5.2500
  -9.6614    7.6702   -5.5000  -9.6614    7.6702   -5.7500  -9.6614    7.6702   -6.0000
  -9.6614    7.6702   -6.2500  -9.6614    7.6702   -6.5000  -9.6614    7.6702   -6.7500
  -9.6614    7.6702   -7.0000  -9.6614    7.6702   -7.2500  -9.6614    7.6702   -7.5000
  -9.6614    7.6702   -7.7500  -9.6614    7.6702   -8.0000  -9.6614    7.6702   -8.2500
  -9.6614    7.6702   -8.5000  -9.6614    7.6702   -8.7500  -9.6614    7.6702   -9.0000
  -9.6614    7.6702   -9.2500  -9.6614    7.6702   -9.5000  -9.6614    7.6702   -9.7500
  -9.6614    7.6702  -10.0000  -9.6614    7.6702  -10.2500  -9.6614    7.6702  -10.5000
  -9.6614    7.6702  -10.7500  -9.6614    7.6702  -11.0000  -9.6614    7.6702  -11.2500
  -9.6614    7.6702  -11.5000  -9.6614    7.6702  -11.7500  -9.6614    7.6702  -12.0000
  -9.6614    7.6702  -12.2500  -9.6614    7.6702  -12.5000  -9.6614    7.6702  -12.7500
  -9.6614    7.6702  -13.0000  -9.6614    7.6702  -13.2500  -9.6614    7.6702  -13.5000
  -9.6614    7.6702  -13.7500  -9.6614    7.6702  -14.0000  -9.6614    7.6702  -14.2500
  -9.6614    7.6702  -14.5000  -9.6614    7.6702  -14.7500  -9.4406    7.7890   -0.2500
  -9.4406    7.7890   -0.5000  -9.4406    7.7890   -0.7500  -9.4406    7.7890   -1.0000
  -9.4406    7.7890   -1.2500  -9.4406    7.7890   -1.5000  -9.4406    7.7890   -1.7500
  -9.4406    7.7890   -2.0000  -9.4406    7.7890   -2.2500  -9.4406    7.7890   -2.5000
  -9.4406    7.7890   -2.7500  -9.4406    7.7890   -3.0000  -9.4406    7.7890   -3.2500
  -9.4406    7.7890   -3.5000  -9.4406    7.7890   -3.7500  -9.4406    7.7890   -4.0000
  -9.4406    7.7890   -4.2500  -9.4406    7.7890   -4.5000  -9.4406    7.7890   -4.7500
  -9.4406    7.7890   -5.0000  -9.4406    7.7890   -5.2500  -9.4406    7.7890   -5.5000
  -9.4406    7.7890   -5.7500  -9.4406    7.7890   -6.0000  -9.4406    7.7890   -6.2500
  -9.4406    7.7890   -6.5000  -9.4406    7.7890   -6.7500  -9.4406    7.7890   -7.0000
  -9.4406    7.7890   -7.2500  -9.4406    7.7890   -7.5000  -9.4406    7.7890   -7.7500
  -9.4406    7.7890   -8.0000  -9.4406    7.7890   -8.2500  -9.4406    7.7890   -8.5000
  -9.4406    7.7890   -8.7500  -9.4406    7.7890   -9.0000  -9.4406    7.7890   -9.2500
  -9.4406    7.7890   -9.5000  -9.4406    7.7890   -9.7500  -9.4406    7.7890  -10.0000
  -9.4406    7.7890  -10.2500  -9.4406    7.7890  -10.5000  -9.4406    7.7890  -10.7500
  -9.4406    7.7890  -11.0000  -9.4406    7.7890  -11.2500  -9.4406    7.7890  -11.5000
  -9.4406    7.7890  -11.7500  -9.4406    7.7890  -12.0000  -9.4406    7.7890  -12.2500
  -9.4406    7.7890  -12.5000  -9.4406    7.7890  -12.7500  -9.4406    7.7890  -13.0000
  -9.4406    7.7890  -13.2500  -9.4406    7.7890  -13.5000  -9.4406    7.7890  -13.7500
  -9.4406    7.7890  -14.0000  -9.4406    7.7890  -14.2500  -9.4406    7.7890  -14.5000
  -9.4406    7.7890  -14.7500  -9.2178    7.9039   -0.2500  -9.2178    7.9039   -0.5000
  -9.2178    7.9039   -0.7500  -9.2178    7.9039   -1.0000  -9.2178    7.9039   -1.2500
  -9.2178    7.9039   -1.5000  -9.2178    7.9039   -1.7500  -9.2178    7.9039   -2.0000
  -9.2178    7.9039   -2.2500  -9.2178    7.9039   -2.5000  -9.2178    7.9039   -2.7500
  -9.2178    7.9039   -3.0000  -9.2178    7.9039   -3.2500  -9.2178    7.9039   -3.5000
  -9.2178    7.9039   -3.7500  -9.2178    7.9039   -4.0000  -9.2178    7.9039   -4.2500
  -9.2178    7.9039   -4.5000  -9.2178    7.9039   -4.7500  -9.2178    7.9039   -5.0000
  -9.2178    7.9039   -5.2500  -9.2178    7.9039   -5.5000  -9.2178    7.9039   -5.7500
  -9.2178    7.9039   -6.0000  -9.2178    7.9039   -6.2500  -9.2178    7.9039   -6.5000
  -9.2178    7.9039   -6.7500  -9.2178    7.9039   -7.0000  -9.2178    7.9039   -7.2500
  -9.2178    7.9039   -7.5000  -9.2178    7.9039   -7.7500  -9.2178    7.9039   -8.0000
  -9.2178    7.9039   -8.2500  -9.2178    7.9039   -8.5000  -9.2178    7.9039   -8.7500
  -9.2178    7.9039   -9.0000  -9.2178    7.9039   -9.2500  -9.2178    7.9039   -9.5000
  -9.2178    7.9039   -9.7500  -9.2178    7.9039  -10.0000  -9.2178    7.9039  -10.2500
  -9.2178    7.9039  -10.5000  -9.2178    7.9039  -10.7500  -9.2178    7.9039  -11.0000
  -9.2178    7.9039  -11.2500  -9.2178    7.9039  -11.5000  -9.2178    7.9039  -11.7500
  -9.2178    7.9039  -12.0000  -9.2178    7.9039  -12.2500  -9.2178    7.9039  -12.5000
  -9.2178    7.9039  -12.7500  -9.2178    7.9039  -13.0000  -9.2178    7.9039  -13.2500
  -9.2178    7.9039  -13.5000  -9.2178    7.9039  -13.7500  -9.2178    7.9039  -14.0000
  -9.2178    7.9039  -14.2500  -9.2178    7.9039  -14.5000  -9.2178    7.9039  -14.7500
  -8.9930    8.0149   -0.2500  -8.9931    8.0149   -0.5000  -8.9931    8.0149   -0.7500
  -8.9931    8.0149   -1.0000  -8.9931    8.0149   -1.2500  -8.9931    8.0149   -1.5000
  -8.9931    8.0149   -1.7500  -8.9931    8.0149   -2.0000  -8.9931    8.0149   -2.2500
  -8.9931    8.0149   -2.5000  -8.9931    8.0149   -2.7500  -8.9931    8.0149   -3.0000
  -8.9931    8.0149   -3.2500  -8.9931    8.0149   -3.5000  -8.9931    8.0149   -3.7500
  -8.9931    8.0149   -4.0000  -8.9931    8.0149   -4.2500  -8.9931    8.0149   -4.5000
  -8.9931    8.0149   -4.7500  -8.9931    8.0149   -5.0000  -8.9931    8.0149   -5.2500
  -8.9931    8.0149   -5.5000  -8.9931    8.0149   -5.7500  -8.9931    8.0149   -6.0000
  -8.9931    8.0149   -6.2500  -8.9931    8.0149   -6.5000  -8.9931    8.0149   -6.7500
  -8.9931    8.0149   -7.0000  -8.9931    8.0149   -7.2500  -8.9931    8.0149   -7.5000
  -8.9931    8.0149   -7.7500  -8.9931    8.0149   -8.0000  -8.9931    8.0149   -8.2500
  -8.9931    8.0149   -8.5000  -8.9931    8.0149   -8.7500  -8.9931    8.0149   -9.0000
  -8.9931    8.0149   -9.2500  -8.9931    8.0149   -9.5000  -8.9931    8.0149   -9.7500
  -8.9931    8.0149  -10.0000  -8.9931    8.0149  -10.2500  -8.9931    8.0149  -10.5000
  -8.9931    8.0149  -10.7500  -8.9931    8.0149  -11.0000  -8.9931    8.0149  -11.2500
  -8.9931    8.0149  -11.5000  -8.9931    8.0149  -11.7500  -8.9931    8.0149  -12.0000
  -8.9931    8.0149  -12.2500  -8.9931    8.0149  -12.5000  -8.9931    8.0149  -12.7500
  -8.9931    8.0149  -13.0000  -8.9931    8.0149  -13.2500  -8.9931    8.0149  -13.5000
  -8.9931    8.0149  -13.7500  -8.9931    8.0149  -14.0000  -8.9931    8.0149  -14.2500
  -8.9931    8.0149  -14.5000  -8.9931    8.0149  -14.7500  -8.7665    8.1221   -0.2500
  -8.7665    8.1221   -0.5000  -8.7665    8.1221   -0.7500  -8.7665    8.1221   -1.0000
  -8.7665    8.1221   -1.2500  -8.7665    8.1221   -1.5000  -8.7665    8.1221   -1.7500
  -8.7665    8.1221   -2.0000  -8.7665    8.1221   -2.2500  -8.7665    8.1221   -2.5000
  -8.7665    8.1221   -2.7500  -8.7665    8.1221   -3.0000  -8.7665    8.1221   -3.2500
  -8.7665    8.1221   -3.5000  -8.7665    8.1221   -3.7500  -8.7665    8.1221   -4.0000
  -8.7665    8.1221   -4.2500  -8.7665    8.1221   -4.5000  -8.7665    8.1221   -4.7500
  -8.7665    8.1221   -5.0000  -8.7665    8.1221   -5.2500  -8.7665    8.1221   -5.5000
  -8.7665    8.1221   -5.7500  -8.7665    8.1221   -6.0000  -8.7665    8.1221   -6.2500
  -8.7665    8.1221   -6.5000  -8.7665    8.1221   -6.7500  -8.7665    8.1221   -7.0000
  -8.7665    8.1221   -7.2500  -8.7665    8.1221   -7.5000  -8.7665    8.1221   -7.7500
  -8.7665    8.1221   -8.0000  -8.7665    8.1221   -8.2500  -8.7665    8.1221   -8.5000
  -8.7665    8.1221   -8.7500  -8.7665    8.1221   -9.0000  -8.7665    8.1221   -9.2500
  -8.7665    8.1221   -9.5000  -8.7665    8.1221   -9.7500  -8.7665    8.1221  -10.0000
  -8.7665    8.1221  -10.2500  -8.7665    8.1221  -10.5000  -8.7665    8.1221  -10.7500
  -8.7665    8.1221  -11.0000  -8.7665    8.1221  -11.2500  -8.7665    8.1221  -11.5000
  -8.7665    8.1221  -11.7500  -8.7665    8.1221  -12.0000  -8.7665    8.1221  -12.2500
  -8.7665    8.1221  -12.5000  -8.7665    8.1221  -12.7500  -8.7665    8.1221  -13.0000
  -8.7665    8.1221  -13.2500  -8.7665    8.1221  -13.5000  -8.7665    8.1221  -13.7500
  -8.7665    8.1221  -14.0000  -8.7665    8.1221  -14.2500  -8.7665    8.1221  -14.5000
  -8.7665    8.1221  -14.7500  -8.5381    8.2256   -0.2500  -8.5382    8.2256   -0.5000
  -8.5382    8.2256   -0.7500  -8.5382    8.2256   -1.0000  -8.5382    8.2256   -1.2500
  -8.5382    8.2256   -1.5000  -8.5382    8.2256   -1.7500  -8.5382    8.2256   -2.0000
  -8.5382    8.2256   -2.2500  -8.5382    8.2256   -2.5000  -8.5382    8.2256   -2.7500
  -8.5382    8.2256   -3.0000  -8.5382    8.2256   -3.2500  -8.5382    8.2256   -3.5000
  -8.5382    8.2256   -3.7500  -8.5382    8.2256   -4.0000  -8.5382    8.2256   -4.2500
  -8.5382    8.2256   -4.5000  -8.5382    8.2256   -4.7500  -8.5382    8.2256   -5.0000
  -8.5382    8.2256   -5.2500  -8.5382    8.2256   -5.5000  -8.5382    8.2256   -5.7500
  -8.5382    8.2256   -6.0000  -8.5382    8.2256   -6.2500  -8.5382    8.2256   -6.5000
  -8.5382    8.2256   -6.7500  -8.5382    8.2256   -7.0000  -8.5382    8.2256   -7.2500
  -8.5382    8.2256   -7.5000  -8.5382    8.2256   -7.7500  -8.5382    8.2256   -8.0000
  -8.5382    8.2256   -8.2500  -8.5382    8.2256   -8.5000  -8.5382    8.2256   -8.7500
  -8.5382    8.2256   -9.0000  -8.5382    8.2256   -9.2500  -8.5382    8.2256   -9.5000
  -8.5382    8.2256   -9.7500  -8.5382    8.2256  -10.0000  -8.5382    8.2256  -10.2500
  -8.5382    8.2256  -10.5000  -8.5382    8.2256  -10.7500  -8.5382    8.2256  -11.0000
  -8.5382    8.2256  -11.2500  -8.5382    8.2256  -11.5000  -8.5382    8.2256  -11.7500
  -8.5382    8.2256  -12.0000  -8.5382    8.2256  -12.2500  -8.5382    8.2256  -12.5000
  -8.5382    8.2256  -12.7500  -8.5382    8.2256  -13.0000  -8.5382    8.2256  -13.2500
  -8.5382    8.2256  -13.5000  -8.5382    8.2256  -13.7500  -8.5382    8.2256  -14.0000
  -8.5382    8.2256  -14.2500  -8.5382    8.2256  -14.5000  -8.5382    8.2256  -14.7500
  -8.3082    8.3256   -0.2500  -8.3083    8.3256   -0.5000  -8.3083    8.3256   -0.7500
  -8.3083    8.3256   -1.0000  -8.3083    8.3256   -1.2500  -8.3083    8.3256   -1.5000
  -8.3083    8.3256   -1.7500  -8.3083    8.3256   -2.0000  -8.3083    8.3256   -2.2500
  -8.3083    8.3256   -2.5000  -8.3083    8.3256   -2.7500  -8.3083    8.3256   -3.0000
  -8.3083    8.3256   -3.2500  -8.3083    8.3256   -3.5000  -8.3083    8.3256   -3.7500
  -8.3083    8.3256   -4.0000  -8.3083    8.3256   -4.2500  -8.3083    8.3256   -4.5000
  -8.3083    8.3256   -4.7500  -8.3083    8.3256   -5.0000  -8.3083    8.3256   -5.2500
  -8.3083    8.3256   -5.5000  -8.3083    8.3256   -5.7500  -8.3083    8.3256   -6.0000
  -8.3083    8.3256   -6.2500  -8.3083    8.3256   -6.5000  -8.3083    8.3256   -6.7500
  -8.3083    8.3256   -7.0000  -8.3083    8.3256   -7.2500  -8.3083    8.3256   -7.5000
  -8.3083    8.3256   -7.7500  -8.3083    8.3256   -8.0000  -8.3083    8.3256   -8.2500
  -8.3083    8.3256   -8.5000  -8.3083    8.3256   -8.7500  -8.3083    8.3256   -9.0000
  -8.3083    8.3256   -9.2500  -8.3083    8.3256   -9.5000  -8.3083    8.3256   -9.7500
  -8.3083    8.3256  -10.0000  -8.3083    8.3256  -10.2500  -8.3083    8.3256  -10.5000
  -8.3083    8.3256  -10.7500  -8.3083    8.3256  -11.0000  -8.3083    8.3256  -11.2500
  -8.3083    8.3256  -11.5000  -8.3083    8.3256  -11.7500  -8.3083    8.3256  -12.0000
  -8.3083    8.3256  -12.2500  -8.3083    8.3256  -12.5000  -8.3083    8.3256  -12.7500
  -8.3083    8.3256  -13.0000  -8.3083    8.3256  -13.2500  -8.3083    8.3256  -13.5000
  -8.3083    8.3256  -13.7500  -8.3083    8.3256  -14.0000  -8.3083    8.3256  -14.2500
  -8.3083    8.3256  -14.5000  -8.3083    8.3256  -14.7500  -8.0768    8.4220   -0.2500
  -8.0768    8.4220   -0.5000  -8.0769    8.4220   -0.7500  -8.0769    8.4220   -1.0000
  -8.0769    8.4220   -1.2500  -8.0769    8.4220   -1.5000  -8.0769    8.4220   -1.7500
  -8.0769    8.4220   -2.0000  -8.0769    8.4220   -2.2500  -8.0769    8.4220   -2.5000
  -8.0769    8.4220   -2.7500  -8.0769    8.4220   -3.0000  -8.0769    8.4220   -3.2500
  -8.0769    8.4220   -3.5000  -8.0769    8.4220   -3.7500  -8.0769    8.4220   -4.0000
  -8.0769    8.4220   -4.2500  -8.0769    8.4220   -4.5000  -8.0769    8.4220   -4.7500
  -8.0769    8.4220   -5.0000  -8.0769    8.4220   -5.2500  -8.0769    8.4220   -5.5000
  -8.0769    8.4220   -5.7500  -8.0769    8.4220   -6.0000  -8.0769    8.4220   -6.2500
  -8.0769    8.4220   -6.5000  -8.0769    8.4220   -6.7500  -8.0769    8.4220   -7.0000
  -8.0769    8.4220   -7.2500  -8.0769    8.4220   -7.5000  -8.0769    8.4220   -7.7500
  -8.0769    8.4220   -8.0000  -8.0769    8.4220   -8.2500  -8.0769    8.4220   -8.5000
  -8.0769    8.4220   -8.7500  -8.0769    8.4220   -9.0000  -8.0769    8.4220   -9.2500
  -8.0769    8.4220   -9.5000  -8.0769    8.4220   -9.7500  -8.0769    8.4220  -10.0000
  -8.0769    8.4220  -10.2500  -8.0769    8.4220  -10.5000  -8.0769    8.4220  -10.7500
  -8.0769    8.4220  -11.0000  -8.0769    8.4220  -11.2500  -8.0769    8.4220  -11.5000
  -8.0769    8.4220  -11.7500  -8.0769    8.4220  -12.0000  -8.0769    8.4220  -12.2500
  -8.0769    8.4220  -12.5000  -8.0769    8.4220  -12.7500  -8.0769    8.4220  -13.0000
  -8.0769    8.4220  -13.2500  -8.0769    8.4220  -13.5000  -8.0769    8.4220  -13.7500
  -8.0769    8.4220  -14.0000  -8.0769    8.4220  -14.2500  -8.0769    8.4220  -14.5000
  -8.0769    8.4220  -14.7500  -7.8440    8.5150   -0.2500  -7.8440    8.5150   -0.5000
  -7.8441    8.5150   -0.7500  -7.8441    8.5150   -1.0000  -7.8441    8.5150   -1.2500
  -7.8441    8.5150   -1.5000  -7.8441    8.5150   -1.7500  -7.8441    8.5150   -2.0000
  -7.8441    8.5150   -2.2500  -7.8441    8.5150   -2.5000  -7.8441    8.5150   -2.7500
  -7.8441    8.5150   -3.0000  -7.8441    8.5150   -3.2500  -7.8441    8.5150   -3.5000
  -7.8441    8.5150   -3.7500  -7.8441    8.5150   -4.0000  -7.8441    8.5150   -4.2500
  -7.8441    8.5150   -4.5000  -7.8441    8.5150   -4.7500  -7.8441    8.5150   -5.0000
  -7.8441    8.5150   -5.2500  -7.8441    8.5150   -5.5000  -7.8441    8.5150   -5.7500
  -7.8441    8.5150   -6.0000  -7.8441    8.5150   -6.2500  -7.8441    8.5150   -6.5000
  -7.8441    8.5150   -6.7500  -7.8441    8.5150   -7.0000  -7.8441    8.5150   -7.2500
  -7.8441    8.5150   -7.5000  -7.8441    8.5150   -7.7500  -7.8441    8.5150   -8.0000
  -7.8441    8.5150   -8.2500  -7.8441    8.5150   -8.5000  -7.8441    8.5150   -8.7500
  -7.8441    8.5150   -9.0000  -7.8441    8.5150   -9.2500  -7.8441    8.5150   -9.5000
  -7.8441    8.5150   -9.7500  -7.8441    8.5150  -10.0000  -7.8441    8.5150  -10.2500
  -7.8441    8.5150  -10.5000  -7.8441    8.5150  -10.7500  -7.8441    8.5150  -11.0000
  -7.8441    8.5150  -11.2500  -7.8441    8.5150  -11.5000  -7.8441    8.5150  -11.7500
  -7.8441    8.5150  -12.0000  -7.8441    8.5150  -12.2500  -7.8441    8.5150  -12.5000
  -7.8441    8.5150  -12.7500  -7.8441    8.5150  -13.0000  -7.8441    8.5150  -13.2500
  -7.8441    8.5150  -13.5000  -7.8441    8.5150  -13.7500  -7.8441    8.5150  -14.0000
  -7.8441    8.5150  -14.2500  -7.8441    8.5150  -14.5000  -7.8441    8.5150  -14.7500
  -7.6099    8.6047   -0.2500  -7.6100    8.6047   -0.5000  -7.6100    8.6047   -0.7500
  -7.6100    8.6047   -1.0000  -7.6100    8.6047   -1.2500  -7.6100    8.6047   -1.5000
  -7.6100    8.6047   -1.7500  -7.6100    8.6047   -2.0000  -7.6100    8.6047   -2.2500
  -7.6100    8.6047   -2.5000  -7.6100    8.6047   -2.7500  -7.6100    8.6047   -3.0000
  -7.6100    8.6047   -3.2500  -7.6100    8.6047   -3.5000  -7.6100    8.6047   -3.7500
  -7.6100    8.6047   -4.0000  -7.6100    8.6047   -4.2500  -7.6100    8.6047   -4.5000
  -7.6100    8.6047   -4.7500  -7.6100    8.6047   -5.0000  -7.6100    8.6047   -5.2500
  -7.6100    8.6047   -5.5000  -7.6100    8.6047   -5.7500  -7.6100    8.6047   -6.0000
  -7.6100    8.6047   -6.2500  -7.6100    8.6047   -6.5000  -7.6100    8.6047   -6.7500
  -7.6100    8.6047   -7.0000  -7.6100    8.6047   -7.2500  -7.6100    8.6047   -7.5000
  -7.6100    8.6047   -7.7500  -7.6100    8.6047   -8.0000  -7.6100    8.6047   -8.2500
  -7.6100    8.6047   -8.5000  -7.6100    8.6047   -8.7500  -7.6100    8.6047   -9.0000
  -7.6100    8.6047   -9.2500  -7.6100    8.6047   -9.5000  -7.6100    8.6047   -9.7500
  -7.6100    8.6047  -10.0000  -7.6100    8.6047  -10.2500  -7.6100    8.6047  -10.5000
  -7.6100    8.6047  -10.7500  -7.6100    8.6047  -11.0000  -7.6100    8.6047  -11.2500
  -7.6100    8.6047  -11.5000  -7.6100    8.6047  -11.7500  -7.6100    8.6047  -12.0000
  -7.6100    8.6047  -12.2500  -7.6100    8.6047  -12.5000  -7.6100    8.6047  -12.7500
  -7.6100    8.6047  -13.0000  -7.6100    8.6047  -13.2500  -7.6100    8.6047  -13.5000
  -7.6100    8.6047  -13.7500  -7.6100    8.6047  -14.0000  -7.6100    8.6047  -14.2500
  -7.6100    8.6047  -14.5000  -7.6100    8.6047  -14.7500  -7.3746    8.6912   -0.2500
  -7.3746    8.6912   -0.5000  -7.3747    8.6912   -0.7500  -7.3747    8.6912   -1.0000
  -7.3747    8.6912   -1.2500  -7.3747    8.6912   -1.5000  -7.3747    8.6912   -1.7500
  -7.3747    8.6912   -2.0000  -7.3747    8.6912   -2.2500  -7.3747    8.6912   -2.5000
  -7.3747    8.6912   -2.7500  -7.3747    8.6912   -3.0000  -7.3747    8.6912   -3.2500
  -7.3747    8.6912   -3.5000  -7.3747    8.6912   -3.7500  -7.3747    8.6912   -4.0000
  -7.3747    8.6912   -4.2500  -7.3747    8.6912   -4.5000  -7.3747    8.6912   -4.7500
  -7.3747    8.6912   -5.0000  -7.3747    8.6912   -5.2500  -7.3747    8.6912   -5.5000
  -7.3747    8.6912   -5.7500  -7.3747    8.6912   -6.0000  -7.3747    8.6912   -6.2500
  -7.3747    8.6912   -6.5000  -7.3747    8.6912   -6.7500  -7.3747    8.6912   -7.0000
  -7.3747    8.6912   -7.2500  -7.3747    8.6912   -7.5000  -7.3747    8.6912   -7.7500
  -7.3747    8.6912   -8.0000  -7.3747    8.6912   -8.2500  -7.3747    8.6912   -8.5000
  -7.3747    8.6912   -8.7500  -7.3747    8.6912   -9.0000  -7.3747    8.6912   -9.2500
  -7.3747    8.6912   -9.5000  -7.3747    8.6912   -9.7500  -7.3747    8.6912  -10.0000
  -7.3747    8.6912  -10.2500  -7.3747    8.6912  -10.5000  -7.3747    8.6912  -10.7500
  -7.3747    8.6912  -11.0000  -7.3747    8.6912  -11.2500  -7.3747    8.6912  -11.5000
  -7.3747    8.6912  -11.7500  -7.3747    8.6912  -12.0000  -7.3747    8.6912  -12.2500
  -7.3747    8.6912  -12.5000  -7.3747    8.6912  -12.7500  -7.3747    8.6912  -13.0000
  -7.3747    8.6912  -13.2500  -7.3747    8.6912  -13.5000  -7.3747    8.6912  -13.7500
  -7.3747    8.6912  -14.0000  -7.3747    8.6912  -14.2500  -7.3747    8.6912  -14.5000
  -7.3747    8.6912  -14.7500  -7.1382    8.7746   -0.2500  -7.1382    8.7746   -0.5000
  -7.1382    8.7746   -0.7500  -7.1382    8.7746   -1.0000  -7.1382    8.7746   -1.2500
  -7.1382    8.7746   -1.5000  -7.1382    8.7746   -1.7500  -7.1382    8.7746   -2.0000
  -7.1382    8.7746   -2.2500  -7.1382    8.7746   -2.5000  -7.1382    8.7746   -2.7500
  -7.1382    8.7746   -3.0000  -7.1382    8.7746   -3.2500  -7.1382    8.7746   -3.5000
  -7.1382    8.7746   -3.7500  -7.1382    8.7746   -4.0000  -7.1382    8.7746   -4.2500
  -7.1382    8.7746   -4.5000  -7.1382    8.7746   -4.7500  -7.1382    8.7746   -5.0000
  -7.1382    8.7746   -5.2500  -7.1382    8.7746   -5.5000  -7.1382    8.7746   -5.7500
  -7.1382    8.7746   -6.0000  -7.1382    8.7746   -6.2500  -7.1382    8.7746   -6.5000
  -7.1382    8.7746   -6.7500  -7.1382    8.7746   -7.0000  -7.1382    8.7746   -7.2500
  -7.1382    8.7746   -7.5000  -7.1382    8.7746   -7.7500  -7.1382    8.7746   -8.0000
  -7.1382    8.7746   -8.2500  -7.1382    8.7746   -8.5000  -7.1382    8.7746   -8.7500
  -7.1382    8.7746   -9.0000  -7.1382    8.7746   -9.2500  -7.1382    8.7746   -9.5000
  -7.1382    8.7746   -9.7500  -7.1382    8.7746  -10.0000  -7.1382    8.7746  -10.2500
  -7.1382    8.7746  -10.5000  -7.1382    8.7746  -10.7500  -7.1382    8.7746  -11.0000
  -7.1382    8.7746  -11.2500  -7.1382    8.7746  -11.5000  -7.1382    8.7746  -11.7500
  -7.1382    8.7746  -12.0000  -7.1382    8.7746  -12.2500  -7.1382    8.7746  -12.5000
  -7.1382    8.7746  -12.7500  -7.1382    8.7746  -13.0000  -7.1382    8.7746  -13.2500
  -7.1382    8.7746  -13.5000  -7.1382    8.7746  -13.7500  -7.1382    8.7746  -14.0000
  -7.1382    8.7746  -14.2500  -7.1382    8.7746  -14.5000  -7.1382    8.7746  -14.7500
  -6.9007    8.8550   -0.2500  -6.9007    8.8550   -0.5000  -6.9007    8.8550   -0.7500
  -6.9007    8.8550   -1.0000  -6.9007    8.8550   -1.2500  -6.9007    8.8550   -1.5000
  -6.9007    8.8550   -1.7500  -6.9007    8.8550   -2.0000  -6.9007    8.8550   -2.2500
  -6.9007    8.8550   -2.5000  -6.9007    8.8550   -2.7500  -6.9007    8.8550   -3.0000
  -6.9007    8.8550   -3.2500  -6.9007    8.8550   -3.5000  -6.9007    8.8550   -3.7500
  -6.9007    8.8550   -4.0000  -6.9007    8.8550   -4.2500  -6.9007    8.8550   -4.5000
  -6.9007    8.8550   -4.7500  -6.9007    8.8550   -5.0000  -6.9007    8.8550   -5.2500
  -6.9007    8.8550   -5.5000  -6.9007    8.8550   -5.7500  -6.9007    8.8550   -6.0000
  -6.9007    8.8550   -6.2500  -6.9007    8.8550   -6.5000  -6.9007    8.8550   -6.7500
  -6.9007    8.8550   -7.0000  -6.9007    8.8550   -7.2500  -6.9007    8.8550   -7.5000
  -6.9007    8.8550   -7.7500  -6.9007    8.8550   -8.0000  -6.9007    8.8550   -8.2500
  -6.9007    8.8550   -8.5000  -6.9007    8.8550   -8.7500  -6.9007    8.8550   -9.0000
  -6.9007    8.8550   -9.2500  -6.9007    8.8550   -9.5000  -6.9007    8.8550   -9.7500
  -6.9007    8.8550  -10.0000  -6.9007    8.8550  -10.2500  -6.9007    8.8550  -10.5000
  -6.9007    8.8550  -10.7500  -6.9007    8.8550  -11.0000  -6.9007    8.8550  -11.2500
  -6.9007    8.8550  -11.5000  -6.9007    8.8550  -11.7500  -6.9007    8.8550  -12.0000
  -6.9007    8.8550  -12.2500  -6.9007    8.8550  -12.5000  -6.9007    8.8550  -12.7500
  -6.9007    8.8550  -13.0000  -6.9007    8.8550  -13.2500  -6.9007    8.8550  -13.5000
  -6.9007    8.8550  -13.7500  -6.9007    8.8550  -14.0000  -6.9007    8.8550  -14.2500
  -6.9007    8.8550  -14.5000  -6.9007    8.8550  -14.7500  -6.6623    8.9324   -0.2500
  -6.6623    8.9324   -0.5000  -6.6623    8.9324   -0.7500  -6.6623    8.9324   -1.0000
  -6.6623    8.9324   -1.2500  -6.6623    8.9324   -1.5000  -6.6623    8.9324   -1.7500
  -6.6623    8.9324   -2.0000  -6.6623    8.9324   -2.2500  -6.6623    8.9324   -2.5000
  -6.6623    8.9324   -2.7500  -6.6623    8.9324   -3.0000  -6.6623    8.9324   -3.2500
  -6.6623    8.9324   -3.5000  -6.6623    8.9324   -3.7500  -6.6623    8.9324   -4.0000
  -6.6623    8.9324   -4.2500  -6.6623    8.9324   -4.5000  -6.6623    8.9324   -4.7500
  -6.6623    8.9324   -5.0000  -6.6623    8.9324   -5.2500  -6.6623    8.9324   -5.5000
  -6.6623    8.9324   -5.7500  -6.6623    8.9324   -6.0000  -6.6623    8.9324   -6.2500
  -6.6623    8.9324   -6.5000  -6.6623    8.9324   -6.7500  -6.6623    8.9324   -7.0000
  -6.6623    8.9324   -7.2500  -6.6623    8.9324   -7.5000  -6.6623    8.9324   -7.7500
  -6.6623    8.9324   -8.0000  -6.6623    8.9324   -8.2500  -6.6623    8.9324   -8.5000
  -6.6623    8.9324   -8.7500  -6.6623    8.9324   -9.0000  -6.6623    8.9324   -9.2500
  -6.6623    8.9324   -9.5000  -6.6623    8.9324   -9.7500  -6.6623    8.9324  -10.0000
  -6.6623    8.9324  -10.2500  -6.6623    8.9324  -10.5000  -6.6623    8.9324  -10.7500
  -6.6623    8.9324  -11.0000  -6.6623    8.9324  -11.2500  -6.6623    8.9324  -11.5000
  -6.6623    8.9324  -11.7500  -6.6623    8.9324  -12.0000  -6.6623    8.9324  -12.2500
  -6.6623    8.9324  -12.5000  -6.6623    8.9324  -12.7500  -6.6623    8.9324  -13.0000
  -6.6623    8.9324  -13.2500  -6.6623    8.9324  -13.5000  -6.6623    8.9324  -13.7500
  -6.6623    8.9324  -14.0000  -6.6623    8.9324  -14.2500  -6.6623    8.9324  -14.5000
  -6.6623    8.9324  -14.7500  -6.4230    9.0070   -0.2500  -6.4230    9.0070   -0.5000
  -6.4230    9.0070   -0.7500  -6.4230    9.0070   -1.0000  -6.4230    9.0070   -1.2500
  -6.4230    9.0070   -1.5000  -6.4230    9.0070   -1.7500  -6.4230    9.0070   -2.0000
  -6.4230    9.0070   -2.2500  -6.4230    9.0070   -2.5000  -6.4230    9.0070   -2.7500
  -6.4230    9.0070   -3.0000  -6.4230    9.0070   -3.2500  -6.4230    9.0070   -3.5000
  -6.4230    9.0070   -3.7500  -6.4230    9.0070   -4.0000  -6.4230    9.0070   -4.2500
  -6.4230    9.0070   -4.5000  -6.4230    9.0070   -4.7500  -6.4230    9.0070   -5.0000
  -6.4230    9.0070   -5.2500  -6.4230    9.0070   -5.5000  -6.4230    9.0070   -5.7500
  -6.4230    9.0070   -6.0000  -6.4230    9.0070   -6.2500  -6.4230    9.0070   -6.5000
  -6.4230    9.0070   -6.7500  -6.4230    9.0070   -7.0000  -6.4230    9.0070   -7.2500
  -6.4230    9.0070   -7.5000  -6.4230    9.0070   -7.7500  -6.4230    9.0070   -8.0000
  -6.4230    9.0070   -8.2500  -6.4230    9.0070   -8.5000  -6.4230    9.0070   -8.7500
  -6.4230    9.0070   -9.0000  -6.4230    9.0070   -9.2500  -6.4230    9.0070   -9.5000
  -6.4230    9.0070   -9.7500  -6.4230    9.0070  -10.0000  -6.4230    9.0070  -10.2500
  -6.4230    9.0070  -10.5000  -6.4230    9.0070  -10.7500  -6.4230    9.0070  -11.0000
  -6.4230    9.0070  -11.2500  -6.4230    9.0070  -11.5000  -6.4230    9.0070  -11.7500
  -6.4230    9.0070  -12.0000  -6.4230    9.0070  -12.2500  -6.4230    9.0070  -12.5000
  -6.4230    9.0070  -12.7500  -6.4230    9.0070  -13.0000  -6.4230    9.0070  -13.2500
  -6.4230    9.0070  -13.5000  -6.4230    9.0070  -13.7500  -6.4230    9.0070  -14.0000
  -6.4230    9.0070  -14.2500  -6.4230    9.0070  -14.5000  -6.4230    9.0070  -14.7500
  -6.1828    9.0789   -0.2500  -6.1828    9.0789   -0.5000  -6.1828    9.0789   -0.7500
  -6.1828    9.0789   -1.0000  -6.1828    9.0789   -1.2500  -6.1828    9.0789   -1.5000
  -6.1828    9.0789   -1.7500  -6.1828    9.0789   -2.0000  -6.1828    9.0789   -2.2500
  -6.1828    9.0789   -2.5000  -6.1828    9.0789   -2.7500  -6.1828    9.0789   -3.0000
  -6.1828    9.0789   -3.2500  -6.1828    9.0789   -3.5000  -6.1828    9.0789   -3.7500
  -6.1828    9.0789   -4.0000  -6.1828    9.0789   -4.2500  -6.1828    9.0789   -4.5000
  -6.1828    9.0789   -4.7500  -6.1828    9.0789   -5.0000  -6.1828    9.0789   -5.2500
  -6.1828    9.0789   -5.5000  -6.1828    9.0789   -5.7500  -6.1828    9.0789   -6.0000
  -6.1828    9.0789   -6.2500  -6.1828    9.0789   -6.5000  -6.1828    9.0789   -6.7500
  -6.1828    9.0789   -7.0000  -6.1828    9.0789   -7.2500  -6.1828    9.0789   -7.5000
  -6.1828    9.0789   -7.7500  -6.1828    9.0789   -8.0000  -6.1828    9.0789   -8.2500
  -6.1828    9.0789   -8.5000  -6.1828    9.0789   -8.7500  -6.1828    9.0789   -9.0000
  -6.1828    9.0789   -9.2500  -6.1828    9.0789   -9.5000  -6.1828    9.0789   -9.7500
  -6.1828    9.0789  -10.0000  -6.1828    9.0789  -10.2500  -6.1828    9.0789  -10.5000
  -6.1828    9.0789  -10.7500  -6.1828    9.0789  -11.0000  -6.1828    9.0789  -11.2500
  -6.1828    9.0789  -11.5000  -6.1828    9.0789  -11.7500  -6.1828    9.0789  -12.0000
  -6.1828    9.0789  -12.2500  -6.1828    9.0789  -12.5000  -6.1828    9.0789  -12.7500
  -6.1828    9.0789  -13.0000  -6.1828    9.0789  -13.2500  -6.1828    9.0789  -13.5000
  -6.1828    9.0789  -13.7500  -6.1828    9.0789  -14.0000  -6.1828    9.0789  -14.2500
  -6.1828    9.0789  -14.5000  -6.1828    9.0789  -14.7500  -5.9418    9.1480   -0.2500
  -5.9418    9.1480   -0.5000  -5.9418    9.1480   -0.7500  -5.9418    9.1480   -1.0000
  -5.9418    9.1480   -1.2500  -5.9418    9.1480   -1.5000  -5.9418    9.1480   -1.7500
  -5.9418    9.1480   -2.0000  -5.9418    9.1480   -2.2500  -5.9418    9.1480   -2.5000
  -5.9418    9.1480   -2.7500  -5.9418    9.1480   -3.0000  -5.9418    9.1480   -3.2500
  -5.9418    9.1480   -3.5000  -5.9418    9.1480   -3.7500  -5.9418    9.1480   -4.0000
  -5.9418    9.1480   -4.2500  -5.9418    9.1480   -4.5000  -5.9418    9.1480   -4.7500
  -5.9418    9.1480   -5.0000  -5.9418    9.1480   -5.2500  -5.9418    9.1480   -5.5000
  -5.9418    9.1480   -5.7500  -5.9418    9.1480   -6.0000  -5.9418    9.1480   -6.2500
  -5.9418    9.1480   -6.5000  -5.9418    9.1480   -6.7500  -5.9418    9.1480   -7.0000
  -5.9418    9.1480   -7.2500  -5.9418    9.1480   -7.5000  -5.9418    9.1480   -7.7500
  -5.9418    9.1480   -8.0000  -5.9418    9.1480   -8.2500  -5.9418    9.1480   -8.5000
  -5.9418    9.1480   -8.7500  -5.9418    9.1480   -9.0000  -5.9418    9.1480   -9.2500
  -5.9418    9.1480   -9.5000  -5.9418    9.1480   -9.7500  -5.9418    9.1480  -10.0000
  -5.9418    9.1480  -10.2500  -5.9418    9.1480  -10.5000  -5.9418    9.1480  -10.7500
  -5.9418    9.1480  -11.0000  -5.9418    9.1480  -11.2500  -5.9418    9.1480  -11.5000
  -5.9418    9.1480  -11.7500  -5.9418    9.1480  -12.0000  -5.9418    9.1480  -12.2500
  -5.9418    9.1480  -12.5000  -5.9418    9.1480  -12.7500  -5.9418    9.1480  -13.0000
  -5.9418    9.1480  -13.2500  -5.9418    9.1480  -13.5000  -5.9418    9.1480  -13.7500
  -5.9418    9.1480  -14.0000  -5.9418    9.1480  -14.2500  -5.9418    9.1480  -14.5000
  -5.9418    9.1480  -14.7500  -5.7001    9.2143   -0.2500  -5.7001    9.2143   -0.5000
  -5.7001    9.2143   -0.7500  -5.7001    9.2143   -1.0000  -5.7001    9.2143   -1.2500
  -5.7001    9.2143   -1.5000  -5.7001    9.2143   -1.7500  -5.7001    9.2143   -2.0000
  -5.7001    9.2143   -2.2500  -5.7001    9.2143   -2.5000  -5.7001    9.2143   -2.7500
  -5.7001    9.2143   -3.0000  -5.7001    9.2143   -3.2500  -5.7001    9.2143   -3.5000
  -5.7001    9.2143   -3.7500  -5.7001    9.2143   -4.0000  -5.7001    9.2143   -4.2500
  -5.7001    9.2143   -4.5000  -5.7001    9.2143   -4.7500  -5.7001    9.2143   -5.0000
  -5.7001    9.2143   -5.2500  -5.7001    9.2143   -5.5000  -5.7001    9.2143   -5.7500
  -5.7001    9.2143   -6.0000  -5.7001    9.2143   -6.2500  -5.7001    9.2143   -6.5000
  -5.7001    9.2143   -6.7500  -5.7001    9.2143   -7.0000  -5.7001    9.2143   -7.2500
  -5.7001    9.2143   -7.5000  -5.7001    9.2143   -7.7500  -5.7001    9.2143   -8.0000
  -5.7001    9.2143   -8.2500  -5.7001    9.2143   -8.5000  -5.7001    9.2143   -8.7500
  -5.7001    9.2143   -9.0000  -5.7001    9.2143   -9.2500  -5.7001    9.2143   -9.5000
  -5.7001    9.2143   -9.7500  -5.7001    9.2143  -10.0000  -5.7001    9.2143  -10.2500
  -5.7001    9.2143  -10.5000  -5.7001    9.2143  -10.7500  -5.7001    9.2143  -11.0000
  -5.7001    9.2143  -11.2500  -5.7001    9.2143  -11.5000  -5.7001    9.2143  -11.7500
  -5.7001    9.2143  -12.0000  -5.7001    9.2143  -12.2500  -5.7001    9.2143  -12.5000
  -5.7001    9.2143  -12.7500  -5.7001    9.2143  -13.0000  -5.7001    9.2143  -13.2500
  -5.7001    9.2143  -13.5000  -5.7001    9.2143  -13.7500  -5.7001    9.2143  -14.0000
  -5.7001    9.2143  -14.2500  -5.7001    9.2143  -14.5000  -5.7001    9.2143  -14.7500
  -5.4576    9.2779   -0.2500  -5.4576    9.2779   -0.5000  -5.4576    9.2779   -0.7500
  -5.4576    9.2779   -1.0000  -5.4576    9.2779   -1.2500  -5.4576    9.2779   -1.5000
  -5.4576    9.2779   -1.7500  -5.4576    9.2779   -2.0000  -5.4576    9.2779   -2.2500
  -5.4576    9.2779   -2.5000  -5.4576    9.2779   -2.7500  -5.4576    9.2779   -3.0000
  -5.4576    9.2779   -3.2500  -5.4576    9.2779   -3.5000  -5.4576    9.2779   -3.7500
  -5.4576    9.2779   -4.0000  -5.4576    9.2779   -4.2500  -5.4576    9.2779   -4.5000
  -5.4576    9.2779   -4.7500  -5.4576    9.2779   -5.0000  -5.4576    9.2779   -5.2500
  -5.4576    9.2779   -5.5000  -5.4576    9.2779   -5.7500  -5.4576    9.2779   -6.0000
  -5.4576    9.2779   -6.2500  -5.4576    9.2779   -6.5000  -5.4576    9.2779   -6.7500
  -5.4576    9.2779   -7.0000  -5.4576    9.2779   -7.2500  -5.4576    9.2779   -7.5000
  -5.4576    9.2779   -7.7500  -5.4576    9.2779   -8.0000  -5.4576    9.2779   -8.2500
  -5.4576    9.2779   -8.5000  -5.4576    9.2779   -8.7500  -5.4576    9.2779   -9.0000
  -5.4576    9.2779   -9.2500  -5.4576    9.2779   -9.5000  -5.4576    9.2779   -9.7500
  -5.4576    9.2779  -10.0000  -5.4576    9.2779  -10.2500  -5.4576    9.2779  -10.5000
  -5.4576    9.2779  -10.7500  -5.4576    9.2779  -11.0000  -5.4576    9.2779  -11.2500
  -5.4576    9.2779  -11.5000  -5.4576    9.2779  -11.7500  -5.4576    9.2779  -12.0000
  -5.4576    9.2779  -12.2500  -5.4576    9.2779  -12.5000  -5.4576    9.2779  -12.7500
  -5.4576    9.2779  -13.0000  -5.4576    9.2779  -13.2500  -5.4576    9.2779  -13.5000
  -5.4576    9.2779  -13.7500  -5.4576    9.2779  -14.0000  -5.4576    9.2779  -14.2500
  -5.4576    9.2779  -14.5000  -5.4576    9.2779  -14.7500  -5.2144    9.3387   -0.2500
  -5.2144    9.3387   -0.5000  -5.2144    9.3387   -0.7500  -5.2144    9.3387   -1.0000
  -5.2144    9.3387   -1.2500  -5.2144    9.3387   -1.5000  -5.2144    9.3387   -1.7500
  -5.2144    9.3387   -2.0000  -5.2144    9.3387   -2.2500  -5.2144    9.3387   -2.5000
  -5.2144    9.3387   -2.7500  -5.2144    9.3387   -3.0000  -5.2144    9.3387   -3.2500
  -5.2144    9.3387   -3.5000  -5.2144    9.3387   -3.7500  -5.2144    9.3387   -4.0000
  -5.2144    9.3387   -4.2500  -5.2144    9.3387   -4.5000  -5.2144    9.3387   -4.7500
  -5.2144    9.3387   -5.0000  -5.2144    9.3387   -5.2500  -5.2144    9.3387   -5.5000
  -5.2144    9.3387   -5.7500  -5.2144    9.3387   -6.0000  -5.2144    9.3387   -6.2500
  -5.2144    9.3387   -6.5000  -5.2144    9.3387   -6.7500  -5.2144    9.3387   -7.0000
  -5.2144    9.3387   -7.2500  -5.2144    9.3387   -7.5000  -5.2144    9.3387   -7.7500
  -5.2144    9.3387   -8.0000  -5.2144    9.3387   -8.2500  -5.2144    9.3387   -8.5000
  -5.2144    9.3387   -8.7500  -5.2144    9.3387   -9.0000  -5.2144    9.3387   -9.2500
  -5.2144    9.3387   -9.5000  -5.2144    9.3387   -9.7500  -5.2144    9.3387  -10.0000
  -5.2144    9.3387  -10.2500  -5.2144    9.3387  -10.5000  -5.2144    9.3387  -10.7500
  -5.2144    9.3387  -11.0000  -5.2144    9.3387  -11.2500  -5.2144    9.3387  -11.5000
  -5.2144    9.3387  -11.7500  -5.2144    9.3387  -12.0000  -5.2144    9.3387  -12.2500
  -5.2144    9.3387  -12.5000  -5.2144    9.3387  -12.7500  -5.2144    9.3387  -13.0000
  -5.2144    9.3387  -13.2500  -5.2144    9.3387  -13.5000  -5.2144    9.3387  -13.7500
  -5.2144    9.3387  -14.0000  -5.2144    9.3387  -14.2500  -5.2144    9.3387  -14.5000
  -5.2144    9.3387  -14.7500  -4.9705    9.3968   -0.2500  -4.9705    9.3968   -0.5000
  -4.9705    9.3968   -0.7500  -4.9705    9.3968   -1.0000  -4.9705    9.3968   -1.2500
  -4.9705    9.3968   -1.5000  -4.9705    9.3968   -1.7500  -4.9705    9.3968   -2.0000
  -4.9705    9.3968   -2.2500  -4.9705    9.3968   -2.5000  -4.9705    9.3968   -2.7500
  -4.9705    9.3968   -3.0000  -4.9705    9.3968   -3.2500  -4.9705    9.3968   -3.5000
  -4.9705    9.3968   -3.7500  -4.9705    9.3968   -4.0000  -4.9705    9.3968   -4.2500
  -4.9705    9.3968   -4.5000  -4.9705    9.3968   -4.7500  -4.9705    9.3968   -5.0000
  -4.9705    9.3968   -5.2500  -4.9705    9.3968   -5.5000  -4.9705    9.3968   -5.7500
  -4.9705    9.3968   -6.0000  -4.9705    9.3968   -6.2500  -4.9705    9.3968   -6.5000
  -4.9705    9.3968   -6.7500  -4.9705    9.3968   -7.0000  -4.9705    9.3968   -7.2500
  -4.9705    9.3968   -7.5000  -4.9705    9.3968   -7.7500  -4.9705    9.3968   -8.0000
  -4.9705    9.3968   -8.2500  -4.9705    9.3968   -8.5000  -4.9705    9.3968   -8.7500
  -4.9705    9.3968   -9.0000  -4.9705    9.3968   -9.2500  -4.9705    9.3968   -9.5000
  -4.9705    9.3968   -9.7500  -4.9705    9.3968  -10.0000  -4.9705    9.3968  -10.2500
  -4.9705    9.3968  -10.5000  -4.9705    9.3968  -10.7500  -4.9705    9.3968  -11.0000
  -4.9705    9.3968  -11.2500  -4.9705    9.3968  -11.5000  -4.9705    9.3968  -11.7500
  -4.9705    9.3968  -12.0000  -4.9705    9.3968  -12.2500  -4.9705    9.3968  -12.5000
  -4.9705    9.3968  -12.7500  -4.9705    9.3968  -13.0000  -4.9705    9.3968  -13.2500
  -4.9705    9.3968  -13.5000  -4.9705    9.3968  -13.7500  -4.9705    9.3968  -14.0000
  -4.9705    9.3968  -14.2500  -4.9705    9.3968  -14.5000  -4.9705    9.3968  -14.7500
  -4.7259    9.4520   -0.2500  -4.7259    9.4520   -0.5000  -4.7259    9.4520   -0.7500
  -4.7259    9.4520   -1.0000  -4.7259    9.4520   -1.2500  -4.7259    9.4520   -1.5000
  -4.7259    9.4520   -1.7500  -4.7259    9.4520   -2.0000  -4.7259    9.4520   -2.2500
  -4.7259    9.4520   -2.5000  -4.7259    9.4520   -2.7500  -4.7259    9.4520   -3.0000
  -4.7259    9.4520   -3.2500  -4.7259    9.4520   -3.5000  -4.7259    9.4520   -3.7500
  -4.7259    9.4520   -4.0000  -4.7259    9.4520   -4.2500  -4.7259    9.4520   -4.5000
  -4.7259    9.4520   -4.7500  -4.7259    9.4520   -5.0000  -4.7259    9.4520   -5.2500
  -4.7259    9.4520   -5.5000  -4.7259    9.4520   -5.7500  -4.7259    9.4520   -6.0000
  -4.7259    9.4520   -6.2500  -4.7259    9.4520   -6.5000  -4.7259    9.4520   -6.7500
  -4.7259    9.4520   -7.0000  -4.7259    9.4520   -7.2500  -4.7259    9.4520   -7.5000
  -4.7259    9.4520   -7.7500  -4.7259    9.4520   -8.0000  -4.7259    9.4520   -8.2500
  -4.7259    9.4520   -8.5000  -4.7259    9.4520   -8.7500  -4.7259    9.4520   -9.0000
  -4.7259    9.4520   -9.2500  -4.7259    9.4520   -9.5000  -4.7259    9.4520   -9.7500
  -4.7259    9.4520  -10.0000  -4.7259    9.4520  -10.2500  -4.7259    9.4520  -10.5000
  -4.7259    9.4520  -10.7500  -4.7259    9.4520  -11.0000  -4.7259    9.4520  -11.2500
  -4.7259    9.4520  -11.5000  -4.7259    9.4520  -11.7500  -4.7259    9.4520  -12.0000
  -4.7259    9.4520  -12.2500  -4.7259    9.4520  -12.5000  -4.7259    9.4520  -12.7500
  -4.7259    9.4520  -13.0000  -4.7259    9.4520  -13.2500  -4.7259    9.4520  -13.5000
  -4.7259    9.4520  -13.7500  -4.7259    9.4520  -14.0000  -4.7259    9.4520  -14.2500
  -4.7259    9.4520  -14.5000  -4.7259    9.4520  -14.7500  -4.4808    9.5045   -0.2500
  -4.4808    9.5045   -0.5000  -4.4808    9.5045   -0.7500  -4.4808    9.5045   -1.0000
  -4.4808    9.5045   -1.2500  -4.4808    9.5045   -1.5000  -4.4808    9.5045   -1.7500
  -4.4808    9.5045   -2.0000  -4.4808    9.5045   -2.2500  -4.4808    9.5045   -2.5000
  -4.4808    9.5045   -2.7500  -4.4808    9.5045   -3.0000  -4.4808    9.5045   -3.2500
  -4.4808    9.5045   -3.5000  -4.4808    9.5045   -3.7500  -4.4808    9.5045   -4.0000
  -4.4808    9.5045   -4.2500  -4.4808    9.5045   -4.5000  -4.4808    9.5045   -4.7500
  -4.4808    9.5045   -5.0000  -4.4808    9.5045   -5.2500  -4.4808    9.5045   -5.5000
  -4.4808    9.5045   -5.7500  -4.4808    9.5045   -6.0000  -4.4808    9.5045   -6.2500
  -4.4808    9.5045   -6.5000  -4.4808    9.5045   -6.7500  -4.4808    9.5045   -7.0000
  -4.4808    9.5045   -7.2500  -4.4808    9.5045   -7.5000  -4.4808    9.5045   -7.7500
  -4.4808    9.5045   -8.0000  -4.4808    9.5045   -8.2500  -4.4808    9.5045   -8.5000
  -4.4808    9.5045   -8.7500  -4.4808    9.5045   -9.0000  -4.4808    9.5045   -9.2500
  -4.4808    9.5045   -9.5000  -4.4808    9.5045   -9.7500  -4.4808    9.5045  -10.0000
  -4.4808    9.5045  -10.2500  -4.4808    9.5045  -10.5000  -4.4808    9.5045  -10.7500
  -4.4808    9.5045  -11.0000  -4.4808    9.5045  -11.2500  -4.4808    9.5045  -11.5000
  -4.4808    9.5045  -11.7500  -4.4808    9.5045  -12.0000  -4.4808    9.5045  -12.2500
  -4.4808    9.5045  -12.5000  -4.4808    9.5045  -12.7500  -4.4808    9.5045  -13.0000
  -4.4808    9.5045  -13.2500  -4.4808    9.5045  -13.5000  -4.4808    9.5045  -13.7500
  -4.4808    9.5045  -14.0000  -4.4808    9.5045  -14.2500  -4.4808    9.5045  -14.5000
  -4.4808    9.5045  -14.7500  -4.2351    9.5541   -0.2500  -4.2351    9.5541   -0.5000
  -4.2351    9.5541   -0.7500  -4.2351    9.5541   -1.0000  -4.2351    9.5541   -1.2500
  -4.2351    9.5541   -1.5000  -4.2351    9.5541   -1.7500  -4.2351    9.5541   -2.0000
  -4.2351    9.5541   -2.2500  -4.2351    9.5541   -2.5000  -4.2351    9.5541   -2.7500
  -4.2351    9.5541   -3.0000  -4.2351    9.5541   -3.2500  -4.2351    9.5541   -3.5000
  -4.2351    9.5541   -3.7500  -4.2351    9.5541   -4.0000  -4.2351    9.5541   -4.2500
  -4.2351    9.5541   -4.5000  -4.2351    9.5541   -4.7500  -4.2351    9.5541   -5.0000
[truncated: 2,137,883 more chars]
