# Supplementary material for: An in-silico benchmark for the tricuspid heart valve – Geometry, finite element mesh, Abaqus simulation, and result data set
Source: Data Brief. 2021 Dec 2;39:107664. doi: 10.1016/j.dib.2021.107664 (PMC8668829; doi:10.1016/j.dib.2021.107664)
Supplement: Supplementary Data S1 — Supplementary Raw Research Data. This is open data under the CC BY license http://creativecommons.org/licenses/by/4.0/ [file mmc1.zip › DataInBrief_TricuspidValveBenchmark/ParaView_Visualization/00_run_Model_Frame1.vtk]

# vtk DataFile Version 3.0
vtk output
ASCII
DATASET UNSTRUCTURED_GRID
POINTS 19279 float
  -4.3540    0.6999   -9.1409 -15.0000   -0.0000    0.0000  15.0000    0.0000   -0.0000
  14.6422   -1.2712  -12.7659  -4.3859    0.8376   -8.9235  -4.4657    0.8862   -8.6944
  -4.5344    0.9284   -8.4642  -4.5970    0.9773   -8.2296  -4.6147    1.0321   -7.9860
  -4.6260    1.0857   -7.7425  -4.6313    1.1361   -7.4891  -4.6347    1.1966   -7.2326
  -4.6268    1.2527   -6.9698  -4.6318    1.3227   -6.7154  -4.6276    1.3792   -6.4507
  -4.6115    1.4213   -6.1756  -4.5858    1.4612   -5.9025  -4.5714    1.5079   -5.6353
  -4.5587    1.5476   -5.3502  -4.5430    1.5935   -5.0542  -4.5270    1.6406   -4.7691
  -4.5236    1.6866   -4.4889  -4.5193    1.7261   -4.1983  -4.5255    1.7695   -3.9100
  -4.5553    1.8032   -3.6221  -4.5971    1.8098   -3.3307  -4.6553    1.8013   -3.0289
  -4.7379    1.7936   -2.7418  -4.8445    1.7756   -2.4426  -4.9616    1.7406   -2.1474
  -5.0985    1.7110   -1.8591  -5.2461    1.6712   -1.5798  -5.4163    1.6258   -1.3078
  -5.5966    1.5705   -1.0429  -5.7983    1.5211   -0.7838  -6.0159    1.4647   -0.5262
  -6.2474    1.4117   -0.2794  -6.4851    1.3526   -0.0410  -6.7444    1.2881    0.1852
  -7.0188    1.2150    0.3901  -7.3073    1.1528    0.5809  -7.6048    1.0799    0.7589
  -7.9157    1.0074    0.9173  -8.2395    0.9400    1.0517  -8.5757    0.8822    1.1700
  -8.9135    0.8221    1.2767  -9.2613    0.7685    1.3643  -9.6126    0.7129    1.4314
  -9.9628    0.6530    1.4866 -10.3167    0.5940    1.5031 -10.6736    0.5316    1.5056
 -11.0325    0.4806    1.4931 -11.3879    0.4277    1.4593 -11.7408    0.3627    1.4179
 -12.0938    0.3134    1.3454 -12.4444    0.2681    1.2491 -12.7831    0.2273    1.1232
 -13.1120    0.1822    0.9769 -13.4350    0.1401    0.8300 -13.7523    0.1052    0.6871
 -14.0678    0.0690    0.5254 -14.3817    0.0418    0.3571 -14.6917    0.0208    0.1796
 -14.9945   -0.2506   -0.0000 -14.9783   -0.5008    0.0000 -14.9517   -0.7500    0.0000
 -14.9151   -0.9980    0.0000 -14.8689   -1.2444    0.0000 -14.8134   -1.4889    0.0000
 -14.7492   -1.7312    0.0000 -14.6765   -1.9711    0.0000 -14.5957   -2.2084    0.0000
 -14.5072   -2.4429    0.0000 -14.4114   -2.6746    0.0000 -14.3086   -2.9032    0.0000
 -14.1992   -3.1287    0.0000 -14.0833   -3.3510    0.0000 -13.9613   -3.5700    0.0000
 -13.8334   -3.7857    0.0000 -13.7000   -3.9979    0.0000 -13.5611   -4.2066    0.0000
 -13.4170   -4.4117    0.0000 -13.2678   -4.6132    0.0000 -13.1138   -4.8110    0.0000
 -12.9552   -5.0051    0.0000 -12.7919   -5.1953    0.0000 -12.6242   -5.3817    0.0000
 -12.4522   -5.5640    0.0000 -12.2760   -5.7423    0.0000 -12.0956   -5.9164    0.0000
 -11.9112   -6.0863    0.0000 -11.7230   -6.2518    0.0000 -11.5310   -6.4131    0.0000
 -11.3355   -6.5699    0.0000 -11.1365   -6.7224    0.0000 -10.9343   -6.8706    0.0000
 -10.7290   -7.0145    0.0000 -10.5208   -7.1540    0.0000 -10.3097   -7.2893    0.0000
 -10.0960   -7.4204    0.0000  -9.8799   -7.5474    0.0000  -9.6613   -7.6702    0.0000
  -9.4406   -7.7890    0.0000  -9.2178   -7.9039    0.0000  -8.9930   -8.0149    0.0000
  -8.7664   -8.1221    0.0000  -8.5381   -8.2257    0.0000  -8.3082   -8.3256    0.0000
  -8.0768   -8.4220    0.0000  -7.8440   -8.5150    0.0000  -7.6099   -8.6047    0.0000
  -7.3746   -8.6912    0.0000  -7.1382   -8.7746    0.0000  -6.9007   -8.8550    0.0000
  -6.6623   -8.9324    0.0000  -6.4230   -9.0070    0.0000  -6.1828   -9.0789    0.0000
  -5.9418   -9.1480    0.0000  -5.7001   -9.2143    0.0000  -5.4576   -9.2779    0.0000
  -5.2143   -9.3387    0.0000  -4.9705   -9.3968    0.0000  -4.7259   -9.4520    0.0000
  -4.4808   -9.5045    0.0000  -4.2351   -9.5542    0.0000  -3.9888   -9.6010    0.0000
  -3.7420   -9.6451    0.0000  -3.4948   -9.6864    0.0000  -3.2470   -9.7248    0.0000
  -2.9989   -9.7605    0.0000  -2.7504   -9.7933    0.0000  -2.5015   -9.8233    0.0000
  -2.2522   -9.8505    0.0000  -2.0027   -9.8748    0.0000  -1.7530   -9.8963    0.0000
  -1.5030   -9.9149   -0.0000  -1.2528   -9.9307   -0.0000  -1.0024   -9.9436   -0.0000
  -0.7519   -9.9537    0.0000  -0.5013   -9.9609    0.0000  -0.2507   -9.9652   -0.0000
  -0.0000   -9.9667   -0.0000   0.2507   -9.9652   -0.0000   0.5013   -9.9609    0.0000
   0.7519   -9.9537    0.0000   1.0024   -9.9436    0.0000   1.2528   -9.9307    0.0000
   1.5030   -9.9149   -0.0000   1.7530   -9.8963    0.0000   2.0027   -9.8748    0.0000
   2.2522   -9.8505   -0.0000   2.5015   -9.8233    0.0000   2.7504   -9.7933    0.0000
   2.9989   -9.7605    0.0000   3.2470   -9.7248    0.0000   3.4948   -9.6864    0.0000
   3.7420   -9.6451    0.0000   3.9888   -9.6010    0.0000   4.2351   -9.5542    0.0000
   4.4808   -9.5045    0.0000   4.7259   -9.4520    0.0000   4.9705   -9.3968    0.0000
   5.2143   -9.3387    0.0000   5.4576   -9.2779    0.0000   5.7001   -9.2143    0.0000
   5.9418   -9.1480    0.0000   6.1828   -9.0789    0.0000   6.4230   -9.0070    0.0000
   6.6623   -8.9324    0.0000   6.9007   -8.8550    0.0000   7.1382   -8.7746    0.0000
   7.3746   -8.6912    0.0000   7.6099   -8.6047    0.0000   7.8440   -8.5150    0.0000
   8.0768   -8.4220    0.0000   8.3082   -8.3256    0.0000   8.5381   -8.2257    0.0000
   8.7664   -8.1221    0.0000   8.9930   -8.0149    0.0000   9.2178   -7.9039    0.0000
   9.4406   -7.7890    0.0000   9.6613   -7.6702    0.0000   9.8799   -7.5474    0.0000
  10.0960   -7.4204    0.0000  10.3097   -7.2893    0.0000  10.5208   -7.1540    0.0000
  10.7290   -7.0145    0.0000  10.9343   -6.8706    0.0000  11.1365   -6.7225    0.0000
  11.3355   -6.5699    0.0000  11.5310   -6.4131    0.0000  11.7230   -6.2518    0.0000
  11.9112   -6.0863    0.0000  12.0956   -5.9164    0.0000  12.2760   -5.7423    0.0000
  12.4522   -5.5640    0.0000  12.6242   -5.3817    0.0000  12.7919   -5.1953    0.0000
  12.9552   -5.0051    0.0000  13.1138   -4.8110    0.0000  13.2678   -4.6132    0.0000
  13.4170   -4.4117    0.0000  13.5611   -4.2066    0.0000  13.6999   -3.9979    0.0000
  13.8334   -3.7857    0.0000  13.9613   -3.5700    0.0000  14.0833   -3.3510    0.0000
  14.1992   -3.1287    0.0000  14.3086   -2.9032    0.0000  14.4114   -2.6746    0.0000
  14.5072   -2.4429    0.0000  14.5957   -2.2084    0.0000  14.6765   -1.9711    0.0000
  14.7492   -1.7312    0.0000  14.8134   -1.4889    0.0000  14.8689   -1.2444    0.0000
  14.9151   -0.9980    0.0000  14.9517   -0.7500    0.0000  14.9783   -0.5008    0.0000
  14.9945   -0.2506   -0.0000  15.2961   -0.0592    0.0131  15.5284   -0.0465    0.0803
  15.7640   -0.0862    0.1995  15.9433   -0.1113    0.3606  16.0713   -0.1283    0.5769
  16.1210   -0.1190    0.8062  16.0958   -0.0950    1.0252  15.9891   -0.0639    1.2316
  15.7858   -0.0062    1.3460  15.5459    0.0598    1.3314  15.3317    0.0834    1.1873
  15.2184    0.0602    0.9505  15.1615    0.0072    0.6816  15.1174   -0.0274    0.4029
  15.0817   -0.0633    0.1401  15.0594   -0.0768   -0.1442  15.0121   -0.0909   -0.4194
  14.9678   -0.0945   -0.7014  14.9011   -0.0845   -0.9817  14.8406   -0.0828   -1.2788
  14.7992   -0.0975   -1.5760  14.7492   -0.0846   -1.8733  14.7118   -0.1026   -2.1744
  14.6716   -0.1125   -2.4731  14.6222   -0.0954   -2.7865  14.5760   -0.0908   -3.0864
  14.5445   -0.1175   -3.3887  14.5129   -0.1368   -3.6825  14.4917   -0.1570   -3.9781
  14.4812   -0.1945   -4.2847  14.4543   -0.2019   -4.5825  14.4254   -0.1961   -4.8832
  14.4125   -0.1952   -5.1931  14.4112   -0.2104   -5.4971  14.4097   -0.2145   -5.8026
  14.3962   -0.2181   -6.1117  14.3887   -0.2305   -6.4157  14.3833   -0.2510   -6.7241
  14.3754   -0.2697   -7.0279  14.3648   -0.2770   -7.3245  14.3597   -0.3059   -7.6207
  14.3532   -0.3358   -7.9217  14.3342   -0.3501   -8.2231  14.3159   -0.3700   -8.5247
  14.3057   -0.3956   -8.8259  14.3082   -0.4269   -9.1271  14.3177   -0.4568   -9.4227
  14.3282   -0.4704   -9.7138  14.3348   -0.4905  -10.0048  14.3540   -0.5368  -10.2886
  14.3668   -0.5867  -10.5666  14.3705   -0.6206  -10.8425  14.3842   -0.6594  -11.1140
  14.4058   -0.7104  -11.3795  14.4180   -0.7757  -11.6408  14.4159   -0.8330  -11.9105
  14.4222   -0.8911  -12.1713  14.4638   -0.9733  -12.4231  14.5435   -1.1050  -12.6319
  14.3454   -1.3576  -12.8031  14.0774   -1.2589  -12.8741  13.9032   -1.0347  -12.9349
  13.8426   -0.7953  -13.0043  13.7837   -0.5578  -13.0713  13.5571   -0.5261  -13.2151
  13.3307   -0.4673  -13.3545  13.1134   -0.3207  -13.5098  12.8606   -0.2820  -13.6454
  12.6009   -0.2941  -13.8166  12.3676   -0.2025  -13.9880  12.1188   -0.1705  -14.2149
  11.8495   -0.1594  -14.4263  11.6065   -0.1128  -14.7183  11.3183   -0.0795  -14.4449
  11.0219   -0.0472  -14.1970  10.7306    0.0064  -13.9408  10.4532    0.0738  -13.6844
  10.1733    0.1052  -13.4326   9.9020    0.1784  -13.1756   9.6045    0.2065  -12.9397
   9.3644    0.2799  -12.6697   9.0873    0.3397  -12.4332   8.8630    0.4411  -12.1507
   8.6166    0.4977  -11.9013   8.3769    0.5704  -11.6308   8.1640    0.6546  -11.3471
   7.9256    0.7288  -11.0683   7.7625    0.8090  -10.7455   7.5630    0.8709  -10.4429
   7.3621    0.9014  -10.1486   7.1226    0.9724   -9.8909   6.9086    0.9884   -9.5893
   6.6091    1.0387   -9.4192   6.4506    1.0955   -9.1101   6.2766    1.1111   -8.8060
   6.0723    1.1249   -8.5022   5.8192    1.1446   -8.2578   5.5718    1.1725   -8.0210
   5.4083    1.1385   -7.7113   5.1563    1.1753   -7.4984   4.8602    1.1952   -7.3074
   4.5900    1.2114   -7.0847   4.3440    1.2535   -6.8522   4.0558    1.2675   -6.6525
   3.8123    1.2577   -6.4254   3.5312    1.2211   -6.2539   3.2273    1.2226   -6.1355
   2.8864    1.2280   -6.0431   2.5314    1.2187   -5.9713   2.1820    1.2061   -5.9092
   1.8818    1.1417   -5.8493   1.5256    1.1479   -5.8628   1.1769    1.1105   -5.8440
   0.8366    1.0505   -5.8468   0.4928    1.0255   -5.9197   0.1419    0.9621   -6.0206
  -0.1593    0.9302   -6.1951  -0.4295    0.8827   -6.4101  -0.7235    0.7952   -6.5770
  -0.9534    0.7319   -6.8575  -1.1610    0.6320   -7.1280  -1.3098    0.5084   -7.3791
  -1.5521    0.3698   -7.6131  -1.8114    0.2133   -7.8167  -1.9433    0.0567   -8.1304
  -1.9801   -0.1387   -8.4363  -2.0469   -0.3366   -8.6997  -2.1968   -0.5389   -8.9508
  -2.4516   -0.7108   -9.1376  -2.6231   -0.9088   -9.3883  -2.7396   -1.1241   -9.6300
  -2.9096   -1.3366   -9.8690  -3.0755   -1.5463  -10.1050  -3.1917   -1.7795  -10.3415
  -3.3375   -2.0041  -10.5825  -3.4778   -2.2391  -10.8301  -3.5947   -2.4814  -11.0730
  -3.7252   -2.7269  -11.3151  -3.7781   -2.9651  -11.5959  -3.9326   -3.2074  -11.8303
  -4.0543   -3.4631  -12.0685  -4.1138   -3.7055  -12.3379  -4.1835   -3.9563  -12.6088
  -4.2406   -4.2072  -12.8800  -4.3028   -4.4694  -13.1460  -4.4016   -4.7281  -13.4042
  -4.4904   -5.0004  -13.6573  -4.5012   -5.2712  -13.9344  -4.5636   -5.5487  -14.1985
  -4.5935   -5.8314  -14.4634  -4.6354   -6.1001  -14.7486  -4.5748   -6.3626  -14.4952
  -4.5896   -6.6354  -14.2723  -4.6272   -6.8823  -14.0909  -4.7988   -7.0469  -13.9184
  -5.0160   -7.0722  -13.7701  -5.2009   -6.9273  -13.6727  -5.2410   -6.6715  -13.6022
  -5.1597   -6.4174  -13.5908  -4.9707   -6.2412  -13.5862  -4.7898   -6.0488  -13.6089
  -4.5433   -5.9938  -13.5851  -4.5579   -5.6959  -13.6163  -4.6456   -5.4453  -13.6974
  -4.8655   -5.3798  -13.7217  -5.0834   -5.5674  -13.7178  -5.2167   -5.7469  -13.7080
  -5.1966   -6.0302  -13.7049  -5.2130   -6.2959  -13.7454  -5.3026   -6.5299  -13.7684
  -5.3747   -6.8065  -13.7855  -5.6101   -6.8550  -13.8815  -5.8198   -6.7954  -14.0185
  -6.0042   -6.6313  -14.1378  -5.9645   -6.3832  -14.3181  -5.8613   -6.1594  -14.5260
  -5.6453   -6.0074  -14.7660  -5.4846   -5.7896  -14.4877  -5.2864   -5.5885  -14.2247
  -5.1108   -5.3752  -13.9554  -4.9329   -5.1756  -13.6827  -4.7673   -4.9646  -13.4159
  -4.6100   -4.7650  -13.1481  -4.4435   -4.6018  -12.8635  -4.3527   -4.3586  -12.6035
  -4.3055   -4.1392  -12.3690  -4.2074   -3.9032  -12.1073  -4.1278   -3.6761  -11.8476
  -3.9921   -3.4814  -11.5898  -3.9000   -3.2646  -11.3313  -3.7712   -3.0829  -11.0974
  -3.6987   -2.8464  -10.8603  -3.5759   -2.6572  -10.6328  -3.5219   -2.4367  -10.4055
  -3.3870   -2.2768  -10.2043  -3.3171   -2.0578  -10.0306  -3.2294   -1.8351   -9.8291
  -3.0985   -1.6427   -9.6540  -3.0362   -1.4153   -9.4730  -2.8587   -1.2403   -9.3165
  -2.7495   -1.0538   -9.1482  -2.6351   -0.8788   -9.0143  -2.5268   -0.7098   -8.8843
  -2.3566   -0.5460   -8.7898  -2.2088   -0.3823   -8.6875  -2.2087   -0.1600   -8.6056
  -2.2237    0.0558   -8.4814  -2.3886    0.2419   -8.4435  -2.5544    0.4224   -8.3963
  -2.7706    0.5325   -8.4411  -2.9864    0.5135   -8.5885  -3.2090    0.4577   -8.7262
  -3.4430    0.5140   -8.8100  -3.6638    0.6016   -8.8870  -3.8846    0.6510   -8.9728
  -4.1118    0.6572   -9.0800  -4.4941    0.8616   -9.2484  -4.6778    1.0074   -9.3514
  -4.8342    1.1692   -9.4629  -4.9776    1.2994   -9.6130  -5.1323    1.4632   -9.7722
  -5.3157    1.6293   -9.9411  -5.4519    1.8191  -10.0825  -5.6009    1.9851  -10.2453
  -5.7585    2.1746  -10.4192  -5.8918    2.3825  -10.6108  -5.9986    2.6040  -10.8349
  -6.1311    2.7980  -11.0406  -6.2070    3.0317  -11.2611  -6.3461    3.2261  -11.4949
  -6.4894    3.4145  -11.7179  -6.6058    3.6414  -11.9527  -6.7552    3.8413  -12.1921
  -6.9264    4.0379  -12.4322  -7.0641    4.2585  -12.6873  -7.2174    4.4548  -12.9178
  -7.3358    4.6908  -13.1747  -7.4737    4.9236  -13.4269  -7.6356    5.1353  -13.6964
  -7.8232    5.3365  -13.9616  -7.9868    5.5650  -14.2209  -8.1188    5.7954  -14.5071
  -8.2302    6.0439  -14.2299  -8.3095    6.3133  -14.0148  -8.3167    6.5924  -13.8120
  -8.2829    6.8313  -13.5822  -8.3707    7.0839  -13.4475  -8.5051    7.3011  -13.3382
  -8.5182    7.5229  -13.2286  -8.5119    7.7380  -13.1256  -8.6362    7.9475  -13.1166
  -8.7104    8.1879  -13.0778  -8.6383    8.4282  -12.9663  -8.3517    8.5038  -12.9040
  -8.0529    8.4245  -12.8126  -7.8320    8.2151  -12.7161  -7.8996    7.9484  -12.8295
  -8.0771    7.7550  -12.8930  -8.1932    7.5417  -12.9591  -8.2175    7.3264  -13.0522
  -8.2662    7.1054  -13.1531  -8.2387    6.8668  -13.2602  -8.1894    6.6374  -13.3864
  -8.0949    6.4191  -13.5440  -8.0855    6.1531  -13.7167  -7.9275    5.9379  -13.8966
  -7.8176    5.6755  -14.1035  -7.6217    5.4647  -14.3172  -7.5258    5.2166  -14.5886
  -7.3817    4.9854  -14.2991  -7.2487    4.7412  -14.0283  -7.1058    4.5044  -13.7545
  -6.9509    4.2735  -13.4830  -6.8069    4.0403  -13.2076  -6.6832    3.8138  -12.9448
  -6.5520    3.5759  -12.6713  -6.3904    3.3555  -12.4077  -6.2849    3.1195  -12.1394
  -6.1678    2.8902  -11.8636  -6.0756    2.6637  -11.5820  -5.9598    2.4474  -11.3114
  -5.8063    2.2404  -11.0618  -5.6225    2.0191  -10.8192  -5.4502    1.8016  -10.5796
  -5.2119    1.6304  -10.3581  -4.9806    1.4699  -10.1316  -4.7720    1.2900   -9.9041
  -4.5503    1.1414   -9.6853  -4.3343    0.9790   -9.4332  -4.0919    0.8791   -9.2170
  -3.8550    0.8725   -8.9907  -3.6336    0.7746   -8.7616  -3.4055    0.6770   -8.5123
  -3.2096    0.5521   -8.2900  -3.0295    0.3851   -8.0647  -2.8238    0.2412   -7.8829
  -2.6789   -0.0122   -7.7231  -2.5409   -0.2108   -7.5885  -2.4073   -0.4466   -7.4324
  -2.3157   -0.6837   -7.2985  -2.2138   -0.8992   -7.1785  -2.0631   -1.0711   -7.0435
  -1.9101   -1.2398   -6.9246  -1.7068   -1.2387   -6.7594  -1.4760   -1.1443   -6.6626
  -1.2705   -0.9902   -6.5460  -1.0220   -0.9857   -6.4520  -0.8361   -0.8294   -6.3630
  -0.6463   -0.6817   -6.2473  -0.4396   -0.5843   -6.1682  -0.2291   -0.4611   -6.0651
  -0.0112   -0.3908   -5.9923   0.2242   -0.3197   -5.9452   0.4600   -0.2747   -5.9699
   0.6972   -0.3005   -6.0610   0.9315   -0.1938   -5.9824   1.1851   -0.1588   -5.9938
   1.4135   -0.0667   -5.9866   1.6688   -0.0029   -5.9895   1.9308    0.0178   -6.0753
   2.1852    0.0561   -6.1397   2.4682    0.0847   -6.2072   2.7538    0.1036   -6.2501
   3.0571    0.1416   -6.3145   3.3671    0.1126   -6.4009   3.4515    0.0334   -6.6947
   3.6464    0.0433   -6.9162   3.9168    0.0946   -6.9702   4.2013    0.2148   -6.9159
   4.4746    0.3005   -7.0549   4.7202    0.3748   -7.2479   4.9763    0.4014   -7.4476
   5.1917    0.4261   -7.7009   5.4581    0.4549   -7.8585   5.7035    0.5077   -8.0792
   6.0001    0.5199   -8.2545   6.1761    0.5166   -8.5379   6.3939    0.5248   -8.7660
   6.6291    0.5192   -9.0330   6.8378    0.4696   -9.3118   7.0780    0.4891   -9.5471
   7.2987    0.4602   -9.8298   7.5314    0.4523  -10.0935   7.7698    0.4207  -10.3638
   8.0204    0.4049  -10.6204   8.2351    0.3465  -10.8506   8.5156    0.3730  -11.0949
   8.7377    0.2959  -11.3767   8.9811    0.2715  -11.6258   9.2209    0.2097  -11.8914
   9.4806    0.1848  -12.1598   9.7420    0.2104  -12.4191  10.0103    0.1959  -12.6860
  10.2725    0.1439  -12.9550  10.5354    0.1077  -13.2136  10.8055    0.1077  -13.4818
  11.0793    0.0811  -13.7543  11.3574    0.0712  -14.0279  11.6366    0.0366  -14.2924
  11.9070    0.0439  -14.5810  12.1695    0.0013  -14.3124  12.4566   -0.0534  -14.0944
  12.7154   -0.1400  -13.8763  12.9589   -0.1166  -13.7397  13.1993   -0.1179  -13.5650
  13.4034   -0.2866  -13.4341  13.6393   -0.2926  -13.3404  13.8705   -0.3088  -13.2518
  14.1010   -0.2494  -13.1740  14.3355   -0.3620  -13.1172  14.5351   -0.5415  -13.0457
  14.7674   -0.6939  -12.9451  14.8298   -0.9883  -12.8083  14.9945    0.2506   -0.0000
  14.9783    0.5008    0.0000  14.9517    0.7500    0.0000  14.9151    0.9980    0.0000
  14.8689    1.2444    0.0000  14.8134    1.4889    0.0000  14.7492    1.7312    0.0000
  14.6765    1.9711    0.0000  14.5957    2.2084    0.0000  14.5072    2.4429    0.0000
  14.4114    2.6746    0.0000  14.3086    2.9032    0.0000  14.1992    3.1287    0.0000
  14.0833    3.3510    0.0000  13.9613    3.5700    0.0000  13.8334    3.7857    0.0000
  13.7000    3.9979    0.0000  13.5611    4.2066    0.0000  13.4170    4.4117    0.0000
  13.2678    4.6132    0.0000  13.1138    4.8110    0.0000  12.9552    5.0051    0.0000
  12.7919    5.1953    0.0000  12.6242    5.3817    0.0000  12.4522    5.5640    0.0000
  12.2760    5.7423    0.0000  12.0956    5.9164    0.0000  11.9112    6.0863    0.0000
  11.7230    6.2518    0.0000  11.5310    6.4131    0.0000  11.3355    6.5699    0.0000
  11.1365    6.7225    0.0000  10.9343    6.8706    0.0000  10.7290    7.0145    0.0000
  10.5208    7.1540    0.0000  10.3097    7.2893    0.0000  10.0960    7.4204    0.0000
   9.8799    7.5474    0.0000   9.6613    7.6702    0.0000   9.4406    7.7890    0.0000
   9.2178    7.9039    0.0000   8.9930    8.0149    0.0000   8.7664    8.1221    0.0000
   8.5381    8.2257    0.0000   8.3082    8.3256    0.0000   8.0768    8.4220    0.0000
   7.8440    8.5150    0.0000   7.6099    8.6047    0.0000   7.3746    8.6912    0.0000
   7.1382    8.7746    0.0000   6.9007    8.8550    0.0000   6.6623    8.9324    0.0000
   6.4230    9.0070    0.0000   6.1828    9.0789    0.0000   5.9418    9.1480    0.0000
   5.7001    9.2143    0.0000   5.4576    9.2779    0.0000   5.2143    9.3387    0.0000
   4.9705    9.3968    0.0000   4.7259    9.4520    0.0000   4.4808    9.5045    0.0000
   4.2351    9.5542    0.0000   3.9888    9.6010    0.0000   3.7420    9.6451    0.0000
   3.4948    9.6864    0.0000   3.2470    9.7248    0.0000   2.9989    9.7605    0.0000
   2.7504    9.7933    0.0000   2.5015    9.8233    0.0000   2.2522    9.8505   -0.0000
   2.0027    9.8748   -0.0000   1.7530    9.8963   -0.0000   1.5030    9.9149   -0.0000
   1.2528    9.9307   -0.0000   1.0024    9.9436   -0.0000   0.7519    9.9537   -0.0000
   0.5013    9.9609   -0.0000   0.2507    9.9652   -0.0000   0.0000    9.9667   -0.0000
  -0.2507    9.9652   -0.0000  -0.5013    9.9609    0.0000  -0.7519    9.9537    0.0000
  -1.0024    9.9436    0.0000  -1.2528    9.9307    0.0000  -1.5030    9.9149    0.0000
  -1.7530    9.8963    0.0000  -2.0027    9.8748    0.0000  -2.2522    9.8505    0.0000
  -2.5015    9.8233    0.0000  -2.7504    9.7933    0.0000  -2.9989    9.7605    0.0000
  -3.2470    9.7248    0.0000  -3.4948    9.6864    0.0000  -3.7420    9.6451    0.0000
  -3.9888    9.6010    0.0000  -4.2351    9.5542    0.0000  -4.4808    9.5045    0.0000
  -4.7259    9.4520    0.0000  -4.9705    9.3968    0.0000  -5.2143    9.3387    0.0000
  -5.4576    9.2779    0.0000  -5.7001    9.2143    0.0000  -5.9418    9.1480    0.0000
  -6.1828    9.0789    0.0000  -6.4230    9.0070    0.0000  -6.6623    8.9324    0.0000
  -6.9007    8.8550    0.0000  -7.1382    8.7746    0.0000  -7.3746    8.6912    0.0000
  -7.6099    8.6047    0.0000  -7.8440    8.5150    0.0000  -8.0768    8.4220    0.0000
  -8.3082    8.3256    0.0000  -8.5381    8.2257    0.0000  -8.7664    8.1221    0.0000
  -8.9930    8.0149    0.0000  -9.2178    7.9039    0.0000  -9.4406    7.7890    0.0000
  -9.6613    7.6702    0.0000  -9.8799    7.5474    0.0000 -10.0960    7.4204    0.0000
 -10.3097    7.2893    0.0000 -10.5208    7.1540    0.0000 -10.7290    7.0145    0.0000
 -10.9343    6.8706    0.0000 -11.1365    6.7225    0.0000 -11.3355    6.5699    0.0000
 -11.5310    6.4131    0.0000 -11.7230    6.2518    0.0000 -11.9112    6.0863    0.0000
 -12.0956    5.9164    0.0000 -12.2760    5.7423    0.0000 -12.4522    5.5640    0.0000
 -12.6242    5.3817    0.0000 -12.7919    5.1953    0.0000 -12.9552    5.0051    0.0000
 -13.1138    4.8110    0.0000 -13.2678    4.6132    0.0000 -13.4170    4.4117    0.0000
 -13.5611    4.2066    0.0000 -13.6999    3.9979    0.0000 -13.8334    3.7857    0.0000
 -13.9613    3.5700    0.0000 -14.0833    3.3510    0.0000 -14.1992    3.1287    0.0000
 -14.3086    2.9032    0.0000 -14.4114    2.6746    0.0000 -14.5072    2.4429    0.0000
 -14.5957    2.2084    0.0000 -14.6765    1.9711    0.0000 -14.7492    1.7312    0.0000
 -14.8134    1.4889    0.0000 -14.8689    1.2444    0.0000 -14.9151    0.9980    0.0000
 -14.9517    0.7500    0.0000 -14.9783    0.5008    0.0000 -14.9945    0.2506   -0.0000
  -4.1895    0.7295   -8.8431  -4.2745    0.7555   -8.5953  -4.3395    0.7777   -8.3557
  -4.4082    0.8214   -8.1286  -4.4406    0.8572   -7.8807  -4.4659    0.9002   -7.6291
  -4.4772    0.9516   -7.3768  -4.4791    1.0091   -7.1225  -4.4752    1.0680   -6.8573
  -4.4688    1.1266   -6.5916  -4.4741    1.1796   -6.3320  -4.4610    1.2171   -6.0604
  -4.4388    1.2560   -5.7841  -4.4211    1.2940   -5.5070  -4.4064    1.3432   -5.2343
  -4.3883    1.3894   -4.9530  -4.3674    1.4276   -4.6637  -4.3606    1.4709   -4.3835
  -4.3633    1.5110   -4.1015  -4.3752    1.5495   -3.8073  -4.4041    1.5757   -3.5094
  -4.4500    1.5740   -3.2112  -4.5217    1.5664   -2.9233  -4.6192    1.5556   -2.6274
  -4.7237    1.5447   -2.3409  -4.8388    1.5070   -2.0453  -4.9849    1.4749   -1.7581
  -5.1396    1.4294   -1.4790  -5.3178    1.3914   -1.2118  -5.5075    1.3383   -0.9514
  -5.7155    1.2860   -0.6980  -5.9365    1.2335   -0.4531  -6.1764    1.1752   -0.2141
  -6.4276    1.1110    0.0149  -6.6942    1.0508    0.2324  -6.9750    0.9842    0.4362
  -7.2689    0.9127    0.6230  -7.5681    0.8506    0.7976  -7.8828    0.7783    0.9498
  -8.2121    0.7160    1.0780  -8.5441    0.6586    1.1992  -8.8864    0.6045    1.3018
  -9.2321    0.5525    1.3849  -9.5840    0.4949    1.4545  -9.9381    0.4347    1.4972
 -10.2919    0.3736    1.5204 -10.6479    0.3150    1.5128 -11.0091    0.2640    1.4978
 -11.3653    0.2055    1.4595 -11.7200    0.1490    1.4019 -12.0748    0.0967    1.3349
 -12.4164    0.0519    1.2249 -12.7568    0.0123    1.1039 -13.0895   -0.0369    0.9657
 -13.4176   -0.0839    0.8192 -13.7445   -0.1238    0.6739 -14.0585   -0.1612    0.5184
 -14.3727   -0.1903    0.3508 -14.6864   -0.2204    0.1780  -3.9925    0.6252   -8.7458
  -4.0900    0.6145   -8.5117  -4.1522    0.6254   -8.2644  -4.2243    0.6551   -8.0298
  -4.2677    0.6833   -7.7892  -4.2857    0.7312   -7.5428  -4.3059    0.7831   -7.2902
  -4.3125    0.8342   -7.0259  -4.3221    0.8873   -6.7582  -4.3202    0.9287   -6.4824
  -4.3116    0.9739   -6.2193  -4.3026    1.0128   -5.9569  -4.2870    1.0496   -5.6805
  -4.2634    1.0828   -5.3982  -4.2490    1.1252   -5.1235  -4.2335    1.1713   -4.8553
  -4.2132    1.2145   -4.5772  -4.1979    1.2514   -4.2891  -4.1989    1.2940   -4.0018
  -4.2182    1.3343   -3.7138  -4.2490    1.3468   -3.4162  -4.3025    1.3383   -3.1142
  -4.3920    1.3262   -2.8224  -4.4909    1.3078   -2.5334  -4.6043    1.2881   -2.2504
  -4.7346    1.2648   -1.9689  -4.8793    1.2233   -1.6827  -5.0478    1.1858   -1.4041
  -5.2313    1.1401   -1.1364  -5.4313    1.0959   -0.8833  -5.6434    1.0400   -0.6307
  -5.8722    0.9904   -0.3877  -6.1173    0.9362   -0.1612  -6.3789    0.8794    0.0557
  -6.6528    0.8127    0.2672  -6.9373    0.7527    0.4673  -7.2293    0.6791    0.6551
  -7.5366    0.6150    0.8277  -7.8555    0.5513    0.9740  -8.1832    0.4878    1.0987
  -8.5178    0.4346    1.2160  -8.8586    0.3845    1.3169  -9.2041    0.3359    1.4069
  -9.5559    0.2780    1.4741  -9.9126    0.2178    1.5189 -10.2676    0.1574    1.5280
 -10.6259    0.1019    1.5200 -10.9803    0.0474    1.4902 -11.3386   -0.0110    1.4430
 -11.6936   -0.0669    1.3826 -12.0496   -0.1170    1.3137 -12.3971   -0.1620    1.1998
 -12.7325   -0.2060    1.0805 -13.0637   -0.2516    0.9548 -13.3877   -0.3054    0.8165
 -13.7136   -0.3473    0.6791 -14.0391   -0.3876    0.5173 -14.3573   -0.4241    0.3514
 -14.6698   -0.4594    0.1762  -3.7747    0.5358   -8.6670  -3.8791    0.5201   -8.4367
  -3.9501    0.5185   -8.1859  -4.0256    0.5137   -7.9383  -4.0749    0.5183   -7.6969
  -4.1249    0.5538   -7.4563  -4.1530    0.6007   -7.2010  -4.1663    0.6541   -6.9370
  -4.1725    0.6967   -6.6681  -4.1691    0.7341   -6.3968  -4.1483    0.7622   -6.1222
  -4.1423    0.7999   -5.8592  -4.1257    0.8409   -5.5929  -4.1051    0.8720   -5.3115
  -4.0857    0.9054   -5.0306  -4.0714    0.9490   -4.7574  -4.0535    0.9886   -4.4905
  -4.0464    1.0356   -4.2141  -4.0493    1.0678   -3.9215  -4.0750    1.1007   -3.6268
  -4.1096    1.1072   -3.3340  -4.1752    1.0908   -3.0337  -4.2650    1.0792   -2.7392
  -4.3720    1.0534   -2.4547  -4.4937    1.0299   -2.1753  -4.6349    1.0033   -1.8991
  -4.7892    0.9687   -1.6263  -4.9624    0.9245   -1.3532  -5.1560    0.8799   -1.0892
  -5.3662    0.8335   -0.8343  -5.5899    0.7856   -0.5878  -5.8201    0.7351   -0.3496
  -6.0723    0.6815   -0.1269  -6.3404    0.6343    0.0835  -6.6119    0.5786    0.2864
  -6.8983    0.5159    0.4831  -7.1915    0.4492    0.6739  -7.5016    0.3849    0.8371
  -7.8231    0.3213    0.9820  -8.1512    0.2618    1.1094  -8.4874    0.2147    1.2216
  -8.8286    0.1658    1.3178  -9.1731    0.1173    1.4071  -9.5270    0.0615    1.4703
  -9.8792   -0.0004    1.5164 -10.2364   -0.0589    1.5226 -10.5933   -0.1130    1.5106
 -10.9516   -0.1734    1.4806 -11.3074   -0.2227    1.4277 -11.6639   -0.2801    1.3620
 -12.0203   -0.3335    1.2943 -12.3572   -0.3747    1.1799 -12.6993   -0.4203    1.0705
 -13.0233   -0.4727    0.9394 -13.3618   -0.5276    0.8245 -13.6911   -0.5678    0.6714
 -14.0140   -0.6113    0.5166 -14.3327   -0.6539    0.3490 -14.6455   -0.7015    0.1769
  -3.5512    0.4791   -8.5930  -3.6591    0.4495   -8.3628  -3.7492    0.4273   -8.1126
  -3.8252    0.3827   -7.8603  -3.8844    0.3708   -7.6078  -3.9397    0.3902   -7.3632
  -3.9963    0.4246   -7.1188  -4.0202    0.4594   -6.8589  -4.0255    0.4930   -6.5976
  -4.0221    0.5300   -6.3361  -4.0051    0.5535   -6.0546  -3.9825    0.5779   -5.7761
  -3.9754    0.6159   -5.5088  -3.9572    0.6460   -5.2351  -3.9292    0.6800   -4.9575
  -3.9135    0.7129   -4.6908  -3.9046    0.7576   -4.4185  -3.8990    0.8023   -4.1373
  -3.9208    0.8309   -3.8521  -3.9487    0.8476   -3.5620  -3.9932    0.8536   -3.2632
  -4.0667    0.8314   -2.9698  -4.1585    0.8175   -2.6824  -4.2721    0.7895   -2.3908
  -4.4132    0.7672   -2.1084  -4.5612    0.7369   -1.8405  -4.7262    0.7009   -1.5684
  -4.9038    0.6656   -1.3094  -5.0997    0.6228   -1.0581  -5.3129    0.5761   -0.8074
  -5.5357    0.5278   -0.5612  -5.7746    0.4780   -0.3279  -6.0307    0.4320   -0.1131
  -6.2983    0.3894    0.0982  -6.5797    0.3396    0.3024  -6.8627    0.2816    0.4991
  -7.1574    0.2175    0.6789  -7.4681    0.1564    0.8386  -7.7947    0.0969    0.9708
  -8.1214    0.0389    1.1016  -8.4508   -0.0048    1.2155  -8.7958   -0.0556    1.3148
  -9.1401   -0.0990    1.4009  -9.4870   -0.1540    1.4511  -9.8417   -0.2118    1.4953
 -10.2001   -0.2755    1.5165 -10.5574   -0.3303    1.4932 -10.9133   -0.3821    1.4615
 -11.2714   -0.4344    1.4070 -11.6246   -0.4914    1.3486 -11.9774   -0.5442    1.2683
 -12.3273   -0.5865    1.1755 -12.6685   -0.6363    1.0675 -12.9981   -0.6952    0.9359
 -13.3335   -0.7411    0.8103 -13.6522   -0.7886    0.6557 -13.9787   -0.8329    0.5154
 -14.2973   -0.8820    0.3486 -14.6104   -0.9407    0.1769  -3.3299    0.4323   -8.4982
  -3.4498    0.3691   -8.2768  -3.5563    0.3133   -8.0479  -3.6237    0.2707   -7.7964
  -3.6876    0.2408   -7.5375  -3.7503    0.2486   -7.2794  -3.8160    0.2712   -7.0247
  -3.8525    0.2729   -6.7688  -3.8640    0.2878   -6.5175  -3.8589    0.3264   -6.2618
  -3.8447    0.3512   -6.0034  -3.8274    0.3642   -5.7276  -3.8235    0.3864   -5.4562
  -3.8017    0.4167   -5.1855  -3.7794    0.4420   -4.9131  -3.7594    0.4697   -4.6403
  -3.7659    0.5168   -4.3679  -3.7819    0.5571   -4.0767  -3.8043    0.5725   -3.7920
  -3.8444    0.5845   -3.5115  -3.9006    0.5841   -3.2206  -3.9803    0.5672   -2.9278
  -4.0728    0.5438   -2.6402  -4.1986    0.5288   -2.3567  -4.3377    0.4939   -2.0814
  -4.4902    0.4716   -1.8075  -4.6586    0.4423   -1.5442  -4.8510    0.3971   -1.2875
  -5.0554    0.3625   -1.0387  -5.2711    0.3213   -0.7960  -5.4942    0.2722   -0.5527
  -5.7326    0.2243   -0.3200  -5.9910    0.1825   -0.1068  -6.2564    0.1482    0.1027
  -6.5282    0.1038    0.3025  -6.8155    0.0452    0.4956  -7.1151   -0.0123    0.6740
  -7.4329   -0.0699    0.8283  -7.7567   -0.1352    0.9547  -8.0854   -0.1804    1.0828
  -8.4184   -0.2294    1.2088  -8.7574   -0.2742    1.3056  -9.1047   -0.3201    1.3813
  -9.4518   -0.3753    1.4347  -9.8042   -0.4262    1.4582 -10.1596   -0.4851    1.4845
 -10.5210   -0.5440    1.4755 -10.8779   -0.5968    1.4422 -11.2230   -0.6472    1.3918
 -11.5808   -0.7017    1.3308 -11.9299   -0.7529    1.2435 -12.2888   -0.8004    1.1747
 -12.6355   -0.8525    1.0647 -12.9651   -0.9109    0.9439 -13.2872   -0.9604    0.8044
 -13.6169   -1.0139    0.6618 -13.9483   -1.0575    0.5178 -14.2582   -1.1121    0.3435
 -14.5657   -1.1823    0.1774  -3.1169    0.4072   -8.3925  -3.2401    0.3028   -8.1827
  -3.3429    0.2061   -7.9759  -3.4303    0.1497   -7.7392  -3.5018    0.1125   -7.4805
  -3.5704    0.0899   -7.2180  -3.6310    0.1014   -6.9750  -3.6754    0.0883   -6.7276
  -3.6871    0.0959   -6.4669  -3.7034    0.1080   -6.2088  -3.6938    0.1300   -5.9522
  -3.6748    0.1440   -5.6962  -3.6651    0.1633   -5.4245  -3.6466    0.1811   -5.1535
  -3.6293    0.2027   -4.8827  -3.6141    0.2272   -4.6085  -3.6421    0.2738   -4.3318
  -3.6731    0.3056   -4.0529  -3.7087    0.3117   -3.7655  -3.7631    0.3112   -3.4785
  -3.8282    0.3085   -3.1941  -3.9079    0.2887   -2.9091  -4.0113    0.2711   -2.6263
  -4.1449    0.2523   -2.3555  -4.2850    0.2231   -2.0793  -4.4393    0.2062   -1.8087
  -4.6132    0.1770   -1.5445  -4.8009    0.1405   -1.2901  -5.0143    0.1012   -1.0438
  -5.2351    0.0612   -0.8019  -5.4573    0.0146   -0.5650  -5.6966   -0.0237   -0.3339
  -5.9471   -0.0622   -0.1181  -6.2057   -0.0966    0.0874  -6.4806   -0.1336    0.2900
  -6.7713   -0.1840    0.4826  -7.0762   -0.2361    0.6587  -7.3877   -0.2965    0.8002
  -7.7144   -0.3561    0.9331  -8.0478   -0.4022    1.0560  -8.3783   -0.4441    1.1711
  -8.7200   -0.4914    1.2631  -9.0619   -0.5375    1.3396  -9.4122   -0.5886    1.3924
  -9.7637   -0.6410    1.4322 -10.1195   -0.6947    1.4538 -10.4783   -0.7524    1.4650
 -10.8305   -0.8064    1.4211 -11.1913   -0.8593    1.3789 -11.5425   -0.9113    1.3197
 -11.8947   -0.9631    1.2355 -12.2403   -1.0174    1.1679 -12.5857   -1.0620    1.0693
 -12.9291   -1.1233    0.9643 -13.2535   -1.1820    0.8091 -13.5737   -1.2302    0.6473
 -13.8950   -1.2847    0.5019 -14.1978   -1.3486    0.3426 -14.5110   -1.4174    0.1801
  -2.9058    0.3586   -8.3053  -3.0156    0.2313   -8.1196  -3.1251    0.1251   -7.9091
  -3.2222    0.0551   -7.6761  -3.3128   -0.0173   -7.4403  -3.3693   -0.0620   -7.2012
  -3.4386   -0.0695   -6.9596  -3.4826   -0.0756   -6.7090  -3.5173   -0.0906   -6.4521
  -3.5213   -0.0960   -6.1925  -3.5378   -0.0951   -5.9428  -3.5281   -0.0800   -5.6794
  -3.5171   -0.0666   -5.4163  -3.4908   -0.0495   -5.1449  -3.4690   -0.0263   -4.8703
  -3.4771   -0.0004   -4.5827  -3.5123    0.0214   -4.3007  -3.5490    0.0460   -4.0290
  -3.5981    0.0591   -3.7532  -3.6661    0.0513   -3.4697  -3.7359    0.0393   -3.1834
  -3.8323    0.0237   -2.8962  -3.9546   -0.0013   -2.6119  -4.0881   -0.0241   -2.3455
  -4.2336   -0.0516   -2.0844  -4.3966   -0.0612   -1.8219  -4.5633   -0.0929   -1.5613
  -4.7563   -0.1163   -1.3026  -4.9688   -0.1480   -1.0526  -5.1971   -0.1960   -0.8216
  -5.4153   -0.2375   -0.5904  -5.6529   -0.2736   -0.3605  -5.9119   -0.3037   -0.1354
  -6.1783   -0.3428    0.0727  -6.4452   -0.3750    0.2779  -6.7365   -0.4092    0.4541
  -7.0354   -0.4644    0.6170  -7.3482   -0.5245    0.7694  -7.6677   -0.5717    0.9094
  -8.0016   -0.6178    1.0260  -8.3373   -0.6634    1.1277  -8.6743   -0.7061    1.2264
  -9.0200   -0.7509    1.3100  -9.3707   -0.8027    1.3690  -9.7249   -0.8557    1.4113
 -10.0736   -0.9020    1.4195 -10.4271   -0.9573    1.4429 -10.7853   -1.0176    1.4229
 -11.1385   -1.0666    1.3746 -11.4970   -1.1199    1.3176 -11.8380   -1.1742    1.2318
 -12.1867   -1.2296    1.1614 -12.5378   -1.2784    1.0800 -12.8789   -1.3375    0.9761
 -13.1998   -1.3948    0.8179 -13.5170   -1.4529    0.6514 -13.8250   -1.5117    0.4920
 -14.1400   -1.5788    0.3426 -14.4490   -1.6518    0.1757  -2.7007    0.2531   -8.2735
  -2.8131    0.1255   -8.0691  -2.9253    0.0093   -7.8670  -3.0198   -0.0706   -7.6440
  -3.1081   -0.1504   -7.4239  -3.1762   -0.2304   -7.1978  -3.2527   -0.2509   -6.9645
  -3.3123   -0.2591   -6.7184  -3.3520   -0.2859   -6.4727  -3.3673   -0.3048   -6.2218
  -3.3612   -0.3137   -5.9653  -3.3790   -0.3027   -5.7111  -3.3588   -0.2857   -5.4338
  -3.3426   -0.2733   -5.1533  -3.3422   -0.2638   -4.8601  -3.3605   -0.2388   -4.5782
  -3.3785   -0.2208   -4.2950  -3.4371   -0.2143   -4.0174  -3.5028   -0.2073   -3.7476
  -3.5642   -0.2152   -3.4692  -3.6524   -0.2217   -3.1864  -3.7616   -0.2401   -2.9089
  -3.8842   -0.2704   -2.6389  -4.0311   -0.2979   -2.3704  -4.1681   -0.3206   -2.1008
  -4.3298   -0.3292   -1.8450  -4.5111   -0.3493   -1.5848  -4.7027   -0.3813   -1.3268
  -4.9019   -0.4011   -1.0875  -5.1363   -0.4335   -0.8478  -5.3913   -0.4909   -0.6255
  -5.6306   -0.5107   -0.3963  -5.8813   -0.5470   -0.1811  -6.1386   -0.5801    0.0350
  -6.4087   -0.6090    0.2395  -6.6940   -0.6473    0.4212  -6.9871   -0.6985    0.5919
  -7.2977   -0.7444    0.7457  -7.6253   -0.7926    0.8785  -7.9582   -0.8329    0.9971
  -8.2938   -0.8834    1.1082  -8.6377   -0.9248    1.2107  -8.9799   -0.9671    1.2858
  -9.3303   -1.0198    1.3600  -9.6827   -1.0656    1.3785 -10.0297   -1.1148    1.4219
 -10.3798   -1.1727    1.4336 -10.7393   -1.2241    1.4266 -11.0926   -1.2857    1.3696
 -11.4351   -1.3285    1.3180 -11.7863   -1.3828    1.2439 -12.1429   -1.4419    1.1822
 -12.4864   -1.5001    1.0827 -12.8258   -1.5512    0.9728 -13.1484   -1.6125    0.8265
 -13.4533   -1.6693    0.6532 -13.7635   -1.7413    0.4910 -14.0696   -1.8110    0.3328
 -14.3744   -1.8856    0.1694  -2.5356    0.0920   -8.2977  -2.6193   -0.0115   -8.0705
  -2.7234   -0.1286   -7.8652  -2.8283   -0.2257   -7.6562  -2.9146   -0.3125   -7.4471
  -2.9877   -0.3888   -7.2210  -3.0770   -0.4367   -6.9783  -3.1377   -0.4654   -6.7492
  -3.1720   -0.4816   -6.5090  -3.1997   -0.5113   -6.2631  -3.2296   -0.5438   -5.9995
  -3.2048   -0.5216   -5.7202  -3.2287   -0.5175   -5.4564  -3.2162   -0.5015   -5.1739
  -3.2125   -0.4921   -4.8859  -3.2366   -0.4807   -4.5986  -3.2791   -0.4727   -4.3176
  -3.3224   -0.4694   -4.0447  -3.3887   -0.4677   -3.7633  -3.4746   -0.4808   -3.4886
  -3.5823   -0.4879   -3.2207  -3.7044   -0.5083   -2.9501  -3.8328   -0.5380   -2.6842
  -3.9772   -0.5694   -2.4179  -4.1341   -0.5942   -2.1497  -4.3040   -0.5981   -1.8872
  -4.4768   -0.6205   -1.6268  -4.6799   -0.6351   -1.3809  -4.8877   -0.6552   -1.1277
  -5.0963   -0.6887   -0.8911  -5.3065   -0.7199   -0.6476  -5.5608   -0.7500   -0.4231
  -5.8164   -0.7832   -0.2211  -6.0781   -0.8191   -0.0010  -6.3591   -0.8416    0.2032
  -6.6381   -0.8800    0.4022  -6.9331   -0.9264    0.5779  -7.2505   -0.9697    0.7266
  -7.5780   -1.0118    0.8528  -7.9068   -1.0590    0.9744  -8.2406   -1.0974    1.0925
  -8.5783   -1.1415    1.1967  -8.9248   -1.1846    1.2761  -9.2657   -1.2275    1.3521
  -9.6132   -1.2745    1.3946  -9.9679   -1.3230    1.4058 -10.3242   -1.3824    1.4290
 -10.6741   -1.4336    1.4015 -11.0277   -1.4879    1.3636 -11.3851   -1.5358    1.2971
 -11.7308   -1.5977    1.2423 -12.0817   -1.6528    1.1931 -12.4267   -1.7117    1.0904
 -12.7559   -1.7668    0.9672 -13.0774   -1.8323    0.8283 -13.3792   -1.8902    0.6548
 -13.6808   -1.9589    0.4958 -13.9886   -2.0358    0.3310 -14.2936   -2.1166    0.1634
  -2.3735   -0.0777   -8.3244  -2.4809   -0.2002   -8.1113  -2.5850   -0.3216   -7.9049
  -2.6452   -0.4066   -7.6868  -2.7244   -0.4753   -7.4682  -2.8099   -0.5480   -7.2369
  -2.8888   -0.6128   -7.0098  -2.9426   -0.6519   -6.7791  -2.9877   -0.6780   -6.5376
  -3.0121   -0.7045   -6.2849  -3.0496   -0.7357   -6.0265  -3.0494   -0.7505   -5.7616
  -3.0690   -0.7382   -5.4923  -3.0829   -0.7308   -5.2173  -3.0820   -0.7245   -4.9312
  -3.1090   -0.7195   -4.6403  -3.1478   -0.7161   -4.3514  -3.2173   -0.7284   -4.0687
  -3.3037   -0.7424   -3.7936  -3.3985   -0.7474   -3.5215  -3.5048   -0.7582   -3.2445
  -3.6293   -0.7784   -2.9790  -3.7750   -0.7984   -2.7244  -3.9284   -0.8331   -2.4558
  -4.0952   -0.8508   -2.1908  -4.2628   -0.8748   -1.9312  -4.4551   -0.8766   -1.6825
  -4.6518   -0.8885   -1.4205  -4.8362   -0.9053   -1.1749  -5.0324   -0.9325   -0.9076
  -5.2476   -0.9672   -0.6602  -5.5064   -1.0021   -0.4442  -5.7549   -1.0315   -0.2308
  -6.0107   -1.0503   -0.0051  -6.2942   -1.0770    0.2004  -6.5787   -1.1192    0.3886
  -6.8819   -1.1544    0.5654  -7.1966   -1.1951    0.7166  -7.5148   -1.2403    0.8528
  -7.8472   -1.2781    0.9657  -8.1815   -1.3174    1.0811  -8.5184   -1.3623    1.1837
  -8.8582   -1.4014    1.2710  -9.2037   -1.4434    1.3437  -9.5539   -1.4868    1.3923
  -9.9047   -1.5337    1.3970 -10.2508   -1.5881    1.4192 -10.6051   -1.6397    1.3699
 -10.9592   -1.6904    1.3353 -11.3090   -1.7445    1.3022 -11.6573   -1.8029    1.2355
 -12.0109   -1.8599    1.1715 -12.3514   -1.9222    1.0820 -12.6836   -1.9853    0.9692
 -12.9962   -2.0435    0.8251 -13.3043   -2.1133    0.6579 -13.6063   -2.1833    0.4962
 -13.9079   -2.2570    0.3333 -14.2052   -2.3447    0.1602  -2.2818   -0.2845   -8.3910
  -2.3637   -0.3969   -8.1709  -2.4191   -0.5079   -7.9473  -2.4810   -0.5994   -7.7222
  -2.5770   -0.6787   -7.5107  -2.6622   -0.7461   -7.2972  -2.7373   -0.8084   -7.0676
  -2.8025   -0.8674   -6.8261  -2.8662   -0.9086   -6.5801  -2.8981   -0.9402   -6.3239
  -2.9142   -0.9581   -6.0619  -2.9279   -0.9889   -5.7998  -2.9594   -0.9881   -5.5336
  -2.9584   -0.9683   -5.2554  -3.0059   -0.9704   -4.9805  -3.0523   -0.9837   -4.6947
  -3.1188   -0.9879   -4.4206  -3.1937   -1.0006   -4.1441  -3.2805   -1.0161   -3.8651
  -3.3717   -1.0276   -3.5830  -3.4813   -1.0348   -3.3129  -3.6058   -1.0527   -3.0452
  -3.7390   -1.0771   -2.7908  -3.8998   -1.0942   -2.5344  -4.0642   -1.1113   -2.2646
  -4.2311   -1.1297   -1.9844  -4.4231   -1.1358   -1.7192  -4.6045   -1.1522   -1.4800
  -4.7944   -1.1601   -1.2282  -4.9952   -1.1822   -0.9648  -5.2101   -1.2163   -0.7102
  -5.4620   -1.2504   -0.4901  -5.7265   -1.2706   -0.2761  -5.9881   -1.2940   -0.0564
  -6.2591   -1.3194    0.1425  -6.5395   -1.3543    0.3459  -6.8290   -1.3866    0.5393
  -7.1404   -1.4260    0.6924  -7.4569   -1.4698    0.8419  -7.7849   -1.5012    0.9644
  -8.1104   -1.5408    1.0767  -8.4443   -1.5787    1.1762  -8.7899   -1.6162    1.2556
  -9.1416   -1.6580    1.3240  -9.4929   -1.6997    1.3705  -9.8460   -1.7417    1.3821
 -10.1981   -1.7956    1.3997 -10.5493   -1.8479    1.3722 -10.8905   -1.8967    1.3374
 -11.2453   -1.9483    1.3162 -11.5866   -2.0092    1.2286 -11.9194   -2.0692    1.1626
 -12.2640   -2.1279    1.0867 -12.5912   -2.1919    0.9947 -12.9100   -2.2567    0.8297
 -13.2180   -2.3269    0.6702 -13.5230   -2.4021    0.5024 -13.8219   -2.4807    0.3368
 -14.1174   -2.5702    0.1664  -2.2647   -0.5020   -8.4831  -2.3145   -0.6197   -8.2591
  -2.3558   -0.7337   -8.0370  -2.4110   -0.8275   -7.8199  -2.4788   -0.9014   -7.5860
  -2.5691   -0.9779   -7.3649  -2.6540   -1.0340   -7.1336  -2.7136   -1.0978   -6.8912
  -2.7736   -1.1368   -6.6396  -2.8113   -1.1801   -6.3921  -2.8417   -1.2050   -6.1283
  -2.8383   -1.2357   -5.8571  -2.8583   -1.2399   -5.5959  -2.8949   -1.2338   -5.3142
  -2.9665   -1.2405   -5.0458  -3.0289   -1.2576   -4.7819  -3.0882   -1.2646   -4.4957
  -3.1589   -1.2768   -4.2095  -3.2496   -1.2921   -3.9404  -3.3605   -1.3062   -3.6717
  -3.4747   -1.3109   -3.3998  -3.6014   -1.3266   -3.1324  -3.7357   -1.3482   -2.8593
  -3.8699   -1.3610   -2.5796  -4.0409   -1.3780   -2.3125  -4.2114   -1.3787   -2.0518
  -4.3877   -1.4063   -1.8039  -4.5814   -1.4135   -1.5498  -4.7693   -1.4189   -1.2806
  -4.9688   -1.4390   -1.0274  -5.1834   -1.4667   -0.7772  -5.4225   -1.4942   -0.5330
  -5.6785   -1.5151   -0.3120  -5.9425   -1.5383   -0.0973  -6.2119   -1.5670    0.1119
  -6.4852   -1.5906    0.3071  -6.7723   -1.6229    0.5057  -7.0745   -1.6617    0.6735
  -7.3881   -1.6958    0.8253  -7.7167   -1.7322    0.9482  -8.0500   -1.7663    1.0673
  -8.3890   -1.7989    1.1744  -8.7354   -1.8369    1.2446  -9.0697   -1.8734    1.2988
  -9.4169   -1.9101    1.3458  -9.7736   -1.9500    1.3684 -10.1224   -1.9944    1.3435
 -10.4716   -2.0516    1.3479 -10.8244   -2.1042    1.3351 -11.1688   -2.1571    1.2949
 -11.5094   -2.2105    1.2411 -11.8541   -2.2656    1.1636 -12.1879   -2.3372    1.0950
 -12.5224   -2.3957    0.9937 -12.8347   -2.4665    0.8438 -13.1430   -2.5445    0.6835
 -13.4411   -2.6206    0.5135 -13.7303   -2.7010    0.3394 -14.0190   -2.7956    0.1690
  -2.3559   -0.7098   -8.5876  -2.3373   -0.8325   -8.3665  -2.3602   -0.9630   -8.1525
  -2.3885   -1.0647   -7.9167  -2.4459   -1.1380   -7.6911  -2.5305   -1.2167   -7.4647
  -2.6009   -1.2732   -7.2303  -2.6623   -1.3304   -6.9848  -2.7133   -1.3862   -6.7388
  -2.7538   -1.4204   -6.4747  -2.7898   -1.4570   -6.2160  -2.8054   -1.4822   -5.9474
  -2.8139   -1.5092   -5.6694  -2.8562   -1.5006   -5.3960  -2.9297   -1.5229   -5.1233
  -3.0037   -1.5307   -4.8488  -3.0825   -1.5385   -4.5755  -3.1616   -1.5563   -4.2991
  -3.2514   -1.5704   -4.0121  -3.3534   -1.5881   -3.7407  -3.4782   -1.5891   -3.4715
  -3.6088   -1.6040   -3.1960  -3.7394   -1.6139   -2.9346  -3.8927   -1.6169   -2.6690
  -4.0483   -1.6369   -2.4048  -4.2017   -1.6519   -2.1441  -4.3818   -1.6613   -1.8798
  -4.5668   -1.6741   -1.6154  -4.7533   -1.6780   -1.3586  -4.9554   -1.7004   -1.1093
  -5.1676   -1.7144   -0.8551  -5.3970   -1.7368   -0.6060  -5.6444   -1.7610   -0.3747
  -5.9013   -1.7796   -0.1605  -6.1671   -1.8039    0.0509  -6.4443   -1.8312    0.2561
  -6.7216   -1.8599    0.4523  -7.0247   -1.8956    0.6216  -7.3370   -1.9212    0.7756
  -7.6625   -1.9575    0.9115  -7.9936   -1.9920    1.0363  -8.3297   -2.0210    1.1384
  -8.6692   -2.0536    1.2039  -9.0159   -2.0913    1.2684  -9.3658   -2.1211    1.3134
  -9.7157   -2.1642    1.3406 -10.0604   -2.2096    1.3323 -10.4002   -2.2595    1.3051
 -10.7426   -2.3154    1.3074 -11.0911   -2.3636    1.2832 -11.4373   -2.4171    1.2247
 -11.7709   -2.4811    1.1617 -12.1101   -2.5441    1.1084 -12.4352   -2.6013    0.9955
 -12.7492   -2.6741    0.8512 -13.0535   -2.7603    0.6992 -13.3464   -2.8362    0.5291
 -13.6355   -2.9238    0.3545 -13.9209   -3.0177    0.1804  -2.4892   -0.8717   -8.6948
  -2.4598   -1.0297   -8.4964  -2.4389   -1.1592   -8.2827  -2.4467   -1.2715   -8.0495
  -2.4979   -1.3708   -7.8157  -2.5562   -1.4490   -7.5885  -2.6210   -1.5116   -7.3501
  -2.6647   -1.5655   -7.1007  -2.7137   -1.6271   -6.8533  -2.7597   -1.6771   -6.6002
  -2.8056   -1.7047   -6.3254  -2.8298   -1.7300   -6.0507  -2.8579   -1.7563   -5.7796
  -2.9072   -1.7748   -5.5029  -2.9710   -1.7787   -5.2327  -3.0507   -1.8035   -4.9669
  -3.1313   -1.7975   -4.6791  -3.1967   -1.8270   -4.4010  -3.2830   -1.8358   -4.1255
  -3.3896   -1.8549   -3.8497  -3.5072   -1.8590   -3.5865  -3.6367   -1.8704   -3.3102
  -3.7648   -1.8807   -3.0375  -3.9057   -1.8853   -2.7675  -4.0627   -1.8961   -2.5122
  -4.2218   -1.9091   -2.2449  -4.3886   -1.9191   -1.9795  -4.5628   -1.9296   -1.7120
  -4.7464   -1.9358   -1.4553  -4.9459   -1.9508   -1.1949  -5.1648   -1.9557   -0.9440
  -5.3890   -1.9764   -0.6980  -5.6258   -2.0021   -0.4670  -5.8818   -2.0174   -0.2475
  -6.1413   -2.0457   -0.0280  -6.4026   -2.0708    0.1836  -6.6773   -2.0915    0.3888
  -6.9740   -2.1219    0.5730  -7.2884   -2.1539    0.7280  -7.6083   -2.1804    0.8647
  -7.9318   -2.2120    1.0022  -8.2640   -2.2405    1.1007  -8.6071   -2.2734    1.1805
  -8.9547   -2.3045    1.2324  -9.2984   -2.3384    1.2831  -9.6410   -2.3720    1.3332
  -9.9878   -2.4200    1.3479 -10.3306   -2.4658    1.3430 -10.6748   -2.5196    1.3383
 -11.0167   -2.5792    1.3003 -11.3578   -2.6277    1.2551 -11.6972   -2.6869    1.2043
 -12.0372   -2.7561    1.1272 -12.3525   -2.8147    0.9960 -12.6499   -2.8858    0.8484
 -12.9568   -2.9649    0.7165 -13.2517   -3.0549    0.5438 -13.5358   -3.1419    0.3735
 -13.8174   -3.2408    0.1949  -2.5945   -1.0578   -8.8305  -2.5877   -1.2067   -8.6252
  -2.5768   -1.3442   -8.4181  -2.5678   -1.4507   -8.1930  -2.5993   -1.5630   -7.9716
  -2.6483   -1.6528   -7.7356  -2.6979   -1.7332   -7.4911  -2.7386   -1.7934   -7.2395
  -2.7948   -1.8564   -6.9932  -2.8548   -1.8944   -6.7289  -2.8853   -1.9425   -6.4577
  -2.9061   -1.9638   -6.1855  -2.9421   -1.9927   -5.9116  -2.9877   -2.0200   -5.6416
  -3.0424   -2.0350   -5.3736  -3.0985   -2.0534   -5.0993  -3.1625   -2.0652   -4.8163
  -3.2405   -2.0805   -4.5402  -3.3268   -2.0978   -4.2577  -3.4334   -2.1095   -3.9728
  -3.5671   -2.1210   -3.7045  -3.6815   -2.1334   -3.4429  -3.8040   -2.1371   -3.1804
  -3.9415   -2.1427   -2.8992  -4.0865   -2.1570   -2.6270  -4.2474   -2.1671   -2.3642
  -4.4184   -2.1735   -2.0924  -4.5866   -2.1813   -1.8311  -4.7618   -2.1856   -1.5622
  -4.9501   -2.1914   -1.2979  -5.1618   -2.2086   -1.0427  -5.3800   -2.2194   -0.7976
  -5.6176   -2.2333   -0.5630  -5.8594   -2.2567   -0.3297  -6.1105   -2.2845   -0.1081
  -6.3695   -2.3041    0.1097  -6.6437   -2.3230    0.3202  -6.9349   -2.3516    0.5073
  -7.2406   -2.3802    0.6699  -7.5607   -2.4047    0.8140  -7.8812   -2.4318    0.9421
  -8.2125   -2.4565    1.0548  -8.5504   -2.4919    1.1508  -8.8895   -2.5237    1.2163
  -9.2331   -2.5554    1.2730  -9.5690   -2.5880    1.3219  -9.9128   -2.6295    1.3463
 -10.2533   -2.6762    1.3586 -10.6035   -2.7254    1.3418 -10.9465   -2.7771    1.3313
 -11.2855   -2.8279    1.2870 -11.6291   -2.8971    1.2189 -11.9515   -2.9636    1.1142
 -12.2626   -3.0267    1.0020 -12.5592   -3.0975    0.8611 -12.8618   -3.1724    0.7224
 -13.1494   -3.2650    0.5676 -13.4326   -3.3631    0.3924 -13.7040   -3.4587    0.2033
  -2.7364   -1.2260   -8.9745  -2.7215   -1.3809   -8.7884  -2.7157   -1.5142   -8.5838
  -2.7112   -1.6251   -8.3670  -2.7240   -1.7288   -8.1401  -2.7616   -1.8339   -7.8971
  -2.8089   -1.9277   -7.6566  -2.8688   -1.9895   -7.4083  -2.9204   -2.0464   -7.1511
  -2.9709   -2.0945   -6.8871  -2.9911   -2.1527   -6.6185  -3.0166   -2.1846   -6.3482
  -3.0368   -2.2107   -6.0655  -3.0708   -2.2540   -5.7990  -3.1187   -2.2817   -5.5241
  -3.1815   -2.2902   -5.2516  -3.2383   -2.3121   -4.9676  -3.3081   -2.3263   -4.6799
  -3.4052   -2.3516   -4.4062  -3.4959   -2.3644   -4.1223  -3.6048   -2.3729   -3.8560
  -3.7279   -2.3844   -3.5814  -3.8619   -2.3885   -3.3034  -3.9786   -2.4014   -3.0331
  -4.1175   -2.4114   -2.7657  -4.2772   -2.4172   -2.4991  -4.4415   -2.4211   -2.2244
  -4.6108   -2.4273   -1.9533  -4.7855   -2.4290   -1.6819  -4.9744   -2.4310   -1.4168
  -5.1756   -2.4434   -1.1587  -5.3936   -2.4552   -0.9051  -5.6187   -2.4700   -0.6657
  -5.8511   -2.4885   -0.4287  -6.0925   -2.5177   -0.1951  -6.3460   -2.5340    0.0304
  -6.6132   -2.5532    0.2468  -6.9001   -2.5794    0.4400  -7.2053   -2.6097    0.6088
  -7.5127   -2.6281    0.7576  -7.8279   -2.6519    0.8931  -8.1582   -2.6756    1.0123
  -8.4902   -2.7065    1.1154  -8.8249   -2.7384    1.2015  -9.1597   -2.7698    1.2749
  -9.5015   -2.8011    1.3192  -9.8431   -2.8418    1.3461 -10.1837   -2.8833    1.3636
 -10.5205   -2.9288    1.3604 -10.8644   -2.9796    1.3384 -11.2079   -3.0394    1.3061
 -11.5426   -3.1023    1.2429 -11.8613   -3.1661    1.1449 -12.1709   -3.2437    1.0159
 -12.4805   -3.3109    0.8935 -12.7619   -3.3860    0.7379 -13.0427   -3.4755    0.5974
 -13.3236   -3.5707    0.4173 -13.5840   -3.6731    0.2086  -2.8992   -1.3889   -9.1227
  -2.8802   -1.5517   -8.9457  -2.8670   -1.6876   -8.7426  -2.8398   -1.8138   -8.5403
  -2.8410   -1.9063   -8.3073  -2.8823   -2.0023   -8.0742  -2.9326   -2.0978   -7.8302
  -2.9903   -2.1743   -7.5778  -3.0409   -2.2420   -7.3174  -3.0856   -2.2977   -7.0614
  -3.1176   -2.3440   -6.7960  -3.1341   -2.3848   -6.5213  -3.1682   -2.4141   -6.2510
  -3.1949   -2.4594   -5.9727  -3.2273   -2.5017   -5.6959  -3.2701   -2.5222   -5.4101
  -3.3375   -2.5384   -5.1307  -3.4090   -2.5563   -4.8439  -3.4817   -2.5891   -4.5726
  -3.5762   -2.5971   -4.2837  -3.6942   -2.6034   -4.0107  -3.8100   -2.6137   -3.7366
  -3.9311   -2.6158   -3.4769  -4.0636   -2.6327   -3.1952  -4.1705   -2.6527   -2.9087
  -4.3132   -2.6591   -2.6282  -4.4824   -2.6551   -2.3552  -4.6565   -2.6580   -2.0816
  -4.8351   -2.6615   -1.8098  -5.0158   -2.6617   -1.5475  -5.2023   -2.6702   -1.2788
  -5.4029   -2.6773   -1.0163  -5.6310   -2.7043   -0.7676  -5.8523   -2.7238   -0.5210
  -6.0832   -2.7485   -0.2791  -6.3344   -2.7647   -0.0495  -6.5959   -2.7839    0.1685
  -6.8752   -2.8089    0.3722  -7.1733   -2.8329    0.5398  -7.4779   -2.8522    0.6919
  -7.7914   -2.8734    0.8454  -8.1105   -2.8974    0.9759  -8.4292   -2.9238    1.0899
  -8.7594   -2.9517    1.1765  -9.0965   -2.9798    1.2568  -9.4332   -3.0122    1.3254
  -9.7671   -3.0506    1.3675 -10.1039   -3.0938    1.3891 -10.4487   -3.1381    1.3850
 -10.7893   -3.1829    1.3971 -11.1266   -3.2462    1.3389 -11.4506   -3.3148    1.2631
 -11.7712   -3.3787    1.1779 -12.0927   -3.4481    1.0728 -12.3927   -3.5195    0.9334
 -12.6695   -3.6023    0.7826 -12.9553   -3.6911    0.6149 -13.2168   -3.7844    0.4307
 -13.4615   -3.8823    0.2181  -2.9976   -1.5804   -9.3082  -3.0056   -1.7290   -9.1167
  -2.9959   -1.8734   -8.9296  -2.9776   -1.9960   -8.7176  -2.9897   -2.0835   -8.4826
  -3.0202   -2.1761   -8.2564  -3.0480   -2.2636   -8.0118  -3.1074   -2.3584   -7.7826
  -3.1570   -2.4208   -7.5227  -3.1921   -2.4936   -7.2527  -3.2334   -2.5379   -6.9730
  -3.2595   -2.5862   -6.6978  -3.2879   -2.6244   -6.4221  -3.3188   -2.6602   -6.1410
  -3.3378   -2.7127   -5.8627  -3.3567   -2.7546   -5.5828  -3.4085   -2.7784   -5.2949
  -3.4931   -2.7878   -5.0132  -3.5846   -2.8083   -4.7312  -3.6704   -2.8226   -4.4513
  -3.7532   -2.8427   -4.1704  -3.8706   -2.8511   -3.8985  -3.9961   -2.8505   -3.6278
  -4.1109   -2.8706   -3.3427  -4.2271   -2.8816   -3.0655  -4.3746   -2.8840   -2.7747
  -4.5385   -2.8841   -2.4932  -4.7001   -2.8861   -2.2179  -4.8769   -2.8862   -1.9480
  -5.0578   -2.8885   -1.6699  -5.2383   -2.8964   -1.3936  -5.4307   -2.9067   -1.1296
  -5.6398   -2.9304   -0.8686  -5.8552   -2.9565   -0.6112  -6.0779   -2.9807   -0.3682
  -6.3192   -2.9969   -0.1275  -6.5800   -3.0182    0.0937  -6.8502   -3.0396    0.2924
  -7.1433   -3.0530    0.4727  -7.4380   -3.0788    0.6448  -7.7354   -3.0914    0.8060
  -8.0446   -3.1157    0.9484  -8.3668   -3.1396    1.0754  -8.6891   -3.1630    1.1871
  -9.0179   -3.1897    1.2766  -9.3517   -3.2203    1.3459  -9.6851   -3.2599    1.3917
 -10.0191   -3.3006    1.4203 -10.3608   -3.3388    1.4375 -10.7022   -3.3886    1.4244
 -11.0369   -3.4465    1.3954 -11.3616   -3.5190    1.3010 -11.6872   -3.5814    1.2240
 -12.0092   -3.6501    1.1203 -12.3099   -3.7279    0.9863 -12.5959   -3.8125    0.8287
 -12.8569   -3.9044    0.6516 -13.1087   -3.9974    0.4520 -13.3367   -4.0893    0.2234
  -3.1009   -1.7945   -9.4753  -3.0987   -1.9412   -9.3032  -3.1156   -2.0694   -9.1109
  -3.1121   -2.1796   -8.8916  -3.1095   -2.2850   -8.6699  -3.1398   -2.3683   -8.4287
  -3.1680   -2.4546   -8.1818  -3.2212   -2.5406   -7.9468  -3.2601   -2.6059   -7.6845
  -3.2923   -2.6844   -7.4213  -3.3381   -2.7337   -7.1416  -3.3656   -2.7869   -6.8744
  -3.3872   -2.8374   -6.5988  -3.4198   -2.8718   -6.3293  -3.4475   -2.9186   -6.0515
  -3.4626   -2.9624   -5.7597  -3.5034   -3.0062   -5.4717  -3.5667   -3.0185   -5.1950
  -3.6435   -3.0389   -4.9069  -3.7226   -3.0717   -4.6176  -3.8295   -3.0701   -4.3398
  -3.9445   -3.0738   -4.0647  -4.0657   -3.0783   -3.7911  -4.1801   -3.0909   -3.4989
  -4.2970   -3.1073   -3.2006  -4.4428   -3.1042   -2.9175  -4.5988   -3.1094   -2.6408
  -4.7615   -3.1046   -2.3620  -4.9328   -3.1062   -2.0805  -5.1080   -3.1079   -1.8048
  -5.2841   -3.1179   -1.5290  -5.4659   -3.1314   -1.2578  -5.6615   -3.1488   -0.9897
  -5.8689   -3.1705   -0.7261  -6.0932   -3.1994   -0.4757  -6.3294   -3.2210   -0.2355
  -6.5793   -3.2445   -0.0119  -6.8386   -3.2638    0.2075  -7.1165   -3.2768    0.3991
  -7.4001   -3.2972    0.5870  -7.6989   -3.3138    0.7621  -8.0076   -3.3346    0.9124
  -8.3063   -3.3566    1.0654  -8.6247   -3.3789    1.1874  -8.9453   -3.4044    1.2856
  -9.2737   -3.4333    1.3614  -9.6062   -3.4654    1.4254  -9.9483   -3.4996    1.4673
 -10.2987   -3.5404    1.4823 -10.6424   -3.5872    1.4753 -10.9800   -3.6441    1.4376
 -11.3093   -3.7138    1.3777 -11.6280   -3.7810    1.2877 -11.9372   -3.8611    1.1805
 -12.2299   -3.9433    1.0419 -12.5028   -4.0263    0.8880 -12.7553   -4.1164    0.6961
 -12.9981   -4.2057    0.4806 -13.2098   -4.2971    0.2345  -3.2161   -1.9980   -9.6702
  -3.2303   -2.1406   -9.4827  -3.2445   -2.2645   -9.2898  -3.2414   -2.3729   -9.0800
  -3.2604   -2.4646   -8.8464  -3.2769   -2.5524   -8.6085  -3.3078   -2.6436   -8.3772
  -3.3298   -2.7135   -8.1116  -3.3657   -2.7943   -7.8516  -3.4030   -2.8714   -7.6098
  -3.4437   -2.9309   -7.3438  -3.4658   -2.9851   -7.0712  -3.4924   -3.0392   -6.7950
  -3.5254   -3.0757   -6.5204  -3.5574   -3.1172   -6.2349  -3.5816   -3.1598   -5.9462
  -3.6122   -3.2069   -5.6656  -3.6747   -3.2313   -5.3775  -3.7537   -3.2461   -5.0924
  -3.8359   -3.2651   -4.8071  -3.9234   -3.2918   -4.5152  -4.0272   -3.2948   -4.2313
  -4.1412   -3.3010   -3.9470  -4.2586   -3.3088   -3.6521  -4.3774   -3.3224   -3.3625
  -4.5165   -3.3188   -3.0725  -4.6690   -3.3245   -2.7847  -4.8278   -3.3198   -2.5037
  -4.9910   -3.3235   -2.2262  -5.1566   -3.3235   -1.9457  -5.3343   -3.3348   -1.6708
  -5.5137   -3.3461   -1.3947  -5.6906   -3.3632   -1.1186  -5.8892   -3.3853   -0.8450
  -6.1149   -3.4088   -0.5872  -6.3550   -3.4410   -0.3389  -6.5913   -3.4676   -0.0997
  -6.8373   -3.4860    0.1182  -7.1059   -3.5032    0.3271  -7.3760   -3.5165    0.5318
  -7.6577   -3.5396    0.7138  -7.9559   -3.5542    0.8726  -8.2564   -3.5734    1.0220
  -8.5591   -3.5998    1.1597  -8.8776   -3.6194    1.2768  -9.2029   -3.6451    1.3572
  -9.5294   -3.6754    1.4392  -9.8761   -3.7030    1.4923 -10.2179   -3.7387    1.5251
 -10.5610   -3.7852    1.5259 -10.8979   -3.8454    1.4975 -11.2225   -3.9165    1.4249
 -11.5504   -3.9758    1.3704 -11.8411   -4.0595    1.2467 -12.1322   -4.1464    1.1035
 -12.4087   -4.2362    0.9311 -12.6605   -4.3262    0.7265 -12.8885   -4.4170    0.5003
 -13.0874   -4.5071    0.2510  -3.3168   -2.2016   -9.8478  -3.3216   -2.3452   -9.6624
  -3.3604   -2.4719   -9.4855  -3.3692   -2.5691   -9.2655  -3.3797   -2.6616   -9.0468
  -3.4078   -2.7429   -8.8175  -3.4212   -2.8345   -8.5765  -3.4361   -2.9066   -8.3099
  -3.4835   -2.9774   -8.0643  -3.5166   -3.0646   -7.8095  -3.5525   -3.1260   -7.5468
  -3.5782   -3.1807   -7.2744  -3.6127   -3.2350   -6.9968  -3.6372   -3.2746   -6.7086
  -3.6606   -3.3156   -6.4278  -3.6892   -3.3679   -6.1416  -3.7373   -3.4015   -5.8605
  -3.8040   -3.4204   -5.5733  -3.8773   -3.4422   -5.2810  -3.9515   -3.4661   -4.9904
  -4.0519   -3.4835   -4.7006  -4.1537   -3.4873   -4.4126  -4.2672   -3.4808   -4.1242
  -4.3797   -3.4882   -3.8343  -4.5089   -3.4926   -3.5367  -4.6347   -3.4985   -3.2491
  -4.7611   -3.5127   -2.9590  -4.9022   -3.5220   -2.6684  -5.0609   -3.5254   -2.3738
  -5.2309   -3.5273   -2.0870  -5.4039   -3.5316   -1.8068  -5.5727   -3.5547   -1.5208
  -5.7554   -3.5681   -1.2439  -5.9535   -3.5823   -0.9695  -6.1658   -3.6072   -0.7144
  -6.3753   -3.6484   -0.4622  -6.6083   -3.6825   -0.2246  -6.8567   -3.6992    0.0019
  -7.1081   -3.7171    0.2260  -7.3698   -3.7402    0.4311  -7.6356   -3.7612    0.6355
  -7.9209   -3.7766    0.8155  -8.2207   -3.7903    0.9693  -8.5269   -3.8115    1.1106
  -8.8403   -3.8310    1.2410  -9.1573   -3.8604    1.3493  -9.4829   -3.8837    1.4433
  -9.8095   -3.9098    1.5024 -10.1391   -3.9412    1.5415 -10.4806   -3.9850    1.5519
 -10.8216   -4.0419    1.5415 -11.1538   -4.1096    1.4869 -11.4762   -4.1807    1.4193
 -11.7785   -4.2708    1.2874 -12.0607   -4.3575    1.1319 -12.3207   -4.4471    0.9557
 -12.5548   -4.5336    0.7422 -12.7666   -4.6245    0.5144 -12.9526   -4.7113    0.2604
  -3.4314   -2.4077  -10.0356  -3.4728   -2.5149   -9.8551  -3.4916   -2.6474   -9.6755
  -3.4910   -2.7666   -9.4790  -3.4789   -2.8635   -9.2652  -3.4876   -2.9590   -9.0313
  -3.5114   -3.0322   -8.7714  -3.5402   -3.1103   -8.5205  -3.5833   -3.1796   -8.2727
  -3.6206   -3.2557   -8.0181  -3.6575   -3.3208   -7.7520  -3.6838   -3.3770   -7.4777
  -3.7133   -3.4325   -7.1943  -3.7317   -3.4809   -6.9051  -3.7668   -3.5281   -6.6294
  -3.8019   -3.5639   -6.3484  -3.8496   -3.5970   -6.0543  -3.9210   -3.6220   -5.7669
  -3.9970   -3.6390   -5.4756  -4.0704   -3.6638   -5.1810  -4.1790   -3.6658   -4.8899
  -4.2907   -3.6658   -4.5916  -4.4096   -3.6482   -4.3026  -4.5244   -3.6391   -4.0161
  -4.6338   -3.6436   -3.7318  -4.7490   -3.6653   -3.4328  -4.8756   -3.6780   -3.1330
  -5.0190   -3.6796   -2.8382  -5.1631   -3.6901   -2.5426  -5.3131   -3.7084   -2.2490
  -5.4743   -3.7251   -1.9507  -5.6495   -3.7368   -1.6691  -5.8453   -3.7419   -1.3933
  -6.0345   -3.7592   -1.1267  -6.2210   -3.8003   -0.8600  -6.4215   -3.8476   -0.5985
  -6.6492   -3.8822   -0.3591  -6.8877   -3.9059   -0.1243  -7.1352   -3.9199    0.0980
  -7.3870   -3.9438    0.3131  -7.6508   -3.9600    0.5169  -7.9202   -3.9795    0.7099
  -8.2087   -3.9961    0.8795  -8.5126   -4.0139    1.0284  -8.8111   -4.0408    1.1739
  -9.1223   -4.0645    1.3177  -9.4494   -4.0920    1.4201  -9.7704   -4.1212    1.4866
 -10.0947   -4.1470    1.5297 -10.4196   -4.1883    1.5526 -10.7493   -4.2402    1.5500
 -11.0828   -4.3113    1.5198 -11.4108   -4.3882    1.4461 -11.7144   -4.4772    1.3408
 -11.9783   -4.5692    1.1666 -12.2233   -4.6561    0.9740 -12.4451   -4.7461    0.7597
 -12.6461   -4.8284    0.5152 -12.8102   -4.9140    0.2597  -3.5270   -2.5986  -10.2436
  -3.5517   -2.7367  -10.0768  -3.5740   -2.8540   -9.8916  -3.5612   -2.9791   -9.6875
  -3.5699   -3.0793   -9.4640  -3.5759   -3.1617   -9.2195  -3.5936   -3.2467   -8.9873
  -3.6352   -3.3124   -8.7377  -3.6773   -3.3837   -8.4887  -3.7158   -3.4467   -8.2284
  -3.7610   -3.5076   -7.9602  -3.7912   -3.5735   -7.6776  -3.8272   -3.6189   -7.3941
  -3.8478   -3.6752   -7.1106  -3.8751   -3.7307   -6.8386  -3.9222   -3.7554   -6.5415
  -3.9682   -3.7895   -6.2500  -4.0492   -3.8085   -5.9611  -4.1314   -3.8215   -5.6654
  -4.2178   -3.8339   -5.3721  -4.3167   -3.8303   -5.0773  -4.4261   -3.8310   -4.7791
  -4.5453   -3.8067   -4.4918  -4.6637   -3.7945   -4.2040  -4.7805   -3.7798   -3.9010
  -4.9024   -3.7745   -3.6085  -5.0275   -3.7832   -3.3064  -5.1591   -3.8042   -3.0088
  -5.2867   -3.8249   -2.7082  -5.4322   -3.8507   -2.4110  -5.5914   -3.8665   -2.1181
  -5.7598   -3.8807   -1.8339  -5.9310   -3.9033   -1.5569  -6.1226   -3.9281   -1.2875
  -6.3059   -3.9709   -1.0204  -6.5078   -4.0117   -0.7632  -6.7223   -4.0503   -0.5166
  -6.9517   -4.0835   -0.2775  -7.1882   -4.1061   -0.0481  -7.4335   -4.1230    0.1699
  -7.6756   -4.1455    0.3769  -7.9319   -4.1666    0.5808  -8.2124   -4.1864    0.7667
  -8.4960   -4.2124    0.9398  -8.7953   -4.2430    1.1032  -9.0920   -4.2697    1.2347
  -9.3944   -4.2966    1.3506  -9.7140   -4.3220    1.4325 -10.0376   -4.3497    1.4932
 -10.3648   -4.3924    1.5371 -10.6945   -4.4467    1.5454 -11.0236   -4.5111    1.5262
 -11.3388   -4.5938    1.4621 -11.6305   -4.6879    1.3576 -11.8919   -4.7764    1.1894
 -12.1245   -4.8660    0.9857 -12.3394   -4.9559    0.7707 -12.5180   -5.0317    0.5281
 -12.6639   -5.1141    0.2642  -3.6329   -2.7997  -10.4739  -3.6561   -2.9464  -10.3131
  -3.6562   -3.0660  -10.1092  -3.6821   -3.1687   -9.9073  -3.6889   -3.2705   -9.6779
  -3.7105   -3.3551   -9.4478  -3.7147   -3.4413   -9.2086  -3.7424   -3.5154   -8.9561
  -3.7767   -3.5770   -8.7015  -3.8272   -3.6370   -8.4450  -3.8623   -3.6988   -8.1699
  -3.8864   -3.7641   -7.8839  -3.9050   -3.8281   -7.6005  -3.9616   -3.8668   -7.3227
  -4.0011   -3.9080   -7.0229  -4.0553   -3.9442   -6.7326  -4.1163   -3.9654   -6.4376
  -4.1956   -3.9781   -6.1458  -4.2755   -3.9926   -5.8524  -4.3705   -3.9936   -5.5560
  -4.4713   -3.9812   -5.2637  -4.5711   -3.9714   -4.9690  -4.6901   -3.9543   -4.6761
  -4.8124   -3.9272   -4.3801  -4.9309   -3.9073   -4.0805  -5.0568   -3.8988   -3.7813
  -5.1714   -3.8973   -3.4767  -5.2994   -3.9112   -3.1788  -5.4302   -3.9286   -2.8853
  -5.5668   -3.9598   -2.5870  -5.7167   -3.9790   -2.2976  -5.8813   -4.0029   -2.0165
  -6.0488   -4.0326   -1.7369  -6.2229   -4.0694   -1.4648  -6.4053   -4.1136   -1.1980
  -6.5980   -4.1557   -0.9377  -6.8050   -4.2052   -0.6866  -7.0226   -4.2448   -0.4472
  -7.2509   -4.2676   -0.2160  -7.4853   -4.2904    0.0111  -7.7218   -4.3215    0.2291
  -7.9653   -4.3455    0.4356  -8.2197   -4.3796    0.6362  -8.4963   -4.4050    0.8276
  -8.7810   -4.4352    0.9812  -9.0710   -4.4598    1.1158  -9.3580   -4.4896    1.2387
  -9.6672   -4.5162    1.3534  -9.9922   -4.5462    1.4315 -10.3144   -4.5896    1.4867
 -10.6358   -4.6448    1.5195 -10.9553   -4.7134    1.5109 -11.2622   -4.7978    1.4458
 -11.5533   -4.8959    1.3415 -11.8126   -4.9888    1.1886 -12.0321   -5.0790    0.9947
 -12.2378   -5.1715    0.7872 -12.3933   -5.2439    0.5361 -12.5158   -5.3105    0.2751
  -3.7094   -3.0120  -10.7188  -3.7391   -3.1385  -10.5387  -3.7540   -3.2651  -10.3499
  -3.7778   -3.3725  -10.1429  -3.7939   -3.4633   -9.9132  -3.8175   -3.5584   -9.6788
  -3.8403   -3.6350   -9.4316  -3.8669   -3.7061   -9.1778  -3.8887   -3.7846   -8.9241
  -3.9174   -3.8418   -8.6544  -3.9709   -3.8890   -8.3765  -4.0237   -3.9258   -8.0929
  -4.0526   -3.9899   -7.8099  -4.0892   -4.0424   -7.5180  -4.1359   -4.0818   -7.2188
  -4.2062   -4.0987   -6.9325  -4.2886   -4.1081   -6.6315  -4.3700   -4.1074   -6.3344
  -4.4516   -4.1035   -6.0459  -4.5442   -4.0938   -5.7529  -4.6456   -4.0714   -5.4593
  -4.7469   -4.0561   -5.1634  -4.8505   -4.0463   -4.8677  -4.9626   -4.0354   -4.5644
  -5.0817   -4.0225   -4.2592  -5.2014   -4.0142   -3.9550  -5.3265   -4.0053   -3.6541
  -5.4520   -4.0055   -3.3563  -5.5810   -4.0280   -3.0632  -5.7111   -4.0534   -2.7723
  -5.8601   -4.0738   -2.4858  -6.0188   -4.1053   -2.2057  -6.1826   -4.1337   -1.9265
  -6.3507   -4.1714   -1.6538  -6.5226   -4.2241   -1.3866  -6.7044   -4.2814   -1.1238
  -6.8933   -4.3375   -0.8738  -7.1021   -4.3807   -0.6325  -7.3257   -4.4129   -0.3979
  -7.5486   -4.4404   -0.1678  -7.7676   -4.4831    0.0628  -8.0033   -4.5174    0.2710
  -8.2492   -4.5416    0.4759  -8.5086   -4.5726    0.6633  -8.7815   -4.5981    0.8216
  -9.0627   -4.6248    0.9681  -9.3610   -4.6519    1.1034  -9.6532   -4.6915    1.2348
  -9.9555   -4.7303    1.3340 -10.2675   -4.7803    1.4174 -10.5717   -4.8397    1.4710
 -10.8909   -4.9113    1.4664 -11.1926   -5.0010    1.4163 -11.4738   -5.1055    1.3174
 -11.7269   -5.2054    1.1919 -11.9493   -5.2957    1.0037 -12.1387   -5.3941    0.7913
 -12.2658   -5.4601    0.5436 -12.3652   -5.5093    0.2741  -3.8083   -3.2313  -10.9568
  -3.8330   -3.3554  -10.7784  -3.8538   -3.4676  -10.5788  -3.8684   -3.5816  -10.3696
  -3.8856   -3.6677  -10.1439  -3.9309   -3.7474   -9.9069  -3.9426   -3.8337   -9.6523
  -3.9729   -3.9084   -9.4071  -4.0135   -3.9699   -9.1434  -4.0518   -4.0211   -8.8694
  -4.1011   -4.0563   -8.5855  -4.1628   -4.0897   -8.3028  -4.2115   -4.1310   -8.0118
  -4.2495   -4.1848   -7.7117  -4.3119   -4.2098   -7.4190  -4.3831   -4.2251   -7.1097
  -4.4696   -4.2295   -6.8179  -4.5512   -4.2211   -6.5238  -4.6295   -4.2041   -6.2412
  -4.7212   -4.1911   -5.9387  -4.8190   -4.1798   -5.6371  -4.9147   -4.1615   -5.3356
  -5.0167   -4.1510   -5.0318  -5.1271   -4.1366   -4.7309  -5.2387   -4.1261   -4.4326
  -5.3558   -4.1232   -4.1356  -5.4725   -4.1163   -3.8337  -5.5961   -4.1148   -3.5394
  -5.7263   -4.1255   -3.2459  -5.8645   -4.1440   -2.9515  -6.0102   -4.1650   -2.6678
  -6.1627   -4.1899   -2.3885  -6.3221   -4.2236   -2.1120  -6.4873   -4.2612   -1.8410
  -6.6562   -4.3141   -1.5783  -6.8279   -4.3698   -1.3262  -7.0118   -4.4344   -1.0755
  -7.2030   -4.4829   -0.8290  -7.4113   -4.5301   -0.5896  -7.6242   -4.5695   -0.3563
  -7.8423   -4.6082   -0.1309  -8.0727   -4.6480    0.0818  -8.3074   -4.6793    0.2850
  -8.5611   -4.6989    0.4650  -8.8206   -4.7192    0.6345  -9.0931   -4.7533    0.7948
  -9.3679   -4.7954    0.9393  -9.6520   -4.8445    1.0892  -9.9358   -4.8989    1.2146
 -10.2211   -4.9560    1.3148 -10.5261   -5.0232    1.3930 -10.8272   -5.1031    1.4136
 -11.1145   -5.2022    1.3769 -11.3787   -5.3116    1.2992 -11.6304   -5.4198    1.1800
 -11.8415   -5.5105    1.0099 -12.0177   -5.6048    0.8054 -12.1330   -5.6737    0.5497
 -12.2102   -5.7053    0.2781  -3.9449   -3.4175  -11.1892  -3.9409   -3.5641  -11.0207
  -3.9387   -3.6814  -10.8214  -3.9684   -3.7796  -10.6094  -3.9924   -3.8741  -10.3760
  -4.0208   -3.9495  -10.1343  -4.0574   -4.0227   -9.8914  -4.0972   -4.0953   -9.6353
  -4.1256   -4.1567   -9.3626  -4.1593   -4.2090   -9.0771  -4.2289   -4.2333   -8.7917
  -4.2950   -4.2589   -8.4987  -4.3608   -4.2799   -8.2132  -4.4248   -4.3063   -7.9120
  -4.4918   -4.3227   -7.6112  -4.5631   -4.3312   -7.3130  -4.6467   -4.3301   -7.0099
  -4.7343   -4.3182   -6.7097  -4.8183   -4.3016   -6.4088  -4.9072   -4.2810   -6.1075
  -4.9947   -4.2611   -5.8149  -5.0893   -4.2433   -5.5085  -5.1883   -4.2319   -5.2063
  -5.2915   -4.2246   -4.8999  -5.4101   -4.2240   -4.5949  -5.5200   -4.2177   -4.2951
  -5.6396   -4.2163   -3.9982  -5.7608   -4.2220   -3.7058  -5.8790   -4.2238   -3.4149
  -6.0122   -4.2395   -3.1321  -6.1579   -4.2600   -2.8531  -6.3091   -4.2763   -2.5735
  -6.4673   -4.3024   -2.2990  -6.6284   -4.3387   -2.0277  -6.7966   -4.3919   -1.7683
  -6.9683   -4.4442   -1.5200  -7.1400   -4.5010   -1.2740  -7.3261   -4.5587   -1.0274
  -7.5157   -4.6077   -0.7811  -7.7262   -4.6644   -0.5538  -7.9386   -4.7112   -0.3292
  -8.1579   -4.7432   -0.1256  -8.3918   -4.7701    0.0712  -8.6325   -4.7941    0.2626
  -8.8879   -4.8260    0.4438  -9.1484   -4.8635    0.6029  -9.4046   -4.9142    0.7579
  -9.6583   -4.9723    0.9153  -9.9214   -5.0397    1.0553 -10.1900   -5.1137    1.1842
 -10.4704   -5.1907    1.2824 -10.7500   -5.2885    1.3408 -11.0232   -5.3960    1.3243
 -11.2798   -5.5161    1.2740 -11.5162   -5.6291    1.1662 -11.7272   -5.7261    1.0091
 -11.8931   -5.8103    0.8005 -12.0018   -5.8820    0.5537 -12.0488   -5.8960    0.2745
  -4.0256   -3.6298  -11.4403  -4.0412   -3.7494  -11.2654  -4.0631   -3.8721  -11.0691
  -4.0808   -3.9769  -10.8487  -4.0999   -4.0644  -10.6183  -4.1355   -4.1413  -10.3795
  -4.1679   -4.2137  -10.1301  -4.2124   -4.2717   -9.8612  -4.2676   -4.3160   -9.5788
  -4.3117   -4.3599   -9.2926  -4.3691   -4.3924   -8.9978  -4.4424   -4.4112   -8.7080
  -4.5182   -4.4179   -8.4095  -4.5982   -4.4207   -8.1101  -4.6709   -4.4182   -7.8120
  -4.7451   -4.4200   -7.5092  -4.8197   -4.4131   -7.1996  -4.9082   -4.4039   -6.8930
  -5.0057   -4.3865   -6.5849  -5.0855   -4.3726   -6.2842  -5.1778   -4.3581   -5.9750
  -5.2643   -4.3380   -5.6836  -5.3567   -4.3275   -5.3739  -5.4618   -4.3104   -5.0672
  -5.5744   -4.3043   -4.7648  -5.6884   -4.3017   -4.4669  -5.8054   -4.3004   -4.1728
  -5.9280   -4.3136   -3.8790  -6.0469   -4.3182   -3.5952  -6.1704   -4.3238   -3.3180
  -6.3035   -4.3304   -3.0413  -6.4541   -4.3473   -2.7577  -6.6153   -4.3721   -2.4853
  -6.7761   -4.3995   -2.2207  -6.9352   -4.4422   -1.9659  -7.1051   -4.4968   -1.7158
  -7.2828   -4.5447   -1.4629  -7.4690   -4.5991   -1.2125  -7.6592   -4.6509   -0.9831
  -7.8516   -4.6993   -0.7612  -8.0502   -4.7511   -0.5424  -8.2676   -4.7946   -0.3349
  -8.4927   -4.8226   -0.1365  -8.7262   -4.8560    0.0563  -8.9650   -4.8915    0.2376
  -9.2081   -4.9373    0.3912  -9.4555   -4.9926    0.5548  -9.6987   -5.0708    0.7192
  -9.9271   -5.1519    0.8775 -10.1692   -5.2405    1.0205 -10.4174   -5.3402    1.1496
 -10.6751   -5.4578    1.2419 -10.9281   -5.5881    1.2680 -11.1763   -5.7164    1.2383
 -11.4039   -5.8367    1.1399 -11.6031   -5.9411    0.9966 -11.7535   -6.0149    0.7977
 -11.8583   -6.0769    0.5514 -11.8927   -6.0886    0.2764  -4.1282   -3.8329  -11.6925
  -4.1494   -3.9519  -11.5162  -4.1665   -4.0577  -11.3111  -4.1677   -4.1683  -11.1089
  -4.2024   -4.2615  -10.8662  -4.2464   -4.3289  -10.6237  -4.2930   -4.3913  -10.3579
  -4.3304   -4.4418  -10.0760  -4.4017   -4.4812   -9.7965  -4.4613   -4.5157   -9.5007
  -4.5288   -4.5346   -9.2093  -4.5983   -4.5486   -8.9090  -4.6816   -4.5451   -8.6081
  -4.7580   -4.5335   -8.3058  -4.8449   -4.5217   -8.0039  -4.9228   -4.5109   -7.6972
  -5.0026   -4.4925   -7.3878  -5.0882   -4.4738   -7.0769  -5.1815   -4.4657   -6.7716
  -5.2653   -4.4566   -6.4607  -5.3524   -4.4520   -6.1639  -5.4439   -4.4390   -5.8497
  -5.5386   -4.4174   -5.5437  -5.6421   -4.3936   -5.2410  -5.7423   -4.3885   -4.9381
  -5.8573   -4.3899   -4.6400  -5.9705   -4.3826   -4.3495  -6.0938   -4.3845   -4.0616
  -6.2177   -4.3981   -3.7809  -6.3380   -4.4107   -3.4981  -6.4641   -4.4019   -3.2178
  -6.6037   -4.3968   -2.9454  -6.7646   -4.4153   -2.6807  -6.9315   -4.4398   -2.4141
  -7.0954   -4.4768   -2.1585  -7.2610   -4.5195   -1.9103  -7.4316   -4.5669   -1.6608
  -7.6156   -4.5962   -1.4167  -7.8088   -4.6261   -1.1822  -8.0010   -4.6753   -0.9614
  -8.1893   -4.7371   -0.7457  -8.3914   -4.7967   -0.5334  -8.6194   -4.8415   -0.3261
  -8.8450   -4.8861   -0.1373  -9.0672   -4.9347    0.0290  -9.2945   -4.9989    0.1970
  -9.5258   -5.0721    0.3614  -9.7440   -5.1576    0.5177  -9.9574   -5.2581    0.6867
 -10.1616   -5.3664    0.8615 -10.3751   -5.4883    1.0206 -10.5905   -5.6202    1.1457
 -10.8258   -5.7642    1.2145 -11.0647   -5.9103    1.2058 -11.2780   -6.0454    1.1365
 -11.4518   -6.1532    0.9853 -11.5919   -6.2140    0.7841 -11.6956   -6.2565    0.5470
 -11.7226   -6.2680    0.2725  -4.2443   -4.0392  -11.9529  -4.2431   -4.1571  -11.7568
  -4.2643   -4.2702  -11.5634  -4.2774   -4.3794  -11.3410  -4.3194   -4.4395  -11.1088
  -4.3677   -4.5128  -10.8461  -4.4194   -4.5735  -10.5720  -4.4824   -4.6045  -10.2942
  -4.5501   -4.6354   -9.9992  -4.6156   -4.6572   -9.7094  -4.6917   -4.6711   -9.4096
  -4.7644   -4.6696   -9.1083  -4.8445   -4.6597   -8.8027  -4.9272   -4.6423   -8.4992
  -5.0157   -4.6213   -8.1910  -5.1012   -4.6019   -7.8768  -5.1828   -4.5839   -7.5660
  -5.2647   -4.5691   -7.2561  -5.3604   -4.5417   -6.9433  -5.4434   -4.5234   -6.6352
  -5.5400   -4.5036   -6.3264  -5.6303   -4.4860   -6.0167  -5.7182   -4.4908   -5.7172
  -5.8141   -4.4819   -5.4113  -5.9179   -4.4744   -5.1076  -6.0248   -4.4604   -4.8165
  -6.1477   -4.4490   -4.5306  -6.2634   -4.4554   -4.2521  -6.3841   -4.4601   -3.9658
  -6.5085   -4.4609   -3.6831  -6.6419   -4.4433   -3.4104  -6.7761   -4.4305   -3.1314
  -6.9321   -4.4345   -2.8643  -7.0947   -4.4478   -2.6113  -7.2539   -4.4755   -2.3511
  -7.4219   -4.5093   -2.0951  -7.5927   -4.5401   -1.8468  -7.7689   -4.5762   -1.6037
  -7.9574   -4.6113   -1.3783  -8.1506   -4.6545   -1.1538  -8.3429   -4.7050   -0.9318
  -8.5297   -4.7812   -0.7272  -8.7254   -4.8520   -0.5338  -8.9422   -4.9205   -0.3486
  -9.1624   -4.9977   -0.1737  -9.3734   -5.0821   -0.0082  -9.5790   -5.1794    0.1619
  -9.7781   -5.2906    0.3341  -9.9739   -5.4002    0.5183 -10.1525   -5.5181    0.7081
 -10.3284   -5.6432    0.8875 -10.4852   -5.7874    1.0737 -10.7076   -5.9304    1.1735
 -10.9291   -6.0916    1.1953 -11.1305   -6.2483    1.1399 -11.2907   -6.3577    0.9781
 -11.4151   -6.4072    0.7668 -11.5115   -6.4373    0.5333 -11.5403   -6.4424    0.2738
  -4.3625   -4.2434  -12.1911  -4.3622   -4.3692  -12.0196  -4.3852   -4.4708  -11.8104
  -4.4431   -4.5253  -11.5931  -4.4875   -4.5987  -11.3350  -4.5403   -4.6409  -11.0694
  -4.5874   -4.7076  -10.7941  -4.6477   -4.7414  -10.5040  -4.7183   -4.7542  -10.2105
  -4.7959   -4.7625   -9.9112  -4.8601   -4.7700   -9.6101  -4.9318   -4.7742   -9.2993
  -5.0221   -4.7518   -8.9947  -5.1054   -4.7343   -8.6860  -5.1942   -4.7005   -8.3663
  -5.2741   -4.6803   -8.0558  -5.3594   -4.6549   -7.7438  -5.4482   -4.6259   -7.4298
  -5.5411   -4.5979   -7.1165  -5.6313   -4.5726   -6.8057  -5.7261   -4.5559   -6.4921
  -5.8169   -4.5451   -6.1836  -5.9074   -4.5402   -5.8787  -6.0072   -4.5342   -5.5806
  -6.1083   -4.5256   -5.2885  -6.2160   -4.5106   -5.0030  -6.3305   -4.4961   -4.7251
  -6.4455   -4.4917   -4.4414  -6.5665   -4.4916   -4.1558  -6.6905   -4.4864   -3.8735
  -6.8242   -4.4668   -3.5924  -6.9584   -4.4414   -3.3208  -7.1040   -4.4424   -3.0585
  -7.2576   -4.4557   -2.7965  -7.4138   -4.4745   -2.5390  -7.5751   -4.4978   -2.2871
  -7.7443   -4.5292   -2.0345  -7.9167   -4.5758   -1.7927  -8.1035   -4.6195   -1.5637
  -8.2935   -4.6665   -1.3462  -8.4736   -4.7388   -1.1352  -8.6495   -4.8298   -0.9288
  -8.8324   -4.9217   -0.7255  -9.0331   -5.0144   -0.5368  -9.2262   -5.1234   -0.3613
  -9.4123   -5.2351   -0.1819  -9.5857   -5.3488   -0.0035  -9.7615   -5.4677    0.1908
  -9.9399   -5.5833    0.3792 -10.0979   -5.7015    0.5897 -10.2336   -5.8261    0.8017
 -10.3689   -5.9459    1.0009 -10.5727   -6.0880    1.1457 -10.7741   -6.2621    1.2028
 -10.9558   -6.4334    1.1440 -11.1058   -6.5443    0.9718 -11.2233   -6.5950    0.7562
 -11.3076   -6.6195    0.5228 -11.3464   -6.6162    0.2716  -4.4508   -4.4596  -12.4530
  -4.5160   -4.5479  -12.2704  -4.5581   -4.6250  -12.0651  -4.6062   -4.6810  -11.8224
  -4.6521   -4.7395  -11.5702  -4.7155   -4.7752  -11.2928  -4.7743   -4.8085  -11.0089
  -4.8257   -4.8418  -10.7174  -4.9001   -4.8524  -10.4149  -4.9664   -4.8553  -10.1059
  -5.0318   -4.8505   -9.7970  -5.1108   -4.8394   -9.4857  -5.1958   -4.8228   -9.1691
  -5.2915   -4.7988   -8.8479  -5.3732   -4.7601   -8.5382  -5.4585   -4.7259   -8.2236
  -5.5467   -4.7049   -7.9032  -5.6386   -4.6758   -7.5955  -5.7299   -4.6437   -7.2829
  -5.8184   -4.6131   -6.9625  -5.9125   -4.5887   -6.6548  -6.0069   -4.5737   -6.3469
  -6.0991   -4.5603   -6.0498  -6.2025   -4.5529   -5.7583  -6.3022   -4.5406   -5.4668
  -6.4172   -4.5285   -5.1835  -6.5189   -4.5129   -4.9032  -6.6328   -4.5048   -4.6191
  -6.7503   -4.5014   -4.3280  -6.8746   -4.4970   -4.0394  -7.0066   -4.4768   -3.7631
  -7.1356   -4.4679   -3.4982  -7.2756   -4.4641   -3.2461  -7.4187   -4.4814   -2.9895
  -7.5751   -4.4947   -2.7283  -7.7299   -4.5276   -2.4715  -7.8884   -4.5763   -2.2177
  -8.0501   -4.6340   -1.9785  -8.2217   -4.7004   -1.7531  -8.3983   -4.7695   -1.5358
  -8.5652   -4.8537   -1.3266  -8.7345   -4.9493   -1.1170  -8.8950   -5.0581   -0.9042
  -9.0577   -5.1765   -0.7052  -9.2222   -5.3026   -0.5172  -9.3710   -5.4272   -0.3212
  -9.5108   -5.5472   -0.1123  -9.6602   -5.6591    0.1041  -9.8167   -5.7699    0.3235
  -9.9601   -5.8795    0.5436 -10.0793   -5.9828    0.7798 -10.2335   -6.1093    0.9886
 -10.4052   -6.2276    1.1504 -10.5880   -6.4077    1.2152 -10.7585   -6.5908    1.1480
 -10.8953   -6.7173    0.9766 -10.9985   -6.7683    0.7594 -11.0874   -6.8017    0.5258
 -11.1319   -6.7851    0.2695  -4.5404   -4.6883  -12.7160  -4.6129   -4.7589  -12.5225
  -4.6756   -4.8181  -12.3060  -4.7405   -4.8636  -12.0660  -4.8153   -4.8841  -11.7933
  -4.8765   -4.9132  -11.5152  -4.9352   -4.9232  -11.2219  -4.9996   -4.9293  -10.9202
  -5.0701   -4.9325  -10.6058  -5.1476   -4.9349  -10.2925  -5.2165   -4.9205   -9.9757
  -5.2867   -4.9096   -9.6533  -5.3726   -4.8905   -9.3321  -5.4678   -4.8544   -9.0186
  -5.5583   -4.7954   -8.6998  -5.6499   -4.7579   -8.3829  -5.7371   -4.7347   -8.0667
  -5.8300   -4.7014   -7.7489  -5.9213   -4.6749   -7.4383  -6.0130   -4.6402   -7.1296
  -6.1043   -4.6118   -6.8270  -6.1968   -4.5881   -6.5266  -6.2953   -4.5718   -6.2273
  -6.4021   -4.5528   -5.9322  -6.4954   -4.5420   -5.6480  -6.6014   -4.5205   -5.3608
  -6.7095   -4.5069   -5.0712  -6.8153   -4.5079   -4.7801  -6.9286   -4.5092   -4.4942
  -7.0480   -4.5200   -4.2051  -7.1805   -4.5141   -3.9328  -7.3114   -4.5242   -3.6626
  -7.4465   -4.5370   -3.4076  -7.5723   -4.5636   -3.1547  -7.7083   -4.5961   -2.8975
  -7.8460   -4.6431   -2.6386  -7.9931   -4.7038   -2.3895  -8.1365   -4.7808   -2.1498
  -8.2823   -4.8631   -1.9198  -8.4331   -4.9499   -1.6903  -8.5859   -5.0423   -1.4700
  -8.7312   -5.1437   -1.2503  -8.8716   -5.2526   -1.0364  -8.9960   -5.3755   -0.8209
  -9.1206   -5.4976   -0.6065  -9.2464   -5.6189   -0.3904  -9.3616   -5.7266   -0.1632
  -9.4941   -5.8213    0.0765  -9.6312   -5.9077    0.3214  -9.7687   -6.0073    0.5599
  -9.8980   -6.0948    0.8018 -10.0439   -6.2132    1.0021 -10.2104   -6.3552    1.1675
 -10.3846   -6.5381    1.2244 -10.5428   -6.7319    1.1617 -10.6598   -6.8656    0.9915
 -10.7643   -6.9384    0.7737 -10.8660   -6.9674    0.5379 -10.9163   -6.9380    0.2739
  -4.7147   -4.8527  -12.9848  -4.7610   -4.9414  -12.7831  -4.8434   -4.9822  -12.5513
  -4.9074   -5.0119  -12.2976  -4.9771   -5.0268  -12.0239  -5.0455   -5.0364  -11.7322
  -5.1094   -5.0338  -11.4250  -5.1719   -5.0344  -11.1079  -5.2542   -5.0199  -10.7923
  -5.3229   -5.0178  -10.4666  -5.4019   -4.9992  -10.1399  -5.4809   -4.9737   -9.8146
  -5.5626   -4.9335   -9.4941  -5.6537   -4.8814   -9.1741  -5.7458   -4.8248   -8.8584
  -5.8409   -4.7856   -8.5382  -5.9298   -4.7553   -8.2158  -6.0247   -4.7211   -7.9080
  -6.1162   -4.6895   -7.5984  -6.2067   -4.6590   -7.2942  -6.3033   -4.6211   -6.9910
  -6.3957   -4.5989   -6.6907  -6.4942   -4.5798   -6.3889  -6.5933   -4.5637   -6.0957
  -6.6951   -4.5542   -5.8021  -6.7912   -4.5504   -5.5168  -6.8939   -4.5461   -5.2204
  -6.9990   -4.5522   -4.9258  -7.1091   -4.5621   -4.6355  -7.2190   -4.5758   -4.3467
  -7.3448   -4.6023   -4.0680  -7.4647   -4.6395   -3.8022  -7.5851   -4.6731   -3.5450
  -7.7002   -4.7177   -3.2910  -7.7999   -4.7720   -3.0338  -7.9045   -4.8331   -2.7752
  -8.0257   -4.8983   -2.5266  -8.1478   -4.9809   -2.2827  -8.2671   -5.0701   -2.0376
  -8.3896   -5.1593   -1.7945  -8.5121   -5.2532   -1.5565  -8.6310   -5.3483   -1.3247
  -8.7398   -5.4441   -1.0913  -8.8427   -5.5505   -0.8583  -8.9440   -5.6554   -0.6202
  -9.0486   -5.7495   -0.3795  -9.1569   -5.8399   -0.1369  -9.2868   -5.9156    0.1071
  -9.4191   -5.9808    0.3599  -9.5490   -6.0499    0.6044  -9.6938   -6.1364    0.8465
  -9.8433   -6.2757    1.0559 -10.0006   -6.4435    1.1924 -10.1611   -6.6521    1.2403
 -10.3054   -6.8501    1.1796 -10.4177   -6.9936    1.0034 -10.5355   -7.0823    0.7875
 -10.6365   -7.1149    0.5311 -10.6939   -7.0767    0.2722  -4.8514   -5.0531  -13.2513
  -4.9424   -5.0975  -13.0384  -5.0129   -5.1268  -12.7986  -5.0705   -5.1691  -12.5295
  -5.1408   -5.1665  -12.2427  -5.2105   -5.1564  -11.9308  -5.2834   -5.1376  -11.6133
  -5.3516   -5.1154  -11.2893  -5.4276   -5.0920  -10.9612  -5.5085   -5.0665  -10.6325
  -5.5907   -5.0449  -10.3015  -5.6715   -5.0066   -9.9745  -5.7523   -4.9520   -9.6546
  -5.8418   -4.9083   -9.3307  -5.9362   -4.8417   -9.0104  -6.0278   -4.8122   -8.6939
  -6.1205   -4.7843   -8.3744  -6.2123   -4.7505   -8.0610  -6.3077   -4.7105   -7.7556
  -6.4015   -4.6803   -7.4497  -6.4938   -4.6572   -7.1402  -6.5886   -4.6453   -6.8319
  -6.6793   -4.6389   -6.5334  -6.7776   -4.6298   -6.2363  -6.8806   -4.6315   -5.9412
  -6.9718   -4.6297   -5.6432  -7.0702   -4.6335   -5.3506  -7.1628   -4.6585   -5.0630
  -7.2505   -4.6941   -4.7654  -7.3513   -4.7192   -4.4732  -7.4635   -4.7589   -4.1964
  -7.5645   -4.8157   -3.9267  -7.6530   -4.8754   -3.6571  -7.7393   -4.9313   -3.3974
  -7.8184   -4.9869   -3.1365  -7.8992   -5.0524   -2.8730  -7.9855   -5.1186   -2.6109
  -8.0791   -5.1948   -2.3529  -8.1668   -5.2755   -2.0964  -8.2581   -5.3523   -1.8409
  -8.3526   -5.4289   -1.5898  -8.4422   -5.5034   -1.3387  -8.5299   -5.5643   -1.0860
  -8.6197   -5.6337   -0.8325  -8.7178   -5.7183   -0.5860  -8.8211   -5.7933   -0.3343
  -8.9364   -5.8487   -0.0748  -9.0695   -5.9049    0.1789  -9.2071   -5.9650    0.4274
  -9.3434   -6.0470    0.6722  -9.4947   -6.1384    0.9107  -9.6292   -6.3045    1.0971
  -9.7658   -6.5099    1.2292  -9.9131   -6.7265    1.2560 -10.0520   -6.9346    1.1893
 -10.1722   -7.0868    1.0179 -10.3035   -7.1914    0.8023 -10.3981   -7.2287    0.5474
 -10.4708   -7.1995    0.2740  -5.0292   -5.2376  -13.5102  -5.1057   -5.2745  -13.2919
  -5.1795   -5.2857  -13.0388  -5.2505   -5.2838  -12.7578  -5.3204   -5.2616  -12.4426
  -5.3877   -5.2473  -12.1159  -5.4555   -5.2256  -11.7847  -5.5352   -5.1946  -11.4521
  -5.6093   -5.1573  -11.1223  -5.6914   -5.1243  -10.7881  -5.7780   -5.0902  -10.4556
  -5.8597   -5.0355  -10.1266  -5.9444   -4.9784   -9.7963  -6.0255   -4.9318   -9.4758
  -6.1174   -4.8781   -9.1601  -6.2106   -4.8477   -8.8365  -6.3056   -4.8256   -8.5153
  -6.3952   -4.7938   -8.1966  -6.4938   -4.7650   -7.8927  -6.5861   -4.7466   -7.5824
  -6.6775   -4.7370   -7.2758  -6.7663   -4.7354   -6.9709  -6.8501   -4.7475   -6.6636
  -6.9359   -4.7594   -6.3575  -7.0219   -4.7761   -6.0569  -7.1010   -4.7954   -5.7553
  -7.1804   -4.8109   -5.4555  -7.2703   -4.8374   -5.1619  -7.3530   -4.8726   -4.8679
  -7.4260   -4.9136   -4.5796  -7.4940   -4.9709   -4.2922  -7.5614   -5.0356   -4.0141
  -7.6270   -5.0962   -3.7402  -7.7008   -5.1565   -3.4690  -7.7603   -5.2094   -3.1961
  -7.8166   -5.2651   -2.9256  -7.8720   -5.3234   -2.6545  -7.9299   -5.3765   -2.3872
  -7.9949   -5.4348   -2.1150  -8.0655   -5.4867   -1.8404  -8.1377   -5.5326   -1.5694
  -8.2162   -5.5711   -1.3063  -8.3008   -5.6077   -1.0414  -8.3878   -5.6574   -0.7842
  -8.4913   -5.7038   -0.5238  -8.6025   -5.7511   -0.2633  -8.7315   -5.7852   -0.0044
  -8.8730   -5.8209    0.2514  -9.0193   -5.8889    0.5025  -9.1495   -5.9880    0.7454
  -9.2835   -6.1215    0.9696  -9.4021   -6.3145    1.1423  -9.5257   -6.5364    1.2555
  -9.6544   -6.7790    1.2710  -9.7878   -6.9914    1.1889  -9.9246   -7.1519    1.0243
 -10.0418   -7.2746    0.8054 -10.1536   -7.3241    0.5529 -10.2440   -7.3158    0.2743
  -5.2040   -5.4299  -13.7708  -5.2819   -5.4385  -13.5405  -5.3544   -5.4348  -13.2700
  -5.4189   -5.4069  -12.9464  -5.4899   -5.3745  -12.6142  -5.5620   -5.3454  -12.2785
  -5.6311   -5.3126  -11.9400  -5.7078   -5.2779  -11.6018  -5.7864   -5.2328  -11.2619
  -5.8679   -5.1922  -10.9241  -5.9536   -5.1517  -10.5851  -6.0380   -5.0981  -10.2525
  -6.1246   -5.0335   -9.9223  -6.2151   -4.9855   -9.5961  -6.2978   -4.9468   -9.2731
  -6.3919   -4.9204   -8.9548  -6.4833   -4.9032   -8.6363  -6.5712   -4.8912   -8.3130
  -6.6544   -4.8910   -7.9935  -6.7376   -4.8876   -7.6859  -6.8196   -4.8844   -7.3803
  -6.8971   -4.8946   -7.0727  -6.9737   -4.9096   -6.7602  -7.0420   -4.9403   -6.4516
  -7.1069   -4.9711   -6.1459  -7.1655   -4.9986   -5.8406  -7.2244   -5.0210   -5.5364
  -7.2893   -5.0550   -5.2354  -7.3505   -5.0931   -4.9414  -7.4039   -5.1340   -4.6502
  -7.4404   -5.1861   -4.3560  -7.4818   -5.2459   -4.0658  -7.5144   -5.2964   -3.7789
  -7.5556   -5.3415   -3.4937  -7.5921   -5.3745   -3.2151  -7.6387   -5.4147   -2.9328
  -7.6806   -5.4614   -2.6555  -7.7244   -5.4927   -2.3806  -7.7752   -5.5032   -2.0990
  -7.8364   -5.5166   -1.8115  -7.9048   -5.5425   -1.5347  -7.9865   -5.5481   -1.2574
  -8.0773   -5.5567   -0.9873  -8.1793   -5.5749   -0.7188  -8.2916   -5.6005   -0.4553
  -8.4177   -5.6263   -0.2004  -8.5522   -5.6477    0.0573  -8.6966   -5.7069    0.3181
  -8.8316   -5.7892    0.5770  -8.9465   -5.9133    0.8167  -9.0609   -6.0847    1.0314
  -9.1652   -6.3067    1.1820  -9.2826   -6.5566    1.2713  -9.3992   -6.8054    1.2762
  -9.5302   -7.0314    1.1810  -9.6610   -7.2057    1.0103  -9.7826   -7.3324    0.7998
  -9.9059   -7.4068    0.5473 -10.0064   -7.4220    0.2766  -5.3825   -5.6147  -14.0276
  -5.4543   -5.6138  -13.7760  -5.5136   -5.5739  -13.4414  -5.5866   -5.5295  -13.1025
  -5.6547   -5.4841  -12.7605  -5.7323   -5.4381  -12.4135  -5.8057   -5.3946  -12.0668
  -5.8778   -5.3576  -11.7189  -5.9566   -5.3130  -11.3715  -6.0363   -5.2736  -11.0236
  -6.1254   -5.2316  -10.6823  -6.2126   -5.1892  -10.3440  -6.2934   -5.1441  -10.0157
  -6.3742   -5.1116   -9.6875  -6.4563   -5.0766   -9.3592  -6.5404   -5.0587   -9.0385
  -6.6264   -5.0466   -8.7183  -6.7059   -5.0452   -8.3975  -6.7743   -5.0624   -8.0806
  -6.8321   -5.0824   -7.7584  -6.8903   -5.0907   -7.4371  -6.9539   -5.1040   -7.1249
  -7.0123   -5.1191   -6.8094  -7.0620   -5.1539   -6.5040  -7.1074   -5.1866   -6.1979
  -7.1373   -5.2148   -5.8926  -7.1754   -5.2366   -5.5882  -7.2113   -5.2643   -5.2885
  -7.2533   -5.2942   -4.9966  -7.2878   -5.3251   -4.6942  -7.3117   -5.3695   -4.3952
  -7.3223   -5.4037   -4.0954  -7.3274   -5.4276   -3.7942  -7.3507   -5.4541   -3.5005
  -7.3750   -5.4586   -3.2056  -7.4137   -5.4634   -2.9182  -7.4516   -5.4777   -2.6311
  -7.4955   -5.4825   -2.3490  -7.5521   -5.4809   -2.0606  -7.6195   -5.4686   -1.7728
  -7.6948   -5.4519   -1.4886  -7.7907   -5.4382   -1.2121  -7.8953   -5.4230   -0.9336
  -8.0126   -5.4242   -0.6667  -8.1316   -5.4354   -0.3996  -8.2668   -5.4607   -0.1339
  -8.3953   -5.4982    0.1327  -8.5212   -5.5795    0.3910  -8.6358   -5.6926    0.6457
  -8.7324   -5.8534    0.8827  -8.8266   -6.0532    1.0783  -8.9209   -6.2928    1.2142
  -9.0204   -6.5554    1.2695  -9.1393   -6.8213    1.2692  -9.2752   -7.0585    1.1673
  -9.4045   -7.2419    0.9936  -9.5294   -7.3857    0.7811  -9.6526   -7.4831    0.5353
  -9.7703   -7.5236    0.2693  -5.5609   -5.7980  -14.2790  -5.6069   -5.7491  -13.9292
  -5.6684   -5.7104  -13.5740  -5.7447   -5.6479  -13.2205  -5.8166   -5.5967  -12.8634
  -5.8945   -5.5470  -12.5068  -5.9670   -5.5053  -12.1487  -6.0427   -5.4603  -11.7949
  -6.1206   -5.4229  -11.4471  -6.1984   -5.3860  -11.0972  -6.2816   -5.3531  -10.7538
  -6.3574   -5.3281  -10.4163  -6.4309   -5.2986  -10.0761  -6.4926   -5.2766   -9.7465
  -6.5651   -5.2589   -9.4227  -6.6290   -5.2497   -9.0921  -6.6945   -5.2458   -8.7715
  -6.7542   -5.2536   -8.4505  -6.8055   -5.2748   -8.1255  -6.8475   -5.2950   -7.8045
  -6.8902   -5.3068   -7.4825  -6.9243   -5.3228   -7.1574  -6.9566   -5.3332   -6.8463
  -6.9651   -5.3483   -6.5372  -6.9971   -5.3770   -6.2268  -7.0143   -5.4005   -5.9194
  -7.0326   -5.4152   -5.6158  -7.0481   -5.4189   -5.3081  -7.0665   -5.4269   -5.0049
  -7.0959   -5.4430   -4.7053  -7.1014   -5.4579   -4.4018  -7.1021   -5.4548   -4.0976
  -7.1055   -5.4568   -3.7953  -7.1245   -5.4410   -3.4880  -7.1484   -5.4333   -3.1925
  -7.1943   -5.4104   -2.8951  -7.2429   -5.3894   -2.6026  -7.2965   -5.3659   -2.3187
  -7.3664   -5.3501   -2.0329  -7.4398   -5.3281   -1.7494  -7.5339   -5.2985   -1.4615
  -7.6360   -5.2674   -1.1728  -7.7511   -5.2475   -0.8948  -7.8660   -5.2406   -0.6193
  -7.9872   -5.2623   -0.3490  -8.1099   -5.2957   -0.0690  -8.2272   -5.3625    0.2035
  -8.3320   -5.4671    0.4644  -8.4274   -5.6114    0.7104  -8.5060   -5.7981    0.9250
  -8.5802   -6.0229    1.0974  -8.6723   -6.2819    1.2240  -8.7764   -6.5701    1.2681
  -8.8930   -6.8425    1.2422  -9.0237   -7.0891    1.1427  -9.1560   -7.2849    0.9672
  -9.2954   -7.4399    0.7588  -9.4273   -7.5499    0.5191  -9.5401   -7.6222    0.2672
  -5.6932   -5.9469  -14.3877  -5.7522   -5.8947  -14.0150  -5.8156   -5.8376  -13.6435
  -5.8881   -5.7800  -13.2754  -5.9633   -5.7289  -12.9114  -6.0386   -5.6823  -12.5514
  -6.1118   -5.6407  -12.1923  -6.1887   -5.6016  -11.8379  -6.2615   -5.5654  -11.4882
  -6.3288   -5.5398  -11.1369  -6.3989   -5.5187  -10.7948  -6.4691   -5.5039  -10.4525
  -6.5244   -5.4883  -10.1140  -6.5713   -5.4755   -9.7794  -6.6176   -5.4691   -9.4522
  -6.6462   -5.4657   -9.1260  -6.6831   -5.4632   -8.8017  -6.7268   -5.4711   -8.4810
  -6.7594   -5.4858   -8.1612  -6.7748   -5.4993   -7.8342  -6.7968   -5.4999   -7.5068
  -6.8163   -5.5108   -7.1920  -6.8214   -5.5118   -6.8736  -6.8150   -5.5133   -6.5593
  -6.8091   -5.5039   -6.2440  -6.8194   -5.5082   -5.9373  -6.8264   -5.4905   -5.6241
  -6.8300   -5.4751   -5.3104  -6.8462   -5.4620   -5.0078  -6.8625   -5.4317   -4.7036
  -6.8768   -5.4250   -4.4101  -6.8872   -5.3969   -4.1054  -6.9061   -5.3748   -3.7955
  -6.9211   -5.3440   -3.4926  -6.9599   -5.3048   -3.1870  -7.0100   -5.2834   -2.8924
  -7.0631   -5.2483   -2.6008  -7.1217   -5.2201   -2.3051  -7.2002   -5.1884   -2.0185
  -7.2968   -5.1505   -1.7295  -7.3911   -5.1164   -1.4421  -7.4962   -5.0888   -1.1544
  -7.6068   -5.0656   -0.8662  -7.7133   -5.0638   -0.5817  -7.8275   -5.0988   -0.2925
  -7.9366   -5.1568   -0.0091  -8.0274   -5.2438    0.2664  -8.1167   -5.3790    0.5247
  -8.2026   -5.5516    0.7568  -8.2730   -5.7649    0.9582  -8.3446   -6.0210    1.1158
  -8.4294   -6.2909    1.2182  -8.5306   -6.5697    1.2585  -8.6525   -6.8573    1.2136
  -8.7778   -7.1199    1.1104  -8.9157   -7.3274    0.9387  -9.0513   -7.4942    0.7352
  -9.1868   -7.6242    0.5027  -9.3167   -7.7191    0.2575  -5.8402   -6.0836  -14.2953
  -5.8910   -6.0419  -13.9531  -5.9468   -5.9837  -13.6017  -6.0147   -5.9290  -13.2515
  -6.0892   -5.8821  -12.8955  -6.1603   -5.8438  -12.5430  -6.2244   -5.8047  -12.1892
  -6.2954   -5.7743  -11.8417  -6.3550   -5.7474  -11.4941  -6.4076   -5.7271  -11.1494
  -6.4588   -5.7171  -10.8060  -6.4962   -5.7095  -10.4666  -6.5327   -5.7009  -10.1312
  -6.5532   -5.6906   -9.7980  -6.5777   -5.6827   -9.4669  -6.5892   -5.6762   -9.1374
  -6.5966   -5.6679   -8.8170  -6.6167   -5.6634   -8.5000  -6.6376   -5.6649   -8.1797
  -6.6410   -5.6610   -7.8558  -6.6386   -5.6492   -7.5324  -6.6390   -5.6384   -7.2082
  -6.6219   -5.6102   -6.8947  -6.6107   -5.5873   -6.5810  -6.5999   -5.5601   -6.2654
  -6.5994   -5.5313   -5.9429  -6.6024   -5.4949   -5.6307  -6.6148   -5.4518   -5.3271
  -6.6319   -5.4057   -5.0150  -6.6544   -5.3472   -4.7121  -6.6770   -5.3110   -4.4091
  -6.7076   -5.2649   -4.1056  -6.7429   -5.2152   -3.7984  -6.7719   -5.1718   -3.4962
  -6.8082   -5.1392   -3.1916  -6.8579   -5.1079   -2.8936  -6.9132   -5.0739   -2.6068
  -6.9729   -5.0393   -2.3211  -7.0592   -5.0095   -2.0295  -7.1513   -4.9724   -1.7321
  -7.2414   -4.9440   -1.4319  -7.3381   -4.9240   -1.1376  -7.4419   -4.9077   -0.8404
  -7.5398   -4.9161   -0.5413  -7.6446   -4.9616   -0.2491  -7.7371   -5.0419    0.0440
  -7.8151   -5.1565    0.3191  -7.8871   -5.3169    0.5743  -7.9559   -5.5161    0.7957
  -8.0322   -5.7520    0.9774  -8.1032   -6.0183    1.1098  -8.1912   -6.3021    1.1903
  -8.2987   -6.5963    1.2238  -8.4146   -6.8762    1.1877  -8.5454   -7.1435    1.0742
  -8.6781   -7.3636    0.9113  -8.8178   -7.5462    0.7125  -8.9442   -7.7001    0.4874
  -9.0822   -7.8131    0.2506  -5.9688   -6.2981  -14.0910  -6.0025   -6.2176  -13.8246
  -6.0474   -6.1593  -13.5100  -6.1086   -6.1120  -13.1785  -6.1670   -6.0691  -12.8427
  -6.2234   -6.0313  -12.4980  -6.2772   -5.9948  -12.1565  -6.3278   -5.9733  -11.8151
  -6.3695   -5.9512  -11.4737  -6.4039   -5.9371  -11.1349  -6.4317   -5.9267  -10.7959
  -6.4480   -5.9147  -10.4605  -6.4572   -5.9002  -10.1309  -6.4652   -5.8811   -9.7973
  -6.4722   -5.8680   -9.4699  -6.4657   -5.8534   -9.1447  -6.4579   -5.8412   -8.8230
  -6.4496   -5.8076   -8.5082  -6.4503   -5.7832   -8.1941  -6.4507   -5.7575   -7.8756
  -6.4414   -5.7230   -7.5561  -6.4263   -5.6869   -7.2359  -6.4060   -5.6335   -6.9252
  -6.3975   -5.5894   -6.6030  -6.3895   -5.5323   -6.2783  -6.3875   -5.4855   -5.9622
  -6.3980   -5.4234   -5.6516  -6.4155   -5.3587   -5.3401  -6.4465   -5.2917   -5.0367
  -6.4837   -5.2126   -4.7316  -6.5116   -5.1626   -4.4213  -6.5595   -5.0996   -4.1126
  -6.6001   -5.0366   -3.8037  -6.6386   -4.9846   -3.4971  -6.6768   -4.9492   -3.1943
  -6.7213   -4.9171   -2.8973  -6.7707   -4.8861   -2.6024  -6.8307   -4.8589   -2.3068
  -6.9130   -4.8353   -2.0108  -6.9965   -4.8093   -1.7156  -7.0759   -4.7905   -1.4118
  -7.1609   -4.7784   -1.1081  -7.2552   -4.7784   -0.8085  -7.3483   -4.7993   -0.5038
  -7.4424   -4.8598   -0.2086  -7.5199   -4.9583    0.0809  -7.5858   -5.0976    0.3598
  -7.6533   -5.2740    0.6059  -7.7200   -5.4913    0.8172  -7.8018   -5.7475    0.9782
  -7.8714   -6.0290    1.0956  -7.9669   -6.3232    1.1675  -8.0635   -6.6215    1.1857
  -8.1920   -6.9057    1.1483  -8.3145   -7.1674    1.0365  -8.4510   -7.3998    0.8752
  -8.5861   -7.5988    0.6875  -8.7173   -7.7706    0.4763  -8.8552   -7.9060    0.2370
  -5.9920   -6.5037  -13.9230  -6.0271   -6.4222  -13.6700  -6.0852   -6.3586  -13.3878
  -6.1400   -6.3088  -13.0784  -6.1744   -6.2665  -12.7530  -6.2143   -6.2304  -12.4258
  -6.2513   -6.1956  -12.1007  -6.2873   -6.1733  -11.7717  -6.3088   -6.1481  -11.4421
  -6.3123   -6.1275  -11.1078  -6.3166   -6.1065  -10.7758  -6.3168   -6.0872  -10.4459
  -6.3089   -6.0589  -10.1221  -6.3038   -6.0231   -9.7946  -6.2965   -5.9993   -9.4716
  -6.2834   -5.9718   -9.1527  -6.2630   -5.9327   -8.8273  -6.2447   -5.8933   -8.5095
  -6.2373   -5.8461   -8.1985  -6.2346   -5.7928   -7.8863  -6.2243   -5.7323   -7.5757
  -6.2092   -5.6710   -7.2644  -6.1989   -5.5947   -6.9490  -6.1939   -5.5234   -6.6281
  -6.1951   -5.4516   -6.3127  -6.2110   -5.3689   -5.9922  -6.2335   -5.2973   -5.6791
  -6.2618   -5.2081   -5.3629  -6.2965   -5.1328   -5.0534  -6.3406   -5.0511   -4.7433
  -6.3802   -4.9789   -4.4298  -6.4257   -4.9205   -4.1229  -6.4590   -4.8592   -3.8173
  -6.4958   -4.8069   -3.5100  -6.5306   -4.7726   -3.2011  -6.5691   -4.7394   -2.9000
  -6.6133   -4.7147   -2.6030  -6.6720   -4.6955   -2.3007  -6.7446   -4.6786   -1.9964
  -6.8203   -4.6658   -1.6896  -6.8927   -4.6624   -1.3814  -6.9643   -4.6572   -1.0716
  -7.0528   -4.6697   -0.7657  -7.1383   -4.7097   -0.4657  -7.2240   -4.7853   -0.1674
  -7.2940   -4.8988    0.1200  -7.3519   -5.0567    0.3878  -7.4164   -5.2534    0.6265
  -7.4899   -5.4894    0.8267  -7.5658   -5.7593    0.9764  -7.6512   -6.0513    1.0805
  -7.7454   -6.3528    1.1409  -7.8467   -6.6521    1.1515  -7.9679   -6.9420    1.1011
  -8.0923   -7.2019    0.9913  -8.2268   -7.4391    0.8384  -8.3602   -7.6579    0.6568
  -8.4936   -7.8495    0.4568  -8.6299   -7.9935    0.2320  -5.8705   -6.6851  -13.7977
  -5.9437   -6.6070  -13.5331  -6.0124   -6.5493  -13.2536  -6.0603   -6.4969  -12.9678
  -6.0873   -6.4460  -12.6632  -6.1110   -6.4053  -12.3500  -6.1362   -6.3669  -12.0373
  -6.1487   -6.3269  -11.7175  -6.1522   -6.2890  -11.3966  -6.1395   -6.2569  -11.0771
  -6.1321   -6.2172  -10.7524  -6.1206   -6.1851  -10.4304  -6.1060   -6.1384  -10.1081
  -6.0985   -6.0932   -9.7920  -6.0874   -6.0522   -9.4699  -6.0699   -5.9990   -9.1483
  -6.0486   -5.9505   -8.8322  -6.0325   -5.8960   -8.5164  -6.0225   -5.8310   -8.2050
  -6.0189   -5.7482   -7.8966  -6.0155   -5.6644   -7.5901  -6.0132   -5.5759   -7.2793
  -6.0154   -5.4902   -6.9656  -6.0134   -5.4121   -6.6483  -6.0294   -5.3220   -6.3345
  -6.0587   -5.2314   -6.0161  -6.0930   -5.1381   -5.6991  -6.1203   -5.0578   -5.3777
  -6.1546   -4.9671   -5.0569  -6.1978   -4.8867   -4.7507  -6.2251   -4.8178   -4.4442
  -6.2568   -4.7676   -4.1380  -6.2727   -4.7246   -3.8292  -6.3077   -4.6874   -3.5168
  -6.3415   -4.6447   -3.2001  -6.3815   -4.6062   -2.8918  -6.4266   -4.5831   -2.5805
  -6.4853   -4.5693   -2.2689  -6.5524   -4.5536   -1.9623  -6.6270   -4.5498   -1.6573
  -6.6941   -4.5528   -1.3434  -6.7594   -4.5573   -1.0298  -6.8348   -4.5846   -0.7233
  -6.9190   -4.6446   -0.4224  -6.9932   -4.7372   -0.1310  -7.0636   -4.8649    0.1489
  -7.1184   -5.0361    0.4081  -7.1811   -5.2522    0.6350  -7.2565   -5.5068    0.8229
  -7.3407   -5.7875    0.9644  -7.4295   -6.0827    1.0605  -7.5201   -6.3830    1.1086
  -7.6312   -6.6856    1.1087  -7.7451   -6.9757    1.0524  -7.8740   -7.2450    0.9439
  -8.0089   -7.4910    0.8008  -8.1403   -7.7190    0.6311  -8.2745   -7.9230    0.4412
  -8.4011   -8.0881    0.2254  -5.6809   -6.7589  -13.6674  -5.7619   -6.7114  -13.4149
  -5.8310   -6.6572  -13.1433  -5.8780   -6.6058  -12.8576  -5.9041   -6.5491  -12.5736
  -5.9214   -6.4962  -12.2751  -5.9406   -6.4560  -11.9715  -5.9452   -6.4055  -11.6687
  -5.9438   -6.3477  -11.3645  -5.9265   -6.2961  -11.0422  -5.9144   -6.2415  -10.7257
  -5.8980   -6.1920  -10.4098  -5.8867   -6.1430  -10.0955  -5.8852   -6.0695   -9.7783
  -5.8751   -6.0016   -9.4610  -5.8620   -5.9483   -9.1473  -5.8443   -5.8901   -8.8309
  -5.8360   -5.8079   -8.5286  -5.8330   -5.7301   -8.2224  -5.8408   -5.6321   -7.9167
  -5.8480   -5.5347   -7.6015  -5.8504   -5.4363   -7.2922  -5.8679   -5.3420   -6.9836
  -5.8765   -5.2519   -6.6705  -5.8896   -5.1650   -6.3495  -5.9138   -5.0814   -6.0305
  -5.9422   -4.9890   -5.7151  -5.9735   -4.9101   -5.3938  -5.9996   -4.8292   -5.0746
  -6.0247   -4.7474   -4.7580  -6.0441   -4.6924   -4.4453  -6.0590   -4.6544   -4.1249
  -6.0760   -4.6152   -3.8061  -6.1070   -4.5793   -3.4938  -6.1401   -4.5439   -3.1877
  -6.1777   -4.5073   -2.8709  -6.2240   -4.4850   -2.5534  -6.2793   -4.4683   -2.2395
  -6.3443   -4.4522   -1.9301  -6.4181   -4.4504   -1.6183  -6.4882   -4.4554   -1.3057
  -6.5455   -4.4720   -0.9907  -6.6079   -4.5193   -0.6832  -6.6861   -4.5989   -0.3890
  -6.7632   -4.7095   -0.0997  -6.8237   -4.8536    0.1754  -6.8884   -5.0391    0.4223
  -6.9467   -5.2703    0.6367  -7.0329   -5.5372    0.8095  -7.1186   -5.8222    0.9410
  -7.2055   -6.1164    1.0325  -7.3050   -6.4206    1.0736  -7.4120   -6.7254    1.0629
  -7.5317   -7.0149    1.0035  -7.6542   -7.2928    0.9045  -7.7859   -7.5473    0.7739
  -7.9172   -7.7780    0.6147  -8.0412   -7.9958    0.4314  -8.1813   -8.1803    0.2191
  -5.4708   -6.7106  -13.5647  -5.5508   -6.6478  -13.3101  -5.6057   -6.6177  -13.0402
  -5.6548   -6.5711  -12.7838  -5.6827   -6.5110  -12.4980  -5.6999   -6.4571  -12.2110
  -5.7131   -6.4174  -11.9233  -5.7205   -6.3639  -11.6262  -5.7202   -6.3052  -11.3264
  -5.7139   -6.2368  -11.0230  -5.7121   -6.1587  -10.7128  -5.7066   -6.0861  -10.4003
  -5.7028   -6.0226  -10.0903  -5.6987   -5.9562   -9.7784  -5.6962   -5.8916   -9.4693
  -5.6896   -5.8097   -9.1575  -5.6811   -5.7393   -8.8576  -5.6764   -5.6563   -8.5339
  -5.6832   -5.5611   -8.2249  -5.6972   -5.4651   -7.9170  -5.7155   -5.3600   -7.6149
  -5.7258   -5.2610   -7.3103  -5.7319   -5.1719   -7.0042  -5.7407   -5.0899   -6.6917
  -5.7446   -5.0176   -6.3704  -5.7542   -4.9444   -6.0459  -5.7761   -4.8630   -5.7251
  -5.8051   -4.7839   -5.4081  -5.8248   -4.7150   -5.0860  -5.8339   -4.6425   -4.7661
  -5.8472   -4.5905   -4.4391  -5.8549   -4.5602   -4.1191  -5.8715   -4.5248   -3.7988
  -5.8984   -4.4864   -3.4777  -5.9332   -4.4470   -3.1586  -5.9717   -4.4177   -2.8414
  -6.0166   -4.3942   -2.5184  -6.0665   -4.3751   -2.2026  -6.1291   -4.3560   -1.8931
  -6.2030   -4.3547   -1.5864  -6.2664   -4.3671   -1.2787  -6.3224   -4.3997   -0.9688
  -6.3786   -4.4646   -0.6607  -6.4442   -4.5644   -0.3629  -6.5255   -4.6912   -0.0822
  -6.5943   -4.8535    0.1885  -6.6510   -5.0582    0.4290  -6.7271   -5.2983    0.6288
  -6.8078   -5.5700    0.7871  -6.8942   -5.8581    0.9120  -6.9866   -6.1597    1.0013
  -7.0906   -6.4631    1.0390  -7.2019   -6.7657    1.0245  -7.3127   -7.0621    0.9663
  -7.4392   -7.3410    0.8790  -7.5669   -7.6051    0.7607  -7.6967   -7.8469    0.6028
  -7.8271   -8.0654    0.4260  -7.9496   -8.2592    0.2277  -5.3395   -6.4953  -13.5139
  -5.3758   -6.4913  -13.2452  -5.4178   -6.4545  -12.9780  -5.4590   -6.4290  -12.7105
  -5.4909   -6.3754  -12.4516  -5.5213   -6.3090  -12.1724  -5.5382   -6.2624  -11.8861
  -5.5551   -6.2033  -11.5966  -5.5540   -6.1323  -11.2996  -5.5574   -6.0604  -11.0023
  -5.5699   -5.9895  -10.6990  -5.5659   -5.9021  -10.3899  -5.5712   -5.8356  -10.0862
  -5.5677   -5.7716   -9.7872  -5.5684   -5.7048   -9.4854  -5.5583   -5.6283   -9.1850
  -5.5476   -5.5561   -8.8706  -5.5473   -5.4813   -8.5652  -5.5629   -5.3725   -8.2533
  -5.5738   -5.2780   -7.9448  -5.5823   -5.1819   -7.6409  -5.5942   -5.0862   -7.3322
  -5.5896   -5.0067   -7.0229  -5.5846   -4.9425   -6.7005  -5.5858   -4.8780   -6.3791
  -5.5885   -4.8140   -6.0593  -5.5985   -4.7472   -5.7398  -5.6159   -4.6866   -5.4164
  -5.6289   -4.6185   -5.0953  -5.6306   -4.5617   -4.7679  -5.6404   -4.5129   -4.4438
  -5.6459   -4.4757   -4.1142  -5.6660   -4.4341   -3.7895  -5.6950   -4.3943   -3.4643
  -5.7234   -4.3560   -3.1372  -5.7617   -4.3284   -2.8138  -5.8027   -4.3015   -2.4961
  -5.8531   -4.2759   -2.1779  -5.9124   -4.2585   -1.8607  -5.9790   -4.2642   -1.5511
  -6.0386   -4.2943   -1.2463  -6.0932   -4.3454   -0.9383  -6.1451   -4.4267   -0.6313
  -6.2103   -4.5420   -0.3385  -6.2847   -4.6855   -0.0619  -6.3627   -4.8603    0.1949
  -6.4231   -5.0837    0.4287  -6.4962   -5.3366    0.6175  -6.5868   -5.6086    0.7673
  -6.6775   -5.9048    0.8876  -6.7745   -6.2064    0.9740  -6.8790   -6.5163    1.0100
  -6.9896   -6.8174    0.9970  -7.1000   -7.1141    0.9455  -7.2196   -7.3981    0.8669
  -7.3447   -7.6687    0.7542  -7.4729   -7.9118    0.6012  -7.6002   -8.1373    0.4267
  -7.7254   -8.3421    0.2263  -5.2789   -6.2673  -13.4716  -5.2887   -6.2588  -13.2066
  -5.3690   -6.2123  -12.9409  -5.3949   -6.1705  -12.6854  -5.4169   -6.1375  -12.4182
  -5.4130   -6.0835  -12.1329  -5.4587   -6.0323  -11.8449  -5.4767   -5.9598  -11.5559
  -5.4722   -5.8948  -11.2639  -5.4712   -5.8382  -10.9712  -5.4743   -5.7662  -10.6805
  -5.4779   -5.6866  -10.3894  -5.4817   -5.6152  -10.0931  -5.4760   -5.5576   -9.7944
  -5.4590   -5.4984   -9.4950  -5.4367   -5.4335   -9.1943  -5.4248   -5.3667   -8.8902
  -5.4358   -5.2847   -8.5856  -5.4424   -5.1893   -8.2848  -5.4451   -5.1002   -7.9717
  -5.4382   -5.0162   -7.6569  -5.4315   -4.9397   -7.3445  -5.4193   -4.8679   -7.0253
  -5.4103   -4.8141   -6.7056  -5.4073   -4.7590   -6.3843  -5.4024   -4.7016   -6.0622
  -5.4117   -4.6468   -5.7393  -5.4210   -4.5909   -5.4136  -5.4236   -4.5451   -5.0868
  -5.4223   -4.4925   -4.7581  -5.4270   -4.4445   -4.4294  -5.4412   -4.3977   -4.0991
  -5.4608   -4.3426   -3.7674  -5.4899   -4.2972   -3.4418  -5.5172   -4.2609   -3.1192
  -5.5497   -4.2310   -2.7928  -5.5908   -4.2040   -2.4703  -5.6375   -4.1807   -2.1496
  -5.6912   -4.1737   -1.8350  -5.7441   -4.1940   -1.5255  -5.8010   -4.2406   -1.2187
  -5.8590   -4.3089   -0.9122  -5.9127   -4.4054   -0.6133  -5.9713   -4.5340   -0.3247
  -6.0494   -4.6922   -0.0500  -6.1256   -4.8838    0.2035  -6.1994   -5.1117    0.4199
  -6.2724   -5.3732    0.6048  -6.3679   -5.6534    0.7520  -6.4610   -5.9480    0.8659
  -6.5605   -6.2566    0.9518  -6.6686   -6.5649    0.9891  -6.7766   -6.8716    0.9787
  -6.8886   -7.1673    0.9339  -7.0064   -7.4576    0.8618  -7.1356   -7.7339    0.7478
  -7.2601   -7.9838    0.5957  -7.3793   -8.2132    0.4226  -7.4973   -8.4229    0.2250
  -5.2222   -6.0259  -13.4587  -5.2923   -6.0014  -13.2006  -5.3542   -5.9562  -12.9467
  -5.4060   -5.9243  -12.6582  -5.4110   -5.8830  -12.3802  -5.3855   -5.8384  -12.0844
  -5.3898   -5.7867  -11.8075  -5.3921   -5.7165  -11.5243  -5.3856   -5.6652  -11.2474
  -5.3934   -5.5988  -10.9693  -5.4075   -5.5331  -10.6889  -5.4043   -5.4614  -10.3954
  -5.3747   -5.4075  -10.0999  -5.3512   -5.3602   -9.8036  -5.3311   -5.3075   -9.5078
  -5.3103   -5.2370   -9.2087  -5.2992   -5.1789   -8.9050  -5.2886   -5.1116   -8.5985
  -5.2800   -5.0368   -8.2918  -5.2745   -4.9643   -7.9865  -5.2649   -4.8922   -7.6750
  -5.2463   -4.8248   -7.3554  -5.2298   -4.7593   -7.0362  -5.2231   -4.7072   -6.7127
  -5.2126   -4.6606   -6.3849  -5.2078   -4.6145   -6.0569  -5.2077   -4.5686   -5.7271
  -5.2143   -4.5211   -5.4027  -5.2165   -4.4699   -5.0789  -5.2139   -4.4191   -4.7514
  -5.2200   -4.3655   -4.4232  -5.2361   -4.3103   -4.0936  -5.2595   -4.2523   -3.7619
  -5.2823   -4.2011   -3.4319  -5.3070   -4.1627   -3.1060  -5.3360   -4.1340   -2.7845
  -5.3739   -4.1135   -2.4610  -5.4135   -4.1045   -2.1384  -5.4579   -4.1149   -1.8190
  -5.5043   -4.1500   -1.5042  -5.5580   -4.2074   -1.1950  -5.6168   -4.2877   -0.8917
  -5.6748   -4.3998   -0.5940  -5.7410   -4.5451   -0.3123  -5.8189   -4.7151   -0.0427
  -5.9011   -4.9168    0.2085  -5.9731   -5.1593    0.4238  -6.0580   -5.4238    0.6011
  -6.1498   -5.7073    0.7418  -6.2468   -5.9996    0.8566  -6.3449   -6.3036    0.9335
  -6.4560   -6.6108    0.9746  -6.5655   -6.9155    0.9658  -6.6781   -7.2187    0.9278
  -6.7977   -7.5160    0.8575  -6.9211   -7.7907    0.7422  -7.0395   -8.0483    0.5963
  -7.1528   -8.2836    0.4203  -7.2697   -8.4988    0.2249  -5.2075   -5.7765  -13.4517
  -5.2691   -5.7459  -13.1874  -5.3459   -5.7174  -12.9133  -5.3656   -5.6821  -12.6324
  -5.3395   -5.6486  -12.3507  -5.3203   -5.6027  -12.0804  -5.3117   -5.5517  -11.8058
  -5.2959   -5.4910  -11.5409  -5.2896   -5.4364  -11.2606  -5.2854   -5.3850  -10.9804
  -5.2823   -5.3356  -10.7032  -5.2593   -5.2850  -10.4167  -5.2261   -5.2317  -10.1228
  -5.2013   -5.1875   -9.8284  -5.1687   -5.1409   -9.5326  -5.1402   -5.0896   -9.2341
  -5.1223   -5.0389   -8.9304  -5.1105   -4.9775   -8.6267  -5.0971   -4.9103   -8.3182
  -5.0821   -4.8543   -8.0089  -5.0664   -4.7985   -7.6994  -5.0473   -4.7413   -7.3809
  -5.0323   -4.6849   -7.0571  -5.0225   -4.6328   -6.7243  -5.0148   -4.5881   -6.3890
  -5.0080   -4.5375   -6.0506  -5.0068   -4.4874   -5.7206  -5.0075   -4.4384   -5.3927
  -5.0080   -4.3906   -5.0706  -5.0080   -4.3357   -4.7470  -5.0157   -4.2783   -4.4170
  -5.0315   -4.2180   -4.0893  -5.0522   -4.1639   -3.7624  -5.0724   -4.1183   -3.4364
  -5.0898   -4.0799   -3.1083  -5.1145   -4.0558   -2.7847  -5.1462   -4.0489   -2.4607
  -5.1817   -4.0574   -2.1363  -5.2212   -4.0857   -1.8145  -5.2657   -4.1341   -1.4947
  -5.3161   -4.2020   -1.1788  -5.3792   -4.2917   -0.8698  -5.4387   -4.4135   -0.5728
  -5.5099   -4.5698   -0.2912  -5.5898   -4.7520   -0.0309  -5.6714   -4.9588    0.2107
  -5.7513   -5.1985    0.4233  -5.8362   -5.4699    0.5943  -5.9299   -5.7512    0.7328
  -6.0286   -6.0433    0.8527  -6.1327   -6.3528    0.9262  -6.2445   -6.6619    0.9645
  -6.3591   -6.9705    0.9587  -6.4698   -7.2721    0.9267  -6.5843   -7.5700    0.8528
  -6.7052   -7.8500    0.7389  -6.8201   -8.1129    0.5950  -6.9291   -8.3530    0.4144
  -7.0416   -8.5767    0.2189  -5.1194   -5.5304  -13.4579  -5.1648   -5.5337  -13.1984
  -5.2108   -5.5201  -12.9212  -5.2091   -5.5085  -12.6314  -5.1913   -5.4564  -12.3607
  -5.1816   -5.4108  -12.0874  -5.1425   -5.3572  -11.8136  -5.1279   -5.3211  -11.5367
  -5.1141   -5.2840  -11.2562  -5.0984   -5.2260  -10.9916  -5.0918   -5.1983  -10.7158
  -5.0641   -5.1550  -10.4389  -5.0319   -5.1120  -10.1567  -5.0034   -5.0741   -9.8620
  -4.9669   -5.0297   -9.5705  -4.9447   -4.9882   -9.2690  -4.9218   -4.9403   -8.9600
  -4.9109   -4.8821   -8.6475  -4.8918   -4.8220   -8.3385  -4.8719   -4.7707   -8.0263
  -4.8550   -4.7187   -7.7137  -4.8406   -4.6680   -7.4006  -4.8304   -4.6190   -7.0749
  -4.8262   -4.5720   -6.7389  -4.8167   -4.5212   -6.4025  -4.8089   -4.4691   -6.0712
  -4.8034   -4.4126   -5.7403  -4.8038   -4.3562   -5.4130  -4.8017   -4.3015   -5.0852
  -4.8057   -4.2483   -4.7559  -4.8102   -4.1933   -4.4289  -4.8174   -4.1400   -4.1036
  -4.8355   -4.0938   -3.7781  -4.8543   -4.0554   -3.4512  -4.8690   -4.0284   -3.1223
  -4.8859   -4.0158   -2.7903  -4.9158   -4.0190   -2.4595  -4.9463   -4.0410   -2.1291
  -4.9851   -4.0840   -1.8046  -5.0340   -4.1452   -1.4849  -5.0848   -4.2241   -1.1660
  -5.1415   -4.3228   -0.8566  -5.2040   -4.4485   -0.5621  -5.2742   -4.6064   -0.2858
  -5.3574   -4.7929   -0.0275  -5.4433   -5.0020    0.2088  -5.5280   -5.2433    0.4202
  -5.6137   -5.5115    0.5911  -5.7129   -5.7945    0.7347  -5.8167   -6.0946    0.8516
  -5.9221   -6.4068    0.9290  -6.0358   -6.7176    0.9587  -6.1502   -7.0247    0.9603
  -6.2620   -7.3338    0.9273  -6.3750   -7.6279    0.8451  -6.4867   -7.9134    0.7359
  -6.6018   -8.1806    0.5898  -6.7075   -8.4221    0.4082  -6.8107   -8.6478    0.2173
  -4.9228   -5.4122  -13.4826  -4.9635   -5.4088  -13.1888  -4.9890   -5.4567  -12.9066
  -4.9931   -5.4107  -12.6342  -4.9803   -5.3456  -12.3592  -4.9632   -5.3029  -12.0958
  -4.9272   -5.2632  -11.8224  -4.9068   -5.2495  -11.5418  -4.8852   -5.2212  -11.2694
  -4.8664   -5.1580  -10.9975  -4.8623   -5.1286  -10.7248  -4.8270   -5.1068  -10.4511
  -4.8012   -5.0879  -10.1707  -4.7727   -5.0579   -9.8905  -4.7421   -5.0119   -9.5978
  -4.7235   -4.9539   -9.2927  -4.7086   -4.8960   -8.9801  -4.6942   -4.8451   -8.6647
  -4.6711   -4.7904   -8.3495  -4.6502   -4.7330   -8.0414  -4.6340   -4.6802   -7.7305
  -4.6239   -4.6309   -7.4107  -4.6219   -4.5814   -7.0843  -4.6213   -4.5311   -6.7547
  -4.6116   -4.4794   -6.4233  -4.6038   -4.4227   -6.0897  -4.5964   -4.3632   -5.7593
  -4.5929   -4.3008   -5.4297  -4.5898   -4.2438   -5.1016  -4.5916   -4.1943   -4.7740
  -4.5952   -4.1394   -4.4470  -4.5979   -4.0932   -4.1178  -4.6115   -4.0567   -3.7898
  -4.6296   -4.0285   -3.4571  -4.6435   -4.0132   -3.1233  -4.6611   -4.0065   -2.7869
  -4.6863   -4.0167   -2.4504  -4.7130   -4.0520   -2.1201  -4.7497   -4.1084   -1.7966
  -4.7973   -4.1783   -1.4812  -4.8540   -4.2618   -1.1693  -4.9074   -4.3676   -0.8612
  -4.9688   -4.4992   -0.5643  -5.0427   -4.6581   -0.2849  -5.1258   -4.8426   -0.0287
  -5.2171   -5.0542    0.2076  -5.3051   -5.2928    0.4145  -5.3943   -5.5584    0.5950
  -5.4969   -5.8423    0.7418  -5.6076   -6.1441    0.8525  -5.7149   -6.4592    0.9320
  -5.8293   -6.7760    0.9640  -5.9459   -7.0856    0.9628  -6.0543   -7.3939    0.9248
  -6.1617   -7.6900    0.8399  -6.2707   -7.9742    0.7321  -6.3862   -8.2454    0.5876
  -6.4859   -8.4940    0.4045  -6.5815   -8.7240    0.2108  -4.6861   -5.4422  -13.4276
  -4.7516   -5.4655  -13.1676  -4.7501   -5.4369  -12.8888  -4.7586   -5.4172  -12.6158
  -4.7457   -5.3888  -12.3496  -4.7221   -5.3449  -12.0816  -4.7038   -5.3295  -11.8126
  -4.6743   -5.2921  -11.5377  -4.6484   -5.2453  -11.2751  -4.6400   -5.2248  -10.9975
  -4.6267   -5.1951  -10.7210  -4.5989   -5.1697  -10.4490  -4.5694   -5.1340  -10.1695
  -4.5377   -5.0904   -9.8862  -4.5192   -5.0448   -9.5921  -4.5049   -4.9884   -9.2909
  -4.4941   -4.9364   -8.9850  -4.4798   -4.8864   -8.6737  -4.4549   -4.8306   -8.3655
  -4.4344   -4.7682   -8.0512  -4.4149   -4.7056   -7.7333  -4.4075   -4.6432   -7.4122
  -4.4053   -4.5860   -7.0873  -4.4073   -4.5378   -6.7616  -4.3990   -4.4892   -6.4343
  -4.3920   -4.4312   -6.1070  -4.3842   -4.3687   -5.7806  -4.3792   -4.3071   -5.4502
  -4.3742   -4.2418   -5.1222  -4.3761   -4.1876   -4.7906  -4.3777   -4.1414   -4.4564
  -4.3777   -4.0981   -4.1203  -4.3889   -4.0638   -3.7843  -4.4032   -4.0414   -3.4508
  -4.4195   -4.0293   -3.1152  -4.4369   -4.0283   -2.7770  -4.4592   -4.0439   -2.4429
  -4.4829   -4.0882   -2.1116  -4.5151   -4.1546   -1.7866  -4.5624   -4.2297   -1.4717
  -4.6219   -4.3173   -1.1626  -4.6788   -4.4264   -0.8597  -4.7399   -4.5610   -0.5655
  -4.8152   -4.7193   -0.2856  -4.9025   -4.9070   -0.0222  -4.9932   -5.1203    0.2141
  -5.0858   -5.3612    0.4197  -5.1789   -5.6201    0.5988  -5.2860   -5.9019    0.7492
  -5.4008   -6.2039    0.8581  -5.5138   -6.5182    0.9352  -5.6274   -6.8379    0.9782
  -5.7436   -7.1550    0.9666  -5.8487   -7.4608    0.9185  -5.9490   -7.7596    0.8404
  -6.0589   -8.0431    0.7263  -6.1693   -8.3122    0.5888  -6.2659   -8.5587    0.4084
  -6.3493   -8.7920    0.2117  -4.5770   -5.6537  -13.4019  -4.5974   -5.6404  -13.1283
  -4.6010   -5.6210  -12.8589  -4.5897   -5.5852  -12.5969  -4.5708   -5.5538  -12.3298
  -4.5868   -5.5442  -12.0539  -4.5787   -5.5291  -11.7802  -4.5352   -5.4869  -11.5185
  -4.4963   -5.4351  -11.2508  -4.4680   -5.3886  -10.9863  -4.4447   -5.3583  -10.7178
  -4.4147   -5.3201  -10.4444  -4.3847   -5.2814  -10.1612  -4.3567   -5.2315   -9.8689
  -4.3295   -5.1688   -9.5730  -4.3206   -5.1129   -9.2750  -4.3083   -5.0543   -8.9701
  -4.2864   -4.9951   -8.6676  -4.2610   -4.9328   -8.3610  -4.2416   -4.8640   -8.0474
  -4.2208   -4.8029   -7.7274  -4.2114   -4.7343   -7.4061  -4.2055   -4.6695   -7.0834
  -4.1977   -4.6077   -6.7637  -4.1923   -4.5522   -6.4370  -4.1907   -4.4953   -6.1090
  -4.1842   -4.4352   -5.7790  -4.1765   -4.3745   -5.4510  -4.1719   -4.3069   -5.1239
  -4.1672   -4.2412   -4.7928  -4.1684   -4.1888   -4.4569  -4.1690   -4.1501   -4.1177
  -4.1748   -4.1235   -3.7789  -4.1860   -4.1029   -3.4416  -4.2011   -4.0855   -3.1070
  -4.2172   -4.0800   -2.7700  -4.2347   -4.1009   -2.4343  -4.2568   -4.1482   -2.1057
  -4.2842   -4.2176   -1.7811  -4.3275   -4.2961   -1.4636  -4.3905   -4.3846   -1.1570
  -4.4522   -4.4951   -0.8560  -4.5158   -4.6324   -0.5622  -4.5943   -4.7953   -0.2805
  -4.6802   -4.9832   -0.0211  -4.7723   -5.1959    0.2160  -4.8684   -5.4355    0.4211
  -4.9672   -5.6953    0.6000  -5.0787   -5.9699    0.7508  -5.1969   -6.2666    0.8646
  -5.3115   -6.5792    0.9413  -5.4270   -6.8996    0.9882  -5.5408   -7.2179    0.9747
  -5.6421   -7.5284    0.9188  -5.7406   -7.8313    0.8459  -5.8480   -8.1144    0.7266
  -5.9507   -8.3839    0.5927  -6.0435   -8.6253    0.4116  -6.1216   -8.8590    0.2126
  -4.5555   -5.8882  -13.3680  -4.5687   -5.8773  -13.1082  -4.5432   -5.8494  -12.8348
  -4.5491   -5.8251  -12.5514  -4.5511   -5.7954  -12.2923  -4.5590   -5.7809  -12.0252
  -4.5520   -5.7639  -11.7513  -4.5427   -5.7275  -11.4832  -4.4864   -5.6760  -11.2253
  -4.4074   -5.6265  -10.9671  -4.3674   -5.5873  -10.6992  -4.3335   -5.5417  -10.4221
  -4.3000   -5.4946  -10.1300  -4.2632   -5.4338   -9.8327  -4.2351   -5.3709   -9.5340
  -4.2096   -5.3053   -9.2343  -4.1800   -5.2373   -8.9399  -4.1553   -5.1716   -8.6386
  -4.1271   -5.1025   -8.3329  -4.1020   -5.0304   -8.0223  -4.0747   -4.9560   -7.7110
  -4.0573   -4.8809   -7.3896  -4.0382   -4.8082   -7.0692  -4.0239   -4.7338   -6.7483
  -4.0137   -4.6698   -6.4265  -4.0120   -4.6139   -6.0971  -4.0074   -4.5556   -5.7669
  -4.0025   -4.4957   -5.4377  -3.9976   -4.4278   -5.1069  -3.9871   -4.3530   -4.7782
  -3.9829   -4.2934   -4.4458  -3.9802   -4.2572   -4.1076  -3.9819   -4.2295   -3.7689
  -3.9884   -4.2040   -3.4331  -3.9971   -4.1859   -3.0988  -4.0098   -4.1787   -2.7662
  -4.0229   -4.1963   -2.4315  -4.0372   -4.2380   -2.0984  -4.0628   -4.3021   -1.7736
  -4.1028   -4.3790   -1.4522  -4.1638   -4.4689   -1.1413  -4.2306   -4.5799   -0.8409
  -4.2975   -4.7175   -0.5504  -4.3761   -4.8799   -0.2746  -4.4598   -5.0700   -0.0203
  -4.5545   -5.2789    0.2124  -4.6541   -5.5132    0.4208  -4.7597   -5.7705    0.6003
  -4.8757   -6.0446    0.7548  -4.9936   -6.3357    0.8740  -5.1098   -6.6428    0.9483
  -5.2234   -6.9587    0.9931  -5.3390   -7.2777    0.9846  -5.4387   -7.5931    0.9326
  -5.5352   -7.9013    0.8578  -5.6357   -8.1848    0.7347  -5.7318   -8.4548    0.5967
  -5.8194   -8.6955    0.4114  -5.8896   -8.9246    0.2115  -4.7386   -6.0784  -13.3430
  -4.6762   -6.0818  -13.0880  -4.6351   -6.0667  -12.8138  -4.6077   -6.0620  -12.5593
  -4.6332   -6.0201  -12.2843  -4.6389   -6.0084  -12.0023  -4.6322   -5.9899  -11.7413
  -4.6109   -5.9639  -11.4769  -4.5324   -5.9137  -11.2152  -4.4740   -5.8706  -10.9503
  -4.4234   -5.8227  -10.6740  -4.3833   -5.7691  -10.3830  -4.3304   -5.7153  -10.0876
  -4.2786   -5.6574   -9.7876  -4.2355   -5.5951   -9.4908  -4.1887   -5.5294   -9.1926
  -4.1405   -5.4569   -8.8995  -4.0975   -5.3869   -8.6052  -4.0598   -5.3083   -8.3035
  -4.0218   -5.2351   -7.9978  -3.9916   -5.1562   -7.6890  -3.9630   -5.0731   -7.3757
  -3.9231   -4.9863   -7.0593  -3.8999   -4.9102   -6.7388  -3.8903   -4.8440   -6.4134
  -3.8808   -4.7770   -6.0830  -3.8672   -4.7156   -5.7511  -3.8547   -4.6505   -5.4196
  -3.8512   -4.5789   -5.0910  -3.8426   -4.5100   -4.7611  -3.8305   -4.4480   -4.4323
  -3.8193   -4.4058   -4.1008  -3.8146   -4.3719   -3.7648  -3.8132   -4.3421   -3.4284
  -3.8124   -4.3204   -3.0955  -3.8193   -4.3107   -2.7628  -3.8258   -4.3232   -2.4306
  -3.8342   -4.3579   -2.1003  -3.8544   -4.4078   -1.7678  -3.8947   -4.4804   -1.4414
  -3.9475   -4.5669   -1.1233  -4.0121   -4.6783   -0.8257  -4.0802   -4.8146   -0.5420
  -4.1591   -4.9740   -0.2675  -4.2435   -5.1609   -0.0132  -4.3371   -5.3667    0.2179
  -4.4409   -5.5944    0.4256  -4.5539   -5.8461    0.6061  -4.6705   -6.1155    0.7612
  -4.7870   -6.4029    0.8847  -4.9069   -6.7096    0.9581  -5.0212   -7.0228    0.9962
  -5.1367   -7.3388    0.9922  -5.2368   -7.6531    0.9508  -5.3314   -7.9638    0.8741
  -5.4221   -8.2508    0.7487  -5.5124   -8.5229    0.6033  -5.5934   -8.7655    0.4150
  -5.6523   -8.9913    0.2093  -4.9299   -6.2406  -13.3537  -4.8615   -6.2365  -13.0964
  -4.8195   -6.2175  -12.8221  -4.7949   -6.2391  -12.5252  -4.7828   -6.2344  -12.2622
  -4.7489   -6.2369  -12.0325  -4.7258   -6.2289  -11.7652  -4.6877   -6.1942  -11.4891
  -4.6758   -6.1471  -11.2140  -4.6125   -6.0871  -10.9405  -4.5508   -6.0310  -10.6555
  -4.4873   -5.9812  -10.3612  -4.4243   -5.9309  -10.0623  -4.3591   -5.8737   -9.7612
  -4.3005   -5.8184   -9.4580  -4.2307   -5.7565   -9.1585  -4.1641   -5.6887   -8.8629
  -4.1024   -5.6116   -8.5686  -4.0543   -5.5357   -8.2681  -4.0138   -5.4537   -7.9624
  -3.9649   -5.3700   -7.6531  -3.9214   -5.2815   -7.3420  -3.8747   -5.1938   -7.0302
  -3.8309   -5.1110   -6.7140  -3.8031   -5.0394   -6.3907  -3.7912   -4.9652   -6.0640
  -3.7704   -4.9008   -5.7330  -3.7526   -4.8336   -5.4015  -3.7414   -4.7610   -5.0722
  -3.7271   -4.6926   -4.7446  -3.7106   -4.6335   -4.4168  -3.6919   -4.5882   -4.0868
  -3.6778   -4.5453   -3.7556  -3.6659   -4.5107   -3.4235  -3.6548   -4.4834   -3.0895
  -3.6468   -4.4656   -2.7580  -3.6390   -4.4677   -2.4278  -3.6398   -4.4898   -2.0977
  -3.6598   -4.5325   -1.7679  -3.6969   -4.5978   -1.4431  -3.7416   -4.6827   -1.1272
  -3.7987   -4.7881   -0.8218  -3.8673   -4.9241   -0.5358  -3.9510   -5.0771   -0.2622
  -4.0280   -5.2574   -0.0025  -4.1227   -5.4594    0.2330  -4.2285   -5.6825    0.4391
  -4.3487   -5.9268    0.6174  -4.4639   -6.1933    0.7713  -4.5851   -6.4752    0.8951
  -4.7037   -6.7786    0.9746  -4.8181   -7.0916    1.0040  -4.9316   -7.4007    1.0015
  -5.0335   -7.7148    0.9673  -5.1278   -8.0231    0.8919  -5.2107   -8.3150    0.7646
  -5.2952   -8.5853    0.6157  -5.3635   -8.8329    0.4274  -5.4151   -9.0543    0.2148
  -5.0832   -6.4198  -13.3505  -5.0291   -6.4090  -13.0873  -4.9597   -6.4241  -12.8348
  -4.8944   -6.4417  -12.5840  -4.9002   -6.4511  -12.3049  -4.8678   -6.4590  -12.0274
  -4.8374   -6.4456  -11.7686  -4.7797   -6.4246  -11.5008  -4.7415   -6.3866  -11.2175
  -4.6863   -6.3311  -10.9347  -4.6308   -6.2669  -10.6537  -4.5681   -6.2086  -10.3581
  -4.5064   -6.1517  -10.0490  -4.4504   -6.0972   -9.7463  -4.3932   -6.0365   -9.4429
  -4.3267   -5.9779   -9.1404  -4.2562   -5.9111   -8.8434  -4.1851   -5.8354   -8.5428
  -4.1219   -5.7568   -8.2387  -4.0589   -5.6744   -7.9293  -3.9990   -5.5852   -7.6174
  -3.9419   -5.4933   -7.3060  -3.8890   -5.4054   -6.9944  -3.8310   -5.3238   -6.6809
  -3.7848   -5.2455   -6.3633  -3.7532   -5.1718   -6.0398  -3.7237   -5.1036   -5.7133
  -3.6975   -5.0339   -5.3831  -3.6721   -4.9617   -5.0547  -3.6473   -4.8964   -4.7235
  -3.6219   -4.8389   -4.3979  -3.5993   -4.7902   -4.0715  -3.5740   -4.7443   -3.7420
  -3.5485   -4.7022   -3.4113  -3.5239   -4.6664   -3.0782  -3.4986   -4.6460   -2.7489
  -3.4777   -4.6420   -2.4264  -3.4701   -4.6515   -2.0978  -3.4811   -4.6823   -1.7689
  -3.5093   -4.7383   -1.4453  -3.5470   -4.8175   -1.1285  -3.5972   -4.9150   -0.8224
  -3.6654   -5.0431   -0.5327  -3.7449   -5.1913   -0.2595  -3.8185   -5.3613    0.0063
  -3.9104   -5.5533    0.2498  -4.0217   -5.7758    0.4622  -4.1451   -6.0176    0.6389
  -4.2635   -6.2765    0.7885  -4.3867   -6.5561    0.9141  -4.5014   -6.8520    0.9907
  -4.6175   -7.1621    1.0221  -4.7313   -7.4736    1.0162  -4.8337   -7.7875    0.9840
  -4.9270   -8.0961    0.9081  -5.0026   -8.3831    0.7811  -5.0767   -8.6525    0.6296
  -5.1334   -8.8969    0.4455  -5.1801   -9.1184    0.2250  -5.1787   -6.6546  -13.3834
  -5.0657   -6.6598  -13.1644  -4.9933   -6.6617  -12.9040  -4.9571   -6.6758  -12.6253
  -4.9043   -6.6856  -12.3459  -4.8715   -6.6958  -12.0637  -4.8191   -6.6885  -11.7917
  -4.7641   -6.6591  -11.5151  -4.7281   -6.6210  -11.2298  -4.6737   -6.5702  -10.9390
  -4.6257   -6.5026  -10.6483  -4.5889   -6.4388  -10.3537  -4.5475   -6.3821  -10.0490
  -4.5036   -6.3240   -9.7398  -4.4522   -6.2651   -9.4341  -4.3992   -6.1995   -9.1306
  -4.3436   -6.1332   -8.8236  -4.2769   -6.0523   -8.5233  -4.2080   -5.9709   -8.2128
  -4.1361   -5.8832   -7.9023  -4.0678   -5.7937   -7.5887  -4.0006   -5.7014   -7.2733
  -3.9391   -5.6130   -6.9600  -3.8750   -5.5333   -6.6462  -3.8100   -5.4539   -6.3318
  -3.7538   -5.3817   -6.0146  -3.7084   -5.3134   -5.6926  -3.6680   -5.2408   -5.3704
  -3.6349   -5.1712   -5.0423  -3.6017   -5.1067   -4.7169  -3.5630   -5.0557   -4.3883
  -3.5271   -4.9997   -4.0608  -3.4912   -4.9535   -3.7321  -3.4576   -4.9086   -3.4042
  -3.4216   -4.8726   -3.0789  -3.3818   -4.8511   -2.7544  -3.3466   -4.8364   -2.4281
  -3.3263   -4.8364   -2.1010  -3.3250   -4.8581   -1.7725  -3.3412   -4.9041   -1.4486
  -3.3702   -4.9738   -1.1315  -3.4101   -5.0629   -0.8234  -3.4720   -5.1756   -0.5310
  -3.5415   -5.3133   -0.2541  -3.6195   -5.4721    0.0138  -3.7080   -5.6598    0.2682
  -3.8177   -5.8745    0.4864  -3.9445   -6.1124    0.6690  -4.0669   -6.3712    0.8176
  -4.1875   -6.6418    0.9384  -4.3064   -6.9378    1.0182  -4.4227   -7.2443    1.0468
  -4.5335   -7.5538    1.0422  -4.6362   -7.8618    1.0054  -4.7243   -8.1697    0.9271
  -4.7968   -8.4583    0.7956  -4.8563   -8.7247    0.6430  -4.9074   -8.9708    0.4561
  -4.9480   -9.1857    0.2332  -5.0961   -6.8841  -13.4592  -4.9968   -6.8851  -13.2291
  -4.9149   -6.8843  -12.9616  -4.8408   -6.8743  -12.6919  -4.7736   -6.8704  -12.4191
  -4.7260   -6.8816  -12.1345  -4.6864   -6.8769  -11.8511  -4.6343   -6.8452  -11.5578
  -4.5917   -6.8041  -11.2594  -4.5620   -6.7671  -10.9579  -4.5367   -6.7136  -10.6561
  -4.5183   -6.6522  -10.3477  -4.4830   -6.5971  -10.0423  -4.4570   -6.5446   -9.7316
  -4.4381   -6.4888   -9.4268  -4.4014   -6.4251   -9.1166  -4.3517   -6.3493   -8.8033
  -4.2958   -6.2724   -8.4912  -4.2451   -6.1855   -8.1804  -4.1892   -6.0946   -7.8692
  -4.1291   -6.0036   -7.5573  -4.0664   -5.9106   -7.2472  -3.9998   -5.8197   -6.9352
  -3.9209   -5.7406   -6.6190  -3.8444   -5.6659   -6.3063  -3.7836   -5.5910   -5.9874
  -3.7285   -5.5214   -5.6647  -3.6713   -5.4520   -5.3407  -3.6204   -5.3843   -5.0218
  -3.5703   -5.3186   -4.6990  -3.5231   -5.2670   -4.3759  -3.4740   -5.2148   -4.0491
  -3.4274   -5.1654   -3.7193  -3.3855   -5.1245   -3.3919  -3.3407   -5.0942   -3.0703
  -3.2922   -5.0663   -2.7503  -3.2467   -5.0498   -2.4278  -3.2116   -5.0443   -2.1052
  -3.1930   -5.0538   -1.7825  -3.1932   -5.0883   -1.4598  -3.2110   -5.1473   -1.1411
  -3.2401   -5.2274   -0.8284  -3.2925   -5.3297   -0.5283  -3.3586   -5.4554   -0.2400
  -3.4310   -5.6086    0.0351  -3.5165   -5.7842    0.2893  -3.6232   -5.9883    0.5178
  -3.7472   -6.2165    0.7074  -3.8734   -6.4728    0.8555  -3.9928   -6.7419    0.9773
  -4.1176   -7.0287    1.0545  -4.2297   -7.3377    1.0835  -4.3372   -7.6421    1.0741
  -4.4398   -7.9504    1.0310  -4.5227   -8.2489    0.9444  -4.5901   -8.5318    0.8123
  -4.6371   -8.7982    0.6558  -4.6847   -9.0389    0.4680  -4.7123   -9.2526    0.2385
  -4.9085   -6.9977  -13.5746  -4.8033   -6.9742  -13.3379  -4.7143   -6.9608  -13.0724
  -4.6391   -6.9532  -12.7931  -4.5684   -6.9475  -12.5089  -4.5103   -6.9433  -12.2182
  -4.4703   -6.9332  -11.9183  -4.4293   -6.9174  -11.6192  -4.3937   -6.9019  -11.3095
  -4.3733   -6.8807  -10.9917  -4.3534   -6.8389  -10.6769  -4.3410   -6.7907  -10.3625
  -4.3327   -6.7592  -10.0453  -4.3277   -6.7264   -9.7315  -4.3176   -6.6767   -9.4149
  -4.2967   -6.6119   -9.0997  -4.2702   -6.5470   -8.7846  -4.2381   -6.4777   -8.4722
  -4.2042   -6.3992   -8.1579  -4.1690   -6.3121   -7.8434  -4.1278   -6.2203   -7.5300
  -4.0720   -6.1257   -7.2173  -4.0139   -6.0342   -6.9104  -3.9452   -5.9538   -6.6020
  -3.8746   -5.8754   -6.2874  -3.8187   -5.7999   -5.9687  -3.7580   -5.7281   -5.6418
  -3.6920   -5.6647   -5.3161  -3.6270   -5.5946   -4.9924  -3.5682   -5.5326   -4.6729
  -3.5115   -5.4799   -4.3501  -3.4467   -5.4345   -4.0324  -3.3880   -5.3839   -3.7173
  -3.3314   -5.3471   -3.3976  -3.2755   -5.3179   -3.0794  -3.2199   -5.2906   -2.7613
  -3.1706   -5.2718   -2.4429  -3.1230   -5.2631   -2.1187  -3.0885   -5.2640   -1.7932
  -3.0678   -5.2877   -1.4700  -3.0677   -5.3349   -1.1499  -3.0868   -5.4085   -0.8358
  -3.1295   -5.4973   -0.5276  -3.1844   -5.6111   -0.2353  -3.2473   -5.7527    0.0440
  -3.3292   -5.9169    0.3089  -3.4312   -6.1070    0.5469  -3.5551   -6.3276    0.7470
  -3.6781   -6.5771    0.9025  -3.8071   -6.8454    1.0228  -3.9279   -7.1355    1.0975
  -4.0423   -7.4347    1.1249  -4.1456   -7.7444    1.1101  -4.2429   -8.0431    1.0565
  -4.3220   -8.3413    0.9598  -4.3804   -8.6199    0.8243  -4.4211   -8.8775    0.6623
  -4.4587   -9.1155    0.4693  -4.4788   -9.3162    0.2425  -4.6997   -6.9552  -13.7121
  -4.6131   -6.9033  -13.4722  -4.5196   -6.8975  -13.1968  -4.4405   -6.8935  -12.9118
  -4.3688   -6.8894  -12.6138  -4.3059   -6.8868  -12.3074  -4.2595   -6.8878  -11.9949
  -4.2152   -6.8882  -11.6799  -4.1792   -6.8818  -11.3597  -4.1572   -6.8666  -11.0378
  -4.1390   -6.8529  -10.7101  -4.1295   -6.8423  -10.3807  -4.1223   -6.8261  -10.0528
  -4.1206   -6.8049   -9.7306  -4.1203   -6.7713   -9.4138  -4.1138   -6.7301   -9.0961
  -4.1015   -6.6862   -8.7764  -4.0901   -6.6318   -8.4546  -4.0789   -6.5698   -8.1369
  -4.0685   -6.4967   -7.8207  -4.0475   -6.4147   -7.5055  -4.0143   -6.3313   -7.2009
  -3.9666   -6.2443   -6.8898  -3.9143   -6.1622   -6.5747  -3.8580   -6.0855   -6.2612
  -3.8122   -6.0093   -5.9397  -3.7676   -5.9407   -5.6186  -3.7081   -5.8718   -5.2967
  -3.6430   -5.8089   -4.9707  -3.5810   -5.7459   -4.6530  -3.5169   -5.6959   -4.3347
  -3.4460   -5.6584   -4.0230  -3.3740   -5.6100   -3.7167  -3.3012   -5.5714   -3.4045
  -3.2320   -5.5407   -3.0859  -3.1687   -5.5186   -2.7706  -3.1132   -5.4985   -2.4533
  -3.0592   -5.4857   -2.1292  -3.0093   -5.4808   -1.8039  -2.9688   -5.4995   -1.4819
  -2.9511   -5.5371   -1.1644  -2.9563   -5.6027   -0.8482  -2.9788   -5.6786   -0.5413
  -3.0223   -5.7783   -0.2403  -3.0765   -5.9079    0.0472  -3.1465   -6.0603    0.3180
  -3.2463   -6.2359    0.5675  -3.3598   -6.4428    0.7772  -3.4937   -6.6823    0.9473
  -3.6192   -6.9509    1.0744  -3.7397   -7.2382    1.1483  -3.8550   -7.5393    1.1729
  -3.9566   -7.8414    1.1549  -4.0482   -8.1400    1.0863  -4.1182   -8.4345    0.9796
  -4.1719   -8.7068    0.8379  -4.2035   -8.9598    0.6648  -4.2321   -9.1847    0.4706
  -4.2388   -9.3798    0.2373  -4.5867   -6.7830  -13.8779  -4.4995   -6.7391  -13.6243
  -4.4061   -6.7246  -13.3432  -4.3206   -6.7223  -13.0341  -4.2419   -6.7307  -12.7163
  -4.1624   -6.7430  -12.3918  -4.0958   -6.7522  -12.0651  -4.0466   -6.7578  -11.7372
  -4.0066   -6.7671  -11.4045  -3.9715   -6.7712  -11.0718  -3.9442   -6.7725  -10.7366
  -3.9285   -6.7775  -10.3970  -3.9131   -6.7809  -10.0641  -3.9018   -6.7768   -9.7384
  -3.9002   -6.7615   -9.4144  -3.8955   -6.7433   -9.0920  -3.8932   -6.7359   -8.7676
  -3.8925   -6.7089   -8.4434  -3.8944   -6.6716   -8.1163  -3.8974   -6.6244   -7.8008
  -3.8892   -6.5631   -7.4903  -3.8755   -6.4932   -7.1721  -3.8566   -6.4240   -6.8556
  -3.8259   -6.3538   -6.5440  -3.7782   -6.2763   -6.2324  -3.7485   -6.2072   -5.9167
  -3.7260   -6.1461   -5.5983  -3.6942   -6.0809   -5.2694  -3.6384   -6.0176   -4.9509
  -3.5810   -5.9627   -4.6326  -3.5153   -5.9162   -4.3251  -3.4506   -5.8802   -4.0129
  -3.3682   -5.8355   -3.7005  -3.2933   -5.7909   -3.3870  -3.2189   -5.7671   -3.0746
  -3.1506   -5.7461   -2.7612  -3.0855   -5.7246   -2.4469  -3.0231   -5.7096   -2.1290
  -2.9608   -5.7073   -1.8138  -2.9031   -5.7201   -1.5039  -2.8681   -5.7543   -1.1884
  -2.8512   -5.8055   -0.8749  -2.8528   -5.8739   -0.5599  -2.8808   -5.9608   -0.2587
  -2.9187   -6.0765    0.0313  -2.9851   -6.2116    0.3163  -3.0713   -6.3813    0.5774
  -3.1838   -6.5798    0.8011  -3.3084   -6.8034    0.9827  -3.4371   -7.0619    1.1239
  -3.5580   -7.3529    1.2036  -3.6711   -7.6490    1.2307  -3.7751   -7.9462    1.2018
  -3.8537   -8.2529    1.1230  -3.9216   -8.5281    1.0030  -3.9575   -8.7959    0.8518
  -3.9853   -9.0371    0.6709  -4.0023   -9.2538    0.4644  -3.9988   -9.4348    0.2348
  -4.5381   -6.5542  -14.0659  -4.4639   -6.5184  -13.8101  -4.3700   -6.5212  -13.4829
  -4.2696   -6.5256  -13.1480  -4.1731   -6.5400  -12.8105  -4.0862   -6.5552  -12.4682
  -4.0077   -6.5682  -12.1220  -3.9390   -6.5801  -11.7762  -3.8881   -6.5905  -11.4345
  -3.8449   -6.6056  -11.0950  -3.8039   -6.6224  -10.7532  -3.7743   -6.6349  -10.4104
  -3.7444   -6.6488  -10.0702  -3.7199   -6.6593   -9.7396  -3.7060   -6.6663   -9.4089
  -3.6905   -6.6749   -9.0816  -3.6834   -6.6874   -8.7559  -3.6799   -6.6906   -8.4294
  -3.6801   -6.6794   -8.1084  -3.6847   -6.6569   -7.7900  -3.6838   -6.6225   -7.4667
  -3.6819   -6.5929   -7.1488  -3.6818   -6.5521   -6.8327  -3.6681   -6.4981   -6.5160
  -3.6485   -6.4426   -6.2001  -3.6353   -6.3838   -5.8846  -3.6218   -6.3204   -5.5732
  -3.6140   -6.2744   -5.2656  -3.5938   -6.2257   -4.9391  -3.5617   -6.1809   -4.6180
  -3.5018   -6.1402   -4.3082  -3.4393   -6.0943   -3.9985  -3.3680   -6.0553   -3.6831
  -3.2976   -6.0149   -3.3727  -3.2343   -5.9869   -3.0603  -3.1643   -5.9675   -2.7413
  -3.0976   -5.9445   -2.4216  -3.0291   -5.9392   -2.1112  -2.9512   -5.9394   -1.8122
  -2.8781   -5.9520   -1.5076  -2.8155   -5.9796   -1.2042  -2.7730   -6.0232   -0.8987
  -2.7535   -6.0802   -0.5904  -2.7622   -6.1577   -0.2846  -2.7914   -6.2610    0.0098
  -2.8407   -6.3827    0.2966  -2.9098   -6.5392    0.5717  -3.0116   -6.7272    0.8079
  -3.1242   -6.9395    1.0092  -3.2539   -7.1909    1.1638  -3.3763   -7.4716    1.2526
  -3.4945   -7.7642    1.2889  -3.5930   -8.0621    1.2546  -3.6674   -8.3544    1.1678
  -3.7135   -8.6341    1.0370  -3.7541   -8.8803    0.8698  -3.7640   -9.1145    0.6821
  -3.7707   -9.3208    0.4681  -3.7573   -9.4942    0.2350  -4.5336   -6.2923  -14.2791
  -4.4604   -6.3085  -13.9326  -4.3697   -6.3135  -13.5794  -4.2706   -6.3222  -13.2250
  -4.1736   -6.3369  -12.8689  -4.0779   -6.3512  -12.5135  -3.9914   -6.3658  -12.1584
  -3.9172   -6.3764  -11.8043  -3.8516   -6.3880  -11.4505  -3.7921   -6.4046  -11.1005
  -3.7410   -6.4236  -10.7522  -3.6924   -6.4450  -10.4049  -3.6382   -6.4650  -10.0650
  -3.5958   -6.4883   -9.7284  -3.5605   -6.5099   -9.3968  -3.5256   -6.5335   -9.0651
  -3.5078   -6.5588   -8.7374  -3.4936   -6.5759   -8.4125  -3.4817   -6.5880   -8.0894
  -3.4753   -6.6021   -7.7666  -3.4685   -6.6046   -7.4436  -3.4661   -6.6008   -7.1232
  -3.4653   -6.5948   -6.8061  -3.4634   -6.5760   -6.4947  -3.4615   -6.5477   -6.1800
  -3.4640   -6.5127   -5.8620  -3.4689   -6.4813   -5.5517  -3.4687   -6.4288   -5.2376
  -3.4706   -6.3998   -4.9300  -3.4677   -6.3784   -4.6236  -3.4474   -6.3494   -4.3042
  -3.4074   -6.3129   -3.9899  -3.3511   -6.2731   -3.6790  -3.2748   -6.2342   -3.3586
  -3.2267   -6.1999   -3.0392  -3.1837   -6.1832   -2.7205  -3.1225   -6.1669   -2.4091
  -3.0496   -6.1679   -2.0987  -2.9696   -6.1756   -1.7967  -2.8844   -6.1875   -1.5060
  -2.7945   -6.2130   -1.2134  -2.7257   -6.2522   -0.9192  -2.6882   -6.2983   -0.6195
  -2.6820   -6.3689   -0.3112  -2.6859   -6.4630   -0.0128  -2.7146   -6.5803    0.2830
  -2.7714   -6.7151    0.5487  -2.8528   -6.8825    0.7982  -2.9543   -7.0845    1.0226
  -3.0711   -7.3265    1.1873  -3.1950   -7.6086    1.2895  -3.3151   -7.8908    1.3409
  -3.4082   -8.1845    1.3107  -3.4778   -8.4718    1.2175  -3.5212   -8.7357    1.0759
  -3.5369   -8.9832    0.8966  -3.5497   -9.1933    0.6985  -3.5366   -9.3825    0.4845
  -3.5162   -9.5492    0.2442  -4.5539   -6.0924  -14.3691  -4.4671   -6.1024  -13.9968
  -4.3809   -6.1115  -13.6233  -4.2917   -6.1215  -13.2520  -4.2005   -6.1362  -12.8838
  -4.1112   -6.1500  -12.5179  -4.0220   -6.1619  -12.1563  -3.9487   -6.1742  -11.7932
  -3.8764   -6.1896  -11.4340  -3.7996   -6.2023  -11.0805  -3.7305   -6.2173  -10.7299
  -3.6645   -6.2400  -10.3828  -3.5976   -6.2618  -10.0379  -3.5387   -6.2873   -9.6994
  -3.4823   -6.3155   -9.3605  -3.4260   -6.3450   -9.0289  -3.3838   -6.3789   -8.7017
  -3.3539   -6.4098   -8.3767  -3.3269   -6.4363   -8.0534  -3.3038   -6.4668   -7.7304
  -3.2805   -6.4967   -7.4130  -3.2569   -6.5346   -7.0952  -3.2484   -6.5562   -6.7821
  -3.2442   -6.5696   -6.4614  -3.2479   -6.5722   -6.1424  -3.2519   -6.5582   -5.8306
  -3.2617   -6.5483   -5.5158  -3.2797   -6.5473   -5.2080  -3.2891   -6.5252   -4.9034
  -3.3001   -6.5191   -4.5912  -3.2993   -6.5121   -4.2835  -3.2927   -6.4967   -3.9730
  -3.2675   -6.4729   -3.6591  -3.2380   -6.4446   -3.3501  -3.2045   -6.4178   -3.0333
  -3.1627   -6.3965   -2.7203  -3.1068   -6.3865   -2.3988  -3.0496   -6.4001   -2.0875
  -2.9892   -6.4095   -1.7891  -2.9020   -6.4245   -1.4977  -2.8028   -6.4485   -1.2145
  -2.7213   -6.4894   -0.9291  -2.6664   -6.5306   -0.6345  -2.6332   -6.5855   -0.3386
  -2.6091   -6.6739   -0.0409  -2.6098   -6.7695    0.2486  -2.6433   -6.8959    0.5272
  -2.7063   -7.0540    0.7853  -2.7953   -7.2462    1.0172  -2.9022   -7.4877    1.1973
  -3.0138   -7.7502    1.3122  -3.1260   -8.0279    1.3720  -3.2215   -8.3202    1.3598
  -3.2833   -8.5940    1.2696  -3.3190   -8.8524    1.1217  -3.3350   -9.0757    0.9380
  -3.3243   -9.2782    0.7233  -3.3130   -9.4506    0.4963  -3.2813   -9.6013    0.2531
  -4.5396   -5.8980  -14.2587  -4.4563   -5.8964  -13.9113  -4.3841   -5.9122  -13.5537
  -4.3057   -5.9246  -13.1934  -4.2355   -5.9428  -12.8291  -4.1567   -5.9601  -12.4657
  -4.0823   -5.9744  -12.1035  -4.0024   -5.9871  -11.7437  -3.9267   -6.0013  -11.3838
  -3.8471   -6.0097  -11.0273  -3.7730   -6.0217  -10.6761  -3.7022   -6.0375  -10.3261
  -3.6236   -6.0557   -9.9850  -3.5470   -6.0800   -9.6442  -3.4738   -6.1089   -9.3077
  -3.4082   -6.1372   -8.9725  -3.3426   -6.1709   -8.6472  -3.2882   -6.2020   -8.3260
  -3.2328   -6.2420   -8.0043  -3.1799   -6.2859   -7.6868  -3.1393   -6.3356   -7.3690
  -3.1029   -6.3831   -7.0511  -3.0747   -6.4242   -6.7325  -3.0598   -6.4564   -6.4160
  -3.0534   -6.4767   -6.0988  -3.0387   -6.5012   -5.7818  -3.0414   -6.5285   -5.4727
  -3.0548   -6.5575   -5.1655  -3.0696   -6.5812   -4.8617  -3.0934   -6.5923   -4.5615
  -3.1002   -6.6072   -4.2524  -3.1096   -6.6278   -3.9451  -3.1156   -6.6354   -3.6413
  -3.1190   -6.6288   -3.3298  -3.1202   -6.6183   -3.0221  -3.0920   -6.6007   -2.7083
  -3.0697   -6.6043   -2.3985  -3.0298   -6.6230   -2.0924  -2.9717   -6.6361   -1.7926
  -2.8972   -6.6618   -1.4989  -2.8023   -6.6900   -1.2197  -2.7272   -6.7286   -0.9404
  -2.6561   -6.7569   -0.6507  -2.5986   -6.8163   -0.3638  -2.5546   -6.8868   -0.0785
  -2.5279   -6.9807    0.2118  -2.5357   -7.0923    0.4925  -2.5704   -7.2363    0.7610
  -2.6417   -7.4185    0.9995  -2.7349   -7.6452    1.1863  -2.8340   -7.9035    1.3301
  -2.9341   -8.1706    1.3891  -3.0269   -8.4486    1.3982  -3.0841   -8.7292    1.3082
  -3.1169   -8.9737    1.1686  -3.1275   -9.1853    0.9734  -3.1056   -9.3664    0.7535
  -3.0821   -9.5284    0.5144  -3.0463   -9.6570    0.2604  -4.5048   -5.6389  -14.0075
  -4.4518   -5.6910  -13.7588  -4.3892   -5.7030  -13.4217  -4.3241   -5.7247  -13.0765
  -4.2662   -5.7455  -12.7254  -4.1989   -5.7659  -12.3730  -4.1361   -5.7848  -12.0164
  -4.0709   -5.8073  -11.6624  -4.0054   -5.8215  -11.3065  -3.9278   -5.8338  -10.9549
  -3.8519   -5.8409  -10.6011  -3.7786   -5.8564  -10.2518  -3.6984   -5.8667   -9.9053
  -3.6110   -5.8884   -9.5660  -3.5264   -5.9113   -9.2293  -3.4463   -5.9370   -8.8999
  -3.3705   -5.9616   -8.5736  -3.2896   -5.9918   -8.2550  -3.2113   -6.0328   -7.9390
  -3.1333   -6.0800   -7.6234  -3.0675   -6.1335   -7.3084  -3.0108   -6.1921   -6.9910
  -2.9672   -6.2396   -6.6719  -2.9340   -6.2784   -6.3545  -2.8933   -6.3281   -6.0351
  -2.8565   -6.3735   -5.7248  -2.8443   -6.4253   -5.4173  -2.8452   -6.4798   -5.1133
  -2.8541   -6.5268   -4.8099  -2.8684   -6.5740   -4.5074  -2.8760   -6.6322   -4.2107
  -2.8954   -6.6796   -3.9154  -2.9129   -6.7156   -3.6109  -2.9286   -6.7436   -3.3090
  -2.9438   -6.7486   -3.0011  -2.9474   -6.7691   -2.6965  -2.9462   -6.7965   -2.3947
  -2.9218   -6.8239   -2.0957  -2.8988   -6.8518   -1.8087  -2.8529   -6.8865   -1.5208
  -2.7821   -6.9275   -1.2406  -2.7098   -6.9578   -0.9573  -2.6373   -6.9907   -0.6802
  -2.5774   -7.0388   -0.3978  -2.5266   -7.1078   -0.1131  -2.4659   -7.1900    0.1713
  -2.4413   -7.2962    0.4543  -2.4516   -7.4224    0.7249  -2.4984   -7.5916    0.9593
  -2.5679   -7.8020    1.1679  -2.6480   -8.0500    1.3220  -2.7390   -8.3246    1.4081
  -2.8140   -8.5967    1.4162  -2.8777   -8.8624    1.3447  -2.9087   -9.1047    1.1981
  -2.9093   -9.3033    1.0014  -2.8878   -9.4688    0.7815  -2.8525   -9.6100    0.5345
  -2.8057   -9.7142    0.2671  -4.4697   -5.3756  -13.7513  -4.4306   -5.4422  -13.5217
  -4.3927   -5.4913  -13.2489  -4.3314   -5.5128  -12.9221  -4.2797   -5.5390  -12.5857
  -4.2307   -5.5653  -12.2434  -4.1777   -5.5898  -11.8997  -4.1311   -5.6118  -11.5520
  -4.0697   -5.6345  -11.2036  -4.0117   -5.6536  -10.8542  -3.9495   -5.6724  -10.5049
  -3.8774   -5.6862  -10.1558  -3.8035   -5.7059   -9.8129  -3.7134   -5.7214   -9.4726
  -3.6200   -5.7400   -9.1403  -3.5357   -5.7609   -8.8058  -3.4462   -5.7784   -8.4781
  -3.3476   -5.7994   -8.1576  -3.2554   -5.8386   -7.8434  -3.1656   -5.8823   -7.5314
  -3.0782   -5.9314   -7.2152  -3.0006   -5.9857   -6.9011  -2.9383   -6.0305   -6.5870
  -2.8771   -6.0742   -6.2713  -2.8169   -6.1255   -5.9601  -2.7563   -6.1818   -5.6455
  -2.7203   -6.2495   -5.3388  -2.6972   -6.3198   -5.0370  -2.6822   -6.3942   -4.7369
  -2.6710   -6.4746   -4.4423  -2.6706   -6.5541   -4.1511  -2.6800   -6.6263   -3.8586
  -2.6938   -6.6928   -3.5661  -2.7135   -6.7467   -3.2687  -2.7206   -6.7944   -2.9701
  -2.7329   -6.8441   -2.6742  -2.7441   -6.9085   -2.3898  -2.7379   -6.9611   -2.1072
  -2.7275   -7.0114   -1.8194  -2.7080   -7.0752   -1.5419  -2.6744   -7.1370   -1.2615
  -2.6307   -7.1716   -0.9828  -2.5823   -7.2126   -0.7022  -2.5137   -7.2541   -0.4233
  -2.4759   -7.3226   -0.1474  -2.4094   -7.3992    0.1363  -2.3599   -7.4936    0.4160
  -2.3525   -7.6192    0.6860  -2.3679   -7.7861    0.9321  -2.4068   -7.9808    1.1396
  -2.4683   -8.2122    1.3025  -2.5326   -8.4735    1.4143  -2.6060   -8.7357    1.4212
  -2.6605   -9.0019    1.3683  -2.6873   -9.2422    1.2299  -2.6734   -9.4323    1.0260
  -2.6617   -9.5862    0.7987  -2.6165   -9.6968    0.5382  -2.5681   -9.7693    0.2769
  -4.4489   -5.1141  -13.4908  -4.3985   -5.1929  -13.2759  -4.3567   -5.2503  -13.0242
  -4.3209   -5.2956  -12.7404  -4.2847   -5.3248  -12.4183  -4.2497   -5.3547  -12.0882
  -4.2120   -5.3811  -11.7545  -4.1725   -5.4089  -11.4168  -4.1266   -5.4360  -11.0766
  -4.0781   -5.4609  -10.7336  -4.0259   -5.4841  -10.3911  -3.9603   -5.5043  -10.0496
  -3.9016   -5.5336   -9.7013  -3.8283   -5.5605   -9.3670  -3.7379   -5.5831   -9.0320
  -3.6491   -5.6022   -8.7018  -3.5547   -5.6162   -8.3766  -3.4544   -5.6400   -8.0542
  -3.3468   -5.6709   -7.7333  -3.2487   -5.7072   -7.4173  -3.1549   -5.7532   -7.1031
  -3.0610   -5.7954   -6.7909  -2.9804   -5.8292   -6.4786  -2.8945   -5.8717   -6.1680
  -2.8196   -5.9239   -5.8562  -2.7482   -5.9805   -5.5444  -2.6833   -6.0429   -5.2351
  -2.6247   -6.1213   -4.9362  -2.5820   -6.2079   -4.6420  -2.5434   -6.3044   -4.3509
  -2.5233   -6.3999   -4.0623  -2.5142   -6.4900   -3.7775  -2.5119   -6.5742   -3.4905
  -2.5046   -6.6656   -3.2101  -2.5011   -6.7547   -2.9270  -2.5062   -6.8354   -2.6436
  -2.5122   -6.9171   -2.3650  -2.5068   -6.9975   -2.0860  -2.5060   -7.0905   -1.8179
  -2.4971   -7.1848   -1.5503  -2.4845   -7.2770   -1.2800  -2.4618   -7.3361   -1.0017
  -2.4449   -7.4034   -0.7245  -2.4215   -7.4702   -0.4525  -2.3864   -7.5300   -0.1755
  -2.3262   -7.6057    0.1006  -2.2735   -7.6927    0.3767  -2.2504   -7.8148    0.6491
  -2.2352   -7.9702    0.8901  -2.2536   -8.1525    1.0969  -2.2816   -8.3698    1.2819
  -2.3298   -8.6156    1.4007  -2.3906   -8.8859    1.4216  -2.4414   -9.1476    1.3770
  -2.4543   -9.3812    1.2396  -2.4434   -9.5657    1.0403  -2.4264   -9.6955    0.7949
  -2.3774   -9.7802    0.5433  -2.3271   -9.8261    0.2733  -4.3660   -4.8517  -13.2398
  -4.3275   -4.9435  -13.0333  -4.3161   -5.0087  -12.7912  -4.2929   -5.0616  -12.5233
  -4.2818   -5.1028  -12.2326  -4.2505   -5.1343  -11.9154  -4.2148   -5.1653  -11.5918
  -4.1802   -5.1954  -11.2654  -4.1459   -5.2292  -10.9333  -4.1151   -5.2577  -10.5987
  -4.0671   -5.2807  -10.2607  -4.0295   -5.3139   -9.9208  -3.9847   -5.3477   -9.5789
  -3.9244   -5.3822   -9.2393  -3.8495   -5.4168   -8.9103  -3.7696   -5.4459   -8.5797
  -3.6790   -5.4689   -8.2518  -3.5726   -5.4971   -7.9277  -3.4704   -5.5286   -7.6070
  -3.3728   -5.5614   -7.2883  -3.2773   -5.5955   -6.9802  -3.1779   -5.6297   -6.6719
  -3.0803   -5.6571   -6.3578  -2.9777   -5.6982   -6.0452  -2.8924   -5.7441   -5.7401
  -2.8084   -5.7936   -5.4249  -2.7220   -5.8515   -5.1175  -2.6463   -5.9219   -4.8182
  -2.5785   -6.0102   -4.5237  -2.5204   -6.1030   -4.2349  -2.4724   -6.2023   -3.9496
  -2.4253   -6.2997   -3.6627  -2.3898   -6.4043   -3.3910  -2.3519   -6.5111   -3.1127
  -2.3259   -6.6222   -2.8413  -2.3113   -6.7303   -2.5694  -2.2938   -6.8416   -2.3023
  -2.2773   -6.9616   -2.0416  -2.2712   -7.0732   -1.7821  -2.2630   -7.1878   -1.5258
  -2.2490   -7.3099   -1.2737  -2.2419   -7.4172   -1.0182  -2.2454   -7.5118   -0.7517
  -2.2197   -7.5764   -0.4672  -2.2133   -7.6850   -0.2099  -2.1797   -7.7701    0.0608
  -2.1522   -7.8622    0.3266  -2.1334   -7.9969    0.5868  -2.1121   -8.1489    0.8291
  -2.0995   -8.3067    1.0478  -2.0981   -8.5108    1.2480  -2.1223   -8.7594    1.3864
  -2.1736   -9.0132    1.4317  -2.2097   -9.2693    1.3750  -2.2175   -9.5015    1.2502
  -2.2047   -9.6834    1.0425  -2.1814   -9.7898    0.8002  -2.1322   -9.8566    0.5384
  -2.0697   -9.8770    0.2684  -4.2847   -4.5967  -12.9831  -4.2909   -4.6888  -12.7795
  -4.2647   -4.7677  -12.5535  -4.2517   -4.8255  -12.3009  -4.2283   -4.8740  -12.0231
  -4.2242   -4.9114  -11.7297  -4.1920   -4.9463  -11.4154  -4.1651   -4.9815  -11.0970
  -4.1409   -5.0125  -10.7754  -4.1176   -5.0474  -10.4486  -4.0871   -5.0800  -10.1171
  -4.0576   -5.1122   -9.7821  -4.0257   -5.1507   -9.4462  -3.9815   -5.1887   -9.1110
  -3.9225   -5.2245   -8.7770  -3.8506   -5.2597   -8.4480  -3.7714   -5.2987   -8.1184
  -3.6861   -5.3356   -7.7964  -3.5940   -5.3771   -7.4764  -3.5043   -5.4161   -7.1491
  -3.3971   -5.4439   -6.8383  -3.3032   -5.4827   -6.5269  -3.2073   -5.5173   -6.2179
  -3.1118   -5.5584   -5.9080  -3.0114   -5.5995   -5.6038  -2.9199   -5.6381   -5.3003
  -2.8281   -5.6928   -4.9972  -2.7432   -5.7583   -4.6887  -2.6544   -5.8340   -4.3977
  -2.5749   -5.9171   -4.1083  -2.4997   -6.0118   -3.8168  -2.4235   -6.1010   -3.5310
  -2.3558   -6.2092   -3.2576  -2.2865   -6.3209   -2.9869  -2.2301   -6.4392   -2.7208
  -2.1798   -6.5644   -2.4628  -2.1363   -6.6930   -2.2054  -2.1069   -6.8220   -1.9554
  -2.0777   -6.9567   -1.7060  -2.0497   -7.1024   -1.4682  -2.0251   -7.2427   -1.2264
  -2.0084   -7.3919   -0.9840  -2.0109   -7.5245   -0.7440  -2.0128   -7.6649   -0.4943
  -2.0020   -7.7884   -0.2412  -1.9922   -7.8820    0.0268  -1.9732   -7.9912    0.2878
  -1.9679   -8.1468    0.5282  -1.9508   -8.2891    0.7765  -1.9328   -8.4728    0.9913
  -1.9136   -8.6303    1.2074  -1.9144   -8.8657    1.3690  -1.9460   -9.1257    1.4184
  -1.9625   -9.3790    1.3668  -1.9788   -9.6008    1.2439  -1.9563   -9.7680    1.0445
  -1.9244   -9.8651    0.8018  -1.8787   -9.9190    0.5348  -1.8139   -9.9143    0.2675
  -4.2059   -4.3424  -12.7222  -4.2094   -4.4438  -12.5284  -4.2052   -4.5263  -12.3096
  -4.1964   -4.5900  -12.0680  -4.1605   -4.6487  -11.8089  -4.1485   -4.6923  -11.5226
  -4.1368   -4.7356  -11.2274  -4.1176   -4.7711  -10.9186  -4.1104   -4.8051  -10.6001
  -4.0995   -4.8397  -10.2824  -4.0784   -4.8737   -9.9598  -4.0507   -4.9116   -9.6332
  -4.0306   -4.9464   -9.3036  -4.0026   -4.9880   -8.9719  -3.9500   -5.0270   -8.6424
  -3.8961   -5.0674   -8.3112  -3.8366   -5.1126   -7.9855  -3.7674   -5.1577   -7.6620
  -3.6889   -5.1983   -7.3324  -3.5932   -5.2393   -7.0131  -3.5066   -5.2849   -6.6979
  -3.4225   -5.3273   -6.3806  -3.3383   -5.3744   -6.0747  -3.2484   -5.4227   -5.7662
  -3.1487   -5.4664   -5.4632  -3.0499   -5.5091   -5.1565  -2.9597   -5.5629   -4.8490
  -2.8674   -5.6239   -4.5524  -2.7799   -5.6915   -4.2454  -2.6820   -5.7745   -3.9573
  -2.5909   -5.8489   -3.6681  -2.4992   -5.9323   -3.3862  -2.4087   -6.0326   -3.1086
  -2.3128   -6.1377   -2.8375  -2.2254   -6.2496   -2.5827  -2.1446   -6.3732   -2.3252
  -2.0797   -6.5022   -2.0783  -2.0191   -6.6396   -1.8304  -1.9645   -6.7878   -1.5900
  -1.9091   -6.9464   -1.3559  -1.8520   -7.1184   -1.1332  -1.8114   -7.2943   -0.9062
  -1.7933   -7.4642   -0.6770  -1.7856   -7.6194   -0.4457  -1.7738   -7.7755   -0.2225
  -1.7641   -7.9135    0.0257  -1.7542   -8.0504    0.2819  -1.7486   -8.2200    0.5117
  -1.7479   -8.3796    0.7514  -1.7162   -8.5342    0.9885  -1.7104   -8.7301    1.1739
  -1.6985   -8.9382    1.3411  -1.7045   -9.1983    1.3945  -1.7139   -9.4462    1.3534
  -1.7141   -9.6632    1.2391  -1.6955   -9.8302    1.0461  -1.6551   -9.9162    0.7945
  -1.6111   -9.9581    0.5365  -1.5557   -9.9395    0.2678  -4.1612   -4.0932  -12.4626
  -4.1385   -4.1967  -12.2716  -4.1049   -4.2895  -12.0707  -4.0957   -4.3586  -11.8353
  -4.0901   -4.4224  -11.5866  -4.0661   -4.4784  -11.3132  -4.0444   -4.5230  -11.0245
  -4.0397   -4.5627  -10.7279  -4.0331   -4.6063  -10.4206  -4.0389   -4.6339  -10.1074
  -4.0192   -4.6755   -9.7911  -4.0059   -4.7099   -9.4727  -4.0030   -4.7438   -9.1493
  -3.9907   -4.7844   -8.8204  -3.9521   -4.8288   -8.4946  -3.9007   -4.8708   -8.1742
  -3.8565   -4.9120   -7.8467  -3.8009   -4.9668   -7.5187  -3.7303   -5.0103   -7.2015
  -3.6494   -5.0543   -6.8774  -3.5798   -5.1001   -6.5566  -3.5203   -5.1477   -6.2367
  -3.4394   -5.2096   -5.9216  -3.3550   -5.2580   -5.6136  -3.2653   -5.3078   -5.3092
  -3.1750   -5.3670   -5.0012  -3.0984   -5.4399   -4.6925  -3.0091   -5.5040   -4.3936
  -2.9206   -5.5742   -4.0925  -2.8267   -5.6483   -3.7951  -2.7225   -5.7222   -3.5082
  -2.6245   -5.8019   -3.2280  -2.5201   -5.8864   -2.9551  -2.4116   -5.9846   -2.6904
  -2.2936   -6.0885   -2.4250  -2.1995   -6.2025   -2.1722  -2.1126   -6.3271   -1.9202
  -2.0214   -6.4604   -1.6737  -1.9289   -6.6124   -1.4393  -1.8397   -6.7803   -1.2139
  -1.7606   -6.9604   -0.9916  -1.6879   -7.1533   -0.7796  -1.6358   -7.3282   -0.5608
  -1.6039   -7.5044   -0.3467  -1.5782   -7.6762   -0.1332  -1.5501   -7.8544    0.0912
  -1.5218   -8.0492    0.3050  -1.5215   -8.2307    0.5203  -1.5244   -8.3946    0.7556
  -1.5012   -8.5715    0.9796  -1.4826   -8.7631    1.1586  -1.4849   -8.9768    1.3058
  -1.4665   -9.2390    1.3818  -1.4579   -9.4866    1.3575  -1.4434   -9.6998    1.2350
  -1.4264   -9.8661    1.0441  -1.3942   -9.9455    0.8020  -1.3513   -9.9826    0.5426
  -1.2951   -9.9511    0.2736  -4.0575   -3.8501  -12.2120  -4.0223   -3.9636  -12.0296
  -3.9922   -4.0593  -11.8356  -3.9924   -4.1358  -11.6052  -3.9849   -4.1988  -11.3632
  -3.9615   -4.2623  -11.0974  -3.9521   -4.3084  -10.8190  -3.9525   -4.3544  -10.5297
  -3.9572   -4.3931  -10.2314  -3.9558   -4.4337   -9.9276  -3.9409   -4.4742   -9.6121
  -3.9437   -4.5056   -9.2978  -3.9437   -4.5459   -8.9817  -3.9478   -4.5876   -8.6638
  -3.9175   -4.6336   -8.3443  -3.8873   -4.6717   -8.0235  -3.8536   -4.7168   -7.7000
  -3.8080   -4.7665   -7.3801  -3.7488   -4.8169   -7.0572  -3.6978   -4.8713   -6.7353
  -3.6414   -4.9173   -6.4087  -3.5847   -4.9762   -6.0841  -3.5204   -5.0302   -5.7646
  -3.4464   -5.0852   -5.4535  -3.3713   -5.1509   -5.1404  -3.3061   -5.2269   -4.8337
  -3.2362   -5.3005   -4.5279  -3.1425   -5.3685   -4.2289  -3.0515   -5.4392   -3.9302
  -2.9528   -5.5058   -3.6369  -2.8535   -5.5841   -3.3490  -2.7530   -5.6690   -3.0632
  -2.6462   -5.7639   -2.7914  -2.5304   -5.8562   -2.5219  -2.4127   -5.9588   -2.2580
  -2.3075   -6.0651   -1.9966  -2.2037   -6.1886   -1.7445  -2.0970   -6.3265   -1.5002
  -1.9872   -6.4768   -1.2586  -1.8801   -6.6401   -1.0312  -1.7876   -6.8199   -0.8109
  -1.6794   -6.9894   -0.6097  -1.5893   -7.1718   -0.4020  -1.5015   -7.3574   -0.1903
  -1.4351   -7.5477    0.0078  -1.3725   -7.7549    0.1940  -1.3283   -7.9720    0.3804
  -1.3244   -8.1562    0.6105  -1.3197   -8.3295    0.8341  -1.2920   -8.5244    1.0203
  -1.2531   -8.7629    1.1767  -1.2630   -9.0031    1.2978  -1.2331   -9.2396    1.4002
  -1.2004   -9.5093    1.3800  -1.1837   -9.7177    1.2374  -1.1586   -9.8731    1.0454
  -1.1191   -9.9681    0.8037  -1.0853   -9.9982    0.5406  -1.0426   -9.9714    0.2714
  -3.9582   -3.6040  -11.9529  -3.8801   -3.7277  -11.7963  -3.8785   -3.8304  -11.5903
  -3.8821   -3.9089  -11.3754  -3.8606   -3.9864  -11.1391  -3.8450   -4.0490  -10.8837
  -3.8491   -4.0976  -10.6091  -3.8493   -4.1501  -10.3285  -3.8557   -4.1906  -10.0320
  -3.8584   -4.2343   -9.7370  -3.8640   -4.2685   -9.4311  -3.8740   -4.3068   -9.1174
  -3.8807   -4.3403   -8.8067  -3.8819   -4.3843   -8.4909  -3.8792   -4.4234   -8.1767
  -3.8558   -4.4752   -7.8604  -3.8429   -4.5219   -7.5430  -3.8222   -4.5695   -7.2242
  -3.7836   -4.6210   -6.9031  -3.7384   -4.6752   -6.5809  -3.6869   -4.7299   -6.2599
  -3.6351   -4.7807   -5.9334  -3.5701   -4.8380   -5.6123  -3.5023   -4.9001   -5.2900
  -3.4412   -4.9705   -4.9771  -3.3736   -5.0421   -4.6738  -3.3024   -5.1157   -4.3652
  -3.2244   -5.1846   -4.0615  -3.1477   -5.2681   -3.7620  -3.0617   -5.3544   -3.4729
  -2.9729   -5.4326   -3.1821  -2.8649   -5.5183   -2.8980  -2.7643   -5.6283   -2.6137
  -2.6671   -5.7408   -2.3432  -2.5533   -5.8516   -2.0766  -2.4389   -5.9588   -1.8132
  -2.3253   -6.0833   -1.5616  -2.2015   -6.2236   -1.3116  -2.0834   -6.3789   -1.0608
  -1.9753   -6.5505   -0.8320  -1.8591   -6.6998   -0.6091  -1.7377   -6.8662   -0.4017
  -1.6072   -7.0427   -0.2068  -1.4829   -7.2150   -0.0041  -1.3679   -7.4081    0.1828
  -1.2643   -7.6285    0.3398  -1.2141   -7.8388    0.5269  -1.1967   -8.0311    0.7307
  -1.1552   -8.2341    0.9525  -1.1021   -8.4638    1.1242  -1.0780   -8.7153    1.2645
  -1.0438   -8.9870    1.3577  -0.9967   -9.2465    1.4291  -0.9546   -9.4973    1.3958
  -0.9223   -9.7127    1.2471  -0.8901   -9.8739    1.0443  -0.8610   -9.9754    0.7985
  -0.8248   -9.9996    0.5371  -0.7843   -9.9955    0.2672  -3.8536   -3.3551  -11.7065
  -3.7868   -3.4889  -11.5561  -3.7622   -3.5950  -11.3577  -3.7668   -3.6846  -11.1507
  -3.7675   -3.7597  -10.9080  -3.7407   -3.8323  -10.6592  -3.7357   -3.8947  -10.3952
  -3.7407   -3.9459  -10.1199  -3.7515   -3.9874   -9.8340  -3.7504   -4.0340   -9.5350
  -3.7711   -4.0759   -9.2420  -3.7874   -4.1103   -8.9361  -3.7963   -4.1397   -8.6253
  -3.8030   -4.1827   -8.3192  -3.8018   -4.2248   -8.0034  -3.8081   -4.2666   -7.6890
  -3.8079   -4.3149   -7.3770  -3.7985   -4.3663   -7.0613  -3.7658   -4.4224   -6.7446
  -3.7319   -4.4776   -6.4223  -3.7071   -4.5274   -6.1026  -3.6598   -4.5876   -5.7812
  -3.6017   -4.6410   -5.4588  -3.5471   -4.7051   -5.1377  -3.4811   -4.7750   -4.8206
  -3.4086   -4.8481   -4.5083  -3.3532   -4.9246   -4.2004  -3.2767   -5.0009   -3.8959
  -3.2009   -5.0834   -3.5888  -3.1186   -5.1753   -3.2971  -3.0343   -5.2675   -3.0018
  -2.9400   -5.3594   -2.7216  -2.8362   -5.4673   -2.4311  -2.7351   -5.5862   -2.1522
  -2.6406   -5.7059   -1.8774  -2.5390   -5.8397   -1.6114  -2.4305   -5.9763   -1.3566
  -2.3091   -6.1306   -1.1105  -2.1943   -6.2831   -0.8646  -2.0637   -6.4412   -0.6306
  -1.9370   -6.5888   -0.4005  -1.8037   -6.7492   -0.2025  -1.6734   -6.9257   -0.0117
  -1.5274   -7.0944    0.1933  -1.3774   -7.2873    0.3678  -1.2647   -7.4957    0.5305
  -1.1701   -7.7014    0.7154  -1.1099   -7.9183    0.8939  -1.0329   -8.1413    1.0830
  -0.9530   -8.3961    1.2409  -0.9130   -8.6623    1.3817  -0.8449   -8.9438    1.4436
  -0.7705   -9.2156    1.4602  -0.7009   -9.4727    1.3997  -0.6651   -9.6896    1.2630
  -0.6332   -9.8571    1.0521  -0.6030   -9.9600    0.8104  -0.5674   -9.9929    0.5476
  -0.5314   -9.9908    0.2768  -3.7446   -3.1153  -11.4543  -3.6928   -3.2499  -11.3047
  -3.6709   -3.3629  -11.1235  -3.6580   -3.4645  -10.9134  -3.6415   -3.5411  -10.6803
  -3.6321   -3.6178  -10.4330  -3.6297   -3.6812  -10.1732  -3.6355   -3.7342   -9.9046
  -3.6426   -3.7852   -9.6263  -3.6520   -3.8328   -9.3365  -3.6586   -3.8789   -9.0401
  -3.6744   -3.9195   -8.7441  -3.6970   -3.9503   -8.4479  -3.7199   -3.9828   -8.1381
  -3.7301   -4.0252   -7.8234  -3.7361   -4.0687   -7.5141  -3.7391   -4.1096   -7.2075
  -3.7390   -4.1644   -6.8975  -3.7282   -4.2184   -6.5823  -3.7084   -4.2729   -6.2671
  -3.7021   -4.3267   -5.9442  -3.6636   -4.3841   -5.6245  -3.6200   -4.4441   -5.2990
  -3.5659   -4.5111   -4.9760  -3.5031   -4.5862   -4.6571  -3.4381   -4.6581   -4.3408
  -3.3706   -4.7335   -4.0303  -3.3016   -4.8119   -3.7249  -3.2212   -4.8978   -3.4189
  -3.1459   -4.9855   -3.1237  -3.0655   -5.0858   -2.8299  -2.9801   -5.1891   -2.5373
  -2.9027   -5.3157   -2.2549  -2.8064   -5.4330   -1.9737  -2.7104   -5.5600   -1.6926
  -2.6124   -5.6937   -1.4164  -2.5024   -5.8463   -1.1602  -2.3907   -5.9985   -0.9176
  -2.2669   -6.1509   -0.6751  -2.1333   -6.3052   -0.4414  -2.0020   -6.4691   -0.2044
  -1.8652   -6.6432    0.0074  -1.7168   -6.8189    0.2020  -1.5685   -6.9970    0.3968
  -1.4220   -7.1914    0.5758  -1.2863   -7.4004    0.7388  -1.1502   -7.5988    0.9126
  -1.0422   -7.8228    1.0837  -0.9385   -8.0645    1.2411  -0.8292   -8.3316    1.3758
  -0.7373   -8.6175    1.4822  -0.6399   -8.9014    1.5078  -0.5445   -9.1651    1.4997
  -0.4692   -9.4109    1.4120  -0.4156   -9.6517    1.2694  -0.3801   -9.8210    1.0596
  -0.3448   -9.9279    0.8144  -0.3107   -9.9846    0.5531  -0.2718   -9.9866    0.2848
  -3.6329   -2.8708  -11.2066  -3.5689   -3.0104  -11.0631  -3.5639   -3.1400  -10.8852
  -3.5286   -3.2406  -10.6866  -3.5372   -3.3258  -10.4590  -3.5258   -3.4020  -10.2125
  -3.5228   -3.4669   -9.9516  -3.5187   -3.5301   -9.6887  -3.5233   -3.5890   -9.4117
  -3.5367   -3.6385   -9.1309  -3.5494   -3.6792   -8.8400  -3.5693   -3.7166   -8.5460
  -3.5806   -3.7629   -8.2561  -3.6109   -3.7924   -7.9540  -3.6163   -3.8385   -7.6477
  -3.6359   -3.8696   -7.3393  -3.6635   -3.9147   -7.0274  -3.6804   -3.9574   -6.7162
  -3.6731   -4.0129   -6.4085  -3.6573   -4.0690   -6.0936  -3.6642   -4.1167   -5.7764
  -3.6242   -4.1805   -5.4557  -3.5912   -4.2440   -5.1376  -3.5461   -4.3123   -4.8137
  -3.4997   -4.3800   -4.4974  -3.4424   -4.4583   -4.1832  -3.3763   -4.5344   -3.8714
  -3.3062   -4.6170   -3.5608  -3.2341   -4.7069   -3.2556  -3.1546   -4.7961   -2.9508
  -3.0683   -4.8930   -2.6580  -2.9938   -5.0050   -2.3645  -2.9154   -5.1324   -2.0697
  -2.8313   -5.2658   -1.7862  -2.7453   -5.3951   -1.5082  -2.6425   -5.5372   -1.2333
  -2.5264   -5.6866   -0.9774  -2.4099   -5.8376   -0.7224  -2.2904   -6.0028   -0.4834
  -2.1614   -6.1687   -0.2397  -2.0250   -6.3337   -0.0054  -1.8801   -6.5153    0.2084
  -1.7366   -6.7072    0.4138  -1.5943   -6.9010    0.6070  -1.4415   -7.0971    0.7874
  -1.2870   -7.3032    0.9527  -1.1290   -7.5140    1.1151  -0.9758   -7.7432    1.2638
  -0.8387   -7.9909    1.4004  -0.7000   -8.2606    1.5018  -0.5804   -8.5434    1.5811
  -0.4542   -8.8182    1.5770  -0.3292   -9.0930    1.5286  -0.2441   -9.3505    1.4211
  -0.1760   -9.5799    1.2784  -0.1273   -9.7593    1.0682  -0.0899   -9.8857    0.8215
  -0.0493   -9.9559    0.5589  -0.0125   -9.9777    0.2824  -3.5128   -2.6381  -10.9551
  -3.4523   -2.7812  -10.8103  -3.4376   -2.9075  -10.6469  -3.4449   -3.0175  -10.4457
  -3.4339   -3.1065  -10.2321  -3.4426   -3.1842   -9.9926  -3.4262   -3.2572   -9.7330
  -3.4137   -3.3244   -9.4698  -3.4067   -3.3920   -9.1996  -3.4193   -3.4386   -8.9168
  -3.4367   -3.4793   -8.6357  -3.4675   -3.5124   -8.3459  -3.4929   -3.5499   -8.0531
  -3.5154   -3.5956   -7.7628  -3.5237   -3.6410   -7.4578  -3.5400   -3.6813   -7.1532
  -3.5585   -3.7216   -6.8399  -3.5955   -3.7568   -6.5312  -3.5785   -3.8121   -6.2255
  -3.5763   -3.8634   -5.9252  -3.5989   -3.9117   -5.6165  -3.5840   -3.9713   -5.2921
  -3.5496   -4.0395   -4.9685  -3.5177   -4.1054   -4.6506  -3.4718   -4.1786   -4.3295
  -3.4176   -4.2557   -4.0187  -3.3513   -4.3353   -3.7057  -3.2788   -4.4173   -3.3977
  -3.2077   -4.5053   -3.0952  -3.1333   -4.5993   -2.7925  -3.0432   -4.7028   -2.4900
  -2.9574   -4.8251   -2.1906  -2.8788   -4.9503   -1.8975  -2.8002   -5.0842   -1.6129
  -2.7143   -5.2158   -1.3322  -2.6155   -5.3573   -1.0646  -2.5001   -5.5088   -0.8044
  -2.3785   -5.6685   -0.5473  -2.2557   -5.8388   -0.3012  -2.1336   -6.0077   -0.0574
  -2.0082   -6.1867    0.1804  -1.8585   -6.3785    0.4010  -1.7053   -6.5772    0.6055
  -1.5501   -6.7751    0.8021  -1.3866   -6.9757    0.9784  -1.2210   -7.1943    1.1420
  -1.0470   -7.4108    1.2928  -0.8837   -7.6481    1.4271  -0.7151   -7.8999    1.5323
  -0.5576   -8.1718    1.6045  -0.4129   -8.4512    1.6521  -0.2641   -8.7385    1.6343
  -0.1337   -9.0068    1.5549  -0.0242   -9.2614    1.4427   0.0534   -9.4960    1.2836
   0.1109   -9.6873    1.0740   0.1596   -9.8288    0.8295   0.2093   -9.9185    0.5677
   0.2405   -9.9585    0.2895  -3.4112   -2.3983  -10.7120  -3.3446   -2.5368  -10.5755
  -3.3667   -2.6817  -10.4162  -3.3637   -2.7748  -10.2101  -3.3676   -2.8816  -10.0057
  -3.3415   -2.9693   -9.7653  -3.3231   -3.0487   -9.5199  -3.3099   -3.1165   -9.2513
  -3.3047   -3.1789   -8.9828  -3.3208   -3.2247   -8.7148  -3.3346   -3.2758   -8.4344
  -3.3382   -3.3260   -8.1431  -3.3716   -3.3588   -7.8517  -3.4017   -3.4083   -7.5583
  -3.4134   -3.4489   -7.2706  -3.4394   -3.4978   -6.9617  -3.4776   -3.5196   -6.6623
  -3.4870   -3.5641   -6.3557  -3.4928   -3.6018   -6.0498  -3.5196   -3.6427   -5.7425
  -3.5120   -3.7071   -5.4436  -3.4757   -3.7740   -5.1377  -3.4676   -3.8354   -4.8156
  -3.4447   -3.9029   -4.4950  -3.4032   -3.9755   -4.1744  -3.3512   -4.0515   -3.8573
  -3.2892   -4.1296   -3.5489  -3.2291   -4.2123   -3.2349  -3.1599   -4.3048   -2.9321
  -3.0719   -4.4052   -2.6297  -2.9785   -4.5167   -2.3320  -2.8910   -4.6385   -2.0357
  -2.8054   -4.7648   -1.7440  -2.7263   -4.8944   -1.4604  -2.6447   -5.0244   -1.1832
  -2.5413   -5.1731   -0.9084  -2.4275   -5.3313   -0.6452  -2.3098   -5.4962   -0.3892
  -2.1891   -5.6654   -0.1418  -2.0635   -5.8439    0.1045  -1.9292   -6.0344    0.3440
  -1.7781   -6.2299    0.5619  -1.6162   -6.4253    0.7582  -1.4485   -6.6320    0.9488
  -1.2759   -6.8447    1.1310  -1.1027   -7.0672    1.2869  -0.9206   -7.2971    1.4275
  -0.7440   -7.5460    1.5468  -0.5628   -7.8123    1.6394  -0.3926   -8.0855    1.6847
  -0.2293   -8.3701    1.7087  -0.0745   -8.6519    1.6674   0.0684   -8.9247    1.5823
   0.1882   -9.1806    1.4548   0.2747   -9.4135    1.2862   0.3440   -9.6073    1.0801
   0.4010   -9.7602    0.8387   0.4556   -9.8708    0.5746   0.4861   -9.9330    0.2888
  -3.2952   -2.1631  -10.4625  -3.2646   -2.3107  -10.3198  -3.2506   -2.4558  -10.1773
  -3.2439   -2.5626   -9.9792  -3.2555   -2.6627   -9.7704  -3.2369   -2.7554   -9.5457
  -3.2225   -2.8369   -9.2972  -3.2088   -2.9077   -9.0431  -3.2023   -2.9671   -8.7738
  -3.2134   -3.0219   -8.5019  -3.2290   -3.0688   -8.2273  -3.2545   -3.1157   -7.9433
  -3.2699   -3.1673   -7.6534  -3.2926   -3.2088   -7.3627  -3.3031   -3.2656   -7.0770
  -3.3308   -3.2946   -6.7798  -3.3539   -3.3308   -6.4777  -3.3651   -3.3756   -6.1783
  -3.4036   -3.4008   -5.8723  -3.4164   -3.4465   -5.5645  -3.4215   -3.5031   -5.2619
  -3.4072   -3.5663   -4.9565  -3.3775   -3.6337   -4.6466  -3.3581   -3.7003   -4.3343
  -3.3022   -3.7787   -4.0218  -3.2463   -3.8561   -3.7050  -3.1888   -3.9307   -3.3881
  -3.1321   -4.0144   -3.0816  -3.0627   -4.1105   -2.7731  -2.9787   -4.2136   -2.4767
  -2.8907   -4.3312   -2.1811  -2.7981   -4.4536   -1.8875  -2.7120   -4.5790   -1.5977
  -2.6285   -4.7125   -1.3036  -2.5423   -4.8493   -1.0273  -2.4394   -4.9980   -0.7565
  -2.3260   -5.1586   -0.4929  -2.2077   -5.3261   -0.2337  -2.0810   -5.5049    0.0102
  -1.9456   -5.6885    0.2503  -1.8014   -5.8841    0.4758  -1.6488   -6.0831    0.6931
  -1.4810   -6.2837    0.8959  -1.3115   -6.4942    1.0738  -1.1266   -6.7142    1.2370
  -0.9389   -6.9433    1.3733  -0.7518   -7.1874    1.5074  -0.5729   -7.4473    1.6236
  -0.3899   -7.7192    1.7021  -0.2075   -8.0033    1.7403  -0.0405   -8.2835    1.7466
   0.1183   -8.5654    1.7022   0.2694   -8.8403    1.6006   0.3953   -9.0975    1.4552
   0.5004   -9.3281    1.2860   0.5762   -9.5265    1.0805   0.6356   -9.6837    0.8378
   0.6959   -9.8181    0.5763   0.7285   -9.9022    0.2900  -3.1737   -1.9374  -10.2143
  -3.1282   -2.0884  -10.0826  -3.1344   -2.2278   -9.9257  -3.1241   -2.3514   -9.7471
  -3.1112   -2.4573   -9.5405  -3.1088   -2.5516   -9.3208  -3.1059   -2.6293   -9.0810
  -3.0977   -2.7035   -8.8271  -3.0945   -2.7624   -8.5662  -3.1023   -2.8181   -8.2970
  -3.1293   -2.8690   -8.0274  -3.1500   -2.9172   -7.7484  -3.1482   -2.9781   -7.4605
  -3.1848   -3.0182   -7.1747  -3.1900   -3.0632   -6.8781  -3.2262   -3.0985   -6.5867
  -3.2483   -3.1280   -6.2906  -3.2634   -3.1776   -5.9870  -3.2819   -3.2136   -5.6867
  -3.3049   -3.2542   -5.3839  -3.3009   -3.3104   -5.0805  -3.2894   -3.3720   -4.7806
  -3.2808   -3.4334   -4.4722  -3.2452   -3.5033   -4.1717  -3.1930   -3.5854   -3.8676
  -3.1327   -3.6633   -3.5589  -3.0641   -3.7433   -3.2436  -2.9962   -3.8319   -2.9296
  -2.9284   -3.9255   -2.6258  -2.8518   -4.0316   -2.3251  -2.7696   -4.1505   -2.0308
  -2.6749   -4.2747   -1.7420  -2.5820   -4.4050   -1.4546  -2.4954   -4.5400   -1.1724
  -2.4003   -4.6879   -0.8893  -2.2963   -4.8386   -0.6186  -2.1802   -5.0002   -0.3552
  -2.0581   -5.1715   -0.1003  -1.9294   -5.3564    0.1429  -1.7913   -5.5461    0.3782
  -1.6510   -5.7405    0.5983  -1.4897   -5.9427    0.8109  -1.3146   -6.1505    1.0043
  -1.1337   -6.3730    1.1777  -0.9453   -6.6053    1.3271  -0.7447   -6.8429    1.4542
  -0.5664   -7.0904    1.5692  -0.3842   -7.3523    1.6748  -0.2058   -7.6265    1.7444
  -0.0220   -7.9090    1.7756   0.1520   -8.1949    1.7644   0.3177   -8.4741    1.7208
   0.4645   -8.7450    1.6092   0.5989   -8.9972    1.4572   0.7148   -9.2346    1.2808
   0.8057   -9.4430    1.0685   0.8659   -9.6096    0.8302   0.9241   -9.7599    0.5700
   0.9706   -9.8649    0.2880  -3.0524   -1.7110   -9.9659  -3.0199   -1.8616   -9.8337
  -2.9925   -2.0118   -9.6784  -2.9829   -2.1422   -9.5097  -2.9845   -2.2493   -9.3128
  -2.9730   -2.3426   -9.0910  -2.9658   -2.4331   -8.8613  -2.9586   -2.5040   -8.6205
  -2.9702   -2.5703   -8.3634  -2.9820   -2.6285   -8.0948  -3.0115   -2.6784   -7.8124
  -3.0373   -2.7315   -7.5423  -3.0606   -2.7754   -7.2623  -3.0747   -2.8185   -6.9847
  -3.1062   -2.8547   -6.6875  -3.1176   -2.8963   -6.3906  -3.1406   -2.9423   -6.0938
  -3.1630   -2.9764   -5.7972  -3.1802   -3.0097   -5.4961  -3.1821   -3.0639   -5.1955
  -3.1858   -3.1141   -4.8945  -3.1703   -3.1765   -4.5969  -3.1422   -3.2395   -4.3020
  -3.1091   -3.3202   -3.9989  -3.0620   -3.4002   -3.6986  -3.0040   -3.4813   -3.4005
  -2.9315   -3.5643   -3.0969  -2.8574   -3.6486   -2.7913  -2.7834   -3.7442   -2.4871
  -2.7074   -3.8558   -2.1855  -2.6228   -3.9769   -1.8902  -2.5341   -4.0997   -1.5992
  -2.4393   -4.2338   -1.3162  -2.3401   -4.3772   -1.0382  -2.2426   -4.5267   -0.7670
  -2.1324   -4.6816   -0.5002  -2.0124   -4.8526   -0.2439  -1.8829   -5.0292    0.0108
  -1.7499   -5.2166    0.2511  -1.6130   -5.4077    0.4851  -1.4659   -5.5996    0.7050
  -1.3076   -5.8062    0.9048  -1.1272   -6.0190    1.0892  -0.9422   -6.2534    1.2463
  -0.7490   -6.4948    1.3856  -0.5536   -6.7363    1.5123  -0.3708   -6.9936    1.6247
  -0.1901   -7.2567    1.7157  -0.0114   -7.5396    1.7663   0.1706   -7.8218    1.7821
   0.3469   -8.1054    1.7682   0.5199   -8.3884    1.7094   0.6746   -8.6613    1.5953
   0.8088   -8.9201    1.4419   0.9311   -9.1557    1.2688   1.0262   -9.3702    1.0583
   1.0992   -9.5498    0.8169   1.1518   -9.7024    0.5581   1.2033   -9.8301    0.2839
  -2.8948   -1.4953   -9.7306  -2.8637   -1.6471   -9.5830  -2.8595   -1.7966   -9.4411
  -2.8499   -1.9324   -9.2707  -2.8427   -2.0524   -9.0804  -2.8259   -2.1532   -8.8706
  -2.8220   -2.2314   -8.6414  -2.8347   -2.3053   -8.4052  -2.8437   -2.3798   -8.1553
  -2.8607   -2.4473   -7.8935  -2.8899   -2.4953   -7.6161  -2.9081   -2.5373   -7.3350
  -2.9431   -2.5820   -7.0715  -2.9781   -2.6244   -6.7834  -3.0072   -2.6518   -6.5016
  -3.0282   -2.6948   -6.2133  -3.0520   -2.7229   -5.9056  -3.0504   -2.7732   -5.6122
  -3.0501   -2.8168   -5.3108  -3.0458   -2.8710   -5.0124  -3.0342   -2.9265   -4.7145
  -3.0102   -2.9898   -4.4238  -2.9847   -3.0568   -4.1315  -2.9486   -3.1416   -3.8353
  -2.8980   -3.2266   -3.5385  -2.8419   -3.3078   -3.2427  -2.7784   -3.3897   -2.9464
  -2.7061   -3.4741   -2.6412  -2.6315   -3.5721   -2.3425  -2.5510   -3.6885   -2.0540
  -2.4599   -3.8077   -1.7652  -2.3682   -3.9383   -1.4755  -2.2711   -4.0758   -1.1914
  -2.1710   -4.2209   -0.9148  -2.0617   -4.3772   -0.6488  -1.9469   -4.5407   -0.3922
  -1.8245   -4.7134   -0.1396  -1.6948   -4.8912    0.1064  -1.5577   -5.0809    0.3447
  -1.4131   -5.2749    0.5706  -1.2628   -5.4720    0.7894  -1.1031   -5.6841    0.9825
  -0.9180   -5.9084    1.1432  -0.7384   -6.1463    1.2942  -0.5504   -6.3873    1.4300
  -0.3551   -6.6344    1.5542  -0.1737   -6.8928    1.6548   0.0118   -7.1709    1.7280
   0.1921   -7.4544    1.7681   0.3687   -7.7361    1.7779   0.5528   -8.0232    1.7576
   0.7271   -8.3102    1.6923   0.8844   -8.5820    1.5715   1.0241   -8.8431    1.4274
   1.1490   -9.0856    1.2512   1.2471   -9.3041    1.0468   1.3323   -9.4934    0.8057
   1.3853   -9.6547    0.5485   1.4437   -9.7969    0.2813  -2.7329   -1.2827   -9.4975
  -2.7270   -1.4302   -9.3457  -2.7443   -1.5774   -9.1969  -2.7316   -1.7192   -9.0342
  -2.7086   -1.8501   -8.8573  -2.6898   -1.9462   -8.6456  -2.6797   -2.0418   -8.4269
  -2.6916   -2.1178   -8.1889  -2.7114   -2.1970   -7.9485  -2.7404   -2.2608   -7.6963
  -2.7766   -2.3063   -7.4287  -2.8093   -2.3383   -7.1474  -2.8241   -2.3872   -6.8704
  -2.8277   -2.4419   -6.6005  -2.8595   -2.4714   -6.3198  -2.8988   -2.4930   -6.0223
  -2.9047   -2.5447   -5.7492  -2.9156   -2.5865   -5.4358  -2.9132   -2.6290   -5.1304
  -2.8905   -2.6807   -4.8390  -2.8639   -2.7462   -4.5450  -2.8420   -2.8031   -4.2525
  -2.8064   -2.8840   -3.9636  -2.7697   -2.9668   -3.6769  -2.7251   -3.0500   -3.3843
  -2.6675   -3.1349   -3.0911  -2.6056   -3.2274   -2.7974  -2.5388   -3.3129   -2.5028
  -2.4609   -3.4135   -2.2069  -2.3744   -3.5278   -1.9189  -2.2834   -3.6513   -1.6360
  -2.1905   -3.7874   -1.3519  -2.0889   -3.9302   -1.0722  -1.9818   -4.0822   -0.7949
  -1.8688   -4.2451   -0.5282  -1.7478   -4.4116   -0.2799  -1.6184   -4.5845   -0.0320
  -1.4882   -4.7640    0.2045  -1.3541   -4.9528    0.4332  -1.2038   -5.1501    0.6538
  -1.0433   -5.3564    0.8523  -0.8788   -5.5764    1.0309  -0.7003   -5.8031    1.1896
  -0.5279   -6.0463    1.3372  -0.3390   -6.2906    1.4717  -0.1515   -6.5389    1.5865
   0.0365   -6.8067    1.6745   0.2151   -7.0829    1.7338   0.3985   -7.3715    1.7615
   0.5796   -7.6586    1.7640   0.7601   -7.9448    1.7420   0.9332   -8.2277    1.6713
   1.0917   -8.4989    1.5532   1.2382   -8.7667    1.4144   1.3663   -9.0165    1.2350
   1.4729   -9.2379    1.0303   1.5574   -9.4389    0.7984   1.6307   -9.6108    0.5447
   1.6845   -9.7649    0.2816  -2.5622   -1.0816   -9.2642  -2.5458   -1.2394   -9.1341
  -2.5515   -1.3862   -8.9781  -2.5576   -1.5291   -8.8150  -2.5376   -1.6588   -8.6373
  -2.5378   -1.7639   -8.4375  -2.5220   -1.8685   -8.2183  -2.5452   -1.9489   -7.9816
  -2.5752   -2.0133   -7.7389  -2.6104   -2.0750   -7.4921  -2.6488   -2.1205   -7.2357
  -2.6721   -2.1566   -6.9648  -2.7043   -2.1819   -6.6820  -2.7079   -2.2317   -6.4156
  -2.7321   -2.2771   -6.1335  -2.7447   -2.3155   -5.8499  -2.7536   -2.3547   -5.5608
  -2.7681   -2.3970   -5.2681  -2.7399   -2.4505   -4.9687  -2.7181   -2.5044   -4.6667
  -2.6936   -2.5660   -4.3688  -2.6587   -2.6353   -4.0755  -2.6246   -2.7119   -3.7912
  -2.5860   -2.7905   -3.5083  -2.5387   -2.8784   -3.2324  -2.4800   -2.9706   -2.9469
  -2.4179   -3.0671   -2.6494  -2.3518   -3.1604   -2.3570  -2.2746   -3.2685   -2.0718
  -2.1768   -3.3864   -1.7895  -2.0859   -3.5132   -1.5073  -1.9954   -3.6514   -1.2256
  -1.8940   -3.7901   -0.9486  -1.7871   -3.9453   -0.6805  -1.6714   -4.1131   -0.4211
  -1.5408   -4.2834   -0.1720  -1.4082   -4.4567    0.0657  -1.2751   -4.6417    0.2951
  -1.1372   -4.8355    0.5201  -0.9827   -5.0324    0.7311  -0.8200   -5.2504    0.9187
  -0.6503   -5.4753    1.0821  -0.4773   -5.7113    1.2365  -0.3040   -5.9543    1.3784
  -0.1207   -6.1982    1.5053   0.0691   -6.4576    1.6135   0.2516   -6.7345    1.6872
   0.4401   -7.0182    1.7362   0.6172   -7.3036    1.7549   0.8004   -7.5898    1.7526
   0.9762   -7.8704    1.7294   1.1455   -8.1506    1.6543   1.3035   -8.4197    1.5334
   1.4503   -8.6879    1.3962   1.5799   -8.9413    1.2196   1.6970   -9.1733    1.0124
   1.7905   -9.3825    0.7886   1.8690   -9.5714    0.5402   1.9358   -9.7339    0.2759
  -2.4029   -0.8873   -9.0330  -2.3672   -1.0536   -8.9073  -2.3753   -1.2052   -8.7561
  -2.3722   -1.3411   -8.5939  -2.3724   -1.4611   -8.4166  -2.3852   -1.5779   -8.2206
  -2.3772   -1.6926   -8.0161  -2.3896   -1.7761   -7.7771  -2.4239   -1.8465   -7.5364
  -2.4609   -1.8997   -7.2855  -2.4891   -1.9517   -7.0326  -2.5229   -1.9797   -6.7820
  -2.5274   -2.0216   -6.5163  -2.5378   -2.0576   -6.2412  -2.5781   -2.0951   -5.9614
  -2.5849   -2.1267   -5.6699  -2.5889   -2.1768   -5.3753  -2.6012   -2.2215   -5.0894
  -2.5637   -2.2753   -4.8004  -2.5411   -2.3321   -4.5046  -2.5115   -2.3892   -4.2073
  -2.4841   -2.4627   -3.9109  -2.4274   -2.5439   -3.6211  -2.3895   -2.6337   -3.3363
  -2.3388   -2.7239   -3.0609  -2.2754   -2.8193   -2.7894  -2.2191   -2.9137   -2.5065
  -2.1510   -3.0113   -2.2174  -2.0749   -3.1316   -1.9365  -1.9759   -3.2464   -1.6613
  -1.8901   -3.3773   -1.3853  -1.7982   -3.5091   -1.1089  -1.6946   -3.6475   -0.8393
  -1.5863   -3.8074   -0.5747  -1.4644   -3.9790   -0.3179  -1.3316   -4.1530   -0.0741
  -1.1913   -4.3337    0.1603  -1.0591   -4.5272    0.3847  -0.9161   -4.7205    0.5981
  -0.7635   -4.9226    0.7997  -0.5987   -5.1432    0.9812  -0.4225   -5.3767    1.1381
  -0.2451   -5.6183    1.2876  -0.0740   -5.8608    1.4265   0.1074   -6.1182    1.5489
   0.2926   -6.3849    1.6395   0.4804   -6.6624    1.6940   0.6619   -6.9473    1.7318
   0.8451   -7.2356    1.7533   1.0261   -7.5194    1.7461   1.2033   -7.8038    1.7176
   1.3685   -8.0819    1.6306   1.5237   -8.3464    1.5106   1.6638   -8.6124    1.3727
   1.7960   -8.8653    1.1983   1.9159   -9.1078    0.9976   2.0245   -9.3320    0.7757
   2.1035   -9.5265    0.5332   2.1779   -9.6961    0.2742  -2.2154   -0.7007   -8.8137
  -2.2186   -0.8606   -8.6765  -2.2171   -1.0072   -8.5286  -2.2269   -1.1435   -8.3650
  -2.2228   -1.2761   -8.1914  -2.2140   -1.3996   -8.0071  -2.2178   -1.5163   -7.8080
  -2.2271   -1.6162   -7.5893  -2.2615   -1.6826   -7.3523  -2.2864   -1.7342   -7.1059
  -2.3065   -1.7794   -6.8529  -2.3252   -1.8226   -6.6047  -2.3438   -1.8583   -6.3427
  -2.3691   -1.8996   -6.0693  -2.3817   -1.9310   -5.7880  -2.3965   -1.9575   -5.5068
  -2.3912   -2.0094   -5.2208  -2.3945   -2.0579   -4.9371  -2.3719   -2.1146   -4.6387
  -2.3487   -2.1779   -4.3525  -2.3133   -2.2382   -4.0470  -2.2891   -2.3037   -3.7530
  -2.2438   -2.3793   -3.4618  -2.2037   -2.4604   -3.1733  -2.1373   -2.5574   -2.9067
  -2.0792   -2.6577   -2.6307  -2.0127   -2.7615   -2.3547  -1.9422   -2.8641   -2.0818
  -1.8734   -2.9797   -1.8078  -1.7931   -3.0932   -1.5265  -1.7025   -3.2268   -1.2552
  -1.6092   -3.3563   -0.9872  -1.4960   -3.5033   -0.7271  -1.3806   -3.6632   -0.4716
  -1.2547   -3.8356   -0.2235  -1.1213   -4.0176    0.0195  -0.9800   -4.2055    0.2483
  -0.8377   -4.4068    0.4730  -0.6899   -4.6083    0.6846  -0.5361   -4.8239    0.8781
  -0.3695   -5.0471    1.0495  -0.1924   -5.2805    1.1999  -0.0166   -5.5227    1.3408
   0.1584   -5.7716    1.4794   0.3334   -6.0385    1.5893   0.5293   -6.3082    1.6639
   0.7118   -6.5882    1.7014   0.8907   -6.8737    1.7323   1.0750   -7.1583    1.7526
   1.2544   -7.4446    1.7411   1.4286   -7.7290    1.6955   1.5934   -8.0051    1.6131
   1.7447   -8.2712    1.4842   1.8820   -8.5363    1.3465   2.0131   -8.7924    1.1749
   2.1347   -9.0394    0.9882   2.2458   -9.2695    0.7702   2.3384   -9.4709    0.5261
   2.4225   -9.6560    0.2682  -2.0500   -0.5011   -8.5765  -2.0556   -0.6638   -8.4478
  -2.0601   -0.8212   -8.2978  -2.0595   -0.9731   -8.1573  -2.0465   -1.1095   -7.9831
  -2.0350   -1.2371   -7.7970  -2.0473   -1.3611   -7.6082  -2.0528   -1.4668   -7.3940
  -2.0763   -1.5343   -7.1637  -2.0842   -1.6010   -6.9247  -2.0988   -1.6415   -6.6713
  -2.1190   -1.6703   -6.4186  -2.1336   -1.7280   -6.1651  -2.1738   -1.7639   -5.9007
  -2.1859   -1.7906   -5.6262  -2.2004   -1.8138   -5.3416  -2.1877   -1.8586   -5.0572
  -2.1889   -1.9032   -4.7715  -2.1800   -1.9492   -4.4901  -2.1564   -2.0080   -4.2052
  -2.1244   -2.0697   -3.9064  -2.0959   -2.1288   -3.5979  -2.0420   -2.2130   -3.3170
  -2.0022   -2.2949   -3.0358  -1.9258   -2.3930   -2.7550  -1.8647   -2.4972   -2.4839
  -1.8045   -2.5990   -2.2065  -1.7344   -2.7118   -1.9348  -1.6736   -2.8184   -1.6580
  -1.5964   -2.9367   -1.3836  -1.5018   -3.0699   -1.1200  -1.3995   -3.2150   -0.8604
  -1.2811   -3.3654   -0.5999  -1.1612   -3.5241   -0.3532  -1.0372   -3.7034   -0.1165
  -0.9040   -3.8882    0.1190  -0.7585   -4.0843    0.3466  -0.6120   -4.2830    0.5609
  -0.4619   -4.4950    0.7708  -0.2998   -4.7152    0.9585  -0.1357   -4.9423    1.1160
   0.0362   -5.1817    1.2588   0.2122   -5.4277    1.3921   0.3932   -5.6873    1.5237
   0.5658   -5.9540    1.6301   0.7578   -6.2253    1.6864   0.9411   -6.5127    1.7125
   1.1242   -6.7988    1.7383   1.3058   -7.0832    1.7512   1.4832   -7.3677    1.7337
   1.6534   -7.6520    1.6809   1.8197   -7.9329    1.5870   1.9714   -8.2004    1.4550
   2.1055   -8.4660    1.3107   2.2363   -8.7239    1.1513   2.3576   -8.9762    0.9693
   2.4716   -9.2077    0.7539   2.5688   -9.4171    0.5151   2.6625   -9.6137    0.2623
  -1.9594   -0.3038   -8.3084  -1.9349   -0.4796   -8.1931  -1.9317   -0.6330   -8.0539
  -1.9134   -0.7974   -7.9206  -1.8926   -0.9415   -7.7536  -1.8827   -1.0819   -7.5870
  -1.8666   -1.2201   -7.4069  -1.8357   -1.3567   -7.2143  -1.8393   -1.4481   -6.9982
  -1.8395   -1.5139   -6.7573  -1.8669   -1.5465   -6.5120  -1.8897   -1.5762   -6.2547
  -1.9173   -1.6183   -6.0044  -1.9394   -1.6379   -5.7428  -1.9653   -1.6572   -5.4765
  -1.9986   -1.6666   -5.1988  -1.9923   -1.6910   -4.9114  -1.9796   -1.7412   -4.6295
  -1.9690   -1.7992   -4.3459  -1.9593   -1.8505   -4.0486  -1.9241   -1.9041   -3.7636
  -1.8864   -1.9684   -3.4723  -1.8498   -2.0495   -3.1719  -1.7953   -2.1271   -2.8877
  -1.7335   -2.2209   -2.6085  -1.6636   -2.3216   -2.3302  -1.5991   -2.4356   -2.0635
  -1.5315   -2.5442   -1.7821  -1.4593   -2.6566   -1.5107  -1.3757   -2.7863   -1.2510
  -1.2751   -2.9277   -0.9962  -1.1734   -3.0757   -0.7405  -1.0518   -3.2299   -0.4929
  -0.9348   -3.3946   -0.2403  -0.8105   -3.5804   -0.0035  -0.6763   -3.7643    0.2225
  -0.5332   -3.9611    0.4395  -0.3785   -4.1696    0.6534  -0.2289   -4.3878    0.8493
  -0.0588   -4.6027    1.0281   0.1075   -4.8415    1.1802   0.2738   -5.0840    1.3151
   0.4521   -5.3382    1.4421   0.6232   -5.6040    1.5570   0.8017   -5.8702    1.6599
   0.9913   -6.1489    1.7098   1.1758   -6.4347    1.7268   1.3553   -6.7195    1.7452
   1.5376   -7.0082    1.7507   1.7117   -7.2936    1.7283   1.8856   -7.5801    1.6645
   2.0493   -7.8582    1.5614   2.2010   -8.1304    1.4276   2.3355   -8.3990    1.2828
   2.4677   -8.6626    1.1311   2.5898   -8.9156    0.9483   2.7044   -9.1473    0.7394
   2.8058   -9.3640    0.5034   2.9075   -9.5673    0.2569  -1.8693   -0.1270   -8.0361
  -1.8095   -0.2977   -7.9275  -1.7842   -0.4706   -7.8078  -1.7480   -0.6374   -7.6881
  -1.7198   -0.7948   -7.5416  -1.6925   -0.9452   -7.3708  -1.6355   -1.1065   -7.2169
  -1.5992   -1.2544   -7.0436  -1.5910   -1.3571   -6.8504  -1.6081   -1.4318   -6.6148
  -1.6165   -1.4639   -6.3528  -1.6470   -1.4997   -6.1114  -1.6826   -1.5431   -5.8668
  -1.6920   -1.5904   -5.5991  -1.7246   -1.5951   -5.3301  -1.7585   -1.5691   -5.0672
  -1.7482   -1.5848   -4.7841  -1.7393   -1.6362   -4.5004  -1.7435   -1.6773   -4.2029
  -1.7436   -1.7011   -3.9236  -1.7134   -1.7426   -3.6329  -1.6816   -1.8123   -3.3378
  -1.6520   -1.8815   -3.0336  -1.5747   -1.9592   -2.7542  -1.5183   -2.0558   -2.4783
  -1.4512   -2.1640   -2.2026  -1.3750   -2.2818   -1.9203  -1.3158   -2.3852   -1.6494
  -1.2350   -2.5032   -1.3866  -1.1502   -2.6401   -1.1193  -1.0506   -2.7872   -0.8668
  -0.9402   -2.9461   -0.6203  -0.8268   -3.1019   -0.3814  -0.7138   -3.2698   -0.1326
  -0.5855   -3.4447    0.1031  -0.4499   -3.6397    0.3218  -0.3058   -3.8481    0.5283
  -0.1492   -4.0570    0.7292   0.0094   -4.2763    0.9168   0.1835   -4.4955    1.0850
   0.3473   -4.7379    1.2367   0.5158   -4.9942    1.3660   0.6900   -5.2469    1.4878
   0.8576   -5.5172    1.5961   1.0443   -5.7905    1.6816   1.2272   -6.0686    1.7238
   1.4092   -6.3533    1.7409   1.5881   -6.6407    1.7535   1.7646   -6.9298    1.7515
   1.9416   -7.2196    1.7179   2.1173   -7.5077    1.6510   2.2837   -7.7901    1.5391
   2.4365   -8.0672    1.4050   2.5730   -8.3447    1.2629   2.7040   -8.6049    1.1097
   2.8272   -8.8563    0.9319   2.9417   -9.0918    0.7261   3.0443   -9.3140    0.4927
   3.1484   -9.5230    0.2496  -1.7257    0.0347   -7.7753  -1.6780   -0.1389   -7.6634
  -1.6155   -0.3193   -7.5663  -1.5818   -0.4957   -7.4523  -1.5280   -0.6655   -7.3199
  -1.4783   -0.8338   -7.1807  -1.3935   -1.0137   -7.0523  -1.3539   -1.1589   -6.8693
  -1.3423   -1.2918   -6.6706  -1.3542   -1.3717   -6.4554  -1.3636   -1.4590   -6.2224
  -1.3871   -1.4874   -5.9537  -1.4446   -1.4688   -5.7187  -1.4620   -1.4784   -5.4559
  -1.4736   -1.4860   -5.1901  -1.4984   -1.4786   -4.9273  -1.5022   -1.5019   -4.6616
  -1.4975   -1.5420   -4.3747  -1.5010   -1.5652   -4.0880  -1.4821   -1.5904   -3.7871
  -1.4815   -1.6180   -3.5004  -1.4466   -1.6750   -3.1996  -1.4058   -1.7399   -2.9212
  -1.3469   -1.8158   -2.6280  -1.2946   -1.9097   -2.3427  -1.2209   -2.0198   -2.0642
  -1.1528   -2.1255   -1.7983  -1.0749   -2.2454   -1.5215  -0.9882   -2.3755   -1.2590
  -0.9030   -2.5078   -1.0030  -0.8079   -2.6568   -0.7505  -0.6955   -2.8165   -0.5084
  -0.5898   -2.9799   -0.2732  -0.4751   -3.1482   -0.0411  -0.3411   -3.3245    0.2018
  -0.2042   -3.5265    0.4075  -0.0563   -3.7364    0.6029   0.0960   -3.9491    0.7902
   0.2571   -4.1737    0.9707   0.4292   -4.4045    1.1363   0.5966   -4.6491    1.2874
   0.7670   -4.9048    1.4105   0.9301   -5.1709    1.5263   1.1086   -5.4435    1.6268
   1.2855   -5.7138    1.6977   1.4715   -5.9943    1.7315   1.6520   -6.2821    1.7537
   1.8251   -6.5688    1.7628   2.0006   -6.8624    1.7493   2.1758   -7.1530    1.7109
   2.3524   -7.4454    1.6346   2.5156   -7.7281    1.5232   2.6686   -8.0086    1.3943
   2.8077   -8.2868    1.2514   2.9413   -8.5485    1.0934   3.0662   -8.8014    0.9158
   3.1801   -9.0392    0.7113   3.2844   -9.2614    0.4848   3.3901   -9.4762    0.2440
  -1.4994    0.1751   -7.5382  -1.4846    0.0002   -7.4322  -1.4663   -0.1773   -7.3188
  -1.4384   -0.3612   -7.1988  -1.3584   -0.5456   -7.0987  -1.2632   -0.7348   -6.9961
  -1.1530   -0.9181   -6.8949  -1.1055   -1.0991   -6.7494  -1.0836   -1.2378   -6.5397
  -1.1062   -1.3170   -6.3157  -1.1250   -1.3745   -6.0772  -1.1454   -1.4269   -5.8378
  -1.1838   -1.4362   -5.5821  -1.1995   -1.4610   -5.3162  -1.2171   -1.4471   -5.0505
  -1.2263   -1.4421   -4.7832  -1.2409   -1.4612   -4.5149  -1.2517   -1.4757   -4.2373
  -1.2475   -1.4876   -3.9643  -1.2305   -1.4989   -3.6758  -1.2206   -1.5237   -3.3862
  -1.1891   -1.5539   -3.1001  -1.1537   -1.5902   -2.8016  -1.1166   -1.6606   -2.5185
  -1.0485   -1.7691   -2.2294  -0.9736   -1.8897   -1.9624  -0.8963   -1.9996   -1.6781
  -0.8228   -2.1108   -1.4129  -0.7476   -2.2375   -1.1400  -0.6567   -2.3723   -0.8868
  -0.5521   -2.5270   -0.6470  -0.4460   -2.6880   -0.4123  -0.3424   -2.8564   -0.1742
  -0.2218   -3.0337    0.0554  -0.0854   -3.2216    0.2736   0.0591   -3.4305    0.4721
   0.2089   -3.6418    0.6630   0.3514   -3.8635    0.8438   0.5112   -4.0802    1.0137
   0.6763   -4.3147    1.1780   0.8478   -4.5561    1.3256   1.0124   -4.8214    1.4504
   1.1795   -5.0962    1.5573   1.3529   -5.3664    1.6460   1.5330   -5.6412    1.7055
   1.7147   -5.9258    1.7398   1.8904   -6.2122    1.7602   2.0669   -6.5040    1.7663
   2.2410   -6.7976    1.7466   2.4122   -7.0952    1.7066   2.5806   -7.3794    1.6183
   2.7462   -7.6676    1.5147   2.8994   -7.9496    1.3879   3.0416   -8.2260    1.2465
   3.1784   -8.4924    1.0854   3.3057   -8.7439    0.9037   3.4204   -8.9812    0.6974
   3.5301   -9.2073    0.4739   3.6356   -9.4246    0.2442  -1.2957    0.3142   -7.3172
  -1.2840    0.1189   -7.2038  -1.2585   -0.0732   -7.0996  -1.2247   -0.2569   -6.9991
  -1.1485   -0.4410   -6.9030  -1.0385   -0.6355   -6.8493  -0.9341   -0.8160   -6.7327
  -0.8869   -0.9936   -6.5851  -0.8492   -1.1469   -6.4003  -0.8538   -1.2697   -6.1769
  -0.8792   -1.3342   -5.9447  -0.8966   -1.3733   -5.6966  -0.9304   -1.4067   -5.4492
  -0.9430   -1.4130   -5.1878  -0.9590   -1.4116   -4.9335  -0.9561   -1.4139   -4.6565
  -0.9675   -1.4297   -4.3944  -0.9702   -1.4398   -4.1189  -0.9623   -1.4445   -3.8482
  -0.9559   -1.4370   -3.5774  -0.9512   -1.4351   -3.2964  -0.9237   -1.4502   -3.0026
  -0.8839   -1.4853   -2.7080  -0.8462   -1.5557   -2.4159  -0.7887   -1.6530   -2.1454
  -0.7222   -1.7629   -1.8657  -0.6519   -1.8730   -1.5912  -0.5714   -1.9787   -1.3173
  -0.4891   -2.1070   -1.0593  -0.3938   -2.2521   -0.8057  -0.2890   -2.4122   -0.5560
  -0.1841   -2.5745   -0.3135  -0.0818   -2.7453   -0.0866   0.0325   -2.9321    0.1280
   0.1748   -3.1267    0.3317   0.3223   -3.3366    0.5246   0.4742   -3.5462    0.7093
   0.6154   -3.7678    0.8831   0.7575   -3.9952    1.0521   0.9226   -4.2345    1.2151
   1.0941   -4.4775    1.3601   1.2597   -4.7471    1.4809   1.4286   -5.0198    1.5807
   1.6057   -5.2981    1.6583   1.7858   -5.5768    1.7117   1.9617   -5.8597    1.7476
   2.1330   -6.1532    1.7667   2.3105   -6.4436    1.7659   2.4859   -6.7352    1.7466
   2.6478   -7.0339    1.6915   2.8158   -7.3251    1.6097   2.9777   -7.6077    1.5058
   3.1289   -7.8880    1.3864   3.2759   -8.1654    1.2444   3.4115   -8.4311    1.0832
   3.5403   -8.6817    0.8940   3.6567   -8.9209    0.6842   3.7709   -9.1522    0.4651
   3.8794   -9.3759    0.2379  -1.1057    0.4228   -7.0632  -1.0493    0.2154   -7.0229
  -1.0255    0.0299   -6.9163  -0.9862   -0.1594   -6.8042  -0.9075   -0.3542   -6.7431
  -0.7970   -0.5420   -6.6795  -0.6967   -0.7374   -6.6049  -0.6452   -0.9129   -6.4472
  -0.6263   -1.0692   -6.2491  -0.6259   -1.1811   -6.0372  -0.6139   -1.2814   -5.8077
  -0.6348   -1.3397   -5.5731  -0.6657   -1.3735   -5.3323  -0.6784   -1.3750   -5.0824
  -0.6762   -1.3940   -4.8191  -0.6854   -1.4024   -4.5656  -0.6848   -1.4115   -4.3047
  -0.6825   -1.4115   -4.0419  -0.6728   -1.4029   -3.7620  -0.6694   -1.3908   -3.4844
  -0.6600   -1.3846   -3.2069  -0.6347   -1.3850   -2.9263  -0.6147   -1.4121   -2.6363
  -0.5655   -1.4731   -2.3428  -0.5153   -1.5551   -2.0609  -0.4546   -1.6521   -1.7803
  -0.3779   -1.7549   -1.5057  -0.3039   -1.8713   -1.2314  -0.2190   -1.9990   -0.9647
  -0.1262   -2.1438   -0.7233  -0.0322   -2.2993   -0.4785   0.0759   -2.4649   -0.2409
   0.1950   -2.6452   -0.0141   0.3080   -2.8470    0.1946   0.4457   -3.0426    0.3882
   0.5840   -3.2435    0.5787   0.7416   -3.4562    0.7634   0.8811   -3.6824    0.9357
   1.0180   -3.9155    1.0983   1.1748   -4.1555    1.2526   1.3423   -4.4087    1.3938
   1.5073   -4.6745    1.5068   1.6774   -4.9461    1.5999   1.8523   -5.2211    1.6697
   2.0362   -5.4985    1.7202   2.2104   -5.7932    1.7548   2.3819   -6.0894    1.7728
   2.5534   -6.3836    1.7685   2.7257   -6.6751    1.7384   2.8864   -6.9729    1.6814
   3.0532   -7.2657    1.6011   3.2116   -7.5501    1.5010   3.3622   -7.8324    1.3819
   3.5128   -8.1064    1.2420   3.6465   -8.3690    1.0763   3.7764   -8.6180    0.8831
   3.8930   -8.8589    0.6733   4.0090   -9.0931    0.4592   4.1286   -9.3209    0.2353
  -0.9104    0.5287   -6.8197  -0.8496    0.3264   -6.7853  -0.7989    0.1351   -6.7193
  -0.7260   -0.0645   -6.6749  -0.6552   -0.2631   -6.6019  -0.5558   -0.4488   -6.5541
  -0.4742   -0.6422   -6.4478  -0.4398   -0.8150   -6.2978  -0.3951   -0.9900   -6.1351
  -0.3691   -1.1205   -5.9200  -0.3590   -1.1990   -5.6924  -0.3711   -1.2780   -5.4654
  -0.3889   -1.3277   -5.2350  -0.4000   -1.3573   -4.9915  -0.4029   -1.3784   -4.7313
  -0.3972   -1.3818   -4.4720  -0.3951   -1.3832   -4.2244  -0.3896   -1.3805   -3.9660
  -0.3923   -1.3847   -3.6931  -0.3897   -1.3736   -3.4074  -0.3666   -1.3584   -3.1141
  -0.3418   -1.3440   -2.8430  -0.3197   -1.3537   -2.5647  -0.2880   -1.4081   -2.2803
  -0.2384   -1.4768   -1.9924  -0.1721   -1.5615   -1.7151  -0.0978   -1.6519   -1.4416
  -0.0223   -1.7786   -1.1815   0.0516   -1.9110   -0.9139   0.1482   -2.0438   -0.6519
   0.2355   -2.2019   -0.4024   0.3423   -2.3613   -0.1828   0.4722   -2.5477    0.0394
   0.5873   -2.7490    0.2431   0.7130   -2.9489    0.4352   0.8532   -3.1573    0.6293
   0.9942   -3.3741    0.8123   1.1436   -3.5955    0.9811   1.2843   -3.8359    1.1432
   1.4295   -4.0753    1.2895   1.5946   -4.3321    1.4220   1.7566   -4.5974    1.5325
   1.9220   -4.8735    1.6199   2.0969   -5.1445    1.6840   2.2780   -5.4245    1.7341
   2.4512   -5.7217    1.7666   2.6289   -6.0139    1.7811   2.7932   -6.3139    1.7718
   2.9615   -6.6139    1.7351   3.1263   -6.9132    1.6774   3.2916   -7.2024    1.5975
   3.4500   -7.4902    1.4970   3.6015   -7.7758    1.3745   3.7508   -8.0493    1.2328
   3.8872   -8.3088    1.0649   4.0168   -8.5555    0.8723   4.1318   -8.7995    0.6637
   4.2481   -9.0364    0.4515   4.3722   -9.2660    0.2304  -0.6351    0.6083   -6.6253
  -0.5763    0.4179   -6.6089  -0.5435    0.2148   -6.5692  -0.4678    0.0218   -6.5316
  -0.4031   -0.1678   -6.4899  -0.3060   -0.3607   -6.4240  -0.2417   -0.5545   -6.3341
  -0.1928   -0.7487   -6.1936  -0.1625   -0.9070   -6.0187  -0.1317   -1.0318   -5.8173
  -0.1015   -1.1252   -5.5904  -0.1028   -1.2043   -5.3641  -0.1139   -1.2639   -5.1314
  -0.1214   -1.3173   -4.8962  -0.1218   -1.3417   -4.6509  -0.1083   -1.3581   -4.3972
  -0.1024   -1.3665   -4.1433  -0.1025   -1.3639   -3.8789  -0.1025   -1.3727   -3.6178
  -0.0964   -1.3569   -3.3455  -0.0787   -1.3459   -3.0645  -0.0367   -1.3285   -2.7789
  -0.0136   -1.3318   -2.4950   0.0082   -1.3797   -2.2350   0.0520   -1.4371   -1.9512
   0.1194   -1.4847   -1.6632   0.1921   -1.5779   -1.3796   0.2665   -1.7018   -1.1148
   0.3329   -1.8288   -0.8629   0.4217   -1.9515   -0.5971   0.5098   -2.1080   -0.3479
   0.6208   -2.2789   -0.1182   0.7442   -2.4606    0.0926   0.8650   -2.6595    0.2965
   0.9826   -2.8666    0.4916   1.1103   -3.0721    0.6781   1.2484   -3.2905    0.8508
   1.4011   -3.5175    1.0220   1.5440   -3.7458    1.1793   1.6844   -3.9969    1.3243
   1.8478   -4.2512    1.4509   2.0111   -4.5193    1.5597   2.1744   -4.7903    1.6417
   2.3442   -5.0732    1.7051   2.5193   -5.3579    1.7530   2.6928   -5.6468    1.7833
   2.8679   -5.9448    1.7925   3.0356   -6.2454    1.7775   3.1995   -6.5480    1.7393
   3.3664   -6.8442    1.6776   3.5275   -7.1373    1.5958   3.6858   -7.4306    1.4902
   3.8417   -7.7140    1.3666   3.9888   -7.9879    1.2220   4.1291   -8.2471    1.0547
   4.2548   -8.4967    0.8624   4.3728   -8.7395    0.6560   4.4912   -8.9744    0.4459
   4.6153   -9.2091    0.2278  -0.3630    0.6854   -6.4240  -0.2931    0.4973   -6.4664
  -0.2551    0.2962   -6.4198  -0.1857    0.0965   -6.3959  -0.1013   -0.1004   -6.3734
  -0.0451   -0.2978   -6.3014   0.0131   -0.5017   -6.2218   0.0533   -0.6724   -6.0872
   0.0761   -0.8208   -5.9141   0.1271   -0.9433   -5.7110   0.1556   -1.0590   -5.5062
   0.1660   -1.1541   -5.2781   0.1680   -1.2265   -5.0426   0.1699   -1.2805   -4.8121
   0.1775   -1.3240   -4.5769   0.1819   -1.3343   -4.3310   0.1777   -1.3400   -4.0704
   0.1806   -1.3607   -3.8064   0.1967   -1.3511   -3.5339   0.1959   -1.3309   -3.2800
   0.2231   -1.3353   -3.0104   0.2549   -1.3190   -2.7333   0.2885   -1.3206   -2.4471
   0.3121   -1.3408   -2.1668   0.3447   -1.3744   -1.9004   0.3993   -1.4202   -1.6168
   0.4761   -1.5038   -1.3451   0.5438   -1.6130   -1.0665   0.6125   -1.7368   -0.8010
   0.6947   -1.8656   -0.5466   0.7956   -2.0124   -0.3058   0.8907   -2.1891   -0.0723
   1.0162   -2.3704    0.1479   1.1343   -2.5706    0.3497   1.2465   -2.7776    0.5409
   1.3796   -2.9870    0.7279   1.5058   -3.2082    0.8988   1.6543   -3.4293    1.0631
   1.8014   -3.6673    1.2230   1.9435   -3.9119    1.3621   2.0949   -4.1761    1.4874
   2.2626   -4.4425    1.5898   2.4298   -4.7180    1.6684   2.5892   -4.9988    1.7286
   2.7658   -5.2820    1.7749   2.9307   -5.5767    1.8014   3.1037   -5.8730    1.8062
   3.2718   -6.1798    1.7875   3.4418   -6.4817    1.7471   3.5998   -6.7792    1.6826
   3.7678   -7.0739    1.5940   3.9186   -7.3684    1.4857   4.0775   -7.6495    1.3597
   4.2330   -7.9207    1.2136   4.3655   -8.1881    1.0454   4.4960   -8.4375    0.8557
   4.6108   -8.6780    0.6504   4.7336   -8.9127    0.4397   4.8575   -9.1524    0.2235
  -0.0718    0.7653   -6.3020   0.0180    0.5678   -6.3239   0.0560    0.3624   -6.3390
   0.1213    0.1623   -6.3115   0.1749   -0.0403   -6.2875   0.2331   -0.2446   -6.2264
   0.2879   -0.4369   -6.1407   0.3141   -0.6093   -6.0002   0.3608   -0.7769   -5.8563
   0.3866   -0.9103   -5.6604   0.4324   -1.0246   -5.4470   0.4359   -1.1273   -5.2328
   0.4594   -1.2289   -5.0176   0.4701   -1.2751   -4.7790   0.4667   -1.2936   -4.5340
   0.4736   -1.3222   -4.2839   0.4627   -1.3408   -4.0279   0.4715   -1.3442   -3.7611
   0.4908   -1.3300   -3.4973   0.5085   -1.3114   -3.2359   0.5273   -1.2999   -2.9760
   0.5496   -1.2970   -2.7021   0.5808   -1.2887   -2.4191   0.6092   -1.2817   -2.1282
   0.6397   -1.3049   -1.8496   0.6885   -1.3545   -1.5719   0.7485   -1.4266   -1.2932
   0.8211   -1.5312   -1.0345   0.8972   -1.6442   -0.7708   0.9671   -1.7793   -0.5177
   1.0678   -1.9256   -0.2648   1.1688   -2.0937   -0.0290   1.2802   -2.2752    0.1847
   1.3991   -2.4767    0.3952   1.5155   -2.6860    0.5923   1.6371   -2.9025    0.7742
   1.7686   -3.1194    0.9487   1.9012   -3.3488    1.1085   2.0579   -3.5814    1.2641
   2.1990   -3.8409    1.4097   2.3479   -4.1030    1.5263   2.5117   -4.3707    1.6202
   2.6782   -4.6465    1.6954   2.8427   -4.9267    1.7522   3.0039   -5.2134    1.7950
   3.1784   -5.5086    1.8223   3.3418   -5.8093    1.8212   3.5065   -6.1131    1.7985
   3.6772   -6.4143    1.7560   3.8420   -6.7133    1.6880   3.9977   -7.0084    1.5971
   4.1539   -7.3022    1.4856   4.3089   -7.5828    1.3585   4.4643   -7.8569    1.2101
   4.5971   -8.1262    1.0420   4.7311   -8.3751    0.8560   4.8544   -8.6166    0.6488
   4.9830   -8.8522    0.4345   5.1025   -9.0930    0.2195   0.2346    0.8175   -6.1461
   0.2853    0.6292   -6.2272   0.3719    0.4287   -6.2942   0.4124    0.2207   -6.2615
   0.4701    0.0079   -6.2489   0.5231   -0.1946   -6.1983   0.5749   -0.4058   -6.0972
   0.5996   -0.5810   -5.9726   0.6274   -0.7366   -5.8049   0.6661   -0.8724   -5.6214
   0.7053   -0.9885   -5.4075   0.7278   -1.0963   -5.2014   0.7419   -1.1736   -4.9815
   0.7473   -1.2369   -4.7459   0.7635   -1.2761   -4.4965   0.7600   -1.3039   -4.2485
   0.7599   -1.3268   -3.9967   0.7663   -1.3175   -3.7427   0.7883   -1.3079   -3.4817
   0.8152   -1.3015   -3.2118   0.8343   -1.2802   -2.9445   0.8498   -1.2647   -2.6795
   0.8704   -1.2512   -2.3980   0.9011   -1.2358   -2.1116   0.9352   -1.2486   -1.8238
   0.9823   -1.2859   -1.5460   1.0329   -1.3574   -1.2761   1.0979   -1.4500   -1.0025
   1.1785   -1.5570   -0.7444   1.2480   -1.6969   -0.4886   1.3335   -1.8406   -0.2397
   1.4297   -2.0044    0.0010   1.5476   -2.1841    0.2254   1.6612   -2.3826    0.4374
   1.7766   -2.5967    0.6374   1.8966   -2.8075    0.8170   2.0271   -3.0298    0.9872
   2.1700   -3.2622    1.1504   2.3073   -3.5032    1.3028   2.4513   -3.7613    1.4431
   2.6062   -4.0273    1.5570   2.7637   -4.2987    1.6477   2.9337   -4.5730    1.7204
   3.0942   -4.8561    1.7749   3.2509   -5.1483    1.8158   3.4188   -5.4434    1.8380
   3.5895   -5.7452    1.8345   3.7459   -6.0546    1.8075   3.9151   -6.3523    1.7602
   4.0765   -6.6496    1.6890   4.2311   -6.9496    1.5965   4.3936   -7.2334    1.4876
   4.5456   -7.5151    1.3595   4.6927   -7.7925    1.2111   4.8279   -8.0648    1.0413
   4.9637   -8.3190    0.8530   5.0977   -8.5549    0.6521   5.2289   -8.7889    0.4385
   5.3483   -9.0344    0.2180   0.5482    0.8622   -6.0549   0.5984    0.6910   -6.1855
   0.6641    0.4870   -6.2081   0.7070    0.2739   -6.2237   0.7564    0.0586   -6.2419
   0.8034   -0.1762   -6.2158   0.8718   -0.3732   -6.0884   0.8803   -0.5567   -5.9636
   0.9097   -0.7219   -5.8062   0.9422   -0.8595   -5.6152   0.9880   -0.9382   -5.3995
   1.0110   -1.0759   -5.1956   1.0306   -1.1827   -4.9695   1.0294   -1.2150   -4.7221
   1.0459   -1.2501   -4.4709   1.0485   -1.2707   -4.2116   1.0504   -1.2787   -3.9568
   1.0635   -1.2765   -3.7043   1.0851   -1.2696   -3.4505   1.1064   -1.2485   -3.1913
   1.1305   -1.2377   -2.9212   1.1536   -1.2303   -2.6579   1.1550   -1.2161   -2.3848
   1.1942   -1.2071   -2.1020   1.2287   -1.2025   -1.8222   1.2767   -1.2264   -1.5434
   1.3264   -1.2960   -1.2679   1.3719   -1.3682   -0.9988   1.4508   -1.4701   -0.7351
   1.5192   -1.6098   -0.4759   1.5999   -1.7572   -0.2210   1.6930   -1.9207    0.0230
   1.7953   -2.1020    0.2553   1.9143   -2.2925    0.4654   2.0323   -2.4992    0.6616
   2.1590   -2.7144    0.8485   2.2889   -2.9404    1.0220   2.4288   -3.1756    1.1819
   2.5642   -3.4295    1.3314   2.7136   -3.6878    1.4670   2.8655   -3.9477    1.5786
   3.0260   -4.2181    1.6702   3.1850   -4.4962    1.7430   3.3494   -4.7856    1.7976
   3.5053   -5.0778    1.8340   3.6689   -5.3713    1.8513   3.8240   -5.6808    1.8450
   3.9883   -5.9874    1.8144   4.1489   -6.2886    1.7618   4.3109   -6.5892    1.6908
   4.4640   -6.8841    1.5995   4.6222   -7.1710    1.4887   4.7810   -7.4527    1.3591
   4.9249   -7.7324    1.2084   5.0661   -7.9994    1.0394   5.2009   -8.2503    0.8543
   5.3406   -8.4909    0.6546   5.4671   -8.7276    0.4436   5.5899   -8.9663    0.2250
   0.8716    0.8896   -5.9838   0.9207    0.7216   -6.0972   0.9645    0.5204   -6.1281
   0.9870    0.3059   -6.1586   1.0379    0.0876   -6.2441   1.0759   -0.1309   -6.2077
   1.1427   -0.3645   -6.1310   1.1658   -0.5538   -5.9906   1.1974   -0.6899   -5.8069
   1.2399   -0.8219   -5.6210   1.2654   -0.9403   -5.4057   1.2938   -1.0512   -5.1911
   1.3122   -1.1296   -4.9583   1.3153   -1.1797   -4.7165   1.3211   -1.2289   -4.4602
   1.3314   -1.2479   -4.1964   1.3525   -1.2370   -3.9455   1.3641   -1.2336   -3.7018
   1.3864   -1.2238   -3.4534   1.3970   -1.2125   -3.1897   1.4251   -1.2159   -2.9274
   1.4513   -1.2055   -2.6600   1.4596   -1.1981   -2.3868   1.4853   -1.1807   -2.1107
   1.5316   -1.1559   -1.8356   1.5626   -1.1829   -1.5534   1.6143   -1.2272   -1.2734
   1.6650   -1.2879   -0.9944   1.7155   -1.3900   -0.7209   1.7952   -1.5194   -0.4588
   1.8714   -1.6656   -0.2164   1.9517   -1.8344    0.0267   2.0444   -2.0109    0.2563
   2.1659   -2.1983    0.4744   2.2917   -2.4051    0.6804   2.4122   -2.6185    0.8673
   2.5510   -2.8447    1.0468   2.6804   -3.0880    1.2068   2.8225   -3.3412    1.3537
   2.9608   -3.5990    1.4825   3.1184   -3.8642    1.5988   3.2748   -4.1367    1.6910
   3.4295   -4.4210    1.7633   3.5910   -4.7123    1.8161   3.7592   -5.0087    1.8483
   3.9136   -5.3123    1.8619   4.0681   -5.6143    1.8532   4.2260   -5.9183    1.8202
   4.3861   -6.2245    1.7654   4.5413   -6.5264    1.6943   4.7017   -6.8227    1.6020
   4.8614   -7.1101    1.4893   5.0117   -7.3925    1.3581   5.1552   -7.6690    1.2069
   5.3036   -7.9262    1.0388   5.4450   -8.1794    0.8526   5.5753   -8.4264    0.6552
   5.7075   -8.6620    0.4467   5.8214   -8.9058    0.2248   1.2106    0.9368   -5.9486
   1.2288    0.7551   -6.0523   1.2704    0.5389   -6.0988   1.2862    0.3324   -6.1846
   1.3180    0.1180   -6.2494   1.3668   -0.1078   -6.1943   1.4099   -0.3359   -6.1455
   1.4468   -0.5386   -6.0201   1.4827   -0.6790   -5.8325   1.5111   -0.8123   -5.6279
   1.5478   -0.9157   -5.4239   1.5690   -1.0122   -5.1971   1.5955   -1.0893   -4.9706
   1.5922   -1.1333   -4.7178   1.5961   -1.1700   -4.4679   1.6147   -1.1959   -4.2183
   1.6504   -1.2021   -3.9684   1.6711   -1.1937   -3.7168   1.6833   -1.1899   -3.4582
   1.6905   -1.1948   -3.1982   1.7142   -1.1869   -2.9339   1.7439   -1.1734   -2.6654
   1.7664   -1.1655   -2.3987   1.7802   -1.1527   -2.1341   1.8175   -1.1339   -1.8556
   1.8556   -1.1400   -1.5661   1.9021   -1.1518   -1.2849   1.9503   -1.2151   -0.9955
   1.9969   -1.3147   -0.7295   2.0563   -1.4400   -0.4650   2.1399   -1.5868   -0.1984
   2.2288   -1.7477    0.0410   2.3190   -1.9228    0.2628   2.4179   -2.1091    0.4802
   2.5458   -2.3056    0.6881   2.6720   -2.5253    0.8862   2.7997   -2.7504    1.0639
   2.9273   -2.9980    1.2283   3.0705   -3.2489    1.3726   3.2136   -3.5172    1.5031
   3.3648   -3.7825    1.6168   3.5216   -4.0593    1.7115   3.6779   -4.3478    1.7806
   3.8359   -4.6356    1.8296   3.9946   -4.9357    1.8596   4.1592   -5.2404    1.8722
   4.3062   -5.5477    1.8612   4.4633   -5.8524    1.8275   4.6177   -6.1586    1.7727
   4.7793   -6.4590    1.6979   4.9324   -6.7557    1.6055   5.0970   -7.0419    1.4922
   5.2458   -7.3269    1.3582   5.3956   -7.5969    1.2086   5.5429   -7.8557    1.0398
   5.6780   -8.1095    0.8538   5.8134   -8.3554    0.6558   5.9395   -8.5986    0.4445
   6.0527   -8.8425    0.2209   1.5415    0.9586   -5.9581   1.5522    0.7601   -6.0373
   1.5667    0.5682   -6.1624   1.5903    0.3617   -6.1944   1.6053    0.1439   -6.2336
   1.6498   -0.0715   -6.1992   1.6806   -0.3080   -6.1742   1.7200   -0.5341   -6.0653
   1.7522   -0.6674   -5.8584   1.7980   -0.7768   -5.6647   1.8293   -0.8828   -5.4566
   1.8517   -0.9796   -5.2446   1.8682   -1.0480   -5.0012   1.8786   -1.0981   -4.7590
   1.8834   -1.1348   -4.5124   1.9054   -1.1517   -4.2717   1.9329   -1.1650   -4.0190
   1.9657   -1.1575   -3.7491   1.9757   -1.1594   -3.4835   1.9887   -1.1514   -3.2237
   1.9986   -1.1472   -2.9618   2.0399   -1.1425   -2.6971   2.0694   -1.1362   -2.4280
   2.0903   -1.1196   -2.1538   2.1039   -1.1048   -1.8803   2.1424   -1.0913   -1.6022
   2.1906   -1.1027   -1.3165   2.2292   -1.1547   -1.0318   2.2837   -1.2505   -0.7482
   2.3356   -1.3746   -0.4813   2.4004   -1.5074   -0.2275   2.4960   -1.6646    0.0256
   2.5974   -1.8335    0.2573   2.6906   -2.0194    0.4802   2.7949   -2.2151    0.6889
   2.9263   -2.4282    0.8904   3.0510   -2.6620    1.0769   3.1838   -2.9052    1.2409
   3.3190   -3.1639    1.3857   3.4675   -3.4277    1.5151   3.6154   -3.7021    1.6317
   3.7624   -3.9841    1.7252   3.9276   -4.2640    1.7945   4.0811   -4.5630    1.8425
   4.2329   -4.8676    1.8715   4.3944   -5.1681    1.8830   4.5461   -5.4788    1.8713
   4.7029   -5.7863    1.8373   4.8570   -6.0912    1.7810   5.0139   -6.3908    1.7029
   5.1658   -6.6869    1.6059   5.3232   -6.9731    1.4919   5.4781   -7.2540    1.3588
   5.6317   -7.5250    1.2086   5.7758   -7.7871    1.0402   5.9109   -8.0383    0.8546
   6.0425   -8.2860    0.6537   6.1683   -8.5338    0.4390   6.2907   -8.7720    0.2187
   1.8711    0.9745   -5.9837   1.8746    0.7882   -6.0903   1.8899    0.5920   -6.1852
   1.8867    0.3729   -6.2065   1.9064    0.1650   -6.2726   1.9241   -0.0568   -6.2430
   1.9590   -0.2735   -6.1955   1.9853   -0.4706   -6.0908   2.0387   -0.6126   -5.9112
   2.0926   -0.7428   -5.7128   2.1096   -0.8759   -5.5031   2.1321   -0.9787   -5.2815
   2.1528   -1.0335   -5.0466   2.1563   -1.0821   -4.7984   2.1724   -1.1052   -4.5521
   2.2036   -1.1202   -4.3049   2.2198   -1.1225   -4.0525   2.2460   -1.1242   -3.7935
   2.2671   -1.1211   -3.5275   2.2737   -1.1176   -3.2598   2.3003   -1.1089   -2.9979
   2.3285   -1.1000   -2.7334   2.3641   -1.0932   -2.4573   2.3886   -1.0869   -2.1863
   2.4090   -1.0703   -1.9155   2.4375   -1.0607   -1.6497   2.4651   -1.0687   -1.3660
   2.5115   -1.1139   -1.0634   2.5591   -1.1967   -0.7709   2.6277   -1.3073   -0.4955
   2.6839   -1.4377   -0.2356   2.7619   -1.5793    0.0097   2.8601   -1.7493    0.2513
   2.9638   -1.9299    0.4759   3.0563   -2.1330    0.6894   3.1772   -2.3448    0.8902
   3.3074   -2.5739    1.0769   3.4412   -2.8204    1.2458   3.5747   -3.0753    1.3904
   3.7169   -3.3432    1.5225   3.8658   -3.6171    1.6384   4.0110   -3.8983    1.7329
   4.1650   -4.1855    1.8048   4.3235   -4.4790    1.8546   4.4698   -4.7859    1.8839
   4.6282   -5.1010    1.8943   4.7844   -5.4125    1.8824   4.9372   -5.7216    1.8459
   5.0980   -6.0232    1.7875   5.2527   -6.3205    1.7062   5.4086   -6.6115    1.6044
   5.5582   -6.9014    1.4862   5.7133   -7.1802    1.3563   5.8641   -7.4505    1.2088
   6.0090   -7.7134    1.0380   6.1402   -7.9703    0.8497   6.2746   -8.2156    0.6489
   6.4044   -8.4598    0.4382   6.5336   -8.6943    0.2202   2.2197    1.0035   -6.0045
   2.2025    0.8006   -6.0762   2.1962    0.6020   -6.1830   2.1961    0.3924   -6.2515
   2.1903    0.1841   -6.3330   2.2015   -0.0413   -6.3267   2.2398   -0.2539   -6.2572
   2.2709   -0.4340   -6.1199   2.3174   -0.5888   -5.9541   2.3689   -0.7226   -5.7703
   2.3945   -0.8472   -5.5590   2.4114   -0.9352   -5.3311   2.4290   -1.0251   -5.0944
   2.4416   -1.0671   -4.8514   2.4597   -1.0863   -4.6124   2.4839   -1.0889   -4.3632
   2.5039   -1.0944   -4.1056   2.5271   -1.0939   -3.8469   2.5513   -1.0882   -3.5831
   2.5591   -1.0880   -3.3145   2.5910   -1.0762   -3.0480   2.6208   -1.0648   -2.7763
   2.6499   -1.0604   -2.5067   2.6856   -1.0518   -2.2300   2.7053   -1.0320   -1.9534
   2.7367   -1.0316   -1.6706   2.7516   -1.0407   -1.3923   2.7794   -1.0709   -1.1046
   2.8296   -1.1407   -0.8162   2.8926   -1.2388   -0.5295   2.9662   -1.3642   -0.2553
   3.0389   -1.5012   -0.0039   3.1223   -1.6585    0.2288   3.2269   -1.8439    0.4574
   3.3281   -2.0435    0.6693   3.4295   -2.2565    0.8721   3.5542   -2.4835    1.0632
   3.6921   -2.7258    1.2358   3.8287   -2.9844    1.3875   3.9693   -3.2467    1.5185
   4.1093   -3.5237    1.6342   4.2639   -3.8066    1.7345   4.4100   -4.0997    1.8103
   4.5589   -4.4023    1.8642   4.7134   -4.7116    1.8951   4.8542   -5.0242    1.9058
   5.0178   -5.3374    1.8934   5.1719   -5.6510    1.8551   5.3335   -5.9542    1.7921
   5.4855   -6.2514    1.7070   5.6449   -6.5394    1.6022   5.7954   -6.8260    1.4827
   5.9528   -7.1044    1.3537   6.0991   -7.3792    1.2037   6.2425   -7.6389    1.0336
   6.3706   -7.8944    0.8464   6.5050   -8.1400    0.6485   6.6389   -8.3809    0.4394
   6.7768   -8.6156    0.2215   2.5455    1.0221   -6.0543   2.5215    0.8230   -6.1258
   2.4989    0.6183   -6.2197   2.4828    0.4098   -6.3272   2.4839    0.1929   -6.4014
   2.4942   -0.0281   -6.3904   2.5018   -0.2457   -6.3572   2.5393   -0.4332   -6.2171
   2.5814   -0.5919   -6.0420   2.6418   -0.7264   -5.8481   2.6658   -0.8407   -5.6273
   2.6860   -0.9252   -5.3873   2.7131   -1.0008   -5.1480   2.7319   -1.0430   -4.9122
   2.7480   -1.0623   -4.6731   2.7662   -1.0689   -4.4288   2.7871   -1.0676   -4.1778
   2.8038   -1.0626   -3.9208   2.8229   -1.0558   -3.6511   2.8423   -1.0514   -3.3795
   2.8743   -1.0506   -3.1102   2.9017   -1.0394   -2.8371   2.9362   -1.0270   -2.5568
   2.9733   -1.0170   -2.2802   2.9968   -0.9998   -2.0018   3.0200   -0.9909   -1.7159
   3.0430   -0.9956   -1.4248   3.0615   -1.0321   -1.1422   3.0934   -1.0838   -0.8542
   3.1532   -1.1760   -0.5727   3.2303   -1.2845   -0.3017   3.3157   -1.4260   -0.0482
   3.3973   -1.5789    0.1960   3.4872   -1.7546    0.4226   3.5948   -1.9527    0.6383
   3.6942   -2.1671    0.8468   3.8074   -2.3923    1.0402   3.9392   -2.6294    1.2133
   4.0748   -2.8861    1.3694   4.2134   -3.1575    1.5081   4.3563   -3.4330    1.6278
   4.5027   -3.7199    1.7300   4.6506   -4.0135    1.8111   4.7983   -4.3146    1.8680
   4.9399   -4.6264    1.9022   5.0903   -4.9436    1.9137   5.2417   -5.2565    1.8993
   5.4026   -5.5659    1.8613   5.5633   -5.8714    1.7980   5.7230   -6.1719    1.7110
   5.8803   -6.4633    1.6060   6.0361   -6.7505    1.4856   6.1924   -7.0269    1.3529
   6.3373   -7.2989    1.2021   6.4794   -7.5618    1.0305   6.6142   -7.8159    0.8425
   6.7429   -8.0619    0.6468   6.8754   -8.2999    0.4403   7.0143   -8.5345    0.2249
   2.8672    1.0246   -6.1078   2.8310    0.8275   -6.1914   2.7870    0.6338   -6.2913
   2.7836    0.4204   -6.3634   2.7848    0.2127   -6.4035   2.7837   -0.0112   -6.4564
   2.7842   -0.2337   -6.4149   2.8221   -0.4128   -6.2775   2.8393   -0.6134   -6.1506
   2.8975   -0.7297   -5.9244   2.9368   -0.8405   -5.6956   2.9576   -0.9076   -5.4605
   2.9926   -0.9604   -5.2273   3.0240   -1.0067   -4.9897   3.0371   -1.0280   -4.7457
   3.0487   -1.0301   -4.4968   3.0783   -1.0344   -4.2524   3.0832   -1.0275   -3.9956
   3.0940   -1.0189   -3.7316   3.1194   -1.0219   -3.4647   3.1476   -1.0289   -3.1870
   3.1830   -1.0315   -2.9007   3.2151   -1.0060   -2.6217   3.2545   -0.9772   -2.3360
   3.2873   -0.9662   -2.0562   3.3010   -0.9578   -1.7801   3.3185   -0.9579   -1.4920
   3.3464   -0.9931   -1.2011   3.3706   -1.0388   -0.9191   3.4187   -1.1175   -0.6413
   3.4938   -1.2196   -0.3709   3.5762   -1.3512   -0.1066   3.6693   -1.5030    0.1463
   3.7617   -1.6744    0.3836   3.8539   -1.8670    0.6084   3.9608   -2.0795    0.8193
   4.0656   -2.3010    1.0082   4.1850   -2.5416    1.1887   4.3169   -2.7948    1.3451
   4.4524   -3.0615    1.4862   4.5937   -3.3475    1.6158   4.7387   -3.6350    1.7218
   4.8906   -3.9279    1.8055   5.0298   -4.2346    1.8661   5.1763   -4.5426    1.9024
   5.3173   -4.8557    1.9137   5.4700   -5.1721    1.8990   5.6308   -5.4816    1.8617
   5.7886   -5.7902    1.8007   5.9549   -6.0890    1.7176   6.1108   -6.3855    1.6149
   6.2718   -6.6695    1.4958   6.4259   -6.9481    1.3570   6.5761   -7.2198    1.2000
   6.7159   -7.4814    1.0294   6.8488   -7.7347    0.8428   6.9808   -7.9803    0.6448
   7.1163   -8.2147    0.4414   7.2495   -8.4547    0.2246   3.1601    1.0443   -6.2574
   3.1293    0.8494   -6.3292   3.1015    0.6534   -6.3995   3.0808    0.4553   -6.4361
   3.0608    0.2309   -6.4945   3.0681    0.0018   -6.4989   3.0646   -0.2313   -6.4932
   3.0904   -0.4364   -6.3847   3.1108   -0.6165   -6.2106   3.1518   -0.7353   -5.9971
   3.2043   -0.8530   -5.7829   3.2330   -0.9039   -5.5520   3.2760   -0.9417   -5.3240
   3.3021   -0.9764   -5.0825   3.3214   -1.0037   -4.8313   3.3429   -1.0052   -4.5923
   3.3628   -1.0019   -4.3496   3.3623   -1.0018   -4.0910   3.3737   -0.9967   -3.8273
   3.3963   -1.0042   -3.5602   3.4165   -1.0137   -3.2837   3.4503   -1.0058   -3.0002
   3.4849   -0.9722   -2.7056   3.5276   -0.9461   -2.4209   3.5660   -0.9308   -2.1348
   3.5897   -0.9266   -1.8441   3.5994   -0.9323   -1.5564   3.6233   -0.9553   -1.2745
   3.6562   -0.9986   -0.9929   3.6957   -1.0659   -0.7185   3.7609   -1.1609   -0.4474
   3.8415   -1.2796   -0.1746   3.9290   -1.4256    0.0860   4.0249   -1.5931    0.3324
   4.1167   -1.7818    0.5626   4.2124   -1.9830    0.7764   4.3270   -2.2157    0.9764
   4.4425   -2.4509    1.1593   4.5647   -2.7100    1.3197   4.6969   -2.9828    1.4684
   4.8306   -3.2623    1.5978   4.9790   -3.5493    1.7059   5.1213   -3.8493    1.7929
   5.2694   -4.1525    1.8543   5.4090   -4.4624    1.8919   5.5509   -4.7787    1.9055
   5.6998   -5.0902    1.8938   5.8584   -5.3990    1.8569   6.0186   -5.7060    1.7998
   6.1761   -6.0097    1.7210   6.3421   -6.3022    1.6230   6.5040   -6.5890    1.5035
   6.6585   -6.8672    1.3616   6.8083   -7.1345    1.2009   6.9478   -7.3989    1.0265
   7.0841   -7.6498    0.8423   7.2157   -7.8923    0.6460   7.3518   -8.1316    0.4395
   7.4806   -8.3695    0.2255   3.4749    1.0580   -6.3666   3.4531    0.8655   -6.4397
   3.4080    0.6610   -6.4428   3.3733    0.4493   -6.4838   3.3593    0.2588   -6.5517
   3.3260    0.0161   -6.5371   3.3517   -0.2242   -6.5179   3.3658   -0.4438   -6.4643
   3.3787   -0.5995   -6.2834   3.4217   -0.7485   -6.1220   3.4518   -0.8565   -5.9143
   3.5060   -0.9069   -5.6711   3.5463   -0.9545   -5.4295   3.5792   -0.9759   -5.1890
   3.5996   -0.9939   -4.9432   3.6266   -0.9881   -4.6929   3.6448   -0.9817   -4.4396
   3.6475   -0.9809   -4.1813   3.6520   -0.9772   -3.9187   3.6671   -0.9749   -3.6439
   3.6897   -0.9744   -3.3681   3.7133   -0.9700   -3.0803   3.7524   -0.9508   -2.7941
   3.7998   -0.9232   -2.5137   3.8348   -0.9109   -2.2204   3.8639   -0.9054   -1.9195
   3.8880   -0.9081   -1.6293   3.9074   -0.9201   -1.3470   3.9412   -0.9524   -1.0717
   3.9781   -1.0172   -0.7950   4.0298   -1.1047   -0.5208   4.1028   -1.2132   -0.2511
   4.1802   -1.3500    0.0205   4.2782   -1.5171    0.2729   4.3715   -1.7013    0.5132
   4.4623   -1.9091    0.7346   4.5697   -2.1304    0.9419   4.6943   -2.3773    1.1258
   4.8128   -2.6337    1.2906   4.9337   -2.8993    1.4435   5.0693   -3.1770    1.5730
   5.2083   -3.4661    1.6840   5.3500   -3.7673    1.7719   5.5019   -4.0735    1.8351
   5.6429   -4.3878    1.8769   5.7880   -4.6983    1.8922   5.9328   -5.0105    1.8832
   6.0866   -5.3176    1.8494   6.2447   -5.6216    1.7942   6.4059   -5.9217    1.7211
   6.5703   -6.2144    1.6273   6.7319   -6.4999    1.5114   6.8852   -6.7788    1.3674
   7.0358   -7.0471    1.2029   7.1751   -7.3092    1.0280   7.3155   -7.5588    0.8441
   7.4487   -7.8033    0.6495   7.5818   -8.0443    0.4410   7.7144   -8.2823    0.2230
   3.7505    1.0771   -6.5454   3.7190    0.8603   -6.6062   3.6752    0.6515   -6.6169
   3.6678    0.4452   -6.6408   3.6391    0.2328   -6.6610   3.6288    0.0279   -6.6216
   3.6396   -0.1798   -6.5582   3.6371   -0.4304   -6.5271   3.6604   -0.6284   -6.4220
   3.6907   -0.7595   -6.2339   3.7228   -0.8725   -6.0164   3.7671   -0.9278   -5.7850
   3.8132   -0.9662   -5.5390   3.8551   -0.9789   -5.2909   3.8781   -0.9792   -5.0441
   3.8993   -0.9717   -4.7903   3.9183   -0.9705   -4.5308   3.9330   -0.9579   -4.2734
   3.9264   -0.9548   -4.0045   3.9385   -0.9415   -3.7319   3.9637   -0.9394   -3.4601
   3.9793   -0.9283   -3.1829   4.0186   -0.9274   -2.9056   4.0586   -0.9100   -2.6114
   4.0964   -0.8961   -2.3156   4.1287   -0.8887   -2.0154   4.1677   -0.8832   -1.7197
   4.1962   -0.8872   -1.4352   4.2195   -0.9058   -1.1509   4.2557   -0.9707   -0.8721
   4.3086   -1.0547   -0.5971   4.3689   -1.1626   -0.3260   4.4355   -1.2917   -0.0560
   4.5228   -1.4449    0.2073   4.6178   -1.6273    0.4551   4.7120   -1.8322    0.6793
   4.8117   -2.0557    0.8904   4.9286   -2.2965    1.0760   5.0544   -2.5492    1.2539
   5.1787   -2.8160    1.4083   5.3023   -3.0953    1.5450   5.4418   -3.3851    1.6591
   5.5837   -3.6859    1.7492   5.7241   -3.9894    1.8148   5.8758   -4.2969    1.8574
   6.0177   -4.6139    1.8753   6.1662   -4.9222    1.8688   6.3175   -5.2274    1.8402
   6.4720   -5.5310    1.7871   6.6331   -5.8286    1.7181   6.7973   -6.1211    1.6295
   6.9579   -6.4095    1.5148   7.1109   -6.6876    1.3739   7.2573   -6.9536    1.2107
   7.4014   -7.2133    1.0336   7.5420   -7.4666    0.8479   7.6784   -7.7116    0.6533
   7.8073   -7.9535    0.4440   7.9447   -8.1857    0.2243   4.0302    1.0677   -6.7441
   3.9782    0.8611   -6.7744   3.9437    0.6466   -6.7900   3.9081    0.4284   -6.8151
   3.9133    0.2194   -6.8343   3.8923    0.0132   -6.7824   3.8765   -0.2021   -6.6940
   3.9176   -0.4409   -6.6379   3.9288   -0.6338   -6.5078   3.9632   -0.7964   -6.3454
   3.9917   -0.8732   -6.1304   4.0332   -0.9413   -5.8926   4.0804   -0.9592   -5.6527
   4.1244   -0.9630   -5.4011   4.1577   -0.9639   -5.1448   4.1749   -0.9613   -4.9025
   4.1880   -0.9593   -4.6531   4.1947   -0.9416   -4.3795   4.1972   -0.9309   -4.0992
   4.2152   -0.9276   -3.8286   4.2354   -0.9248   -3.5571   4.2600   -0.9215   -3.2844
   4.2864   -0.9121   -3.0072   4.3139   -0.8925   -2.7231   4.3488   -0.8826   -2.4264
   4.3849   -0.8733   -2.1296   4.4313   -0.8627   -1.8375   4.4678   -0.8568   -1.5373
   4.4985   -0.8676   -1.2411   4.5410   -0.9258   -0.9595   4.5803   -1.0045   -0.6787
   4.6293   -1.1086   -0.4074   4.6948   -1.2294   -0.1317   4.7718   -1.3841    0.1365
   4.8657   -1.5606    0.3823   4.9632   -1.7626    0.6132   5.0659   -1.9829    0.8274
   5.1752   -2.2165    1.0294   5.2916   -2.4656    1.2119   5.4167   -2.7362    1.3708
   5.5472   -3.0111    1.5110   5.6709   -3.3006    1.6289   5.8132   -3.5947    1.7227
   5.9563   -3.8979    1.7915   6.0962   -4.2080    1.8349   6.2441   -4.5186    1.8540
   6.3951   -4.8294    1.8516   6.5488   -5.1331    1.8275   6.7032   -5.4370    1.7813
   6.8605   -5.7354    1.7144   7.0210   -6.0305    1.6269   7.1824   -6.3144    1.5125
   7.3347   -6.5940    1.3769   7.4814   -6.8608    1.2160   7.6250   -7.1193    1.0412
   7.7673   -7.3721    0.8530   7.9037   -7.6202    0.6540   8.0346   -7.8594    0.4453
   8.1732   -8.0913    0.2239   4.3131    1.0345   -6.8866   4.2990    0.8171   -6.9107
   4.2108    0.6235   -6.9714   4.1715    0.4185   -7.0180   4.1281    0.2017   -7.0546
   4.1266   -0.0248   -6.9898   4.1131   -0.2450   -6.9114   4.1367   -0.4441   -6.8147
   4.1752   -0.6432   -6.6805   4.2289   -0.7830   -6.4864   4.2731   -0.8544   -6.2601
   4.2917   -0.9243   -6.0329   4.3421   -0.9468   -5.7791   4.3877   -0.9562   -5.5261
   4.4246   -0.9629   -5.2725   4.4575   -0.9574   -5.0175   4.4613   -0.9497   -4.7608
   4.4549   -0.9388   -4.4961   4.4618   -0.9306   -4.2163   4.4784   -0.9144   -3.9364
   4.5051   -0.9080   -3.6653   4.5329   -0.9036   -3.3964   4.5571   -0.8866   -3.1233
   4.5758   -0.8758   -2.8363   4.6056   -0.8703   -2.5461   4.6435   -0.8623   -2.2610
   4.6860   -0.8477   -1.9714   4.7203   -0.8296   -1.6642   4.7645   -0.8452   -1.3590
   4.7996   -0.8826   -1.0580   4.8405   -0.9509   -0.7767   4.8806   -1.0539   -0.4904
   4.9428   -1.1805   -0.2047   5.0166   -1.3388    0.0556   5.1082   -1.5057    0.3052
   5.2061   -1.7007    0.5417   5.3058   -1.9111    0.7595   5.4148   -2.1361    0.9696
   5.5324   -2.3843    1.1574   5.6492   -2.6434    1.3222   5.7781   -2.9196    1.4650
   5.9056   -3.2055    1.5895   6.0384   -3.4999    1.6908   6.1847   -3.8008    1.7617
   6.3240   -4.1085    1.8072   6.4631   -4.4187    1.8287   6.6160   -4.7287    1.8332
   6.7729   -5.0377    1.8139   6.9291   -5.3411    1.7769   7.0865   -5.6409    1.7125
   7.2454   -5.9312    1.6220   7.4061   -6.2175    1.5103   7.5590   -6.4950    1.3751
   7.7041   -6.7655    1.2219   7.8467   -7.0268    1.0490   7.9884   -7.2807    0.8564
   8.1287   -7.5249    0.6553   8.2609   -7.7640    0.4445   8.3964   -7.9953    0.2238
   4.5582    1.0070   -7.1138   4.5136    0.8039   -7.1323   4.4574    0.6067   -7.1966
   4.3976    0.3955   -7.2232   4.3474    0.1785   -7.2461   4.3346   -0.0443   -7.2070
   4.3521   -0.2537   -7.1052   4.3912   -0.4575   -6.9905   4.4346   -0.6321   -6.8337
   4.4925   -0.7369   -6.6268   4.5295   -0.8694   -6.4165   4.5637   -0.9200   -6.1655
   4.5983   -0.9301   -5.9126   4.6482   -0.9498   -5.6673   4.6866   -0.9508   -5.4077
   4.7192   -0.9446   -5.1450   4.7355   -0.9211   -4.8789   4.7263   -0.9129   -4.6046
   4.7176   -0.9049   -4.3251   4.7476   -0.9064   -4.0576   4.7751   -0.8902   -3.7919
   4.8054   -0.8867   -3.5237   4.8266   -0.8785   -3.2346   4.8455   -0.8641   -2.9486
   4.8743   -0.8541   -2.6730   4.9064   -0.8422   -2.3931   4.9382   -0.8309   -2.0900
   4.9741   -0.8150   -1.7842   5.0118   -0.8138   -1.4798   5.0568   -0.8435   -1.1765
   5.0895   -0.9085   -0.8725   5.1465   -1.0168   -0.5803   5.1880   -1.1402   -0.2947
   5.2672   -1.2950   -0.0302   5.3582   -1.4573    0.2234   5.4482   -1.6388    0.4595
   5.5514   -1.8358    0.6864   5.6511   -2.0581    0.8964   5.7607   -2.2983    1.0905
   5.8816   -2.5564    1.2632   6.0023   -2.8258    1.4101   6.1328   -3.1116    1.5433
   6.2687   -3.4050    1.6506   6.4098   -3.7050    1.7278   6.5559   -4.0140    1.7746
   6.6917   -4.3274    1.8006   6.8359   -4.6332    1.8089   6.9933   -4.9359    1.7992
   7.1473   -5.2400    1.7684   7.3097   -5.5391    1.7075   7.4662   -5.8306    1.6179
   7.6242   -6.1189    1.5079   7.7828   -6.3989    1.3717   7.9305   -6.6731    1.2242
   8.0704   -6.9373    1.0489   8.2094   -7.1868    0.8566   8.3518   -7.4307    0.6540
   8.4901   -7.6669    0.4431   8.6259   -7.8964    0.2215   4.8246    0.9964   -7.3426
   4.7460    0.7982   -7.3749   4.7035    0.5985   -7.4208   4.6473    0.3825   -7.4343
   4.5845    0.1651   -7.4498   4.5908   -0.0508   -7.3739   4.6082   -0.2583   -7.2939
   4.6495   -0.4330   -7.1328   4.7067   -0.6138   -6.9736   4.7521   -0.7344   -6.7651
   4.7940   -0.8457   -6.5509   4.8282   -0.8841   -6.3095   4.8623   -0.9286   -6.0644
   4.9106   -0.9324   -5.8062   4.9459   -0.9456   -5.5485   4.9747   -0.9434   -5.2792
   4.9916   -0.9315   -5.0000   4.9994   -0.9228   -4.7232   5.0030   -0.9148   -4.4617
   5.0191   -0.9017   -4.2003   5.0484   -0.8911   -3.9299   5.0712   -0.8731   -3.6484
   5.0907   -0.8585   -3.3617   5.1189   -0.8412   -3.0785   5.1488   -0.8282   -2.7983
   5.1700   -0.8167   -2.5033   5.1960   -0.8023   -2.2019   5.2241   -0.7882   -1.8997
   5.2612   -0.7883   -1.5936   5.3044   -0.8164   -1.2830   5.3417   -0.8840   -0.9745
   5.3916   -0.9832   -0.6703   5.4362   -1.1094   -0.3874   5.5140   -1.2397   -0.1296
   5.5912   -1.3943    0.1271   5.6842   -1.5675    0.3727   5.7850   -1.7606    0.6031
   5.8825   -1.9760    0.8160   5.9864   -2.2120    1.0190   6.1001   -2.4669    1.1968
   6.2311   -2.7346    1.3539   6.3513   -3.0122    1.4888   6.4928   -3.3015    1.6022
   6.6340   -3.6063    1.6844   6.7775   -3.9162    1.7370   6.9207   -4.2264    1.7661
   7.0625   -4.5304    1.7855   7.2125   -4.8314    1.7836   7.3677   -5.1357    1.7551
   7.5263   -5.4344    1.6979   7.6861   -5.7316    1.6123   7.8432   -6.0194    1.5037
   7.9999   -6.2990    1.3757   8.1508   -6.5782    1.2259   8.2895   -6.8411    1.0462
   8.4299   -7.0874    0.8549   8.5686   -7.3283    0.6583   8.7123   -7.5646    0.4472
   8.8535   -7.7883    0.2253   5.0660    0.9801   -7.5468   5.0005    0.7902   -7.6139
   4.9481    0.5873   -7.6470   4.8804    0.3812   -7.6631   4.8585    0.1621   -7.6228
   4.8562   -0.0431   -7.5473   4.8699   -0.2438   -7.4452   4.8957   -0.4162   -7.2766
   4.9574   -0.5626   -7.1140   5.0144   -0.6763   -6.9044   5.0556   -0.7890   -6.6829
   5.0960   -0.8348   -6.4466   5.1290   -0.8741   -6.2015   5.1695   -0.8977   -5.9585
   5.2061   -0.9292   -5.6916   5.2288   -0.9237   -5.4201   5.2462   -0.9189   -5.1425
   5.2677   -0.9111   -4.8691   5.2850   -0.8992   -4.6076   5.2937   -0.8801   -4.3395
   5.3154   -0.8550   -4.0680   5.3330   -0.8416   -3.7813   5.3588   -0.8323   -3.4953
   5.3886   -0.8303   -3.2156   5.4083   -0.8197   -2.9141   5.4308   -0.7984   -2.6172
   5.4504   -0.7678   -2.3164   5.4773   -0.7526   -2.0046   5.5083   -0.7665   -1.7004
   5.5407   -0.7955   -1.3870   5.5836   -0.8551   -1.0807   5.6256   -0.9394   -0.7847
   5.6859   -1.0454   -0.5075   5.7438   -1.1717   -0.2336   5.8241   -1.3187    0.0282
   5.9135   -1.4837    0.2778   6.0113   -1.6748    0.5144   6.1096   -1.8886    0.7446
   6.2084   -2.1258    0.9504   6.3216   -2.3757    1.1382   6.4517   -2.6423    1.3002
   6.5815   -2.9198    1.4379   6.7140   -3.2077    1.5533   6.8553   -3.5065    1.6377
   6.9952   -3.8128    1.6982   7.1413   -4.1144    1.7403   7.2872   -4.4188    1.7655
   7.4338   -4.7235    1.7661   7.5864   -5.0257    1.7403   7.7413   -5.3276    1.6877
   7.8980   -5.6265    1.6071   8.0613   -5.9181    1.5033   8.2184   -6.2027    1.3795
   8.3657   -6.4795    1.2266   8.5115   -6.7402    1.0451   8.6531   -6.9862    0.8545
   8.7946   -7.2283    0.6587   8.9363   -7.4595    0.4499   9.0796   -7.6815    0.2283
   5.3165    0.9719   -7.8042   5.2685    0.7753   -7.8378   5.2018    0.5787   -7.8543
   5.1399    0.3701   -7.8781   5.0924    0.1619   -7.8452   5.1030   -0.0507   -7.7503
   5.1105   -0.2468   -7.6242   5.1454   -0.4148   -7.4610   5.2096   -0.5487   -7.2771
   5.2622   -0.6592   -7.0656   5.3103   -0.7354   -6.8337   5.3630   -0.8214   -6.6000
   5.4009   -0.8331   -6.3533   5.4315   -0.8798   -6.0945   5.4618   -0.8905   -5.8343
   5.4857   -0.8982   -5.5629   5.5010   -0.8870   -5.2867   5.5311   -0.8886   -5.0195
   5.5545   -0.8852   -4.7442   5.5647   -0.8531   -4.4724   5.5773   -0.8311   -4.1887
   5.5952   -0.8061   -3.9253   5.6199   -0.8046   -3.6455   5.6413   -0.7916   -3.3385
   5.6616   -0.7781   -3.0396   5.6794   -0.7604   -2.7394   5.6976   -0.7290   -2.4342
   5.7245   -0.7116   -2.1302   5.7479   -0.7299   -1.8061   5.7836   -0.7673   -1.4993
   5.8234   -0.8117   -1.2043   5.8684   -0.8829   -0.9092   5.9204   -0.9826   -0.6146
   5.9891   -1.1005   -0.3411   6.0537   -1.2352   -0.0692   6.1486   -1.4012    0.1830
   6.2303   -1.5896    0.4316   6.3271   -1.8018    0.6713   6.4362   -2.0367    0.8889
   6.5456   -2.2857    1.0807   6.6692   -2.5515    1.2483   6.8054   -2.8290    1.3915
   6.9358   -3.1127    1.4968   7.0696   -3.3996    1.5966   7.2094   -3.6963    1.6680
   7.3536   -3.9981    1.7195   7.5006   -4.3097    1.7463   7.6537   -4.6169    1.7453
   7.8032   -4.9219    1.7203   7.9584   -5.2260    1.6726   8.1145   -5.5286    1.5990
   8.2749   -5.8197    1.5040   8.4343   -6.1070    1.3821   8.5843   -6.3801    1.2242
   8.7301   -6.6398    1.0454   8.8782   -6.8851    0.8540   9.0198   -7.1252    0.6599
   9.1629   -7.3508    0.4521   9.3029   -7.5732    0.2315   5.5464    0.9562   -8.0586
   5.4918    0.7610   -8.1024   5.4258    0.5677   -8.1026   5.4041    0.3528   -8.0687
   5.3693    0.1402   -8.0019   5.3299   -0.0839   -7.9450   5.3547   -0.2764   -7.8194
   5.3856   -0.4425   -7.6512   5.4515   -0.5661   -7.4550   5.5076   -0.6431   -7.2296
   5.5629   -0.7121   -6.9877   5.6225   -0.7728   -6.7616   5.6617   -0.8180   -6.5101
   5.6938   -0.8274   -6.2453   5.7218   -0.8481   -5.9809   5.7365   -0.8518   -5.7089
   5.7604   -0.8708   -5.4330   5.7848   -0.8326   -5.1592   5.8031   -0.8332   -4.8790
   5.8204   -0.8223   -4.5915   5.8382   -0.8110   -4.3365   5.8526   -0.7794   -4.0501
   5.8622   -0.7590   -3.7617   5.8867   -0.7404   -3.4746   5.9046   -0.7275   -3.1677
   5.9212   -0.7122   -2.8575   5.9412   -0.7020   -2.5511   5.9664   -0.6732   -2.2340
   5.9872   -0.6980   -1.9190   6.0230   -0.7294   -1.6203   6.0650   -0.7730   -1.3233
   6.1133   -0.8387   -1.0223   6.1633   -0.9300   -0.7377   6.2257   -1.0410   -0.4479
   6.3029   -1.1698   -0.1794   6.3728   -1.3274    0.0883   6.4534   -1.5133    0.3509
   6.5513   -1.7158    0.5909   6.6520   -1.9387    0.8170   6.7626   -2.1933    1.0141
   6.8845   -2.4558    1.1870   7.0213   -2.7283    1.3275   7.1531   -3.0093    1.4483
   7.2890   -3.2937    1.5580   7.4274   -3.5972    1.6398   7.5702   -3.9000    1.6967
   7.7148   -4.2065    1.7269   7.8675   -4.5186    1.7271   8.0218   -4.8280    1.7019
   8.1756   -5.1352    1.6559   8.3313   -5.4338    1.5884   8.4918   -5.7275    1.4933
   8.6474   -6.0074    1.3692   8.7994   -6.2801    1.2173   8.9490   -6.5358    1.0409
   9.0987   -6.7784    0.8569   9.2459   -7.0124    0.6639   9.3859   -7.2386    0.4549
   9.5238   -7.4580    0.2325   5.7708    0.9422   -8.3135   5.7416    0.7375   -8.3359
   5.6904    0.5317   -8.3068   5.6763    0.3311   -8.2469   5.6239    0.1175   -8.1835
   5.6211   -0.0910   -8.1024   5.6179   -0.2810   -7.9815   5.6589   -0.4348   -7.8209
   5.7047   -0.5649   -7.6308   5.7597   -0.6378   -7.3931   5.8169   -0.6814   -7.1677
   5.8761   -0.7127   -6.9232   5.9156   -0.7672   -6.6623   5.9469   -0.7772   -6.3977
   5.9758   -0.7914   -6.1282   5.9937   -0.8106   -5.8562   6.0101   -0.8098   -5.5843
   6.0287   -0.8203   -5.3108   6.0576   -0.7880   -5.0308   6.0746   -0.7690   -4.7608
   6.0970   -0.7502   -4.4752   6.1041   -0.7195   -4.1892   6.1150   -0.7010   -3.9092
   6.1222   -0.6926   -3.5989   6.1415   -0.6803   -3.2869   6.1588   -0.6668   -2.9859
   6.1796   -0.6522   -2.6682   6.1928   -0.6377   -2.3479   6.2269   -0.6451   -2.0406
   6.2678   -0.6830   -1.7383   6.3046   -0.7312   -1.4429   6.3559   -0.7993   -1.1408
   6.4054   -0.8793   -0.8482   6.4541   -0.9883   -0.5662   6.5275   -1.1094   -0.2856
   6.5923   -1.2625   -0.0139   6.6728   -1.4380    0.2486   6.7682   -1.6389    0.5008
   6.8683   -1.8559    0.7355   6.9746   -2.1024    0.9439   7.0998   -2.3636    1.1190
   7.2358   -2.6252    1.2745   7.3684   -2.8981    1.4124   7.4982   -3.1942    1.5244
   7.6417   -3.4926    1.6147   7.7836   -3.7985    1.6745   7.9288   -4.1122    1.7090
   8.0818   -4.4251    1.7119   8.2347   -4.7317    1.6897   8.3851   -5.0364    1.6454
   8.5452   -5.3337    1.5738   8.7026   -5.6193    1.4746   8.8579   -5.8976    1.3522
   9.0100   -6.1678    1.2111   9.1619   -6.4202    1.0439   9.3177   -6.6621    0.8626
   9.4667   -6.8962    0.6673   9.6060   -7.1205    0.4569   9.7411   -7.3368    0.2326
   6.0011    0.9411   -8.5730   5.9719    0.7156   -8.5497   5.9317    0.5089   -8.5307
   5.9014    0.2922   -8.4829   5.8739    0.0923   -8.4040   5.8930   -0.0925   -8.2883
   5.8842   -0.2879   -8.1717   5.9289   -0.4347   -7.9954   5.9686   -0.5408   -7.7877
   6.0274   -0.6208   -7.5748   6.0744   -0.6659   -7.3276   6.1274   -0.6951   -7.0789
   6.1669   -0.7328   -6.8187   6.1965   -0.7483   -6.5552   6.2237   -0.7850   -6.2811
   6.2485   -0.7783   -6.0195   6.2656   -0.7785   -5.7428   6.2828   -0.7846   -5.4591
   6.3037   -0.7654   -5.1745   6.3321   -0.7290   -4.8893   6.3460   -0.7075   -4.6077
   6.3580   -0.6830   -4.3356   6.3553   -0.6612   -4.0337   6.3623   -0.6369   -3.7329
   6.3768   -0.6311   -3.4269   6.3941   -0.6235   -3.1131   6.4079   -0.6110   -2.7988
   6.4352   -0.6049   -2.4906   6.4686   -0.6051   -2.1793   6.5057   -0.6314   -1.8731
   6.5463   -0.6833   -1.5687   6.5909   -0.7509   -1.2775   6.6319   -0.8339   -0.9772
   6.6762   -0.9321   -0.6778   6.7354   -1.0508   -0.3823   6.8102   -1.1980   -0.0975
   6.8871   -1.3756    0.1721   6.9801   -1.5642    0.4195   7.0782   -1.7735    0.6576
   7.1827   -2.0103    0.8707   7.3135   -2.2540    1.0555   7.4394   -2.5164    1.2261
   7.5788   -2.7920    1.3766   7.7090   -3.0838    1.4876   7.8428   -3.3823    1.5792
   7.9869   -3.6908    1.6486   8.1320   -4.0041    1.6854   8.2811   -4.3169    1.6922
   8.4403   -4.6240    1.6783   8.5906   -4.9243    1.6395   8.7477   -5.2176    1.5611
   8.9124   -5.4995    1.4640   9.0677   -5.7758    1.3444   9.2224   -6.0459    1.2059
   9.3772   -6.3007    1.0453   9.5321   -6.5434    0.8713   9.6837   -6.7760    0.6736
   9.8256   -6.9955    0.4593   9.9561   -7.2112    0.2337   6.2233    0.9128   -8.8076
   6.1916    0.7057   -8.7849   6.1705    0.4956   -8.7408   6.1700    0.2984   -8.6751
   6.1606    0.0957   -8.6003   6.1528   -0.0996   -8.4886   6.1537   -0.2820   -8.3481
   6.1951   -0.4086   -8.1583   6.2497   -0.5143   -7.9641   6.2932   -0.5937   -7.7476
   6.3367   -0.6597   -7.5079   6.3836   -0.6825   -7.2550   6.4140   -0.7130   -6.9907
   6.4458   -0.7325   -6.7222   6.4795   -0.7389   -6.4629   6.4996   -0.7578   -6.1898
   6.5136   -0.7615   -5.9022   6.5323   -0.7421   -5.6192   6.5471   -0.7276   -5.3269
   6.5626   -0.7131   -5.0405   6.5898   -0.6789   -4.7474   6.6014   -0.6700   -4.4472
   6.6006   -0.6311   -4.1651   6.6088   -0.6101   -3.8655   6.6226   -0.5987   -3.5590
   6.6306   -0.5794   -3.2484   6.6465   -0.5765   -2.9344   6.6711   -0.5711   -2.6195
   6.7055   -0.5665   -2.3076   6.7353   -0.5867   -1.9924   6.7765   -0.6238   -1.6921
   6.8198   -0.6840   -1.3870   6.8553   -0.7639   -1.0830   6.8984   -0.8604   -0.7716
   6.9509   -0.9761   -0.4700   7.0232   -1.1137   -0.1870   7.0972   -1.2829    0.0849
   7.1891   -1.4739    0.3441   7.2892   -1.6826    0.5844   7.4019   -1.9113    0.8031
   7.5193   -2.1538    0.9989   7.6484   -2.4088    1.1739   7.7802   -2.6827    1.3345
   7.9144   -2.9799    1.4530   8.0547   -3.2837    1.5449   8.1901   -3.5882    1.6052
   8.3344   -3.8957    1.6506   8.4853   -4.2060    1.6790   8.6391   -4.5065    1.6610
   8.7970   -4.8107    1.6257   8.9518   -5.0977    1.5501   9.1177   -5.3780    1.4617
   9.2765   -5.6543    1.3426   9.4342   -5.9207    1.2055   9.5880   -6.1759    1.0529
   9.7441   -6.4190    0.8778   9.8970   -6.6498    0.6793  10.0404   -6.8700    0.4606
  10.1742   -7.0823    0.2324   6.4317    0.8824   -9.0839   6.3791    0.6813   -9.0384
   6.3982    0.4707   -8.9878   6.3832    0.2672   -8.9247   6.3900    0.0708   -8.8319
   6.3821   -0.1255   -8.7016   6.4138   -0.2796   -8.5404   6.4598   -0.4280   -8.3599
   6.5123   -0.5183   -8.1563   6.5610   -0.5734   -7.9204   6.5963   -0.6304   -7.6839
   6.6288   -0.6790   -7.4257   6.6673   -0.6947   -7.1657   6.6975   -0.7053   -6.8999
   6.7328   -0.7182   -6.6320   6.7497   -0.7126   -6.3491   6.7629   -0.7462   -6.0704
   6.7745   -0.7299   -5.7815   6.7913   -0.7096   -5.4908   6.8086   -0.6845   -5.1931
   6.8262   -0.6546   -4.8934   6.8455   -0.6330   -4.5953   6.8544   -0.5980   -4.2991
   6.8547   -0.5723   -3.9991   6.8624   -0.5593   -3.6966   6.8701   -0.5502   -3.3846
   6.8831   -0.5403   -3.0693   6.9035   -0.5353   -2.7529   6.9343   -0.5295   -2.4346
   6.9667   -0.5377   -2.1213   7.0035   -0.5739   -1.8125   7.0457   -0.6168   -1.4981
   7.0795   -0.6876   -1.1858   7.1186   -0.7801   -0.8721   7.1712   -0.8878   -0.5701
   7.2369   -1.0267   -0.2725   7.3121   -1.1916    0.0097   7.3975   -1.3825    0.2688
   7.5067   -1.5900    0.5109   7.6103   -1.8121    0.7386   7.7289   -2.0555    0.9383
   7.8569   -2.3066    1.1240   7.9850   -2.5850    1.2713   8.1125   -2.8740    1.4094
   8.2534   -3.1770    1.5065   8.4041   -3.4827    1.5758   8.5375   -3.7832    1.6276
   8.6869   -4.0784    1.6561   8.8401   -4.3858    1.6477   9.0003   -4.6834    1.6135
   9.1604   -4.9721    1.5478   9.3210   -5.2550    1.4637   9.4846   -5.5307    1.3504
   9.6431   -5.7915    1.2088   9.7980   -6.0438    1.0525   9.9512   -6.2876    0.8779
  10.1032   -6.5179    0.6807  10.2492   -6.7369    0.4652  10.3866   -6.9472    0.2359
   6.6135    0.8253   -9.3673   6.6068    0.6218   -9.3088   6.5948    0.4224   -9.2672
   6.6078    0.2279   -9.1767   6.6160    0.0303   -9.0819   6.6350   -0.1352   -8.9130
   6.6726   -0.2863   -8.7400   6.7185   -0.4319   -8.5694   6.7667   -0.5369   -8.3431
   6.8146   -0.5795   -8.1015   6.8558   -0.6260   -7.8524   6.8881   -0.6645   -7.5990
   6.9165   -0.6889   -7.3429   6.9578   -0.6941   -7.0856   6.9745   -0.7072   -6.7997
   6.9942   -0.7122   -6.5182   7.0105   -0.7058   -6.2315   7.0212   -0.7038   -5.9403
   7.0318   -0.6790   -5.6486   7.0452   -0.6502   -5.3483   7.0637   -0.6248   -5.0437
   7.0749   -0.5810   -4.7446   7.0924   -0.5529   -4.4423   7.1017   -0.5349   -4.1387
   7.1004   -0.5280   -3.8272   7.1103   -0.5042   -3.5171   7.1228   -0.5147   -3.2031
   7.1363   -0.4927   -2.8852   7.1596   -0.4899   -2.5698   7.1973   -0.4872   -2.2505
   7.2336   -0.5194   -1.9304   7.2683   -0.5557   -1.6113   7.3036   -0.6210   -1.2922
   7.3479   -0.7162   -0.9740   7.3988   -0.8192   -0.6667   7.4535   -0.9496   -0.3704
   7.5272   -1.0971   -0.0835   7.6165   -1.2850    0.1753   7.7163   -1.4831    0.4340
   7.8186   -1.7065    0.6632   7.9366   -1.9474    0.8691   8.0592   -2.2023    1.0544
   8.1920   -2.4724    1.2177   8.3063   -2.7637    1.3545   8.4503   -3.0598    1.4639
   8.5952   -3.3512    1.5389   8.7402   -3.6481    1.6104   8.8837   -3.9536    1.6377
   9.0355   -4.2554    1.6350   9.2003   -4.5540    1.6061   9.3644   -4.8401    1.5498
   9.5252   -5.1240    1.4647   9.6873   -5.4004    1.3579   9.8496   -5.6634    1.2152
  10.0076   -5.9139    1.0542  10.1580   -6.1554    0.8739  10.3099   -6.3850    0.6794
  10.4572   -6.6025    0.4682  10.5968   -6.8112    0.2386   6.8566    0.7862   -9.6224
   6.8308    0.5844   -9.5805   6.8267    0.3745   -9.5333   6.8343    0.1760   -9.4301
   6.8620    0.0089   -9.2874   6.9162   -0.1275   -9.1139   6.9284   -0.2900   -8.9432
   6.9812   -0.4121   -8.7428   7.0279   -0.5069   -8.5326   7.0659   -0.5877   -8.2884
   7.1104   -0.6168   -8.0355   7.1466   -0.6522   -7.7760   7.1813   -0.6784   -7.5220
   7.2077   -0.6792   -7.2469   7.2279   -0.6954   -6.9697   7.2403   -0.6876   -6.6860
   7.2557   -0.6845   -6.3957   7.2608   -0.6572   -6.1050   7.2720   -0.6410   -5.8076
   7.2769   -0.5980   -5.5039   7.2965   -0.5680   -5.2024   7.3148   -0.5599   -4.8965
   7.3233   -0.5206   -4.5864   7.3381   -0.4960   -4.2729   7.3427   -0.4885   -3.9624
   7.3471   -0.4789   -3.6512   7.3607   -0.4733   -3.3421   7.3764   -0.4646   -3.0209
   7.3971   -0.4521   -2.7024   7.4223   -0.4395   -2.3810   7.4605   -0.4594   -2.0504
   7.4969   -0.4907   -1.7208   7.5279   -0.5527   -1.3963   7.5773   -0.6350   -1.0792
   7.6241   -0.7401   -0.7648   7.6779   -0.8620   -0.4635   7.7468   -1.0077   -0.1754
   7.8290   -1.1824    0.0960   7.9184   -1.3764    0.3551   8.0259   -1.6007    0.5904
   8.1394   -1.8377    0.8062   8.2645   -2.0886    0.9992   8.3877   -2.3619    1.1740
   8.5081   -2.6483    1.3128   8.6409   -2.9278    1.4191   8.7852   -3.2116    1.5164
   8.9314   -3.5133    1.5783   9.0775   -3.8215    1.6236   9.2332   -4.1232    1.6289
   9.3995   -4.4197    1.6101   9.5700   -4.7104    1.5465   9.7315   -4.9938    1.4580
   9.8921   -5.2696    1.3555  10.0532   -5.5304    1.2215  10.2115   -5.7828    1.0564
  10.3636   -6.0215    0.8752  10.5143   -6.2488    0.6828  10.6637   -6.4652    0.4743
  10.8035   -6.6686    0.2418   7.0780    0.7585   -9.8942   7.0650    0.5490   -9.8360
   7.0423    0.3307   -9.7850   7.0775    0.1449   -9.6590   7.1342    0.0042   -9.5079
   7.1672   -0.1307   -9.3243   7.1970   -0.2700   -9.1290   7.2415   -0.3898   -8.9481
   7.2783   -0.4945   -8.7158   7.3261   -0.5478   -8.4666   7.3643   -0.6012   -8.2169
   7.4009   -0.6345   -7.9622   7.4338   -0.6559   -7.6973   7.4572   -0.6661   -7.4172
   7.4704   -0.6848   -7.1350   7.4859   -0.6576   -6.8474   7.4978   -0.6602   -6.5529
   7.5034   -0.6264   -6.2583   7.5065   -0.5947   -5.9519   7.5107   -0.5499   -5.6503
   7.5328   -0.5162   -5.3505   7.5466   -0.4860   -5.0448   7.5557   -0.4929   -4.7275
   7.5688   -0.4637   -4.4109   7.5793   -0.4489   -4.0964   7.5896   -0.4487   -3.7776
   7.5973   -0.4427   -3.4656   7.6110   -0.4306   -3.1480   7.6295   -0.4177   -2.8218
   7.6577   -0.4091   -2.4947   7.6867   -0.4196   -2.1633   7.7257   -0.4501   -1.8331
   7.7563   -0.5008   -1.5037   7.8016   -0.5735   -1.1893   7.8466   -0.6714   -0.8765
   7.9041   -0.7904   -0.5637   7.9719   -0.9287   -0.2761   8.0417   -1.0956    0.0088
   8.1367   -1.2793    0.2719   8.2311   -1.4980    0.5099   8.3423   -1.7258    0.7322
   8.4620   -1.9740    0.9346   8.5844   -2.2340    1.1141   8.7067   -2.5047    1.2618
   8.8371   -2.7865    1.3876   8.9771   -3.0785    1.4971   9.1251   -3.3833    1.5686
   9.2675   -3.6871    1.6006   9.4259   -3.9859    1.6240   9.5926   -4.2861    1.6082
   9.7643   -4.5769    1.5426   9.9327   -4.8550    1.4552  10.0931   -5.1306    1.3586
  10.2552   -5.3947    1.2191  10.4142   -5.6440    1.0598  10.5672   -5.8825    0.8812
  10.7174   -6.1109    0.6907  10.8682   -6.3245    0.4809  11.0055   -6.5239    0.2453
   7.3009    0.7091  -10.1581   7.3024    0.5087  -10.1009   7.2848    0.3064  -10.0148
   7.3318    0.1337   -9.8947   7.3750   -0.0182   -9.7334   7.4067   -0.1736   -9.5591
   7.4551   -0.2638   -9.3402   7.5063   -0.3803   -9.1349   7.5439   -0.4578   -8.8986
   7.5803   -0.5135   -8.6548   7.6218   -0.5574   -8.4024   7.6493   -0.6024   -8.1336
   7.6848   -0.6270   -7.8551   7.7027   -0.6260   -7.5785   7.7199   -0.6711   -7.3015
   7.7283   -0.6233   -7.0059   7.7328   -0.5976   -6.7121   7.7425   -0.5863   -6.4071
   7.7390   -0.5442   -6.1012   7.7492   -0.5063   -5.7918   7.7649   -0.4756   -5.4830
   7.7810   -0.4944   -5.1787   7.7909   -0.4755   -4.8657   7.7965   -0.4656   -4.5469
   7.8138   -0.4552   -4.2259   7.8205   -0.4266   -3.9022   7.8336   -0.4205   -3.5772
   7.8470   -0.3990   -3.2563   7.8626   -0.3896   -2.9328   7.8906   -0.3782   -2.6029
   7.9165   -0.3867   -2.2751   7.9515   -0.4170   -1.9458   7.9822   -0.4564   -1.6221
   8.0177   -0.5214   -1.2970   8.0600   -0.6147   -0.9761   8.1157   -0.7239   -0.6676
   8.1852   -0.8544   -0.3705   8.2580   -1.0135   -0.0840   8.3457   -1.1967    0.1800
   8.4372   -1.4008    0.4231   8.5416   -1.6190    0.6528   8.6583   -1.8553    0.8614
   8.7845   -2.1088    1.0498   8.9095   -2.3795    1.2164   9.0328   -2.6604    1.3574
   9.1728   -2.9491    1.4616   9.3121   -3.2444    1.5352   9.4571   -3.5499    1.5807
   9.6141   -3.8502    1.6158   9.7816   -4.1486    1.5998   9.9562   -4.4356    1.5438
  10.1287   -4.7136    1.4633  10.2921   -4.9915    1.3583  10.4555   -5.2485    1.2237
  10.6128   -5.4992    1.0685  10.7668   -5.7421    0.8909  10.9209   -5.9693    0.7008
  11.0670   -6.1833    0.4860  11.2066   -6.3779    0.2466   7.5175    0.6597  -10.4374
   7.5078    0.4517  -10.3733   7.5360    0.2752  -10.2640   7.5956    0.1275  -10.1120
   7.6344   -0.0229   -9.9476   7.6638   -0.1687   -9.7629   7.7042   -0.2927   -9.5622
   7.7604   -0.3655   -9.3333   7.8074   -0.4434   -9.0983   7.8389   -0.5012   -8.8390
   7.8708   -0.5496   -8.5797   7.9048   -0.5649   -8.3104   7.9219   -0.5909   -8.0368
   7.9505   -0.6091   -7.7545   7.9628   -0.6062   -7.4541   7.9634   -0.5826   -7.1622
   7.9720   -0.5484   -6.8594   7.9746   -0.5288   -6.5521   7.9724   -0.5051   -6.2429
   7.9740   -0.4767   -5.9297   7.9970   -0.4551   -5.6205   8.0018   -0.4397   -5.3014
   8.0115   -0.4184   -4.9802   8.0309   -0.4439   -4.6650   8.0440   -0.4341   -4.3523
   8.0522   -0.4451   -4.0310   8.0606   -0.4144   -3.7026   8.0767   -0.3905   -3.3755
   8.0925   -0.3742   -3.0452   8.1162   -0.3606   -2.7150   8.1434   -0.3643   -2.3820
   8.1752   -0.3817   -2.0548   8.2035   -0.4197   -1.7275   8.2379   -0.4745   -1.3970
   8.2746   -0.5557   -1.0754   8.3299   -0.6569   -0.7631   8.3961   -0.7807   -0.4656
   8.4725   -0.9274   -0.1779   8.5556   -1.1060    0.0933   8.6442   -1.3046    0.3469
   8.7468   -1.5160    0.5800   8.8568   -1.7483    0.7986   8.9805   -1.9936    0.9931
   9.1033   -2.2496    1.1719   9.2321   -2.5252    1.3201   9.3692   -2.8164    1.4313
   9.5074   -3.1138    1.5030   9.6482   -3.4092    1.5661   9.8008   -3.7118    1.5988
   9.9730   -4.0096    1.5882  10.1490   -4.2977    1.5458  10.3228   -4.5752    1.4693
  10.4875   -4.8442    1.3645  10.6518   -5.1046    1.2346  10.8121   -5.3570    1.0768
  10.9618   -5.5983    0.9027  11.1164   -5.8253    0.7094  11.2612   -6.0360    0.4926
  11.3999   -6.2276    0.2512   7.7492    0.6041  -10.7028   7.7767    0.4192  -10.6187
   7.8044    0.2476  -10.4970   7.8616    0.1126  -10.3452   7.8975   -0.0359  -10.1641
   7.9266   -0.1743   -9.9779   7.9608   -0.2935   -9.7667   8.0105   -0.3722   -9.5343
   8.0521   -0.4289   -9.2863   8.0917   -0.4833   -9.0279   8.1203   -0.5473   -8.7576
   8.1499   -0.5459   -8.4873   8.1802   -0.5668   -8.2168   8.1822   -0.5675   -7.9175
   8.1923   -0.5764   -7.6193   8.2004   -0.5413   -7.3153   8.2088   -0.5194   -7.0124
   8.2099   -0.5042   -6.6987   8.2127   -0.4823   -6.3870   8.2104   -0.4635   -6.0709
   8.2286   -0.4426   -5.7531   8.2377   -0.4350   -5.4323   8.2495   -0.4250   -5.1191
   8.2601   -0.4363   -4.7959   8.2702   -0.4415   -4.4820   8.2772   -0.4148   -4.1489
   8.2861   -0.3944   -3.8189   8.3019   -0.3722   -3.4885   8.3170   -0.3551   -3.1586
   8.3377   -0.3394   -2.8255   8.3601   -0.3360   -2.4875   8.3942   -0.3450   -2.1553
   8.4195   -0.3727   -1.8240   8.4545   -0.4230   -1.4915   8.4953   -0.4951   -1.1693
   8.5494   -0.5871   -0.8564   8.6138   -0.7038   -0.5518   8.6866   -0.8442   -0.2593
   8.7635   -1.0160    0.0128   8.8503   -1.2033    0.2736   8.9483   -1.4071    0.5182
   9.0583   -1.6336    0.7431   9.1785   -1.8712    0.9441   9.3007   -2.1249    1.1316
   9.4263   -2.3905    1.2872   9.5586   -2.6745    1.4017   9.6976   -2.9696    1.4838
   9.8364   -3.2718    1.5480   9.9904   -3.5741    1.5828  10.1601   -3.8698    1.5779
  10.3376   -4.1582    1.5459  10.5140   -4.4338    1.4692  10.6863   -4.7078    1.3680
  10.8506   -4.9676    1.2403  11.0087   -5.2117    1.0878  11.1555   -5.4563    0.9095
  11.3065   -5.6821    0.7127  11.4543   -5.8875    0.4943  11.5914   -6.0749    0.2528
   7.9810    0.5440  -10.9795   8.0178    0.3737  -10.8729   8.0640    0.1974  -10.7474
   8.0976    0.0636  -10.5705   8.1505   -0.0643  -10.3869   8.1891   -0.1902  -10.1871
   8.2254   -0.2994   -9.9639   8.2666   -0.3568   -9.7203   8.3160   -0.4046   -9.4790
   8.3358   -0.4550   -9.2119   8.3662   -0.4984   -8.9346   8.3832   -0.5399   -8.6489
   8.4002   -0.5493   -8.3741   8.4207   -0.5451   -8.0730   8.4308   -0.5386   -7.7695
   8.4388   -0.5166   -7.4655   8.4269   -0.4731   -7.1499   8.4385   -0.4674   -6.8361
   8.4393   -0.4582   -6.5207   8.4438   -0.4203   -6.2130   8.4533   -0.4284   -5.8910
   8.4698   -0.4187   -5.5732   8.4737   -0.3889   -5.2506   8.4819   -0.3887   -4.9225
   8.4957   -0.3974   -4.5940   8.4980   -0.3810   -4.2639   8.5089   -0.3634   -3.9341
   8.5225   -0.3463   -3.6015   8.5372   -0.3300   -3.2630   8.5559   -0.3152   -2.9218
   8.5799   -0.3036   -2.5835   8.6115   -0.3098   -2.2473   8.6355   -0.3217   -1.9113
   8.6718   -0.3649   -1.5790   8.7127   -0.4245   -1.2603   8.7611   -0.5097   -0.9482
   8.8208   -0.6115   -0.6398   8.8911   -0.7523   -0.3452   8.9654   -0.9140   -0.0629
   9.0512   -1.0949    0.2080   9.1476   -1.2985    0.4589   9.2547   -1.5190    0.6869
   9.3747   -1.7552    0.8962   9.4961   -1.9996    1.0878   9.6193   -2.2624    1.2532
   9.7506   -2.5426    1.3762   9.8911   -2.8338    1.4635  10.0261   -3.1329    1.5304
  10.1782   -3.4312    1.5692  10.3456   -3.7233    1.5698  10.5207   -4.0121    1.5415
  10.6980   -4.2897    1.4710  10.8726   -4.5592    1.3736  11.0411   -4.8228    1.2470
  11.2034   -5.0749    1.0897  11.3484   -5.3152    0.9113  11.4968   -5.5362    0.7130
  11.6436   -5.7369    0.4951  11.7811   -5.9156    0.2550   8.1962    0.4693  -11.2592
   8.2532    0.3058  -11.1374   8.3160    0.1546  -10.9908   8.3515    0.0154  -10.8122
   8.4004   -0.1013  -10.6202   8.4458   -0.2045  -10.3979   8.4841   -0.3014  -10.1603
   8.5218   -0.3999   -9.9213   8.5588   -0.4208   -9.6678   8.5842   -0.4487   -9.3894
   8.6018   -0.5150   -9.1119   8.6147   -0.5121   -8.8188   8.6408   -0.5213   -8.5284
   8.6492   -0.5069   -8.2274   8.6587   -0.4810   -7.9211   8.6642   -0.4659   -7.6032
   8.6628   -0.4391   -7.2816   8.6777   -0.4379   -6.9722   8.6774   -0.4183   -6.6680
   8.6766   -0.3983   -6.3425   8.6785   -0.3814   -6.0305   8.6921   -0.3769   -5.7067
   8.7013   -0.3634   -5.3788   8.7038   -0.3641   -5.0470   8.7151   -0.3553   -4.7117
   8.7200   -0.3463   -4.3822   8.7295   -0.3306   -4.0435   8.7400   -0.3188   -3.6995
   8.7526   -0.3064   -3.3605   8.7737   -0.2876   -3.0191   8.7974   -0.2754   -2.6754
   8.8208   -0.2660   -2.3415   8.8535   -0.2720   -2.0092   8.8854   -0.3047   -1.6801
   8.9262   -0.3593   -1.3542   8.9714   -0.4346   -1.0326   9.0272   -0.5314   -0.7197
   9.0932   -0.6653   -0.4207   9.1670   -0.8225   -0.1327   9.2504   -1.0001    0.1466
   9.3474   -1.1948    0.3993   9.4508   -1.4157    0.6294   9.5684   -1.6413    0.8448
   9.6907   -1.8801    1.0492   9.8163   -2.1429    1.2187   9.9505   -2.4123    1.3459
  10.0842   -2.6949    1.4366  10.2188   -2.9908    1.5147  10.3638   -3.2846    1.5629
  10.5269   -3.5781    1.5624  10.7020   -3.8681    1.5285  10.8844   -4.1442    1.4662
  11.0574   -4.4200    1.3704  11.2283   -4.6866    1.2460  11.3923   -4.9372    1.0886
  11.5437   -5.1714    0.9113  11.6854   -5.3865    0.7142  11.8345   -5.5767    0.4963
  11.9678   -5.7519    0.2554   8.4530    0.4129  -11.5186   8.5002    0.2578  -11.4013
   8.5597    0.1298  -11.2252   8.6190   -0.0052  -11.0289   8.6455   -0.1460  -10.8465
   8.6844   -0.2610  -10.6251   8.7347   -0.3230  -10.3782   8.7784   -0.3829  -10.1254
   8.8012   -0.4076   -9.8482   8.8289   -0.4576   -9.5682   8.8407   -0.4812   -9.2791
   8.8650   -0.4716   -8.9868   8.8750   -0.4941   -8.6888   8.8813   -0.4715   -8.3764
   8.8924   -0.4550   -8.0569   8.8927   -0.4340   -7.7404   8.8966   -0.4193   -7.4251
   8.8963   -0.3798   -7.0959   8.9047   -0.3896   -6.7930   8.9186   -0.3902   -6.4746
   8.9053   -0.3640   -6.1433   8.9112   -0.3238   -5.8176   8.9175   -0.3271   -5.4890
   8.9242   -0.3256   -5.1562   8.9275   -0.3040   -4.8216   8.9365   -0.2934   -4.4811
   8.9402   -0.2790   -4.1399   8.9532   -0.2684   -3.7963   8.9664   -0.2595   -3.4555
   8.9864   -0.2493   -3.1133   9.0076   -0.2346   -2.7713   9.0349   -0.2131   -2.4320
   9.0612   -0.2071   -2.0956   9.0941   -0.2269   -1.7623   9.1404   -0.2940   -1.4347
   9.1824   -0.3637   -1.1128   9.2358   -0.4602   -0.7968   9.2973   -0.5811   -0.4877
   9.3669   -0.7305   -0.1870   9.4499   -0.8959    0.0887   9.5464   -1.0845    0.3452
   9.6494   -1.3037    0.5792   9.7615   -1.5211    0.8033   9.8834   -1.7562    1.0011
  10.0063   -2.0094    1.1732  10.1414   -2.2809    1.3073  10.2776   -2.5648    1.4104
  10.4104   -2.8543    1.4991  10.5556   -3.1485    1.5504  10.7173   -3.4475    1.5514
  10.8935   -3.7342    1.5193  11.0702   -4.0158    1.4570  11.2457   -4.2855    1.3637
  11.4157   -4.5454    1.2445  11.5769   -4.7879    1.0945  11.7287   -5.0164    0.9184
  11.8719   -5.2255    0.7204  12.0160   -5.4099    0.5004  12.1500   -5.5788    0.2574
   8.6916    0.3461  -11.7836   8.7554    0.2120  -11.6342   8.8118    0.0757  -11.4533
   8.8647   -0.0409  -11.2751   8.9011   -0.1529  -11.0616   8.9440   -0.2507  -10.8342
   8.9871   -0.3260  -10.5812   9.0204   -0.3657  -10.3134   9.0536   -0.3870  -10.0271
   9.0726   -0.3950   -9.7359   9.0816   -0.4305   -9.4366   9.1041   -0.4491   -9.1499
   9.1124   -0.4692   -8.8382   9.1140   -0.4636   -8.5212   9.1107   -0.4295   -8.2061
   9.1210   -0.3990   -7.8902   9.1162   -0.3640   -7.5614   9.1307   -0.3564   -7.2443
   9.1379   -0.3486   -6.9171   9.1358   -0.3661   -6.5898   9.1343   -0.3440   -6.2674
   9.1311   -0.3049   -5.9342   9.1359   -0.2959   -5.5942   9.1421   -0.2830   -5.2515
   9.1449   -0.2602   -4.9098   9.1482   -0.2478   -4.5666   9.1556   -0.2294   -4.2205
   9.1645   -0.2153   -3.8777   9.1760   -0.2034   -3.5360   9.1893   -0.1926   -3.1946
   9.2115   -0.1757   -2.8568   9.2412   -0.1525   -2.5149   9.2735   -0.1480   -2.1758
   9.3070   -0.1722   -1.8425   9.3512   -0.2363   -1.5134   9.3964   -0.3105   -1.1882
   9.4420   -0.3931   -0.8686   9.5019   -0.4978   -0.5530   9.5695   -0.6262   -0.2571
   9.6466   -0.7875    0.0267   9.7417   -0.9733    0.2908   9.8460   -1.1849    0.5279
   9.9528   -1.3979    0.7613  10.0720   -1.6322    0.9612  10.1971   -1.8879    1.1321
  10.3290   -2.1562    1.2701  10.4657   -2.4375    1.3886  10.6024   -2.7260    1.4852
  10.7477   -3.0219    1.5394  10.9097   -3.3142    1.5483  11.0816   -3.6022    1.5189
  11.2549   -3.8761    1.4556  11.4279   -4.1410    1.3672  11.5969   -4.3946    1.2497
  11.7615   -4.6326    1.1014  11.9144   -4.8531    0.9270  12.0541   -5.0597    0.7269
  12.1970   -5.2388    0.5036  12.3263   -5.4042    0.2591   8.9271    0.2801  -12.0478
   9.0062    0.1661  -11.8839   9.0635    0.0286  -11.7029   9.1166   -0.0741  -11.4974
   9.1621   -0.1629  -11.2791   9.1986   -0.2192  -11.0356   9.2272   -0.3151  -10.7806
   9.2626   -0.3466  -10.5014   9.2960   -0.3721  -10.2079   9.3154   -0.3920   -9.9014
   9.3227   -0.3842   -9.6047   9.3308   -0.4126   -9.2851   9.3313   -0.4155   -8.9716
   9.3377   -0.4145   -8.6566   9.3420   -0.4115   -8.3314   9.3434   -0.3745   -8.0194
   9.3491   -0.3431   -7.7094   9.3466   -0.3254   -7.3728   9.3480   -0.3107   -7.0410
   9.3510   -0.3219   -6.7063   9.3525   -0.3095   -6.3724   9.3462   -0.2827   -6.0407
   9.3521   -0.2770   -5.6944   9.3561   -0.2502   -5.3497   9.3601   -0.2289   -5.0026
   9.3627   -0.2080   -4.6539   9.3694   -0.1949   -4.3090   9.3786   -0.1775   -3.9625
   9.3879   -0.1576   -3.6212   9.3978   -0.1380   -3.2802   9.4187   -0.1213   -2.9405
   9.4481   -0.1079   -2.6016   9.4846   -0.1058   -2.2633   9.5170   -0.1246   -1.9246
   9.5587   -0.1713   -1.5890   9.6019   -0.2384   -1.2620   9.6471   -0.3150   -0.9407
   9.7039   -0.4060   -0.6265   9.7679   -0.5271   -0.3202   9.8413   -0.6816   -0.0335
   9.9320   -0.8640    0.2354  10.0336   -1.0615    0.4835  10.1395   -1.2710    0.7130
  10.2573   -1.5005    0.9198  10.3824   -1.7631    1.0943  10.5166   -2.0327    1.2419
  10.6520   -2.3117    1.3679  10.7899   -2.5968    1.4685  10.9402   -2.8876    1.5276
  11.0978   -3.1745    1.5431  11.2656   -3.4537    1.5219  11.4368   -3.7260    1.4635
  11.6050   -3.9879    1.3777  11.7808   -4.2348    1.2594  11.9431   -4.4647    1.1169
  12.0934   -4.6852    0.9424  12.2346   -4.8896    0.7357  12.3715   -5.0669    0.5097
  12.5010   -5.2268    0.2616   9.1876    0.2122  -12.2991   9.2558    0.1001  -12.1287
   9.3244   -0.0074  -11.9466   9.3748   -0.0923  -11.7258   9.4204   -0.1869  -11.4929
   9.4453   -0.2529  -11.2275   9.4800   -0.2915  -10.9615   9.5087   -0.3140  -10.6798
   9.5292   -0.3404  -10.3743   9.5453   -0.3531  -10.0654   9.5483   -0.3459   -9.7453
   9.5623   -0.3816   -9.4293   9.5624   -0.3782   -9.1148   9.5582   -0.3954   -8.7839
   9.5787   -0.3974   -8.4734   9.5666   -0.3667   -8.1461   9.5682   -0.3391   -7.8114
   9.5610   -0.3115   -7.4758   9.5735   -0.2999   -7.1456   9.5680   -0.2940   -6.8102
   9.5668   -0.2732   -6.4698   9.5623   -0.2494   -6.1294   9.5649   -0.2398   -5.7891
   9.5679   -0.2081   -5.4412   9.5733   -0.1908   -5.0921   9.5764   -0.1735   -4.7435
   9.5799   -0.1526   -4.3968   9.5890   -0.1370   -4.0512   9.5988   -0.1163   -3.7050
   9.6131   -0.1007   -3.3659   9.6325   -0.0867   -3.0295   9.6581   -0.0755   -2.6915
   9.6887   -0.0687   -2.3499   9.7261   -0.0880   -2.0051   9.7665   -0.1185   -1.6658
   9.8107   -0.1758   -1.3340   9.8569   -0.2432   -1.0123   9.9049   -0.3252   -0.6912
   9.9672   -0.4368   -0.3789  10.0373   -0.5872   -0.0839  10.1225   -0.7574    0.1894
  10.2210   -0.9487    0.4419  10.3276   -1.1569    0.6779  10.4435   -1.3872    0.8885
  10.5665   -1.6363    1.0661  10.6977   -1.9030    1.2189  10.8368   -2.1784    1.3481
  10.9762   -2.4553    1.4485  11.1253   -2.7417    1.5137  11.2827   -3.0236    1.5368
  11.4474   -3.2952    1.5225  11.6144   -3.5662    1.4745  11.7846   -3.8301    1.3900
  11.9607   -4.0702    1.2740  12.1294   -4.3055    1.1276  12.2800   -4.5238    0.9519
  12.4152   -4.7225    0.7459  12.5476   -4.8958    0.5140  12.6713   -5.0499    0.2624
   9.4608    0.1796  -12.5278   9.5306    0.0837  -12.3560   9.5952   -0.0328  -12.1706
   9.6396   -0.1186  -11.9455   9.6711   -0.1967  -11.6966   9.7057   -0.2537  -11.4264
   9.7312   -0.2818  -11.1524   9.7535   -0.3020  -10.8491   9.7617   -0.3252  -10.5361
   9.7733   -0.3393  -10.2170   9.7818   -0.3299   -9.8930   9.7850   -0.3516   -9.5725
   9.7810   -0.3383   -9.2370   9.7715   -0.3373   -8.8974   9.7863   -0.3360   -8.5775
   9.7840   -0.3153   -8.2533   9.7788   -0.3101   -7.9163   9.7749   -0.2910   -7.5807
   9.7835   -0.2651   -7.2387   9.7830   -0.2645   -6.9007   9.7794   -0.2362   -6.5663
   9.7758   -0.2325   -6.2184   9.7792   -0.2168   -5.8716   9.7810   -0.1878   -5.5251
   9.7867   -0.1691   -5.1753   9.7914   -0.1510   -4.8279   9.7959   -0.1348   -4.4826
   9.8019   -0.1173   -4.1355   9.8120   -0.0946   -3.7935   9.8267   -0.0745   -3.4533
   9.8481   -0.0642   -3.1131   9.8703   -0.0567   -2.7714   9.8949   -0.0540   -2.4282
   9.9322   -0.0582   -2.0873   9.9771   -0.0772   -1.7473  10.0181   -0.1208   -1.4151
  10.0631   -0.1783   -1.0824  10.1071   -0.2492   -0.7583  10.1661   -0.3538   -0.4415
  10.2321   -0.4919   -0.1382  10.3151   -0.6565    0.1447  10.4099   -0.8430    0.4066
  10.5146   -1.0457    0.6460  10.6303   -1.2692    0.8579  10.7516   -1.5130    1.0483
  10.8816   -1.7692    1.2064  11.0122   -2.0356    1.3355  11.1582   -2.3121    1.4353
  11.3044   -2.5903    1.5046  11.4646   -2.8647    1.5353  11.6324   -3.1457    1.5274
  11.7986   -3.4144    1.4833  11.9665   -3.6739    1.4011  12.1438   -3.9168    1.2806
  12.3127   -4.1426    1.1329  12.4652   -4.3614    0.9582  12.5963   -4.5588    0.7542
  12.7205   -4.7258    0.5227  12.8397   -4.8716    0.2658   9.7276    0.1301  -12.7778
   9.8029    0.0412  -12.5995   9.8487   -0.0502  -12.3937   9.8919   -0.1323  -12.1609
   9.9222   -0.2114  -11.9066   9.9502   -0.2276  -11.6249   9.9714   -0.2537  -11.3273
   9.9842   -0.3029  -11.0147   9.9934   -0.3184  -10.6922   9.9958   -0.3290  -10.3629
  10.0057   -0.3235  -10.0309  10.0038   -0.3210   -9.6969  10.0019   -0.3254   -9.3589
   9.9974   -0.3023   -9.0245   9.9987   -0.3142   -8.6830   9.9955   -0.2727   -8.3643
   9.9921   -0.2890   -8.0215   9.9940   -0.2836   -7.6759   9.9952   -0.2531   -7.3307
   9.9966   -0.2432   -6.9931   9.9926   -0.2292   -6.6466   9.9908   -0.2202   -6.3018
   9.9901   -0.2018   -5.9521   9.9937   -0.1792   -5.6017   9.9994   -0.1555   -5.2523
  10.0066   -0.1344   -4.9043  10.0116   -0.1172   -4.5577  10.0169   -0.0985   -4.2105
  10.0244   -0.0795   -3.8646  10.0386   -0.0659   -3.5179  10.0630   -0.0586   -3.1751
  10.0845   -0.0527   -2.8342  10.1121   -0.0408   -2.4980  10.1418   -0.0372   -2.1587
  10.1844   -0.0473   -1.8187  10.2266   -0.0753   -1.4789  10.2703   -0.1216   -1.1486
  10.3139   -0.1855   -0.8189  10.3671   -0.2797   -0.5013  10.4286   -0.4002   -0.1950
  10.5046   -0.5541    0.0942  10.5941   -0.7305    0.3671  10.7010   -0.9312    0.6178
  10.8147   -1.1509    0.8382  10.9309   -1.3791    1.0300  11.0582   -1.6234    1.1956
  11.1908   -1.8939    1.3316  11.3341   -2.1641    1.4334  11.4888   -2.4397    1.5091
  11.6489   -2.7151    1.5428  11.8139   -2.9844    1.5406  11.9795   -3.2572    1.4975
  12.1492   -3.5145    1.4140  12.3215   -3.7538    1.2895  12.4883   -3.9815    1.1377
  12.6431   -4.1954    0.9659  12.7800   -4.3890    0.7636  12.8984   -4.5534    0.5305
  13.0074   -4.6907    0.2721   9.9796    0.0556  -13.0321  10.0619   -0.0254  -12.8459
  10.1093   -0.0825  -12.6210  10.1483   -0.1341  -12.3720  10.1774   -0.1674  -12.1029
  10.1934   -0.2349  -11.8103  10.2048   -0.2557  -11.4892  10.2105   -0.2864  -11.1698
  10.2158   -0.2914  -10.8350  10.2172   -0.2999  -10.4967  10.2229   -0.2993  -10.1534
  10.2267   -0.2940   -9.8149  10.2169   -0.3128   -9.4720  10.2109   -0.2992   -9.1326
  10.2095   -0.2781   -8.7880  10.1971   -0.2497   -8.4586  10.2021   -0.2527   -8.1222
  10.2029   -0.2517   -7.7739  10.2020   -0.2280   -7.4241  10.2039   -0.2157   -7.0773
  10.2022   -0.2161   -6.7265  10.1971   -0.1996   -6.3743  10.1998   -0.1899   -6.0226
  10.2028   -0.1649   -5.6714  10.2103   -0.1430   -5.3196  10.2189   -0.1243   -4.9697
  10.2266   -0.1085   -4.6203  10.2335   -0.0939   -4.2731  10.2388   -0.0779   -3.9268
  10.2540   -0.0663   -3.5832  10.2772   -0.0622   -3.2410  10.3001   -0.0571   -2.8980
  10.3278   -0.0468   -2.5580  10.3581   -0.0363   -2.2201  10.3937   -0.0328   -1.8806
  10.4368   -0.0422   -1.5417  10.4765   -0.0717   -1.2072  10.5196   -0.1255   -0.8808
  10.5685   -0.2110   -0.5607  10.6278   -0.3184   -0.2500  10.7002   -0.4537    0.0446
  10.7817   -0.6190    0.3252  10.8807   -0.8085    0.5796  10.9898   -1.0111    0.8047
  11.1085   -1.2349    1.0089  11.2341   -1.4777    1.1863  11.3660   -1.7415    1.3262
  11.5123   -2.0089    1.4369  11.6600   -2.2787    1.5162  11.8288   -2.5490    1.5574
  11.9863   -2.8271    1.5578  12.1606   -3.0885    1.5182  12.3237   -3.3495    1.4365
  12.4929   -3.5867    1.3106  12.6613   -3.8111    1.1604  12.8175   -4.0238    0.9855
  12.9521   -4.2143    0.7795  13.0711   -4.3747    0.5414  13.1729   -4.5022    0.2767
  10.2724    0.0341  -13.2658  10.3339   -0.0431  -13.0761  10.3683   -0.1291  -12.8496
  10.4025   -0.1612  -12.5808  10.4286   -0.1813  -12.2895  10.4297   -0.2031  -11.9673
  10.4341   -0.2481  -11.6433  10.4362   -0.2714  -11.3051  10.4351   -0.2719  -10.9612
  10.4334   -0.2715  -10.6179  10.4359   -0.2688  -10.2690  10.4374   -0.2631   -9.9185
  10.4322   -0.2838   -9.5674  10.4191   -0.2746   -9.2259  10.4184   -0.2328   -8.8909
  10.4183   -0.2059   -8.5528  10.4059   -0.1959   -8.2099  10.4054   -0.2033   -7.8614
  10.4059   -0.2018   -7.5087  10.4060   -0.1984   -7.1509  10.4092   -0.1964   -6.7937
  10.4024   -0.1666   -6.4424  10.4045   -0.1582   -6.0870  10.4100   -0.1416   -5.7330
  10.4191   -0.1281   -5.3815  10.4282   -0.1119   -5.0315  10.4384   -0.0979   -4.6842
  10.4492   -0.0837   -4.3359  10.4565   -0.0707   -3.9908  10.4685   -0.0634   -3.6463
  10.4914   -0.0599   -3.3009  10.5160   -0.0535   -2.9607  10.5411   -0.0433   -2.6198
  10.5687   -0.0288   -2.2784  10.6055   -0.0146   -1.9396  10.6443   -0.0103   -1.6033
  10.6830   -0.0208   -1.2697  10.7225   -0.0675   -0.9362  10.7702   -0.1466   -0.6125
  10.8262   -0.2395   -0.3047  10.8945   -0.3600   -0.0013  10.9729   -0.5096    0.2784
  11.0609   -0.6809    0.5346  11.1692   -0.8719    0.7741  11.2856   -1.0872    0.9879
  11.4110   -1.3297    1.1737  11.5408   -1.5898    1.3227  11.6816   -1.8533    1.4401
  11.8409   -2.1196    1.5214  11.9981   -2.3940    1.5689  12.1721   -2.6602    1.5781
  12.3349   -2.9297    1.5448  12.5066   -3.1853    1.4607  12.6720   -3.4217    1.3369
  12.8305   -3.6467    1.1896  12.9850   -3.8554    1.0098  13.1217   -4.0370    0.7949
  13.2332   -4.1907    0.5538  13.3275   -4.3138    0.2843  10.5488   -0.0101  -13.5203
  10.6035   -0.0899  -13.3117  10.6366   -0.1396  -13.0587  10.6581   -0.1810  -12.7773
  10.6554   -0.2029  -12.4526  10.6594   -0.2231  -12.1172  10.6575   -0.2359  -11.7736
  10.6570   -0.2408  -11.4233  10.6553   -0.2458  -11.0727  10.6507   -0.2373  -10.7195
  10.6452   -0.2351  -10.3647  10.6485   -0.2283  -10.0129  10.6400   -0.2213   -9.6607
  10.6302   -0.2448   -9.3209  10.6185   -0.1912   -8.9802  10.6196   -0.1699   -8.6327
  10.6119   -0.1532   -8.2828  10.6040   -0.1503   -7.9264  10.5985   -0.1419   -7.5683
  10.6026   -0.1458   -7.2089  10.6050   -0.1392   -6.8511  10.6053   -0.1296   -6.4963
  10.6079   -0.1200   -6.1430  10.6155   -0.1109   -5.7900  10.6276   -0.1027   -5.4395
  10.6378   -0.0900   -5.0930  10.6477   -0.0769   -4.7458  10.6609   -0.0659   -4.3992
  10.6704   -0.0571   -4.0519  10.6821   -0.0529   -3.7059  10.7022   -0.0494   -3.3626
  10.7272   -0.0400   -3.0169  10.7518   -0.0271   -2.6728  10.7789   -0.0138   -2.3336
  10.8143    0.0047   -1.9941  10.8510    0.0184   -1.6554  10.8882    0.0218   -1.3190
  10.9250   -0.0185   -0.9856  10.9729   -0.0870   -0.6647  11.0269   -0.1677   -0.3473
  11.0910   -0.2752   -0.0474  11.1654   -0.4076    0.2374  11.2525   -0.5648    0.5045
  11.3533   -0.7451    0.7544  11.4702   -0.9549    0.9761  11.5896   -1.1907    1.1631
  11.7165   -1.4421    1.3194  11.8637   -1.7022    1.4391  12.0199   -1.9686    1.5228
  12.1817   -2.2415    1.5798  12.3458   -2.5097    1.5960  12.5174   -2.7741    1.5695
  12.6787   -3.0253    1.4887  12.8462   -3.2621    1.3665  13.0086   -3.4890    1.2135
  13.1591   -3.6853    1.0287  13.2828   -3.8605    0.8107  13.3953   -4.0091    0.5589
  13.4798   -4.1241    0.2832  10.8285   -0.0354  -13.7652  10.8737   -0.0823  -13.5334
  10.8999   -0.1328  -13.2622  10.8904   -0.1787  -12.9317  10.8879   -0.1830  -12.5899
  10.8783   -0.2058  -12.2405  10.8742   -0.2067  -11.8843  10.8720   -0.2121  -11.5265
  10.8637   -0.2090  -11.1670  10.8582   -0.2028  -10.8096  10.8507   -0.1985  -10.4494
  10.8475   -0.1936  -10.0919  10.8382   -0.1720   -9.7488  10.8418   -0.1956   -9.3983
  10.8164   -0.1372   -9.0557  10.8165   -0.1301   -8.6949  10.8087   -0.1083   -8.3338
  10.8049   -0.1031   -7.9702  10.8019   -0.0924   -7.6123  10.8023   -0.0912   -7.2582
  10.8059   -0.0881   -6.9009  10.8084   -0.0834   -6.5463  10.8123   -0.0772   -6.1929
  10.8206   -0.0703   -5.8401  10.8354   -0.0664   -5.4907  10.8456   -0.0590   -5.1420
  10.8561   -0.0504   -4.7951  10.8691   -0.0434   -4.4498  10.8812   -0.0387   -4.1045
  10.8918   -0.0371   -3.7594  10.9105   -0.0304   -3.4108  10.9345   -0.0164   -3.0671
  10.9598   -0.0023   -2.7248  10.9867    0.0114   -2.3835  11.0224    0.0289   -2.0454
  11.0565    0.0505   -1.7060  11.0894    0.0574   -1.3676  11.1336    0.0291   -1.0399
  11.1741   -0.0279   -0.7138  11.2269   -0.1009   -0.3996  11.2911   -0.1949   -0.0952
  11.3648   -0.3139    0.1985  11.4478   -0.4585    0.4774  11.5422   -0.6300    0.7376
  11.6546   -0.8306    0.9621  11.7699   -1.0571    1.1547  11.8998   -1.3032    1.3178
  12.0437   -1.5600    1.4428  12.2054   -1.8229    1.5295  12.3589   -2.0874    1.5880
  12.5229   -2.3542    1.6119  12.6929   -2.6156    1.5877  12.8559   -2.8706    1.5138
  13.0221   -3.1135    1.3907  13.1857   -3.3258    1.2351  13.3306   -3.5216    1.0385
  13.4526   -3.6905    0.8108  13.5536   -3.8314    0.5582  13.6328   -3.9289    0.2819
  11.1016   -0.0789  -14.0049  11.1379   -0.1158  -13.7516  11.1209   -0.1479  -13.4089
  11.1167   -0.1781  -13.0586  11.1043   -0.1841  -12.6989  11.0953   -0.1873  -12.3371
  11.0872   -0.1815  -11.9736  11.0802   -0.1840  -11.6087  11.0729   -0.1762  -11.2439
  11.0642   -0.1713  -10.8812  11.0517   -0.1552  -10.5246  11.0507   -0.1507  -10.1656
  11.0394   -0.1456   -9.8063  11.0380   -0.1348   -9.4432  11.0197   -0.1018   -9.0897
  11.0162   -0.0759   -8.7295  11.0099   -0.0654   -8.3686  11.0062   -0.0560   -8.0110
  11.0072   -0.0513   -7.6548  11.0070   -0.0449   -7.2969  11.0100   -0.0458   -6.9408
  11.0146   -0.0440   -6.5854  11.0201   -0.0395   -6.2313  11.0283   -0.0351   -5.8789
  11.0424   -0.0285   -5.5265  11.0531   -0.0259   -5.1763  11.0637   -0.0232   -4.8265
  11.0777   -0.0187   -4.4798  11.0892   -0.0162   -4.1326  11.1023   -0.0135   -3.7870
  11.1207   -0.0038   -3.4487  11.1412    0.0121   -3.1072  11.1678    0.0263   -2.7642
  11.1975    0.0404   -2.4285  11.2309    0.0552   -2.0959  11.2640    0.0730   -1.7625
  11.2953    0.0820   -1.4316  11.3343    0.0709   -1.0990  11.3767    0.0275   -0.7733
  11.4266   -0.0351   -0.4536  11.4934   -0.1158   -0.1433  11.5670   -0.2218    0.1533
  11.6470   -0.3538    0.4393  11.7381   -0.5187    0.7019  11.8458   -0.7113    0.9372
  11.9607   -0.9347    1.1424  12.0863   -1.1750    1.3140  12.2345   -1.4256    1.4466
  12.3866   -1.6825    1.5402  12.5431   -1.9463    1.6042  12.7077   -2.2114    1.6285
  12.8752   -2.4782    1.6019  13.0403   -2.7325    1.5271  13.2046   -2.9625    1.4130
  13.3651   -3.1696    1.2468  13.5027   -3.3540    1.0499  13.6145   -3.5164    0.8163
  13.7067   -3.6437    0.5580  13.7795   -3.7255    0.2858  11.3751   -0.1235  -14.2403
  11.3479   -0.1423  -13.8840  11.3402   -0.1581  -13.5182  11.3277   -0.1695  -13.1473
  11.3166   -0.1733  -12.7767  11.3059   -0.1667  -12.4037  11.2986   -0.1571  -12.0334
  11.2868   -0.1548  -11.6644  11.2741   -0.1447  -11.2958  11.2607   -0.1262  -10.9278
  11.2515   -0.1340  -10.5594  11.2482   -0.1157  -10.2021  11.2392   -0.1190   -9.8385
  11.2377   -0.1027   -9.4820  11.2201   -0.0754   -9.1235  11.2153   -0.0438   -8.7633
  11.2134   -0.0310   -8.4023  11.2111   -0.0241   -8.0429  11.2117   -0.0202   -7.6841
  11.2138   -0.0156   -7.3271  11.2169   -0.0120   -6.9708  11.2211   -0.0101   -6.6142
  11.2291   -0.0066   -6.2612  11.2384   -0.0020   -5.9101  11.2522    0.0029   -5.5579
  11.2619    0.0051   -5.2068  11.2719    0.0072   -4.8587  11.2853    0.0100   -4.5123
  11.2962    0.0135   -4.1683  11.3131    0.0194   -3.8273  11.3322    0.0287   -3.4891
  11.3507    0.0380   -3.1505  11.3782    0.0510   -2.8150  11.4085    0.0637   -2.4783
  11.4424    0.0756   -2.1432  11.4768    0.0898   -1.8120  11.5068    0.1039   -1.4808
  11.5425    0.1021   -1.1497  11.5808    0.0740   -0.8242  11.6300    0.0290   -0.5047
  11.6942   -0.0378   -0.1987  11.7701   -0.1336    0.1056  11.8471   -0.2593    0.3932
  11.9372   -0.4128    0.6617  12.0394   -0.5945    0.9039  12.1513   -0.8075    1.1159
  12.2714   -1.0439    1.3006  12.4120   -1.2892    1.4484  12.5717   -1.5454    1.5571
  12.7258   -1.8089    1.6255  12.8938   -2.0779    1.6496  13.0574   -2.3411    1.6174
  13.2231   -2.5858    1.5430  13.3937   -2.8135    1.4265  13.5445   -3.0105    1.2630
  13.6733   -3.1877    1.0535  13.7700   -3.3389    0.8079  13.8584   -3.4487    0.5491
  13.9188   -3.5232    0.2786  11.5716   -0.1219  -14.3298  11.5569   -0.1592  -13.9506
  11.5427   -0.1729  -13.5690  11.5316   -0.1657  -13.1889  11.5207   -0.1593  -12.8097
  11.5093   -0.1512  -12.4356  11.4985   -0.1424  -12.0633  11.4895   -0.1294  -11.6925
  11.4786   -0.1201  -11.3224  11.4686   -0.1179  -10.9598  11.4532   -0.1034  -10.5954
  11.4446   -0.0969  -10.2275  11.4420   -0.0893   -9.8654  11.4355   -0.0748   -9.5057
  11.4240   -0.0543   -9.1445  11.4203   -0.0344   -8.7850  11.4180   -0.0173   -8.4269
  11.4156   -0.0134   -8.0695  11.4186   -0.0071   -7.7131  11.4221   -0.0008   -7.3587
  11.4267    0.0014   -7.0056  11.4300    0.0080   -6.6538  11.4380    0.0151   -6.3011
  11.4478    0.0222   -5.9478  11.4626    0.0295   -5.5988  11.4717    0.0350   -5.2492
  11.4825    0.0373   -4.9021  11.4932    0.0396   -4.5569  11.5041    0.0443   -4.2109
  11.5222    0.0513   -3.8682  11.5430    0.0563   -3.5256  11.5641    0.0594   -3.1873
  11.5909    0.0667   -2.8506  11.6197    0.0797   -2.5136  11.6544    0.0932   -2.1831
  11.6914    0.1093   -1.8558  11.7218    0.1207   -1.5299  11.7539    0.1224   -1.2078
  11.7943    0.1089   -0.8875  11.8369    0.0813   -0.5700  11.8970    0.0329   -0.2527
  11.9713   -0.0504    0.0539  12.0492   -0.1653    0.3498  12.1382   -0.3049    0.6210
  12.2348   -0.4807    0.8690  12.3428   -0.6875    1.0894  12.4563   -0.9104    1.2849
  12.5916   -1.1548    1.4464  12.7474   -1.4064    1.5646  12.9122   -1.6778    1.6360
  13.0782   -1.9457    1.6613  13.2454   -2.1935    1.6332  13.4091   -2.4306    1.5641
  13.5662   -2.6500    1.4426  13.7196   -2.8496    1.2744  13.8433   -3.0205    1.0548
  13.9262   -3.1469    0.8068  13.9967   -3.2518    0.5487  14.0505   -3.3123    0.2752
  11.7629   -0.1579  -14.2356  11.7618   -0.1797  -13.8819  11.7421   -0.1823  -13.5237
  11.7307   -0.1622  -13.1596  11.7200   -0.1418  -12.7944  11.7093   -0.1360  -12.4271
  11.7017   -0.1311  -12.0590  11.6922   -0.1170  -11.6902  11.6825   -0.1076  -11.3226
  11.6667   -0.0892  -10.9583  11.6531   -0.0920  -10.5942  11.6456   -0.0774  -10.2309
  11.6418   -0.0618   -9.8726  11.6379   -0.0528   -9.5127  11.6297   -0.0417   -9.1530
  11.6272   -0.0292   -8.7966  11.6239   -0.0190   -8.4417  11.6213   -0.0159   -8.0870
  11.6255   -0.0105   -7.7341  11.6334   -0.0025   -7.3828  11.6376    0.0080   -7.0334
  11.6407    0.0153   -6.6850  11.6488    0.0245   -6.3384  11.6583    0.0355   -5.9928
  11.6724    0.0458   -5.6459  11.6848    0.0528   -5.3008  11.6940    0.0588   -4.9590
  11.7011    0.0634   -4.6186  11.7105    0.0666   -4.2739  11.7276    0.0703   -3.9267
  11.7499    0.0716   -3.5812  11.7733    0.0724   -3.2393  11.8009    0.0773   -2.9018
  11.8297    0.0905   -2.5697  11.8658    0.1103   -2.2410  11.9017    0.1260   -1.9120
  11.9376    0.1364   -1.5848  11.9710    0.1393   -1.2622  12.0069    0.1340   -0.9414
  12.0478    0.1202   -0.6221  12.1049    0.0882   -0.3055  12.1775    0.0242    0.0046
  12.2525   -0.0750    0.3016  12.3369   -0.2058    0.5784  12.4326   -0.3699    0.8329
  12.5282   -0.5667    1.0621  12.6403   -0.7858    1.2708  12.7739   -1.0215    1.4428
  12.9305   -1.2787    1.5668  13.0945   -1.5408    1.6364  13.2628   -1.7947    1.6608
  13.4328   -2.0411    1.6414  13.5961   -2.2802    1.5749  13.7489   -2.4991    1.4464
  13.8940   -2.6882    1.2751  14.0108   -2.8466    1.0663  14.0896   -2.9635    0.8066
  14.1443   -3.0527    0.5484  14.1754   -3.1048    0.2785  12.0160   -0.1816  -14.0089
  11.9605   -0.1591  -13.7496  11.9428   -0.1619  -13.4180  11.9348   -0.1461  -13.0828
  11.9209   -0.1314  -12.7325  11.9140   -0.1270  -12.3800  11.9031   -0.1189  -12.0168
  11.8931   -0.1086  -11.6632  11.8832   -0.0959  -11.3044  11.8662   -0.0779  -10.9426
  11.8549   -0.0924  -10.5844  11.8491   -0.0686  -10.2275  11.8455   -0.0596   -9.8663
  11.8428   -0.0479   -9.5068  11.8384   -0.0408   -9.1515  11.8354   -0.0343   -8.7991
  11.8307   -0.0291   -8.4467  11.8278   -0.0240   -8.0965  11.8350   -0.0174   -7.7459
  11.8448   -0.0073   -7.3974  11.8507    0.0035   -7.0508  11.8535    0.0132   -6.7045
  11.8635    0.0259   -6.3587  11.8742    0.0403   -6.0164  11.8861    0.0545   -5.6771
  11.8982    0.0640   -5.3383  11.9072    0.0720   -4.9986  11.9113    0.0776   -4.6573
  11.9170    0.0780   -4.3136  11.9338    0.0755   -3.9722  11.9546    0.0756   -3.6322
  11.9796    0.0786   -3.2952  12.0099    0.0870   -2.9632  12.0405    0.1035   -2.6332
  12.0753    0.1240   -2.3047  12.1109    0.1411   -1.9778  12.1495    0.1511   -1.6500
  12.1863    0.1538   -1.3234  12.2210    0.1536   -0.9977  12.2601    0.1525   -0.6766
  12.3138    0.1350   -0.3624  12.3828    0.0888   -0.0502  12.4562    0.0076    0.2523
  12.5391   -0.1145    0.5366  12.6255   -0.2676    0.8052  12.7208   -0.4562    1.0513
  12.8315   -0.6655    1.2659  12.9644   -0.8953    1.4436  13.1140   -1.1454    1.5686
  13.2793   -1.3970    1.6357  13.4472   -1.6416    1.6577  13.6123   -1.8843    1.6431
  13.7806   -2.1293    1.5782  13.9328   -2.3500    1.4478  14.0703   -2.5279    1.2662
  14.1863   -2.6765    1.0469  14.2588   -2.7868    0.8026  14.2986   -2.8584    0.5384
  14.2997   -2.9001    0.2657  12.2673   -0.1820  -13.8014  12.2084   -0.1969  -13.5641
  12.1621   -0.1714  -13.2991  12.1572   -0.1480  -12.9718  12.1359   -0.1278  -12.6504
  12.1282   -0.1191  -12.3069  12.1105   -0.1113  -11.9610  12.0985   -0.0933  -11.6096
  12.0842   -0.1021  -11.2625  12.0677   -0.0981  -10.9047  12.0600   -0.0967  -10.5500
  12.0523   -0.0768  -10.1955  12.0511   -0.0592   -9.8422  12.0498   -0.0506   -9.4879
  12.0474   -0.0450   -9.1355  12.0433   -0.0432   -8.7845  12.0395   -0.0342   -8.4371
  12.0404   -0.0282   -8.0938  12.0468   -0.0237   -7.7519  12.0580   -0.0163   -7.4095
  12.0618   -0.0068   -7.0652  12.0671    0.0061   -6.7220  12.0782    0.0222   -6.3825
  12.0902    0.0380   -6.0442  12.1010    0.0530   -5.7055  12.1116    0.0632   -5.3654
  12.1165    0.0713   -5.0202  12.1209    0.0792   -4.6761  12.1287    0.0793   -4.3379
  12.1460    0.0749   -4.0053  12.1630    0.0788   -3.6762  12.1884    0.0861   -3.3485
  12.2193    0.0996   -3.0209  12.2533    0.1153   -2.6940  12.2889    0.1309   -2.3702
  12.3211    0.1483   -2.0415  12.3586    0.1611   -1.7114  12.4003    0.1679   -1.3829
  12.4357    0.1710   -1.0596  12.4736    0.1733   -0.7362  12.5251    0.1666   -0.4174
  12.5915    0.1376   -0.1043  12.6638    0.0690    0.2060  12.7415   -0.0345    0.5003
  12.8187   -0.1796    0.7777  12.9152   -0.3477    1.0364  13.0281   -0.5442    1.2655
  13.1555   -0.7636    1.4417  13.2992   -1.0039    1.5704  13.4642   -1.2522    1.6423
  13.6352   -1.4933    1.6668  13.8018   -1.7431    1.6522  13.9646   -1.9793    1.5786
  14.1198   -2.1973    1.4531  14.2566   -2.3747    1.2638  14.3629   -2.5053    1.0383
  14.4325   -2.6052    0.7898  14.4511   -2.6669    0.5273  14.4247   -2.6880    0.2636
  12.5147   -0.2323  -13.6039  12.4465   -0.2234  -13.3832  12.4004   -0.2027  -13.1222
  12.3842   -0.1573  -12.8391  12.3555   -0.1359  -12.5444  12.3370   -0.1273  -12.2126
  12.3196   -0.1143  -11.8761  12.3078   -0.1065  -11.5337  12.2886   -0.1114  -11.1893
  12.2714   -0.1120  -10.8438  12.2639   -0.1000  -10.4974  12.2586   -0.0861  -10.1502
  12.2572   -0.0687   -9.8048  12.2596   -0.0560   -9.4618  12.2595   -0.0529   -9.1211
  12.2537   -0.0457   -8.7818  12.2521   -0.0363   -8.4402  12.2559   -0.0300   -8.1003
  12.2625   -0.0260   -7.7598  12.2683   -0.0228   -7.4199  12.2730   -0.0139   -7.0783
  12.2781    0.0026   -6.7373  12.2925    0.0185   -6.3966  12.3049    0.0320   -6.0577
  12.3163    0.0476   -5.7203  12.3250    0.0583   -5.3848  12.3240    0.0623   -5.0472
  12.3289    0.0661   -4.7085  12.3438    0.0722   -4.3741  12.3627    0.0795   -4.0457
  12.3784    0.0863   -3.7218  12.3985    0.0941   -3.3940  12.4318    0.1078   -3.0683
  12.4669    0.1234   -2.7434  12.5030    0.1392   -2.4142  12.5345    0.1532   -2.0868
  12.5698    0.1674   -1.7613  12.6114    0.1776   -1.4395  12.6503    0.1839   -1.1169
  12.6866    0.1850   -0.7941  12.7362    0.1841   -0.4701  12.8032    0.1644   -0.1506
  12.8720    0.1127    0.1584  12.9437    0.0263    0.4625  13.0198   -0.0994    0.7462
  13.1118   -0.2434    1.0088  13.2242   -0.4185    1.2444  13.3498   -0.6372    1.4338
  13.4915   -0.8709    1.5737  13.6529   -1.1171    1.6552  13.8324   -1.3676    1.6815
  14.0030   -1.6106    1.6632  14.1616   -1.8399    1.5807  14.3153   -2.0443    1.4525
  14.4465   -2.2122    1.2735  14.5401   -2.3364    1.0381  14.6041   -2.4253    0.7832
  14.6009   -2.4677    0.5113  14.5490   -2.4673    0.2516  12.7634   -0.2864  -13.4390
  12.6834   -0.2656  -13.2145  12.6410   -0.2362  -12.9609  12.5922   -0.2141  -12.6952
  12.5724   -0.1648  -12.4078  12.5482   -0.1456  -12.0990  12.5316   -0.1300  -11.7716
  12.5119   -0.1206  -11.4433  12.4927   -0.1143  -11.1070  12.4812   -0.1083  -10.7687
  12.4703   -0.0982  -10.4317  12.4673   -0.0882  -10.0948  12.4670   -0.0750   -9.7590
  12.4705   -0.0629   -9.4210  12.4712   -0.0559   -9.0831  12.4681   -0.0474   -8.7438
  12.4668   -0.0359   -8.4106  12.4741   -0.0298   -8.0776  12.4771   -0.0261   -7.7420
  12.4779   -0.0214   -7.4032  12.4846   -0.0125   -7.0642  12.4909    0.0011   -6.7276
  12.5077    0.0148   -6.3975  12.5208    0.0281   -6.0697  12.5304    0.0426   -5.7376
  12.5373    0.0530   -5.4018  12.5355    0.0547   -5.0653  12.5388    0.0545   -4.7329
  12.5572    0.0617   -4.4014  12.5771    0.0770   -4.0685  12.5948    0.0903   -3.7395
  12.6173    0.1001   -3.4224  12.6457    0.1103   -3.1027  12.6796    0.1282   -2.7727
  12.7179    0.1453   -2.4484  12.7500    0.1603   -2.1262  12.7847    0.1731   -1.8045
  12.8237    0.1844   -1.4820  12.8651    0.1932   -1.1623  12.9034    0.1909   -0.8449
  12.9470    0.1947   -0.5285  13.0135    0.1839   -0.2146  13.0766    0.1498    0.1002
  13.1499    0.0805    0.4045  13.2226   -0.0161    0.6924  13.3136   -0.1553    0.9668
  13.4248   -0.3207    1.2176  13.5526   -0.5277    1.4186  13.6926   -0.7561    1.5725
  13.8547   -1.0021    1.6541  14.0316   -1.2476    1.6831  14.2096   -1.4835    1.6679
  14.3694   -1.6965    1.5820  14.5153   -1.8905    1.4451  14.6437   -2.0520    1.2535
  14.7299   -2.1665    1.0279  14.7725   -2.2442    0.7694  14.7440   -2.2602    0.4946
  14.6777   -2.2422    0.2430  13.0023   -0.3364  -13.3003  12.9302   -0.3036  -13.0688
  12.8763   -0.2395  -12.8217  12.8239   -0.2117  -12.5541  12.7924   -0.1786  -12.2665
  12.7688   -0.1512  -11.9711  12.7446   -0.1358  -11.6646  12.7212   -0.1215  -11.3383
  12.7033   -0.1140  -11.0129  12.6921   -0.1065  -10.6881  12.6839   -0.0969  -10.3629
  12.6821   -0.0870  -10.0384  12.6825   -0.0774   -9.7134  12.6830   -0.0658   -9.3843
  12.6822   -0.0582   -9.0469  12.6832   -0.0514   -8.7101  12.6876   -0.0412   -8.3793
  12.6932   -0.0310   -8.0517  12.6924   -0.0236   -7.7229  12.6870   -0.0155   -7.3911
  12.6987   -0.0098   -7.0598  12.7098   -0.0030   -6.7348  12.7257    0.0098   -6.4128
  12.7359    0.0281   -6.0844  12.7446    0.0448   -5.7539  12.7476    0.0534   -5.4205
  12.7457    0.0555   -5.0838  12.7539    0.0544   -4.7516  12.7700    0.0642   -4.4274
  12.7864    0.0818   -4.1006  12.8094    0.0951   -3.7737  12.8360    0.1031   -3.4484
  12.8626    0.1117   -3.1287  12.8930    0.1276   -2.8129  12.9324    0.1480   -2.4921
  12.9655    0.1673   -2.1664  12.9975    0.1783   -1.8392  13.0411    0.1873   -1.5217
  13.0832    0.1922   -1.2099  13.1212    0.1889   -0.8968  13.1647    0.1921   -0.5863
  13.2224    0.1957   -0.2700  13.2850    0.1797    0.0392  13.3512    0.1387    0.3463
  13.4302    0.0449    0.6487  13.5182   -0.0824    0.9211  13.6220   -0.2346    1.1824
  13.7502   -0.4277    1.3941  13.8932   -0.6531    1.5528  14.0600   -0.8924    1.6397
  14.2361   -1.1272    1.6706  14.4200   -1.3525    1.6624  14.5864   -1.5574    1.5499
  14.7329   -1.7471    1.4174  14.8435   -1.8891    1.2256  14.9228   -1.9958    0.9857
  14.9351   -2.0520    0.7228  14.8831   -2.0454    0.4677  14.7932   -2.0132    0.2269
  13.2384   -0.3915  -13.1550  13.1509   -0.3494  -12.9212  13.0913   -0.3031  -12.6632
  13.0501   -0.2432  -12.4032  13.0214   -0.1925  -12.1328  12.9911   -0.1698  -11.8474
  12.9616   -0.1487  -11.5494  12.9321   -0.1408  -11.2457  12.9191   -0.1347  -10.9301
  12.9055   -0.1175  -10.6166  12.9005   -0.1068  -10.2985  12.9042   -0.0921   -9.9786
  12.9029   -0.0840   -9.6585  12.8991   -0.0776   -9.3374  12.8979   -0.0603   -9.0175
  12.9009   -0.0492   -8.6933  12.9039   -0.0387   -8.3635  12.9122   -0.0310   -8.0323
  12.9063   -0.0250   -7.7007  12.9031   -0.0185   -7.3771  12.9172   -0.0125   -7.0560
  12.9305   -0.0053   -6.7359  12.9432    0.0105   -6.4131  12.9511    0.0306   -6.0865
  12.9578    0.0476   -5.7564  12.9587    0.0566   -5.4283  12.9605    0.0603   -5.1036
  12.9682    0.0704   -4.7824  12.9815    0.0841   -4.4563  12.9966    0.0969   -4.1294
  13.0230    0.1045   -3.8058  13.0509    0.1073   -3.4853  13.0766    0.1128   -3.1653
  13.1090    0.1262   -2.8428  13.1463    0.1475   -2.5183  13.1790    0.1687   -2.1983
  13.2139    0.1802   -1.8812  13.2595    0.1863   -1.5681  13.3007    0.1854   -1.2498
  13.3441    0.1829   -0.9396  13.3853    0.1823   -0.6379  13.4363    0.1938   -0.3350
  13.4920    0.1992   -0.0192  13.5606    0.1724    0.2856  13.6314    0.0867    0.5785
  13.7239   -0.0251    0.8629  13.8184   -0.1606    1.1281  13.9466   -0.3462    1.3528
  14.0928   -0.5585    1.5163  14.2594   -0.7860    1.6236  14.4495   -1.0227    1.6453
  14.6462   -1.2352    1.6318  14.8046   -1.4258    1.5204  14.9458   -1.5908    1.3677
  15.0399   -1.7133    1.1613  15.0950   -1.7984    0.9362  15.0956   -1.8396    0.6872
  15.0276   -1.8325    0.4377  14.9017   -1.7807    0.2051  13.4592   -0.4370  -12.9997
  13.3692   -0.3774  -12.7779  13.3138   -0.3481  -12.5211  13.2750   -0.2833  -12.2712
  13.2447   -0.2444  -11.9975  13.2058   -0.2148  -11.7167  13.1728   -0.1949  -11.4338
  13.1481   -0.1842  -11.1428  13.1355   -0.1777  -10.8543  13.1193   -0.1682  -10.5560
  13.1132   -0.1526  -10.2460  13.1163   -0.1499   -9.9290  13.1192   -0.1289   -9.6108
  13.1137   -0.1165   -9.2862  13.1141   -0.1077   -8.9652  13.1118   -0.0982   -8.6426
  13.1181   -0.0743   -8.3192  13.1276   -0.0524   -7.9903  13.1247   -0.0387   -7.6669
  13.1234   -0.0347   -7.3459  13.1371   -0.0297   -7.0289  13.1513   -0.0139   -6.7115
  13.1619    0.0086   -6.3941  13.1680    0.0302   -6.0766  13.1714    0.0417   -5.7583
  13.1703    0.0446   -5.4323  13.1728    0.0482   -5.1041  13.1853    0.0586   -4.7829
  13.1944    0.0759   -4.4650  13.2107    0.0881   -4.1464  13.2408    0.0957   -3.8315
  13.2650    0.0980   -3.5149  13.2922    0.0992   -3.1956  13.3206    0.1086   -2.8773
  13.3560    0.1168   -2.5568  13.3940    0.1407   -2.2378  13.4310    0.1639   -1.9214
  13.4798    0.1734   -1.6106  13.5157    0.1728   -1.3057  13.5642    0.1698   -0.9995
  13.6125    0.1742   -0.6994  13.6499    0.1837   -0.3998  13.7036    0.1835   -0.0968
  13.7604    0.1468    0.2075  13.8397    0.0793    0.5033  13.9212    0.0022    0.7917
  14.0166   -0.1006    1.0827  14.1449   -0.2766    1.3052  14.2953   -0.4793    1.4973
  14.4749   -0.6981    1.6101  14.6635   -0.9102    1.6336  14.8578   -1.1021    1.5967
  15.0233   -1.2823    1.4735  15.1531   -1.4180    1.3064  15.2282   -1.5182    1.1011
  15.2553   -1.5904    0.8658  15.2494   -1.6226    0.6198  15.1549   -1.6098    0.3889
  15.0021   -1.5466    0.1887  13.6383   -0.5655  -12.8619  13.5276   -0.5395  -12.6452
  13.4834   -0.4915  -12.3964  13.4472   -0.4313  -12.1401  13.4367   -0.3634  -11.8805
  13.4065   -0.3317  -11.6110  13.3747   -0.2990  -11.3316  13.3528   -0.2855  -11.0516
  13.3348   -0.2793  -10.7652  13.3248   -0.2571  -10.4774  13.3202   -0.2455  -10.1839
  13.3202   -0.2380   -9.8777  13.3183   -0.2199   -9.5642  13.3142   -0.2068   -9.2496
  13.3138   -0.2002   -8.9298  13.3170   -0.1762   -8.6051  13.3246   -0.1426   -8.2791
  13.3366   -0.1167   -7.9561  13.3396   -0.0929   -7.6382  13.3429   -0.0756   -7.3200
  13.3525   -0.0627   -7.0007  13.3667   -0.0456   -6.6785  13.3786   -0.0272   -6.3620
  13.3838   -0.0127   -6.0531  13.3837   -0.0039   -5.7446  13.3796    0.0081   -5.4295
  13.3817    0.0132   -5.1128  13.3967    0.0138   -4.7951  13.4057    0.0241   -4.4827
  13.4241    0.0390   -4.1747  13.4530    0.0470   -3.8622  13.4763    0.0565   -3.5418
  13.5073    0.0629   -3.2257  13.5334    0.0773   -2.9071  13.5679    0.0844   -2.5853
  13.6058    0.1057   -2.2664  13.6508    0.1166   -1.9542  13.6992    0.1416   -1.6543
  13.7400    0.1652   -1.3469  13.7856    0.1524   -1.0530  13.8325    0.1533   -0.7535
  13.8683    0.1455   -0.4532  13.9017    0.1199   -0.1602  13.9669    0.0806    0.1369
  14.0352    0.0490    0.4328  14.1193   -0.0112    0.7279  14.2152   -0.0954    1.0099
  14.3412   -0.2305    1.2516  14.4904   -0.3984    1.4592  14.6703   -0.5850    1.5858
  14.8721   -0.7844    1.6212  15.0780   -0.9771    1.5513  15.2471   -1.1272    1.4156
  15.3615   -1.2469    1.2382  15.4268   -1.3288    1.0167  15.4311   -1.3786    0.7865
  15.3907   -1.4003    0.5525  15.2593   -1.3678    0.3380  15.0808   -1.3094    0.1494
  13.7819   -0.7428  -12.7573  13.7101   -0.6805  -12.5264  13.6523   -0.6401  -12.2875
  13.6358   -0.5655  -12.0413  13.6089   -0.5137  -11.7830  13.5876   -0.4645  -11.5175
  13.5583   -0.4369  -11.2462  13.5375   -0.4201  -10.9687  13.5292   -0.3982  -10.6809
  13.5204   -0.3820  -10.3980  13.5128   -0.3719  -10.1134  13.5060   -0.3665   -9.8203
  13.4994   -0.3551   -9.5230  13.4947   -0.3411   -9.2225  13.4944   -0.3201   -8.9079
  13.5026   -0.2938   -8.5888  13.5148   -0.2546   -8.2744  13.5348   -0.2133   -7.9568
  13.5421   -0.1867   -7.6327  13.5400   -0.1661   -7.3134  13.5484   -0.1536   -6.9952
  13.5605   -0.1384   -6.6797  13.5755   -0.1221   -6.3653  13.5865   -0.1072   -6.0572
  13.5845   -0.0908   -5.7489  13.5829   -0.0787   -5.4484  13.5806   -0.0657   -5.1439
  13.5959   -0.0599   -4.8308  13.6111   -0.0480   -4.5122  13.6324   -0.0375   -4.1987
  13.6564   -0.0240   -3.8888  13.6808   -0.0124   -3.5681  13.7159   -0.0041   -3.2503
  13.7418    0.0177   -2.9324  13.7769    0.0362   -2.6215  13.8157    0.0602   -2.3170
  13.8635    0.0729   -2.0137  13.9121    0.0893   -1.7030  13.9556    0.1028   -1.4055
  13.9975    0.0877   -1.1073  14.0354    0.0701   -0.8155  14.0708    0.0640   -0.5193
  14.1118    0.0443   -0.2322  14.1608    0.0084    0.0465  14.2329    0.0020    0.3467
  14.3096   -0.0313    0.6424  14.4069   -0.0988    0.9264  14.5288   -0.1922    1.1810
  14.6799   -0.3343    1.3890  14.8702   -0.4920    1.5465  15.0899   -0.6796    1.5727
  15.2850   -0.8400    1.4976  15.4551   -0.9652    1.3493  15.5594   -1.0592    1.1551
  15.5979   -1.1201    0.9321  15.5786   -1.1414    0.6939  15.4934   -1.1530    0.4699
  15.3403   -1.1201    0.2806  15.1495   -1.0673    0.1215  13.8764   -0.9786  -12.7006
  13.8526   -0.8727  -12.4663  13.8286   -0.7923  -12.2141  13.7901   -0.7417  -11.9624
  13.7849   -0.6614  -11.7098  13.7628   -0.6022  -11.4453  13.7538   -0.5502  -11.1806
  13.7249   -0.5456  -10.9003  13.7092   -0.5448  -10.6160  13.7018   -0.5331  -10.3357
  13.7037   -0.5186  -10.0576  13.6982   -0.5035   -9.7863  13.6866   -0.4928   -9.5013
  13.6742   -0.4758   -9.1976  13.6752   -0.4511   -8.8885  13.6856   -0.4178   -8.5748
  13.7103   -0.3682   -8.2656  13.7286   -0.3075   -7.9511  13.7413   -0.2729   -7.6290
  13.7391   -0.2601   -7.3107  13.7439   -0.2547   -7.0007  13.7545   -0.2425   -6.6941
  13.7628   -0.2281   -6.3805  13.7753   -0.2214   -6.0674  13.7734   -0.2141   -5.7644
  13.7757   -0.2011   -5.4702  13.7743   -0.1760   -5.1725  13.7850   -0.1628   -4.8701
  13.8065   -0.1459   -4.5609  13.8335   -0.1191   -4.2456  13.8559   -0.1016   -3.9216
  13.8794   -0.0963   -3.6003  13.9143   -0.0921   -3.2830  13.9438   -0.0703   -2.9719
  13.9833   -0.0428   -2.6708  14.0245   -0.0048   -2.3683  14.0682    0.0077   -2.0622
  14.1131    0.0012   -1.7669  14.1622    0.0274   -1.4710  14.2089    0.0283   -1.1706
  14.2452   -0.0006   -0.8722  14.2867   -0.0199   -0.5834  14.3301   -0.0117   -0.2947
  14.3725   -0.0520   -0.0361  14.4168   -0.0679    0.2528  14.4915   -0.0689    0.5402
  14.5940   -0.1077    0.8182  14.7045   -0.1732    1.0888  14.8654   -0.2637    1.3323
  15.0623   -0.3889    1.4883  15.2795   -0.5538    1.5056  15.4950   -0.6843    1.4225
  15.6514   -0.7884    1.2656  15.7361   -0.8605    1.0590  15.7456   -0.8991    0.8399
  15.7126   -0.9114    0.5926  15.5836   -0.9009    0.3837  15.4209   -0.8648    0.2024
  15.1905   -0.8150    0.0930  14.0757   -1.1249  -12.6681  14.0327   -1.0284  -12.4282
  13.9918   -0.9704  -12.1717  13.9665   -0.8891  -11.9173  13.9603   -0.8128  -11.6466
  13.9468   -0.7448  -11.3843  13.9484   -0.6822  -11.1157  13.9248   -0.6651  -10.8468
  13.9172   -0.6523  -10.5770  13.9165   -0.6381  -10.3046  13.9172   -0.6235  -10.0277
  13.9093   -0.5977   -9.7434  13.9006   -0.5617   -9.4527  13.8901   -0.5395   -9.1611
  13.8897   -0.5289   -8.8628  13.8954   -0.4947   -8.5681  13.9111   -0.4506   -8.2594
  13.9284   -0.3990   -7.9496  13.9366   -0.3599   -7.6349  13.9431   -0.3428   -7.3206
  13.9470   -0.3377   -7.0047  13.9581   -0.3159   -6.6927  13.9674   -0.3025   -6.3895
  13.9744   -0.3110   -6.0824  13.9818   -0.3003   -5.7797  13.9802   -0.2858   -5.4758
  13.9850   -0.2654   -5.1773  13.9918   -0.2439   -4.8804  14.0131   -0.2299   -4.5766
  14.0370   -0.1925   -4.2684  14.0620   -0.1558   -3.9564  14.0852   -0.1532   -3.6443
  14.1190   -0.1685   -3.3319  14.1499   -0.1568   -3.0265  14.1870   -0.1254   -2.7174
  14.2286   -0.0811   -2.4103  14.2786   -0.0665   -2.1167  14.3140   -0.0999   -1.8189
  14.3479   -0.0955   -1.5148  14.4059   -0.0654   -1.2282  14.4586   -0.0520   -0.9324
  14.5069   -0.0748   -0.6319  14.5501   -0.0990   -0.3606  14.5867   -0.0929   -0.0832
  14.6308   -0.1027    0.1765  14.6850   -0.1216    0.4650  14.7810   -0.1367    0.7486
  14.8867   -0.1355    1.0280  15.0318   -0.1761    1.2660  15.2354   -0.2694    1.4237
  15.4682   -0.3986    1.4453  15.6805   -0.5048    1.3470  15.8323   -0.5873    1.1792
  15.8962   -0.6393    0.9657  15.8869   -0.6572    0.7355  15.8107   -0.6610    0.5207
  15.6510   -0.6402    0.3336  15.4715   -0.5970    0.1497  15.2395   -0.5609    0.0482
  14.3131   -1.1907  -12.6347  14.2615   -1.0719  -12.4204  14.2217   -1.0134  -12.1529
  14.1995   -0.9314  -11.8894  14.1938   -0.8448  -11.6362  14.1816   -0.7970  -11.3720
  14.1713   -0.7614  -11.1010  14.1571   -0.7243  -10.8287  14.1521   -0.6840  -10.5628
  14.1495   -0.6458  -10.2896  14.1442   -0.6134  -10.0068  14.1386   -0.6012   -9.7157
  14.1296   -0.5853   -9.4260  14.1202   -0.5544   -9.1340  14.1091   -0.5013   -8.8357
  14.1137   -0.4689   -8.5328  14.1348   -0.4591   -8.2287  14.1466   -0.4275   -7.9281
  14.1542   -0.3810   -7.6177  14.1583   -0.3625   -7.3074  14.1669   -0.3506   -7.0044
  14.1766   -0.3334   -6.6999  14.1883   -0.3167   -6.3952  14.1923   -0.2904   -6.0880
  14.2027   -0.2959   -5.7909  14.2046   -0.2876   -5.4872  14.2072   -0.2786   -5.1789
  14.2173   -0.2773   -4.8752  14.2370   -0.2641   -4.5722  14.2576   -0.2315   -4.2722
  14.2794   -0.2144   -3.9745  14.2996   -0.2027   -3.6711  14.3320   -0.1693   -3.3663
  14.3618   -0.1552   -3.0584  14.4057   -0.1341   -2.7501  14.4480   -0.1236   -2.4587
  14.4868   -0.1347   -2.1517  14.5335   -0.1155   -1.8526  14.5665   -0.1198   -1.5590
  14.6226   -0.1050   -1.2676  14.6726   -0.0727   -0.9660  14.7335   -0.0780   -0.6865
  14.7857   -0.1204   -0.3900  14.8225   -0.1284   -0.1236  14.8572   -0.0947    0.1463
  14.8995   -0.0934    0.4243  14.9701   -0.0913    0.6902  15.0554   -0.0643    0.9632
  15.1917   -0.0644    1.2162  15.4035   -0.1248    1.3697  15.6395   -0.2169    1.3848
  15.8462   -0.3028    1.2856  15.9718   -0.3526    1.0947  16.0207   -0.3898    0.8795
  15.9981   -0.3962    0.6476  15.8812   -0.3937    0.4412  15.7097   -0.3672    0.2659
  15.5083   -0.3349    0.1266  15.2646   -0.3035    0.0289 -14.6881    0.2623    0.1811
 -14.3810    0.2742    0.3650 -14.0687    0.2997    0.5346 -13.7588    0.3362    0.7047
 -13.4312    0.3712    0.8478 -13.1122    0.4059    0.9810 -12.7951    0.4468    1.1410
 -12.4545    0.4867    1.2690 -12.1059    0.5295    1.3605 -11.7579    0.5889    1.4311
 -11.4062    0.6470    1.4753 -11.0497    0.6974    1.4982 -10.6936    0.7535    1.5045
 -10.3392    0.8128    1.4938  -9.9837    0.8734    1.4721  -9.6309    0.9311    1.4195
  -9.2839    0.9871    1.3485  -8.9427    1.0430    1.2522  -8.6042    1.1006    1.1409
  -8.2730    1.1662    1.0201  -7.9523    1.2370    0.8785  -7.6420    1.3038    0.7173
  -7.3438    1.3810    0.5321  -7.0664    1.4528    0.3319  -6.7988    1.5140    0.1253
  -6.5473    1.5785   -0.1064  -6.3160    1.6487   -0.3555  -6.0969    1.7002   -0.6065
  -5.8899    1.7565   -0.8669  -5.6932    1.8102   -1.1321  -5.5137    1.8629   -1.4070
  -5.3526    1.9075   -1.6820  -5.2134    1.9510   -1.9614  -5.0882    1.9798   -2.2483
  -4.9735    2.0007   -2.5376  -4.8720    2.0211   -2.8380  -4.7936    2.0284   -3.1346
  -4.7456    2.0384   -3.4280  -4.7040    2.0222   -3.7301  -4.6806    1.9962   -4.0250
  -4.6721    1.9387   -4.3148  -4.6725    1.9012   -4.6105  -4.6800    1.8560   -4.8949
  -4.6871    1.7998   -5.1765  -4.7030    1.7545   -5.4627  -4.7189    1.7143   -5.7544
  -4.7368    1.6734   -6.0343  -4.7546    1.6281   -6.2971  -4.7755    1.5823   -6.5679
  -4.7779    1.5174   -6.8355  -4.7761    1.4503   -7.0963  -4.7814    1.3855   -7.3534
  -4.7874    1.3240   -7.6071  -4.7965    1.2654   -7.8547  -4.7991    1.2051   -8.0936
  -4.7719    1.1507   -8.3297  -4.7208    1.0803   -8.5653  -4.6607    1.0309   -8.7961
  -4.5661    0.9622   -9.0236 -14.6743    0.5044    0.1851 -14.3735    0.5089    0.3728
 -14.0677    0.5327    0.5491 -13.7564    0.5643    0.7186 -13.4407    0.5982    0.8708
 -13.1116    0.6327    1.0056 -12.7893    0.6704    1.1588 -12.4581    0.7068    1.2885
 -12.1124    0.7576    1.3755 -11.7633    0.8101    1.4463 -11.4109    0.8641    1.4934
 -11.0562    0.9174    1.5167 -10.7025    0.9785    1.5113 -10.3461    1.0321    1.4919
  -9.9938    1.0928    1.4612  -9.6441    1.1495    1.4108  -9.2938    1.2051    1.3344
  -8.9568    1.2623    1.2260  -8.6269    1.3249    1.1066  -8.3024    1.3888    0.9798
  -7.9873    1.4613    0.8350  -7.6870    1.5300    0.6644  -7.3993    1.5983    0.4815
  -7.1222    1.6722    0.2740  -6.8608    1.7404    0.0540  -6.6214    1.8012   -0.1797
  -6.3921    1.8634   -0.4310  -6.1793    1.9300   -0.6911  -5.9748    1.9832   -0.9544
  -5.7894    2.0446   -1.2222  -5.6135    2.0919   -1.5045  -5.4618    2.1400   -1.7988
  -5.3339    2.1787   -2.0836  -5.2159    2.2030   -2.3694  -5.1019    2.2189   -2.6634
  -5.0095    2.2394   -2.9550  -4.9389    2.2512   -3.2499  -4.8908    2.2530   -3.5517
  -4.8555    2.2343   -3.8531  -4.8338    2.1986   -4.1551  -4.8154    2.1623   -4.4506
  -4.8142    2.1107   -4.7402  -4.8296    2.0661   -5.0375  -4.8380    2.0121   -5.3118
  -4.8486    1.9584   -5.5883  -4.8615    1.9188   -5.8742  -4.8850    1.8787   -6.1572
  -4.9028    1.8379   -6.4346  -4.9118    1.7788   -6.6956  -4.9049    1.7208   -6.9603
  -4.9055    1.6577   -7.2193  -4.9086    1.5937   -7.4709  -4.9165    1.5290   -7.7219
  -4.9295    1.4691   -7.9691  -4.9393    1.4085   -8.2114  -4.9175    1.3312   -8.4494
  -4.8793    1.2611   -8.6800  -4.8325    1.1828   -8.9155  -4.7448    1.0880   -9.1273
 -14.6542    0.7478    0.1936 -14.3569    0.7479    0.3849 -14.0570    0.7666    0.5693
 -13.7512    0.7929    0.7380 -13.4381    0.8230    0.8971 -13.1137    0.8582    1.0266
 -12.7922    0.8923    1.1738 -12.4595    0.9325    1.3052 -12.1156    0.9831    1.4000
 -11.7623    1.0306    1.4659 -11.4106    1.0861    1.5170 -11.0606    1.1476    1.5350
 -10.7044    1.1957    1.5224 -10.3517    1.2572    1.4918 -10.0011    1.3153    1.4576
  -9.6514    1.3715    1.3979  -9.3102    1.4209    1.3125  -8.9791    1.4850    1.2057
  -8.6520    1.5455    1.0796  -8.3322    1.6152    0.9385  -8.0233    1.6853    0.7864
  -7.7288    1.7584    0.6080  -7.4440    1.8247    0.4136  -7.1768    1.8931    0.2022
  -6.9257    1.9588   -0.0248  -6.6889    2.0226   -0.2685  -6.4667    2.0818   -0.5221
  -6.2649    2.1415   -0.7873  -6.0694    2.2022   -1.0617  -5.8918    2.2625   -1.3374
  -5.7308    2.3080   -1.6144  -5.5907    2.3509   -1.9081  -5.4625    2.3870   -2.2145
  -5.3534    2.4112   -2.5023  -5.2500    2.4180   -2.7950  -5.1789    2.4276   -3.0942
  -5.1062    2.4426   -3.3916  -5.0395    2.4550   -3.6932  -4.9836    2.4481   -3.9934
  -4.9730    2.4063   -4.2940  -4.9521    2.3730   -4.5914  -4.9616    2.3251   -4.8875
  -4.9672    2.2762   -5.1756  -4.9725    2.2286   -5.4630  -4.9798    2.1767   -5.7322
  -4.9834    2.1365   -6.0094  -5.0065    2.0884   -6.2952  -5.0248    2.0422   -6.5788
  -5.0336    1.9854   -6.8490  -5.0295    1.9302   -7.1076  -5.0338    1.8643   -7.3606
  -5.0347    1.8005   -7.6160  -5.0407    1.7388   -7.8629  -5.0631    1.6710   -8.1017
  -5.0849    1.5910   -8.3408  -5.0676    1.5083   -8.5764  -5.0216    1.4396   -8.8166
  -4.9895    1.3419   -9.0455  -4.9278    1.2305   -9.2488 -14.6270    0.9937    0.2032
 -14.3359    0.9858    0.4005 -14.0440    1.0010    0.5915 -13.7433    1.0243    0.7683
 -13.4365    1.0495    0.9287 -13.1120    1.0793    1.0670 -12.7845    1.1191    1.1907
 -12.4563    1.1586    1.3168 -12.1159    1.2005    1.4294 -11.7659    1.2513    1.4920
 -11.4159    1.3159    1.5335 -11.0582    1.3650    1.5426 -10.7050    1.4203    1.5286
 -10.3541    1.4775    1.4900 -10.0048    1.5369    1.4393  -9.6606    1.5891    1.3732
  -9.3216    1.6430    1.2817  -8.9914    1.7089    1.1745  -8.6690    1.7704    1.0460
  -8.3593    1.8395    0.8949  -8.0587    1.9089    0.7280  -7.7686    1.9776    0.5432
  -7.4972    2.0480    0.3382  -7.2389    2.1116    0.1203  -6.9953    2.1813   -0.1135
  -6.7656    2.2410   -0.3548  -6.5478    2.2966   -0.6138  -6.3474    2.3586   -0.8878
  -6.1698    2.4186   -1.1643  -6.0064    2.4736   -1.4508  -5.8542    2.5184   -1.7400
  -5.7157    2.5551   -2.0334  -5.5936    2.5905   -2.3358  -5.4879    2.6193   -2.6370
  -5.3915    2.6307   -2.9277  -5.3223    2.6444   -3.2262  -5.2473    2.6504   -3.5289
  -5.1944    2.6562   -3.8344  -5.1448    2.6339   -4.1408  -5.1216    2.6119   -4.4348
  -5.1156    2.5602   -4.7319  -5.1102    2.5183   -5.0292  -5.1157    2.4707   -5.3247
  -5.1065    2.4464   -5.6172  -5.1098    2.3940   -5.8929  -5.1248    2.3396   -6.1699
  -5.1304    2.2969   -6.4498  -5.1421    2.2442   -6.7287  -5.1605    2.1920   -7.0038
  -5.1600    2.1334   -7.2653  -5.1633    2.0696   -7.5201  -5.1653    2.0061   -7.7670
  -5.1730    1.9417   -8.0148  -5.1892    1.8630   -8.2578  -5.2026    1.7817   -8.4988
  -5.1836    1.6994   -8.7362  -5.1524    1.6186   -8.9721  -5.1240    1.5160   -9.1968
  -5.0656    1.4057   -9.4060 -14.5879    1.2315    0.2139 -14.3061    1.2233    0.4197
 -14.0235    1.2334    0.6163 -13.7303    1.2535    0.8006 -13.4246    1.2759    0.9705
 -13.1068    1.3043    1.1059 -12.7793    1.3442    1.2268 -12.4444    1.3829    1.3392
 -12.1094    1.4256    1.4528 -11.7645    1.4803    1.5116 -11.4112    1.5357    1.5354
 -11.0585    1.5869    1.5453 -10.7074    1.6430    1.5206 -10.3592    1.7005    1.4817
 -10.0159    1.7598    1.4235  -9.6711    1.8065    1.3495  -9.3357    1.8654    1.2561
  -9.0076    1.9312    1.1408  -8.6922    1.9946    0.9990  -8.3887    2.0617    0.8395
  -8.0939    2.1267    0.6639  -7.8178    2.2009    0.4728  -7.5505    2.2664    0.2634
  -7.3006    2.3292    0.0385  -7.0644    2.3979   -0.2022  -6.8407    2.4609   -0.4471
  -6.6270    2.5178   -0.7096  -6.4277    2.5710   -0.9792  -6.2612    2.6314   -1.2715
  -6.1135    2.6814   -1.5668  -5.9736    2.7216   -1.8602  -5.8470    2.7545   -2.1526
  -5.7315    2.7847   -2.4601  -5.6330    2.8044   -2.7650  -5.5538    2.8212   -3.0703
  -5.4832    2.8319   -3.3627  -5.4075    2.8375   -3.6657  -5.3432    2.8421   -3.9733
  -5.3006    2.8302   -4.2812  -5.2741    2.7990   -4.5927  -5.2470    2.7618   -4.8957
  -5.2284    2.7194   -5.1835  -5.2410    2.6828   -5.4785  -5.2578    2.6430   -5.7710
  -5.2529    2.5995   -6.0527  -5.2586    2.5479   -6.3261  -5.2579    2.4952   -6.6063
  -5.2695    2.4438   -6.8868  -5.2760    2.3924   -7.1671  -5.2851    2.3387   -7.4398
  -5.2846    2.2771   -7.6886  -5.2895    2.2105   -7.9369  -5.2940    2.1303   -8.1779
  -5.3030    2.0591   -8.4302  -5.3049    1.9733   -8.6725  -5.3058    1.8821   -8.9132
  -5.2909    1.7859   -9.1463  -5.2676    1.6711   -9.3683  -5.2251    1.5493   -9.5786
 -14.5457    1.4686    0.2202 -14.2713    1.4626    0.4350 -13.9958    1.4706    0.6437
 -13.7125    1.4859    0.8389 -13.4100    1.5042    1.0056 -13.0924    1.5317    1.1458
 -12.7673    1.5679    1.2648 -12.4343    1.6097    1.3687 -12.1019    1.6553    1.4700
 -11.7552    1.7072    1.5186 -11.4065    1.7565    1.5406 -11.0568    1.8136    1.5425
 -10.7155    1.8658    1.5181 -10.3698    1.9187    1.4745 -10.0282    1.9778    1.4086
  -9.6868    2.0234    1.3257  -9.3530    2.0861    1.2263  -9.0308    2.1518    1.1017
  -8.7194    2.2124    0.9540  -8.4205    2.2785    0.7881  -8.1347    2.3489    0.6052
  -7.8556    2.4140    0.4061  -7.5988    2.4871    0.1911  -7.3578    2.5508   -0.0425
  -7.1274    2.6083   -0.2888  -6.9068    2.6745   -0.5487  -6.7047    2.7306   -0.8162
  -6.5251    2.7801   -1.0958  -6.3734    2.8314   -1.3818  -6.2372    2.8745   -1.6841
  -6.1060    2.9090   -1.9857  -5.9872    2.9370   -2.2892  -5.8792    2.9623   -2.5922
  -5.7862    2.9775   -2.9006  -5.7159    2.9952   -3.2069  -5.6387    3.0053   -3.5229
  -5.5560    3.0111   -3.8272  -5.5066    3.0173   -4.1319  -5.4638    3.0014   -4.4427
  -5.4285    2.9755   -4.7480  -5.4055    2.9448   -5.0573  -5.3953    2.9061   -5.3511
  -5.3876    2.8780   -5.6432  -5.3908    2.8434   -5.9400  -5.3965    2.7867   -6.2238
  -5.3962    2.7404   -6.5052  -5.3888    2.6915   -6.7848  -5.3929    2.6376   -7.0619
  -5.4002    2.5885   -7.3404  -5.4057    2.5395   -7.6126  -5.4128    2.4783   -7.8751
  -5.4097    2.4060   -8.1196  -5.4108    2.3327   -8.3651  -5.4138    2.2546   -8.6049
  -5.4204    2.1665   -8.8444  -5.4170    2.0737   -9.0785  -5.4113    1.9720   -9.3162
  -5.3950    1.8536   -9.5338  -5.3715    1.7389   -9.7413 -14.4931    1.7134    0.2278
 -14.2329    1.6988    0.4470 -13.9734    1.7067    0.6623 -13.6927    1.7240    0.8669
 -13.3899    1.7400    1.0331 -13.0774    1.7635    1.1778 -12.7528    1.7999    1.2980
 -12.4247    1.8418    1.3986 -12.0916    1.8852    1.4813 -11.7491    1.9330    1.5371
 -11.4049    1.9815    1.5549 -11.0579    2.0339    1.5518 -10.7105    2.0897    1.5192
 -10.3706    2.1452    1.4656 -10.0335    2.1914    1.3943  -9.7004    2.2408    1.3042
  -9.3703    2.3029    1.1984  -9.0551    2.3729    1.0685  -8.7456    2.4317    0.9119
  -8.4506    2.4975    0.7355  -8.1701    2.5662    0.5440  -7.9003    2.6319    0.3406
  -7.6465    2.7023    0.1145  -7.4120    2.7667   -0.1306  -7.1915    2.8243   -0.3855
  -6.9832    2.8812   -0.6465  -6.7953    2.9401   -0.9211  -6.6215    2.9849   -1.2076
  -6.4761    3.0339   -1.5043  -6.3470    3.0720   -1.8047  -6.2263    3.1001   -2.1148
  -6.1195    3.1214   -2.4254  -6.0236    3.1364   -2.7299  -5.9391    3.1483   -3.0411
  -5.8689    3.1641   -3.3542  -5.8007    3.1714   -3.6617  -5.7445    3.1719   -3.9721
  -5.6864    3.1627   -4.2847  -5.6387    3.1541   -4.5960  -5.6031    3.1324   -4.9090
  -5.5796    3.1053   -5.2096  -5.5663    3.0756   -5.5126  -5.5620    3.0443   -5.8092
  -5.5589    3.0133   -6.1014  -5.5500    2.9688   -6.3940  -5.5313    2.9325   -6.6830
  -5.5227    2.8885   -6.9649  -5.5198    2.8353   -7.2411  -5.5346    2.7818   -7.5185
  -5.5340    2.7302   -7.7865  -5.5319    2.6780   -8.0630  -5.5418    2.5988   -8.3110
  -5.5370    2.5271   -8.5623  -5.5399    2.4474   -8.8060  -5.5414    2.3614   -9.0366
  -5.5409    2.2652   -9.2588  -5.5408    2.1685   -9.4751  -5.5269    2.0641   -9.6874
  -5.5101    1.9490   -9.8921 -14.4355    1.9492    0.2388 -14.1821    1.9408    0.4647
 -13.9302    1.9417    0.6895 -13.6570    1.9614    0.8895 -13.3609    1.9742    1.0599
 -13.0513    2.0063    1.2075 -12.7350    2.0394    1.3280 -12.4076    2.0781    1.4263
 -12.0726    2.1136    1.4979 -11.7387    2.1612    1.5484 -11.3914    2.2079    1.5717
 -11.0486    2.2597    1.5639 -10.7053    2.3160    1.5254 -10.3680    2.3671    1.4649
 -10.0308    2.4123    1.3857  -9.7027    2.4706    1.2866  -9.3823    2.5258    1.1721
  -9.0665    2.5933    1.0352  -8.7665    2.6534    0.8688  -8.4788    2.7183    0.6840
  -8.2042    2.7886    0.4824  -7.9451    2.8593    0.2668  -7.6978    2.9201    0.0365
  -7.4705    2.9799   -0.2190  -7.2633    3.0355   -0.4829  -7.0730    3.0863   -0.7516
  -6.8956    3.1391   -1.0268  -6.7321    3.1818   -1.3134  -6.5933    3.2191   -1.6186
  -6.4711    3.2468   -1.9304  -6.3616    3.2685   -2.2432  -6.2612    3.2876   -2.5590
  -6.1684    3.3018   -2.8719  -6.0922    3.3152   -3.1782  -6.0255    3.3221   -3.4916
  -5.9619    3.3243   -3.8067  -5.9052    3.3201   -4.1285  -5.8571    3.3122   -4.4416
  -5.8160    3.3024   -4.7538  -5.7816    3.2849   -5.0623  -5.7561    3.2640   -5.3715
  -5.7431    3.2307   -5.6734  -5.7329    3.2116   -5.9777  -5.7225    3.1798   -6.2750
  -5.7018    3.1457   -6.5708  -5.6801    3.1168   -6.8590  -5.6697    3.0727   -7.1391
  -5.6663    3.0272   -7.4217  -5.6790    2.9704   -7.6980  -5.6664    2.9197   -7.9709
  -5.6575    2.8718   -8.2390  -5.6610    2.7975   -8.4994  -5.6589    2.7257   -8.7518
  -5.6586    2.6476   -8.9924  -5.6809    2.5580   -9.2226  -5.6704    2.4743   -9.4411
  -5.6615    2.3760   -9.6557  -5.6509    2.2567   -9.8606  -5.6416    2.1347  -10.0660
 -14.3665    2.1922    0.2509 -14.1286    2.1767    0.4829 -13.8788    2.1867    0.7097
 -13.6145    2.1960    0.9108 -13.3257    2.2148    1.0865 -13.0210    2.2460    1.2351
 -12.7045    2.2797    1.3540 -12.3787    2.3109    1.4487 -12.0457    2.3475    1.5189
 -11.7118    2.3988    1.5663 -11.3763    2.4417    1.5888 -11.0356    2.4879    1.5783
 -10.7001    2.5432    1.5393 -10.3592    2.5876    1.4727 -10.0305    2.6378    1.3856
  -9.7070    2.6946    1.2777  -9.3855    2.7512    1.1486  -9.0785    2.8149    1.0019
  -8.7830    2.8824    0.8276  -8.5032    2.9459    0.6330  -8.2390    3.0110    0.4222
  -7.9872    3.0771    0.1955  -7.7512    3.1360   -0.0452  -7.5348    3.1893   -0.3039
  -7.3377    3.2434   -0.5787  -7.1600    3.2933   -0.8555  -6.9972    3.3378   -1.1418
  -6.8459    3.3729   -1.4321  -6.7048    3.4023   -1.7372  -6.5979    3.4243   -2.0458
  -6.4937    3.4453   -2.3597  -6.3909    3.4629   -2.6766  -6.3053    3.4796   -2.9967
  -6.2324    3.4886   -3.3134  -6.1718    3.4867   -3.6328  -6.1167    3.4785   -3.9514
  -6.0739    3.4712   -4.2679  -6.0299    3.4613   -4.5897  -5.9918    3.4485   -4.9079
  -5.9572    3.4279   -5.2209  -5.9388    3.4075   -5.5312  -5.9222    3.3882   -5.8354
  -5.9048    3.3645   -6.1429  -5.8905    3.3352   -6.4473  -5.8621    3.3173   -6.7459
  -5.8378    3.2865   -7.0434  -5.8233    3.2503   -7.3267  -5.8169    3.2075   -7.6052
  -5.8140    3.1563   -7.8837  -5.8088    3.1080   -8.1562  -5.8013    3.0502   -8.4296
  -5.7884    2.9937   -8.6907  -5.7792    2.9241   -8.9438  -5.7753    2.8550   -9.1912
  -5.7750    2.7794   -9.4200  -5.7883    2.6840   -9.6425  -5.7844    2.5725   -9.8469
  -5.7803    2.4535  -10.0518  -5.7616    2.3166  -10.2423 -14.2889    2.4276    0.2623
 -14.0653    2.4153    0.5045 -13.8246    2.4272    0.7277 -13.5682    2.4339    0.9370
 -13.2868    2.4564    1.1125 -12.9837    2.4877    1.2642 -12.6689    2.5161    1.3829
 -12.3451    2.5486    1.4756 -12.0177    2.5868    1.5430 -11.6838    2.6347    1.5896
 -11.3489    2.6764    1.6083 -11.0194    2.7205    1.5969 -10.6827    2.7650    1.5538
 -10.3461    2.8091    1.4840 -10.0229    2.8690    1.3884  -9.6998    2.9170    1.2682
  -9.3899    2.9765    1.1277  -9.0892    3.0377    0.9675  -8.8014    3.1043    0.7876
  -8.5295    3.1693    0.5875  -8.2741    3.2285    0.3679  -8.0314    3.2883    0.1312
  -7.8072    3.3437   -0.1227  -7.5949    3.3979   -0.3931  -7.4105    3.4529   -0.6724
  -7.2404    3.4975   -0.9607  -7.0942    3.5371   -1.2532  -6.9526    3.5565   -1.5586
  -6.8266    3.5807   -1.8593  -6.7188    3.6075   -2.1733  -6.6153    3.6248   -2.4861
  -6.5207    3.6423   -2.8028  -6.4496    3.6521   -3.1235  -6.3843    3.6438   -3.4475
  -6.3283    3.6325   -3.7709  -6.2853    3.6255   -4.0935  -6.2424    3.6095   -4.4202
  -6.2032    3.5988   -4.7426  -6.1659    3.5873   -5.0634  -6.1391    3.5718   -5.3785
  -6.1178    3.5558   -5.6899  -6.0955    3.5408   -6.0032  -6.0676    3.5218   -6.3092
  -6.0440    3.5026   -6.6144  -6.0131    3.4823   -6.9179  -5.9931    3.4554   -7.2159
  -5.9790    3.4241   -7.5109  -5.9662    3.3821   -7.7935  -5.9481    3.3406   -8.0729
  -5.9449    3.2943   -8.3531  -5.9364    3.2411   -8.6230  -5.9268    3.1795   -8.8868
  -5.9200    3.1183   -9.1390  -5.9149    3.0508   -9.3843  -5.9151    2.9742   -9.6296
  -5.9234    2.8773   -9.8475  -5.9024    2.7765  -10.0597  -5.8885    2.6506  -10.2451
  -5.8759    2.5282  -10.4406 -14.2101    2.6613    0.2656 -13.9998    2.6598    0.5159
 -13.7679    2.6683    0.7451 -13.5180    2.6857    0.9623 -13.2444    2.6999    1.1412
 -12.9505    2.7268    1.2920 -12.6362    2.7507    1.4139 -12.3111    2.7897    1.5061
 -11.9846    2.8302    1.5715 -11.6562    2.8687    1.6140 -11.3233    2.9109    1.6288
 -10.9880    2.9532    1.6105 -10.6514    2.9903    1.5591 -10.3267    3.0411    1.4831
 -10.0064    3.0955    1.3822  -9.6948    3.1463    1.2554  -9.3964    3.2024    1.1074
  -9.1026    3.2637    0.9366  -8.8228    3.3199    0.7520  -8.5572    3.3826    0.5487
  -8.3014    3.4404    0.3147  -8.0700    3.4975    0.0657  -7.8576    3.5522   -0.2005
  -7.6628    3.6063   -0.4721  -7.4790    3.6557   -0.7564  -7.3194    3.7006   -1.0559
  -7.1774    3.7287   -1.3601  -7.0591    3.7438   -1.6666  -6.9530    3.7593   -1.9795
  -6.8485    3.7787   -2.2985  -6.7465    3.7986   -2.6166  -6.6639    3.8056   -2.9380
  -6.6020    3.8036   -3.2602  -6.5428    3.7905   -3.5899  -6.4934    3.7755   -3.9157
  -6.4500    3.7629   -4.2414  -6.4170    3.7502   -4.5654  -6.3813    3.7363   -4.8933
  -6.3486    3.7260   -5.2153  -6.3191    3.7191   -5.5338  -6.2918    3.7065   -5.8484
  -6.2634    3.6923   -6.1648  -6.2382    3.6775   -6.4814  -6.1982    3.6674   -6.7887
  -6.1673    3.6515   -7.0949  -6.1474    3.6253   -7.3959  -6.1230    3.6001   -7.6923
  -6.1017    3.5698   -7.9838  -6.0976    3.5225   -8.2677  -6.0902    3.4730   -8.5461
  -6.0809    3.4204   -8.8173  -6.0571    3.3766   -9.0859  -6.0492    3.3191   -9.3460
  -6.0412    3.2503   -9.5930  -6.0317    3.1765   -9.8354  -6.0418    3.0748  -10.0638
  -6.0111    2.9791  -10.2714  -6.0322    2.8428  -10.4601  -6.0123    2.7299  -10.6452
 -14.1217    2.8968    0.2683 -13.9248    2.8968    0.5253 -13.7039    2.9047    0.7673
 -13.4674    2.9286    0.9857 -13.1987    2.9529    1.1686 -12.9072    2.9644    1.3230
 -12.5983    2.9958    1.4439 -12.2825    3.0356    1.5384 -11.9543    3.0692    1.6016
 -11.6233    3.1059    1.6390 -11.2945    3.1475    1.6473 -10.9562    3.1841    1.6195
 -10.6256    3.2267    1.5598 -10.3054    3.2771    1.4776  -9.9936    3.3275    1.3703
  -9.6920    3.3781    1.2401  -9.3958    3.4304    1.0848  -9.1120    3.4861    0.9095
  -8.8377    3.5457    0.7143  -8.5733    3.6009    0.4981  -8.3329    3.6592    0.2591
  -8.1132    3.7062    0.0025  -7.9147    3.7581   -0.2674  -7.7281    3.8080   -0.5553
  -7.5577    3.8619   -0.8447  -7.4043    3.8962   -1.1425  -7.2787    3.9127   -1.4558
  -7.1654    3.9281   -1.7784  -7.0657    3.9410   -2.0979  -6.9722    3.9490   -2.4202
  -6.8872    3.9535   -2.7452  -6.8189    3.9583   -3.0738  -6.7568    3.9465   -3.4017
  -6.7057    3.9321   -3.7304  -6.6645    3.9145   -4.0577  -6.6268    3.8990   -4.3842
  -6.5914    3.8852   -4.7098  -6.5611    3.8674   -5.0372  -6.5335    3.8611   -5.3654
  -6.4986    3.8557   -5.6887  -6.4681    3.8470   -6.0094  -6.4379    3.8320   -6.3288
  -6.4032    3.8242   -6.6461  -6.3684    3.8167   -6.9605  -6.3384    3.8021   -7.2683
  -6.3148    3.7845   -7.5736  -6.2949    3.7562   -7.8747  -6.2747    3.7267   -8.1703
  -6.2612    3.6888   -8.4613  -6.2411    3.6453   -8.7411  -6.2335    3.5951   -9.0144
  -6.2136    3.5506   -9.2855  -6.2029    3.4997   -9.5550  -6.1890    3.4354   -9.8055
  -6.1641    3.3693  -10.0445  -6.1445    3.2889  -10.2778  -6.1505    3.1699  -10.4813
  -6.1776    3.0459  -10.6701  -6.1760    2.9213  -10.8623 -14.0221    3.1288    0.2754
 -13.8373    3.1363    0.5413 -13.6344    3.1448    0.7908 -13.4071    3.1742    1.0122
 -13.1481    3.1945    1.1955 -12.8616    3.2067    1.3501 -12.5569    3.2488    1.4736
 -12.2498    3.2801    1.5682 -11.9255    3.3104    1.6291 -11.5906    3.3483    1.6622
 -11.2604    3.3853    1.6639 -10.9296    3.4224    1.6287 -10.6065    3.4655    1.5642
 -10.2885    3.5152    1.4754  -9.9809    3.5596    1.3607  -9.6805    3.6128    1.2228
  -9.3917    3.6601    1.0626  -9.1080    3.7124    0.8747  -8.8391    3.7669    0.6663
  -8.5907    3.8247    0.4409  -8.3650    3.8711    0.1968  -8.1603    3.9194   -0.0649
  -7.9709    3.9661   -0.3466  -7.8021    4.0108   -0.6317  -7.6466    4.0540   -0.9283
  -7.5069    4.0784   -1.2378  -7.3851    4.0924   -1.5605  -7.2798    4.1043   -1.8781
  -7.1854    4.1115   -2.2071  -7.0964    4.1099   -2.5357  -7.0373    4.1082   -2.8657
  -6.9755    4.0978   -3.2018  -6.9246    4.0856   -3.5378  -6.8788    4.0642   -3.8623
  -6.8322    4.0540   -4.1903  -6.7961    4.0407   -4.5233  -6.7643    4.0224   -4.8531
  -6.7259    4.0179   -5.1807  -6.6908    4.0144   -5.5035  -6.6659    4.0053   -5.8307
  -6.6331    3.9972   -6.1544  -6.6011    3.9834   -6.4781  -6.5746    3.9644   -6.7997
  -6.5424    3.9554   -7.1180  -6.5170    3.9440   -7.4358  -6.4962    3.9202   -7.7476
  -6.4749    3.8999   -8.0547  -6.4479    3.8787   -8.3582  -6.4219    3.8546   -8.6522
  -6.3952    3.8214   -8.9358  -6.3781    3.7772   -9.2186  -6.3650    3.7321   -9.4923
  -6.3561    3.6771   -9.7604  -6.3383    3.6233  -10.0216  -6.3151    3.5505  -10.2653
  -6.3081    3.4628  -10.4944  -6.3116    3.3598  -10.7006  -6.3037    3.2543  -10.8967
  -6.2597    3.1473  -11.0883 -13.9182    3.3692    0.2796 -13.7478    3.3845    0.5517
 -13.5599    3.3960    0.8050 -13.3441    3.4210    1.0312 -13.0912    3.4403    1.2234
 -12.8146    3.4605    1.3764 -12.5246    3.4975    1.4988 -12.2105    3.5263    1.5935
 -11.8887    3.5536    1.6517 -11.5615    3.5922    1.6827 -11.2324    3.6257    1.6800
 -10.9101    3.6592    1.6411 -10.5888    3.7015    1.5698 -10.2738    3.7478    1.4730
  -9.9660    3.7981    1.3527  -9.6704    3.8452    1.2085  -9.3818    3.8922    1.0349
  -9.1101    3.9426    0.8384  -8.8515    3.9960    0.6219  -8.6156    4.0435    0.3862
  -8.4046    4.0949    0.1321  -8.2082    4.1310   -0.1368  -8.0347    4.1734   -0.4218
  -7.8726    4.2137   -0.7184  -7.7265    4.2467   -1.0236  -7.5983    4.2664   -1.3322
  -7.4873    4.2700   -1.6534  -7.3930    4.2760   -1.9839  -7.3036    4.2754   -2.3139
  -7.2355    4.2714   -2.6466  -7.1780    4.2579   -2.9802  -7.1352    4.2423   -3.3111
  -7.0871    4.2228   -3.6458  -7.0376    4.2045   -3.9842  -6.9979    4.1966   -4.3173
  -6.9668    4.1773   -4.6516  -6.9401    4.1561   -4.9888  -6.9055    4.1429   -5.3206
  -6.8663    4.1514   -5.6516  -6.8401    4.1341   -5.9770  -6.8102    4.1194   -6.3065
  -6.7783    4.1110   -6.6346  -6.7543    4.0964   -6.9590  -6.7252    4.0855   -7.2798
  -6.6960    4.0733   -7.5979  -6.6738    4.0574   -7.9168  -6.6473    4.0408   -8.2319
  -6.6237    4.0241   -8.5409  -6.5877    4.0116   -8.8411  -6.5596    3.9887   -9.1323
  -6.5435    3.9434   -9.4147  -6.5379    3.8854   -9.6967  -6.5247    3.8371   -9.9678
  -6.5059    3.7876  -10.2300  -6.4885    3.7188  -10.4786  -6.4582    3.6475  -10.7128
  -6.4306    3.5654  -10.9332  -6.4417    3.4473  -11.1280  -6.4096    3.3391  -11.3211
 -13.8149    3.6011    0.2896 -13.6555    3.6231    0.5682 -13.4785    3.6444    0.8259
 -13.2716    3.6691    1.0546 -13.0373    3.6901    1.2430 -12.7718    3.7107    1.4025
 -12.4803    3.7440    1.5317 -12.1662    3.7701    1.6199 -11.8504    3.7984    1.6757
 -11.5338    3.8305    1.7031 -11.2089    3.8613    1.6959 -10.8821    3.9017    1.6501
 -10.5653    3.9365    1.5717 -10.2561    3.9878    1.4710  -9.9518    4.0350    1.3438
  -9.6558    4.0781    1.1867  -9.3800    4.1215    1.0067  -9.1128    4.1721    0.7960
  -8.8708    4.2201    0.5749  -8.6455    4.2672    0.3313  -8.4413    4.3059    0.0661
  -8.2575    4.3421   -0.2123  -8.0942    4.3804   -0.5033  -7.9430    4.4158   -0.8069
  -7.8048    4.4370   -1.1200  -7.6868    4.4493   -1.4383  -7.5863    4.4504   -1.7556
  -7.5061    4.4482   -2.0864  -7.4328    4.4367   -2.4212  -7.3732    4.4247   -2.7557
  -7.3241    4.4070   -3.0917  -7.2794    4.3887   -3.4325  -7.2320    4.3750   -3.7704
  -7.1931    4.3563   -4.1050  -7.1580    4.3435   -4.4414  -7.1310    4.3193   -4.7773
  -7.1048    4.2977   -5.1109  -7.0739    4.2828   -5.4508  -7.0405    4.2805   -5.7829
  -7.0058    4.2744   -6.1179  -6.9751    4.2571   -6.4506  -6.9515    4.2465   -6.7835
  -6.9285    4.2318   -7.1136  -6.9016    4.2184   -7.4411  -6.8673    4.2127   -7.7617
  -6.8403    4.2001   -8.0838  -6.8125    4.1873   -8.4040  -6.7868    4.1718   -8.7187
  -6.7575    4.1564   -9.0259  -6.7296    4.1391   -9.3279  -6.7055    4.1044   -9.6208
  -6.6923    4.0562   -9.8988  -6.6796    4.0089  -10.1769  -6.6556    3.9620  -10.4465
  -6.6265    3.9094  -10.7009  -6.5976    3.8422  -10.9365  -6.5844    3.7472  -11.1601
  -6.5785    3.6496  -11.3619  -6.5321    3.5553  -11.5556 -13.7106    3.8268    0.3005
 -13.5714    3.8577    0.5765 -13.4084    3.8859    0.8370 -13.2099    3.9141    1.0657
 -12.9827    3.9389    1.2628 -12.7200    3.9614    1.4296 -12.4350    3.9869    1.5566
 -12.1328    4.0119    1.6432 -11.8232    4.0448    1.6973 -11.5100    4.0688    1.7210
 -11.1853    4.0955    1.7085 -10.8624    4.1391    1.6573 -10.5487    4.1840    1.5778
 -10.2376    4.2241    1.4674  -9.9379    4.2679    1.3285  -9.6528    4.3032    1.1642
  -9.3805    4.3497    0.9713  -9.1298    4.3946    0.7591  -8.8907    4.4328    0.5239
  -8.6749    4.4782    0.2705  -8.4795    4.5195   -0.0022  -8.3046    4.5513   -0.2871
  -8.1553    4.5866   -0.5847  -8.0148    4.6087   -0.8942  -7.8894    4.6221   -1.2082
  -7.7866    4.6269   -1.5331  -7.6970    4.6255   -1.8576  -7.6244    4.6147   -2.1876
  -7.5634    4.5971   -2.5225  -7.5101    4.5802   -2.8595  -7.4606    4.5613   -3.2012
  -7.4208    4.5414   -3.5408  -7.3840    4.5207   -3.8832  -7.3520    4.5052   -4.2221
  -7.3183    4.4871   -4.5615  -7.2845    4.4662   -4.9042  -7.2539    4.4501   -5.2410
  -7.2283    4.4317   -5.5730  -7.1985    4.4231   -5.9072  -7.1675    4.4080   -6.2465
  -7.1412    4.3972   -6.5846  -7.1157    4.3856   -6.9209  -7.0865    4.3778   -7.2570
  -7.0639    4.3641   -7.5929  -7.0380    4.3498   -7.9224  -7.0085    4.3367   -8.2440
  -6.9829    4.3217   -8.5693  -6.9503    4.3189   -8.8937  -6.9154    4.3164   -9.2087
  -6.8909    4.2928   -9.5147  -6.8646    4.2611   -9.8166  -6.8541    4.2227  -10.1070
  -6.8329    4.1801  -10.3853  -6.8021    4.1442  -10.6627  -6.7722    4.0987  -10.9228
  -6.7503    4.0293  -11.1671  -6.7378    3.9501  -11.3876  -6.7123    3.8622  -11.5944
  -6.6562    3.7546  -11.7774 -13.6066    4.0532    0.3016 -13.4906    4.0968    0.5802
 -13.3378    4.1252    0.8417 -13.1488    4.1583    1.0764 -12.9260    4.1860    1.2800
 -12.6740    4.2143    1.4477 -12.3970    4.2330    1.5783 -12.0992    4.2565    1.6663
 -11.7899    4.2908    1.7165 -11.4736    4.3111    1.7334 -11.1593    4.3380    1.7161
 -10.8381    4.3810    1.6625 -10.5220    4.4246    1.5793 -10.2174    4.4587    1.4594
  -9.9275    4.4960    1.3098  -9.6462    4.5337    1.1322  -9.3868    4.5772    0.9332
  -9.1441    4.6115    0.7112  -8.9173    4.6512    0.4646  -8.7138    4.6925    0.2045
  -8.5270    4.7259   -0.0688  -8.3574    4.7555   -0.3655  -8.2156    4.7819   -0.6749
  -8.0878    4.7980   -0.9834  -7.9760    4.8071   -1.3055  -7.8847    4.8074   -1.6348
  -7.8046    4.7975   -1.9599  -7.7404    4.7789   -2.2908  -7.6879    4.7561   -2.6277
  -7.6469    4.7306   -2.9653  -7.6077    4.7061   -3.3064  -7.5667    4.6909   -3.6465
  -7.5324    4.6739   -3.9877  -7.5014    4.6570   -4.3303  -7.4664    4.6372   -4.6725
  -7.4350    4.6179   -5.0153  -7.4018    4.6039   -5.3567  -7.3718    4.5907   -5.6952
  -7.3324    4.5831   -6.0327  -7.3056    4.5699   -6.3743  -7.2850    4.5512   -6.7161
  -7.2640    4.5395   -7.0570  -7.2413    4.5260   -7.3954  -7.2170    4.5125   -7.7334
  -7.1915    4.4955   -8.0693  -7.1614    4.4894   -8.4026  -7.1333    4.4793   -8.7292
  -7.1104    4.4651   -9.0544  -7.0798    4.4581   -9.3797  -7.0561    4.4348   -9.6988
  -7.0341    4.4138  -10.0053  -7.0106    4.3865  -10.3031  -6.9799    4.3562  -10.5969
  -6.9460    4.3294  -10.8765  -6.9296    4.2802  -11.1416  -6.9089    4.2176  -11.3915
  -6.8771    4.1579  -11.6278  -6.8609    4.0578  -11.8335  -6.8229    3.9548  -12.0204
 -13.5025    4.2691    0.2931 -13.4056    4.3264    0.5787 -13.2645    4.3684    0.8416
 -13.0885    4.4065    1.0803 -12.8706    4.4366    1.2890 -12.6249    4.4643    1.4642
 -12.3549    4.4819    1.5955 -12.0674    4.5048    1.6797 -11.7578    4.5377    1.7263
 -11.4409    4.5619    1.7401 -11.1267    4.5811    1.7184 -10.8095    4.6187    1.6623
 -10.4985    4.6532    1.5737 -10.1957    4.6973    1.4416  -9.9040    4.7280    1.2750
  -9.6378    4.7628    1.0912  -9.3873    4.8046    0.8833  -9.1574    4.8324    0.6508
  -8.9539    4.8736    0.4008  -8.7547    4.9004    0.1332  -8.5739    4.9294   -0.1533
  -8.4152    4.9556   -0.4549  -8.2809    4.9711   -0.7656  -8.1650    4.9842   -1.0835
  -8.0658    4.9888   -1.4050  -7.9843    4.9827   -1.7331  -7.9167    4.9638   -2.0658
  -7.8643    4.9389   -2.3973  -7.8201    4.9135   -2.7341  -7.7787    4.8863   -3.0729
  -7.7430    4.8644   -3.4118  -7.7051    4.8473   -3.7524  -7.6717    4.8315   -4.0936
  -7.6379    4.8129   -4.4364  -7.6034    4.7945   -4.7798  -7.5691    4.7791   -5.1237
  -7.5364    4.7630   -5.4689  -7.5039    4.7495   -5.8129  -7.4731    4.7380   -6.1567
  -7.4465    4.7261   -6.4986  -7.4243    4.7114   -6.8418  -7.4050    4.6955   -7.1857
  -7.3866    4.6781   -7.5304  -7.3619    4.6650   -7.8716  -7.3381    4.6516   -8.2120
  -7.3104    4.6447   -8.5497  -7.2828    4.6346   -8.8836  -7.2630    4.6195   -9.2161
  -7.2398    4.6034   -9.5433  -7.2155    4.5874   -9.8665  -7.1903    4.5635  -10.1842
  -7.1602    4.5480  -10.4971  -7.1462    4.5148  -10.7954  -7.1154    4.4900  -11.0884
  -7.0920    4.4562  -11.3631  -7.0793    4.3878  -11.6169  -7.0387    4.3398  -11.8602
  -7.0169    4.2573  -12.0756  -6.9594    4.1521  -12.2612 -13.3837    4.4836    0.2923
 -13.3081    4.5520    0.5749 -13.1868    4.6131    0.8399 -13.0204    4.6608    1.0822
 -12.8194    4.6851    1.2938 -12.5781    4.7174    1.4737 -12.3090    4.7364    1.6059
 -12.0267    4.7625    1.6879 -11.7278    4.7883    1.7313 -11.4149    4.8083    1.7391
 -11.0922    4.8349    1.7155 -10.7828    4.8582    1.6526 -10.4782    4.8928    1.5542
 -10.1784    4.9226    1.4145  -9.8931    4.9577    1.2386  -9.6325    4.9984    1.0416
  -9.3947    5.0272    0.8266  -9.1816    5.0607    0.5870  -8.9813    5.0862    0.3221
  -8.7952    5.1122    0.0451  -8.6272    5.1313   -0.2452  -8.4797    5.1504   -0.5491
  -8.3552    5.1581   -0.8598  -8.2531    5.1649   -1.1787  -8.1658    5.1580   -1.5031
  -8.0955    5.1439   -1.8344  -8.0440    5.1263   -2.1667  -7.9938    5.0958   -2.5008
  -7.9513    5.0666   -2.8371  -7.9122    5.0441   -3.1757  -7.8760    5.0223   -3.5149
  -7.8411    5.0053   -3.8570  -7.8026    4.9889   -4.1989  -7.7652    4.9743   -4.5432
  -7.7270    4.9584   -4.8868  -7.6924    4.9422   -5.2319  -7.6604    4.9274   -5.5783
  -7.6306    4.9124   -5.9241  -7.6036    4.9007   -6.2701  -7.5824    4.8863   -6.6151
  -7.5626    4.8671   -6.9602  -7.5478    4.8467   -7.3068  -7.5286    4.8303   -7.6534
  -7.5057    4.8187   -8.0005  -7.4801    4.8095   -8.3447  -7.4560    4.7977   -8.6883
  -7.4353    4.7850   -9.0298  -7.4101    4.7737   -9.3642  -7.3878    4.7592   -9.7011
  -7.3610    4.7446  -10.0325  -7.3366    4.7263  -10.3582  -7.3128    4.7102  -10.6792
  -7.2864    4.6895  -10.9926  -7.2554    4.6645  -11.2912  -7.2305    4.6320  -11.5782
  -7.2138    4.5888  -11.8453  -7.1916    4.5251  -12.0930  -7.1613    4.4531  -12.3117
  -7.1257    4.3520  -12.4966 -13.2532    4.6988    0.2793 -13.2072    4.7827    0.5610
 -13.1103    4.8540    0.8233 -12.9571    4.9031    1.0701 -12.7622    4.9406    1.2916
 -12.5330    4.9719    1.4670 -12.2712    4.9873    1.6049 -11.9912    5.0115    1.6872
 -11.6878    5.0342    1.7306 -11.3750    5.0526    1.7290 -11.0675    5.0734    1.6993
 -10.7602    5.0935    1.6309 -10.4580    5.1243    1.5229 -10.1698    5.1493    1.3791
  -9.8966    5.1891    1.2007  -9.6431    5.2208    0.9980  -9.4137    5.2477    0.7685
  -9.2029    5.2687    0.5142  -9.0105    5.2904    0.2417  -8.8406    5.3124   -0.0430
  -8.6875    5.3281   -0.3387  -8.5550    5.3386   -0.6411  -8.4409    5.3399   -0.9573
  -8.3481    5.3358   -1.2791  -8.2739    5.3207   -1.6106  -8.2207    5.3020   -1.9413
  -8.1736    5.2773   -2.2744  -8.1257    5.2447   -2.6100  -8.0859    5.2186   -2.9435
  -8.0464    5.1980   -3.2797  -8.0063    5.1801   -3.6202  -7.9665    5.1649   -3.9608
  -7.9278    5.1524   -4.3028  -7.8887    5.1373   -4.6450  -7.8505    5.1201   -4.9885
  -7.8195    5.1038   -5.3345  -7.7916    5.0881   -5.6803  -7.7653    5.0726   -6.0273
  -7.7403    5.0573   -6.3744  -7.7185    5.0403   -6.7209  -7.7003    5.0208   -7.0695
  -7.6819    5.0048   -7.4182  -7.6665    4.9880   -7.7664  -7.6438    4.9757   -8.1146
  -7.6185    4.9652   -8.4630  -7.5923    4.9558   -8.8115  -7.5753    4.9399   -9.1588
  -7.5504    4.9288   -9.5053  -7.5238    4.9178   -9.8429  -7.4936    4.9117  -10.1832
  -7.4741    4.8932  -10.5207  -7.4494    4.8813  -10.8497  -7.4282    4.8656  -11.1747
  -7.4036    4.8438  -11.4882  -7.3951    4.8031  -11.7851  -7.3611    4.7704  -12.0652
  -7.3341    4.7170  -12.3241  -7.3157    4.6592  -12.5535  -7.2664    4.5665  -12.7446
 -13.1223    4.9116    0.2725 -13.1010    5.0158    0.5410 -13.0224    5.0918    0.8050
 -12.8849    5.1501    1.0490 -12.7073    5.1952    1.2725 -12.4821    5.2201    1.4539
 -12.2281    5.2431    1.5896 -11.9431    5.2748    1.6755 -11.6513    5.2867    1.7154
 -11.3450    5.2999    1.7136 -11.0365    5.3163    1.6727 -10.7370    5.3407    1.6025
 -10.4461    5.3535    1.4955 -10.1708    5.3835    1.3428  -9.9088    5.4097    1.1633
  -9.6564    5.4351    0.9510  -9.4364    5.4592    0.7113  -9.2323    5.4667    0.4470
  -9.0491    5.4859    0.1675  -8.8901    5.5098   -0.1256  -8.7556    5.5158   -0.4258
  -8.6359    5.5191   -0.7375  -8.5356    5.5131   -1.0515  -8.4603    5.4986   -1.3732
  -8.3993    5.4754   -1.7027  -8.3529    5.4499   -2.0391  -8.3066    5.4218   -2.3769
  -8.2611    5.3925   -2.7131  -8.2200    5.3696   -3.0479  -8.1776    5.3515   -3.3863
  -8.1357    5.3399   -3.7243  -8.0924    5.3259   -4.0597  -8.0551    5.3118   -4.4009
  -8.0190    5.2959   -4.7447  -7.9828    5.2776   -5.0865  -7.9539    5.2612   -5.4295
  -7.9284    5.2455   -5.7752  -7.9001    5.2296   -6.1215  -7.8712    5.2161   -6.4701
  -7.8429    5.2025   -6.8191  -7.8229    5.1866   -7.1691  -7.8064    5.1700   -7.5199
  -7.8006    5.1482   -7.8709  -7.7755    5.1363   -8.2213  -7.7514    5.1226   -8.5724
  -7.7370    5.1032   -8.9240  -7.7046    5.1003   -9.2761  -7.6767    5.0930   -9.6250
  -7.6556    5.0792   -9.9751  -7.6394    5.0618  -10.3224  -7.6102    5.0535  -10.6652
  -7.5821    5.0455  -11.0060  -7.5680    5.0270  -11.3415  -7.5471    5.0130  -11.6715
  -7.5327    4.9870  -11.9919  -7.5067    4.9560  -12.2859  -7.4855    4.9161  -12.5530
  -7.4442    4.8695  -12.7993  -7.4057    4.7874  -13.0022 -12.9940    5.1318    0.2541
 -12.9917    5.2463    0.5071 -12.9323    5.3279    0.7677 -12.8181    5.3904    1.0122
 -12.6576    5.4443    1.2406 -12.4427    5.4794    1.4328 -12.1887    5.4998    1.5669
 -11.9099    5.5233    1.6549 -11.6155    5.5371    1.6964 -11.3070    5.5482    1.6936
 -11.0047    5.5611    1.6471 -10.7096    5.5788    1.5712 -10.4265    5.5948    1.4535
 -10.1615    5.6136    1.2986  -9.9057    5.6264    1.1144  -9.6668    5.6480    0.9004
  -9.4539    5.6598    0.6525  -9.2621    5.6718    0.3752  -9.0915    5.6846    0.0877
  -8.9460    5.6985   -0.2078  -8.8223    5.6996   -0.5169  -8.7230    5.6984   -0.8257
  -8.6386    5.6852   -1.1428  -8.5778    5.6606   -1.4667  -8.5291    5.6275   -1.7964
  -8.4860    5.5958   -2.1306  -8.4376    5.5662   -2.4669  -8.3924    5.5431   -2.8078
  -8.3506    5.5234   -3.1460  -8.3113    5.5079   -3.4789  -8.2673    5.4937   -3.8164
  -8.2216    5.4841   -4.1598  -8.1865    5.4699   -4.4996  -8.1557    5.4493   -4.8403
  -8.1250    5.4303   -5.1800  -8.0944    5.4140   -5.5192  -8.0664    5.4005   -5.8639
  -8.0398    5.3831   -6.2120  -8.0047    5.3719   -6.5575  -7.9768    5.3576   -6.9075
  -7.9552    5.3425   -7.2577  -7.9383    5.3324   -7.6088  -7.9234    5.3138   -7.9610
  -7.9058    5.2973   -8.3159  -7.8849    5.2792   -8.6689  -7.8667    5.2639   -9.0228
  -7.8417    5.2502   -9.3783  -7.8193    5.2418   -9.7347  -7.7958    5.2284  -10.0905
  -7.7669    5.2241  -10.4443  -7.7413    5.2169  -10.7958  -7.7213    5.2030  -11.1448
  -7.7013    5.1928  -11.4921  -7.6833    5.1783  -11.8337  -7.6646    5.1626  -12.1699
  -7.6480    5.1465  -12.4949  -7.6232    5.1136  -12.7814  -7.5980    5.0698  -13.0375
  -7.5497    5.0090  -13.2589 -12.8563    5.3398    0.2210 -12.8794    5.4650    0.4644
 -12.8461    5.5610    0.7195 -12.7547    5.6343    0.9617 -12.6139    5.6808    1.1975
 -12.4085    5.7240    1.3940 -12.1485    5.7580    1.5397 -11.8734    5.7758    1.6250
 -11.5864    5.7824    1.6756 -11.2900    5.7945    1.6669 -10.9960    5.8050    1.6273
 -10.6997    5.8124    1.5432 -10.4147    5.8271    1.4146 -10.1443    5.8355    1.2527
  -9.8991    5.8488    1.0593  -9.6672    5.8663    0.8330  -9.4683    5.8719    0.5802
  -9.2891    5.8733    0.3091  -9.1381    5.8771    0.0171  -9.0044    5.8811   -0.2882
  -8.8990    5.8817   -0.5988  -8.8132    5.8687   -0.9185  -8.7479    5.8498   -1.2386
  -8.6983    5.8200   -1.5686  -8.6547    5.7782   -1.8975  -8.6153    5.7435   -2.2229
  -8.5695    5.7131   -2.5540  -8.5259    5.6925   -2.8909  -8.4846    5.6783   -3.2229
  -8.4468    5.6607   -3.5570  -8.3986    5.6436   -3.8984  -8.3549    5.6372   -4.2402
  -8.3226    5.6239   -4.5845  -8.2961    5.6038   -4.9251  -8.2669    5.5826   -5.2661
  -8.2398    5.5656   -5.6067  -8.2067    5.5555   -5.9480  -8.1744    5.5390   -6.2923
  -8.1460    5.5214   -6.6403  -8.1153    5.5088   -6.9849  -8.0964    5.4953   -7.3350
  -8.0707    5.4873   -7.6859  -8.0528    5.4742   -8.0376  -8.0285    5.4597   -8.3930
  -8.0042    5.4454   -8.7531  -7.9921    5.4227   -9.1102  -7.9693    5.4113   -9.4668
  -7.9402    5.4032   -9.8265  -7.9173    5.3938  -10.1880  -7.8910    5.3832  -10.5489
  -7.8718    5.3729  -10.9073  -7.8466    5.3652  -11.2644  -7.8333    5.3525  -11.6179
  -7.8125    5.3442  -11.9720  -7.8017    5.3293  -12.3223  -7.7867    5.3173  -12.6656
  -7.7791    5.2994  -12.9984  -7.7492    5.2661  -13.2752  -7.7008    5.2184  -13.5133
 -12.7097    5.5356    0.1958 -12.7593    5.6748    0.4218 -12.7583    5.7852    0.6643
 -12.6871    5.8758    0.9088 -12.5637    5.9264    1.1418 -12.3703    5.9728    1.3359
 -12.1346    5.9994    1.4863 -11.8579    6.0260    1.5916 -11.5720    6.0340    1.6426
 -11.2814    6.0432    1.6436 -10.9828    6.0440    1.5999 -10.6845    6.0497    1.5160
 -10.4016    6.0538    1.3871 -10.1362    6.0651    1.2121  -9.8942    6.0679    1.0075
  -9.6753    6.0760    0.7706  -9.4848    6.0783    0.5156  -9.3186    6.0705    0.2378
  -9.1805    6.0690   -0.0633  -9.0664    6.0676   -0.3714  -8.9799    6.0592   -0.6936
  -8.9157    6.0376   -1.0115  -8.8623    6.0086   -1.3351  -8.8178    5.9739   -1.6620
  -8.7778    5.9332   -1.9907  -8.7380    5.8978   -2.3145  -8.6978    5.8667   -2.6419
  -8.6584    5.8444   -2.9686  -8.6199    5.8317   -3.2994  -8.5825    5.8086   -3.6327
  -8.5328    5.7946   -3.9672  -8.4964    5.7860   -4.3080  -8.4686    5.7703   -4.6461
  -8.4413    5.7515   -4.9912  -8.4107    5.7311   -5.3332  -8.3863    5.7135   -5.6778
  -8.3555    5.7002   -6.0227  -8.3125    5.6920   -6.3677  -8.2799    5.6783   -6.7131
  -8.2478    5.6680   -7.0600  -8.2203    5.6607   -7.4075  -8.1972    5.6517   -7.7575
  -8.1724    5.6393   -8.1114  -8.1471    5.6271   -8.4658  -8.1223    5.6107   -8.8217
  -8.1088    5.5880   -9.1805  -8.0821    5.5785   -9.5407  -8.0598    5.5672   -9.9041
  -8.0338    5.5563  -10.2672  -8.0079    5.5518  -10.6289  -7.9936    5.5333  -10.9932
  -7.9620    5.5321  -11.3581  -7.9566    5.5141  -11.7231  -7.9458    5.5018  -12.0863
  -7.9336    5.4907  -12.4488  -7.9198    5.4823  -12.8077  -7.9100    5.4676  -13.1613
  -7.9000    5.4619  -13.5058  -7.8742    5.4153  -13.7620 -12.5530    5.7239    0.1710
 -12.6266    5.8778    0.3687 -12.6554    6.0121    0.5999 -12.6137    6.1062    0.8493
 -12.5020    6.1778    1.0801 -12.3263    6.2250    1.2716 -12.1067    6.2494    1.4357
 -11.8375    6.2732    1.5472 -11.5534    6.2772    1.5988 -11.2634    6.2862    1.6158
 -10.9730    6.2839    1.5722 -10.6759    6.2816    1.4886 -10.3848    6.2821    1.3515
 -10.1234    6.2842    1.1748  -9.8802    6.2854    0.9505  -9.6858    6.2853    0.7059
  -9.4962    6.2778    0.4421  -9.3494    6.2657    0.1541  -9.2321    6.2582   -0.1460
  -9.1390    6.2462   -0.4617  -9.0730    6.2263   -0.7758  -9.0189    6.1982   -1.1029
  -8.9762    6.1694   -1.4331  -8.9313    6.1304   -1.7568  -8.8958    6.0928   -2.0803
  -8.8647    6.0512   -2.4040  -8.8293    6.0205   -2.7266  -8.7916    5.9986   -3.0550
  -8.7571    5.9803   -3.3815  -8.7175    5.9589   -3.7092  -8.6776    5.9437   -4.0330
  -8.6445    5.9293   -4.3627  -8.6191    5.9093   -4.7068  -8.5853    5.8936   -5.0524
  -8.5542    5.8800   -5.3969  -8.5142    5.8719   -5.7432  -8.4764    5.8672   -6.0895
  -8.4405    5.8556   -6.4359  -8.4049    5.8419   -6.7840  -8.3777    5.8296   -7.1308
  -8.3484    5.8243   -7.4775  -8.3195    5.8180   -7.8281  -8.2933    5.8060   -8.1786
  -8.2646    5.7950   -8.5300  -8.2397    5.7768   -8.8819  -8.2158    5.7624   -9.2393
  -8.1958    5.7469   -9.5957  -8.1679    5.7367   -9.9584  -8.1449    5.7255  -10.3239
  -8.1262    5.7117  -10.6906  -8.1090    5.6952  -11.0583  -8.0894    5.6861  -11.4270
  -8.0757    5.6766  -11.7972  -8.0700    5.6612  -12.1680  -8.0556    5.6523  -12.5403
  -8.0390    5.6477  -12.9128  -8.0326    5.6371  -13.2834  -8.0236    5.6241  -13.6501
  -8.0234    5.6252  -14.0110 -12.3985    5.9032    0.1407 -12.4880    6.0779    0.3198
 -12.5365    6.2222    0.5395 -12.5258    6.3439    0.7739 -12.4411    6.4351    1.0002
 -12.2780    6.4843    1.2017 -12.0697    6.5073    1.3775 -11.8112    6.5183    1.4935
 -11.5314    6.5210    1.5654 -11.2443    6.5317    1.5721 -10.9534    6.5203    1.5415
 -10.6629    6.5110    1.4479 -10.3882    6.5053    1.3059 -10.1238    6.5014    1.1227
  -9.8940    6.4936    0.9026  -9.6937    6.4870    0.6478  -9.5292    6.4779    0.3735
  -9.3962    6.4606    0.0770  -9.2916    6.4402   -0.2363  -9.2219    6.4191   -0.5585
  -9.1664    6.3900   -0.8835  -9.1289    6.3614   -1.2062  -9.0918    6.3287   -1.5213
  -9.0530    6.2839   -1.8439  -9.0219    6.2407   -2.1708  -8.9970    6.2016   -2.4958
  -8.9634    6.1670   -2.8163  -8.9279    6.1474   -3.1380  -8.8955    6.1278   -3.4612
  -8.8574    6.1142   -3.7793  -8.8201    6.0953   -4.0992  -8.7822    6.0816   -4.4293
  -8.7493    6.0631   -4.7627  -8.7152    6.0526   -5.1011  -8.6752    6.0418   -5.4495
  -8.6340    6.0369   -5.7983  -8.6028    6.0313   -6.1472  -8.5706    6.0162   -6.4956
  -8.5351    6.0027   -6.8424  -8.5051    5.9917   -7.1890  -8.4775    5.9863   -7.5356
  -8.4476    5.9788   -7.8836  -8.4191    5.9700   -8.2348  -8.3877    5.9565   -8.5829
  -8.3711    5.9357   -8.9369  -8.3413    5.9241   -9.2901  -8.3088    5.9158   -9.6483
  -8.2848    5.9000  -10.0023  -8.2636    5.8854  -10.3633  -8.2410    5.8709  -10.7282
  -8.2185    5.8598  -11.0980  -8.2096    5.8432  -11.4683  -8.1979    5.8338  -11.8415
  -8.1830    5.8246  -12.2151  -8.1688    5.8156  -12.5911  -8.1601    5.8075  -12.9689
  -8.1433    5.8033  -13.3508  -8.1249    5.8016  -13.7342  -8.1188    5.7918  -14.1161
 -12.2310    6.0957    0.1106 -12.3438    6.2662    0.2727 -12.4124    6.4318    0.4680
 -12.4216    6.5699    0.6867 -12.3651    6.6775    0.9128 -12.2285    6.7328    1.1257
 -12.0338    6.7617    1.3029 -11.7899    6.7628    1.4293 -11.5203    6.7670    1.5143
 -11.2351    6.7719    1.5187 -10.9436    6.7572    1.4885 -10.6659    6.7385    1.3841
 -10.4040    6.7182    1.2385 -10.1571    6.7054    1.0539  -9.9250    6.6945    0.8291
  -9.7199    6.6839    0.5715  -9.5665    6.6620    0.2834  -9.4570    6.6415   -0.0188
  -9.3712    6.6159   -0.3322  -9.3157    6.5860   -0.6544  -9.2747    6.5495   -0.9784
  -9.2460    6.5183   -1.3014  -9.2170    6.4841   -1.6204  -9.1731    6.4364   -1.9340
  -9.1399    6.3992   -2.2576  -9.1154    6.3602   -2.5804  -9.0848    6.3301   -2.9026
  -9.0494    6.3101   -3.2204  -9.0197    6.2939   -3.5367  -8.9786    6.2810   -3.8591
  -8.9451    6.2550   -4.1854  -8.9110    6.2416   -4.5100  -8.8751    6.2283   -4.8338
  -8.8388    6.2150   -5.1653  -8.7965    6.2033   -5.5025  -8.7625    6.1981   -5.8432
  -8.7315    6.1936   -6.1866  -8.7007    6.1783   -6.5317  -8.6648    6.1649   -6.8787
  -8.6319    6.1566   -7.2247  -8.6016    6.1525   -7.5721  -8.5709    6.1463   -7.9197
  -8.5464    6.1336   -8.2686  -8.5189    6.1186   -8.6159  -8.4851    6.1090   -8.9677
  -8.4606    6.0927   -9.3207  -8.4272    6.0801   -9.6737  -8.4047    6.0631  -10.0329
  -8.3773    6.0488  -10.3942  -8.3462    6.0380  -10.7522  -8.3260    6.0252  -11.1118
  -8.3206    6.0070  -11.4768  -8.3084    5.9980  -11.8445  -8.2919    5.9915  -12.2133
  -8.2683    5.9893  -12.5817  -8.2544    5.9836  -12.9504  -8.2365    5.9816  -13.3195
  -8.2232    5.9826  -13.6812  -8.2022    5.9703  -14.0359 -12.0586    6.2808    0.0825
 -12.1852    6.4529    0.2080 -12.2777    6.6262    0.3737 -12.3111    6.7775    0.5766
 -12.2787    6.8994    0.7975 -12.1683    6.9680    1.0103 -11.9979    7.0005    1.1949
 -11.7732    7.0033    1.3338 -11.5192    7.0061    1.4292 -11.2417    7.0062    1.4594
 -10.9549    6.9842    1.4059 -10.6815    6.9608    1.3096 -10.4162    6.9269    1.1520
 -10.1795    6.9016    0.9559  -9.9574    6.8767    0.7294  -9.7694    6.8570    0.4642
  -9.6242    6.8354    0.1730  -9.5173    6.8124   -0.1312  -9.4498    6.7884   -0.4467
  -9.4044    6.7539   -0.7596  -9.3712    6.7246   -1.0779  -9.3462    6.6894   -1.3941
  -9.3194    6.6532   -1.7185  -9.2823    6.6040   -2.0318  -9.2553    6.5634   -2.3440
  -9.2261    6.5293   -2.6580  -9.1949    6.5046   -2.9784  -9.1612    6.4847   -3.2982
  -9.1294    6.4676   -3.6174  -9.0916    6.4468   -3.9372  -9.0629    6.4251   -4.2627
  -9.0367    6.4094   -4.5883  -8.9996    6.3990   -4.9088  -8.9625    6.3850   -5.2241
  -8.9237    6.3698   -5.5465  -8.8879    6.3640   -5.8792  -8.8593    6.3599   -6.2168
  -8.8239    6.3454   -6.5590  -8.7904    6.3327   -6.9004  -8.7563    6.3276   -7.2431
  -8.7233    6.3271   -7.5869  -8.6900    6.3204   -7.9336  -8.6622    6.3102   -8.2804
  -8.6302    6.2993   -8.6292  -8.5911    6.2875   -8.9778  -8.5625    6.2720   -9.3299
  -8.5331    6.2557   -9.6839  -8.5075    6.2377  -10.0387  -8.4878    6.2187  -10.3893
  -8.4575    6.2095  -10.7471  -8.4325    6.1973  -11.0999  -8.4164    6.1836  -11.4566
  -8.3976    6.1758  -11.8158  -8.3885    6.1674  -12.1752  -8.3688    6.1641  -12.5304
  -8.3487    6.1668  -12.8850  -8.3226    6.1745  -13.2311  -8.2980    6.1787  -13.5680
  -8.2894    6.2251  -13.8227 -11.8698    6.4505    0.0483 -12.0163    6.6357    0.1349
 -12.1287    6.8114    0.2654 -12.1943    6.9721    0.4441 -12.1880    7.1033    0.6522
 -12.1128    7.1999    0.8663 -11.9626    7.2411    1.0723 -11.7524    7.2483    1.2260
 -11.5326    7.2526    1.3408 -11.2507    7.2296    1.3845 -10.9684    7.2026    1.3299
 -10.6936    7.1774    1.2306 -10.4380    7.1310    1.0655 -10.2158    7.0951    0.8540
 -10.0119    7.0497    0.6107  -9.8435    7.0165    0.3444  -9.7004    6.9967    0.0513
  -9.6001    6.9784   -0.2563  -9.5405    6.9559   -0.5619  -9.4944    6.9276   -0.8719
  -9.4686    6.9008   -1.1840  -9.4496    6.8666   -1.4955  -9.4171    6.8266   -1.8072
  -9.3778    6.7836   -2.1208  -9.3515    6.7454   -2.4319  -9.3229    6.7138   -2.7423
  -9.2926    6.6839   -3.0638  -9.2641    6.6666   -3.3830  -9.2307    6.6463   -3.6948
  -9.1998    6.6278   -4.0061  -9.1769    6.6063   -4.3147  -9.1550    6.5863   -4.6288
  -9.1225    6.5770   -4.9468  -9.0840    6.5635   -5.2727  -9.0439    6.5458   -5.5991
  -9.0107    6.5412   -5.9218  -8.9831    6.5331   -6.2441  -8.9442    6.5200   -6.5732
  -8.9085    6.5069   -6.9136  -8.8736    6.5077   -7.2548  -8.8402    6.5081   -7.5981
  -8.8043    6.5000   -7.9408  -8.7731    6.4896   -8.2902  -8.7420    6.4799   -8.6391
  -8.7066    6.4613   -8.9869  -8.6771    6.4450   -9.3327  -8.6476    6.4281   -9.6796
  -8.6138    6.4171  -10.0249  -8.5899    6.3982  -10.3724  -8.5612    6.3903  -10.7143
  -8.5333    6.3797  -11.0622  -8.5081    6.3689  -11.4081  -8.4909    6.3586  -11.7582
  -8.4787    6.3501  -12.1063  -8.4590    6.3533  -12.4452  -8.4274    6.3631  -12.7813
  -8.4043    6.3741  -13.1029  -8.3777    6.4145  -13.3732  -8.3413    6.4823  -13.6133
 -11.6907    6.6203    0.0121 -11.8409    6.8172    0.0558 -11.9697    7.0055    0.1526
 -12.0594    7.1685    0.3053 -12.0911    7.3095    0.4994 -12.0534    7.4199    0.7150
 -11.9370    7.4777    0.9253 -11.7720    7.4973    1.1143 -11.5400    7.4958    1.2649
 -11.2742    7.4577    1.2963 -11.0061    7.4170    1.2472 -10.7321    7.3602    1.1173
 -10.4927    7.3045    0.9305 -10.2745    7.2478    0.7255 -10.0892    7.1993    0.4905
  -9.9225    7.1676    0.2194  -9.7986    7.1480   -0.0713  -9.7077    7.1346   -0.3696
  -9.6442    7.1207   -0.6785  -9.6090    7.0895   -0.9811  -9.5912    7.0611   -1.2954
  -9.5646    7.0267   -1.6040  -9.5267    6.9953   -1.9105  -9.4874    6.9608   -2.2128
  -9.4552    6.9309   -2.5173  -9.4196    6.8990   -2.8251  -9.3902    6.8729   -3.1303
  -9.3640    6.8522   -3.4431  -9.3376    6.8330   -3.7507  -9.3104    6.8165   -4.0555
  -9.2862    6.7943   -4.3674  -9.2659    6.7712   -4.6790  -9.2370    6.7608   -4.9906
  -9.2023    6.7440   -5.3043  -9.1714    6.7204   -5.6223  -9.1414    6.7171   -5.9490
  -9.1020    6.7117   -6.2788  -9.0641    6.7006   -6.6065  -9.0254    6.6880   -6.9338
  -8.9869    6.6901   -7.2682  -8.9520    6.6919   -7.6088  -8.9185    6.6839   -7.9495
  -8.8922    6.6695   -8.2851  -8.8597    6.6541   -8.6274  -8.8276    6.6387   -8.9713
  -8.7943    6.6236   -9.3139  -8.7675    6.6049   -9.6551  -8.7312    6.5903   -9.9973
  -8.6975    6.5813  -10.3324  -8.6659    6.5758  -10.6715  -8.6435    6.5606  -11.0102
  -8.6185    6.5478  -11.3495  -8.6007    6.5393  -11.6836  -8.5804    6.5379  -12.0123
  -8.5514    6.5492  -12.3366  -8.5098    6.5669  -12.6463  -8.4784    6.6012  -12.9281
  -8.4403    6.6468  -13.1889  -8.3933    6.7327  -13.4092 -11.5005    6.7782   -0.0300
 -11.6547    6.9856   -0.0214 -11.7957    7.1857    0.0520 -11.9025    7.3663    0.1774
 -11.9700    7.5131    0.3577 -11.9754    7.6389    0.5597 -11.9008    7.7118    0.7802
 -11.7603    7.7388    0.9880 -11.5664    7.7344    1.1593 -11.2931    7.6778    1.1915
 -11.0279    7.6088    1.1309 -10.7960    7.5168    0.9959 -10.5611    7.4466    0.8054
 -10.3402    7.3970    0.5824 -10.1885    7.3290    0.3308 -10.0365    7.2722    0.0849
  -9.9331    7.2692   -0.2045  -9.8483    7.2665   -0.4959  -9.7890    7.2573   -0.7982
  -9.7608    7.2311   -1.0940  -9.7375    7.2021   -1.3996  -9.7105    7.1787   -1.7058
  -9.6691    7.1536   -2.0046  -9.6257    7.1227   -2.2994  -9.5835    7.1011   -2.5963
  -9.5441    7.0811   -2.8927  -9.5048    7.0500   -3.1932  -9.4762    7.0341   -3.4985
  -9.4524    7.0151   -3.8099  -9.4331    6.9947   -4.1237  -9.4107    6.9707   -4.4344
  -9.3827    6.9569   -4.7414  -9.3588    6.9439   -5.0460  -9.3356    6.9173   -5.3531
  -9.3115    6.8952   -5.6599  -9.2781    6.8872   -5.9727  -9.2417    6.8762   -6.2989
  -9.2030    6.8678   -6.6306  -9.1629    6.8579   -6.9603  -9.1191    6.8565   -7.2898
  -9.0838    6.8611   -7.6228  -9.0530    6.8544   -7.9562  -9.0222    6.8438   -8.2917
  -8.9873    6.8285   -8.6245  -8.9553    6.8150   -8.9568  -8.9226    6.7996   -9.2894
  -8.8924    6.7788   -9.6258  -8.8575    6.7622   -9.9630  -8.8283    6.7519  -10.2973
  -8.8027    6.7433  -10.6304  -8.7723    6.7358  -10.9599  -8.7353    6.7329  -11.2781
  -8.7105    6.7294  -11.5953  -8.6861    6.7323  -11.9097  -8.6438    6.7548  -12.2166
  -8.6000    6.7818  -12.4983  -8.5572    6.8222  -12.7683  -8.5170    6.8789  -13.0206
  -8.4618    6.9652  -13.2470 -11.2957    6.9263   -0.0516 -11.4409    7.1397   -0.0754
 -11.5894    7.3410   -0.0389 -11.7248    7.5374    0.0548 -11.8217    7.7027    0.2052
 -11.8608    7.8413    0.3986 -11.8379    7.9395    0.6225 -11.7410    7.9765    0.8524
 -11.5679    7.9717    1.0551 -11.3050    7.8929    1.0856 -11.0596    7.8005    1.0221
 -10.8335    7.6843    0.8788 -10.6089    7.5996    0.6979 -10.4269    7.5246    0.4559
 -10.2880    7.4350    0.1783 -10.1707    7.3829   -0.0948 -10.0798    7.3673   -0.3438
 -10.0061    7.3707   -0.6286  -9.9605    7.3716   -0.9154  -9.9355    7.3459   -1.2077
  -9.9115    7.3263   -1.4979  -9.8804    7.3103   -1.7918  -9.8355    7.2888   -2.0852
  -9.7850    7.2695   -2.3809  -9.7329    7.2582   -2.6768  -9.6858    7.2448   -2.9717
  -9.6473    7.2191   -3.2622  -9.6231    7.1963   -3.5570  -9.6012    7.1750   -3.8632
  -9.5841    7.1514   -4.1799  -9.5684    7.1281   -4.4918  -9.5457    7.1146   -4.7930
  -9.5221    7.1045   -5.0913  -9.4922    7.0844   -5.3876  -9.4705    7.0595   -5.6905
  -9.4411    7.0374   -6.0047  -9.4031    7.0179   -6.3247  -9.3668    7.0148   -6.6480
  -9.3138    7.0124   -6.9739  -9.2703    7.0114   -7.3015  -9.2333    7.0152   -7.6312
  -9.2056    7.0108   -7.9614  -9.1789    6.9965   -8.2894  -9.1425    6.9857   -8.6180
  -9.1088    6.9798   -8.9438  -9.0707    6.9640   -9.2688  -9.0317    6.9479   -9.5918
  -8.9949    6.9328   -9.9160  -8.9651    6.9221  -10.2440  -8.9356    6.9190  -10.5731
  -8.8967    6.9233  -10.8938  -8.8602    6.9280  -11.2059  -8.8260    6.9328  -11.5124
  -8.7868    6.9422  -11.8162  -8.7489    6.9707  -12.1058  -8.7052    7.0028  -12.3850
  -8.6521    7.0468  -12.6464  -8.6050    7.1089  -12.8961  -8.5500    7.1854  -13.1278
 -11.0731    7.0875   -0.0745 -11.2213    7.2929   -0.1068 -11.3860    7.5064   -0.1086
 -11.5371    7.7059   -0.0537 -11.6501    7.8885    0.0791 -11.7176    8.0392    0.2598
 -11.7481    8.1572    0.4790 -11.6931    8.2112    0.7129 -11.5522    8.2060    0.9152
 -11.3219    8.1093    0.9781 -11.0709    7.9890    0.9139 -10.8392    7.8653    0.7900
 -10.6621    7.7507    0.5915 -10.5259    7.6517    0.3393 -10.3981    7.5797    0.0802
 -10.2881    7.5178   -0.2083 -10.2214    7.5002   -0.4873 -10.1825    7.4737   -0.7513
 -10.1402    7.4749   -1.0307 -10.1180    7.4657   -1.3050 -10.0886    7.4518   -1.5912
 -10.0424    7.4477   -1.8842  -9.9859    7.4380   -2.1722  -9.9289    7.4339   -2.4550
  -9.8777    7.4217   -2.7422  -9.8364    7.4016   -3.0420  -9.7997    7.3799   -3.3353
  -9.7714    7.3600   -3.6318  -9.7451    7.3364   -3.9315  -9.7283    7.3166   -4.2346
  -9.7082    7.3009   -4.5354  -9.6914    7.2910   -4.8416  -9.6802    7.2693   -5.1451
  -9.6618    7.2422   -5.4473  -9.6258    7.2211   -5.7479  -9.6029    7.1918   -6.0458
  -9.5703    7.1659   -6.3483  -9.5207    7.1609   -6.6718  -9.4671    7.1688   -6.9978
  -9.4252    7.1599   -7.3193  -9.4023    7.1516   -7.6449  -9.3803    7.1481   -7.9672
  -9.3485    7.1416   -8.2924  -9.3138    7.1355   -8.6128  -9.2738    7.1393   -8.9256
  -9.2278    7.1280   -9.2384  -9.1788    7.1191   -9.5577  -9.1308    7.1080   -9.8784
  -9.0929    7.1014  -10.1967  -9.0595    7.1013  -10.5165  -9.0237    7.1097  -10.8335
  -8.9858    7.1209  -11.1388  -8.9459    7.1350  -11.4391  -8.8983    7.1540  -11.7274
  -8.8581    7.1805  -12.0123  -8.8109    7.2170  -12.2847  -8.7399    7.2682  -12.5495
  -8.6865    7.3324  -12.7950  -8.6352    7.4186  -13.0235 -10.8638    7.2221   -0.0852
 -11.0267    7.4377   -0.1409 -11.1814    7.6712   -0.1676 -11.3405    7.8771   -0.1329
 -11.4528    8.0771   -0.0210 -11.5564    8.2431    0.1433 -11.5985    8.3708    0.3399
 -11.6007    8.4523    0.5588 -11.4934    8.4394    0.7828 -11.2867    8.3310    0.8799
 -11.0700    8.1884    0.8384 -10.8461    8.0486    0.7123 -10.6735    7.9224    0.5002
 -10.5572    7.8269    0.2551 -10.4595    7.7499   -0.0107 -10.3676    7.7048   -0.2942
 -10.3264    7.6890   -0.5584 -10.2963    7.6640   -0.8364 -10.2701    7.6595   -1.1097
 -10.2348    7.6626   -1.3866 -10.1937    7.6480   -1.6560 -10.1542    7.6286   -1.9432
 -10.1239    7.6092   -2.2370 -10.0795    7.5961   -2.5286 -10.0204    7.5921   -2.8162
  -9.9684    7.5725   -3.1027  -9.9348    7.5554   -3.3995  -9.9059    7.5296   -3.6969
  -9.8892    7.5041   -3.9959  -9.8791    7.4770   -4.2954  -9.8586    7.4764   -4.6018
  -9.8300    7.4649   -4.8999  -9.8276    7.4443   -5.1972  -9.8029    7.4190   -5.4976
  -9.7538    7.4065   -5.7888  -9.7123    7.3840   -6.0886  -9.6756    7.3544   -6.3981
  -9.6376    7.3394   -6.7038  -9.6028    7.3346   -7.0209  -9.5645    7.3298   -7.3433
  -9.5404    7.3219   -7.6531  -9.5208    7.3182   -7.9666  -9.4993    7.3082   -8.2823
  -9.4677    7.3106   -8.5935  -9.4196    7.3167   -8.9022  -9.3648    7.3070   -9.2187
  -9.3111    7.2989   -9.5320  -9.2679    7.2818   -9.8402  -9.2325    7.2745  -10.1576
  -9.1866    7.2780  -10.4753  -9.1404    7.3004  -10.7834  -9.0975    7.3223  -11.0886
  -9.0484    7.3416  -11.3796  -8.9917    7.3645  -11.6594  -8.9375    7.3909  -11.9353
  -8.9022    7.4291  -12.2183  -8.8538    7.4812  -12.4805  -8.7953    7.5546  -12.7348
  -8.7161    7.6398  -12.9731 -10.6713    7.3703   -0.0980 -10.8383    7.5981   -0.1759
 -10.9804    7.8181   -0.2089 -11.1171    8.0458   -0.1896 -11.2499    8.2542   -0.0967
 -11.3641    8.4345    0.0470 -11.4210    8.5831    0.2261 -11.4558    8.6701    0.4412
 -11.3812    8.6589    0.6642 -11.2026    8.5495    0.7913 -10.9987    8.3857    0.7873
 -10.8211    8.2260    0.6534 -10.6650    8.1058    0.4447 -10.5340    8.0011    0.1993
 -10.4319    7.9476   -0.0543 -10.3821    7.9178   -0.3431 -10.3653    7.9043   -0.6197
 -10.3427    7.8904   -0.8893 -10.3055    7.8922   -1.1572 -10.2794    7.8918   -1.4300
 -10.2424    7.8713   -1.7105 -10.2003    7.8442   -1.9945 -10.1669    7.8290   -2.2755
 -10.1242    7.8159   -2.5612 -10.0692    7.8097   -2.8467 -10.0039    7.7855   -3.1384
  -9.9869    7.7660   -3.4336  -9.9810    7.7446   -3.7287  -9.9675    7.7057   -4.0314
  -9.9480    7.6950   -4.3354  -9.9389    7.6805   -4.6354  -9.9218    7.6766   -4.9377
  -9.8875    7.6567   -5.2404  -9.8517    7.6416   -5.5386  -9.8150    7.6200   -5.8298
  -9.7540    7.5978   -6.1227  -9.7420    7.5597   -6.4250  -9.7109    7.5460   -6.7377
  -9.6797    7.5334   -7.0449  -9.6522    7.5271   -7.3552  -9.6378    7.5200   -7.6723
  -9.6164    7.5159   -7.9810  -9.5831    7.5196   -8.2794  -9.5519    7.5156   -8.5909
  -9.5121    7.5152   -8.9060  -9.4545    7.5049   -9.2176  -9.4167    7.4964   -9.5239
  -9.3673    7.4813   -9.8286  -9.3120    7.4777  -10.1295  -9.2707    7.4833  -10.4336
  -9.2263    7.5084  -10.7347  -9.1708    7.5343  -11.0238  -9.1281    7.5561  -11.3154
  -9.0781    7.5831  -11.6040  -9.0032    7.6041  -11.8816  -8.9380    7.6522  -12.1487
  -8.8764    7.7071  -12.4174  -8.8511    7.7797  -12.6762  -8.7598    7.8595  -12.9062
 -10.4776    7.5037   -0.1174 -10.6277    7.7430   -0.1997 -10.7886    7.9772   -0.2262
 -10.9069    8.2090   -0.2241 -11.0436    8.4358   -0.1524 -11.1525    8.6268   -0.0252
 -11.2167    8.7738    0.1467 -11.2645    8.8801    0.3386 -11.2201    8.8748    0.5636
 -11.0691    8.7501    0.7091 -10.8935    8.5594    0.7358 -10.7300    8.3968    0.6141
 -10.5991    8.2703    0.4078 -10.4718    8.1930    0.1693 -10.3933    8.1479   -0.0877
 -10.3406    8.1203   -0.3618 -10.2977    8.1188   -0.6401 -10.2915    8.1231   -0.9220
 -10.2469    8.1296   -1.1923 -10.2134    8.1079   -1.4543 -10.1794    8.0987   -1.7272
 -10.1438    8.0665   -2.0006 -10.1017    8.0472   -2.2806 -10.0630    8.0367   -2.5629
 -10.0205    8.0255   -2.8520  -9.9774    8.0026   -3.1462  -9.9476    7.9886   -3.4404
  -9.9191    7.9569   -3.7423  -9.9050    7.9215   -4.0359  -9.8983    7.9089   -4.3405
  -9.8724    7.8940   -4.6468  -9.8492    7.8837   -4.9535  -9.8092    7.8642   -5.2535
  -9.7755    7.8579   -5.5516  -9.7516    7.8431   -5.8470  -9.7204    7.8082   -6.1424
  -9.6946    7.7768   -6.4440  -9.6669    7.7564   -6.7472  -9.6319    7.7482   -7.0558
  -9.6176    7.7418   -7.3615  -9.6235    7.7410   -7.6652  -9.6091    7.7416   -7.9703
  -9.5810    7.7445   -8.2835  -9.5560    7.7380   -8.5919  -9.5262    7.7307   -8.8972
  -9.4920    7.7254   -9.2000  -9.4619    7.7106   -9.5059  -9.4066    7.7044   -9.8081
  -9.3334    7.7001  -10.1050  -9.2633    7.7091  -10.3892  -9.2086    7.7314  -10.6738
  -9.1687    7.7549  -10.9719  -9.1272    7.7822  -11.2611  -9.0787    7.8052  -11.5469
  -9.0043    7.8306  -11.8176  -8.9076    7.8759  -12.0762  -8.8622    7.9256  -12.3481
  -8.8152    8.0071  -12.6029  -8.7386    8.0876  -12.8417 -10.2282    7.6799   -0.1167
 -10.4643    7.8993   -0.2050 -10.5643    8.1484   -0.2394 -10.7026    8.3961   -0.2497
 -10.8142    8.6121   -0.1918 -10.9218    8.7995   -0.0815 -10.9839    8.9454    0.1010
 -11.0385    9.0699    0.2808 -11.0137    9.0489    0.5078 -10.8938    8.9119    0.6670
 -10.7456    8.7135    0.7046 -10.6012    8.5297    0.6006 -10.4676    8.4208    0.4065
 -10.3503    8.3519    0.1596 -10.2671    8.3222   -0.0896 -10.2195    8.3027   -0.3613
 -10.1648    8.2979   -0.6275 -10.1275    8.3058   -0.9221 -10.0890    8.3103   -1.1827
 -10.0432    8.2773   -1.4464  -9.9993    8.2499   -1.7067  -9.9774    8.2265   -1.9819
  -9.9440    8.2162   -2.2648  -9.9077    8.2021   -2.5470  -9.8623    8.1845   -2.8366
  -9.8328    8.1770   -3.1255  -9.8053    8.1523   -3.4197  -9.7614    8.1071   -3.7200
  -9.7410    8.0735   -4.0248  -9.7298    8.0509   -4.3302  -9.6952    8.0255   -4.6355
  -9.6691    8.0160   -4.9375  -9.6399    8.0167   -5.2336  -9.6135    8.0154   -5.5320
  -9.5842    7.9992   -5.8343  -9.5611    7.9679   -6.1327  -9.5406    7.9412   -6.4337
  -9.5031    7.9089   -6.7331  -9.4787    7.9070   -7.0384  -9.4663    7.9071   -7.3424
  -9.4599    7.8995   -7.6445  -9.4408    7.8916   -7.9451  -9.4174    7.8928   -8.2462
  -9.3939    7.8871   -8.5557  -9.3649    7.8863   -8.8590  -9.3355    7.8834   -9.1613
  -9.3052    7.8697   -9.4582  -9.2680    7.8709   -9.7508  -9.2167    7.8830  -10.0431
  -9.1504    7.9035  -10.3277  -9.1003    7.9189  -10.6154  -9.0415    7.9345  -10.9050
  -8.9912    7.9543  -11.1962  -8.9441    7.9837  -11.4731  -8.8932    8.0253  -11.7434
  -8.8328    8.0770  -12.0120  -8.7563    8.1309  -12.2787  -8.6831    8.1877  -12.5331
  -8.6062    8.2879  -12.7756 -10.0516    7.7878   -0.0957 -10.1773    8.0427   -0.1949
 -10.3679    8.2887   -0.2580 -10.4606    8.5251   -0.2624 -10.5717    8.7544   -0.2003
 -10.6643    8.9489   -0.0786 -10.7316    9.1046    0.0862 -10.7810    9.2158    0.2788
 -10.7670    9.1910    0.5042 -10.6795    9.0382    0.6740 -10.5563    8.8207    0.7097
 -10.4146    8.6260    0.6172 -10.2950    8.5328    0.4252 -10.2042    8.4798    0.1865
 -10.0906    8.4417   -0.0676 -10.0198    8.4075   -0.3174  -9.9638    8.4158   -0.6099
  -9.9267    8.4253   -0.8897  -9.8644    8.3936   -1.1567  -9.8192    8.3610   -1.4202
  -9.7774    8.3347   -1.6875  -9.7553    8.2910   -1.9626  -9.7182    8.2513   -2.2365
  -9.6843    8.2418   -2.5203  -9.6438    8.2429   -2.8061  -9.6133    8.2293   -3.0944
  -9.5878    8.1934   -3.3934  -9.5531    8.1552   -3.6912  -9.5317    8.1163   -3.9940
  -9.5119    8.0811   -4.2989  -9.4837    8.0631   -4.6041  -9.4466    8.0472   -4.9098
  -9.4149    8.0403   -5.2097  -9.3877    8.0418   -5.5078  -9.3638    8.0392   -5.8073
  -9.3362    8.0098   -6.1070  -9.3208    7.9829   -6.4067  -9.2865    7.9636   -6.7093
  -9.2596    7.9527   -7.0117  -9.2458    7.9493   -7.3135  -9.2365    7.9414   -7.6145
  -9.2178    7.9199   -7.9104  -9.1983    7.9090   -8.2156  -9.1746    7.9072   -8.5177
  -9.1442    7.9165   -8.8168  -9.1189    7.9227   -9.1164  -9.0883    7.9262   -9.4083
  -9.0559    7.9384   -9.7005  -9.0190    7.9781   -9.9886  -8.9576    8.0079  -10.2741
  -8.9000    8.0127  -10.5537  -8.8441    8.0271  -10.8385  -8.7979    8.0555  -11.1196
  -8.7533    8.0969  -11.3971  -8.6976    8.1346  -11.6673  -8.6294    8.1666  -11.9288
  -8.5585    8.2100  -12.1936  -8.4777    8.2770  -12.4595  -8.3980    8.3726  -12.7025
  -9.8299    7.9097   -0.0993  -9.9917    8.2066   -0.1795 -10.1286    8.4694   -0.2470
 -10.2288    8.6955   -0.2172 -10.3251    8.9056   -0.1776 -10.4017    9.0809   -0.0507
 -10.4697    9.2247    0.1175 -10.5014    9.3340    0.3279 -10.5114    9.2942    0.5523
 -10.4450    9.1288    0.7232 -10.3565    8.8961    0.7603 -10.2231    8.6994    0.6643
 -10.1018    8.5906    0.4654 -10.0027    8.5327    0.2228  -9.8976    8.4724   -0.0077
  -9.8100    8.4211   -0.3103  -9.7453    8.4112   -0.5775  -9.6928    8.3893   -0.8466
  -9.6345    8.3499   -1.1071  -9.5886    8.3117   -1.3712  -9.5564    8.2688   -1.6317
  -9.5382    8.2272   -1.9058  -9.5023    8.1820   -2.1802  -9.4795    8.1632   -2.4719
  -9.4429    8.1378   -2.7645  -9.4210    8.1191   -3.0569  -9.3913    8.1015   -3.3555
  -9.3522    8.0643   -3.6555  -9.3367    8.0299   -3.9540  -9.3177    7.9959   -4.2586
  -9.2887    7.9736   -4.5646  -9.2460    7.9645   -4.8672  -9.2130    7.9465   -5.1746
  -9.1822    7.9528   -5.4777  -9.1601    7.9359   -5.7781  -9.1351    7.9210   -6.0789
  -9.1096    7.8970   -6.3808  -9.0848    7.8712   -6.6779  -9.0591    7.8523   -6.9819
  -9.0430    7.8499   -7.2876  -9.0301    7.8528   -7.5865  -9.0098    7.8421   -7.8891
  -8.9940    7.8264   -8.1927  -8.9664    7.8218   -8.4903  -8.9397    7.8234   -8.7880
  -8.9111    7.8381   -9.0798  -8.8727    7.8667   -9.3689  -8.8371    7.8892   -9.6578
  -8.8005    7.9257   -9.9452  -8.7384    7.9744  -10.2171  -8.6805    7.9915  -10.4943
  -8.6256    8.0001  -10.7715  -8.5778    8.0178  -11.0551  -8.5373    8.0381  -11.3318
  -8.4809    8.0708  -11.6035  -8.4070    8.1154  -11.8687  -8.3410    8.1649  -12.1327
  -8.2646    8.2363  -12.3916  -8.1682    8.3234  -12.6317  -9.6152    8.0399   -0.0858
  -9.7553    8.2596   -0.1250  -9.8662    8.5585   -0.2132  -9.9576    8.8016   -0.1750
 -10.0455    9.0233   -0.1314 -10.1319    9.1968   -0.0009 -10.1993    9.3276    0.1857
 -10.2260    9.4065    0.4134 -10.2439    9.3516    0.6435 -10.2116    9.1652    0.8074
 -10.1340    8.9172    0.8365 -10.0271    8.7042    0.7271  -9.9116    8.5614    0.5254
  -9.7872    8.5136    0.2979  -9.6840    8.4296    0.0296  -9.6226    8.3475   -0.2672
  -9.5563    8.2926   -0.5271  -9.5096    8.2421   -0.7663  -9.4659    8.2003   -1.0262
  -9.4192    8.1637   -1.2966  -9.4016    8.0970   -1.5756  -9.3956    8.0515   -1.8547
  -9.3495    8.0260   -2.1421  -9.3400    7.9886   -2.4328  -9.3245    7.9543   -2.7341
  -9.2992    7.9274   -3.0262  -9.2756    7.9182   -3.3210  -9.2431    7.8682   -3.6173
  -9.2200    7.8444   -3.9146  -9.1929    7.8220   -4.2123  -9.1670    7.8006   -4.5144
  -9.1300    7.7814   -4.8218  -9.0914    7.7606   -5.1273  -9.0582    7.7636   -5.4342
  -9.0277    7.7555   -5.7367  -9.0028    7.7403   -6.0389  -8.9781    7.7187   -6.3351
  -8.9514    7.6991   -6.6447  -8.9307    7.6793   -6.9582  -8.9065    7.6770   -7.2656
  -8.8856    7.6782   -7.5681  -8.8674    7.6744   -7.8727  -8.8522    7.6601   -8.1800
  -8.8378    7.6407   -8.4833  -8.8100    7.6384   -8.7757  -8.7740    7.6576   -9.0639
  -8.7355    7.6866   -9.3481  -8.6905    7.7204   -9.6386  -8.6700    7.7344   -9.9317
  -8.6410    7.7672  -10.2120  -8.5527    7.7969  -10.4771  -8.4711    7.8377  -10.7489
  -8.3951    7.8837  -11.0215  -8.3456    7.9174  -11.2984  -8.2917    7.9345  -11.5754
  -8.2278    7.9644  -11.8385  -8.1821    7.9908  -12.1105  -8.1273    8.0438  -12.3584
  -8.0155    8.1394  -12.5802  -9.3357    8.1578   -0.0695  -9.4931    8.4056   -0.1211
  -9.6181    8.6488   -0.1695  -9.6886    8.8831   -0.1443  -9.7718    9.1034   -0.0701
  -9.8566    9.2864    0.0805  -9.9322    9.3917    0.2804  -9.9624    9.4492    0.5152
  -9.9793    9.3606    0.7435  -9.9790    9.1651    0.9012  -9.9411    8.9068    0.9326
  -9.8580    8.6755    0.8155  -9.7402    8.5119    0.6312  -9.6342    8.4139    0.3843
  -9.5380    8.3025    0.1193  -9.4759    8.2080   -0.1342  -9.4442    8.1061   -0.3829
  -9.4063    8.0516   -0.6599  -9.3590    7.9916   -0.9446  -9.3538    7.9607   -1.2175
  -9.3182    7.8943   -1.5055  -9.3187    7.8502   -1.7883  -9.3314    7.8003   -2.0821
  -9.3105    7.7714   -2.3840  -9.2945    7.7344   -2.6814  -9.2858    7.7011   -2.9805
  -9.2615    7.6799   -3.2750  -9.2338    7.6457   -3.5696  -9.1946    7.6193   -3.8757
  -9.1620    7.6038   -4.1748  -9.1335    7.5865   -4.4732  -9.1001    7.5628   -4.7730
  -9.0581    7.5481   -5.0818  -9.0174    7.5425   -5.3904  -8.9850    7.5406   -5.6964
  -8.9557    7.5246   -6.0003  -8.9242    7.5056   -6.3085  -8.9046    7.4908   -6.6183
  -8.8785    7.4735   -6.9304  -8.8549    7.4660   -7.2431  -8.8333    7.4640   -7.5589
  -8.8135    7.4615   -7.8688  -8.7959    7.4498   -8.1746  -8.7547    7.4373   -8.4816
  -8.7283    7.4342   -8.7857  -8.7085    7.4437   -9.0889  -8.6963    7.4644   -9.3864
  -8.6749    7.4977   -9.6773  -8.6420    7.5143   -9.9692  -8.5933    7.5373  -10.2515
  -8.5398    7.5752  -10.5404  -8.5132    7.6125  -10.8269  -8.4522    7.6501  -11.0909
  -8.3604    7.6835  -11.3427  -8.2546    7.7020  -11.5952  -8.1948    7.7284  -11.8578
  -8.1237    7.7570  -12.1029  -8.0667    7.8177  -12.3673  -8.0111    7.8962  -12.6120
  -9.1242    8.2661   -0.0808  -9.2438    8.5069   -0.1226  -9.3396    8.7485   -0.1446
  -9.4218    8.9834   -0.0918  -9.5150    9.1819    0.0129  -9.5979    9.3437    0.1888
  -9.6547    9.4200    0.3994  -9.7104    9.4253    0.6200  -9.7358    9.3312    0.8607
  -9.7508    9.1228    1.0084  -9.7449    8.8606    1.0378  -9.6930    8.6128    0.9209
  -9.6146    8.4116    0.7401  -9.5240    8.2727    0.5015  -9.4363    8.1675    0.2321
  -9.3864    8.0253    0.0103  -9.3675    7.9078   -0.2749  -9.3504    7.8571   -0.5662
  -9.3378    7.7749   -0.8285  -9.3357    7.7368   -1.1381  -9.3302    7.6847   -1.4195
  -9.3253    7.6308   -1.7236  -9.3303    7.5859   -2.0181  -9.3257    7.5449   -2.3162
  -9.3204    7.5181   -2.6239  -9.3120    7.4697   -2.9183  -9.2937    7.4529   -3.2262
  -9.2613    7.4215   -3.5350  -9.2144    7.3966   -3.8394  -9.1716    7.3805   -4.1439
  -9.1416    7.3589   -4.4398  -9.1119    7.3455   -4.7423  -9.0660    7.3282   -5.0621
  -9.0183    7.3230   -5.3771  -8.9821    7.3162   -5.6870  -8.9515    7.3027   -5.9922
  -8.9195    7.2864   -6.3004  -8.8955    7.2753   -6.6100  -8.8775    7.2562   -6.9260
  -8.8614    7.2481   -7.2428  -8.8337    7.2495   -7.5567  -8.8013    7.2469   -7.8686
  -8.7812    7.2346   -8.1834  -8.7530    7.2193   -8.4977  -8.7233    7.2208   -8.8101
  -8.7108    7.2266   -9.1174  -8.7046    7.2425   -9.4212  -8.6845    7.2736   -9.7199
  -8.6650    7.2917  -10.0253  -8.6302    7.3201  -10.3276  -8.5612    7.3486  -10.6107
  -8.5291    7.3772  -10.8844  -8.4522    7.4077  -11.1496  -8.3758    7.4468  -11.4092
  -8.3012    7.4702  -11.6501  -8.2099    7.4850  -11.8982  -8.1499    7.5267  -12.1601
  -8.0838    7.5891  -12.4028  -8.0719    7.6630  -12.6544  -8.8894    8.3609   -0.0731
  -8.9943    8.6025   -0.1224  -9.0874    8.8438   -0.1204  -9.1670    9.0651   -0.0298
  -9.2522    9.2521    0.1121  -9.3351    9.3729    0.2916  -9.3937    9.4147    0.5383
  -9.4632    9.3697    0.7593  -9.4996    9.2816    0.9837  -9.5395    9.0599    1.1199
  -9.5524    8.7808    1.1444  -9.5547    8.5107    1.0316  -9.5188    8.2920    0.8546
  -9.4608    8.1225    0.6257  -9.4181    7.9823    0.3660  -9.3803    7.8652    0.1305
  -9.3390    7.7134   -0.1454  -9.3343    7.6319   -0.4751  -9.3369    7.5872   -0.7443
  -9.3507    7.5240   -1.0512  -9.3465    7.4704   -1.3574  -9.3449    7.4184   -1.6503
  -9.3421    7.3668   -1.9671  -9.3237    7.3229   -2.2661  -9.3128    7.2915   -2.5694
  -9.3021    7.2482   -2.8745  -9.2783    7.2295   -3.1817  -9.2443    7.2016   -3.4875
  -9.2059    7.1741   -3.7952  -9.1677    7.1576   -4.1042  -9.1341    7.1344   -4.4059
  -9.1043    7.1261   -4.7195  -9.0652    7.1149   -5.0362  -9.0166    7.1043   -5.3604
  -8.9823    7.0953   -5.6701  -8.9531    7.0814   -5.9786  -8.9241    7.0695   -6.2886
  -8.8983    7.0572   -6.6092  -8.8800    7.0407   -6.9342  -8.8609    7.0291   -7.2583
  -8.8358    7.0371   -7.5737  -8.8042    7.0317   -7.8836  -8.7755    7.0190   -8.1949
  -8.7518    7.0064   -8.5132  -8.7246    7.0090   -8.8338  -8.7066    7.0125   -9.1474
  -8.6923    7.0238   -9.4529  -8.6783    7.0484   -9.7543  -8.6495    7.0719  -10.0572
  -8.6105    7.0946  -10.3635  -8.5766    7.1154  -10.6611  -8.5306    7.1357  -10.9521
  -8.4644    7.1731  -11.2137  -8.4062    7.2054  -11.4738  -8.3660    7.2401  -11.7439
  -8.2935    7.2677  -11.9899  -8.2366    7.3100  -12.2345  -8.1761    7.3697  -12.4744
  -8.1651    7.4520  -12.7174  -8.6442    8.4621   -0.0563  -8.7505    8.6908   -0.0981
  -8.8374    8.9326   -0.0737  -8.9254    9.1302    0.0505  -9.0009    9.2942    0.2243
  -9.0821    9.3884    0.4390  -9.1562    9.3908    0.6670  -9.2183    9.3016    0.8955
  -9.2868    9.1738    1.1073  -9.3366    8.9411    1.2434  -9.3780    8.6659    1.2392
  -9.4066    8.3937    1.1392  -9.4129    8.1655    0.9807  -9.4052    7.9584    0.7632
  -9.3933    7.8008    0.4879  -9.3587    7.6503    0.2394  -9.3467    7.5449   -0.0700
  -9.3376    7.4565   -0.3500  -9.3420    7.3610   -0.6580  -9.3555    7.3225   -0.9708
  -9.3495    7.2654   -1.2823  -9.3301    7.2089   -1.5819  -9.3079    7.1551   -1.8779
  -9.2825    7.1104   -2.1988  -9.2630    7.0820   -2.5067  -9.2417    7.0354   -2.8183
  -9.2162    7.0157   -3.1270  -9.1798    6.9923   -3.4363  -9.1480    6.9625   -3.7497
  -9.1188    6.9417   -4.0566  -9.0923    6.9229   -4.3753  -9.0702    6.9133   -4.6936
  -9.0283    6.9026   -5.0182  -8.9912    6.8902   -5.3356  -8.9569    6.8769   -5.6464
  -8.9217    6.8655   -5.9559  -8.8920    6.8573   -6.2756  -8.8658    6.8459   -6.5985
  -8.8404    6.8332   -6.9234  -8.8141    6.8212   -7.2494  -8.7851    6.8263   -7.5668
  -8.7531    6.8253   -7.8815  -8.7218    6.8146   -8.2079  -8.6990    6.8018   -8.5378
  -8.6720    6.8037   -8.8622  -8.6576    6.8056   -9.1804  -8.6409    6.8106   -9.4952
  -8.6171    6.8319   -9.8047  -8.5908    6.8567  -10.1090  -8.5653    6.8726  -10.4107
  -8.5415    6.8898  -10.7097  -8.5066    6.9116  -11.0073  -8.4630    6.9371  -11.2945
  -8.4047    6.9756  -11.5629  -8.3740    7.0055  -11.8287  -8.3388    7.0458  -12.0909
  -8.2748    7.0841  -12.3423  -8.2438    7.1517  -12.5845  -8.2389    7.2352  -12.8175
  -8.4035    8.5599   -0.0359  -8.5061    8.7886   -0.0536  -8.5979    9.0122    0.0036
  -8.6789    9.1892    0.1591  -8.7587    9.3140    0.3489  -8.8379    9.3731    0.5763
  -8.9267    9.3524    0.8102  -8.9970    9.2364    1.0349  -9.0716    9.0511    1.2135
  -9.1372    8.8163    1.3319  -9.1972    8.5294    1.3155  -9.2461    8.2614    1.2334
  -9.2916    8.0087    1.0702  -9.3209    7.7964    0.8549  -9.3450    7.6232    0.6038
  -9.3394    7.4712    0.3180  -9.3293    7.3507    0.0366  -9.3228    7.2553   -0.2597
  -9.3303    7.1696   -0.5647  -9.3279    7.1223   -0.8852  -9.3054    7.0657   -1.1839
  -9.2776    7.0051   -1.4781  -9.2449    6.9575   -1.7985  -9.2124    6.9147   -2.1178
  -9.1837    6.8801   -2.4479  -9.1503    6.8407   -2.7610  -9.1219    6.8123   -3.0807
  -9.0936    6.7892   -3.3909  -9.0625    6.7595   -3.7026  -9.0373    6.7386   -4.0146
  -9.0142    6.7209   -4.3303  -8.9912    6.7165   -4.6525  -8.9528    6.7012   -4.9694
  -8.9123    6.6883   -5.2885  -8.8759    6.6779   -5.6082  -8.8418    6.6655   -5.9284
  -8.8169    6.6604   -6.2571  -8.7845    6.6499   -6.5889  -8.7570    6.6384   -6.9197
  -8.7210    6.6326   -7.2496  -8.6886    6.6300   -7.5712  -8.6629    6.6351   -7.8932
  -8.6302    6.6264   -8.2194  -8.5968    6.6187   -8.5537  -8.5719    6.6188   -8.8854
  -8.5536    6.6160   -9.2075  -8.5333    6.6231   -9.5254  -8.5225    6.6358   -9.8454
  -8.5117    6.6511  -10.1675  -8.4883    6.6601  -10.4830  -8.4756    6.6794  -10.7842
  -8.4454    6.6931  -11.0834  -8.4215    6.7114  -11.3742  -8.3951    6.7425  -11.6546
  -8.3739    6.7679  -11.9235  -8.3652    6.8110  -12.1875  -8.3349    6.8589  -12.4465
  -8.2810    6.9196  -12.6904  -8.2384    7.0032  -12.9265  -8.1665    8.6651   -0.0174
  -8.2603    8.8910    0.0039  -8.3560    9.0897    0.0963  -8.4372    9.2412    0.2679
  -8.5166    9.3267    0.4759  -8.6015    9.3400    0.7056  -8.7020    9.2877    0.9276
  -8.7768    9.1468    1.1433  -8.8621    8.9430    1.2999  -8.9379    8.6814    1.4004
  -9.0123    8.4045    1.3848  -9.0768    8.1280    1.2915  -9.1481    7.8685    1.1455
  -9.2122    7.6458    0.9368  -9.2486    7.4526    0.6849  -9.2641    7.2982    0.4138
  -9.2625    7.1614    0.1281  -9.2679    7.0653   -0.1778  -9.2767    6.9776   -0.4778
  -9.2674    6.9283   -0.7848  -9.2240    6.8704   -1.0804  -9.1878    6.8253   -1.4040
  -9.1517    6.7728   -1.7312  -9.1150    6.7295   -2.0653  -9.0827    6.6907   -2.3860
  -9.0470    6.6467   -2.6997  -9.0138    6.6184   -3.0132  -8.9841    6.6002   -3.3305
  -8.9489    6.5747   -3.6469  -8.9187    6.5560   -3.9685  -8.8924    6.5428   -4.2942
  -8.8662    6.5353   -4.6217  -8.8343    6.5231   -4.9448  -8.7960    6.5063   -5.2696
  -8.7596    6.4951   -5.5915  -8.7289    6.4846   -5.9188  -8.7025    6.4817   -6.2477
  -8.6722    6.4710   -6.5789  -8.6402    6.4630   -6.9141  -8.6056    6.4561   -7.2491
  -8.5687    6.4521   -7.5794  -8.5450    6.4568   -7.9033  -8.5173    6.4493   -8.2338
  -8.4930    6.4395   -8.5660  -8.4640    6.4365   -8.8947  -8.4392    6.4381   -9.2226
  -8.4308    6.4351   -9.5518  -8.4256    6.4494   -9.8817  -8.4081    6.4625  -10.2102
  -8.3916    6.4671  -10.5365  -8.3690    6.4796  -10.8539  -8.3495    6.4901  -11.1578
  -8.3389    6.5000  -11.4584  -8.3227    6.5171  -11.7470  -8.3190    6.5433  -12.0319
  -8.3052    6.5809  -12.3061  -8.2805    6.6279  -12.5684  -8.2554    6.6853  -12.8209
  -8.2307    6.7699  -13.0468  -7.9263    8.7556    0.0061  -8.0134    8.9889    0.0539
  -8.1065    9.1645    0.1883  -8.1941    9.2851    0.3684  -8.2882    9.3450    0.5989
  -8.3807    9.3140    0.8418  -8.4812    9.2101    1.0508  -8.5660    9.0432    1.2437
  -8.6453    8.8267    1.3824  -8.7406    8.5732    1.4563  -8.8187    8.2822    1.4402
  -8.9121    8.0175    1.3711  -8.9973    7.7387    1.2252  -9.0678    7.5140    1.0210
  -9.1072    7.3081    0.7733  -9.1446    7.1394    0.5089  -9.1644    6.9959    0.2269
  -9.1805    6.8895   -0.0762  -9.1795    6.7977   -0.3881  -9.1656    6.7395   -0.7015
  -9.1226    6.6846   -1.0258  -9.0762    6.6420   -1.3475  -9.0367    6.5990   -1.6652
  -9.0009    6.5536   -1.9829  -8.9697    6.5127   -2.2955  -8.9330    6.4696   -2.6181
  -8.8934    6.4397   -2.9505  -8.8583    6.4174   -3.2834  -8.8261    6.3989   -3.6079
  -8.7929    6.3822   -3.9296  -8.7628    6.3676   -4.2581  -8.7388    6.3622   -4.5795
  -8.7089    6.3516   -4.9042  -8.6722    6.3318   -5.2234  -8.6371    6.3215   -5.5468
  -8.6012    6.3129   -5.8766  -8.5740    6.3132   -6.2127  -8.5429    6.3058   -6.5500
  -8.5172    6.2982   -6.8941  -8.4803    6.2911   -7.2367  -8.4414    6.2878   -7.5761
  -8.4177    6.2845   -7.9108  -8.3961    6.2781   -8.2416  -8.3778    6.2641   -8.5720
  -8.3538    6.2603   -8.9046  -8.3309    6.2578   -9.2418  -8.3128    6.2650   -9.5825
  -8.3095    6.2752   -9.9186  -8.2944    6.2837  -10.2538  -8.2806    6.2824  -10.5902
  -8.2609    6.2899  -10.9204  -8.2421    6.2943  -11.2447  -8.2356    6.2999  -11.5529
  -8.2296    6.3085  -11.8596  -8.2287    6.3313  -12.1510  -8.2172    6.3597  -12.4336
  -8.2054    6.3998  -12.6987  -8.1957    6.4523  -12.9529  -8.1966    6.5261  -13.1840
  -7.6878    8.8433    0.0237  -7.7635    9.0686    0.1002  -7.8602    9.2307    0.2653
  -7.9647    9.3186    0.4836  -8.0682    9.3464    0.7146  -8.1645    9.2913    0.9535
  -8.2556    9.1500    1.1658  -8.3452    8.9620    1.3300  -8.4461    8.7263    1.4655
  -8.5425    8.4493    1.5182  -8.6288    8.1686    1.4970  -8.7273    7.8909    1.4324
  -8.8135    7.6329    1.2934  -8.8870    7.3921    1.0907  -8.9536    7.1810    0.8523
  -8.9981    6.9993    0.5858  -9.0381    6.8483    0.2941  -9.0567    6.7244   -0.0072
  -9.0595    6.6308   -0.3228  -9.0403    6.5601   -0.6381  -8.9997    6.5094   -0.9413
  -8.9536    6.4722   -1.2531  -8.9115    6.4340   -1.5793  -8.8719    6.3874   -1.9024
  -8.8369    6.3405   -2.2276  -8.8052    6.3036   -2.5482  -8.7672    6.2745   -2.8780
  -8.7315    6.2518   -3.2102  -8.6958    6.2288   -3.5286  -8.6635    6.2121   -3.8539
  -8.6327    6.2007   -4.1774  -8.6058    6.1977   -4.5159  -8.5804    6.1903   -4.8519
  -8.5398    6.1666   -5.1871  -8.4984    6.1537   -5.5153  -8.4653    6.1527   -5.8460
  -8.4367    6.1501   -6.1836  -8.4139    6.1439   -6.5251  -8.3880    6.1358   -6.8670
  -8.3563    6.1296   -7.2116  -8.3193    6.1227   -7.5608  -8.2936    6.1156   -7.9036
  -8.2737    6.1066   -8.2447  -8.2562    6.1004   -8.5898  -8.2343    6.0924   -8.9341
  -8.2128    6.0923   -9.2804  -8.1980    6.0947   -9.6262  -8.1910    6.1003   -9.9682
  -8.1807    6.1045  -10.3081  -8.1575    6.1093  -10.6484  -8.1480    6.1065  -10.9923
  -8.1366    6.1055  -11.3254  -8.1343    6.1020  -11.6546  -8.1230    6.1133  -11.9744
  -8.1199    6.1245  -12.2839  -8.1033    6.1506  -12.5736  -8.1001    6.1835  -12.8460
  -8.1209    6.2316  -13.0999  -8.1339    6.2940  -13.3439  -7.4392    8.9272    0.0544
  -7.5242    9.1291    0.1639  -7.6286    9.2871    0.3426  -7.7377    9.3325    0.5784
  -7.8455    9.3195    0.8223  -7.9453    9.2396    1.0506  -8.0351    9.0914    1.2553
  -8.1306    8.8812    1.4221  -8.2425    8.6442    1.5336  -8.3349    8.3617    1.5706
  -8.4264    8.0600    1.5357  -8.5283    7.7856    1.4522  -8.6144    7.5237    1.3295
  -8.6978    7.2822    1.1467  -8.7753    7.0708    0.9150  -8.8368    6.8745    0.6488
  -8.8814    6.7195    0.3641  -8.9027    6.5849    0.0696  -8.9100    6.4837   -0.2311
  -8.8964    6.4009   -0.5396  -8.8633    6.3405   -0.8587  -8.8263    6.3035   -1.1877
  -8.7845    6.2649   -1.5134  -8.7406    6.2214   -1.8303  -8.7015    6.1769   -2.1535
  -8.6664    6.1403   -2.4797  -8.6305    6.1162   -2.8041  -8.5951    6.0960   -3.1257
  -8.5582    6.0737   -3.4630  -8.5228    6.0561   -3.7989  -8.4898    6.0471   -4.1393
  -8.4661    6.0459   -4.4758  -8.4388    6.0380   -4.8153  -8.4020    6.0127   -5.1488
  -8.3611    5.9915   -5.4840  -8.3333    5.9927   -5.8264  -8.3037    5.9915   -6.1711
  -8.2812    5.9820   -6.5154  -8.2543    5.9746   -6.8607  -8.2268    5.9650   -7.2014
  -8.1945    5.9623   -7.5456  -8.1665    5.9526   -7.8971  -8.1498    5.9442   -8.2498
  -8.1297    5.9404   -8.6032  -8.1138    5.9302   -8.9550  -8.0937    5.9308   -9.3053
  -8.0791    5.9307   -9.6587  -8.0647    5.9341  -10.0109  -8.0601    5.9326  -10.3611
  -8.0397    5.9354  -10.7081  -8.0311    5.9328  -11.0548  -8.0210    5.9270  -11.4027
  -8.0184    5.9216  -11.7458  -8.0122    5.9204  -12.0839  -7.9999    5.9328  -12.4098
  -7.9897    5.9403  -12.7274  -7.9936    5.9703  -13.0163  -8.0092    6.0116  -13.2736
  -8.0344    6.0700  -13.5142  -7.2017    9.0063    0.0966  -7.2956    9.2001    0.2389
  -7.4017    9.3230    0.4333  -7.5141    9.3503    0.6665  -7.6137    9.2993    0.9087
  -7.7148    9.1821    1.1352  -7.8134    9.0205    1.3343  -7.9166    8.8073    1.4872
  -8.0324    8.5501    1.5814  -8.1259    8.2672    1.6133  -8.2235    7.9836    1.5721
  -8.3092    7.7004    1.4840  -8.4078    7.4267    1.3553  -8.5015    7.1736    1.1775
  -8.5896    6.9484    0.9540  -8.6516    6.7551    0.7049  -8.7069    6.5928    0.4307
  -8.7320    6.4473    0.1548  -8.7499    6.3368   -0.1448  -8.7491    6.2530   -0.4586
  -8.7273    6.1833   -0.7838  -8.6990    6.1357   -1.1166  -8.6575    6.0925   -1.4427
  -8.6091    6.0513   -1.7662  -8.5660    6.0115   -2.0936  -8.5294    5.9811   -2.4205
  -8.4887    5.9577   -2.7466  -8.4527    5.9401   -3.0736  -8.4187    5.9251   -3.3997
  -8.3785    5.9093   -3.7395  -8.3460    5.9032   -4.0794  -8.3186    5.8987   -4.4252
  -8.2975    5.8879   -4.7635  -8.2641    5.8593   -5.1054  -8.2274    5.8402   -5.4492
  -8.1997    5.8390   -5.7987  -8.1742    5.8375   -6.1445  -8.1437    5.8287   -6.4925
  -8.1196    5.8147   -6.8408  -8.0938    5.8061   -7.1891  -8.0632    5.8031   -7.5415
  -8.0392    5.7958   -7.8956  -8.0239    5.7850   -8.2496  -8.0086    5.7779   -8.6072
  -7.9923    5.7730   -8.9661  -7.9832    5.7649   -9.3251  -7.9632    5.7668   -9.6829
  -7.9484    5.7653  -10.0405  -7.9372    5.7654  -10.3976  -7.9197    5.7668  -10.7540
  -7.9111    5.7632  -11.1059  -7.8996    5.7605  -11.4642  -7.8895    5.7559  -11.8184
  -7.8828    5.7507  -12.1723  -7.8728    5.7540  -12.5192  -7.8613    5.7650  -12.8562
  -7.8546    5.7723  -13.1802  -7.8748    5.7944  -13.4582  -7.9107    5.8346  -13.6965
  -6.9731    9.0750    0.1265  -7.0675    9.2612    0.3003  -7.1777    9.3503    0.5263
  -7.2909    9.3529    0.7709  -7.3823    9.2785    1.0150  -7.4817    9.1392    1.2225
  -7.5833    8.9602    1.4083  -7.6949    8.7378    1.5435  -7.8105    8.4825    1.6229
  -7.9162    8.1894    1.6480  -8.0070    7.9020    1.6093  -8.1051    7.6148    1.5186
  -8.2079    7.3396    1.3891  -8.2978    7.0880    1.2255  -8.3777    6.8554    1.0180
  -8.4590    6.6562    0.7738  -8.5138    6.4766    0.5125  -8.5579    6.3242    0.2338
  -8.5846    6.2002   -0.0698  -8.5962    6.1099   -0.3898  -8.5849    6.0320   -0.7180
  -8.5656    5.9711   -1.0472  -8.5241    5.9222   -1.3746  -8.4775    5.8836   -1.7007
  -8.4348    5.8476   -2.0277  -8.3929    5.8180   -2.3588  -8.3530    5.7991   -2.6866
  -8.3140    5.7807   -3.0201  -8.2756    5.7661   -3.3593  -8.2407    5.7587   -3.6939
  -8.2055    5.7543   -4.0346  -8.1782    5.7530   -4.3787  -8.1510    5.7393   -4.7237
  -8.1215    5.7141   -5.0711  -8.0865    5.6961   -5.4186  -8.0654    5.6917   -5.7706
  -8.0392    5.6854   -6.1220  -8.0124    5.6698   -6.4655  -7.9853    5.6603   -6.8168
  -7.9602    5.6534   -7.1684  -7.9389    5.6444   -7.5222  -7.9188    5.6328   -7.8801
  -7.9058    5.6247   -8.2379  -7.8895    5.6186   -8.5969  -7.8749    5.6150   -8.9584
  -7.8646    5.6061   -9.3215  -7.8483    5.6036   -9.6849  -7.8311    5.6014  -10.0478
  -7.8170    5.5999  -10.4120  -7.8005    5.5991  -10.7775  -7.7835    5.6026  -11.1448
  -7.7687    5.6013  -11.5105  -7.7639    5.5944  -11.8763  -7.7538    5.5913  -12.2389
  -7.7371    5.5919  -12.6002  -7.7284    5.5912  -12.9590  -7.7330    5.5827  -13.3094
  -7.7353    5.5799  -13.6433  -7.7574    5.6105  -13.9017  -6.7426    9.1360    0.1629
  -6.8357    9.3002    0.3626  -6.9502    9.3686    0.6067  -7.0538    9.3372    0.8575
  -7.1539    9.2473    1.1017  -7.2520    9.0857    1.3138  -7.3540    8.8933    1.4838
  -7.4655    8.6647    1.6020  -7.5900    8.4100    1.6658  -7.7007    8.1190    1.6796
  -7.7917    7.8183    1.6391  -7.8906    7.5319    1.5512  -7.9889    7.2654    1.4330
  -8.0902    7.0098    1.2746  -8.1787    6.7713    1.0665  -8.2567    6.5607    0.8370
  -8.3179    6.3759    0.5810  -8.3703    6.2147    0.2946  -8.4112    6.0832   -0.0115
  -8.4312    5.9736   -0.3293  -8.4313    5.8858   -0.6522  -8.4155    5.8143   -0.9768
  -8.3839    5.7613   -1.2972  -8.3417    5.7218   -1.6203  -8.2998    5.6886   -1.9510
  -8.2575    5.6622   -2.2854  -8.2156    5.6407   -2.6237  -8.1770    5.6249   -2.9629
  -8.1389    5.6124   -3.3071  -8.1035    5.6064   -3.6552  -8.0697    5.6043   -4.0004
  -8.0387    5.6024   -4.3481  -8.0084    5.5906   -4.6944  -7.9741    5.5691   -5.0428
  -7.9465    5.5519   -5.3901  -7.9264    5.5441   -5.7370  -7.9021    5.5350   -6.0837
  -7.8749    5.5217   -6.4335  -7.8474    5.5106   -6.7857  -7.8276    5.4999   -7.1442
  -7.8103    5.4879   -7.5026  -7.7942    5.4754   -7.8624  -7.7807    5.4675   -8.2235
  -7.7697    5.4595   -8.5873  -7.7548    5.4548   -8.9507  -7.7410    5.4485   -9.3154
  -7.7270    5.4435   -9.6822  -7.7015    5.4450  -10.0500  -7.6866    5.4442  -10.4172
  -7.6704    5.4442  -10.7880  -7.6539    5.4480  -11.1593  -7.6404    5.4458  -11.5299
  -7.6303    5.4417  -11.9020  -7.6222    5.4364  -12.2759  -7.6084    5.4344  -12.6501
  -7.5959    5.4316  -13.0223  -7.5957    5.4209  -13.3939  -7.6069    5.4103  -13.7597
  -7.5934    5.3990  -14.1145  -6.5044    9.1872    0.2020  -6.6114    9.3266    0.4178
  -6.7137    9.3717    0.6763  -6.8243    9.3257    0.9302  -6.9171    9.2157    1.1678
  -7.0227    9.0486    1.3707  -7.1218    8.8322    1.5423  -7.2361    8.5881    1.6563
  -7.3615    8.3262    1.7062  -7.4752    8.0530    1.7061  -7.5722    7.7612    1.6644
  -7.6558    7.4736    1.5854  -7.7597    7.1991    1.4652  -7.8815    6.9387    1.3029
  -7.9659    6.6998    1.1164  -8.0519    6.4794    0.8903  -8.1218    6.2810    0.6272
  -8.1785    6.1153    0.3451  -8.2284    5.9751    0.0430  -8.2515    5.8497   -0.2612
  -8.2633    5.7522   -0.5671  -8.2545    5.6737   -0.8849  -8.2308    5.6133   -1.2128
  -8.1975    5.5666   -1.5456  -8.1610    5.5365   -1.8818  -8.1191    5.5111   -2.2252
  -8.0774    5.4906   -2.5663  -8.0375    5.4719   -2.9086  -8.0028    5.4597   -3.2505
  -7.9713    5.4539   -3.5930  -7.9400    5.4509   -3.9413  -7.9077    5.4487   -4.2907
  -7.8720    5.4396   -4.6396  -7.8344    5.4217   -4.9911  -7.8065    5.4038   -5.3404
  -7.7886    5.3944   -5.6895  -7.7682    5.3812   -6.0379  -7.7394    5.3722   -6.3923
  -7.7139    5.3584   -6.7503  -7.6942    5.3455   -7.1074  -7.6818    5.3339   -7.4686
  -7.6693    5.3189   -7.8321  -7.6591    5.3084   -8.1979  -7.6447    5.3026   -8.5640
  -7.6268    5.3002   -8.9302  -7.6092    5.2966   -9.2965  -7.5891    5.2962   -9.6652
  -7.5703    5.2925  -10.0342  -7.5526    5.2921  -10.4050  -7.5346    5.2966  -10.7776
  -7.5187    5.2968  -11.1517  -7.5071    5.2937  -11.5272  -7.4988    5.2895  -11.9039
  -7.4895    5.2842  -12.2824  -7.4792    5.2798  -12.6618  -7.4780    5.2684  -13.0446
  -7.4843    5.2539  -13.4288  -7.4932    5.2385  -13.8137  -7.4964    5.2203  -14.1991
  -6.2685    9.2187    0.2161  -6.3697    9.3448    0.4573  -6.4748    9.3718    0.7218
  -6.5854    9.3168    0.9763  -6.6901    9.1911    1.2188  -6.7890    9.0128    1.4186
  -6.8886    8.7906    1.5845  -6.9991    8.5351    1.6931  -7.1344    8.2666    1.7389
  -7.2400    7.9861    1.7332  -7.3412    7.7067    1.6875  -7.4443    7.4117    1.6082
  -7.5393    7.1319    1.4881  -7.6338    6.8796    1.3404  -7.7526    6.6338    1.1549
  -7.8411    6.3996    0.9358  -7.9200    6.1979    0.6797  -7.9812    6.0221    0.3991
  -8.0287    5.8722    0.1098  -8.0653    5.7431   -0.1896  -8.0819    5.6285   -0.4998
  -8.0839    5.5399   -0.8172  -8.0712    5.4754   -1.1471  -8.0485    5.4238   -1.4775
  -8.0205    5.3889   -1.8149  -7.9814    5.3639   -2.1578  -7.9396    5.3402   -2.5022
  -7.9000    5.3207   -2.8438  -7.8667    5.3062   -3.1924  -7.8385    5.3007   -3.5413
  -7.8087    5.2969   -3.8878  -7.7768    5.2921   -4.2362  -7.7390    5.2838   -4.5874
  -7.7035    5.2674   -4.9397  -7.6737    5.2526   -5.2931  -7.6534    5.2399   -5.6471
  -7.6311    5.2313   -6.0029  -7.6045    5.2208   -6.3608  -7.5842    5.2054   -6.7177
  -7.5649    5.1916   -7.0760  -7.5540    5.1793   -7.4380  -7.5396    5.1676   -7.8021
  -7.5262    5.1587   -8.1665  -7.5062    5.1557   -8.5309  -7.4929    5.1500   -8.8961
  -7.4759    5.1454   -9.2645  -7.4523    5.1481   -9.6341  -7.4341    5.1445  -10.0049
  -7.4172    5.1452  -10.3746  -7.4029    5.1452  -10.7447  -7.3864    5.1467  -11.1169
  -7.3724    5.1453  -11.4910  -7.3650    5.1388  -11.8658  -7.3546    5.1347  -12.2421
  -7.3525    5.1242  -12.6182  -7.3558    5.1088  -12.9930  -7.3674    5.0900  -13.3651
  -7.3827    5.0679  -13.7313  -7.3955    5.0589  -14.0878  -6.0332    9.2594    0.2383
  -6.1335    9.3588    0.4917  -6.2377    9.3713    0.7564  -6.3483    9.3076    1.0186
  -6.4543    9.1712    1.2555  -6.5513    8.9812    1.4562  -6.6581    8.7616    1.6116
  -6.7655    8.4945    1.7200  -6.8954    8.2177    1.7654  -7.0021    7.9333    1.7621
  -7.1098    7.6450    1.7147  -7.2171    7.3620    1.6364  -7.3170    7.0768    1.5205
  -7.4280    6.8049    1.3655  -7.5258    6.5547    1.1880  -7.6250    6.3255    0.9802
  -7.7096    6.1219    0.7339  -7.7742    5.9416    0.4601  -7.8259    5.7789    0.1732
  -7.8648    5.6363   -0.1238  -7.8926    5.5171   -0.4233  -7.9122    5.4214   -0.7377
  -7.9072    5.3462   -1.0669  -7.8954    5.2889   -1.4005  -7.8767    5.2467   -1.7425
  -7.8432    5.2135   -2.0877  -7.8041    5.1888   -2.4347  -7.7663    5.1680   -2.7844
  -7.7333    5.1546   -3.1356  -7.7032    5.1468   -3.4836  -7.6765    5.1432   -3.8310
  -7.6433    5.1356   -4.1824  -7.6118    5.1223   -4.5336  -7.5773    5.1108   -4.8850
  -7.5453    5.0981   -5.2389  -7.5169    5.0903   -5.5918  -7.4968    5.0804   -5.9466
  -7.4746    5.0672   -6.3032  -7.4533    5.0534   -6.6630  -7.4311    5.0460   -7.0259
  -7.4212    5.0302   -7.3888  -7.4059    5.0182   -7.7536  -7.3894    5.0092   -8.1165
  -7.3715    5.0053   -8.4800  -7.3532    5.0039   -8.8466  -7.3325    5.0049   -9.2132
  -7.3104    5.0054   -9.5812  -7.2898    5.0040   -9.9493  -7.2775    5.0010  -10.3152
  -7.2639    4.9990  -10.6855  -7.2493    4.9991  -11.0554  -7.2425    4.9906  -11.4251
  -7.2294    4.9869  -11.7940  -7.2236    4.9785  -12.1605  -7.2285    4.9597  -12.5248
  -7.2408    4.9380  -12.8842  -7.2531    4.9128  -13.2373  -7.2700    4.8904  -13.5802
  -7.2643    4.8335  -13.8287  -5.7999    9.3006    0.2449  -5.8960    9.3684    0.5095
  -6.0009    9.3692    0.7802  -6.1048    9.2938    1.0432  -6.2065    9.1520    1.2754
  -6.3097    8.9579    1.4722  -6.4136    8.7215    1.6343  -6.5325    8.4628    1.7342
  -6.6376    8.1801    1.7849  -6.7667    7.8967    1.7861  -6.8697    7.5972    1.7456
  -6.9899    7.3153    1.6706  -7.1009    7.0248    1.5567  -7.1994    6.7501    1.4101
  -7.3018    6.4930    1.2310  -7.4025    6.2619    1.0225  -7.4875    6.0522    0.7785
  -7.5612    5.8699    0.5199  -7.6209    5.6994    0.2408  -7.6654    5.5455   -0.0472
  -7.7021    5.4093   -0.3523  -7.7310    5.3058   -0.6692  -7.7373    5.2244   -0.9982
  -7.7349    5.1603   -1.3343  -7.7248    5.1062   -1.6744  -7.7028    5.0669   -2.0193
  -7.6692    5.0358   -2.3637  -7.6363    5.0170   -2.7135  -7.6022    5.0016   -3.0641
  -7.5694    4.9943   -3.4131  -7.5400    4.9905   -3.7646  -7.5138    4.9808   -4.1148
  -7.4808    4.9656   -4.4677  -7.4497    4.9510   -4.8236  -7.4174    4.9414   -5.1772
  -7.3874    4.9363   -5.5326  -7.3670    4.9249   -5.8878  -7.3435    4.9156   -6.2467
  -7.3190    4.9055   -6.6085  -7.3023    4.8943   -6.9684  -7.2836    4.8830   -7.3303
  -7.2683    4.8716   -7.6915  -7.2454    4.8674   -8.0538  -7.2300    4.8615   -8.4187
  -7.2133    4.8581   -8.7831  -7.1878    4.8627   -9.1477  -7.1622    4.8681   -9.5130
  -7.1446    4.8662   -9.8779  -7.1313    4.8597  -10.2427  -7.1214    4.8529  -10.6069
  -7.1040    4.8549  -10.9695  -7.0977    4.8424  -11.3295  -7.0939    4.8292  -11.6876
  -7.0937    4.8141  -12.0428  -7.1022    4.7913  -12.3941  -7.1169    4.7631  -12.7373
  -7.1319    4.7334  -13.0694  -7.1391    4.6757  -13.3390  -7.1386    4.5999  -13.5684
  -5.5681    9.3419    0.2609  -5.6598    9.3778    0.5260  -5.7589    9.3612    0.8027
  -5.8632    9.2745    1.0611  -5.9623    9.1251    1.2899  -6.0634    8.9297    1.4827
  -6.1727    8.6920    1.6375  -6.2871    8.4264    1.7388  -6.4008    8.1458    1.7949
  -6.5294    7.8578    1.8032  -6.6467    7.5630    1.7687  -6.7574    7.2617    1.7005
  -6.8777    6.9824    1.5937  -6.9725    6.7058    1.4518  -7.0713    6.4501    1.2784
  -7.1731    6.2118    1.0671  -7.2580    6.0054    0.8353  -7.3378    5.8108    0.5779
  -7.4053    5.6319    0.3019  -7.4569    5.4660    0.0185  -7.5043    5.3178   -0.2833
  -7.5407    5.1999   -0.6058  -7.5575    5.1113   -0.9335  -7.5653    5.0373   -1.2660
  -7.5660    4.9760   -1.6070  -7.5538    4.9258   -1.9512  -7.5268    4.8859   -2.3010
  -7.5009    4.8663   -2.6477  -7.4693    4.8514   -2.9951  -7.4358    4.8408   -3.3458
  -7.4046    4.8380   -3.6924  -7.3811    4.8243   -4.0453  -7.3495    4.8128   -4.3991
  -7.3172    4.7975   -4.7553  -7.2846    4.7914   -5.1114  -7.2548    4.7839   -5.4654
  -7.2351    4.7770   -5.8257  -7.2085    4.7675   -6.1854  -7.1863    4.7562   -6.5451
  -7.1599    4.7495   -6.9021  -7.1419    4.7409   -7.2632  -7.1241    4.7314   -7.6238
  -7.1003    4.7275   -7.9870  -7.0824    4.7221   -8.3481  -7.0649    4.7167   -8.7064
  -7.0401    4.7210   -9.0673  -7.0147    4.7269   -9.4277  -6.9980    4.7228   -9.7876
  -6.9867    4.7129  -10.1471  -6.9702    4.7128  -10.5032  -6.9578    4.7031  -10.8563
  -6.9561    4.6877  -11.2071  -6.9533    4.6707  -11.5556  -6.9588    4.6471  -11.8993
  -6.9705    4.6175  -12.2357  -6.9853    4.5833  -12.5605  -6.9877    4.5324  -12.8411
  -6.9982    4.4625  -13.0885  -6.9875    4.3806  -13.3072  -5.3145    9.3849    0.2641
  -5.4194    9.3960    0.5453  -5.5142    9.3569    0.8162  -5.6175    9.2551    1.0776
  -5.7205    9.0966    1.3018  -5.8135    8.8950    1.4926  -5.9382    8.6579    1.6371
  -6.0261    8.3840    1.7400  -6.1603    8.1083    1.8000  -6.2747    7.8150    1.8086
  -6.4199    7.5208    1.7826  -6.5320    7.2292    1.7193  -6.6446    6.9391    1.6211
  -6.7444    6.6647    1.4866  -6.8431    6.3990    1.3133  -6.9407    6.1690    1.1123
  -7.0320    5.9476    0.8770  -7.1155    5.7507    0.6217  -7.1835    5.5650    0.3550
  -7.2448    5.3886    0.0790  -7.3017    5.2342   -0.2233  -7.3440    5.1123   -0.5346
  -7.3714    5.0065   -0.8607  -7.3886    4.9235   -1.1956  -7.4001    4.8536   -1.5335
  -7.3945    4.7952   -1.8771  -7.3767    4.7519   -2.2179  -7.3554    4.7225   -2.5649
  -7.3300    4.7062   -2.9108  -7.2963    4.6986   -3.2599  -7.2617    4.6916   -3.6117
  -7.2368    4.6798   -3.9690  -7.2062    4.6668   -4.3226  -7.1723    4.6554   -4.6782
  -7.1438    4.6444   -5.0359  -7.1165    4.6434   -5.3942  -7.1000    4.6308   -5.7521
  -7.0756    4.6187   -6.1118  -7.0412    4.6154   -6.4703  -7.0181    4.6072   -6.8315
  -6.9997    4.5964   -7.1897  -6.9719    4.5978   -7.5471  -6.9629    4.5805   -7.9023
  -6.9407    4.5775   -8.2617  -6.9106    4.5789   -8.6150  -6.8841    4.5822   -8.9701
  -6.8638    4.5847   -9.3247  -6.8467    4.5797   -9.6783  -6.8296    4.5774  -10.0285
  -6.8134    4.5676  -10.3756  -6.8160    4.5450  -10.7215  -6.8122    4.5272  -11.0647
  -6.8156    4.5027  -11.4027  -6.8238    4.4735  -11.7328  -6.8314    4.4394  -12.0535
  -6.8440    4.3861  -12.3408  -6.8494    4.3264  -12.6004  -6.8602    4.2487  -12.8361
  -6.8479    4.1538  -13.0444  -5.0699    9.4233    0.2765  -5.1696    9.4170    0.5554
  -5.2656    9.3557    0.8321  -5.3728    9.2413    1.0842  -5.4683    9.0719    1.3098
  -5.5620    8.8625    1.4929  -5.6759    8.6264    1.6317  -5.7816    8.3587    1.7330
  -5.9108    8.0730    1.7994  -6.0419    7.7822    1.8132  -6.1703    7.4999    1.7943
  -6.2962    7.2072    1.7371  -6.4080    6.9133    1.6435  -6.5116    6.6306    1.5171
  -6.6081    6.3634    1.3489  -6.7052    6.1159    1.1437  -6.7980    5.8978    0.9198
  -6.8884    5.6922    0.6696  -6.9631    5.4996    0.4107  -7.0333    5.3092    0.1359
  -7.0936    5.1559   -0.1623  -7.1425    5.0215   -0.4707  -7.1798    4.9085   -0.7889
  -7.2045    4.8165   -1.1151  -7.2223    4.7404   -1.4533  -7.2239    4.6784   -1.7889
  -7.2186    4.6265   -2.1310  -7.2064    4.5874   -2.4771  -7.1805    4.5685   -2.8266
  -7.1526    4.5578   -3.1796  -7.1207    4.5462   -3.5381  -7.0877    4.5369   -3.8926
  -7.0536    4.5269   -4.2448  -7.0260    4.5152   -4.6012  -6.9974    4.5055   -4.9579
  -6.9732    4.5015   -5.3167  -6.9493    4.5001   -5.6744  -6.9281    4.4830   -6.0298
  -6.8945    4.4797   -6.3880  -6.8661    4.4747   -6.7439  -6.8443    4.4659   -7.1000
  -6.8162    4.4659   -7.4537  -6.8040    4.4533   -7.8071  -6.7779    4.4508   -8.1557
  -6.7489    4.4483   -8.5067  -6.7228    4.4508   -8.8604  -6.7125    4.4418   -9.2078
  -6.6908    4.4371   -9.5505  -6.6673    4.4347   -9.8904  -6.6619    4.4151  -10.2341
  -6.6657    4.3887  -10.5733  -6.6695    4.3600  -10.9056  -6.6706    4.3330  -11.2325
  -6.6884    4.2905  -11.5475  -6.6908    4.2460  -11.8408  -6.7014    4.1865  -12.1088
  -6.7126    4.1167  -12.3584  -6.7078    4.0372  -12.5827  -6.6994    3.9367  -12.7764
  -4.8246    9.4594    0.2858  -4.9321    9.4327    0.5720  -5.0255    9.3541    0.8449
  -5.1237    9.2269    1.0934  -5.2272    9.0514    1.3083  -5.3239    8.8331    1.4898
  -5.4273    8.5929    1.6278  -5.5415    8.3281    1.7306  -5.6658    8.0430    1.7947
  -5.7888    7.7619    1.8174  -5.9209    7.4722    1.8043  -6.0520    7.1788    1.7538
  -6.1636    6.8914    1.6683  -6.2721    6.5989    1.5447  -6.3714    6.3312    1.3793
  -6.4608    6.0810    1.1806  -6.5614    5.8508    0.9539  -6.6477    5.6458    0.7234
  -6.7374    5.4429    0.4746  -6.8146    5.2480    0.2065  -6.8762    5.0869   -0.0941
  -6.9333    4.9407   -0.3969  -6.9810    4.8212   -0.7133  -7.0122    4.7194   -1.0381
  -7.0324    4.6347   -1.3685  -7.0459    4.5681   -1.7054  -7.0475    4.5104   -2.0477
  -7.0450    4.4681   -2.3981  -7.0236    4.4386   -2.7493  -6.9996    4.4216   -3.1041
  -6.9742    4.4083   -3.4566  -6.9339    4.3996   -3.8068  -6.8968    4.3952   -4.1642
  -6.8705    4.3840   -4.5211  -6.8438    4.3750   -4.8767  -6.8199    4.3681   -5.2318
  -6.7934    4.3684   -5.5850  -6.7686    4.3595   -5.9385  -6.7372    4.3553   -6.2925
  -6.7048    4.3498   -6.6464  -6.6818    4.3430   -6.9981  -6.6556    4.3384   -7.3489
  -6.6364    4.3334   -7.6978  -6.6104    4.3275   -8.0472  -6.5865    4.3175   -8.3939
  -6.5605    4.3253   -8.7375  -6.5429    4.3088   -9.0757  -6.5257    4.2981   -9.4105
  -6.5126    4.2815   -9.7476  -6.5152    4.2531  -10.0819  -6.5171    4.2255  -10.4090
  -6.5203    4.1935  -10.7318  -6.5198    4.1608  -11.0454  -6.5339    4.1088  -11.3410
  -6.5447    4.0488  -11.6163  -6.5484    3.9857  -11.8779  -6.5622    3.9070  -12.1126
  -6.5663    3.8189  -12.3245  -6.5532    3.7142  -12.5180  -4.5815    9.4875    0.2966
  -4.6833    9.4506    0.5776  -4.7850    9.3551    0.8552  -4.8745    9.2154    1.0975
  -4.9800    9.0343    1.3049  -5.0733    8.8112    1.4886  -5.1864    8.5634    1.6295
  -5.3017    8.3039    1.7268  -5.4156    8.0215    1.7907  -5.5400    7.7304    1.8190
  -5.6652    7.4352    1.8108  -5.7942    7.1540    1.7662  -5.9146    6.8641    1.6860
  -6.0299    6.5727    1.5637  -6.1303    6.3047    1.4053  -6.2212    6.0515    1.2117
  -6.3181    5.8241    1.0000  -6.4136    5.5987    0.7667  -6.5062    5.3923    0.5237
  -6.5912    5.1990    0.2542  -6.6550    5.0257   -0.0320  -6.7180    4.8694   -0.3333
  -6.7731    4.7431   -0.6413  -6.8124    4.6330   -0.9636  -6.8395    4.5394   -1.2895
  -6.8574    4.4647   -1.6267  -6.8696    4.4017   -1.9728  -6.8722    4.3553   -2.3171
  -6.8594    4.3185   -2.6668  -6.8394    4.2927   -3.0168  -6.8136    4.2785   -3.3714
  -6.7811    4.2663   -3.7265  -6.7436    4.2618   -4.0785  -6.7090    4.2587   -4.4308
  -6.6857    4.2479   -4.7845  -6.6568    4.2442   -5.1360  -6.6345    4.2393   -5.4902
  -6.6049    4.2412   -5.8377  -6.5699    4.2388   -6.1872  -6.5423    4.2286   -6.5379
  -6.5158    4.2187   -6.8880  -6.4906    4.2144   -7.2359  -6.4560    4.2201   -7.5817
  -6.4403    4.2092   -7.9221  -6.4145    4.1992   -8.2599  -6.3930    4.1855   -8.5952
  -6.3738    4.1738   -8.9275  -6.3659    4.1481   -9.2598  -6.3616    4.1255   -9.5928
  -6.3734    4.0863   -9.9147  -6.3743    4.0500  -10.2343  -6.3777    4.0138  -10.5442
  -6.3744    3.9740  -10.8419  -6.3767    3.9238  -11.1226  -6.4038    3.8503  -11.3855
  -6.4181    3.7755  -11.6329  -6.4144    3.6967  -11.8634  -6.4041    3.6118  -12.0772
  -6.4055    3.4894  -12.2544  -4.3332    9.5171    0.2991  -4.4330    9.4621    0.5837
  -4.5248    9.3633    0.8502  -4.6182    9.2050    1.0932  -4.7210    9.0179    1.2999
  -4.8264    8.7939    1.4825  -4.9390    8.5355    1.6333  -5.0575    8.2664    1.7326
  -5.1696    7.9912    1.7940  -5.2920    7.6989    1.8219  -5.4208    7.4134    1.8160
  -5.5475    7.1205    1.7737  -5.6735    6.8316    1.6877  -5.7794    6.5544    1.5778
  -5.8878    6.2854    1.4300  -5.9868    6.0274    1.2429  -6.0808    5.7832    1.0342
  -6.1791    5.5561    0.8194  -6.2763    5.3448    0.5637  -6.3657    5.1562    0.2971
[truncated: 2,137,883 more chars]
