# Supplementary material for: An in-silico benchmark for the tricuspid heart valve – Geometry, finite element mesh, Abaqus simulation, and result data set
Source: Data Brief. 2021 Dec 2;39:107664. doi: 10.1016/j.dib.2021.107664 (PMC8668829; doi:10.1016/j.dib.2021.107664)
Supplement: Supplementary Data S1 — Supplementary Raw Research Data. This is open data under the CC BY license http://creativecommons.org/licenses/by/4.0/ [file mmc1.zip › DataInBrief_TricuspidValveBenchmark/ParaView_Visualization/00_run_Model_Frame2.vtk]

# vtk DataFile Version 3.0
vtk output
ASCII
DATASET UNSTRUCTURED_GRID
POINTS 19279 float
  -3.9170    0.4807   -9.1320 -15.0000   -0.0000    0.0000  15.0000    0.0000    0.0000
  14.5109   -1.3801  -12.8639  -3.9568    0.6221   -8.9302  -4.0468    0.6508   -8.7000
  -4.1266    0.6880   -8.4734  -4.2067    0.7159   -8.2306  -4.2527    0.7686   -7.9870
  -4.2852    0.8212   -7.7383  -4.3185    0.8733   -7.4903  -4.3438    0.9273   -7.2430
  -4.3601    0.9760   -6.9859  -4.3670    1.0200   -6.7253  -4.3701    1.0712   -6.4633
  -4.3578    1.1209   -6.1996  -4.3579    1.1743   -5.9330  -4.3473    1.2091   -5.6507
  -4.3370    1.2503   -5.3695  -4.3292    1.2970   -5.0926  -4.3235    1.3412   -4.8058
  -4.3228    1.3739   -4.5203  -4.3266    1.4030   -4.2338  -4.3431    1.4467   -3.9598
  -4.3865    1.4602   -3.6634  -4.4399    1.4731   -3.3857  -4.5221    1.4584   -3.0901
  -4.6173    1.4524   -2.7966  -4.7297    1.4530   -2.5110  -4.8641    1.4317   -2.2316
  -5.0008    1.4070   -1.9372  -5.1554    1.3772   -1.6562  -5.3289    1.3305   -1.3810
  -5.5196    1.2935   -1.1166  -5.7214    1.2573   -0.8633  -5.9399    1.2156   -0.6105
  -6.1713    1.1758   -0.3645  -6.4144    1.1277   -0.1250  -6.6799    1.0826    0.0971
  -6.9577    1.0275    0.3054  -7.2509    0.9742    0.5000  -7.5528    0.9215    0.6762
  -7.8664    0.8647    0.8331  -8.1913    0.8103    0.9705  -8.5260    0.7591    1.0860
  -8.8652    0.7086    1.2032  -9.2054    0.6555    1.2921  -9.5560    0.5981    1.3579
  -9.9108    0.5509    1.4123 -10.2691    0.5026    1.4313 -10.6279    0.4475    1.4432
 -10.9902    0.4059    1.4390 -11.3494    0.3553    1.4072 -11.7120    0.3050    1.3788
 -12.0664    0.2676    1.3135 -12.4158    0.2245    1.2180 -12.7605    0.1843    1.1071
 -13.0925    0.1483    0.9647 -13.4214    0.1266    0.8216 -13.7407    0.0898    0.6632
 -14.0587    0.0556    0.5093 -14.3747    0.0344    0.3435 -14.6883    0.0161    0.1714
 -14.9945   -0.2506    0.0000 -14.9783   -0.5008    0.0000 -14.9517   -0.7500    0.0000
 -14.9151   -0.9980    0.0000 -14.8689   -1.2444    0.0000 -14.8134   -1.4889    0.0000
 -14.7492   -1.7312    0.0000 -14.6765   -1.9711    0.0000 -14.5957   -2.2084    0.0000
 -14.5072   -2.4429    0.0000 -14.4114   -2.6746    0.0000 -14.3086   -2.9032    0.0000
 -14.1992   -3.1287    0.0000 -14.0833   -3.3510    0.0000 -13.9613   -3.5700    0.0000
 -13.8334   -3.7857    0.0000 -13.7000   -3.9979    0.0000 -13.5611   -4.2066    0.0000
 -13.4170   -4.4117    0.0000 -13.2678   -4.6132    0.0000 -13.1138   -4.8110    0.0000
 -12.9552   -5.0051    0.0000 -12.7919   -5.1953    0.0000 -12.6242   -5.3817    0.0000
 -12.4522   -5.5640    0.0000 -12.2760   -5.7423    0.0000 -12.0956   -5.9164    0.0000
 -11.9112   -6.0863    0.0000 -11.7230   -6.2518    0.0000 -11.5310   -6.4131    0.0000
 -11.3355   -6.5699    0.0000 -11.1365   -6.7224    0.0000 -10.9343   -6.8706    0.0000
 -10.7290   -7.0145    0.0000 -10.5208   -7.1540    0.0000 -10.3097   -7.2893    0.0000
 -10.0960   -7.4204    0.0000  -9.8799   -7.5474    0.0000  -9.6613   -7.6702    0.0000
  -9.4406   -7.7890    0.0000  -9.2178   -7.9039    0.0000  -8.9930   -8.0149    0.0000
  -8.7664   -8.1221    0.0000  -8.5381   -8.2257    0.0000  -8.3082   -8.3256    0.0000
  -8.0768   -8.4220    0.0000  -7.8440   -8.5150    0.0000  -7.6099   -8.6047    0.0000
  -7.3746   -8.6912    0.0000  -7.1382   -8.7746    0.0000  -6.9007   -8.8550    0.0000
  -6.6623   -8.9324    0.0000  -6.4230   -9.0070    0.0000  -6.1828   -9.0789    0.0000
  -5.9418   -9.1480    0.0000  -5.7001   -9.2143    0.0000  -5.4576   -9.2779    0.0000
  -5.2143   -9.3387    0.0000  -4.9705   -9.3968    0.0000  -4.7259   -9.4520    0.0000
  -4.4808   -9.5045    0.0000  -4.2351   -9.5542    0.0000  -3.9888   -9.6010    0.0000
  -3.7420   -9.6451    0.0000  -3.4948   -9.6864    0.0000  -3.2470   -9.7248    0.0000
  -2.9989   -9.7605    0.0000  -2.7504   -9.7933    0.0000  -2.5015   -9.8233    0.0000
  -2.2522   -9.8505    0.0000  -2.0027   -9.8748    0.0000  -1.7530   -9.8963    0.0000
  -1.5030   -9.9149    0.0000  -1.2528   -9.9307    0.0000  -1.0024   -9.9436    0.0000
  -0.7519   -9.9537    0.0000  -0.5013   -9.9609    0.0000  -0.2507   -9.9652    0.0000
  -0.0000   -9.9667    0.0000   0.2507   -9.9652    0.0000   0.5013   -9.9609    0.0000
   0.7519   -9.9537    0.0000   1.0024   -9.9436    0.0000   1.2528   -9.9307    0.0000
   1.5030   -9.9149    0.0000   1.7530   -9.8963    0.0000   2.0027   -9.8748    0.0000
   2.2522   -9.8505    0.0000   2.5015   -9.8233    0.0000   2.7504   -9.7933    0.0000
   2.9989   -9.7605    0.0000   3.2470   -9.7248    0.0000   3.4948   -9.6864    0.0000
   3.7420   -9.6451    0.0000   3.9888   -9.6010    0.0000   4.2351   -9.5542    0.0000
   4.4808   -9.5045    0.0000   4.7259   -9.4520    0.0000   4.9705   -9.3968    0.0000
   5.2143   -9.3387    0.0000   5.4576   -9.2779    0.0000   5.7001   -9.2143    0.0000
   5.9418   -9.1480    0.0000   6.1828   -9.0789    0.0000   6.4230   -9.0070    0.0000
   6.6623   -8.9324    0.0000   6.9007   -8.8550    0.0000   7.1382   -8.7746    0.0000
   7.3746   -8.6912    0.0000   7.6099   -8.6047    0.0000   7.8440   -8.5150    0.0000
   8.0768   -8.4220    0.0000   8.3082   -8.3256    0.0000   8.5381   -8.2257    0.0000
   8.7664   -8.1221    0.0000   8.9930   -8.0149    0.0000   9.2178   -7.9039    0.0000
   9.4406   -7.7890    0.0000   9.6613   -7.6702    0.0000   9.8799   -7.5474    0.0000
  10.0960   -7.4204    0.0000  10.3097   -7.2893    0.0000  10.5208   -7.1540    0.0000
  10.7290   -7.0145    0.0000  10.9343   -6.8706    0.0000  11.1365   -6.7225    0.0000
  11.3355   -6.5699    0.0000  11.5310   -6.4131    0.0000  11.7230   -6.2518    0.0000
  11.9112   -6.0863    0.0000  12.0956   -5.9164    0.0000  12.2760   -5.7423    0.0000
  12.4522   -5.5640    0.0000  12.6242   -5.3817    0.0000  12.7919   -5.1953    0.0000
  12.9552   -5.0051    0.0000  13.1138   -4.8110    0.0000  13.2678   -4.6132    0.0000
  13.4170   -4.4117    0.0000  13.5611   -4.2066    0.0000  13.6999   -3.9979    0.0000
  13.8334   -3.7857    0.0000  13.9613   -3.5700    0.0000  14.0833   -3.3510    0.0000
  14.1992   -3.1287    0.0000  14.3086   -2.9032    0.0000  14.4114   -2.6746    0.0000
  14.5072   -2.4429    0.0000  14.5957   -2.2084    0.0000  14.6765   -1.9711    0.0000
  14.7492   -1.7312    0.0000  14.8134   -1.4889    0.0000  14.8689   -1.2444    0.0000
  14.9151   -0.9980    0.0000  14.9517   -0.7500    0.0000  14.9783   -0.5008    0.0000
  14.9945   -0.2506    0.0000  15.3050   -0.0548   -0.0457  15.5474   -0.0339   -0.0258
  15.7890   -0.0578    0.0505  15.9738   -0.0689    0.1976  16.1427   -0.0813    0.3867
  16.2004   -0.0664    0.6297  16.2324   -0.0435    0.8539  16.1816   -0.0253    1.0816
  16.0198    0.0412    1.2516  15.7829    0.1333    1.2814  15.5631    0.1653    1.1410
  15.4239    0.1452    0.8971  15.3502    0.0790    0.6341  15.2853    0.0268    0.3711
  15.2434   -0.0106    0.0928  15.1878   -0.0193   -0.1931  15.1394   -0.0249   -0.4705
  15.0943   -0.0452   -0.7486  15.0429   -0.0444   -1.0268  14.9816   -0.0493   -1.3236
  14.9188   -0.0679   -1.6104  14.8664   -0.0561   -1.9099  14.8127   -0.0941   -2.2090
  14.7854   -0.1149   -2.5092  14.7463   -0.1192   -2.8065  14.7123   -0.1380   -3.1084
  14.6807   -0.1650   -3.4122  14.6481   -0.1736   -3.7063  14.6243   -0.1780   -4.0095
  14.5869   -0.1863   -4.3167  14.5627   -0.1914   -4.6137  14.5250   -0.2115   -4.9083
  14.4987   -0.2255   -5.2056  14.4774   -0.2467   -5.5084  14.4635   -0.2651   -5.8088
  14.4527   -0.2880   -6.1170  14.4324   -0.3004   -6.4206  14.4182   -0.3190   -6.7330
  14.4213   -0.3462   -7.0432  14.4212   -0.3757   -7.3500  14.4187   -0.4184   -7.6515
  14.4075   -0.4555   -7.9518  14.3880   -0.4560   -8.2538  14.3721   -0.4575   -8.5576
  14.3727   -0.4777   -8.8597  14.3840   -0.5014   -9.1478  14.3862   -0.5520   -9.4279
  14.3832   -0.5961   -9.7143  14.3651   -0.6165  -10.0021  14.3529   -0.6580  -10.2823
  14.3516   -0.6935  -10.5559  14.3432   -0.7331  -10.8323  14.3531   -0.7896  -11.1096
  14.3683   -0.8613  -11.3676  14.3823   -0.9289  -11.6236  14.3779   -1.0074  -11.8795
  14.3808   -1.0861  -12.1446  14.4013   -1.1650  -12.4084  14.4444   -1.2626  -12.6629
  14.2065   -1.4447  -12.8224  13.9625   -1.3141  -12.8669  13.9242   -1.0443  -12.9657
  13.8929   -0.7976  -13.0420  13.7163   -0.6161  -13.1421  13.4964   -0.5719  -13.2428
  13.2775   -0.5167  -13.3587  13.1000   -0.3487  -13.5057  12.8593   -0.2591  -13.6465
  12.6102   -0.2677  -13.8211  12.3837   -0.1819  -13.9856  12.1257   -0.1904  -14.2073
  11.8633   -0.2020  -14.4285  11.6184   -0.1540  -14.7177  11.3298   -0.1241  -14.4473
  11.0304   -0.1078  -14.2026  10.7396   -0.0631  -13.9473  10.4595   -0.0123  -13.6879
  10.1724   -0.0006  -13.4350   9.8976    0.0554  -13.1724   9.6228    0.1082  -12.9173
   9.3729    0.1832  -12.6486   9.1084    0.2259  -12.3974   8.8731    0.2989  -12.1192
   8.6417    0.3706  -11.8469   8.4211    0.4355  -11.5595   8.1931    0.4843  -11.2813
   7.9780    0.5447  -10.9817   7.8222    0.5951  -10.6534   7.6384    0.6310  -10.3418
   7.4465    0.6519  -10.0397   7.1878    0.6965   -9.7951   6.9686    0.7277   -9.5117
   6.7262    0.7665   -9.2667   6.5544    0.7834   -8.9585   6.3592    0.7683   -8.6689
   6.1216    0.7830   -8.4118   5.8620    0.7826   -8.1822   5.6847    0.7516   -7.8937
   5.5381    0.6700   -7.5819   5.3193    0.6361   -7.3227   5.0443    0.6770   -7.1189
   4.7284    0.7054   -6.9630   4.5286    0.6592   -6.6688   4.2366    0.6491   -6.4487
   3.9609    0.5895   -6.2412   3.6468    0.5571   -6.0703   3.3359    0.5472   -5.9597
   3.0138    0.5064   -5.8423   2.6874    0.4564   -5.7314   2.3427    0.4345   -5.6706
   2.0173    0.3676   -5.5907   1.6661    0.3174   -5.5537   1.3063    0.2789   -5.5650
   0.9838    0.2374   -5.5957   0.6432    0.2113   -5.6673   0.2993    0.1972   -5.7768
  -0.0281    0.1860   -5.9034  -0.3247    0.2023   -6.0986  -0.6182    0.1505   -6.2860
  -0.8542    0.1640   -6.5690  -1.0903    0.1163   -6.8477  -1.2705    0.0330   -7.1109
  -1.5326   -0.0688   -7.3558  -1.7775   -0.2225   -7.5847  -1.9201   -0.3261   -7.9109
  -1.9583   -0.4790   -8.2521  -2.0160   -0.6586   -8.5388  -2.1901   -0.8158   -8.8107
  -2.4461   -0.9774   -9.0175  -2.5686   -1.1790   -9.2994  -2.7460   -1.3601   -9.5252
  -2.9199   -1.5596   -9.7703  -3.1331   -1.7557   -9.9933  -3.2714   -1.9910  -10.2398
  -3.4461   -2.2214  -10.4620  -3.6164   -2.4427  -10.6932  -3.7568   -2.6793  -10.9359
  -3.8840   -2.9192  -11.1743  -3.9214   -3.1495  -11.4694  -4.0601   -3.3906  -11.7096
  -4.1820   -3.6319  -11.9570  -4.2294   -3.8627  -12.2424  -4.2925   -4.1171  -12.5201
  -4.3857   -4.3744  -12.7820  -4.4498   -4.6300  -13.0490  -4.4952   -4.8954  -13.3203
  -4.5584   -5.1642  -13.5844  -4.5980   -5.4393  -13.8542  -4.6533   -5.7143  -14.1237
  -4.6920   -5.9950  -14.3903  -4.7504   -6.2627  -14.6749  -4.7277   -6.5254  -14.4254
  -4.7654   -6.7896  -14.2029  -4.8376   -7.0367  -13.9976  -5.0091   -7.2078  -13.8477
  -5.2292   -7.1800  -13.7062  -5.3943   -7.0232  -13.5731  -5.4072   -6.7652  -13.4720
  -5.2643   -6.5502  -13.4784  -5.1185   -6.3501  -13.4461  -4.9115   -6.2440  -13.4880
  -4.7073   -6.1461  -13.4948  -4.7184   -5.8788  -13.5244  -4.7546   -5.6354  -13.5907
  -4.9661   -5.5702  -13.6081  -5.2082   -5.6981  -13.6082  -5.3869   -5.8693  -13.5929
  -5.3834   -6.1036  -13.6161  -5.3614   -6.3428  -13.6352  -5.4239   -6.6011  -13.6728
  -5.4534   -6.8721  -13.7262  -5.6577   -7.0282  -13.7986  -5.9026   -7.0079  -13.9204
  -6.0636   -6.8432  -14.0650  -6.0944   -6.6091  -14.2534  -6.0114   -6.3710  -14.4592
  -5.8099   -6.1981  -14.7073  -5.6624   -5.9747  -14.4274  -5.4678   -5.7790  -14.1617
  -5.2939   -5.5704  -13.8895  -5.0900   -5.4128  -13.6057  -4.9191   -5.2205  -13.3278
  -4.7460   -5.0379  -13.0510  -4.5857   -4.8565  -12.7652  -4.4914   -4.6250  -12.4874
  -4.4385   -4.4035  -12.2527  -4.3395   -4.1796  -11.9907  -4.2490   -3.9729  -11.7340
  -4.1172   -3.7807  -11.4858  -4.0391   -3.5632  -11.2263  -3.9223   -3.3735  -10.9830
  -3.8616   -3.1482  -10.7600  -3.7186   -2.9752  -10.5160  -3.7202   -2.7769  -10.2844
  -3.5263   -2.6144  -10.1182  -3.4151   -2.4219   -9.9084  -3.3307   -2.2219   -9.7236
  -3.1803   -2.0532   -9.5410  -3.0971   -1.8419   -9.3780  -2.9449   -1.6831   -9.2380
  -2.8107   -1.5092   -9.0794  -2.6918   -1.3397   -8.9376  -2.5676   -1.1809   -8.8161
  -2.4628   -0.9824   -8.7041  -2.2885   -0.8312   -8.6244  -2.2013   -0.6096   -8.5534
  -2.0853   -0.4184   -8.4345  -2.0570   -0.1847   -8.2811  -2.1380    0.0450   -8.1623
  -2.3340    0.2319   -8.1573  -2.5680    0.3699   -8.2928  -2.7560    0.3185   -8.5133
  -2.9855    0.3603   -8.6354  -3.1886    0.4483   -8.7628  -3.4139    0.4575   -8.9217
  -3.6564    0.4782   -9.0470  -4.0956    0.6445   -9.2576  -4.2750    0.7960   -9.3732
  -4.4446    0.9451   -9.4956  -4.6018    1.1032   -9.6420  -4.7744    1.2548   -9.7982
  -4.9530    1.4123   -9.9750  -5.1006    1.6051  -10.1302  -5.2618    1.7886  -10.2997
  -5.4646    1.9488  -10.4789  -5.5728    2.1763  -10.6894  -5.7314    2.3816  -10.8940
  -5.8501    2.6126  -11.1002  -5.9628    2.8129  -11.3088  -6.1284    3.0177  -11.5481
  -6.2514    3.2144  -11.7636  -6.3930    3.4287  -12.0073  -6.5396    3.6349  -12.2522
  -6.7275    3.8226  -12.4965  -6.8551    4.0707  -12.7351  -6.9978    4.2820  -12.9866
  -7.1491    4.5072  -13.2396  -7.3228    4.7178  -13.4924  -7.4772    4.9404  -13.7524
  -7.6525    5.1560  -14.0172  -7.8235    5.3836  -14.2748  -7.9641    5.6124  -14.5575
  -8.0719    5.8571  -14.2843  -8.1648    6.1257  -14.0607  -8.1685    6.3988  -13.8622
  -8.1493    6.6280  -13.6478  -8.2392    6.8756  -13.5147  -8.3740    7.0963  -13.4201
  -8.4155    7.3309  -13.2750  -8.5230    7.5465  -13.1991  -8.7272    7.7299  -13.1891
  -8.8343    7.9779  -13.1291  -8.7727    8.2349  -13.0230  -8.4988    8.3197  -12.9724
  -8.2202    8.2837  -12.8925  -7.9976    8.0959  -12.8576  -7.9696    7.8353  -12.9274
  -8.0527    7.6019  -13.0095  -8.2111    7.4085  -13.0655  -8.2206    7.1763  -13.1610
  -8.1484    6.9647  -13.2579  -8.0873    6.7430  -13.3664  -8.0452    6.5147  -13.4647
  -7.9780    6.2951  -13.6107  -7.9445    6.0398  -13.7679  -7.8246    5.8105  -13.9479
  -7.6936    5.5658  -14.1568  -7.5121    5.3489  -14.3703  -7.4049    5.1099  -14.6369
  -7.2572    4.8794  -14.3478  -7.1071    4.6393  -14.0794  -6.9524    4.4051  -13.8076
  -6.8086    4.1716  -13.5353  -6.6653    3.9330  -13.2656  -6.5242    3.7115  -13.0075
  -6.3647    3.4878  -12.7399  -6.2177    3.2580  -12.4743  -6.0951    3.0224  -12.2037
  -5.9797    2.7955  -11.9266  -5.8488    2.5725  -11.6546  -5.7114    2.3626  -11.3825
  -5.5421    2.1641  -11.1346  -5.3463    1.9593  -10.8919  -5.1782    1.7515  -10.6393
  -4.9465    1.5815  -10.4105  -4.7133    1.4248  -10.1762  -4.5292    1.2323   -9.9307
  -4.3057    1.1092   -9.7093  -4.1200    0.9082   -9.4717  -3.8739    0.7905   -9.2327
  -3.6276    0.7126   -9.0006  -3.4107    0.6269   -8.7654  -3.1759    0.5350   -8.5021
  -2.9789    0.4045   -8.2593  -2.8293    0.1992   -8.0369  -2.6339    0.0244   -7.8532
  -2.5167   -0.2066   -7.6751  -2.3742   -0.4145   -7.5266  -2.2423   -0.6517   -7.3667
  -2.1356   -0.8924   -7.2448  -2.0552   -1.1290   -7.1192  -1.9248   -1.3280   -6.9811
  -1.8055   -1.5270   -6.8666  -1.5569   -1.5293   -6.7356  -1.3365   -1.5113   -6.6038
  -1.1311   -1.3932   -6.5129  -0.8997   -1.4089   -6.4228  -0.6707   -1.3174   -6.3597
  -0.4497   -1.2174   -6.2747  -0.2378   -1.1657   -6.2169  -0.0123   -1.0418   -6.1526
   0.2160   -0.9423   -6.0488   0.4411   -0.8899   -6.0145   0.6585   -0.9270   -6.0714
   0.8967   -0.9469   -6.1610   1.1339   -0.8623   -6.0708   1.3720   -0.7901   -6.0481
   1.6175   -0.7673   -6.0908   1.8553   -0.6731   -6.1009   2.1129   -0.6294   -6.1583
   2.3679   -0.5580   -6.1755   2.6307   -0.5569   -6.2755   2.9044   -0.4966   -6.3076
   3.2131   -0.4402   -6.3656   3.5185   -0.4492   -6.4660   3.5223   -0.5813   -6.7652
   3.7388   -0.6391   -6.9910   3.9902   -0.4943   -6.9755   4.2667   -0.3283   -6.9158
   4.5300   -0.2330   -7.0732   4.7694   -0.2007   -7.2840   5.0333   -0.1236   -7.4597
   5.2624   -0.1080   -7.6903   5.5143   -0.0242   -7.8611   5.7768    0.0343   -8.0439
   6.0427    0.0727   -8.2601   6.2262    0.0676   -8.5277   6.4558    0.0412   -8.7644
   6.6621    0.0491   -9.0199   6.8787    0.0536   -9.2855   7.1149    0.0973   -9.5492
   7.3570    0.1236   -9.7999   7.5881    0.1320  -10.0600   7.8375    0.1436  -10.3033
   8.0559    0.1109  -10.5576   8.2996    0.0982  -10.8115   8.5626    0.1259  -11.0669
   8.8091    0.0921  -11.3305   9.0486    0.0584  -11.5945   9.3012    0.0596  -11.8620
   9.5609    0.0524  -12.1323   9.8226    0.0480  -12.3891  10.0889    0.0523  -12.6574
  10.3616    0.0251  -12.9181  10.6282    0.0027  -13.1871  10.8997    0.0190  -13.4499
  11.1661    0.0217  -13.7271  11.4429    0.0196  -14.0013  11.7220   -0.0021  -14.2681
  11.9910    0.0157  -14.5571  12.2556   -0.0158  -14.2858  12.5487   -0.0350  -14.0784
  12.7968   -0.1231  -13.8698  13.0532   -0.1044  -13.7276  13.2930   -0.1984  -13.5772
  13.4519   -0.3831  -13.4340  13.6966   -0.4220  -13.3316  13.8984   -0.5405  -13.2368
  14.1431   -0.5397  -13.1991  14.3724   -0.6215  -13.1498  14.5874   -0.7661  -13.0826
  14.7881   -0.9270  -12.9621  14.7507   -1.1921  -12.8687  14.9945    0.2506    0.0000
  14.9783    0.5008    0.0000  14.9517    0.7500    0.0000  14.9151    0.9980    0.0000
  14.8689    1.2444    0.0000  14.8134    1.4889    0.0000  14.7492    1.7312    0.0000
  14.6765    1.9711    0.0000  14.5957    2.2084    0.0000  14.5072    2.4429    0.0000
  14.4114    2.6746    0.0000  14.3086    2.9032    0.0000  14.1992    3.1287    0.0000
  14.0833    3.3510    0.0000  13.9613    3.5700    0.0000  13.8334    3.7857    0.0000
  13.7000    3.9979    0.0000  13.5611    4.2066    0.0000  13.4170    4.4117    0.0000
  13.2678    4.6132    0.0000  13.1138    4.8110    0.0000  12.9552    5.0051    0.0000
  12.7919    5.1953    0.0000  12.6242    5.3817    0.0000  12.4522    5.5640    0.0000
  12.2760    5.7423    0.0000  12.0956    5.9164    0.0000  11.9112    6.0863    0.0000
  11.7230    6.2518    0.0000  11.5310    6.4131    0.0000  11.3355    6.5699    0.0000
  11.1365    6.7225    0.0000  10.9343    6.8706    0.0000  10.7290    7.0145    0.0000
  10.5208    7.1540    0.0000  10.3097    7.2893    0.0000  10.0960    7.4204    0.0000
   9.8799    7.5474    0.0000   9.6613    7.6702    0.0000   9.4406    7.7890    0.0000
   9.2178    7.9039    0.0000   8.9930    8.0149    0.0000   8.7664    8.1221    0.0000
   8.5381    8.2257    0.0000   8.3082    8.3256    0.0000   8.0768    8.4220    0.0000
   7.8440    8.5150    0.0000   7.6099    8.6047    0.0000   7.3746    8.6912    0.0000
   7.1382    8.7746    0.0000   6.9007    8.8550    0.0000   6.6623    8.9324    0.0000
   6.4230    9.0070    0.0000   6.1828    9.0789    0.0000   5.9418    9.1480    0.0000
   5.7001    9.2143    0.0000   5.4576    9.2779    0.0000   5.2143    9.3387    0.0000
   4.9705    9.3968    0.0000   4.7259    9.4520    0.0000   4.4808    9.5045    0.0000
   4.2351    9.5542    0.0000   3.9888    9.6010    0.0000   3.7420    9.6451    0.0000
   3.4948    9.6864    0.0000   3.2470    9.7248    0.0000   2.9989    9.7605    0.0000
   2.7504    9.7933    0.0000   2.5015    9.8233    0.0000   2.2522    9.8505    0.0000
   2.0027    9.8748    0.0000   1.7530    9.8963    0.0000   1.5030    9.9149    0.0000
   1.2528    9.9307    0.0000   1.0024    9.9436    0.0000   0.7519    9.9537    0.0000
   0.5013    9.9609    0.0000   0.2507    9.9652    0.0000   0.0000    9.9667    0.0000
  -0.2507    9.9652    0.0000  -0.5013    9.9609    0.0000  -0.7519    9.9537    0.0000
  -1.0024    9.9436    0.0000  -1.2528    9.9307    0.0000  -1.5030    9.9149    0.0000
  -1.7530    9.8963    0.0000  -2.0027    9.8748    0.0000  -2.2522    9.8505    0.0000
  -2.5015    9.8233    0.0000  -2.7504    9.7933    0.0000  -2.9989    9.7605    0.0000
  -3.2470    9.7248    0.0000  -3.4948    9.6864    0.0000  -3.7420    9.6451    0.0000
  -3.9888    9.6010    0.0000  -4.2351    9.5542    0.0000  -4.4808    9.5045    0.0000
  -4.7259    9.4520    0.0000  -4.9705    9.3968    0.0000  -5.2143    9.3387    0.0000
  -5.4576    9.2779    0.0000  -5.7001    9.2143    0.0000  -5.9418    9.1480    0.0000
  -6.1828    9.0789    0.0000  -6.4230    9.0070    0.0000  -6.6623    8.9324    0.0000
  -6.9007    8.8550    0.0000  -7.1382    8.7746    0.0000  -7.3746    8.6912    0.0000
  -7.6099    8.6047    0.0000  -7.8440    8.5150    0.0000  -8.0768    8.4220    0.0000
  -8.3082    8.3256    0.0000  -8.5381    8.2257    0.0000  -8.7664    8.1221    0.0000
  -8.9930    8.0149    0.0000  -9.2178    7.9039    0.0000  -9.4406    7.7890    0.0000
  -9.6613    7.6702    0.0000  -9.8799    7.5474    0.0000 -10.0960    7.4204    0.0000
 -10.3097    7.2893    0.0000 -10.5208    7.1540    0.0000 -10.7290    7.0145    0.0000
 -10.9343    6.8706    0.0000 -11.1365    6.7225    0.0000 -11.3355    6.5699    0.0000
 -11.5310    6.4131    0.0000 -11.7230    6.2518    0.0000 -11.9112    6.0863    0.0000
 -12.0956    5.9164    0.0000 -12.2760    5.7423    0.0000 -12.4522    5.5640    0.0000
 -12.6242    5.3817    0.0000 -12.7919    5.1953    0.0000 -12.9552    5.0051    0.0000
 -13.1138    4.8110    0.0000 -13.2678    4.6132    0.0000 -13.4170    4.4117    0.0000
 -13.5611    4.2066    0.0000 -13.6999    3.9979    0.0000 -13.8334    3.7857    0.0000
 -13.9613    3.5700    0.0000 -14.0833    3.3510    0.0000 -14.1992    3.1287    0.0000
 -14.3086    2.9032    0.0000 -14.4114    2.6746    0.0000 -14.5072    2.4429    0.0000
 -14.5957    2.2084    0.0000 -14.6765    1.9711    0.0000 -14.7492    1.7312    0.0000
 -14.8134    1.4889    0.0000 -14.8689    1.2444    0.0000 -14.9151    0.9980    0.0000
 -14.9517    0.7500    0.0000 -14.9783    0.5008    0.0000 -14.9945    0.2506    0.0000
  -3.7512    0.5086   -8.8216  -3.8456    0.5249   -8.5945  -3.9435    0.5365   -8.3614
  -4.0251    0.5628   -8.1264  -4.0876    0.5995   -7.8749  -4.1385    0.6277   -7.6206
  -4.1740    0.6733   -7.3711  -4.2022    0.7289   -7.1187  -4.2094    0.7791   -6.8589
  -4.2185    0.8250   -6.5911  -4.2143    0.8683   -6.3290  -4.2067    0.9161   -6.0659
  -4.2027    0.9677   -5.8076  -4.1917    1.0071   -5.5346  -4.1808    1.0456   -5.2492
  -4.1668    1.0843   -4.9745  -4.1619    1.1241   -4.6958  -4.1659    1.1520   -4.4127
  -4.1714    1.1866   -4.1310  -4.1961    1.2237   -3.8395  -4.2469    1.2329   -3.5499
  -4.2984    1.2415   -3.2592  -4.3939    1.2253   -2.9821  -4.5060    1.2164   -2.6900
  -4.6302    1.2051   -2.4023  -4.7569    1.1959   -2.1177  -4.9010    1.1737   -1.8393
  -5.0653    1.1451   -1.5571  -5.2410    1.1085   -1.2958  -5.4395    1.0621   -1.0292
  -5.6500    1.0273   -0.7697  -5.8733    0.9875   -0.5237  -6.1129    0.9427   -0.2878
  -6.3684    0.9026   -0.0606  -6.6384    0.8469    0.1523  -6.9228    0.8034    0.3558
  -7.2161    0.7481    0.5471  -7.5213    0.6936    0.7216  -7.8411    0.6411    0.8708
  -8.1721    0.5858    1.0002  -8.5006    0.5398    1.1210  -8.8371    0.4891    1.2262
  -9.1829    0.4372    1.3219  -9.5322    0.3851    1.3942  -9.8891    0.3366    1.4391
 -10.2474    0.2866    1.4575 -10.6099    0.2349    1.4600 -10.9743    0.1914    1.4502
 -11.3326    0.1389    1.4120 -11.6942    0.0932    1.3770 -12.0512    0.0482    1.3073
 -12.3974    0.0068    1.2113 -12.7361   -0.0366    1.0915 -13.0726   -0.0709    0.9584
 -13.4044   -0.1032    0.8109 -13.7304   -0.1364    0.6689 -14.0494   -0.1749    0.5137
 -14.3650   -0.2005    0.3415 -14.6821   -0.2250    0.1732  -3.5384    0.4188   -8.7069
  -3.6542    0.4080   -8.4754  -3.7610    0.4005   -8.2422  -3.8488    0.4173   -8.0011
  -3.9193    0.4324   -7.7608  -3.9661    0.4611   -7.5097  -4.0068    0.4984   -7.2563
  -4.0448    0.5389   -7.0041  -4.0602    0.5877   -6.7469  -4.0678    0.6259   -6.4870
  -4.0568    0.6637   -6.2194  -4.0548    0.7101   -5.9594  -4.0419    0.7572   -5.6945
  -4.0344    0.7967   -5.4254  -4.0291    0.8318   -5.1494  -4.0142    0.8587   -4.8664
  -4.0009    0.8972   -4.5918  -4.0007    0.9307   -4.3123  -4.0155    0.9597   -4.0222
  -4.0458    0.9956   -3.7371  -4.1013    0.9970   -3.4465  -4.1766    0.9949   -3.1493
  -4.2810    0.9835   -2.8683  -4.3986    0.9722   -2.5871  -4.5259    0.9583   -2.3057
  -4.6685    0.9434   -2.0242  -4.8213    0.9254   -1.7447  -4.9861    0.8917   -1.4725
  -5.1735    0.8639   -1.2100  -5.3741    0.8219   -0.9544  -5.5856    0.7819   -0.7006
  -5.8159    0.7403   -0.4537  -6.0646    0.6990   -0.2245  -6.3258    0.6625   -0.0080
  -6.6023    0.6166    0.1975  -6.8884    0.5689    0.3964  -7.1845    0.5176    0.5847
  -7.4955    0.4681    0.7538  -7.8198    0.4147    0.9003  -8.1460    0.3628    1.0279
  -8.4804    0.3146    1.1463  -8.8204    0.2692    1.2567  -9.1605    0.2209    1.3551
  -9.5140    0.1709    1.4275  -9.8700    0.1221    1.4724 -10.2301    0.0709    1.4867
 -10.5909    0.0246    1.4770 -10.9512   -0.0244    1.4548 -11.3141   -0.0739    1.4117
 -11.6759   -0.1207    1.3695 -12.0257   -0.1670    1.2912 -12.3770   -0.2105    1.1972
 -12.7189   -0.2498    1.0748 -13.0584   -0.2864    0.9507 -13.3895   -0.3279    0.8105
 -13.7163   -0.3693    0.6714 -14.0377   -0.4016    0.5186 -14.3532   -0.4334    0.3432
 -14.6672   -0.4658    0.1727  -3.3395    0.3440   -8.5885  -3.4615    0.2893   -8.3653
  -3.5690    0.2848   -8.1324  -3.6593    0.2752   -7.8956  -3.7368    0.2743   -7.6537
  -3.8046    0.2850   -7.4081  -3.8554    0.3087   -7.1517  -3.8890    0.3480   -6.9020
  -3.9054    0.3844   -6.6516  -3.9074    0.4241   -6.3928  -3.9074    0.4577   -6.1293
  -3.8959    0.5008   -5.8620  -3.8845    0.5379   -5.5937  -3.8782    0.5818   -5.3289
  -3.8658    0.6129   -5.0569  -3.8512    0.6371   -4.7801  -3.8405    0.6687   -4.4953
  -3.8478    0.7031   -4.2130  -3.8759    0.7245   -3.9202  -3.9071    0.7463   -3.6308
  -3.9758    0.7481   -3.3546  -4.0569    0.7458   -3.0636  -4.1630    0.7370   -2.7753
  -4.2952    0.7186   -2.4947  -4.4325    0.6964   -2.2230  -4.5805    0.6822   -1.9492
  -4.7414    0.6704   -1.6746  -4.9214    0.6418   -1.4057  -5.1157    0.6028   -1.1419
  -5.3250    0.5632   -0.8934  -5.5431    0.5259   -0.6492  -5.7725    0.4913   -0.4086
  -6.0259    0.4500   -0.1849  -6.2933    0.4158    0.0305  -6.5646    0.3798    0.2403
  -6.8567    0.3379    0.4334  -7.1554    0.2835    0.6156  -7.4701    0.2415    0.7781
  -7.7945    0.1870    0.9153  -8.1223    0.1375    1.0415  -8.4518    0.0876    1.1661
  -8.7908    0.0517    1.2593  -9.1354    0.0018    1.3694  -9.4900   -0.0448    1.4403
  -9.8475   -0.0957    1.4870 -10.2050   -0.1427    1.4952 -10.5650   -0.1899    1.4862
 -10.9239   -0.2354    1.4569 -11.2842   -0.2830    1.4050 -11.6424   -0.3353    1.3547
 -11.9987   -0.3784    1.2793 -12.3507   -0.4232    1.1887 -12.6936   -0.4647    1.0719
 -13.0245   -0.5065    0.9363 -13.3552   -0.5540    0.8118 -13.6875   -0.5893    0.6735
 -14.0139   -0.6278    0.5125 -14.3295   -0.6685    0.3440 -14.6430   -0.7076    0.1734
  -3.1295    0.2795   -8.4561  -3.2526    0.2189   -8.2553  -3.3601    0.1850   -8.0299
  -3.4697    0.1321   -7.8061  -3.5514    0.1213   -7.5610  -3.6326    0.1179   -7.3140
  -3.7002    0.1215   -7.0659  -3.7318    0.1457   -6.8090  -3.7547    0.1740   -6.5595
  -3.7676    0.2030   -6.3089  -3.7688    0.2395   -6.0488  -3.7456    0.2853   -5.7814
  -3.7334    0.3124   -5.5106  -3.7237    0.3498   -5.2452  -3.7032    0.3834   -4.9784
  -3.6921    0.4108   -4.7014  -3.6963    0.4291   -4.4126  -3.7146    0.4585   -4.1276
  -3.7621    0.4757   -3.8424  -3.7959    0.4762   -3.5544  -3.8617    0.4849   -3.2733
  -3.9628    0.4765   -2.9913  -4.0734    0.4781   -2.7117  -4.2074    0.4540   -2.4311
  -4.3578    0.4305   -2.1550  -4.5215    0.4173   -1.8845  -4.6854    0.4059   -1.6200
  -4.8628    0.3808   -1.3553  -5.0596    0.3472   -1.1065  -5.2757    0.3065   -0.8516
  -5.5020    0.2686   -0.6105  -5.7380    0.2395   -0.3762  -5.9920    0.2038   -0.1557
  -6.2565    0.1722    0.0556  -6.5295    0.1389    0.2678  -6.8201    0.1025    0.4546
  -7.1236    0.0523    0.6306  -7.4395    0.0079    0.7842  -7.7644   -0.0401    0.9240
  -8.0975   -0.0902    1.0501  -8.4220   -0.1336    1.1855  -8.7690   -0.1730    1.2815
  -9.1113   -0.2155    1.3676  -9.4608   -0.2630    1.4413  -9.8187   -0.3079    1.4857
 -10.1737   -0.3572    1.4908 -10.5349   -0.4039    1.4813 -10.8951   -0.4497    1.4571
 -11.2526   -0.4942    1.4049 -11.6117   -0.5462    1.3509 -11.9690   -0.5905    1.2681
 -12.3214   -0.6342    1.1787 -12.6677   -0.6810    1.0779 -12.9996   -0.7277    0.9442
 -13.3290   -0.7753    0.8013 -13.6611   -0.8140    0.6608 -13.9795   -0.8576    0.5125
 -14.2961   -0.9026    0.3489 -14.6085   -0.9517    0.1768  -2.8966    0.2205   -8.3418
  -3.0395    0.1334   -8.1626  -3.1648    0.0626   -7.9511  -3.2691    0.0141   -7.7154
  -3.3663   -0.0167   -7.4757  -3.4445   -0.0316   -7.2278  -3.5131   -0.0413   -6.9814
  -3.5653   -0.0493   -6.7352  -3.5938   -0.0331   -6.4860  -3.6008   -0.0027   -6.2312
  -3.6072    0.0259   -5.9749  -3.5936    0.0675   -5.7157  -3.5883    0.0790   -5.4460
  -3.5600    0.1184   -5.1810  -3.5491    0.1447   -4.9100  -3.5515    0.1710   -4.6298
  -3.5698    0.1852   -4.3441  -3.6086    0.2052   -4.0577  -3.6577    0.2070   -3.7792
  -3.7036    0.2069   -3.4977  -3.7940    0.2007   -3.2179  -3.8915    0.2072   -2.9382
  -4.0042    0.1991   -2.6583  -4.1440    0.1833   -2.3908  -4.2964    0.1643   -2.1201
  -4.4589    0.1556   -1.8439  -4.6302    0.1357   -1.5731  -4.8171    0.1075   -1.3264
  -5.0193    0.0836   -1.0796  -5.2329    0.0488   -0.8378  -5.4580    0.0129   -0.5895
  -5.7002   -0.0126   -0.3604  -5.9509   -0.0462   -0.1377  -6.2211   -0.0702    0.0693
  -6.4929   -0.1017    0.2779  -6.7856   -0.1386    0.4662  -7.0883   -0.1778    0.6367
  -7.4059   -0.2253    0.7918  -7.7329   -0.2655    0.9206  -8.0623   -0.3109    1.0567
  -8.3923   -0.3527    1.1894  -8.7332   -0.3951    1.2868  -9.0817   -0.4325    1.3676
  -9.4312   -0.4768    1.4395  -9.7855   -0.5232    1.4649 -10.1470   -0.5684    1.4735
 -10.5037   -0.6212    1.4765 -10.8616   -0.6622    1.4613 -11.2205   -0.7073    1.4151
 -11.5789   -0.7556    1.3473 -11.9299   -0.8032    1.2609 -12.2868   -0.8491    1.1943
 -12.6351   -0.8974    1.0959 -12.9654   -0.9460    0.9690 -13.2905   -0.9893    0.8152
 -13.6129   -1.0354    0.6777 -13.9453   -1.0865    0.5302 -14.2536   -1.1369    0.3541
 -14.5647   -1.1939    0.1820  -2.6852    0.1757   -8.1951  -2.8443    0.0123   -8.0701
  -2.9674   -0.0672   -7.8784  -3.0747   -0.1156   -7.6566  -3.1773   -0.1642   -7.4229
  -3.2676   -0.1966   -7.1791  -3.3325   -0.2297   -6.9330  -3.3830   -0.2377   -6.6887
  -3.4100   -0.2176   -6.4339  -3.4486   -0.2248   -6.1813  -3.4561   -0.2019   -5.9237
  -3.4415   -0.1696   -5.6688  -3.4340   -0.1377   -5.4058  -3.4074   -0.1178   -5.1319
  -3.4141   -0.0996   -4.8597  -3.4353   -0.0803   -4.5823  -3.4669   -0.0735   -4.3017
  -3.5212   -0.0598   -4.0275  -3.5720   -0.0616   -3.7442  -3.6351   -0.0704   -3.4613
  -3.7303   -0.0635   -3.1851  -3.8353   -0.0702   -2.9047  -3.9541   -0.0838   -2.6333
  -4.1056   -0.0958   -2.3738  -4.2677   -0.1083   -2.1069  -4.4228   -0.1142   -1.8396
  -4.5916   -0.1388   -1.5750  -4.7766   -0.1607   -1.3196  -4.9888   -0.1824   -1.0751
  -5.2050   -0.2083   -0.8297  -5.4272   -0.2400   -0.5870  -5.6684   -0.2666   -0.3615
  -5.9164   -0.2899   -0.1348  -6.1758   -0.3213    0.0794  -6.4616   -0.3413    0.2700
  -6.7477   -0.3755    0.4637  -7.0547   -0.4110    0.6332  -7.3728   -0.4520    0.7727
  -7.6941   -0.4911    0.9167  -8.0248   -0.5320    1.0408  -8.3524   -0.5727    1.1753
  -8.6997   -0.6104    1.2655  -9.0478   -0.6497    1.3442  -9.3979   -0.6956    1.4156
  -9.7535   -0.7380    1.4450 -10.1079   -0.7817    1.4698 -10.4701   -0.8295    1.4829
 -10.8268   -0.8745    1.4701 -11.1839   -0.9186    1.4194 -11.5408   -0.9637    1.3564
 -11.8979   -1.0141    1.2742 -12.2424   -1.0654    1.2060 -12.5934   -1.1132    1.1143
 -12.9324   -1.1637    0.9879 -13.2536   -1.2143    0.8317 -13.5760   -1.2596    0.6817
 -13.8878   -1.3146    0.5177 -14.1992   -1.3697    0.3461 -14.5152   -1.4317    0.1883
  -2.4938    0.0620   -8.1044  -2.6522   -0.1054   -7.9908  -2.7713   -0.2061   -7.7977
  -2.8813   -0.2629   -7.5941  -2.9836   -0.2992   -7.3704  -3.0783   -0.3575   -7.1388
  -3.1576   -0.4142   -6.9036  -3.1932   -0.4153   -6.6466  -3.2457   -0.4224   -6.4001
  -3.2731   -0.4356   -6.1482  -3.2966   -0.4204   -5.9002  -3.3074   -0.4012   -5.6432
  -3.3000   -0.3720   -5.3760  -3.2787   -0.3551   -5.0997  -3.2917   -0.3425   -4.8215
  -3.3108   -0.3352   -4.5408  -3.3626   -0.3376   -4.2771  -3.4033   -0.3192   -3.9951
  -3.4739   -0.3207   -3.7229  -3.5546   -0.3256   -3.4313  -3.6654   -0.3317   -3.1566
  -3.7841   -0.3416   -2.8885  -3.9177   -0.3480   -2.6179  -4.0727   -0.3671   -2.3488
  -4.2248   -0.3773   -2.0903  -4.3846   -0.3918   -1.8277  -4.5571   -0.4056   -1.5726
  -4.7489   -0.4255   -1.3175  -4.9506   -0.4417   -1.0692  -5.1763   -0.4670   -0.8353
  -5.3979   -0.4938   -0.5998  -5.6374   -0.5155   -0.3688  -5.8906   -0.5375   -0.1527
  -6.1487   -0.5605    0.0646  -6.4285   -0.5810    0.2687  -6.7277   -0.6130    0.4424
  -7.0286   -0.6464    0.6078  -7.3399   -0.6838    0.7589  -7.6532   -0.7149    0.9141
  -7.9846   -0.7529    1.0350  -8.3232   -0.7892    1.1491  -8.6664   -0.8277    1.2481
  -9.0092   -0.8682    1.3366  -9.3571   -0.9114    1.4119  -9.7109   -0.9514    1.4486
 -10.0655   -0.9958    1.4557 -10.4224   -1.0401    1.4799 -10.7868   -1.0867    1.4836
 -11.1446   -1.1316    1.4375 -11.4952   -1.1720    1.3623 -11.8457   -1.2235    1.2819
 -12.1981   -1.2775    1.2114 -12.5511   -1.3266    1.1282 -12.8839   -1.3837    0.9946
 -13.2089   -1.4337    0.8467 -13.5265   -1.4872    0.6823 -13.8407   -1.5404    0.5179
 -14.1448   -1.6075    0.3611 -14.4516   -1.6650    0.1878  -2.3234   -0.1105   -8.0804
  -2.4793   -0.2454   -7.9277  -2.6002   -0.3729   -7.7377  -2.7099   -0.4455   -7.5335
  -2.8131   -0.4940   -7.3304  -2.9095   -0.5435   -7.1186  -2.9857   -0.6002   -6.8810
  -3.0388   -0.6257   -6.6319  -3.0851   -0.6409   -6.3870  -3.1255   -0.6534   -6.1394
  -3.1392   -0.6464   -5.8747  -3.1528   -0.6250   -5.6164  -3.1539   -0.6027   -5.3571
  -3.1690   -0.5982   -5.0872  -3.1921   -0.5922   -4.8123  -3.2324   -0.5992   -4.5465
  -3.2554   -0.5924   -4.2636  -3.3152   -0.5958   -3.9838  -3.4063   -0.5888   -3.7139
  -3.4804   -0.5871   -3.4330  -3.6048   -0.6005   -3.1676  -3.7299   -0.6075   -2.8872
  -3.8640   -0.6196   -2.6148  -4.0200   -0.6324   -2.3624  -4.1589   -0.6446   -2.0849
  -4.3345   -0.6502   -1.8335  -4.5066   -0.6744   -1.5670  -4.7014   -0.6910   -1.3201
  -4.9096   -0.7006   -1.0781  -5.1367   -0.7163   -0.8397  -5.3887   -0.7482   -0.6189
  -5.6239   -0.7610   -0.3919  -5.8789   -0.7800   -0.1752  -6.1362   -0.8039    0.0474
  -6.3917   -0.8189    0.2565  -6.6853   -0.8461    0.4389  -6.9844   -0.8853    0.6106
  -7.3023   -0.9126    0.7556  -7.6216   -0.9408    0.9022  -7.9496   -0.9736    1.0308
  -8.2877   -1.0072    1.1427  -8.6278   -1.0471    1.2507  -8.9731   -1.0875    1.3354
  -9.3227   -1.1246    1.3962  -9.6781   -1.1682    1.4496 -10.0311   -1.2063    1.4789
 -10.3877   -1.2485    1.4952 -10.7516   -1.2985    1.4948 -11.0994   -1.3412    1.4279
 -11.4449   -1.3864    1.3748 -11.7962   -1.4308    1.3013 -12.1522   -1.4833    1.2462
 -12.5000   -1.5409    1.1424 -12.8377   -1.5978    1.0194 -13.1580   -1.6532    0.8631
 -13.4663   -1.7022    0.6943 -13.7716   -1.7705    0.5264 -14.0776   -1.8369    0.3518
 -14.3808   -1.9017    0.1812  -2.2421   -0.3104   -8.1559  -2.3266   -0.4316   -7.9310
  -2.4310   -0.5380   -7.7222  -2.5286   -0.6338   -7.5169  -2.6366   -0.6954   -7.3170
  -2.7375   -0.7425   -7.1024  -2.8177   -0.7879   -6.8727  -2.8770   -0.8361   -6.6345
  -2.9271   -0.8529   -6.3874  -2.9779   -0.8695   -6.1325  -3.0012   -0.8791   -5.8813
  -2.9855   -0.8502   -5.6267  -3.0251   -0.8503   -5.3685  -3.0281   -0.8339   -5.1020
  -3.0766   -0.8483   -4.8283  -3.1309   -0.8503   -4.5518  -3.1704   -0.8554   -4.2824
  -3.2338   -0.8643   -4.0096  -3.3063   -0.8588   -3.7296  -3.4257   -0.8684   -3.4591
  -3.5528   -0.8660   -3.1892  -3.6882   -0.8806   -2.9230  -3.8326   -0.8887   -2.6520
  -3.9834   -0.9112   -2.3909  -4.1372   -0.9060   -2.1227  -4.2995   -0.9201   -1.8607
  -4.4844   -0.9366   -1.6074  -4.6847   -0.9479   -1.3560  -4.8953   -0.9560   -1.1051
  -5.1099   -0.9687   -0.8630  -5.3302   -0.9929   -0.6325  -5.5775   -1.0048   -0.4065
  -5.8354   -1.0218   -0.1961  -6.0865   -1.0477    0.0291  -6.3573   -1.0555    0.2403
  -6.6385   -1.0788    0.4429  -6.9392   -1.1075    0.6101  -7.2575   -1.1395    0.7577
  -7.5793   -1.1707    0.8926  -7.9070   -1.1984    1.0259  -8.2384   -1.2288    1.1443
  -8.5772   -1.2647    1.2537  -8.9251   -1.2987    1.3312  -9.2713   -1.3380    1.4029
  -9.6179   -1.3787    1.4586  -9.9748   -1.4173    1.4848 -10.3326   -1.4558    1.4942
 -10.6919   -1.5044    1.4826 -11.0377   -1.5473    1.4356 -11.3941   -1.5926    1.3652
 -11.7440   -1.6385    1.3080 -12.0991   -1.6987    1.2589 -12.4410   -1.7507    1.1526
 -12.7688   -1.8060    1.0193 -13.0934   -1.8698    0.8774 -13.3956   -1.9274    0.6932
 -13.7005   -1.9911    0.5305 -13.9979   -2.0619    0.3539 -14.2979   -2.1323    0.1792
  -2.1859   -0.5217   -8.2299  -2.2639   -0.6430   -8.0081  -2.3570   -0.7594   -7.7944
  -2.3986   -0.8386   -7.5619  -2.4835   -0.9078   -7.3373  -2.5898   -0.9595   -7.1274
  -2.6683   -0.9956   -6.8925  -2.7091   -1.0373   -6.6473  -2.7828   -1.0672   -6.4058
  -2.8250   -1.0793   -6.1560  -2.8332   -1.0975   -5.9044  -2.8753   -1.1052   -5.6534
  -2.9048   -1.1029   -5.3930  -2.9648   -1.1012   -5.1369  -3.0064   -1.1135   -4.8645
  -3.0506   -1.1153   -4.5914  -3.0988   -1.1262   -4.3044  -3.1714   -1.1406   -4.0283
  -3.2635   -1.1377   -3.7477  -3.3710   -1.1461   -3.4778  -3.4915   -1.1477   -3.2030
  -3.6376   -1.1506   -2.9380  -3.7854   -1.1600   -2.6842  -3.9448   -1.1681   -2.4210
  -4.1067   -1.1853   -2.1503  -4.2815   -1.1893   -1.8960  -4.4612   -1.1980   -1.6385
  -4.6557   -1.2037   -1.3916  -4.8509   -1.2093   -1.1370  -5.0587   -1.2215   -0.8748
  -5.2778   -1.2453   -0.6268  -5.5238   -1.2551   -0.4004  -5.7721   -1.2682   -0.1927
  -6.0296   -1.2811    0.0383  -6.3150   -1.2957    0.2332  -6.5975   -1.3184    0.4302
  -6.8974   -1.3365    0.6096  -7.2098   -1.3724    0.7650  -7.5300   -1.3964    0.9008
  -7.8587   -1.4210    1.0166  -8.1906   -1.4502    1.1435  -8.5276   -1.4853    1.2509
  -8.8650   -1.5158    1.3353  -9.2144   -1.5498    1.4150  -9.5705   -1.5932    1.4573
  -9.9264   -1.6315    1.4740 -10.2773   -1.6656    1.4927 -10.6306   -1.7120    1.4521
 -10.9854   -1.7595    1.4169 -11.3382   -1.8038    1.3768 -11.6903   -1.8533    1.3156
 -12.0382   -1.9051    1.2541 -12.3707   -1.9638    1.1468 -12.7017   -2.0224    1.0259
 -13.0180   -2.0813    0.8774 -13.3209   -2.1477    0.7065 -13.6135   -2.2091    0.5245
 -13.9148   -2.2820    0.3611 -14.2110   -2.3559    0.1736  -2.1997   -0.7431   -8.3280
  -2.2193   -0.8601   -8.1006  -2.2624   -0.9714   -7.8667  -2.3202   -1.0716   -7.6409
  -2.4208   -1.1426   -7.4205  -2.4966   -1.1946   -7.1893  -2.5859   -1.2322   -6.9527
  -2.6455   -1.2793   -6.7102  -2.6944   -1.3081   -6.4587  -2.7517   -1.3330   -6.2107
  -2.7731   -1.3545   -5.9580  -2.8136   -1.3692   -5.7008  -2.8531   -1.3708   -5.4375
  -2.8948   -1.3625   -5.1678  -2.9653   -1.3790   -4.9121  -3.0187   -1.3856   -4.6280
  -3.0718   -1.4017   -4.3543  -3.1606   -1.4217   -4.0774  -3.2470   -1.4244   -3.7990
  -3.3651   -1.4343   -3.5270  -3.4889   -1.4296   -3.2610  -3.6268   -1.4251   -3.0012
  -3.7729   -1.4282   -2.7286  -3.9309   -1.4307   -2.4644  -4.1014   -1.4469   -2.2084
  -4.2791   -1.4506   -1.9437  -4.4588   -1.4539   -1.6817  -4.6438   -1.4639   -1.4270
  -4.8309   -1.4655   -1.1753  -5.0297   -1.4816   -0.9283  -5.2435   -1.4892   -0.6729
  -5.5059   -1.4972   -0.4641  -5.7548   -1.5046   -0.2349  -6.0114   -1.5246   -0.0123
  -6.2839   -1.5380    0.1963  -6.5589   -1.5551    0.4049  -6.8535   -1.5744    0.5878
  -7.1581   -1.6023    0.7552  -7.4794   -1.6233    0.8974  -7.8053   -1.6447    1.0287
  -8.1329   -1.6688    1.1423  -8.4663   -1.7016    1.2530  -8.8157   -1.7346    1.3357
  -9.1646   -1.7670    1.3889  -9.5158   -1.8056    1.4490  -9.8713   -1.8455    1.4510
 -10.2212   -1.8817    1.4865 -10.5726   -1.9240    1.4570 -10.9225   -1.9677    1.4262
 -11.2754   -2.0133    1.3940 -11.6141   -2.0588    1.3078 -11.9606   -2.1167    1.2432
 -12.2973   -2.1757    1.1514 -12.6187   -2.2322    1.0500 -12.9408   -2.2947    0.8990
 -13.2454   -2.3601    0.7243 -13.5457   -2.4283    0.5430 -13.8425   -2.5036    0.3650
 -14.1233   -2.5810    0.1794  -2.2696   -0.9580   -8.4187  -2.2552   -1.0849   -8.1985
  -2.2609   -1.2013   -7.9796  -2.3098   -1.3026   -7.7579  -2.3747   -1.3739   -7.5206
  -2.4531   -1.4301   -7.2715  -2.5275   -1.4776   -7.0345  -2.6002   -1.5156   -6.7854
  -2.6696   -1.5543   -6.5378  -2.7358   -1.5892   -6.2909  -2.7599   -1.6158   -6.0382
  -2.7967   -1.6284   -5.7741  -2.8112   -1.6312   -5.5038  -2.8688   -1.6406   -5.2351
  -2.9417   -1.6486   -4.9660  -3.0195   -1.6643   -4.6999  -3.0804   -1.6833   -4.4276
  -3.1503   -1.6994   -4.1506  -3.2442   -1.7083   -3.8825  -3.3675   -1.7086   -3.6060
  -3.5023   -1.7030   -3.3454  -3.6329   -1.7029   -3.0645  -3.7856   -1.6923   -2.7955
  -3.9269   -1.7093   -2.5247  -4.0869   -1.7041   -2.2616  -4.2621   -1.7091   -2.0003
  -4.4408   -1.7136   -1.7471  -4.6329   -1.7256   -1.5040  -4.8290   -1.7267   -1.2451
  -5.0320   -1.7340   -0.9913  -5.2417   -1.7429   -0.7360  -5.4797   -1.7418   -0.4993
  -5.7247   -1.7509   -0.2691  -5.9847   -1.7696   -0.0435  -6.2487   -1.7818    0.1722
  -6.5221   -1.7958    0.3656  -6.8101   -1.8134    0.5593  -7.1082   -1.8360    0.7382
  -7.4235   -1.8533    0.8928  -7.7502   -1.8692    1.0227  -8.0820   -1.8979    1.1480
  -8.4224   -1.9207    1.2590  -8.7709   -1.9492    1.3319  -9.1150   -1.9898    1.3864
  -9.4583   -2.0218    1.4349  -9.8089   -2.0580    1.4448 -10.1594   -2.0899    1.4338
 -10.5106   -2.1370    1.4363 -10.8594   -2.1763    1.4211 -11.2106   -2.2248    1.3908
 -11.5473   -2.2686    1.3291 -11.8847   -2.3256    1.2576 -12.2176   -2.3852    1.1602
 -12.5485   -2.4439    1.0536 -12.8671   -2.5071    0.9044 -13.1752   -2.5764    0.7425
 -13.4680   -2.6460    0.5649 -13.7505   -2.7170    0.3743 -14.0297   -2.8066    0.1872
  -2.3840   -1.1603   -8.5221  -2.3320   -1.2862   -8.3135  -2.3444   -1.4186   -8.0996
  -2.3816   -1.5238   -7.8733  -2.4241   -1.6033   -7.6329  -2.5099   -1.6503   -7.3936
  -2.5887   -1.7089   -7.1503  -2.6324   -1.7458   -6.8947  -2.6885   -1.7997   -6.6502
  -2.7357   -1.8392   -6.3943  -2.7766   -1.8637   -6.1348  -2.7911   -1.8930   -5.8603
  -2.8357   -1.8963   -5.5870  -2.8879   -1.9176   -5.3211  -2.9411   -1.9244   -5.0464
  -3.0306   -1.9416   -4.7828  -3.1197   -1.9517   -4.5128  -3.1946   -1.9675   -4.2380
  -3.2873   -1.9686   -3.9541  -3.3963   -1.9803   -3.6788  -3.5319   -1.9747   -3.4067
  -3.6692   -1.9684   -3.1333  -3.8049   -1.9688   -2.8703  -3.9620   -1.9663   -2.6145
  -4.1211   -1.9655   -2.3505  -4.2663   -1.9696   -2.0962  -4.4443   -1.9773   -1.8398
  -4.6361   -1.9822   -1.5723  -4.8319   -1.9834   -1.3158  -5.0362   -1.9908   -1.0594
  -5.2438   -1.9863   -0.8046  -5.4716   -1.9891   -0.5582  -5.7146   -1.9985   -0.3254
  -5.9679   -2.0093   -0.1044  -6.2303   -2.0239    0.1084  -6.4995   -2.0348    0.3229
  -6.7768   -2.0562    0.5193  -7.0787   -2.0705    0.6903  -7.3864   -2.0825    0.8542
  -7.7122   -2.0972    0.9878  -8.0383   -2.1225    1.1237  -8.3713   -2.1405    1.2308
  -8.7141   -2.1711    1.2962  -9.0582   -2.2024    1.3654  -9.4057   -2.2376    1.4191
  -9.7594   -2.2759    1.4354 -10.1041   -2.3076    1.4298 -10.4458   -2.3461    1.3984
 -10.7880   -2.3902    1.3989 -11.1333   -2.4303    1.3820 -11.4774   -2.4812    1.3290
 -11.8080   -2.5386    1.2547 -12.1477   -2.5972    1.1821 -12.4672   -2.6576    1.0603
 -12.7797   -2.7154    0.9120 -13.0888   -2.7886    0.7587 -13.3841   -2.8629    0.5819
 -13.6588   -2.9385    0.3899 -13.9337   -3.0260    0.2002  -2.5257   -1.3287   -8.6219
  -2.4971   -1.4739   -8.4216  -2.4782   -1.6070   -8.2311  -2.5065   -1.7142   -8.0077
  -2.5710   -1.7791   -7.7649  -2.6248   -1.8486   -7.5243  -2.6907   -1.9027   -7.2810
  -2.7182   -1.9724   -7.0286  -2.7620   -2.0194   -6.7761  -2.8181   -2.0685   -6.5152
  -2.8595   -2.1072   -6.2562  -2.8729   -2.1320   -5.9743  -2.9164   -2.1540   -5.7146
  -2.9579   -2.1652   -5.4386  -3.0163   -2.1838   -5.1640  -3.0982   -2.1984   -4.8929
  -3.1833   -2.2096   -4.6177  -3.2569   -2.2317   -4.3379  -3.3546   -2.2321   -4.0627
  -3.4661   -2.2380   -3.7902  -3.5719   -2.2430   -3.5144  -3.7080   -2.2358   -3.2541
  -3.8565   -2.2304   -2.9833  -3.9997   -2.2263   -2.7161  -4.1588   -2.2227   -2.4677
  -4.3127   -2.2248   -2.1995  -4.4830   -2.2295   -1.9292  -4.6497   -2.2359   -1.6655
  -4.8363   -2.2436   -1.4015  -5.0366   -2.2394   -1.1436  -5.2546   -2.2326   -0.8951
  -5.4794   -2.2352   -0.6474  -5.7124   -2.2395   -0.4104  -5.9646   -2.2502   -0.1870
  -6.2138   -2.2594    0.0412  -6.4737   -2.2788    0.2611  -6.7567   -2.2925    0.4593
  -7.0506   -2.3043    0.6404  -7.3527   -2.3188    0.8122  -7.6730   -2.3259    0.9522
  -7.9892   -2.3481    1.0915  -8.3199   -2.3656    1.1986  -8.6599   -2.3903    1.2828
  -9.0092   -2.4156    1.3296  -9.3548   -2.4516    1.3976  -9.6977   -2.4851    1.4447
 -10.0467   -2.5180    1.4539 -10.3900   -2.5518    1.4489 -10.7346   -2.5979    1.4330
 -11.0757   -2.6467    1.4053 -11.4154   -2.6972    1.3472 -11.7538   -2.7489    1.2838
 -12.0820   -2.8128    1.2053 -12.3996   -2.8705    1.0748 -12.6991   -2.9331    0.9151
 -13.0040   -3.0008    0.7707 -13.2876   -3.0784    0.5964 -13.5646   -3.1620    0.4122
 -13.8359   -3.2484    0.2172  -2.6674   -1.5071   -8.7540  -2.6480   -1.6468   -8.5639
  -2.6497   -1.7815   -8.3565  -2.6700   -1.8834   -8.1382  -2.7031   -1.9663   -7.9044
  -2.7541   -2.0371   -7.6665  -2.7988   -2.1016   -7.4183  -2.8623   -2.1561   -7.1732
  -2.9018   -2.2153   -6.9243  -2.9467   -2.2574   -6.6636  -2.9853   -2.3055   -6.3954
  -3.0125   -2.3361   -6.1185  -3.0547   -2.3690   -5.8449  -3.0743   -2.4038   -5.5778
  -3.1205   -2.4320   -5.3069  -3.1847   -2.4442   -5.0298  -3.2451   -2.4724   -4.7510
  -3.3338   -2.4730   -4.4722  -3.4240   -2.4913   -4.1991  -3.5240   -2.5049   -3.9222
  -3.6418   -2.5016   -3.6436  -3.7711   -2.4951   -3.3806  -3.9131   -2.4856   -3.1120
  -4.0502   -2.4770   -2.8514  -4.2096   -2.4776   -2.5838  -4.3666   -2.4741   -2.3136
  -4.5305   -2.4745   -2.0476  -4.7045   -2.4823   -1.7750  -4.8777   -2.4852   -1.5064
  -5.0632   -2.4826   -1.2403  -5.2682   -2.4777   -0.9874  -5.4855   -2.4776   -0.7360
  -5.7207   -2.4841   -0.4999  -5.9541   -2.4863   -0.2600  -6.2031   -2.5033   -0.0330
  -6.4616   -2.5159    0.1864  -6.7363   -2.5256    0.3937  -7.0252   -2.5390    0.5835
  -7.3221   -2.5524    0.7592  -7.6370   -2.5551    0.9018  -7.9502   -2.5739    1.0454
  -8.2830   -2.5891    1.1546  -8.6189   -2.6110    1.2603  -8.9542   -2.6354    1.3266
  -9.2956   -2.6665    1.3883  -9.6335   -2.6995    1.4345  -9.9836   -2.7289    1.4589
 -10.3270   -2.7624    1.4742 -10.6748   -2.8030    1.4502 -11.0149   -2.8470    1.4413
 -11.3472   -2.8992    1.3820 -11.6792   -2.9591    1.3095 -12.0109   -3.0213    1.2101
 -12.3264   -3.0782    1.0915 -12.6198   -3.1488    0.9365 -12.9089   -3.2142    0.7869
 -13.1932   -3.2959    0.6204 -13.4632   -3.3793    0.4292 -13.7198   -3.4677    0.2183
  -2.8123   -1.6760   -8.9011  -2.8072   -1.8148   -8.6993  -2.8264   -1.9373   -8.4930
  -2.8482   -2.0422   -8.2744  -2.8733   -2.1328   -8.0459  -2.9149   -2.2070   -7.8084
  -2.9478   -2.2830   -7.5756  -3.0022   -2.3386   -7.3325  -3.0461   -2.4009   -7.0786
  -3.0946   -2.4460   -6.8111  -3.1195   -2.5011   -6.5442  -3.1522   -2.5388   -6.2814
  -3.1825   -2.5747   -6.0081  -3.2094   -2.6228   -5.7380  -3.2335   -2.6634   -5.4548
  -3.2824   -2.6884   -5.1788  -3.3481   -2.7046   -4.8985  -3.4288   -2.7242   -4.6162
  -3.5201   -2.7328   -4.3317  -3.6099   -2.7509   -4.0593  -3.7249   -2.7549   -3.7958
  -3.8516   -2.7469   -3.5241  -3.9746   -2.7358   -3.2502  -4.1052   -2.7306   -2.9761
  -4.2656   -2.7223   -2.7109  -4.4320   -2.7119   -2.4425  -4.5814   -2.7150   -2.1646
  -4.7561   -2.7191   -1.8930  -4.9264   -2.7273   -1.6214  -5.1102   -2.7147   -1.3553
  -5.3075   -2.7115   -1.0972  -5.5125   -2.7125   -0.8443  -5.7373   -2.7142   -0.6039
  -5.9689   -2.7202   -0.3597  -6.2071   -2.7365   -0.1252  -6.4573   -2.7513    0.1082
  -6.7228   -2.7618    0.3270  -7.0095   -2.7701    0.5171  -7.3021   -2.7862    0.7015
  -7.6042   -2.7902    0.8563  -7.9137   -2.7992    1.0077  -8.2424   -2.8108    1.1136
  -8.5678   -2.8298    1.2236  -8.9044   -2.8551    1.3093  -9.2363   -2.8795    1.3855
  -9.5795   -2.9134    1.4359  -9.9196   -2.9410    1.4654 -10.2617   -2.9688    1.4887
 -10.5970   -3.0058    1.4772 -10.9412   -3.0568    1.4439 -11.2759   -3.1115    1.4111
 -11.6084   -3.1680    1.3395 -11.9352   -3.2234    1.2476 -12.2358   -3.2910    1.1164
 -12.5398   -3.3579    0.9897 -12.8187   -3.4301    0.8114 -13.0941   -3.5097    0.6516
 -13.3600   -3.5947    0.4487 -13.5986   -3.6825    0.2254  -2.9936   -1.8176   -9.0349
  -2.9724   -1.9755   -8.8451  -2.9856   -2.1057   -8.6448  -2.9784   -2.2266   -8.4378
  -3.0242   -2.3116   -8.2075  -3.0582   -2.3907   -7.9698  -3.0946   -2.4671   -7.7318
  -3.1452   -2.5260   -7.4899  -3.1836   -2.5875   -7.2340  -3.2227   -2.6496   -6.9836
  -3.2490   -2.6947   -6.7146  -3.2756   -2.7507   -6.4426  -3.3082   -2.7924   -6.1840
  -3.3342   -2.8335   -5.9039  -3.3608   -2.8790   -5.6260  -3.3928   -2.9199   -5.3351
  -3.4571   -2.9284   -5.0622  -3.5337   -2.9494   -4.7806  -3.6061   -2.9699   -4.4901
  -3.7145   -2.9770   -4.2081  -3.8435   -2.9647   -3.9420  -3.9668   -2.9605   -3.6814
  -4.0917   -2.9469   -3.4202  -4.2017   -2.9520   -3.1345  -4.3312   -2.9545   -2.8524
  -4.4865   -2.9463   -2.5750  -4.6493   -2.9460   -2.2937  -4.8156   -2.9468   -2.0202
  -4.9926   -2.9518   -1.7533  -5.1662   -2.9421   -1.4823  -5.3494   -2.9410   -1.2191
  -5.5462   -2.9423   -0.9535  -5.7669   -2.9460   -0.7013  -5.9881   -2.9512   -0.4529
  -6.2173   -2.9695   -0.2050  -6.4643   -2.9816    0.0269  -6.7200   -2.9976    0.2550
  -7.0001   -3.0033    0.4449  -7.2818   -3.0125    0.6272  -7.5816   -3.0169    0.7923
  -7.8827   -3.0244    0.9571  -8.1961   -3.0371    1.0895  -8.5157   -3.0533    1.1993
  -8.8437   -3.0764    1.2870  -9.1764   -3.0936    1.3758  -9.5144   -3.1227    1.4386
  -9.8601   -3.1500    1.4871 -10.1973   -3.1832    1.5227 -10.5356   -3.2183    1.5150
 -10.8737   -3.2614    1.5111 -11.2059   -3.3209    1.4581 -11.5312   -3.3762    1.3815
 -11.8438   -3.4416    1.2727 -12.1630   -3.4969    1.1677 -12.4652   -3.5689    1.0318
 -12.7383   -3.6443    0.8636 -13.0046   -3.7250    0.6740 -13.2546   -3.8092    0.4708
 -13.4865   -3.8980    0.2370  -3.1003   -2.0085   -9.1998  -3.1165   -2.1441   -9.0099
  -3.1230   -2.2816   -8.8101  -3.1403   -2.3976   -8.6004  -3.1639   -2.4892   -8.3763
  -3.2096   -2.5636   -8.1433  -3.2311   -2.6524   -7.9063  -3.2862   -2.7187   -7.6700
  -3.3119   -2.7790   -7.4186  -3.3209   -2.8563   -7.1631  -3.3752   -2.8955   -6.8882
  -3.4039   -2.9498   -6.6215  -3.4361   -3.0051   -6.3501  -3.4524   -3.0448   -6.0707
  -3.4743   -3.0949   -5.7802  -3.4986   -3.1421   -5.5033  -3.5495   -3.1723   -5.2196
  -3.6495   -3.1594   -4.9370  -3.7444   -3.1748   -4.6570  -3.8374   -3.1886   -4.3795
  -3.9380   -3.1957   -4.1008  -4.0540   -3.1855   -3.8360  -4.1951   -3.1698   -3.5598
  -4.3051   -3.1708   -3.2778  -4.4206   -3.1721   -2.9970  -4.5706   -3.1606   -2.7200
  -4.7284   -3.1619   -2.4419  -4.8864   -3.1647   -2.1588  -5.0616   -3.1673   -1.8799
  -5.2337   -3.1596   -1.6069  -5.4082   -3.1629   -1.3302  -5.5986   -3.1642   -1.0652
  -5.8026   -3.1695   -0.8046  -6.0185   -3.1778   -0.5478  -6.2340   -3.1966   -0.2971
  -6.4663   -3.2171   -0.0595  -6.7178   -3.2227    0.1634  -6.9930   -3.2328    0.3632
  -7.2718   -3.2428    0.5573  -7.5527   -3.2494    0.7483  -7.8470   -3.2517    0.9141
  -8.1503   -3.2641    1.0594  -8.4671   -3.2754    1.1781  -8.7954   -3.2896    1.2932
  -9.1181   -3.3073    1.3916  -9.4569   -3.3307    1.4696  -9.7888   -3.3567    1.5174
 -10.1332   -3.3900    1.5601 -10.4649   -3.4279    1.5686 -10.8039   -3.4678    1.5496
 -11.1354   -3.5241    1.5112 -11.4520   -3.5885    1.4305 -11.7741   -3.6424    1.3292
 -12.0790   -3.7046    1.2132 -12.3750   -3.7755    1.0770 -12.6630   -3.8572    0.9124
 -12.9079   -3.9393    0.7003 -13.1505   -4.0234    0.4896 -13.3536   -4.1080    0.2429
  -3.2286   -2.1931   -9.3699  -3.2369   -2.3327   -9.1797  -3.2450   -2.4696   -8.9904
  -3.2771   -2.5806   -8.7764  -3.2936   -2.6787   -8.5609  -3.3525   -2.7369   -8.3273
  -3.3631   -2.8322   -8.0974  -3.3962   -2.9056   -7.8393  -3.4230   -2.9859   -7.5912
  -3.4389   -3.0470   -7.3211  -3.4973   -3.0998   -7.0591  -3.5116   -3.1596   -6.8026
  -3.5322   -3.2177   -6.5288  -3.5623   -3.2600   -6.2458  -3.5872   -3.3018   -5.9659
  -3.6251   -3.3530   -5.6795  -3.6717   -3.3849   -5.3896  -3.7607   -3.3783   -5.1127
  -3.8484   -3.3988   -4.8343  -3.9322   -3.4097   -4.5495  -4.0545   -3.4020   -4.2741
  -4.1697   -3.3934   -3.9970  -4.2960   -3.3821   -3.7206  -4.4161   -3.3788   -3.4350
  -4.5234   -3.3844   -3.1401  -4.6676   -3.3706   -2.8603  -4.8189   -3.3690   -2.5840
  -4.9822   -3.3623   -2.3036  -5.1462   -3.3728   -2.0284  -5.3119   -3.3654   -1.7498
  -5.4838   -3.3690   -1.4696  -5.6615   -3.3736   -1.2021  -5.8537   -3.3785   -0.9392
  -6.0639   -3.3865   -0.6814  -6.2814   -3.3983   -0.4282  -6.5064   -3.4238   -0.1794
  -6.7396   -3.4431    0.0523  -6.9873   -3.4572    0.2728  -7.2548   -3.4696    0.4816
  -7.5338   -3.4749    0.6769  -7.8211   -3.4780    0.8574  -8.1224   -3.4849    1.0147
  -8.4255   -3.4969    1.1721  -8.7449   -3.5051    1.2916  -9.0638   -3.5215    1.3929
  -9.3984   -3.5422    1.4776  -9.7293   -3.5660    1.5561 -10.0598   -3.5913    1.6116
 -10.4060   -3.6299    1.6134 -10.7473   -3.6696    1.6038 -11.0767   -3.7248    1.5616
 -11.3997   -3.7845    1.5049 -11.7132   -3.8481    1.3945 -12.0198   -3.9101    1.2858
 -12.2983   -3.9863    1.1167 -12.5796   -4.0659    0.9597 -12.8198   -4.1539    0.7424
 -13.0430   -4.2384    0.5129 -13.2282   -4.3156    0.2575  -3.3307   -2.3829   -9.5483
  -3.3597   -2.5197   -9.3615  -3.3840   -2.6560   -9.1782  -3.4030   -2.7598   -8.9607
  -3.4497   -2.8496   -8.7497  -3.4763   -2.9290   -8.5222  -3.4919   -3.0031   -8.2672
  -3.5112   -3.0847   -8.0112  -3.5469   -3.1657   -7.7705  -3.5662   -3.2369   -7.5166
  -3.5976   -3.3054   -7.2602  -3.6130   -3.3706   -6.9904  -3.6355   -3.4226   -6.7122
  -3.6721   -3.4618   -6.4239  -3.7052   -3.5089   -6.1497  -3.7543   -3.5383   -5.8623
  -3.8101   -3.5779   -5.5848  -3.8962   -3.5821   -5.2969  -3.9896   -3.5810   -5.0142
  -4.0894   -3.5803   -4.7355  -4.1898   -3.5867   -4.4549  -4.3055   -3.5836   -4.1668
  -4.4172   -3.5808   -3.8911  -4.5252   -3.5852   -3.6011  -4.6464   -3.5738   -3.3093
  -4.7887   -3.5524   -3.0254  -4.9341   -3.5516   -2.7418  -5.0794   -3.5585   -2.4633
  -5.2388   -3.5672   -2.1850  -5.4008   -3.5647   -1.9014  -5.5625   -3.5720   -1.6248
  -5.7344   -3.5809   -1.3539  -5.9058   -3.5919   -1.0780  -6.0983   -3.6042   -0.8073
  -6.3078   -3.6219   -0.5477  -6.5403   -3.6329   -0.3032  -6.7628   -3.6586   -0.0654
  -7.0035   -3.6731    0.1688  -7.2576   -3.6869    0.3871  -7.5229   -3.6972    0.5955
  -7.8025   -3.7022    0.7893  -8.0917   -3.7069    0.9634  -8.3896   -3.7162    1.1142
  -8.6990   -3.7231    1.2482  -9.0158   -3.7377    1.3773  -9.3247   -3.7549    1.4756
  -9.6529   -3.7769    1.5558  -9.9944   -3.7994    1.6228 -10.3356   -3.8347    1.6479
 -10.6697   -3.8745    1.6477 -11.0070   -3.9275    1.6104 -11.3300   -3.9916    1.5368
 -11.6546   -4.0497    1.4777 -11.9435   -4.1261    1.3261 -12.2156   -4.1954    1.1571
 -12.4817   -4.2799    0.9895 -12.7201   -4.3596    0.7692 -12.9381   -4.4522    0.5311
 -13.1138   -4.5309    0.2659  -3.4347   -2.5730   -9.7404  -3.4676   -2.7049   -9.5569
  -3.5088   -2.8292   -9.3648  -3.5332   -2.9453   -9.1664  -3.5534   -3.0457   -8.9536
  -3.5822   -3.1203   -8.7107  -3.5825   -3.2012   -8.4655  -3.5956   -3.2831   -8.2206
  -3.6349   -3.3585   -7.9736  -3.6640   -3.4431   -7.7331  -3.7031   -3.4964   -7.4666
  -3.7324   -3.5548   -7.1856  -3.7607   -3.6085   -6.9030  -3.7863   -3.6676   -6.6243
  -3.8266   -3.7099   -6.3413  -3.8779   -3.7327   -6.0580  -3.9703   -3.7365   -5.7715
  -4.0576   -3.7369   -5.4873  -4.1514   -3.7413   -5.2023  -4.2465   -3.7481   -4.9295
  -4.3501   -3.7466   -4.6386  -4.4586   -3.7425   -4.3607  -4.5786   -3.7274   -4.0739
  -4.6896   -3.7312   -3.7844  -4.8009   -3.7243   -3.4905  -4.9289   -3.7118   -3.2013
  -5.0626   -3.7126   -2.9207  -5.1937   -3.7324   -2.6362  -5.3478   -3.7383   -2.3478
  -5.5007   -3.7472   -2.0674  -5.6634   -3.7471   -1.7851  -5.8245   -3.7703   -1.4963
  -6.0009   -3.7803   -1.2207  -6.1794   -3.7942   -0.9524  -6.3832   -3.8094   -0.6979
  -6.5854   -3.8425   -0.4383  -6.8036   -3.8645   -0.1938  -7.0346   -3.8764    0.0345
  -7.2803   -3.8940    0.2632  -7.5341   -3.9059    0.4804  -7.7920   -3.9226    0.6893
  -8.0683   -3.9332    0.8803  -8.3618   -3.9338    1.0461  -8.6606   -3.9401    1.1999
  -8.9660   -3.9519    1.3287  -9.2865   -3.9677    1.4515  -9.6085   -3.9882    1.5632
  -9.9303   -4.0060    1.6316 -10.2599   -4.0402    1.6634 -10.5995   -4.0799    1.6600
 -10.9302   -4.1317    1.6475 -11.2614   -4.1933    1.5759 -11.5826   -4.2631    1.5140
 -11.8763   -4.3377    1.3691 -12.1421   -4.4114    1.1834 -12.4038   -4.4951    1.0040
 -12.6250   -4.5715    0.7789 -12.8211   -4.6554    0.5417 -12.9742   -4.7341    0.2709
  -3.5601   -2.7547   -9.9402  -3.5957   -2.8775   -9.7515  -3.5973   -3.0166   -9.5702
  -3.6495   -3.1295   -9.3740  -3.6389   -3.2441   -9.1600  -3.6378   -3.3342   -8.9142
  -3.6855   -3.4019   -8.6719  -3.7196   -3.4727   -8.4223  -3.7451   -3.5531   -8.1845
  -3.7798   -3.6254   -7.9329  -3.8106   -3.6897   -7.6655  -3.8390   -3.7462   -7.3860
  -3.8771   -3.7961   -7.1053  -3.9045   -3.8547   -6.8253  -3.9610   -3.8948   -6.5402
  -4.0324   -3.9016   -6.2502  -4.1240   -3.8978   -5.9701  -4.2257   -3.8871   -5.6845
  -4.3207   -3.8849   -5.4092  -4.4119   -3.8968   -5.1208  -4.5198   -3.8829   -4.8423
  -4.6213   -3.8705   -4.5479  -4.7418   -3.8594   -4.2593  -4.8514   -3.8425   -3.9758
  -4.9594   -3.8460   -3.6782  -5.0802   -3.8470   -3.3854  -5.2074   -3.8519   -3.1035
  -5.3448   -3.8548   -2.8211  -5.4915   -3.8574   -2.5315  -5.6451   -3.8806   -2.2443
  -5.7836   -3.9057   -1.9453  -5.9429   -3.9100   -1.6694  -6.1183   -3.9229   -1.3949
  -6.2849   -3.9548   -1.1141  -6.4653   -3.9875   -0.8473  -6.6559   -4.0288   -0.5878
  -6.8645   -4.0566   -0.3395  -7.0908   -4.0692   -0.1011  -7.3278   -4.0839    0.1210
  -7.5736   -4.0996    0.3440  -7.8258   -4.1163    0.5588  -8.0851   -4.1308    0.7592
  -8.3610   -4.1353    0.9440  -8.6519   -4.1406    1.0989  -8.9429   -4.1577    1.2545
  -9.2432   -4.1788    1.3995  -9.5546   -4.1932    1.5008  -9.8815   -4.2100    1.5836
 -10.2165   -4.2436    1.6380 -10.5401   -4.2855    1.6561 -10.8736   -4.3346    1.6437
 -11.1999   -4.3991    1.6000 -11.5179   -4.4761    1.5434 -11.8100   -4.5484    1.4046
 -12.0718   -4.6273    1.2209 -12.3095   -4.7037    1.0201 -12.5174   -4.7875    0.7995
 -12.6930   -4.8576    0.5520 -12.8331   -4.9307    0.2805  -3.6766   -2.9492  -10.1309
  -3.7157   -3.0767   -9.9676  -3.7208   -3.2063   -9.7914  -3.7240   -3.3223   -9.5883
  -3.7469   -3.4251   -9.3625  -3.7765   -3.5094   -9.1323  -3.7945   -3.5905   -8.8895
  -3.8154   -3.6746   -8.6491  -3.8450   -3.7427   -8.3897  -3.8819   -3.8052   -8.1319
  -3.9240   -3.8726   -7.8686  -3.9555   -3.9346   -7.5908  -4.0058   -3.9765   -7.3117
  -4.0542   -4.0124   -7.0239  -4.1070   -4.0579   -6.7396  -4.1933   -4.0567   -6.4553
  -4.2818   -4.0582   -6.1681  -4.3896   -4.0282   -5.8988  -4.4968   -4.0078   -5.6134
  -4.5980   -4.0068   -5.3265  -4.7019   -3.9932   -5.0307  -4.7888   -3.9947   -4.7377
  -4.9050   -3.9664   -4.4532  -5.0083   -3.9656   -4.1559  -5.1189   -3.9571   -3.8642
  -5.2469   -3.9397   -3.5831  -5.3734   -3.9355   -3.2946  -5.5057   -3.9480   -3.0055
  -5.6422   -3.9672   -2.7143  -5.7845   -3.9908   -2.4201  -5.9307   -4.0012   -2.1299
  -6.0829   -4.0321   -1.8400  -6.2467   -4.0509   -1.5665  -6.4099   -4.0772   -1.2877
  -6.5697   -4.1394   -1.0187  -6.7579   -4.1764   -0.7589  -6.9607   -4.2047   -0.5076
  -7.1769   -4.2304   -0.2622  -7.4026   -4.2554   -0.0244  -7.6374   -4.2750    0.1956
  -7.8710   -4.2990    0.4111  -8.1188   -4.3125    0.6243  -8.3841   -4.3204    0.8111
  -8.6532   -4.3353    0.9887  -8.9309   -4.3584    1.1584  -9.2203   -4.3775    1.2951
  -9.5162   -4.4033    1.4394  -9.8262   -4.4162    1.5291 -10.1509   -4.4462    1.5973
 -10.4797   -4.4861    1.6367 -10.8130   -4.5366    1.6353 -11.1350   -4.6007    1.6041
 -11.4503   -4.6871    1.5470 -11.7340   -4.7616    1.4094 -11.9816   -4.8365    1.2400
 -12.2158   -4.9186    1.0456 -12.4102   -4.9993    0.8159 -12.5647   -5.0661    0.5582
 -12.6955   -5.1274    0.2837  -3.7849   -3.1302  -10.3734  -3.7987   -3.2805  -10.2040
  -3.7955   -3.4113  -10.0124  -3.8246   -3.5199   -9.8064  -3.8371   -3.6174   -9.5852
  -3.8713   -3.7010   -9.3499  -3.9073   -3.7831   -9.1111  -3.9202   -3.8653   -8.8642
  -3.9503   -3.9339   -8.6103  -3.9924   -3.9937   -8.3495  -4.0314   -4.0536   -8.0810
  -4.0745   -4.1143   -7.8018  -4.1185   -4.1661   -7.5148  -4.2046   -4.1767   -7.2316
  -4.2861   -4.1732   -6.9469  -4.3704   -4.1833   -6.6607  -4.4612   -4.1671   -6.3721
  -4.5660   -4.1530   -6.0918  -4.6571   -4.1426   -5.8044  -4.7532   -4.1305   -5.5132
  -4.8628   -4.1150   -5.2216  -4.9665   -4.0914   -4.9243  -5.0679   -4.0779   -4.6362
  -5.1777   -4.0609   -4.3472  -5.2908   -4.0490   -4.0512  -5.4129   -4.0437   -3.7655
  -5.5332   -4.0384   -3.4780  -5.6624   -4.0448   -3.1892  -5.7956   -4.0635   -2.8952
  -5.9309   -4.0929   -2.5968  -6.0779   -4.1102   -2.3051  -6.2288   -4.1245   -2.0239
  -6.3847   -4.1641   -1.7412  -6.5363   -4.2050   -1.4719  -6.6969   -4.2487   -1.2021
  -6.8834   -4.2831   -0.9422  -7.0706   -4.3282   -0.6818  -7.2704   -4.3716   -0.4313
  -7.4904   -4.4053   -0.1949  -7.7135   -4.4297    0.0290  -7.9333   -4.4669    0.2605
  -8.1697   -4.4785    0.4663  -8.4052   -4.5087    0.6740  -8.6549   -4.5386    0.8760
  -8.9239   -4.5554    1.0439  -9.2095   -4.5711    1.1865  -9.4988   -4.5931    1.3293
  -9.8030   -4.6138    1.4508 -10.1163   -4.6391    1.5386 -10.4305   -4.6826    1.5880
 -10.7512   -4.7335    1.6076 -11.0668   -4.8034    1.5989 -11.3723   -4.8869    1.5194
 -11.6577   -4.9750    1.4034 -11.9186   -5.0578    1.2554 -12.1169   -5.1351    1.0460
 -12.3097   -5.2146    0.8232 -12.4436   -5.2758    0.5580 -12.5469   -5.3263    0.2820
  -3.8711   -3.3247  -10.6066  -3.9214   -3.4620  -10.4360  -3.9249   -3.5929  -10.2473
  -3.9286   -3.7083  -10.0410  -3.9571   -3.8043   -9.8172  -3.9796   -3.8972   -9.5858
  -4.0052   -3.9782   -9.3462  -4.0358   -4.0505   -9.0875  -4.0541   -4.1323   -8.8340
  -4.0968   -4.1930   -8.5670  -4.1585   -4.2289   -8.2917  -4.2281   -4.2545   -8.0061
  -4.2935   -4.2873   -7.7211  -4.3612   -4.3238   -7.4343  -4.4484   -4.3140   -7.1467
  -4.5545   -4.2821   -6.8660  -4.6410   -4.2525   -6.5798  -4.7442   -4.2424   -6.2939
  -4.8439   -4.2176   -5.9984  -4.9399   -4.2067   -5.7071  -5.0308   -4.1929   -5.4140
  -5.1373   -4.1921   -5.1201  -5.2400   -4.1724   -4.8298  -5.3424   -4.1603   -4.5310
  -5.4538   -4.1535   -4.2342  -5.5724   -4.1480   -3.9472  -5.6964   -4.1401   -3.6591
  -5.8197   -4.1421   -3.3682  -5.9475   -4.1628   -3.0696  -6.0784   -4.1879   -2.7797
  -6.2244   -4.2085   -2.4906  -6.3714   -4.2323   -2.2074  -6.5208   -4.2657   -1.9308
  -6.6791   -4.3029   -1.6587  -6.8420   -4.3421   -1.3874  -7.0078   -4.3856   -1.1209
  -7.1848   -4.4469   -0.8642  -7.3765   -4.4870   -0.6122  -7.5869   -4.5293   -0.3835
  -7.8041   -4.5578   -0.1537  -8.0083   -4.6070    0.0811  -8.2309   -4.6422    0.3014
  -8.4585   -4.6719    0.5119  -8.6973   -4.6975    0.7106  -8.9558   -4.7168    0.8880
  -9.2220   -4.7457    1.0508  -9.5104   -4.7606    1.1968  -9.7951   -4.7870    1.3280
 -10.0920   -4.8217    1.4276 -10.3858   -4.8777    1.5168 -10.6982   -4.9296    1.5627
 -11.0054   -5.0058    1.5679 -11.3043   -5.0870    1.4924 -11.5901   -5.1872    1.4144
 -11.8423   -5.2774    1.2649 -12.0292   -5.3583    1.0466 -12.2056   -5.4327    0.8266
 -12.3088   -5.4811    0.5605 -12.3900   -5.5204    0.2812  -3.9638   -3.5282  -10.8436
  -3.9996   -3.6668  -10.6791  -4.0091   -3.7899  -10.4889  -4.0099   -3.9051  -10.2729
  -4.0458   -3.9994  -10.0444  -4.0912   -4.0876   -9.8186  -4.1038   -4.1730   -9.5720
  -4.1459   -4.2372   -9.3164  -4.1955   -4.3008   -9.0512  -4.2527   -4.3401   -8.7810
  -4.3244   -4.3628   -8.4997  -4.3984   -4.3786   -8.2156  -4.4755   -4.3989   -7.9266
  -4.5413   -4.4190   -7.6426  -4.6365   -4.4032   -7.3543  -4.7302   -4.3603   -7.0694
  -4.8281   -4.3407   -6.7808  -4.9201   -4.3199   -6.4823  -5.0179   -4.3023   -6.1936
  -5.1193   -4.2871   -5.8984  -5.2046   -4.3021   -5.5933  -5.3042   -4.2936   -5.2998
  -5.4009   -4.2918   -5.0033  -5.5045   -4.2750   -4.7110  -5.6101   -4.2635   -4.4199
  -5.7270   -4.2568   -4.1318  -5.8474   -4.2497   -3.8395  -5.9691   -4.2556   -3.5409
  -6.0943   -4.2690   -3.2482  -6.2317   -4.2867   -2.9527  -6.3765   -4.3024   -2.6729
  -6.5256   -4.3260   -2.3965  -6.6704   -4.3593   -2.1173  -6.8179   -4.4021   -1.8465
  -6.9732   -4.4424   -1.5794  -7.1322   -4.4874   -1.3123  -7.3091   -4.5376   -1.0590
  -7.4955   -4.5827   -0.8077  -7.6881   -4.6388   -0.5693  -7.8939   -4.6835   -0.3374
  -8.1039   -4.7194   -0.1125  -8.3211   -4.7568    0.1058  -8.5392   -4.7925    0.3122
  -8.7674   -4.8190    0.5133  -9.0110   -4.8445    0.7033  -9.2644   -4.8735    0.8748
  -9.5291   -4.9112    1.0344  -9.8015   -4.9432    1.1774 -10.0825   -4.9866    1.2911
 -10.3608   -5.0553    1.4086 -10.6507   -5.1217    1.4835 -10.9535   -5.1987    1.5020
 -11.2443   -5.2861    1.4462 -11.5207   -5.3984    1.4036 -11.7546   -5.4948    1.2511
 -11.9344   -5.5785    1.0471 -12.0874   -5.6481    0.8160 -12.1713   -5.6886    0.5485
 -12.2305   -5.7122    0.2767  -4.0828   -3.7251  -11.0910  -4.0906   -3.8564  -10.9169
  -4.0919   -3.9989  -10.7236  -4.1121   -4.0951  -10.5125  -4.1407   -4.1937  -10.2939
  -4.1777   -4.2784  -10.0561  -4.2237   -4.3531   -9.8082  -4.2833   -4.4057   -9.5438
  -4.3298   -4.4627   -9.2736  -4.3921   -4.5068   -8.9916  -4.4798   -4.5104   -8.7045
  -4.5577   -4.5199   -8.4164  -4.6474   -4.5070   -8.1360  -4.7341   -4.5033   -7.8489
  -4.8167   -4.4884   -7.5551  -4.9128   -4.4502   -7.2655  -5.0031   -4.4219   -6.9625
  -5.0987   -4.4051   -6.6711  -5.1905   -4.4035   -6.3753  -5.2930   -4.3882   -6.0771
  -5.3824   -4.3802   -5.7796  -5.4784   -4.3843   -5.4854  -5.5734   -4.3830   -5.1861
  -5.6735   -4.3681   -4.8906  -5.7776   -4.3650   -4.5945  -5.8894   -4.3552   -4.3027
  -6.0059   -4.3498   -4.0105  -6.1210   -4.3607   -3.7161  -6.2463   -4.3682   -3.4209
  -6.3795   -4.3795   -3.1390  -6.5265   -4.4049   -2.8618  -6.6669   -4.4252   -2.5810
  -6.8202   -4.4468   -2.3095  -6.9681   -4.4838   -2.0410  -7.1145   -4.5283   -1.7732
  -7.2708   -4.5683   -1.5140  -7.4356   -4.6199   -1.2569  -7.6152   -4.6690   -1.0110
  -7.8068   -4.7118   -0.7795  -7.9988   -4.7577   -0.5450  -8.2093   -4.7984   -0.3161
  -8.4266   -4.8262   -0.1046  -8.6449   -4.8592    0.1028  -8.8687   -4.8795    0.3020
  -9.0891   -4.9254    0.4996  -9.3351   -4.9567    0.6754  -9.5854   -5.0031    0.8412
  -9.8351   -5.0637    0.9967 -10.0839   -5.1396    1.1431 -10.3403   -5.2173    1.2744
 -10.6175   -5.2954    1.3671 -10.8979   -5.3868    1.4215 -11.1795   -5.4855    1.3991
 -11.4377   -5.6128    1.3916 -11.6521   -5.7106    1.2314 -11.8289   -5.7992    1.0371
 -11.9610   -5.8626    0.8044 -12.0323   -5.9008    0.5446 -12.0619   -5.9019    0.2718
  -4.1501   -3.9319  -11.3353  -4.1884   -4.0534  -11.1597  -4.2077   -4.1725  -10.9755
  -4.2232   -4.2846  -10.7612  -4.2605   -4.3769  -10.5409  -4.3046   -4.4476  -10.2996
  -4.3579   -4.5164  -10.0406  -4.4203   -4.5671   -9.7721  -4.4910   -4.5974   -9.4909
  -4.5657   -4.6156   -9.2058  -4.6472   -4.6291   -8.9132  -4.7338   -4.6257   -8.6316
  -4.8219   -4.6087   -8.3474  -4.9151   -4.5857   -8.0511  -5.0029   -4.5656   -7.7539
  -5.0919   -4.5366   -7.4590  -5.1759   -4.5148   -7.1617  -5.2627   -4.5150   -6.8568
  -5.3581   -4.5030   -6.5561  -5.4526   -4.5050   -6.2478  -5.5522   -4.4953   -5.9573
  -5.6511   -4.4736   -5.6643  -5.7472   -4.4742   -5.3674  -5.8464   -4.4660   -5.0679
  -5.9472   -4.4545   -4.7729  -6.0569   -4.4543   -4.4740  -6.1734   -4.4371   -4.1831
  -6.2863   -4.4468   -3.8887  -6.4047   -4.4598   -3.6022  -6.5377   -4.4683   -3.3278
  -6.6812   -4.4683   -3.0518  -6.8215   -4.4999   -2.7741  -6.9631   -4.5271   -2.5002
  -7.1223   -4.5500   -2.2350  -7.2700   -4.5866   -1.9727  -7.4173   -4.6337   -1.7107
  -7.5751   -4.6829   -1.4619  -7.7464   -4.7210   -1.2171  -7.9321   -4.7598   -0.9846
  -8.1295   -4.7934   -0.7524  -8.3278   -4.8362   -0.5300  -8.5421   -4.8654   -0.3154
  -8.7581   -4.8905   -0.1096  -8.9749   -4.9381    0.0942  -9.1937   -4.9709    0.2926
  -9.4146   -5.0241    0.4776  -9.6565   -5.0808    0.6485  -9.8959   -5.1574    0.8032
 -10.1328   -5.2320    0.9528 -10.3570   -5.3391    1.1029 -10.5976   -5.4467    1.2227
 -10.8394   -5.5637    1.3164 -11.0921   -5.6788    1.3478 -11.3360   -5.8214    1.3629
 -11.5291   -5.9177    1.2084 -11.6982   -6.0108    1.0200 -11.8166   -6.0755    0.7906
 -11.8859   -6.1148    0.5387 -11.8937   -6.0935    0.2714  -4.2642   -4.1284  -11.5878
  -4.2868   -4.2533  -11.3998  -4.3201   -4.3643  -11.2237  -4.3291   -4.4687  -11.0189
  -4.3811   -4.5592  -10.7831  -4.4406   -4.6175  -10.5312  -4.5061   -4.6704  -10.2694
  -4.5663   -4.7101   -9.9884  -4.6492   -4.7274   -9.7071  -4.7318   -4.7277   -9.4196
  -4.8272   -4.7179   -9.1359  -4.9060   -4.7314   -8.8421  -4.9993   -4.7002   -8.5488
  -5.0885   -4.6718   -8.2524  -5.1774   -4.6497   -7.9483  -5.2654   -4.6463   -7.6512
  -5.3547   -4.6094   -7.3490  -5.4411   -4.5924   -7.0497  -5.5307   -4.5860   -6.7418
  -5.6217   -4.5841   -6.4428  -5.7168   -4.5948   -6.1426  -5.8138   -4.5801   -5.8444
  -5.9228   -4.5463   -5.5498  -6.0248   -4.5260   -5.2497  -6.1209   -4.5356   -4.9457
  -6.2267   -4.5344   -4.6531  -6.3348   -4.5358   -4.3588  -6.4481   -4.5378   -4.0673
  -6.5764   -4.5297   -3.7877  -6.7013   -4.5329   -3.5111  -6.8466   -4.5291   -3.2331
  -6.9956   -4.5199   -2.9605  -7.1308   -4.5636   -2.6952  -7.2773   -4.6023   -2.4367
  -7.4307   -4.6265   -2.1717  -7.5831   -4.6681   -1.9040  -7.7380   -4.7024   -1.6494
  -7.9076   -4.7306   -1.4095  -8.0831   -4.7584   -1.1769  -8.2701   -4.8016   -0.9524
  -8.4671   -4.8415   -0.7274  -8.6638   -4.8780   -0.5277  -8.8720   -4.9023   -0.3219
  -9.0857   -4.9372   -0.1217  -9.2967   -4.9997    0.0793  -9.5017   -5.0814    0.2733
  -9.7240   -5.1510    0.4480  -9.9448   -5.2462    0.6093 -10.1692   -5.3426    0.7665
 -10.3706   -5.4668    0.9302 -10.5673   -5.5988    1.0839 -10.7693   -5.7381    1.2126
 -10.9953   -5.8678    1.2886 -11.2173   -6.0133    1.3218 -11.4148   -6.1377    1.1956
 -11.5556   -6.2212    1.0030 -11.6514   -6.2794    0.7754 -11.7123   -6.3143    0.5287
 -11.7164   -6.2797    0.2705  -4.3746   -4.3258  -11.8367  -4.3890   -4.4529  -11.6637
  -4.4229   -4.5585  -11.4676  -4.4588   -4.6676  -11.2486  -4.5194   -4.7190  -11.0167
  -4.5843   -4.7822  -10.7578  -4.6584   -4.8230  -10.4862  -4.7373   -4.8379  -10.2055
  -4.8210   -4.8440   -9.9199  -4.9079   -4.8436   -9.6318  -4.9979   -4.8262   -9.3409
  -5.0872   -4.8154   -9.0437  -5.1728   -4.7995   -8.7439  -5.2648   -4.7626   -8.4438
  -5.3558   -4.7429   -8.1420  -5.4375   -4.7372   -7.8332  -5.5331   -4.7026   -7.5317
  -5.6202   -4.6861   -7.2264  -5.7069   -4.6560   -6.9235  -5.7987   -4.6507   -6.6266
  -5.8956   -4.6386   -6.3271  -6.0000   -4.6199   -6.0200  -6.0994   -4.6089   -5.7249
  -6.1990   -4.5962   -5.4244  -6.3016   -4.5986   -5.1266  -6.4033   -4.6024   -4.8296
  -6.5106   -4.6052   -4.5356  -6.6203   -4.6111   -4.2480  -6.7423   -4.6012   -3.9652
  -6.8823   -4.5804   -3.6898  -7.0194   -4.5616   -3.4176  -7.1681   -4.5425   -3.1470
  -7.3118   -4.5792   -2.8758  -7.4529   -4.6120   -2.6232  -7.6039   -4.6444   -2.3626
  -7.7458   -4.6821   -2.1081  -7.9053   -4.6983   -1.8497  -8.0652   -4.7407   -1.5978
  -8.2406   -4.7727   -1.3631  -8.4174   -4.8007   -1.1426  -8.6057   -4.8279   -0.9378
  -8.8008   -4.8572   -0.7253  -8.9961   -4.9099   -0.5317  -9.1954   -4.9778   -0.3327
  -9.3846   -5.0630   -0.1314  -9.5775   -5.1548    0.0635  -9.7810   -5.2562    0.2480
  -9.9798   -5.3731    0.4221 -10.1720   -5.4931    0.5979 -10.3618   -5.6165    0.7718
 -10.5460   -5.7635    0.9328 -10.6769   -5.9100    1.1229 -10.8816   -6.0498    1.2377
 -11.0893   -6.2051    1.3083 -11.2664   -6.3449    1.2017 -11.3867   -6.4285    1.0032
 -11.4681   -6.4759    0.7746 -11.5267   -6.4985    0.5240 -11.5285   -6.4569    0.2630
  -4.5121   -4.5192  -12.0926  -4.5263   -4.6423  -11.9210  -4.5611   -4.7474  -11.7210
  -4.6286   -4.7981  -11.4963  -4.6965   -4.8472  -11.2505  -4.7643   -4.8913  -10.9862
  -4.8309   -4.9413  -10.7050  -4.9163   -4.9482  -10.4233  -5.0005   -4.9332  -10.1407
  -5.0872   -4.9247   -9.8447  -5.1735   -4.9144   -9.5445  -5.2620   -4.9028   -9.2429
  -5.3567   -4.8658   -8.9410  -5.4400   -4.8505   -8.6331  -5.5301   -4.8156   -8.3274
  -5.6175   -4.7942   -8.0173  -5.7107   -4.7685   -7.7110  -5.8015   -4.7423   -7.4065
  -5.8967   -4.7198   -7.1049  -5.9880   -4.7024   -6.8063  -6.0833   -4.6816   -6.5019
  -6.1845   -4.6622   -6.2000  -6.2902   -4.6656   -5.8954  -6.3917   -4.6550   -5.5974
  -6.4924   -4.6432   -5.2987  -6.5930   -4.6418   -5.0024  -6.6997   -4.6440   -4.7108
  -6.8101   -4.6452   -4.4213  -6.9318   -4.6206   -4.1398  -7.0617   -4.6096   -3.8662
  -7.2004   -4.5779   -3.5917  -7.3310   -4.5820   -3.3385  -7.4771   -4.5991   -3.0730
  -7.6218   -4.6178   -2.8084  -7.7697   -4.6262   -2.5471  -7.9181   -4.6573   -2.2907
  -8.0632   -4.6993   -2.0412  -8.2222   -4.7490   -1.7980  -8.3839   -4.8047   -1.5645
  -8.5582   -4.8391   -1.3421  -8.7388   -4.8857   -1.1281  -8.9083   -4.9624   -0.9211
  -9.0777   -5.0386   -0.7128  -9.2701   -5.1090   -0.5153  -9.4469   -5.1979   -0.3161
  -9.6084   -5.3072   -0.1093  -9.7785   -5.4232    0.0832  -9.9470   -5.5505    0.2765
 -10.1200   -5.6790    0.4594 -10.2742   -5.7985    0.6648 -10.4093   -5.9250    0.8787
 -10.5604   -6.0766    1.0732 -10.7373   -6.2152    1.2278 -10.9173   -6.3725    1.3375
 -11.0790   -6.5279    1.2038 -11.2005   -6.6259    1.0084 -11.2691   -6.6585    0.7742
 -11.3083   -6.6451    0.5230 -11.3294   -6.6195    0.2606  -4.6036   -4.7269  -12.3593
  -4.6844   -4.8083  -12.1813  -4.7420   -4.8815  -11.9719  -4.8002   -4.9392  -11.7353
  -4.8606   -4.9773  -11.4806  -4.9401   -5.0015  -11.2121  -5.0130   -5.0256  -10.9325
  -5.0877   -5.0306  -10.6514  -5.1779   -5.0079  -10.3506  -5.2637   -4.9900  -10.0430
  -5.3496   -4.9767   -9.7397  -5.4408   -4.9607   -9.4310  -5.5360   -4.9284   -9.1202
  -5.6303   -4.8963   -8.8154  -5.7154   -4.8616   -8.5092  -5.8114   -4.8349   -8.1973
  -5.9014   -4.8103   -7.8899  -5.9937   -4.7873   -7.5822  -6.0920   -4.7600   -7.2767
  -6.1862   -4.7349   -6.9681  -6.2793   -4.7050   -6.6693  -6.3792   -4.6899   -6.3677
  -6.4824   -4.6736   -6.0699  -6.5892   -4.6617   -5.7715  -6.6910   -4.6571   -5.4723
  -6.7888   -4.6435   -5.1777  -6.8912   -4.6490   -4.8814  -6.9979   -4.6352   -4.5896
  -7.1099   -4.6384   -4.3086  -7.2428   -4.6207   -4.0326  -7.3731   -4.6136   -3.7552
  -7.5126   -4.6278   -3.4903  -7.6529   -4.6364   -3.2334  -7.7934   -4.6479   -2.9713
  -7.9405   -4.6692   -2.7151  -8.0781   -4.7128   -2.4713  -8.2165   -4.7584   -2.2215
  -8.3681   -4.8062   -1.9830  -8.5264   -4.8678   -1.7536  -8.6799   -4.9462   -1.5308
  -8.8199   -5.0358   -1.3069  -8.9660   -5.1241   -1.0877  -9.1181   -5.2168   -0.8699
  -9.2713   -5.3049   -0.6526  -9.4207   -5.3996   -0.4408  -9.5541   -5.5037   -0.2298
  -9.6886   -5.6190   -0.0149  -9.8301   -5.7372    0.1947  -9.9741   -5.8545    0.4091
 -10.1143   -5.9615    0.6312 -10.2448   -6.0497    0.8797 -10.3906   -6.1998    1.0676
 -10.5486   -6.3344    1.2489 -10.7163   -6.5133    1.3465 -10.8565   -6.6701    1.2108
 -10.9818   -6.7841    1.0180 -11.0481   -6.8197    0.7780 -11.0959   -6.8068    0.5227
 -11.1224   -6.7753    0.2627  -4.7029   -4.9455  -12.6270  -4.7863   -5.0165  -12.4318
  -4.8684   -5.0631  -12.2161  -4.9461   -5.1004  -11.9737  -5.0286   -5.1116  -11.7129
  -5.1050   -5.1222  -11.4434  -5.1817   -5.1199  -11.1542  -5.2723   -5.1001  -10.8566
  -5.3553   -5.0834  -10.5474  -5.4401   -5.0687  -10.2373  -5.5325   -5.0426   -9.9257
  -5.6221   -5.0283   -9.6148  -5.7205   -4.9959   -9.3002  -5.8173   -4.9522   -8.9885
  -5.9105   -4.8891   -8.6795  -6.0049   -4.8607   -8.3691  -6.0974   -4.8352   -8.0565
  -6.1919   -4.8099   -7.7424  -6.2865   -4.7836   -7.4357  -6.3819   -4.7466   -7.1344
  -6.4782   -4.7198   -6.8296  -6.5745   -4.6999   -6.5278  -6.6749   -4.6852   -6.2250
  -6.7778   -4.6634   -5.9297  -6.8801   -4.6574   -5.6336  -6.9803   -4.6550   -5.3298
  -7.0814   -4.6440   -5.0334  -7.1805   -4.6643   -4.7390  -7.2899   -4.6799   -4.4598
  -7.4112   -4.6772   -4.1790  -7.5410   -4.6741   -3.9054  -7.6774   -4.6959   -3.6390
  -7.8106   -4.7354   -3.3796  -7.9305   -4.7791   -3.1154  -8.0531   -4.8227   -2.8599
  -8.1809   -4.8744   -2.6151  -8.3036   -4.9298   -2.3707  -8.4283   -4.9889   -2.1283
  -8.5644   -5.0579   -1.8930  -8.7035   -5.1418   -1.6639  -8.8366   -5.2369   -1.4362
  -8.9556   -5.3331   -1.2057  -9.0727   -5.4280   -0.9689  -9.1793   -5.5173   -0.7253
  -9.2926   -5.5987   -0.4922  -9.4144   -5.6916   -0.2642  -9.5236   -5.7881   -0.0323
  -9.6436   -5.8838    0.1989  -9.7684   -5.9638    0.4332  -9.9159   -6.0581    0.6571
 -10.0518   -6.1398    0.8955 -10.1865   -6.2478    1.1107 -10.3349   -6.4140    1.2707
 -10.4826   -6.6201    1.3465 -10.6212   -6.7977    1.2299 -10.7408   -6.9134    1.0330
 -10.7995   -6.9291    0.7851 -10.8870   -6.9608    0.5321 -10.9207   -6.9385    0.2672
  -4.8697   -5.1076  -12.8976  -4.9497   -5.1747  -12.6962  -5.0439   -5.2002  -12.4731
  -5.1224   -5.2221  -12.2193  -5.2050   -5.2234  -11.9526  -5.2792   -5.2316  -11.6638
  -5.3544   -5.2286  -11.3585  -5.4381   -5.1984  -11.0524  -5.5280   -5.1687  -10.7403
  -5.6203   -5.1448  -10.4216  -5.7096   -5.1310  -10.1032  -5.8103   -5.0880   -9.7876
  -5.9108   -5.0291   -9.4750  -6.0079   -4.9846   -9.1555  -6.1040   -4.9304   -8.8441
  -6.1985   -4.8766   -8.5289  -6.2895   -4.8493   -8.2140  -6.3827   -4.8331   -7.8971
  -6.4811   -4.8080   -7.5805  -6.5749   -4.7792   -7.2821  -6.6725   -4.7415   -6.9805
  -6.7651   -4.7262   -6.6747  -6.8693   -4.6891   -6.3712  -6.9734   -4.6813   -6.0684
  -7.0712   -4.6849   -5.7674  -7.1659   -4.6955   -5.4700  -7.2536   -4.7215   -5.1774
  -7.3503   -4.7345   -4.8820  -7.4630   -4.7570   -4.5962  -7.5665   -4.7860   -4.3140
  -7.6693   -4.8152   -4.0339  -7.7866   -4.8589   -3.7636  -7.9004   -4.9124   -3.5007
  -8.0033   -4.9707   -3.2344  -8.0852   -5.0362   -2.9670  -8.1722   -5.0979   -2.7088
  -8.2708   -5.1537   -2.4547  -8.3761   -5.2122   -2.2017  -8.4817   -5.2744   -1.9543
  -8.5904   -5.3446   -1.7072  -8.6963   -5.4283   -1.4627  -8.7963   -5.5090   -1.2182
  -8.8920   -5.5813   -0.9697  -8.9904   -5.6611   -0.7238  -9.0915   -5.7248   -0.4680
  -9.2014   -5.7839   -0.2177  -9.3094   -5.8682    0.0229  -9.4241   -5.9395    0.2647
  -9.5556   -6.0032    0.5052  -9.7063   -6.0612    0.7385  -9.8376   -6.1522    0.9484
  -9.9693   -6.2784    1.1536 -10.1097   -6.4768    1.2973 -10.2449   -6.7070    1.3468
 -10.3685   -6.9072    1.2518 -10.4851   -7.0125    1.0418 -10.5771   -7.0633    0.7946
 -10.6529   -7.0989    0.5443 -10.7007   -7.0713    0.2757  -5.0284   -5.2930  -13.1647
  -5.1346   -5.3183  -12.9594  -5.2144   -5.3392  -12.7242  -5.2891   -5.3652  -12.4591
  -5.3704   -5.3569  -12.1750  -5.4511   -5.3377  -11.8697  -5.5275   -5.3236  -11.5524
  -5.6199   -5.2873  -11.2381  -5.7065   -5.2499  -10.9178  -5.8032   -5.1973  -10.5987
  -5.8953   -5.1804  -10.2698  -5.9986   -5.1171   -9.9549  -6.0952   -5.0664   -9.6384
  -6.1917   -5.0249   -9.3133  -6.2942   -4.9444   -8.9991  -6.3843   -4.9310   -8.6796
  -6.4748   -4.9107   -8.3565  -6.5683   -4.8789   -8.0422  -6.6635   -4.8518   -7.7295
  -6.7681   -4.8164   -7.4301  -6.8609   -4.7976   -7.1134  -6.9496   -4.7893   -6.8013
  -7.0401   -4.7900   -6.4930  -7.1379   -4.7888   -6.1933  -7.2349   -4.8023   -5.8893
  -7.3208   -4.8204   -5.5951  -7.4124   -4.8440   -5.2983  -7.4799   -4.8891   -5.0011
  -7.5544   -4.9373   -4.7118  -7.6524   -4.9710   -4.4233  -7.7413   -5.0127   -4.1431
  -7.8202   -5.0685   -3.8654  -7.8999   -5.1289   -3.5888  -7.9729   -5.1885   -3.3152
  -8.0294   -5.2536   -3.0434  -8.0859   -5.3147   -2.7684  -8.1574   -5.3599   -2.4942
  -8.2345   -5.4059   -2.2276  -8.3192   -5.4502   -1.9639  -8.4127   -5.5025   -1.7046
  -8.5030   -5.5643   -1.4490  -8.5859   -5.6149   -1.1867  -8.6656   -5.6453   -0.9234
  -8.7629   -5.6612   -0.6556  -8.8691   -5.7225   -0.4001  -8.9805   -5.7684   -0.1417
  -9.1075   -5.7923    0.1199  -9.2384   -5.8353    0.3676  -9.3648   -5.9079    0.5984
  -9.4950   -5.9894    0.8258  -9.6232   -6.1215    1.0318  -9.7465   -6.3062    1.2020
  -9.8676   -6.5182    1.3170  -9.9958   -6.7512    1.3358 -10.1155   -6.9690    1.2550
 -10.2265   -7.0811    1.0294 -10.3314   -7.1721    0.7983 -10.4169   -7.2144    0.5406
 -10.4765   -7.1828    0.2719  -5.2044   -5.4626  -13.4368  -5.2988   -5.4847  -13.2202
  -5.3867   -5.4826  -12.9682  -5.4638   -5.4780  -12.6906  -5.5451   -5.4511  -12.3787
  -5.6327   -5.4239  -12.0585  -5.7142   -5.3909  -11.7344  -5.7938   -5.3732  -11.4055
  -5.8884   -5.3177  -11.0821  -5.9776   -5.2688  -10.7537  -6.0754   -5.2264  -10.4254
  -6.1741   -5.1685  -10.1062  -6.2766   -5.1215   -9.7739  -6.3707   -5.0769   -9.4464
  -6.4730   -5.0195   -9.1293  -6.5636   -5.0026   -8.8046  -6.6552   -4.9892   -8.4869
  -6.7423   -4.9660   -8.1641  -6.8379   -4.9392   -7.8574  -6.9323   -4.9325   -7.5415
  -7.0134   -4.9294   -7.2284  -7.0915   -4.9378   -6.9172  -7.1685   -4.9484   -6.6079
  -7.2501   -4.9625   -6.2964  -7.3280   -4.9905   -5.9926  -7.3968   -5.0202   -5.6836
  -7.4587   -5.0539   -5.3835  -7.5280   -5.0957   -5.0893  -7.5925   -5.1464   -4.7971
  -7.6457   -5.1892   -4.5033  -7.6909   -5.2312   -4.2120  -7.7474   -5.2815   -3.9268
  -7.7988   -5.3324   -3.6402  -7.8534   -5.3873   -3.3595  -7.8947   -5.4386   -3.0808
  -7.9311   -5.4856   -2.7929  -7.9764   -5.5113   -2.5060  -8.0292   -5.5257   -2.2232
  -8.0983   -5.5365   -1.9413  -8.1825   -5.5432   -1.6647  -8.2713   -5.5618   -1.3944
  -8.3597   -5.5860   -1.1286  -8.4443   -5.6062   -0.8583  -8.5451   -5.6092   -0.5905
  -8.6721   -5.6154   -0.3246  -8.7881   -5.6536   -0.0708  -8.9161   -5.6713    0.1853
  -9.0572   -5.6932    0.4375  -9.1721   -5.7943    0.6830  -9.2937   -5.9135    0.9154
  -9.4053   -6.0827    1.1105  -9.5089   -6.3060    1.2464  -9.6181   -6.5378    1.3389
  -9.7308   -6.7823    1.3287  -9.8584   -7.0083    1.2398  -9.9787   -7.1415    1.0267
 -10.0885   -7.2547    0.8095 -10.1809   -7.3106    0.5506 -10.2526   -7.3072    0.2700
  -5.3924   -5.6238  -13.7052  -5.4775   -5.6332  -13.4727  -5.5552   -5.6289  -13.2051
  -5.6314   -5.5982  -12.8844  -5.7157   -5.5593  -12.5587  -5.7964   -5.5237  -12.2259
  -5.8871   -5.4758  -11.8915  -5.9676   -5.4490  -11.5572  -6.0496   -5.4147  -11.2153
  -6.1457   -5.3551  -10.8845  -6.2391   -5.3105  -10.5503  -6.3423   -5.2575  -10.2185
  -6.4450   -5.2005   -9.8944  -6.5401   -5.1662   -9.5604  -6.6335   -5.1411   -9.2365
  -6.7216   -5.1213   -8.9169  -6.8092   -5.1163   -8.5939  -6.8912   -5.1103   -8.2689
  -6.9658   -5.1059   -7.9476  -7.0403   -5.1115   -7.6358  -7.1143   -5.1128   -7.3193
  -7.1739   -5.1295   -7.0037  -7.2372   -5.1505   -6.6852  -7.2877   -5.1751   -6.3705
  -7.3399   -5.2068   -6.0595  -7.3842   -5.2376   -5.7552  -7.4264   -5.2713   -5.4466
  -7.4686   -5.3103   -5.1471  -7.5048   -5.3507   -4.8472  -7.5365   -5.3830   -4.5514
  -7.5547   -5.4121   -4.2476  -7.5986   -5.4516   -3.9570  -7.6254   -5.4819   -3.6637
  -7.6471   -5.4982   -3.3672  -7.6729   -5.5053   -3.0734  -7.7062   -5.5253   -2.7813
  -7.7496   -5.5451   -2.4862  -7.8028   -5.5360   -2.1925  -7.8725   -5.5050   -1.9030
  -7.9630   -5.4807   -1.6213  -8.0585   -5.4762   -1.3418  -8.1599   -5.4720   -1.0720
  -8.2552   -5.4823   -0.7987  -8.3633   -5.4921   -0.5262  -8.4932   -5.4727   -0.2709
  -8.6086   -5.5065   -0.0060  -8.7469   -5.5274    0.2549  -8.8671   -5.5806    0.5175
  -8.9755   -5.6978    0.7659  -9.0741   -5.8570    0.9890  -9.1695   -6.0514    1.1743
  -9.2596   -6.2898    1.2866  -9.3608   -6.5482    1.3471  -9.4745   -6.8062    1.3217
  -9.5972   -7.0349    1.2219  -9.7246   -7.1859    1.0216  -9.8351   -7.3319    0.8026
  -9.9369   -7.3891    0.5417 -10.0189   -7.4170    0.2714  -5.5658   -5.8065  -13.9648
  -5.6433   -5.8031  -13.7153  -5.7102   -5.7646  -13.3837  -5.7860   -5.7242  -13.0444
  -5.8714   -5.6727  -12.7036  -5.9593   -5.6212  -12.3580  -6.0436   -5.5807  -12.0135
  -6.1305   -5.5391  -11.6685  -6.2196   -5.4999  -11.3224  -6.2993   -5.4661  -10.9788
  -6.3929   -5.4258  -10.6409  -6.4846   -5.3877  -10.3054  -6.5794   -5.3472   -9.9767
  -6.6622   -5.3244   -9.6442  -6.7475   -5.3128   -9.3124  -6.8260   -5.3015   -8.9883
  -6.9055   -5.2998   -8.6698  -6.9725   -5.3017   -8.3462  -7.0250   -5.3139   -8.0200
  -7.0719   -5.3251   -7.6932  -7.1178   -5.3317   -7.3711  -7.1658   -5.3487   -7.0551
  -7.2100   -5.3640   -6.7382  -7.2401   -5.3813   -6.4234  -7.2648   -5.4106   -6.1036
  -7.2797   -5.4313   -5.7950  -7.2984   -5.4528   -5.4933  -7.3172   -5.4752   -5.1842
  -7.3395   -5.4930   -4.8802  -7.3499   -5.5059   -4.5674  -7.3585   -5.5209   -4.2647
  -7.3806   -5.5144   -3.9647  -7.4009   -5.5183   -3.6605  -7.4172   -5.5236   -3.3636
  -7.4480   -5.4769   -3.0617  -7.4884   -5.4628   -2.7612  -7.5437   -5.4617   -2.4618
  -7.6038   -5.4414   -2.1615  -7.6742   -5.4043   -1.8757  -7.7787   -5.3665   -1.5807
  -7.8746   -5.3412   -1.3004  -7.9918   -5.3152   -1.0324  -8.1015   -5.3043   -0.7621
  -8.2227   -5.2982   -0.4926  -8.3336   -5.3088   -0.2177  -8.4458   -5.3484    0.0563
  -8.5626   -5.4034    0.3296  -8.6699   -5.4824    0.5955  -8.7575   -5.6309    0.8307
  -8.8446   -5.8162    1.0390  -8.9293   -6.0382    1.2107  -9.0181   -6.2931    1.3235
  -9.1149   -6.5658    1.3444  -9.2192   -6.8251    1.3106  -9.3457   -7.0589    1.1892
  -9.4744   -7.2332    1.0015  -9.5907   -7.3855    0.7926  -9.6891   -7.4663    0.5336
  -9.7872   -7.5153    0.2700  -5.7341   -5.9956  -14.2179  -5.7748   -5.9637  -13.8652
  -5.8521   -5.9093  -13.5135  -5.9354   -5.8484  -13.1592  -6.0206   -5.8002  -12.8041
  -6.1046   -5.7515  -12.4500  -6.1900   -5.7107  -12.0974  -6.2742   -5.6745  -11.7454
  -6.3526   -5.6451  -11.3977  -6.4353   -5.6124  -11.0486  -6.5160   -5.5809  -10.7085
  -6.5894   -5.5611  -10.3706  -6.6609   -5.5360  -10.0300  -6.7199   -5.5243   -9.6947
  -6.7897   -5.5207   -9.3665  -6.8473   -5.5162   -9.0335  -6.9013   -5.5131   -8.7080
  -6.9497   -5.5158   -8.3824  -6.9874   -5.5271   -8.0536  -7.0140   -5.5338   -7.7335
  -7.0443   -5.5380   -7.4117  -7.0645   -5.5454   -7.0854  -7.0883   -5.5488   -6.7660
  -7.0855   -5.5299   -6.4495  -7.0893   -5.5411   -6.1369  -7.0978   -5.5591   -5.8195
  -7.1016   -5.5636   -5.5075  -7.1109   -5.5517   -5.1939  -7.1175   -5.5374   -4.8869
  -7.1316   -5.5270   -4.5811  -7.1296   -5.5087   -4.2667  -7.1543   -5.4744   -3.9629
  -7.1846   -5.4494   -3.6589  -7.2165   -5.4154   -3.3564  -7.2418   -5.3883   -3.0579
  -7.3116   -5.3307   -2.7570  -7.3916   -5.2936   -2.4575  -7.4717   -5.2538   -2.1645
  -7.5617   -5.2085   -1.8659  -7.6340   -5.1918   -1.5738  -7.7317   -5.1576   -1.2869
  -7.8419   -5.1361   -1.0093  -7.9437   -5.1318   -0.7286  -8.0565   -5.1287   -0.4533
  -8.1688   -5.1481   -0.1688  -8.2718   -5.2019    0.1124  -8.3670   -5.2832    0.3900
  -8.4567   -5.4026    0.6569  -8.5311   -5.5691    0.8894  -8.6111   -5.7885    1.0845
  -8.6889   -6.0350    1.2390  -8.7789   -6.2980    1.3429  -8.8727   -6.5841    1.3480
  -8.9806   -6.8567    1.2958  -9.1004   -7.0811    1.1591  -9.2264   -7.2784    0.9932
  -9.3496   -7.4340    0.7780  -9.4581   -7.5415    0.5255  -9.5559   -7.6142    0.2667
  -5.8594   -6.1482  -14.3259  -5.9219   -6.1009  -13.9528  -5.9880   -6.0484  -13.5805
  -6.0646   -5.9956  -13.2128  -6.1459   -5.9505  -12.8506  -6.2292   -5.9094  -12.4944
  -6.3081   -5.8754  -12.1373  -6.3879   -5.8443  -11.7844  -6.4568   -5.8161  -11.4346
  -6.5191   -5.7961  -11.0835  -6.5824   -5.7759  -10.7413  -6.6443   -5.7609  -10.3962
  -6.6922   -5.7431  -10.0555  -6.7279   -5.7385   -9.7197  -6.7660   -5.7352   -9.3871
  -6.7878   -5.7246   -9.0575  -6.8111   -5.7124   -8.7307  -6.8378   -5.7041   -8.4054
  -6.8569   -5.7005   -8.0823  -6.8660   -5.6951   -7.7533  -6.8826   -5.6832   -7.4294
  -6.8954   -5.6793   -7.1113  -6.8970   -5.6607   -6.7885  -6.8865   -5.6326   -6.4698
  -6.8727   -5.5915   -6.1530  -6.8797   -5.5826   -5.8396  -6.8830   -5.5562   -5.5221
  -6.8957   -5.5198   -5.2064  -6.9059   -5.4770   -4.8955  -6.9283   -5.4265   -4.5870
  -6.9424   -5.3931   -4.2804  -6.9689   -5.3375   -3.9746  -7.0387   -5.2719   -3.6733
  -7.0568   -5.2541   -3.3687  -7.1113   -5.2011   -3.0576  -7.1600   -5.1722   -2.7486
  -7.2338   -5.1357   -2.4460  -7.3152   -5.0948   -2.1427  -7.3918   -5.0574   -1.8514
  -7.4819   -5.0169   -1.5592  -7.5708   -4.9999   -1.2651  -7.6750   -4.9790   -0.9731
  -7.7848   -4.9653   -0.6877  -7.8831   -4.9799   -0.4014  -7.9863   -5.0181   -0.1131
  -8.0750   -5.0903    0.1747  -8.1575   -5.1970    0.4488  -8.2274   -5.3437    0.7077
  -8.3027   -5.5294    0.9387  -8.3812   -5.7657    1.1215  -8.4537   -6.0253    1.2595
  -8.5422   -6.3142    1.3393  -8.6357   -6.5997    1.3445  -8.7397   -6.8760    1.2803
  -8.8647   -7.1186    1.1454  -8.9887   -7.3234    0.9728  -9.1101   -7.4859    0.7585
  -9.2211   -7.6177    0.5204  -9.3332   -7.7166    0.2645  -5.9931   -6.2950  -14.2372
  -6.0433   -6.2625  -13.8904  -6.1003   -6.2054  -13.5396  -6.1706   -6.1593  -13.1907
  -6.2469   -6.1217  -12.8369  -6.3163   -6.0905  -12.4858  -6.3819   -6.0606  -12.1334
  -6.4493   -6.0379  -11.7845  -6.5015   -6.0156  -11.4349  -6.5462   -5.9964  -11.0880
  -6.5882   -5.9815  -10.7429  -6.6167   -5.9637  -10.4015  -6.6424   -5.9488  -10.0639
  -6.6506   -5.9372   -9.7279  -6.6615   -5.9245   -9.3964  -6.6667   -5.9035   -9.0649
  -6.6618   -5.8756   -8.7398  -6.6672   -5.8438   -8.4215  -6.6736   -5.8205   -8.0962
  -6.6727   -5.7905   -7.7751  -6.6780   -5.7499   -7.4509  -6.6836   -5.7106   -7.1250
  -6.6778   -5.6507   -6.8099  -6.6679   -5.6167   -6.4946  -6.6600   -5.5790   -6.1802
  -6.6716   -5.5272   -5.8570  -6.6801   -5.4731   -5.5414  -6.7075   -5.4076   -5.2326
  -6.7309   -5.3431   -4.9149  -6.7748   -5.2716   -4.6068  -6.7950   -5.2229   -4.2900
  -6.8302   -5.1630   -3.9827  -6.8828   -5.1073   -3.6703  -6.9153   -5.0785   -3.3521
  -6.9584   -5.0442   -3.0385  -7.0124   -5.0017   -2.7293  -7.0845   -4.9693   -2.4246
  -7.1552   -4.9353   -2.1230  -7.2298   -4.8915   -1.8225  -7.3050   -4.8750   -1.5274
  -7.3865   -4.8628   -1.2346  -7.4808   -4.8565   -0.9416  -7.5843   -4.8522   -0.6480
  -7.6906   -4.8569   -0.3540  -7.7833   -4.9077   -0.0648  -7.8612   -5.0001    0.2196
  -7.9338   -5.1314    0.4969  -7.9974   -5.3055    0.7446  -8.0691   -5.5155    0.9638
  -8.1473   -5.7622    1.1335  -8.2226   -6.0393    1.2550  -8.3074   -6.3258    1.3099
  -8.4053   -6.6211    1.3157  -8.5133   -6.9082    1.2485  -8.6347   -7.1574    1.1254
  -8.7568   -7.3676    0.9469  -8.8736   -7.5441    0.7382  -8.9945   -7.6963    0.5112
  -9.1111   -7.8154    0.2634  -6.0868   -6.5141  -14.0282  -6.1267   -6.4462  -13.7597
  -6.1743   -6.3881  -13.4424  -6.2325   -6.3498  -13.1121  -6.2845   -6.3203  -12.7765
  -6.3358   -6.2875  -12.4341  -6.3852   -6.2587  -12.0921  -6.4270   -6.2352  -11.7492
  -6.4573   -6.2148  -11.4058  -6.4888   -6.1965  -11.0648  -6.5135   -6.1734  -10.7244
  -6.5129   -6.1427  -10.3874  -6.5113   -6.1154  -10.0558  -6.5063   -6.0840   -9.7241
  -6.4962   -6.0576   -9.3923  -6.4881   -6.0221   -9.0659  -6.4705   -5.9809   -8.7407
  -6.4580   -5.9147   -8.4256  -6.4565   -5.8613   -8.1085  -6.4614   -5.8130   -7.7870
  -6.4680   -5.7484   -7.4646  -6.4709   -5.6786   -7.1488  -6.4687   -5.6061   -6.8322
  -6.4683   -5.5442   -6.5085  -6.4746   -5.4767   -6.1848  -6.4911   -5.4081   -5.8708
  -6.5152   -5.3351   -5.5512  -6.5414   -5.2675   -5.2344  -6.5719   -5.1898   -4.9268
  -6.6192   -5.1106   -4.6208  -6.6470   -5.0584   -4.3058  -6.6764   -5.0055   -3.9803
  -6.7319   -4.9479   -3.6628  -6.7669   -4.9115   -3.3415  -6.8054   -4.8802   -3.0253
  -6.8549   -4.8406   -2.7138  -6.9173   -4.8147   -2.4059  -6.9829   -4.7835   -2.1021
  -7.0439   -4.7625   -1.7963  -7.1081   -4.7503   -1.4903  -7.1849   -4.7503   -1.1932
  -7.2741   -4.7500   -0.9008  -7.3766   -4.7506   -0.6092  -7.4816   -4.7659   -0.3140
  -7.5673   -4.8257   -0.0176  -7.6388   -4.9426    0.2624  -7.7028   -5.0970    0.5280
  -7.7669   -5.2850    0.7702  -7.8369   -5.5163    0.9754  -7.9139   -5.7791    1.1285
  -7.9946   -6.0570    1.2375  -8.0826   -6.3561    1.2802  -8.1800   -6.6500    1.2730
  -8.2891   -6.9344    1.2153  -8.4128   -7.1961    1.0875  -8.5290   -7.4175    0.9192
  -8.6503   -7.6090    0.7196  -8.7680   -7.7758    0.5026  -8.8815   -7.9079    0.2587
  -6.0837   -6.7301  -13.8481  -6.1239   -6.6446  -13.5984  -6.1778   -6.5887  -13.3132
  -6.2295   -6.5478  -13.0055  -6.2577   -6.5120  -12.6823  -6.2847   -6.4762  -12.3548
  -6.3087   -6.4439  -12.0256  -6.3369   -6.4172  -11.6951  -6.3520   -6.3912  -11.3617
  -6.3554   -6.3535  -11.0265  -6.3553   -6.3133  -10.6929  -6.3460   -6.2759  -10.3637
  -6.3274   -6.2203  -10.0420  -6.3131   -6.1638   -9.7159  -6.2900   -6.1191   -9.3887
  -6.2779   -6.0645   -9.0651  -6.2574   -5.9975   -8.7432  -6.2383   -5.9218   -8.4220
  -6.2440   -5.8351   -8.1075  -6.2536   -5.7536   -7.7893  -6.2628   -5.6721   -7.4755
  -6.2734   -5.5848   -7.1666  -6.2899   -5.4961   -6.8490  -6.3028   -5.4193   -6.5256
  -6.3128   -5.3458   -6.1967  -6.3443   -5.2579   -5.8758  -6.3714   -5.1802   -5.5582
  -6.3988   -5.0956   -5.2427  -6.4200   -5.0309   -4.9299  -6.4576   -4.9565   -4.6149
  -6.4999   -4.8942   -4.3020  -6.5281   -4.8451   -3.9798  -6.5647   -4.8067   -3.6555
  -6.6032   -4.7595   -3.3387  -6.6371   -4.7328   -3.0207  -6.6754   -4.7018   -2.7061
  -6.7231   -4.6864   -2.3951  -6.7806   -4.6705   -2.0886  -6.8380   -4.6595   -1.7766
  -6.9048   -4.6453   -1.4671  -6.9778   -4.6405   -1.1594  -7.0684   -4.6441   -0.8578
  -7.1649   -4.6542   -0.5643  -7.2621   -4.6981   -0.2722  -7.3425   -4.7726    0.0202
  -7.4127   -4.9031    0.3023  -7.4695   -5.0804    0.5525  -7.5331   -5.2862    0.7878
  -7.6060   -5.5270    0.9793  -7.6825   -5.8004    1.1178  -7.7701   -6.0876    1.2135
  -7.8586   -6.3857    1.2532  -7.9606   -6.6845    1.2394  -8.0709   -6.9723    1.1707
  -8.1892   -7.2341    1.0528  -8.3086   -7.4713    0.8895  -8.4263   -7.6779    0.7033
  -8.5434   -7.8521    0.4871  -8.6520   -7.9982    0.2529  -5.9369   -6.8867  -13.7111
  -6.0096   -6.8122  -13.4534  -6.0742   -6.7634  -13.1743  -6.1189   -6.7146  -12.8849
  -6.1326   -6.6652  -12.5812  -6.1457   -6.6202  -12.2724  -6.1601   -6.5791  -11.9500
  -6.1679   -6.5345  -11.6268  -6.1647   -6.4871  -11.3063  -6.1606   -6.4313  -10.9842
  -6.1509   -6.3775  -10.6630  -6.1351   -6.3213  -10.3423  -6.1111   -6.2475  -10.0204
  -6.0992   -6.1692   -9.7090  -6.0820   -6.0985   -9.3855  -6.0730   -6.0112   -9.0644
  -6.0518   -5.9358   -8.7408  -6.0418   -5.8533   -8.4273  -6.0576   -5.7458   -8.1123
  -6.0699   -5.6374   -7.7932  -6.0834   -5.5509   -7.4851  -6.1091   -5.4511   -7.1727
  -6.1335   -5.3568   -6.8498  -6.1496   -5.2756   -6.5252  -6.1653   -5.1997   -6.2027
  -6.1986   -5.1042   -5.8844  -6.2281   -5.0187   -5.5652  -6.2352   -4.9532   -5.2455
  -6.2567   -4.8866   -4.9244  -6.2808   -4.8250   -4.6023  -6.3133   -4.7726   -4.2821
  -6.3434   -4.7279   -3.9602  -6.3673   -4.6983   -3.6409  -6.3979   -4.6745   -3.3212
  -6.4334   -4.6327   -3.0027  -6.4728   -4.5994   -2.6862  -6.5172   -4.5764   -2.3722
  -6.5729   -4.5628   -2.0619  -6.6376   -4.5505   -1.7532  -6.7051   -4.5399   -1.4387
  -6.7808   -4.5335   -1.1245  -6.8645   -4.5445   -0.8178  -6.9474   -4.5747   -0.5162
  -7.0325   -4.6411   -0.2276  -7.1112   -4.7415    0.0537  -7.1800   -4.8843    0.3246
  -7.2312   -5.0767    0.5746  -7.3055   -5.2984    0.7940  -7.3755   -5.5516    0.9726
  -7.4566   -5.8296    1.1070  -7.5460   -6.1198    1.1877  -7.6403   -6.4219    1.2233
  -7.7413   -6.7223    1.2063  -7.8522   -7.0084    1.1285  -7.9682   -7.2767    1.0168
  -8.0828   -7.5238    0.8675  -8.2025   -7.7445    0.6890  -8.3142   -7.9298    0.4756
  -8.4319   -8.0954    0.2490  -5.7383   -6.9374  -13.5789  -5.8146   -6.8909  -13.3247
  -5.8765   -6.8412  -13.0531  -5.9209   -6.7857  -12.7744  -5.9283   -6.7208  -12.4847
  -5.9395   -6.6596  -12.1856  -5.9475   -6.6154  -11.8868  -5.9549   -6.5595  -11.5763
  -5.9506   -6.4883  -11.2625  -5.9473   -6.4127  -10.9489  -5.9377   -6.3353  -10.6349
  -5.9254   -6.2567  -10.3221  -5.9027   -6.1739  -10.0069  -5.8959   -6.0843   -9.6960
  -5.8968   -5.9899   -9.3809  -5.8854   -5.9103   -9.0607  -5.8834   -5.8198   -8.7521
  -5.8833   -5.7129   -8.4298  -5.8931   -5.6131   -8.1166  -5.9182   -5.4923   -7.8098
  -5.9452   -5.3913   -7.4993  -5.9651   -5.2970   -7.1787  -5.9881   -5.2043   -6.8587
  -6.0150   -5.1159   -6.5381  -6.0283   -5.0375   -6.2136  -6.0379   -4.9715   -5.8902
  -6.0537   -4.8904   -5.5688  -6.0611   -4.8309   -5.2456  -6.0731   -4.7718   -4.9201
  -6.0891   -4.7189   -4.5934  -6.1164   -4.6740   -4.2668  -6.1342   -4.6442   -3.9435
  -6.1601   -4.6084   -3.6238  -6.1919   -4.5767   -3.3061  -6.2268   -4.5439   -2.9843
  -6.2644   -4.5101   -2.6621  -6.3075   -4.4770   -2.3424  -6.3642   -4.4585   -2.0291
  -6.4344   -4.4430   -1.7192  -6.5059   -4.4353   -1.4066  -6.5764   -4.4350   -1.0921
  -6.6545   -4.4582   -0.7802  -6.7231   -4.5124   -0.4766  -6.7988   -4.6025   -0.1850
  -6.8724   -4.7276    0.0906  -6.9458   -4.8842    0.3495  -7.0017   -5.0859    0.5895
  -7.0713   -5.3191    0.7993  -7.1474   -5.5836    0.9670  -7.2326   -5.8642    1.0920
  -7.3246   -6.1579    1.1676  -7.4176   -6.4603    1.1975  -7.5229   -6.7646    1.1769
  -7.6334   -7.0512    1.0937  -7.7467   -7.3225    0.9870  -7.8633   -7.5803    0.8496
  -7.9748   -7.8094    0.6770  -8.0934   -8.0056    0.4671  -8.2064   -8.1894    0.2504
  -5.5561   -6.8445  -13.4621  -5.6135   -6.7875  -13.2102  -5.6592   -6.7544  -12.9477
  -5.6988   -6.7019  -12.6947  -5.7128   -6.6494  -12.4165  -5.7257   -6.5882  -12.1250
  -5.7419   -6.5243  -11.8270  -5.7545   -6.4484  -11.5363  -5.7645   -6.3662  -11.2346
  -5.7647   -6.2834  -10.9316  -5.7638   -6.1950  -10.6301  -5.7676   -6.0978  -10.3276
  -5.7612   -6.0113  -10.0119  -5.7355   -5.9438   -9.6926  -5.7376   -5.8458   -9.3796
  -5.7556   -5.7366   -9.0728  -5.7498   -5.6458   -8.7591  -5.7482   -5.5496   -8.4438
  -5.7647   -5.4369   -8.1296  -5.7776   -5.3313   -7.8169  -5.8061   -5.2246   -7.5056
  -5.8297   -5.1342   -7.1908  -5.8402   -5.0520   -6.8718  -5.8507   -4.9858   -6.5486
  -5.8525   -4.9261   -6.2249  -5.8501   -4.8703   -5.8996  -5.8608   -4.8063   -5.5742
  -5.8697   -4.7433   -5.2441  -5.8739   -4.6888   -4.9108  -5.8828   -4.6455   -4.5793
  -5.9074   -4.5927   -4.2573  -5.9283   -4.5570   -3.9335  -5.9522   -4.5185   -3.6076
  -5.9833   -4.4803   -3.2845  -6.0200   -4.4482   -2.9626  -6.0572   -4.4144   -2.6418
  -6.0989   -4.3784   -2.3221  -6.1567   -4.3525   -2.0023  -6.2294   -4.3307   -1.6877
  -6.2984   -4.3314   -1.3756  -6.3648   -4.3465   -1.0637  -6.4357   -4.3858   -0.7538
  -6.5003   -4.4608   -0.4461  -6.5670   -4.5731   -0.1567  -6.6373   -4.7170    0.1159
  -6.7085   -4.8911    0.3704  -6.7730   -5.1026    0.5973  -6.8416   -5.3450    0.7992
  -6.9222   -5.6147    0.9569  -7.0058   -5.9021    1.0791  -7.1016   -6.1996    1.1474
  -7.2017   -6.5064    1.1721  -7.3047   -6.8087    1.1500  -7.4158   -7.0982    1.0734
  -7.5292   -7.3766    0.9716  -7.6400   -7.6370    0.8439  -7.7517   -7.8756    0.6682
  -7.8675   -8.0797    0.4620  -7.9780   -8.2750    0.2496  -5.4749   -6.5910  -13.4364
  -5.4978   -6.5645  -13.1620  -5.5027   -6.5510  -12.8969  -5.5318   -6.5095  -12.6270
  -5.5779   -6.4465  -12.3641  -5.6191   -6.3743  -12.0907  -5.6288   -6.3192  -11.8054
  -5.6322   -6.2483  -11.5134  -5.6387   -6.1675  -11.2219  -5.6300   -6.0922  -10.9288
  -5.6445   -5.9936  -10.6293  -5.6531   -5.9000  -10.3202  -5.6445   -5.8220  -10.0118
  -5.6431   -5.7365   -9.7062  -5.6368   -5.6472   -9.3927  -5.6276   -5.5551   -9.0796
  -5.6206   -5.4625   -8.7671  -5.6245   -5.3668   -8.4540  -5.6297   -5.2662   -8.1419
  -5.6323   -5.1687   -7.8261  -5.6475   -5.0811   -7.5116  -5.6634   -4.9982   -7.1946
  -5.6668   -4.9311   -6.8709  -5.6670   -4.8810   -6.5458  -5.6634   -4.8250   -6.2223
  -5.6625   -4.7689   -5.8952  -5.6670   -4.7203   -5.5641  -5.6679   -4.6758   -5.2291
  -5.6726   -4.6143   -4.8970  -5.6784   -4.5644   -4.5676  -5.6987   -4.5083   -4.2409
  -5.7219   -4.4652   -3.9191  -5.7477   -4.4174   -3.5999  -5.7776   -4.3783   -3.2775
  -5.8103   -4.3452   -2.9552  -5.8471   -4.3143   -2.6322  -5.8930   -4.2781   -2.3077
  -5.9498   -4.2479   -1.9827  -6.0139   -4.2333   -1.6668  -6.0791   -4.2415   -1.3509
  -6.1433   -4.2744   -1.0345  -6.2105   -4.3333   -0.7220  -6.2706   -4.4254   -0.4189
  -6.3315   -4.5540   -0.1296  -6.3978   -4.7114    0.1425  -6.4731   -4.8987    0.3882
  -6.5448   -5.1264    0.6045  -6.6170   -5.3793    0.7954  -6.6978   -5.6560    0.9483
  -6.7862   -5.9453    1.0620  -6.8814   -6.2501    1.1317  -6.9836   -6.5525    1.1507
  -7.0899   -6.8577    1.1306  -7.1990   -7.1522    1.0611  -7.3089   -7.4328    0.9682
  -7.4203   -7.6992    0.8381  -7.5296   -7.9412    0.6651  -7.6403   -8.1526    0.4607
  -7.7478   -8.3559    0.2508  -5.4277   -6.3509  -13.3744  -5.4255   -6.3325  -13.1165
  -5.4679   -6.2913  -12.8434  -5.5178   -6.2469  -12.5911  -5.5024   -6.1957  -12.3220
  -5.5303   -6.1429  -12.0486  -5.5455   -6.0822  -11.7693  -5.5420   -6.0113  -11.4912
  -5.5303   -5.9466  -11.2127  -5.5266   -5.8698  -10.9172  -5.5233   -5.7915  -10.6228
  -5.5322   -5.7062  -10.3221  -5.5265   -5.6223  -10.0171  -5.5210   -5.5397   -9.7119
  -5.5172   -5.4596   -9.4105  -5.4839   -5.3880   -9.1014  -5.4880   -5.2879   -8.7916
  -5.4918   -5.1929   -8.4798  -5.4895   -5.1088   -8.1687  -5.4781   -5.0271   -7.8511
  -5.4770   -4.9541   -7.5297  -5.4753   -4.8922   -7.2048  -5.4795   -4.8334   -6.8785
  -5.4704   -4.7903   -6.5499  -5.4675   -4.7410   -6.2194  -5.4646   -4.6871   -5.8895
  -5.4711   -4.6346   -5.5583  -5.4701   -4.5901   -5.2304  -5.4713   -4.5453   -4.8975
  -5.4755   -4.4869   -4.5661  -5.4909   -4.4280   -4.2382  -5.5119   -4.3754   -3.9118
  -5.5394   -4.3211   -3.5908  -5.5681   -4.2760   -3.2696  -5.6017   -4.2406   -2.9451
  -5.6391   -4.2088   -2.6203  -5.6862   -4.1780   -2.2940  -5.7381   -4.1577   -1.9658
  -5.7939   -4.1524   -1.6402  -5.8541   -4.1756   -1.3212  -5.9155   -4.2271   -1.0071
  -5.9789   -4.3014   -0.6961  -6.0387   -4.4099   -0.3957  -6.0967   -4.5500   -0.1099
  -6.1665   -4.7170    0.1580  -6.2352   -4.9238    0.4075  -6.3153   -5.1596    0.6101
  -6.3926   -5.4174    0.7888  -6.4774   -5.6973    0.9385  -6.5661   -5.9943    1.0466
  -6.6640   -6.2970    1.1176  -6.7678   -6.6089    1.1396  -6.8771   -6.9130    1.1126
  -6.9817   -7.2106    1.0526  -7.0943   -7.4977    0.9658  -7.2005   -7.7675    0.8307
  -7.3105   -8.0093    0.6558  -7.4166   -8.2307    0.4580  -7.5196   -8.4351    0.2433
  -5.3748   -6.1196  -13.3475  -5.3982   -6.0838  -13.0886  -5.4438   -6.0384  -12.8273
  -5.4476   -5.9907  -12.5638  -5.4549   -5.9543  -12.2951  -5.4464   -5.9071  -12.0226
  -5.4373   -5.8520  -11.7472  -5.4281   -5.7885  -11.4723  -5.4280   -5.7168  -11.1974
  -5.4274   -5.6472  -10.9167  -5.4195   -5.5830  -10.6246  -5.4094   -5.5099  -10.3277
  -5.4015   -5.4314  -10.0295  -5.3780   -5.3587   -9.7278  -5.3661   -5.2919   -9.4231
  -5.3587   -5.2000   -9.1179  -5.3316   -5.1354   -8.8069  -5.3114   -5.0683   -8.4924
  -5.2989   -5.0030   -8.1769  -5.2878   -4.9322   -7.8600  -5.2834   -4.8671   -7.5385
  -5.2795   -4.8106   -7.2116  -5.2781   -4.7566   -6.8853  -5.2758   -4.7079   -6.5571
  -5.2682   -4.6597   -6.2257  -5.2683   -4.6075   -5.8923  -5.2673   -4.5597   -5.5589
  -5.2670   -4.5155   -5.2263  -5.2722   -4.4666   -4.8959  -5.2744   -4.4058   -4.5652
  -5.2853   -4.3441   -4.2364  -5.3031   -4.2881   -3.9099  -5.3278   -4.2338   -3.5828
  -5.3577   -4.1835   -3.2540  -5.3886   -4.1431   -2.9276  -5.4277   -4.1085   -2.6019
  -5.4744   -4.0870   -2.2752  -5.5202   -4.0826   -1.9481  -5.5686   -4.0979   -1.6205
  -5.6225   -4.1334   -1.2988  -5.6814   -4.1968   -0.9836  -5.7437   -4.2875   -0.6757
  -5.8034   -4.4054   -0.3788  -5.8608   -4.5618   -0.0956  -5.9311   -4.7422    0.1704
  -6.0070   -4.9506    0.4116  -6.0785   -5.1974    0.6141  -6.1670   -5.4594    0.7852
  -6.2535   -5.7388    0.9249  -6.3468   -6.0337    1.0353  -6.4484   -6.3432    1.1044
  -6.5528   -6.6566    1.1316  -6.6617   -6.9648    1.0971  -6.7676   -7.2652    1.0451
  -6.8773   -7.5642    0.9663  -6.9828   -7.8324    0.8202  -7.0895   -8.0804    0.6477
  -7.1914   -8.3031    0.4514  -7.2900   -8.5134    0.2394  -5.3325   -5.8801  -13.3457
  -5.3749   -5.8396  -13.0821  -5.3617   -5.7947  -12.8183  -5.3691   -5.7603  -12.5443
  -5.3649   -5.7142  -12.2730  -5.3490   -5.6778  -12.0064  -5.3126   -5.6362  -11.7362
  -5.3079   -5.5691  -11.4613  -5.3000   -5.5073  -11.1864  -5.2895   -5.4461  -10.9081
  -5.2934   -5.3786  -10.6249  -5.2744   -5.3146  -10.3420  -5.2360   -5.2650  -10.0516
  -5.2065   -5.2168   -9.7517  -5.1848   -5.1594   -9.4449  -5.1578   -5.1076   -9.1323
  -5.1291   -5.0418   -8.8178  -5.1147   -4.9733   -8.5067  -5.1003   -4.9096   -8.1887
  -5.0865   -4.8589   -7.8658  -5.0804   -4.8027   -7.5362  -5.0749   -4.7455   -7.2076
  -5.0746   -4.6840   -6.8834  -5.0743   -4.6302   -6.5601  -5.0715   -4.5812   -6.2304
  -5.0699   -4.5285   -5.8980  -5.0677   -4.4822   -5.5647  -5.0666   -4.4374   -5.2292
  -5.0703   -4.3833   -4.8988  -5.0746   -4.3196   -4.5689  -5.0815   -4.2576   -4.2360
  -5.0939   -4.2009   -3.9031  -5.1169   -4.1506   -3.5739  -5.1431   -4.1040   -3.2445
  -5.1699   -4.0626   -2.9155  -5.2098   -4.0362   -2.5856  -5.2515   -4.0285   -2.2570
  -5.2914   -4.0387   -1.9290  -5.3361   -4.0680   -1.6028  -5.3885   -4.1184   -1.2797
  -5.4465   -4.1925   -0.9649  -5.5051   -4.2903   -0.6587  -5.5647   -4.4167   -0.3617
  -5.6291   -4.5784   -0.0837  -5.6963   -4.7734    0.1773  -5.7733   -4.9891    0.4130
  -5.8528   -5.2365    0.6171  -5.9401   -5.5082    0.7830  -6.0345   -5.7898    0.9200
  -6.1306   -6.0852    1.0306  -6.2332   -6.3923    1.0961  -6.3401   -6.7083    1.1165
  -6.4472   -7.0197    1.0917  -6.5541   -7.3243    1.0396  -6.6611   -7.6234    0.9542
  -6.7627   -7.8991    0.8115  -6.8667   -8.1508    0.6436  -6.9647   -8.3755    0.4442
  -7.0584   -8.5890    0.2353  -5.2107   -5.6734  -13.3418  -5.2234   -5.6546  -13.0902
  -5.2477   -5.5937  -12.8121  -5.2243   -5.5735  -12.5273  -5.1848   -5.5459  -12.2550
  -5.1759   -5.4896  -12.0014  -5.1533   -5.4480  -11.7377  -5.1330   -5.4040  -11.4626
  -5.1154   -5.3514  -11.1793  -5.0886   -5.3051  -10.9008  -5.0715   -5.2789  -10.6303
  -5.0506   -5.2176  -10.3469  -5.0258   -5.1601  -10.0560  -4.9933   -5.1213   -9.7615
  -4.9723   -5.0724   -9.4563  -4.9478   -5.0195   -9.1472  -4.9205   -4.9653   -8.8351
  -4.9068   -4.9056   -8.5161  -4.8941   -4.8379   -8.1954  -4.8829   -4.7861   -7.8660
  -4.8805   -4.7301   -7.5393  -4.8760   -4.6674   -7.2118  -4.8726   -4.6059   -6.8861
  -4.8736   -4.5519   -6.5590  -4.8738   -4.5005   -6.2308  -4.8707   -4.4533   -5.8984
  -4.8670   -4.4029   -5.5639  -4.8680   -4.3502   -5.2344  -4.8691   -4.2928   -4.9031
  -4.8732   -4.2310   -4.5713  -4.8771   -4.1719   -4.2414  -4.8834   -4.1245   -3.9070
  -4.9044   -4.0732   -3.5721  -4.9267   -4.0285   -3.2392  -4.9515   -4.0014   -2.9046
  -4.9839   -3.9884   -2.5696  -5.0215   -3.9929   -2.2390  -5.0592   -4.0185   -1.9088
  -5.1020   -4.0598   -1.5835  -5.1525   -4.1228   -1.2650  -5.2101   -4.2088   -0.9553
  -5.2662   -4.3170   -0.6518  -5.3266   -4.4483   -0.3559  -5.3924   -4.6104   -0.0762
  -5.4671   -4.8100    0.1788  -5.5415   -5.0360    0.4127  -5.6287   -5.2808    0.6141
  -5.7176   -5.5542    0.7791  -5.8144   -5.8398    0.9213  -5.9153   -6.1397    1.0254
  -6.0212   -6.4498    1.0925  -6.1287   -6.7620    1.1006  -6.2339   -7.0748    1.0900
  -6.3391   -7.3852    1.0387  -6.4445   -7.6760    0.9312  -6.5450   -7.9643    0.8071
  -6.6435   -8.2219    0.6354  -6.7364   -8.4515    0.4393  -6.8241   -8.6640    0.2324
  -5.0025   -5.5760  -13.3611  -5.0178   -5.5395  -13.0730  -5.0224   -5.5627  -12.7944
  -4.9909   -5.5098  -12.5271  -4.9741   -5.4269  -12.2662  -4.9532   -5.3808  -12.0077
  -4.9305   -5.3384  -11.7400  -4.9150   -5.3229  -11.4623  -4.8797   -5.3053  -11.1838
  -4.8577   -5.2400  -10.9177  -4.8429   -5.2154  -10.6381  -4.8213   -5.1711  -10.3521
  -4.7900   -5.1396  -10.0589  -4.7671   -5.1056   -9.7536  -4.7419   -5.0349   -9.4549
  -4.7233   -4.9726   -9.1529  -4.7029   -4.9127   -8.8383  -4.6919   -4.8587   -8.5214
  -4.6806   -4.8052   -8.1989  -4.6737   -4.7389   -7.8751  -4.6692   -4.6776   -7.5485
  -4.6670   -4.6172   -7.2222  -4.6638   -4.5532   -6.8973  -4.6661   -4.4899   -6.5729
  -4.6658   -4.4390   -6.2448  -4.6655   -4.3899   -5.9120  -4.6620   -4.3387   -5.5767
  -4.6591   -4.2777   -5.2415  -4.6596   -4.2231   -4.9098  -4.6618   -4.1731   -4.5779
  -4.6650   -4.1124   -4.2443  -4.6720   -4.0572   -3.9102  -4.6874   -4.0202   -3.5765
  -4.7057   -3.9888   -3.2376  -4.7272   -3.9671   -2.9003  -4.7553   -3.9645   -2.5663
  -4.7898   -3.9788   -2.2309  -4.8245   -4.0177   -1.8997  -4.8658   -4.0770   -1.5746
  -4.9145   -4.1524   -1.2566  -4.9712   -4.2417   -0.9459  -5.0296   -4.3572   -0.6464
  -5.0913   -4.4943   -0.3540  -5.1599   -4.6604   -0.0734  -5.2379   -4.8596    0.1795
  -5.3146   -5.0866    0.4058  -5.4043   -5.3357    0.6068  -5.4999   -5.6039    0.7793
  -5.5974   -5.8918    0.9236  -5.7015   -6.1957    1.0234  -5.8094   -6.5081    1.0889
  -5.9202   -6.8259    1.1018  -6.0239   -7.1407    1.0862  -6.1301   -7.4551    1.0351
  -6.2289   -7.7420    0.9166  -6.3278   -8.0248    0.7973  -6.4207   -8.2894    0.6320
  -6.5076   -8.5268    0.4414  -6.5869   -8.7386    0.2269  -4.7708   -5.6246  -13.3222
  -4.8115   -5.6276  -13.0563  -4.7789   -5.5799  -12.7835  -4.7612   -5.5233  -12.5195
  -4.7266   -5.4636  -12.2657  -4.7100   -5.4090  -12.0106  -4.7022   -5.4001  -11.7411
  -4.6814   -5.3629  -11.4692  -4.6437   -5.3254  -11.2054  -4.6294   -5.3031  -10.9195
  -4.6173   -5.2674  -10.6324  -4.5961   -5.2333  -10.3438  -4.5662   -5.1792  -10.0498
  -4.5358   -5.1131   -9.7550  -4.5197   -5.0626   -9.4492  -4.5023   -5.0010   -9.1404
  -4.4842   -4.9391   -8.8367  -4.4740   -4.8784   -8.5183  -4.4643   -4.8054   -8.2072
  -4.4589   -4.7444   -7.8889  -4.4525   -4.6833   -7.5624  -4.4495   -4.6077   -7.2390
  -4.4482   -4.5371   -6.9123  -4.4495   -4.4911   -6.5805  -4.4518   -4.4500   -6.2484
  -4.4513   -4.3849   -5.9162  -4.4505   -4.3194   -5.5837  -4.4473   -4.2562   -5.2490
  -4.4453   -4.1924   -4.9125  -4.4445   -4.1372   -4.5762  -4.4460   -4.0906   -4.2430
  -4.4523   -4.0452   -3.9053  -4.4643   -4.0072   -3.5669  -4.4837   -3.9828   -3.2318
  -4.4994   -3.9659   -2.8941  -4.5246   -3.9641   -2.5570  -4.5571   -3.9867   -2.2253
  -4.5906   -4.0367   -1.8950  -4.6309   -4.1093   -1.5685  -4.6803   -4.1920   -1.2482
  -4.7341   -4.2904   -0.9370  -4.7947   -4.4069   -0.6355  -4.8596   -4.5503   -0.3471
  -4.9293   -4.7169   -0.0729  -5.0087   -4.9176    0.1812  -5.0911   -5.1454    0.4096
  -5.1833   -5.3962    0.6049  -5.2838   -5.6625    0.7814  -5.3866   -5.9493    0.9289
  -5.4909   -6.2567    1.0276  -5.6032   -6.5708    1.0897  -5.7140   -6.8921    1.1135
  -5.8182   -7.2143    1.0885  -5.9208   -7.5219    1.0260  -6.0194   -7.8216    0.9228
  -6.1092   -8.0936    0.7822  -6.1968   -8.3524    0.6288  -6.2778   -8.5969    0.4406
  -6.3506   -8.8091    0.2258  -4.6849   -5.8477  -13.2845  -4.6765   -5.8195  -13.0146
  -4.6582   -5.7735  -12.7440  -4.6106   -5.7155  -12.4875  -4.5690   -5.6523  -12.2381
  -4.5664   -5.6230  -11.9778  -4.5849   -5.6006  -11.7094  -4.5568   -5.5675  -11.4480
  -4.5054   -5.5170  -11.1780  -4.4703   -5.4752  -10.9025  -4.4540   -5.4264  -10.6160
  -4.4108   -5.3673  -10.3261  -4.3749   -5.3072  -10.0413  -4.3517   -5.2464   -9.7434
  -4.3240   -5.1759   -9.4397  -4.3075   -5.1136   -9.1361  -4.2886   -5.0435   -8.8219
  -4.2751   -4.9728   -8.5174  -4.2709   -4.9072   -8.2033  -4.2642   -4.8306   -7.8850
  -4.2501   -4.7473   -7.5631  -4.2462   -4.6696   -7.2365  -4.2435   -4.6003   -6.9057
  -4.2348   -4.5354   -6.5788  -4.2372   -4.4758   -6.2452  -4.2426   -4.4179   -5.9139
  -4.2444   -4.3580   -5.5781  -4.2399   -4.2945   -5.2460  -4.2368   -4.2398   -4.9109
  -4.2309   -4.1707   -4.5760  -4.2263   -4.1117   -4.2406  -4.2320   -4.0663   -3.9053
  -4.2455   -4.0339   -3.5650  -4.2607   -4.0127   -3.2275  -4.2797   -4.0008   -2.8915
  -4.3003   -4.0094   -2.5515  -4.3285   -4.0361   -2.2140  -4.3606   -4.0841   -1.8840
  -4.4014   -4.1526   -1.5600  -4.4493   -4.2469   -1.2416  -4.5046   -4.3500   -0.9299
  -4.5641   -4.4685   -0.6248  -4.6303   -4.6153   -0.3357  -4.7047   -4.7885   -0.0632
  -4.7845   -4.9886    0.1874  -4.8708   -5.2152    0.4169  -4.9676   -5.4661    0.6168
  -5.0720   -5.7351    0.7871  -5.1789   -6.0188    0.9334  -5.2858   -6.3257    1.0356
  -5.3997   -6.6415    1.0956  -5.5092   -6.9616    1.1220  -5.6120   -7.2799    1.0943
  -5.7123   -7.5893    1.0229  -5.8092   -7.8909    0.9356  -5.8940   -8.1723    0.7841
  -5.9702   -8.4198    0.6160  -6.0474   -8.6566    0.4373  -6.1168   -8.8800    0.2248
  -4.6860   -6.0823  -13.2519  -4.6817   -6.0449  -12.9824  -4.6350   -6.0064  -12.7108
  -4.6102   -5.9534  -12.4392  -4.6317   -5.9024  -12.1922  -4.6370   -5.8691  -11.9451
  -4.5921   -5.8375  -11.6841  -4.5862   -5.8086  -11.4143  -4.5454   -5.7458  -11.1404
  -4.4573   -5.7087  -10.8727  -4.4040   -5.6496  -10.5884  -4.3794   -5.5939  -10.3010
  -4.3373   -5.5247  -10.0020  -4.2838   -5.4573   -9.7073  -4.2524   -5.3797   -9.4032
  -4.2089   -5.3092   -9.0995  -4.1814   -5.2286   -8.7946  -4.1514   -5.1503   -8.4855
  -4.1355   -5.0587   -8.1705  -4.1135   -4.9741   -7.8546  -4.1035   -4.8865   -7.5387
  -4.0898   -4.8106   -7.2090  -4.0698   -4.7266   -6.8856  -4.0535   -4.6454   -6.5607
  -4.0516   -4.5767   -6.2343  -4.0556   -4.5175   -5.9006  -4.0532   -4.4498   -5.5690
  -4.0469   -4.3803   -5.2366  -4.0420   -4.3224   -4.9003  -4.0318   -4.2498   -4.5684
  -4.0242   -4.1926   -4.2327  -4.0286   -4.1447   -3.8940  -4.0377   -4.1151   -3.5567
  -4.0548   -4.0977   -3.2198  -4.0700   -4.0884   -2.8846  -4.0887   -4.0879   -2.5474
  -4.1113   -4.1168   -2.2088  -4.1408   -4.1631   -1.8753  -4.1819   -4.2308   -1.5468
  -4.2286   -4.3210   -1.2291  -4.2821   -4.4269   -0.9168  -4.3415   -4.5453   -0.6131
  -4.4060   -4.6900   -0.3225  -4.4826   -4.8648   -0.0534  -4.5672   -5.0664    0.1971
  -4.6549   -5.2929    0.4255  -4.7545   -5.5412    0.6288  -4.8633   -5.8125    0.7981
  -4.9733   -6.0964    0.9431  -5.0836   -6.3990    1.0510  -5.1950   -6.7151    1.1023
  -5.3046   -7.0313    1.1311  -5.4081   -7.3515    1.1020  -5.5015   -7.6568    1.0286
  -5.5961   -7.9566    0.9486  -5.6770   -8.2369    0.8035  -5.7449   -8.4879    0.6149
  -5.8183   -8.7239    0.4317  -5.8819   -8.9435    0.2284  -4.8639   -6.2554  -13.2213
  -4.8233   -6.2208  -12.9682  -4.7646   -6.2022  -12.6930  -4.7157   -6.1829  -12.4359
  -4.7841   -6.0950  -12.1872  -4.7901   -6.0647  -11.9221  -4.7392   -6.0510  -11.6656
  -4.7208   -5.9986  -11.3903  -4.6351   -5.9595  -11.1187  -4.5445   -5.9240  -10.8458
  -4.4947   -5.8670  -10.5617  -4.4471   -5.7992  -10.2626  -4.3723   -5.7430   -9.9653
  -4.3233   -5.6699   -9.6592  -4.2624   -5.5970   -9.3590  -4.1894   -5.5192   -9.0568
  -4.1326   -5.4365   -8.7531  -4.1004   -5.3530   -8.4444  -4.0634   -5.2565   -8.1393
  -4.0330   -5.1698   -7.8283  -4.0076   -5.0704   -7.5086  -3.9752   -4.9828   -7.1867
  -3.9363   -4.8847   -6.8666  -3.9147   -4.8075   -6.5422  -3.9107   -4.7316   -6.2138
  -3.8963   -4.6523   -5.8846  -3.8934   -4.5856   -5.5537  -3.8820   -4.5120   -5.2218
  -3.8684   -4.4434   -4.8913  -3.8586   -4.3729   -4.5557  -3.8479   -4.3187   -4.2207
  -3.8535   -4.2734   -3.8860  -3.8577   -4.2383   -3.5429  -3.8720   -4.2236   -3.2050
  -3.8760   -4.2010   -2.8713  -3.8890   -4.2009   -2.5360  -3.9099   -4.2257   -2.2028
  -3.9357   -4.2693   -1.8690  -3.9715   -4.3258   -1.5396  -4.0147   -4.4136   -1.2172
  -4.0643   -4.5120   -0.9034  -4.1242   -4.6358   -0.6006  -4.1897   -4.7770   -0.3097
  -4.2665   -4.9514   -0.0378  -4.3519   -5.1484    0.2114  -4.4437   -5.3730    0.4400
  -4.5461   -5.6262    0.6387  -4.6566   -5.8913    0.8114  -4.7717   -6.1756    0.9555
  -4.8805   -6.4761    1.0663  -4.9892   -6.7891    1.1181  -5.0981   -7.1008    1.1402
  -5.1991   -7.4092    1.1070  -5.2900   -7.7188    1.0440  -5.3837   -8.0240    0.9637
  -5.4616   -8.3071    0.8145  -5.5261   -8.5569    0.6255  -5.5908   -8.7983    0.4357
  -5.6470   -9.0125    0.2230  -5.0681   -6.3873  -13.2072  -5.0291   -6.3642  -12.9570
  -4.9620   -6.3419  -12.7051  -4.9373   -6.3335  -12.4333  -4.9402   -6.2966  -12.1786
  -4.8926   -6.3017  -11.9265  -4.8327   -6.2751  -11.6492  -4.7922   -6.2391  -11.3802
  -4.7647   -6.1703  -11.1010  -4.7074   -6.1163  -10.8280  -4.6252   -6.0565  -10.5390
  -4.5477   -6.0003  -10.2424  -4.4747   -5.9470   -9.9450  -4.3803   -5.8884   -9.6434
  -4.3238   -5.8102   -9.3334  -4.2586   -5.7326   -9.0280  -4.1945   -5.6533   -8.7266
  -4.1172   -5.5697   -8.4201  -4.0567   -5.4796   -8.1150  -4.0069   -5.3784   -7.8041
  -3.9561   -5.2808   -7.4905  -3.9329   -5.1858   -7.1719  -3.9031   -5.1016   -6.8481
  -3.8537   -5.0112   -6.5251  -3.8170   -4.9237   -6.1985  -3.8060   -4.8437   -5.8687
  -3.7883   -4.7630   -5.5344  -3.7716   -4.6879   -5.2032  -3.7556   -4.6185   -4.8692
  -3.7432   -4.5526   -4.5369  -3.7243   -4.4925   -4.2026  -3.7064   -4.4329   -3.8692
  -3.7031   -4.3912   -3.5364  -3.7045   -4.3686   -3.2017  -3.7027   -4.3491   -2.8656
  -3.7062   -4.3395   -2.5315  -3.7174   -4.3533   -2.1971  -3.7362   -4.3840   -1.8661
  -3.7695   -4.4418   -1.5367  -3.8088   -4.5237   -1.2143  -3.8540   -4.6190   -0.8971
  -3.9111   -4.7346   -0.5928  -3.9798   -4.8791   -0.2986  -4.0555   -5.0481   -0.0271
  -4.1403   -5.2381    0.2294  -4.2381   -5.4657    0.4587  -4.3408   -5.7125    0.6541
  -4.4534   -5.9771    0.8223  -4.5679   -6.2553    0.9606  -4.6724   -6.5494    1.0729
  -4.7808   -6.8600    1.1358  -4.8890   -7.1717    1.1510  -4.9903   -7.4767    1.1133
  -5.0816   -7.7822    1.0608  -5.1711   -8.0888    0.9704  -5.2453   -8.3691    0.8247
  -5.3066   -8.6222    0.6378  -5.3658   -8.8693    0.4483  -5.4093   -9.0752    0.2247
  -5.2536   -6.5454  -13.2205  -5.2078   -6.5290  -12.9637  -5.1322   -6.5372  -12.7150
  -5.0656   -6.5362  -12.4636  -5.0709   -6.5179  -12.1967  -5.0491   -6.4996  -11.9254
  -4.9876   -6.4791  -11.6460  -4.9366   -6.4447  -11.3795  -4.8907   -6.3918  -11.0981
  -4.8074   -6.3265  -10.8140  -4.7497   -6.2665  -10.5254  -4.6610   -6.2032  -10.2291
  -4.5857   -6.1401   -9.9228  -4.5155   -6.0732   -9.6134  -4.4395   -6.0057   -9.3105
  -4.3678   -5.9363   -9.0013  -4.2986   -5.8576   -8.6945  -4.2133   -5.7759   -8.3924
  -4.1386   -5.6831   -8.0843  -4.0586   -5.5883   -7.7758  -3.9924   -5.4920   -7.4647
  -3.9417   -5.4006   -7.1486  -3.8894   -5.3091   -6.8349  -3.8321   -5.2257   -6.5101
  -3.7874   -5.1348   -6.1852  -3.7522   -5.0493   -5.8527  -3.7283   -4.9667   -5.5213
  -3.7057   -4.8883   -5.1899  -3.6747   -4.8155   -4.8582  -3.6445   -4.7394   -4.5253
  -3.6162   -4.6776   -4.1919  -3.5983   -4.6240   -3.8601  -3.5762   -4.5716   -3.5311
  -3.5589   -4.5352   -3.1978  -3.5511   -4.5154   -2.8627  -3.5483   -4.5048   -2.5271
  -3.5491   -4.5104   -2.1976  -3.5564   -4.5292   -1.8666  -3.5807   -4.5760   -1.5369
  -3.6087   -4.6452   -1.2097  -3.6488   -4.7353   -0.8921  -3.7026   -4.8444   -0.5834
  -3.7735   -4.9893   -0.2980  -3.8482   -5.1523   -0.0220  -3.9358   -5.3419    0.2395
  -4.0292   -5.5557    0.4726  -4.1341   -5.7991    0.6752  -4.2493   -6.0655    0.8285
  -4.3598   -6.3371    0.9654  -4.4658   -6.6285    1.0787  -4.5700   -6.9339    1.1434
  -4.6821   -7.2437    1.1659  -4.7827   -7.5537    1.1314  -4.8768   -7.8606    1.0742
  -4.9593   -8.1557    0.9763  -5.0301   -8.4392    0.8344  -5.0870   -8.6876    0.6468
  -5.1374   -8.9321    0.4632  -5.1770   -9.1411    0.2353  -5.3580   -6.7840  -13.2536
  -5.2614   -6.7867  -13.0270  -5.1897   -6.7760  -12.7757  -5.1625   -6.7716  -12.5040
  -5.1274   -6.7561  -12.2269  -5.0911   -6.7370  -11.9487  -5.0400   -6.7110  -11.6761
  -5.0020   -6.6777  -11.3875  -4.9429   -6.6228  -11.1009  -4.8586   -6.5594  -10.8173
  -4.7889   -6.4917  -10.5155  -4.7410   -6.4190  -10.2133  -4.6829   -6.3456   -9.9109
  -4.6079   -6.2791   -9.6017  -4.5371   -6.2121   -9.2913  -4.4731   -6.1405   -8.9839
  -4.4052   -6.0625   -8.6726  -4.3112   -5.9762   -8.3613  -4.2249   -5.8876   -8.0512
  -4.1199   -5.7968   -7.7460  -4.0449   -5.6986   -7.4336  -3.9744   -5.6069   -7.1191
  -3.9013   -5.5143   -6.8017  -3.8457   -5.4304   -6.4793  -3.7743   -5.3438   -6.1575
  -3.7195   -5.2588   -5.8337  -3.6797   -5.1764   -5.5064  -3.6455   -5.0957   -5.1780
  -3.6292   -5.0230   -4.8471  -3.5827   -4.9491   -4.5159  -3.5484   -4.8880   -4.1829
  -3.5180   -4.8295   -3.8489  -3.4759   -4.7710   -3.5197  -3.4456   -4.7278   -3.1880
  -3.4182   -4.6984   -2.8576  -3.4047   -4.6829   -2.5285  -3.3915   -4.6787   -2.2001
  -3.3926   -4.6926   -1.8706  -3.4043   -4.7283   -1.5403  -3.4243   -4.7847   -1.2092
  -3.4579   -4.8671   -0.8853  -3.5071   -4.9725   -0.5775  -3.5744   -5.1102   -0.2869
  -3.6482   -5.2676   -0.0079  -3.7259   -5.4435    0.2509  -3.8204   -5.6503    0.4910
  -3.9296   -5.8928    0.6892  -4.0440   -6.1567    0.8482  -4.1551   -6.4303    0.9808
  -4.2592   -6.7137    1.0922  -4.3678   -7.0175    1.1599  -4.4787   -7.3260    1.1840
  -4.5815   -7.6374    1.1618  -4.6726   -7.9424    1.0975  -4.7484   -8.2320    0.9885
  -4.8157   -8.5051    0.8450  -4.8649   -8.7546    0.6618  -4.9102   -8.9957    0.4743
  -4.9496   -9.2095    0.2486  -5.2895   -7.0223  -13.3502  -5.2032   -7.0231  -13.1113
  -5.1230   -7.0111  -12.8430  -5.0614   -6.9858  -12.5679  -5.0119   -6.9637  -12.2920
  -4.9820   -6.9519  -12.0093  -4.9540   -6.9315  -11.7227  -4.9043   -6.8850  -11.4276
  -4.8523   -6.8264  -11.1299  -4.8060   -6.7768  -10.8213  -4.7697   -6.7153  -10.5182
  -4.7233   -6.6413  -10.2055  -4.6662   -6.5669   -9.8975  -4.6269   -6.4992   -9.5911
  -4.5850   -6.4323   -9.2831  -4.5241   -6.3543   -8.9709  -4.4527   -6.2710   -8.6567
  -4.3772   -6.1910   -8.3394  -4.2941   -6.0961   -8.0319  -4.2065   -6.0048   -7.7197
  -4.1178   -5.9042   -7.4067  -4.0334   -5.8117   -7.0899  -3.9523   -5.7228   -6.7736
  -3.8670   -5.6357   -6.4525  -3.7780   -5.5529   -6.1288  -3.7099   -5.4686   -5.8053
  -3.6583   -5.3874   -5.4817  -3.6116   -5.3079   -5.1587  -3.5715   -5.2304   -4.8337
  -3.5302   -5.1606   -4.5071  -3.4922   -5.0969   -4.1736  -3.4484   -5.0365   -3.8399
  -3.4021   -4.9843   -3.5096  -3.3575   -4.9380   -3.1847  -3.3204   -4.9060   -2.8600
  -3.2891   -4.8813   -2.5343  -3.2671   -4.8724   -2.2039  -3.2529   -4.8753   -1.8726
  -3.2449   -4.8954   -1.5424  -3.2533   -4.9407   -1.2133  -3.2806   -5.0145   -0.8896
  -3.3237   -5.1162   -0.5753  -3.3835   -5.2433   -0.2802  -3.4481   -5.3926   -0.0023
  -3.5250   -5.5608    0.2680  -3.6181   -5.7592    0.5057  -3.7241   -5.9885    0.7102
  -3.8387   -6.2438    0.8791  -3.9495   -6.5188    1.0062  -4.0578   -6.8019    1.1142
  -4.1690   -7.1019    1.1877  -4.2800   -7.4132    1.2100  -4.3785   -7.7223    1.1822
  -4.4667   -8.0247    1.1248  -4.5413   -8.3134    1.0070  -4.6016   -8.5793    0.8567
  -4.6461   -8.8253    0.6782  -4.6854   -9.0640    0.4808  -4.7179   -9.2727    0.2537
  -5.1195   -7.1311  -13.4937  -5.0130   -7.1268  -13.2222  -4.9301   -7.1062  -12.9582
  -4.8675   -7.0879  -12.6756  -4.8141   -7.0713  -12.3861  -4.7753   -7.0572  -12.0929
  -4.7492   -7.0269  -11.7955  -4.7151   -6.9892  -11.4881  -4.6824   -6.9638  -11.1732
  -4.6548   -6.9355  -10.8554  -4.6226   -6.8780  -10.5388  -4.5960   -6.8192  -10.2174
  -4.5772   -6.7683   -9.8952  -4.5571   -6.7119   -9.5799  -4.5269   -6.6408   -9.2655
  -4.4856   -6.5656   -8.9507  -4.4292   -6.4840   -8.6373  -4.3662   -6.4002   -8.3248
  -4.3061   -6.3121   -8.0064  -4.2318   -6.2176   -7.6940  -4.1521   -6.1166   -7.3816
  -4.0728   -6.0208   -7.0669  -3.9985   -5.9276   -6.7455  -3.9080   -5.8423   -6.4291
  -3.7953   -5.7633   -6.1139  -3.7227   -5.6828   -5.7892  -3.6566   -5.6021   -5.4629
  -3.5997   -5.5194   -5.1358  -3.5485   -5.4436   -4.8122  -3.4989   -5.3715   -4.4854
  -3.4493   -5.3047   -4.1567  -3.3962   -5.2482   -3.8267  -3.3409   -5.2025   -3.5014
  -3.2892   -5.1592   -3.1791  -3.2424   -5.1215   -2.8575  -3.1992   -5.0926   -2.5319
  -3.1642   -5.0763   -2.2053  -3.1301   -5.0708   -1.8788  -3.1103   -5.0814   -1.5516
  -3.1040   -5.1161   -1.2250  -3.1178   -5.1776   -0.8987  -3.1514   -5.2739   -0.5859
  -3.1960   -5.3873   -0.2840  -3.2577   -5.5271    0.0029  -3.3303   -5.6871    0.2757
  -3.4192   -5.8779    0.5193  -3.5228   -6.0925    0.7354  -3.6350   -6.3394    0.9076
  -3.7457   -6.6055    1.0496  -3.8603   -6.8884    1.1541  -3.9734   -7.1934    1.2198
  -4.0792   -7.5035    1.2375  -4.1773   -7.8091    1.2100  -4.2626   -8.1124    1.1400
  -4.3332   -8.3985    1.0283  -4.3890   -8.6613    0.8740  -4.4318   -8.9042    0.6893
  -4.4608   -9.1321    0.4823  -4.4837   -9.3383    0.2541  -4.9065   -7.1048  -13.6267
  -4.8347   -7.0496  -13.3709  -4.7366   -7.0478  -13.0976  -4.6678   -7.0442  -12.8078
  -4.6080   -7.0343  -12.5048  -4.5644   -7.0225  -12.1929  -4.5335   -7.0109  -11.8755
  -4.5018   -7.0025  -11.5547  -4.4691   -6.9921  -11.2293  -4.4435   -6.9685  -10.9017
  -4.4207   -6.9444  -10.5712  -4.4057   -6.9196  -10.2424  -4.3948   -6.8862   -9.9124
  -4.3824   -6.8432   -9.5858  -4.3674   -6.7874   -9.2658  -4.3470   -6.7300   -8.9438
  -4.3213   -6.6689   -8.6213  -4.2838   -6.5918   -8.3008  -4.2402   -6.5065   -7.9792
  -4.1912   -6.4161   -7.6626  -4.1391   -6.3207   -7.3500  -4.0751   -6.2302   -7.0401
  -3.9963   -6.1380   -6.7305  -3.9181   -6.0518   -6.4113  -3.8330   -5.9688   -6.0935
  -3.7536   -5.8920   -5.7676  -3.6824   -5.8148   -5.4469  -3.6181   -5.7359   -5.1259
  -3.5501   -5.6559   -4.7978  -3.4912   -5.5842   -4.4708  -3.4254   -5.5180   -4.1460
  -3.3684   -5.4650   -3.8213  -3.2942   -5.4211   -3.4959  -3.2297   -5.3792   -3.1754
  -3.1759   -5.3397   -2.8521  -3.1289   -5.3096   -2.5288  -3.0763   -5.2917   -2.2071
  -3.0325   -5.2831   -1.8874  -2.9961   -5.2809   -1.5653  -2.9727   -5.3048   -1.2413
  -2.9727   -5.3574   -0.9187  -2.9909   -5.4445   -0.6055  -3.0268   -5.5468   -0.2992
  -3.0764   -5.6712   -0.0042  -3.1414   -5.8243    0.2765  -3.2238   -6.0074    0.5308
  -3.3235   -6.2089    0.7547  -3.4313   -6.4410    0.9384  -3.5478   -6.7011    1.0898
  -3.6677   -6.9838    1.2063  -3.7783   -7.2846    1.2595  -3.8836   -7.5930    1.2735
  -3.9819   -7.9041    1.2460  -4.0578   -8.2024    1.1662  -4.1253   -8.4805    1.0485
  -4.1761   -8.7435    0.8927  -4.2143   -8.9807    0.7044  -4.2364   -9.1956    0.4884
  -4.2468   -9.3950    0.2596  -4.7905   -6.9260  -13.7989  -4.7121   -6.8896  -13.5311
  -4.6232   -6.8738  -13.2574  -4.5471   -6.8776  -12.9415  -4.4756   -6.8837  -12.6209
  -4.4092   -6.8953  -12.2900  -4.3533   -6.9090  -11.9567  -4.3119   -6.9140  -11.6203
  -4.2772   -6.9152  -11.2810  -4.2434   -6.9147  -10.9448  -4.2139   -6.9122  -10.6084
  -4.1986   -6.9080  -10.2669  -4.1824   -6.8965   -9.9296  -4.1697   -6.8767   -9.5976
  -4.1592   -6.8422   -9.2647  -4.1481   -6.8084   -8.9389  -4.1412   -6.7769   -8.6139
  -4.1253   -6.7289   -8.2871  -4.1085   -6.6667   -7.9633  -4.0813   -6.5933   -7.6443
  -4.0423   -6.5121   -7.3312  -3.9953   -6.4189   -7.0134  -3.9494   -6.3335   -6.6965
  -3.8969   -6.2545   -6.3801  -3.8274   -6.1746   -6.0617  -3.7675   -6.0981   -5.7445
  -3.7085   -6.0256   -5.4265  -3.6437   -5.9433   -5.0985  -3.5704   -5.8684   -4.7790
  -3.4973   -5.7986   -4.4594  -3.4125   -5.7348   -4.1390  -3.3475   -5.6828   -3.8187
  -3.2650   -5.6380   -3.4995  -3.1944   -5.6001   -3.1740  -3.1347   -5.5601   -2.8521
  -3.0742   -5.5318   -2.5299  -3.0146   -5.5134   -2.2114  -2.9557   -5.4996   -1.8885
  -2.9018   -5.4915   -1.5698  -2.8610   -5.5082   -1.2518  -2.8475   -5.5557   -0.9353
  -2.8519   -5.6310   -0.6258  -2.8716   -5.7188   -0.3180  -2.9089   -5.8290   -0.0154
  -2.9648   -5.9721    0.2661  -3.0390   -6.1431    0.5281  -3.1334   -6.3373    0.7659
  -3.2404   -6.5673    0.9629  -3.3552   -6.8145    1.1279  -3.4752   -7.0858    1.2530
  -3.5849   -7.3854    1.3039  -3.6927   -7.6870    1.3237  -3.7807   -7.9910    1.2821
  -3.8551   -8.2891    1.2036  -3.9210   -8.5677    1.0733  -3.9591   -8.8228    0.9094
  -3.9969   -9.0546    0.7146  -4.0131   -9.2623    0.4990  -4.0078   -9.4443    0.2598
  -4.7216   -6.7123  -13.9890  -4.6571   -6.6764  -13.7235  -4.5728   -6.6825  -13.3915
  -4.4820   -6.6898  -13.0548  -4.3924   -6.7055  -12.7141  -4.3117   -6.7236  -12.3686
  -4.2404   -6.7422  -12.0189  -4.1785   -6.7599  -11.6713  -4.1291   -6.7728  -11.3255
  -4.0852   -6.7846  -10.9781  -4.0432   -6.8011  -10.6296  -4.0147   -6.8113  -10.2851
  -3.9861   -6.8217   -9.9418  -3.9641   -6.8240   -9.6051  -3.9492   -6.8175   -9.2678
  -3.9335   -6.8120   -8.9329  -3.9290   -6.8041   -8.6026  -3.9208   -6.7887   -8.2762
  -3.9136   -6.7503   -7.9525  -3.8988   -6.7004   -7.6313  -3.8826   -6.6418   -7.3063
  -3.8645   -6.5829   -6.9831  -3.8375   -6.5138   -6.6628  -3.8010   -6.4388   -6.3433
  -3.7615   -6.3705   -6.0228  -3.7270   -6.2980   -5.7068  -3.6734   -6.2225   -5.3922
  -3.6369   -6.1506   -5.0831  -3.5778   -6.0834   -4.7643  -3.5136   -6.0132   -4.4400
  -3.4348   -5.9525   -4.1264  -3.3426   -5.9010   -3.8111  -3.2532   -5.8554   -3.4923
  -3.1805   -5.8179   -3.1736  -3.1072   -5.7785   -2.8479  -3.0397   -5.7534   -2.5287
  -2.9792   -5.7359   -2.2060  -2.9074   -5.7205   -1.8903  -2.8383   -5.7147   -1.5791
  -2.7859   -5.7299   -1.2680  -2.7534   -5.7713   -0.9589  -2.7353   -5.8340   -0.6497
  -2.7311   -5.9040   -0.3416  -2.7558   -6.0048   -0.0375  -2.8034   -6.1403    0.2474
  -2.8673   -6.2952    0.5173  -2.9525   -6.4751    0.7652  -3.0534   -6.6998    0.9763
  -3.1652   -6.9357    1.1590  -3.2796   -7.2050    1.2888  -3.3961   -7.4939    1.3484
  -3.5010   -7.7984    1.3778  -3.5847   -8.0958    1.3252  -3.6582   -8.3863    1.2363
  -3.7122   -8.6625    1.1081  -3.7541   -8.9100    0.9305  -3.7707   -9.1310    0.7300
  -3.7879   -9.3305    0.5117  -3.7767   -9.5002    0.2597  -4.6880   -6.4577  -14.2007
  -4.6233   -6.4763  -13.8503  -4.5381   -6.4842  -13.4949  -4.4482   -6.4941  -13.1352
  -4.3603   -6.5082  -12.7762  -4.2752   -6.5290  -12.4158  -4.1879   -6.5488  -12.0584
  -4.1141   -6.5651  -11.7011  -4.0456   -6.5854  -11.3450  -3.9827   -6.6060  -10.9917
  -3.9326   -6.6318  -10.6414  -3.8844   -6.6512  -10.2898  -3.8335   -6.6774   -9.9483
  -3.7930   -6.7018   -9.6081  -3.7610   -6.7214   -9.2697  -3.7337   -6.7402   -8.9308
  -3.7195   -6.7484   -8.5962  -3.7069   -6.7509   -8.2679  -3.6985   -6.7368   -7.9399
  -3.6849   -6.7213   -7.6119  -3.6788   -6.6992   -7.2871  -3.6727   -6.6667   -6.9598
  -3.6600   -6.6337   -6.6367  -3.6519   -6.5903   -6.3180  -3.6373   -6.5405   -5.9993
  -3.6134   -6.4787   -5.6786  -3.5910   -6.4205   -5.3620  -3.5532   -6.3427   -5.0488
  -3.5221   -6.2807   -4.7357  -3.4979   -6.2278   -4.4275  -3.4423   -6.1704   -4.1065
  -3.3552   -6.1163   -3.7942  -3.2654   -6.0691   -3.4765  -3.1719   -6.0311   -3.1550
  -3.1046   -6.0010   -2.8400  -3.0439   -5.9742   -2.5242  -2.9709   -5.9596   -2.2059
  -2.8913   -5.9481   -1.8975  -2.8114   -5.9447   -1.5931  -2.7441   -5.9593   -1.2905
  -2.6863   -5.9951   -0.9868  -2.6449   -6.0476   -0.6827  -2.6246   -6.1068   -0.3754
  -2.6437   -6.2022   -0.0716  -2.6688   -6.3224    0.2224  -2.7111   -6.4692    0.5021
  -2.7818   -6.6337    0.7552  -2.8721   -6.8342    0.9765  -2.9734   -7.0640    1.1711
  -3.0901   -7.3285    1.3148  -3.1996   -7.6135    1.3805  -3.3099   -7.9067    1.4186
  -3.3945   -8.2130    1.3754  -3.4599   -8.4970    1.2754  -3.5099   -8.7636    1.1326
  -3.5359   -9.0044    0.9522  -3.5530   -9.2129    0.7412  -3.5567   -9.4046    0.5136
  -3.5450   -9.5626    0.2659  -4.6868   -6.2574  -14.2905  -4.6146   -6.2718  -13.9141
  -4.5301   -6.2837  -13.5386  -4.4456   -6.2956  -13.1647  -4.3555   -6.3118  -12.7945
  -4.2778   -6.3295  -12.4254  -4.1803   -6.3467  -12.0633  -4.1034   -6.3676  -11.6994
  -4.0221   -6.3856  -11.3395  -3.9449   -6.4075  -10.9817  -3.8740   -6.4309  -10.6301
  -3.8044   -6.4615  -10.2830  -3.7403   -6.4927   -9.9357  -3.6832   -6.5253   -9.5925
  -3.6365   -6.5583   -9.2500  -3.5907   -6.5871   -8.9135  -3.5535   -6.6097   -8.5794
  -3.5283   -6.6271   -8.2477  -3.5061   -6.6370   -7.9210  -3.4827   -6.6498   -7.5921
  -3.4702   -6.6584   -7.2647  -3.4593   -6.6723   -6.9406  -3.4507   -6.6701   -6.6156
  -3.4497   -6.6609   -6.2880  -3.4432   -6.6342   -5.9673  -3.4379   -6.6004   -5.6493
  -3.4351   -6.5622   -5.3345  -3.4311   -6.5203   -5.0187  -3.4163   -6.4646   -4.7106
  -3.4024   -6.4189   -4.3960  -3.3697   -6.3748   -4.0892  -3.3154   -6.3296   -3.7770
  -3.2398   -6.2784   -3.4630  -3.1865   -6.2467   -3.1521  -3.1208   -6.2240   -2.8308
  -3.0437   -6.1918   -2.5172  -2.9752   -6.1830   -2.2026  -2.8965   -6.1770   -1.8973
  -2.8180   -6.1773   -1.6010  -2.7379   -6.1915   -1.3016  -2.6550   -6.2270   -1.0057
  -2.5973   -6.2747   -0.7075  -2.5573   -6.3273   -0.4052  -2.5490   -6.4065   -0.1057
  -2.5534   -6.5141    0.1899  -2.5733   -6.6463    0.4692  -2.6241   -6.7963    0.7308
  -2.7030   -6.9838    0.9722  -2.7919   -7.2047    1.1745  -2.8991   -7.4582    1.3254
  -3.0094   -7.7412    1.4114  -3.1090   -8.0349    1.4473  -3.1935   -8.3302    1.4092
  -3.2631   -8.6155    1.3140  -3.3035   -8.8775    1.1584  -3.3191   -9.1039    0.9619
  -3.3300   -9.3011    0.7489  -3.3227   -9.4740    0.5159  -3.3007   -9.6178    0.2660
  -4.6557   -6.0655  -14.1829  -4.5851   -6.0672  -13.8317  -4.5163   -6.0843  -13.4740
  -4.4363   -6.0972  -13.1133  -4.3635   -6.1167  -12.7488  -4.2866   -6.1359  -12.3840
  -4.2025   -6.1543  -12.0232  -4.1246   -6.1748  -11.6614  -4.0353   -6.1923  -11.3030
  -3.9543   -6.2108  -10.9445  -3.8720   -6.2331  -10.5904  -3.7922   -6.2613  -10.2397
  -3.7118   -6.2934   -9.8959  -3.6384   -6.3236   -9.5518  -3.5704   -6.3618   -9.2108
  -3.5092   -6.3918   -8.8767  -3.4517   -6.4247   -8.5452  -3.4007   -6.4525   -8.2164
  -3.3513   -6.4862   -7.8891  -3.3119   -6.5190   -7.5634  -3.2863   -6.5479   -7.2358
  -3.2663   -6.5797   -6.9076  -3.2441   -6.6086   -6.5788  -3.2368   -6.6359   -6.2607
  -3.2310   -6.6450   -5.9406  -3.2274   -6.6491   -5.6161  -3.2324   -6.6370   -5.2981
  -3.2368   -6.6229   -4.9875  -3.2433   -6.6007   -4.6781  -3.2448   -6.5692   -4.3726
  -3.2309   -6.5441   -4.0638  -3.2114   -6.5203   -3.7583  -3.1838   -6.4917   -3.4531
  -3.1479   -6.4629   -3.1381  -3.1093   -6.4360   -2.8250  -3.0576   -6.4139   -2.5103
  -3.0053   -6.4011   -2.2071  -2.9209   -6.4078   -1.9029  -2.8284   -6.4097   -1.6052
  -2.7440   -6.4222   -1.3090  -2.6427   -6.4598   -1.0217  -2.5695   -6.5056   -0.7277
  -2.5149   -6.5544   -0.4331  -2.4729   -6.6217   -0.1358  -2.4632   -6.7209    0.1484
  -2.4517   -6.8354    0.4311  -2.4916   -6.9811    0.7025  -2.5348   -7.1490    0.9588
  -2.6176   -7.3576    1.1714  -2.7146   -7.6021    1.3293  -2.8162   -7.8751    1.4391
  -2.9101   -8.1659    1.4676  -2.9911   -8.4556    1.4499  -3.0576   -8.7336    1.3444
  -3.0979   -8.9925    1.1931  -3.1049   -9.2105    0.9925  -3.0982   -9.3926    0.7656
  -3.0936   -9.5466    0.5239  -3.0565   -9.6761    0.2645  -4.6070   -5.8073  -13.9317
  -4.5677   -5.8616  -13.6817  -4.5024   -5.8751  -13.3461  -4.4424   -5.8956  -12.9988
  -4.3765   -5.9193  -12.6474  -4.3053   -5.9420  -12.2943  -4.2296   -5.9647  -11.9397
  -4.1633   -5.9886  -11.5856  -4.0889   -6.0080  -11.2315  -3.9951   -6.0236  -10.8824
  -3.9175   -6.0460  -10.5297  -3.8235   -6.0699  -10.1803  -3.7273   -6.0953   -9.8338
  -3.6484   -6.1229   -9.4890  -3.5696   -6.1516   -9.1515  -3.4914   -6.1839   -8.8210
  -3.4167   -6.2173   -8.4921  -3.3349   -6.2504   -8.1661  -3.2695   -6.2911   -7.8411
  -3.2034   -6.3361   -7.5167  -3.1479   -6.3865   -7.1921  -3.1046   -6.4403   -6.8673
  -3.0709   -6.4835   -6.5430  -3.0485   -6.5232   -6.2155  -3.0318   -6.5671   -5.8909
  -3.0130   -6.5977   -5.5763  -3.0084   -6.6202   -5.2632  -3.0131   -6.6375   -4.9557
  -3.0251   -6.6435   -4.6501  -3.0328   -6.6429   -4.3426  -3.0377   -6.6544   -4.0383
  -3.0373   -6.6571   -3.7325  -3.0380   -6.6568   -3.4268  -3.0302   -6.6526   -3.1257
  -3.0135   -6.6326   -2.8172  -2.9827   -6.6212   -2.5116  -2.9480   -6.6192   -2.2059
  -2.9026   -6.6309   -1.9034  -2.8367   -6.6369   -1.6056  -2.7571   -6.6569   -1.3097
  -2.6624   -6.6898   -1.0282  -2.5833   -6.7372   -0.7413  -2.5014   -6.7878   -0.4501
  -2.4383   -6.8449   -0.1709  -2.4067   -6.9392    0.1100  -2.3646   -7.0400    0.3882
  -2.3708   -7.1744    0.6689  -2.3873   -7.3283    0.9277  -2.4507   -7.5261    1.1497
  -2.5308   -7.7623    1.3242  -2.6235   -8.0272    1.4376  -2.7093   -8.3075    1.4818
  -2.7895   -8.5954    1.4804  -2.8561   -8.8638    1.3837  -2.8845   -9.1027    1.2228
  -2.8889   -9.3193    1.0205  -2.8789   -9.4830    0.7766  -2.8520   -9.6237    0.5299
  -2.8107   -9.7277    0.2710  -4.5824   -5.5460  -13.6732  -4.5434   -5.6134  -13.4421
  -4.4955   -5.6629  -13.1737  -4.4333   -5.6865  -12.8470  -4.3723   -5.7144  -12.5107
  -4.3123   -5.7392  -12.1671  -4.2548   -5.7713  -11.8217  -4.1940   -5.7954  -11.4732
  -4.1268   -5.8184  -11.1281  -4.0437   -5.8400  -10.7818  -3.9910   -5.8691  -10.4259
  -3.8923   -5.8911  -10.0856  -3.8050   -5.9181   -9.7469  -3.7028   -5.9380   -9.4081
  -3.6098   -5.9598   -9.0705  -3.5307   -5.9912   -8.7376  -3.4327   -6.0153   -8.4125
  -3.3328   -6.0479   -8.0931  -3.2472   -6.0893   -7.7667  -3.1688   -6.1348   -7.4451
  -3.0892   -6.1890   -7.1225  -3.0210   -6.2464   -6.8045  -2.9711   -6.2996   -6.4829
  -2.9225   -6.3521   -6.1606  -2.8796   -6.4097   -5.8456  -2.8396   -6.4627   -5.5310
  -2.8169   -6.5087   -5.2173  -2.8078   -6.5490   -4.9089  -2.8075   -6.5912   -4.6054
  -2.8085   -6.6323   -4.3047  -2.8139   -6.6678   -4.0052  -2.8178   -6.6976   -3.7037
  -2.8269   -6.7322   -3.4021  -2.8337   -6.7488   -3.1037  -2.8261   -6.7628   -2.8036
  -2.8236   -6.7788   -2.5047  -2.8219   -6.8087   -2.2082  -2.7920   -6.8239   -1.9115
  -2.7479   -6.8445   -1.6140  -2.7105   -6.8846   -1.3258  -2.6476   -6.9240   -1.0362
  -2.5666   -6.9680   -0.7573  -2.4992   -7.0193   -0.4759  -2.4142   -7.0790   -0.2010
  -2.3399   -7.1491    0.0683  -2.2818   -7.2472    0.3503  -2.2632   -7.3639    0.6183
  -2.2659   -7.5160    0.8791  -2.3029   -7.7078    1.1102  -2.3567   -7.9310    1.2981
  -2.4285   -8.1730    1.4357  -2.5041   -8.4473    1.4947  -2.5781   -8.7273    1.4841
  -2.6373   -8.9961    1.4133  -2.6618   -9.2302    1.2501  -2.6620   -9.4237    1.0379
  -2.6423   -9.5820    0.7974  -2.6124   -9.6917    0.5382  -2.5665   -9.7754    0.2798
  -4.5320   -5.2835  -13.4143  -4.5056   -5.3629  -13.1979  -4.4544   -5.4249  -12.9481
  -4.4152   -5.4718  -12.6652  -4.3648   -5.5035  -12.3449  -4.3169   -5.5343  -12.0138
  -4.2776   -5.5616  -11.6759  -4.2317   -5.5937  -11.3373  -4.1734   -5.6238  -10.9971
  -4.1065   -5.6556  -10.6569  -4.0454   -5.6838  -10.3140  -3.9627   -5.7125   -9.9764
  -3.8830   -5.7437   -9.6356  -3.7923   -5.7664   -9.3021  -3.7031   -5.7964   -8.9656
  -3.5978   -5.8116   -8.6466  -3.4924   -5.8297   -8.3198  -3.4023   -5.8665   -7.9933
  -3.2971   -5.8991   -7.6738  -3.1952   -5.9380   -7.3526  -3.1072   -5.9914   -7.0352
  -3.0281   -6.0431   -6.7162  -2.9452   -6.1007   -6.3983  -2.8671   -6.1514   -6.0795
  -2.8027   -6.2124   -5.7645  -2.7414   -6.2693   -5.4560  -2.6974   -6.3236   -5.1519
  -2.6631   -6.3824   -4.8474  -2.6385   -6.4468   -4.5471  -2.6151   -6.5170   -4.2492
  -2.6079   -6.5809   -3.9563  -2.6041   -6.6389   -3.6575  -2.6046   -6.6946   -3.3633
  -2.6067   -6.7521   -3.0726  -2.6032   -6.8113   -2.7794  -2.6090   -6.8610   -2.4901
  -2.6137   -6.9050   -2.2031  -2.5993   -6.9492   -1.9129  -2.5902   -7.0137   -1.6308
  -2.5756   -7.0729   -1.3467  -2.5409   -7.1307   -1.0698  -2.4799   -7.1713   -0.7945
  -2.4161   -7.2294   -0.5139  -2.3603   -7.3009   -0.2358  -2.2853   -7.3674    0.0319
  -2.2181   -7.4510    0.2947  -2.1765   -7.5617    0.5661  -2.1604   -7.7020    0.8153
  -2.1605   -7.8737    1.0514  -2.1882   -8.0830    1.2570  -2.2316   -8.3178    1.4240
  -2.2976   -8.5806    1.4913  -2.3590   -8.8486    1.4820  -2.4130   -9.1253    1.4326
  -2.4284   -9.3560    1.2632  -2.4339   -9.5297    1.0506  -2.4009   -9.6650    0.8128
  -2.3688   -9.7557    0.5475  -2.3150   -9.8240    0.2754  -4.4746   -5.0197  -13.1565
  -4.4307   -5.1133  -12.9535  -4.4093   -5.1830  -12.7147  -4.3742   -5.2415  -12.4474
  -4.3503   -5.2858  -12.1566  -4.3140   -5.3199  -11.8402  -4.2824   -5.3534  -11.5142
  -4.2394   -5.3864  -11.1830  -4.1943   -5.4225  -10.8490  -4.1432   -5.4568  -10.5142
  -4.0809   -5.4872  -10.1790  -4.0259   -5.5253   -9.8407  -3.9587   -5.5627   -9.5038
  -3.8831   -5.5978   -9.1669  -3.7918   -5.6273   -8.8398  -3.6909   -5.6484   -8.5136
  -3.6009   -5.6701   -8.1958  -3.4971   -5.7020   -7.8785  -3.3924   -5.7301   -7.5551
  -3.2917   -5.7721   -7.2351  -3.1860   -5.8134   -6.9241  -3.0903   -5.8566   -6.6119
  -2.9958   -5.9069   -6.2981  -2.9014   -5.9566   -5.9823  -2.8152   -6.0098   -5.6708
  -2.7286   -6.0627   -5.3602  -2.6534   -6.1148   -5.0557  -2.5944   -6.1779   -4.7560
  -2.5517   -6.2541   -4.4590  -2.5116   -6.3244   -4.1648  -2.4752   -6.4060   -3.8751
  -2.4351   -6.4957   -3.5889  -2.4170   -6.5795   -3.3009  -2.3975   -6.6632   -3.0134
  -2.3827   -6.7525   -2.7346  -2.3821   -6.8323   -2.4545  -2.3781   -6.9113   -2.1779
  -2.3720   -7.0020   -1.9035  -2.3674   -7.0852   -1.6272  -2.3575   -7.1674   -1.3562
  -2.3406   -7.2589   -1.0889  -2.3135   -7.3387   -0.8190  -2.2703   -7.4024   -0.5512
  -2.2071   -7.4645   -0.2847  -2.1789   -7.5650   -0.0224  -2.1253   -7.6500    0.2404
  -2.1011   -7.7538    0.4923  -2.0768   -7.8994    0.7469  -2.0334   -8.0491    0.9846
  -2.0265   -8.2312    1.1943  -2.0350   -8.4471    1.3810  -2.0887   -8.7031    1.4626
  -2.1432   -8.9777    1.4897  -2.1786   -9.2355    1.4313  -2.1959   -9.4617    1.2647
  -2.1900   -9.6394    1.0608  -2.1571   -9.7365    0.8100  -2.1233   -9.8212    0.5519
  -2.0631   -9.8677    0.2771  -4.4030   -4.7614  -12.8978  -4.3809   -4.8615  -12.7003
  -4.3490   -4.9442  -12.4744  -4.3413   -5.0041  -12.2204  -4.3094   -5.0588  -11.9444
  -4.2929   -5.1005  -11.6506  -4.2636   -5.1376  -11.3376  -4.2306   -5.1796  -11.0157
  -4.1921   -5.2165  -10.6890  -4.1523   -5.2508  -10.3594  -4.1039   -5.2888  -10.0283
  -4.0531   -5.3271   -9.6947  -4.0051   -5.3639   -9.3601  -3.9357   -5.4065   -9.0301
  -3.8647   -5.4366   -8.6990  -3.7824   -5.4749   -8.3728  -3.6920   -5.5041   -8.0491
  -3.6012   -5.5425   -7.7293  -3.4976   -5.5800   -7.4101  -3.4080   -5.6288   -7.0893
  -3.3009   -5.6640   -6.7827  -3.1963   -5.7064   -6.4707  -3.0893   -5.7417   -6.1609
  -2.9867   -5.7859   -5.8492  -2.8880   -5.8201   -5.5431  -2.7881   -5.8667   -5.2454
  -2.7082   -5.9173   -4.9456  -2.6322   -5.9778   -4.6391  -2.5507   -6.0456   -4.3460
  -2.4805   -6.1172   -4.0585  -2.4210   -6.2095   -3.7674  -2.3459   -6.3060   -3.4804
  -2.2985   -6.4009   -3.2027  -2.2546   -6.4998   -2.9285  -2.2199   -6.6046   -2.6531
  -2.1899   -6.7100   -2.3832  -2.1679   -6.8205   -2.1195  -2.1530   -6.9314   -1.8536
  -2.1379   -7.0450   -1.5901  -2.1212   -7.1662   -1.3332  -2.1029   -7.2797   -1.0788
  -2.0840   -7.3985   -0.8358  -2.0529   -7.5014   -0.5903  -2.0410   -7.6167   -0.3349
  -2.0187   -7.7258   -0.0831  -1.9720   -7.8033    0.1816  -1.9485   -7.9067    0.4395
  -1.9407   -8.0620    0.6701  -1.8951   -8.2039    0.9123  -1.8849   -8.3963    1.1081
  -1.8575   -8.5703    1.3123  -1.8867   -8.8311    1.4285  -1.9183   -9.0887    1.5031
  -1.9439   -9.3477    1.4176  -1.9580   -9.5682    1.2797  -1.9439   -9.7276    1.0668
  -1.9075   -9.8285    0.8158  -1.8660   -9.8890    0.5490  -1.8150   -9.9116    0.2780
  -4.3256   -4.5078  -12.6338  -4.3107   -4.6150  -12.4460  -4.3040   -4.7001  -12.2283
  -4.2853   -4.7717  -11.9857  -4.2528   -4.8331  -11.7255  -4.2375   -4.8798  -11.4445
  -4.2165   -4.9266  -11.1465  -4.1838   -4.9704  -10.8357  -4.1718   -5.0101  -10.5150
  -4.1380   -5.0475  -10.1923  -4.0988   -5.0868   -9.8683  -4.0574   -5.1286   -9.5396
  -4.0142   -5.1668   -9.2111  -3.9729   -5.2115   -8.8804  -3.9078   -5.2478   -8.5524
  -3.8426   -5.2890   -8.2249  -3.7780   -5.3288   -7.8984  -3.6974   -5.3799   -7.5781
  -3.6038   -5.4225   -7.2557  -3.5023   -5.4601   -6.9395  -3.4082   -5.5033   -6.6308
  -3.3115   -5.5516   -6.3154  -3.2112   -5.5952   -6.0099  -3.1138   -5.6385   -5.7044
  -3.0249   -5.6763   -5.4026  -2.9104   -5.6990   -5.1068  -2.8218   -5.7575   -4.8039
  -2.7225   -5.8073   -4.5082  -2.6283   -5.8666   -4.2102  -2.5408   -5.9364   -3.9179
  -2.4467   -6.0201   -3.6383  -2.3587   -6.1121   -3.3531  -2.2824   -6.2073   -3.0685
  -2.2042   -6.3051   -2.7954  -2.1427   -6.4145   -2.5359  -2.0799   -6.5278   -2.2719
  -2.0366   -6.6537   -2.0141  -1.9953   -6.7828   -1.7557  -1.9586   -6.9157   -1.5056
  -1.9211   -7.0602   -1.2633  -1.8787   -7.2202   -1.0346  -1.8400   -7.3676   -0.8068
  -1.8133   -7.5060   -0.5739  -1.8064   -7.6369   -0.3353  -1.7907   -7.7775   -0.1037
  -1.7674   -7.8958    0.1515  -1.7455   -8.0117    0.4113  -1.7386   -8.1665    0.6245
  -1.7168   -8.3305    0.8394  -1.6941   -8.4994    1.0612  -1.6771   -8.7014    1.2565
  -1.6745   -8.9282    1.4046  -1.6865   -9.1868    1.4862  -1.6993   -9.4337    1.4124
  -1.6970   -9.6558    1.2832  -1.6864   -9.8101    1.0652  -1.6526   -9.9058    0.8105
  -1.6154   -9.9384    0.5474  -1.5602   -9.9419    0.2758  -4.2857   -4.2549  -12.3660
  -4.2574   -4.3750  -12.1860  -4.2090   -4.4679  -11.9819  -4.1969   -4.5429  -11.7500
  -4.1738   -4.6119  -11.5030  -4.1498   -4.6665  -11.2303  -4.1341   -4.7173  -10.9446
  -4.1270   -4.7630  -10.6437  -4.0985   -4.8055  -10.3369  -4.0865   -4.8446  -10.0200
  -4.0550   -4.8893   -9.6972  -4.0263   -4.9264   -9.3785  -4.0103   -4.9689   -9.0514
  -3.9876   -5.0116   -8.7235  -3.9395   -5.0522   -8.4045  -3.8799   -5.1055   -8.0794
  -3.8141   -5.1458   -7.7568  -3.7458   -5.1953   -7.4271  -3.6623   -5.2297   -7.1144
  -3.5651   -5.2717   -6.8013  -3.4857   -5.3246   -6.4862  -3.4146   -5.3839   -6.1743
  -3.3241   -5.4313   -5.8618  -3.2280   -5.4733   -5.5539  -3.1365   -5.5171   -5.2524
  -3.0371   -5.5556   -4.9439  -2.9541   -5.6159   -4.6447  -2.8528   -5.6736   -4.3475
  -2.7481   -5.7197   -4.0561  -2.6473   -5.7842   -3.7700  -2.5542   -5.8676   -3.4889
  -2.4493   -5.9514   -3.2041  -2.3535   -6.0332   -2.9186  -2.2593   -6.1287   -2.6439
  -2.1635   -6.2302   -2.3831  -2.0862   -6.3454   -2.1210  -2.0085   -6.4718   -1.8642
  -1.9192   -6.6020   -1.6133  -1.8506   -6.7487   -1.3740  -1.7827   -6.9082   -1.1463
  -1.7104   -7.0837   -0.9305  -1.6475   -7.2554   -0.7211  -1.6066   -7.4093   -0.4942
  -1.5866   -7.5674   -0.2727  -1.5616   -7.7230   -0.0495  -1.5386   -7.8704    0.1852
  -1.5134   -8.0379    0.3992  -1.5082   -8.2186    0.6053  -1.5028   -8.3958    0.8187
  -1.4910   -8.5761    1.0414  -1.4734   -8.7803    1.2210  -1.4504   -9.0002    1.3704
  -1.4440   -9.2538    1.4375  -1.4437   -9.5151    1.4274  -1.4351   -9.7162    1.2677
  -1.4183   -9.8607    1.0536  -1.3918   -9.9518    0.8126  -1.3507   -9.9655    0.5394
  -1.3073   -9.9643    0.2680  -4.1649   -4.0173  -12.1163  -4.1320   -4.1407  -11.9403
  -4.1013   -4.2390  -11.7456  -4.0908   -4.3229  -11.5191  -4.0765   -4.3925  -11.2794
  -4.0584   -4.4520  -11.0139  -4.0515   -4.5037  -10.7328  -4.0505   -4.5523  -10.4466
  -4.0315   -4.5969  -10.1467  -4.0211   -4.6390   -9.8395  -4.0005   -4.6828   -9.5255
  -3.9803   -4.7232   -9.2056  -3.9827   -4.7680   -8.8830  -3.9523   -4.8156   -8.5641
  -3.9265   -4.8615   -8.2431  -3.8850   -4.9092   -7.9269  -3.8282   -4.9565   -7.6089
  -3.7674   -4.9999   -7.2885  -3.7000   -5.0447   -6.9659  -3.6472   -5.0949   -6.6429
  -3.5713   -5.1427   -6.3294  -3.4951   -5.2034   -6.0141  -3.4201   -5.2518   -5.7052
  -3.3310   -5.2979   -5.3983  -3.2428   -5.3584   -5.0890  -3.1862   -5.4245   -4.7768
  -3.1021   -5.4890   -4.4700  -2.9881   -5.5342   -4.1762  -2.8983   -5.6038   -3.8832
  -2.7872   -5.6698   -3.5920  -2.6649   -5.7336   -3.3076  -2.5765   -5.8213   -3.0323
  -2.4984   -5.9149   -2.7515  -2.3815   -6.0018   -2.4721  -2.2752   -6.0986   -2.2007
  -2.1584   -6.1954   -1.9465  -2.0466   -6.3063   -1.7020  -1.9476   -6.4336   -1.4511
  -1.8482   -6.5788   -1.2083  -1.7515   -6.7463   -0.9825  -1.6722   -6.9226   -0.7667
  -1.5868   -7.0811   -0.5581  -1.5100   -7.2468   -0.3474  -1.4395   -7.4297   -0.1440
  -1.3761   -7.6107    0.0618  -1.3305   -7.7989    0.2635  -1.2862   -8.0102    0.4462
  -1.2837   -8.1942    0.6539  -1.2834   -8.3946    0.8568  -1.2704   -8.5990    1.0540
  -1.2535   -8.8246    1.1963  -1.2297   -9.0491    1.3423  -1.2061   -9.2924    1.4313
  -1.1934   -9.5540    1.4267  -1.1717   -9.7523    1.2598  -1.1487   -9.9016    1.0507
  -1.1256   -9.9766    0.8000  -1.0974  -10.0029    0.5366  -1.0491   -9.9694    0.2725
  -4.0759   -3.7735  -11.8492  -3.9946   -3.9058  -11.7014  -3.9746   -4.0189  -11.5036
  -3.9815   -4.0975  -11.2874  -3.9672   -4.1754  -11.0463  -3.9581   -4.2389  -10.7904
  -3.9549   -4.2888  -10.5262  -3.9497   -4.3440  -10.2445  -3.9458   -4.3941   -9.9493
  -3.9369   -4.4374   -9.6498  -3.9405   -4.4776   -9.3402  -3.9289   -4.5243   -9.0248
  -3.9218   -4.5691   -8.7107  -3.9149   -4.6084   -8.3934  -3.9047   -4.6560   -8.0754
  -3.8680   -4.7125   -7.7593  -3.8331   -4.7616   -7.4455  -3.7912   -4.8018   -7.1312
  -3.7371   -4.8518   -6.8125  -3.6696   -4.9002   -6.4930  -3.6053   -4.9498   -6.1684
  -3.5445   -5.0057   -5.8471  -3.4789   -5.0623   -5.5317  -3.4007   -5.1187   -5.2297
  -3.3368   -5.1830   -4.9225  -3.2695   -5.2420   -4.6119  -3.1904   -5.3114   -4.3032
  -3.1036   -5.3809   -4.0012  -3.0046   -5.4461   -3.7061  -2.8850   -5.5186   -3.4113
  -2.7886   -5.6006   -3.1255  -2.6949   -5.6842   -2.8478  -2.6092   -5.7823   -2.5653
  -2.5023   -5.8781   -2.2888  -2.3947   -5.9798   -2.0214  -2.2757   -6.0781   -1.7605
  -2.1525   -6.1872   -1.4989  -2.0238   -6.3101   -1.2541  -1.9139   -6.4550   -1.0142
  -1.8189   -6.6199   -0.7869  -1.7227   -6.7833   -0.5744  -1.6016   -6.9322   -0.3661
  -1.4935   -7.0994   -0.1605  -1.3835   -7.2826    0.0313  -1.2736   -7.4724    0.2226
  -1.1867   -7.6857    0.3943  -1.1297   -7.8938    0.5793  -1.1244   -8.1038    0.7756
  -1.1088   -8.3250    0.9710  -1.0702   -8.5596    1.1313  -1.0529   -8.7940    1.2869
  -1.0130   -9.0451    1.3886  -0.9734   -9.3061    1.4542  -0.9391   -9.5621    1.4162
  -0.9086   -9.7697    1.2588  -0.8791   -9.9083    1.0385  -0.8542   -9.9821    0.7892
  -0.8310  -10.0088    0.5382  -0.7912   -9.9917    0.2690  -3.9807   -3.5340  -11.5907
  -3.9020   -3.6701  -11.4473  -3.8713   -3.7828  -11.2587  -3.8844   -3.8773  -11.0477
  -3.8760   -3.9498  -10.8102  -3.8534   -4.0211  -10.5626  -3.8401   -4.0858  -10.3043
  -3.8365   -4.1460  -10.0312  -3.8577   -4.1878   -9.7481  -3.8510   -4.2378   -9.4506
  -3.8652   -4.2778   -9.1508  -3.8650   -4.3166   -8.8474  -3.8603   -4.3626   -8.5311
  -3.8570   -4.4089   -8.2222  -3.8426   -4.4582   -7.9037  -3.8304   -4.5059   -7.5859
  -3.8091   -4.5546   -7.2699  -3.7734   -4.6005   -6.9613  -3.7294   -4.6534   -6.6506
  -3.6781   -4.6990   -6.3332  -3.6327   -4.7531   -6.0138  -3.5769   -4.8057   -5.6917
  -3.5085   -4.8624   -5.3754  -3.4519   -4.9293   -5.0611  -3.3957   -4.9925   -4.7552
  -3.3219   -5.0514   -4.4433  -3.2475   -5.1272   -4.1351  -3.1671   -5.2062   -3.8331
  -3.0745   -5.2855   -3.5257  -2.9735   -5.3639   -3.2312  -2.8774   -5.4335   -2.9408
  -2.7903   -5.5347   -2.6547  -2.7123   -5.6386   -2.3755  -2.6144   -5.7476   -2.0973
  -2.4869   -5.8411   -1.8267  -2.3726   -5.9498   -1.5658  -2.2564   -6.0672   -1.3076
  -2.1306   -6.1952   -1.0673  -2.0218   -6.3483   -0.8215  -1.9070   -6.4995   -0.5848
  -1.7980   -6.6607   -0.3663  -1.6800   -6.8265   -0.1612  -1.5444   -6.9932    0.0492
  -1.4003   -7.1645    0.2358  -1.2732   -7.3547    0.4194  -1.1707   -7.5551    0.5861
  -1.0819   -7.7671    0.7665  -1.0432   -7.9978    0.9485  -0.9860   -8.2383    1.1164
  -0.9180   -8.4890    1.2604  -0.8826   -8.7395    1.3984  -0.8050   -9.0076    1.4555
  -0.7489   -9.2800    1.4868  -0.6922   -9.5378    1.4223  -0.6481   -9.7406    1.2634
  -0.6115   -9.8814    1.0482  -0.5843   -9.9602    0.7991  -0.5636   -9.9960    0.5342
  -0.5334  -10.0014    0.2711  -3.8871   -3.3038  -11.3292  -3.8172   -3.4372  -11.1909
  -3.7866   -3.5474  -11.0085  -3.7815   -3.6445  -10.8047  -3.7698   -3.7277  -10.5816
  -3.7469   -3.8080  -10.3370  -3.7307   -3.8782  -10.0784  -3.7354   -3.9379   -9.8118
  -3.7458   -3.9876   -9.5377  -3.7511   -4.0371   -9.2497  -3.7444   -4.0872   -8.9605
  -3.7556   -4.1296   -8.6545  -3.7771   -4.1629   -8.3496  -3.7986   -4.2024   -8.0411
  -3.7908   -4.2483   -7.7279  -3.7711   -4.2960   -7.4179  -3.7622   -4.3422   -7.1032
  -3.7346   -4.3941   -6.7864  -3.7120   -4.4440   -6.4752  -3.6680   -4.4963   -6.1670
  -3.6311   -4.5484   -5.8495  -3.5921   -4.6067   -5.5310  -3.5407   -4.6636   -5.2124
  -3.4809   -4.7221   -4.8987  -3.4124   -4.7893   -4.5882  -3.3437   -4.8657   -4.2776
  -3.2777   -4.9416   -3.9654  -3.1979   -5.0192   -3.6608  -3.1026   -5.1016   -3.3630
  -3.0253   -5.1795   -3.0622  -2.9437   -5.2711   -2.7598  -2.8535   -5.3627   -2.4634
  -2.7598   -5.4668   -2.1808  -2.6524   -5.5730   -1.9084  -2.5675   -5.6879   -1.6309
  -2.4777   -5.8211   -1.3647  -2.3601   -5.9481   -1.1148  -2.2408   -6.0840   -0.8702
  -2.1235   -6.2331   -0.6285  -2.0011   -6.3818   -0.3905  -1.8840   -6.5537   -0.1634
  -1.7497   -6.7251    0.0486  -1.6090   -6.8973    0.2537  -1.4607   -7.0771    0.4456
  -1.3151   -7.2624    0.6350  -1.1900   -7.4646    0.8058  -1.0522   -7.6639    0.9682
  -0.9725   -7.9036    1.1271  -0.8893   -8.1584    1.2776  -0.7887   -8.4140    1.4018
  -0.7090   -8.6789    1.5075  -0.6129   -8.9514    1.5331  -0.5267   -9.2256    1.5211
  -0.4583   -9.4699    1.4335  -0.4001   -9.6787    1.2737  -0.3549   -9.8400    1.0563
  -0.3278   -9.9263    0.7994  -0.2995   -9.9747    0.5395  -0.2742   -9.9823    0.2761
  -3.7753   -3.0616  -11.0831  -3.6976   -3.2066  -10.9494  -3.6940   -3.3171  -10.7620
  -3.6479   -3.4278  -10.5709  -3.6418   -3.5164  -10.3557  -3.6354   -3.5979  -10.1116
  -3.6303   -3.6645   -9.8536  -3.6229   -3.7328   -9.5951  -3.6191   -3.7929   -9.3207
  -3.6398   -3.8403   -9.0434  -3.6515   -3.8900   -8.7590  -3.6705   -3.9264   -8.4624
  -3.6817   -3.9612   -8.1588  -3.6969   -4.0016   -7.8585  -3.6896   -4.0554   -7.5557
  -3.7018   -4.0841   -7.2458  -3.7040   -4.1328   -6.9314  -3.6993   -4.1770   -6.6170
  -3.6837   -4.2305   -6.3038  -3.6317   -4.2859   -5.9955  -3.6018   -4.3430   -5.6815
  -3.5628   -4.3969   -5.3628  -3.5234   -4.4535   -5.0459  -3.4699   -4.5236   -4.7322
  -3.4123   -4.5923   -4.4176  -3.3517   -4.6678   -4.1099  -3.2871   -4.7407   -3.7978
  -3.2131   -4.8219   -3.4913  -3.1374   -4.9074   -3.1953  -3.0600   -4.9950   -2.8868
  -2.9729   -5.0870   -2.5869  -2.8897   -5.1822   -2.2882  -2.7998   -5.3001   -1.9980
  -2.7154   -5.4104   -1.7126  -2.6346   -5.5394   -1.4394  -2.5304   -5.6637   -1.1707
  -2.4094   -5.7969   -0.9148  -2.2938   -5.9486   -0.6708  -2.1833   -6.1031   -0.4237
  -2.0666   -6.2653   -0.1870  -1.9307   -6.4331    0.0402  -1.7729   -6.6057    0.2537
  -1.6506   -6.7949    0.4635  -1.5010   -6.9793    0.6549  -1.3639   -7.1729    0.8461
  -1.2201   -7.3824    1.0223  -1.0705   -7.5961    1.1814  -0.9250   -7.8294    1.3241
  -0.7882   -8.0742    1.4404  -0.6594   -8.3285    1.5382  -0.5537   -8.5993    1.6154
  -0.4256   -8.8773    1.6180  -0.3167   -9.1383    1.5576  -0.2339   -9.3839    1.4543
  -0.1677   -9.6063    1.2880  -0.1132   -9.7767    1.0690  -0.0751   -9.8909    0.8196
  -0.0401   -9.9570    0.5570  -0.0179   -9.9836    0.2787  -3.6465   -2.8288  -10.8385
  -3.5786   -2.9702  -10.6991  -3.5530   -3.0974  -10.5297  -3.5395   -3.2022  -10.3331
  -3.5420   -3.2992  -10.1147  -3.5383   -3.3808   -9.8860  -3.5310   -3.4520   -9.6332
  -3.5137   -3.5264   -9.3720  -3.5128   -3.5887   -9.1068  -3.5203   -3.6421   -8.8276
  -3.5483   -3.6868   -8.5504  -3.5575   -3.7336   -8.2602  -3.5850   -3.7662   -7.9676
  -3.5933   -3.8101   -7.6630  -3.5968   -3.8546   -7.3653  -3.6071   -3.8956   -7.0648
  -3.6128   -3.9343   -6.7513  -3.6266   -3.9670   -6.4384  -3.5979   -4.0244   -6.1365
  -3.5654   -4.0814   -5.8233  -3.5635   -4.1319   -5.5131  -3.5315   -4.1878   -5.1964
  -3.4975   -4.2512   -4.8777  -3.4483   -4.3162   -4.5619  -3.3937   -4.3882   -4.2493
  -3.3408   -4.4637   -3.9423  -3.2794   -4.5388   -3.6307  -3.2069   -4.6192   -3.3266
  -3.1277   -4.7070   -3.0270  -3.0534   -4.8029   -2.7243  -2.9619   -4.8925   -2.4230
  -2.8723   -5.0014   -2.1253  -2.7896   -5.1165   -1.8289  -2.7138   -5.2301   -1.5379
  -2.6245   -5.3565   -1.2583  -2.5242   -5.4926   -0.9880  -2.4107   -5.6372   -0.7294
  -2.2860   -5.7905   -0.4834  -2.1554   -5.9431   -0.2375  -2.0501   -6.1161    0.0101
  -1.9274   -6.2930    0.2363  -1.7893   -6.4775    0.4530  -1.6330   -6.6626    0.6524
  -1.4805   -6.8503    0.8531  -1.3110   -7.0478    1.0282  -1.1753   -7.2628    1.2023
  -1.0120   -7.4853    1.3612  -0.8474   -7.7232    1.4833  -0.6827   -7.9754    1.5943
  -0.5205   -8.2358    1.6571  -0.3771   -8.5176    1.6984  -0.2373   -8.7893    1.6724
  -0.1119   -9.0552    1.5997  -0.0156   -9.3047    1.4624   0.0650   -9.5303    1.3016
   0.1222   -9.7040    1.0869   0.1691   -9.8449    0.8372   0.2103   -9.9262    0.5689
   0.2329   -9.9528    0.2876  -3.5334   -2.6054  -10.5905  -3.4439   -2.7481  -10.4605
  -3.4411   -2.8743  -10.2921  -3.4489   -2.9815  -10.0888  -3.4540   -3.0719   -9.8788
  -3.4295   -3.1685   -9.6532  -3.4179   -3.2525   -9.4143  -3.4164   -3.3138   -9.1538
  -3.4016   -3.3830   -8.8894  -3.4185   -3.4371   -8.6173  -3.4218   -3.4948   -8.3403
  -3.4285   -3.5457   -8.0595  -3.4576   -3.5866   -7.7707  -3.4767   -3.6268   -7.4750
  -3.4857   -3.6632   -7.1750  -3.4914   -3.7142   -6.8766  -3.5281   -3.7276   -6.5716
  -3.5319   -3.7646   -6.2657  -3.5091   -3.8213   -5.9531  -3.5373   -3.8616   -5.6461
  -3.5138   -3.9190   -5.3356  -3.4656   -3.9845   -5.0264  -3.4257   -4.0437   -4.7131
  -3.3910   -4.1029   -4.4058  -3.3471   -4.1780   -4.0907  -3.2971   -4.2540   -3.7814
  -3.2241   -4.3321   -3.4732  -3.1514   -4.4175   -3.1676  -3.0802   -4.5093   -2.8649
  -2.9977   -4.6031   -2.5703  -2.9076   -4.6994   -2.2678  -2.8182   -4.8096   -1.9767
  -2.7386   -4.9233   -1.6811  -2.6623   -5.0448   -1.3826  -2.5724   -5.1738   -1.1076
  -2.4650   -5.3128   -0.8312  -2.3548   -5.4640   -0.5629  -2.2460   -5.6248   -0.2980
  -2.1235   -5.7870   -0.0542  -1.9827   -5.9533    0.1774  -1.8393   -6.1396    0.4080
  -1.7023   -6.3231    0.6177  -1.5604   -6.5169    0.8209  -1.4080   -6.7102    1.0165
  -1.2408   -6.9180    1.1966  -1.0621   -7.1383    1.3537  -0.8943   -7.3739    1.4999
  -0.7203   -7.6188    1.6216  -0.5383   -7.8734    1.7041  -0.3509   -8.1450    1.7370
  -0.1953   -8.4228    1.7547  -0.0428   -8.7019    1.7081   0.0925   -8.9789    1.6293
   0.2043   -9.2263    1.4948   0.2872   -9.4458    1.3162   0.3531   -9.6390    1.0901
   0.4117   -9.7856    0.8491   0.4529   -9.8780    0.5806   0.4824   -9.9257    0.2919
  -3.3972   -2.3771  -10.3380  -3.3487   -2.5219  -10.2088  -3.3226   -2.6575  -10.0491
  -3.3128   -2.7695   -9.8587  -3.3216   -2.8633   -9.6480  -3.3122   -2.9583   -9.4372
  -3.3190   -3.0353   -9.1994  -3.2996   -3.1115   -8.9427  -3.2911   -3.1823   -8.6775
  -3.2958   -3.2510   -8.4063  -3.3199   -3.2889   -8.1316  -3.3356   -3.3376   -7.8508
  -3.3486   -3.3878   -7.5683  -3.3623   -3.4275   -7.2845  -3.3829   -3.4758   -6.9869
  -3.3777   -3.5108   -6.6959  -3.4051   -3.5367   -6.3882  -3.4134   -3.5794   -6.0846
  -3.4341   -3.6063   -5.7798  -3.4359   -3.6556   -5.4730  -3.4242   -3.7126   -5.1628
  -3.3885   -3.7742   -4.8499  -3.3558   -3.8316   -4.5412  -3.3151   -3.8941   -4.2301
  -3.2581   -3.9742   -3.9296  -3.2047   -4.0502   -3.6260  -3.1426   -4.1296   -3.3163
  -3.0786   -4.2162   -3.0080  -3.0004   -4.3113   -2.7057  -2.9119   -4.4065   -2.4067
  -2.8221   -4.5050   -2.1164  -2.7300   -4.6188   -1.8268  -2.6369   -4.7412   -1.5356
  -2.5584   -4.8641   -1.2459  -2.4629   -5.0009   -0.9623  -2.3564   -5.1382   -0.6932
  -2.2461   -5.2943   -0.4260  -2.1259   -5.4514   -0.1685  -1.9983   -5.6239    0.0776
  -1.8561   -5.7971    0.3182  -1.7118   -5.9838    0.5330  -1.5663   -6.1842    0.7625
  -1.4212   -6.3744    0.9650  -1.2571   -6.5847    1.1430  -1.0854   -6.7972    1.3073
  -0.8990   -7.0225    1.4472  -0.7204   -7.2667    1.5784  -0.5421   -7.5159    1.6988
  -0.3558   -7.7799    1.7621  -0.1730   -8.0508    1.7904  -0.0027   -8.3324    1.7838
   0.1519   -8.6153    1.7376   0.2939   -8.8872    1.6443   0.4207   -9.1496    1.5042
   0.5126   -9.3765    1.3064   0.5820   -9.5629    1.0932   0.6464   -9.7170    0.8486
   0.6993   -9.8367    0.5820   0.7291   -9.8941    0.2943  -3.2683   -2.1434  -10.0960
  -3.2079   -2.3064   -9.9776  -3.1895   -2.4436   -9.8116  -3.1765   -2.5563   -9.6266
  -3.1884   -2.6537   -9.4219  -3.1831   -2.7517   -9.2093  -3.1841   -2.8382   -8.9787
  -3.1904   -2.9076   -8.7291  -3.1944   -2.9853   -8.4702  -3.2107   -3.0406   -8.1972
  -3.2224   -3.0948   -7.9268  -3.2214   -3.1465   -7.6527  -3.2209   -3.2071   -7.3685
  -3.2588   -3.2294   -7.0842  -3.2702   -3.2682   -6.7953  -3.2721   -3.3087   -6.5011
  -3.2899   -3.3348   -6.2057  -3.2990   -3.3762   -5.9046  -3.3153   -3.4128   -5.5989
  -3.3233   -3.4533   -5.2998  -3.3157   -3.5068   -4.9885  -3.2834   -3.5650   -4.6860
  -3.2582   -3.6205   -4.3715  -3.2162   -3.6887   -4.0641  -3.1565   -3.7724   -3.7593
  -3.0947   -3.8536   -3.4631  -3.0270   -3.9362   -3.1615  -2.9617   -4.0223   -2.8563
  -2.8876   -4.1146   -2.5533  -2.8066   -4.2099   -2.2585  -2.7158   -4.3157   -1.9652
  -2.6207   -4.4346   -1.6700  -2.5292   -4.5591   -1.3864  -2.4422   -4.6866   -1.1007
  -2.3391   -4.8258   -0.8212  -2.2270   -4.9763   -0.5520  -2.1110   -5.1301   -0.2890
  -1.9953   -5.2911   -0.0322  -1.8675   -5.4631    0.2170  -1.7222   -5.6400    0.4460
  -1.5752   -5.8321    0.6616  -1.4183   -6.0300    0.8722  -1.2483   -6.2431    1.0664
  -1.0784   -6.4651    1.2443  -0.8955   -6.6947    1.4045  -0.7115   -6.9230    1.5359
  -0.5276   -7.1713    1.6392  -0.3478   -7.4245    1.7509  -0.1654   -7.6864    1.8099
   0.0200   -7.9643    1.8139   0.1950   -8.2483    1.8025   0.3519   -8.5294    1.7485
   0.5005   -8.8061    1.6481   0.6280   -9.0584    1.4986   0.7327   -9.2956    1.3122
   0.8078   -9.4865    1.0786   0.8812   -9.6505    0.8429   0.9408   -9.7838    0.5818
   0.9779   -9.8680    0.2917  -3.1114   -1.9280   -9.8701  -3.0902   -2.0847   -9.7310
  -3.0560   -2.2303   -9.5753  -3.0160   -2.3591   -9.4009  -3.0424   -2.4523   -9.1968
  -3.0411   -2.5570   -8.9829  -3.0334   -2.6542   -8.7586  -3.0425   -2.7299   -8.5205
  -3.0668   -2.7966   -8.2670  -3.0860   -2.8518   -7.9934  -3.0948   -2.9026   -7.7236
  -3.1034   -2.9621   -7.4512  -3.1191   -2.9964   -7.1841  -3.1314   -3.0377   -6.8927
  -3.1560   -3.0679   -6.6082  -3.1574   -3.1012   -6.3128  -3.1680   -3.1362   -6.0176
  -3.1868   -3.1740   -5.7198  -3.2065   -3.2050   -5.4232  -3.2060   -3.2509   -5.1173
  -3.1997   -3.2978   -4.8191  -3.1629   -3.3631   -4.5158  -3.1272   -3.4242   -4.2069
  -3.0925   -3.4969   -3.9015  -3.0332   -3.5748   -3.6018  -2.9674   -3.6601   -3.2956
  -2.8912   -3.7467   -3.0040  -2.8205   -3.8324   -2.7104  -2.7469   -3.9249   -2.4096
  -2.6671   -4.0305   -2.1173  -2.5888   -4.1374   -1.8213  -2.5014   -4.2525   -1.5293
  -2.4044   -4.3807   -1.2344  -2.3016   -4.5161   -0.9581  -2.2012   -4.6607   -0.6851
  -2.0862   -4.8095   -0.4124  -1.9575   -4.9716   -0.1563  -1.8330   -5.1371    0.0984
  -1.6947   -5.3167    0.3261  -1.5390   -5.5034    0.5491  -1.3955   -5.6961    0.7673
  -1.2409   -5.9013    0.9753  -1.0744   -6.1132    1.1665  -0.8910   -6.3416    1.3202
  -0.7046   -6.5781    1.4666  -0.5187   -6.8155    1.6023  -0.3349   -7.0676    1.6922
  -0.1472   -7.3284    1.7767   0.0419   -7.6054    1.8278   0.2231   -7.8826    1.8295
   0.3971   -8.1686    1.8035   0.5596   -8.4539    1.7417   0.7115   -8.7241    1.6408
   0.8394   -8.9774    1.4832   0.9530   -9.2120    1.3037   1.0386   -9.4155    1.0882
   1.1155   -9.5899    0.8417   1.1756   -9.7244    0.5720   1.2219   -9.8340    0.2900
  -2.9333   -1.7207   -9.6392  -2.9112   -1.8851   -9.5083  -2.8939   -2.0399   -9.3609
  -2.8766   -2.1658   -9.1774  -2.8906   -2.2646   -8.9679  -2.8858   -2.3737   -8.7674
  -2.8903   -2.4644   -8.5422  -2.9107   -2.5405   -8.3022  -2.9324   -2.6134   -8.0563
  -2.9420   -2.6725   -7.8004  -2.9602   -2.7144   -7.5229  -2.9736   -2.7619   -7.2637
  -3.0010   -2.7987   -6.9827  -3.0235   -2.8353   -6.7034  -3.0397   -2.8610   -6.4177
  -3.0501   -2.8896   -6.1310  -3.0880   -2.9112   -5.8298  -3.0860   -2.9647   -5.5403
  -3.0758   -3.0074   -5.2423  -3.0588   -3.0609   -4.9483  -3.0515   -3.1077   -4.6465
  -3.0135   -3.1786   -4.3471  -2.9835   -3.2415   -4.0444  -2.9338   -3.3133   -3.7394
  -2.8715   -3.3952   -3.4459  -2.8066   -3.4788   -3.1529  -2.7384   -3.5589   -2.8502
  -2.6774   -3.6426   -2.5536  -2.6062   -3.7418   -2.2659  -2.5235   -3.8554   -1.9719
  -2.4207   -3.9760   -1.6894  -2.3263   -4.0963   -1.4046  -2.2331   -4.2226   -1.1185
  -2.1230   -4.3621   -0.8376  -2.0156   -4.5125   -0.5756  -1.8911   -4.6599   -0.3148
  -1.7664   -4.8284   -0.0612  -1.6377   -5.0016    0.1913  -1.4932   -5.1834    0.4255
  -1.3409   -5.3722    0.6392  -1.1969   -5.5683    0.8522  -1.0394   -5.7860    1.0500
  -0.8624   -6.0086    1.2146  -0.6850   -6.2355    1.3765  -0.4972   -6.4759    1.5014
  -0.3064   -6.7249    1.6221  -0.1182   -6.9830    1.7162   0.0675   -7.2469    1.7878
   0.2467   -7.5157    1.8367   0.4301   -7.8006    1.8355   0.6012   -8.0879    1.8003
   0.7668   -8.3666    1.7350   0.9192   -8.6426    1.6180   1.0585   -8.8992    1.4660
   1.1665   -9.1368    1.2902   1.2706   -9.3570    1.0807   1.3459   -9.5358    0.8315
   1.4132   -9.6733    0.5603   1.4627   -9.8097    0.2936  -2.7331   -1.5403   -9.4088
  -2.7439   -1.6949   -9.2665  -2.7535   -1.8384   -9.1192  -2.7354   -1.9777   -8.9554
  -2.7203   -2.0978   -8.7620  -2.7176   -2.1979   -8.5428  -2.7391   -2.2895   -8.3330
  -2.7641   -2.3621   -8.0926  -2.7828   -2.4362   -7.8530  -2.8063   -2.4848   -7.6043
  -2.8323   -2.5255   -7.3370  -2.8543   -2.5668   -7.0599  -2.8698   -2.6012   -6.7938
  -2.8876   -2.6341   -6.5224  -2.9000   -2.6665   -6.2330  -2.9359   -2.6890   -5.9483
  -2.9285   -2.7421   -5.6504  -2.9412   -2.7706   -5.3556  -2.9303   -2.8222   -5.0657
  -2.9212   -2.8595   -4.7688  -2.8883   -2.9248   -4.4764  -2.8635   -2.9881   -4.1821
  -2.8093   -3.0620   -3.8884  -2.7622   -3.1350   -3.5966  -2.7018   -3.2177   -3.2930
  -2.6412   -3.2995   -2.9935  -2.5704   -3.3858   -2.7093  -2.5029   -3.4733   -2.4203
  -2.4291   -3.5857   -2.1260  -2.3384   -3.6979   -1.8421  -2.2517   -3.8118   -1.5597
  -2.1575   -3.9340   -1.2744  -2.0525   -4.0710   -1.0013  -1.9322   -4.2133   -0.7360
  -1.8155   -4.3660   -0.4667  -1.6940   -4.5170   -0.2106  -1.5714   -4.6912    0.0436
  -1.4393   -4.8605    0.2854  -1.2961   -5.0396    0.5137  -1.1354   -5.2363    0.7261
  -0.9891   -5.4545    0.9240  -0.8186   -5.6717    1.1019  -0.6514   -5.8956    1.2776
  -0.4756   -6.1345    1.4120  -0.2893   -6.3778    1.5444  -0.0977   -6.6253    1.6535
   0.0876   -6.8839    1.7357   0.2789   -7.1543    1.7934   0.4593   -7.4351    1.8407
   0.6374   -7.7188    1.8276   0.8098   -7.9997    1.7879   0.9759   -8.2872    1.7153
   1.1310   -8.5597    1.5975   1.2743   -8.8246    1.4587   1.3937   -9.0687    1.2719
   1.4918   -9.2852    1.0645   1.5747   -9.4686    0.8195   1.6537   -9.6350    0.5632
   1.7057   -9.7816    0.2879  -2.5496   -1.3497   -9.1720  -2.5309   -1.5199   -9.0488
  -2.5539   -1.6769   -8.9010  -2.5486   -1.8111   -8.7265  -2.5439   -1.9279   -8.5413
  -2.5530   -2.0316   -8.3401  -2.5691   -2.1258   -8.1224  -2.5989   -2.2041   -7.8947
  -2.6277   -2.2561   -7.6499  -2.6544   -2.3052   -7.3997  -2.6877   -2.3445   -7.1447
  -2.7167   -2.3694   -6.8803  -2.7523   -2.3907   -6.6102  -2.7481   -2.4283   -6.3405
  -2.7709   -2.4721   -6.0556  -2.7959   -2.4961   -5.7700  -2.7882   -2.5383   -5.4775
  -2.7832   -2.5834   -5.1789  -2.7637   -2.6263   -4.8921  -2.7355   -2.6894   -4.5937
  -2.7132   -2.7470   -4.3044  -2.6796   -2.8141   -4.0164  -2.6288   -2.8908   -3.7320
  -2.5786   -2.9696   -3.4358  -2.5212   -3.0464   -3.1492  -2.4593   -3.1304   -2.8493
  -2.3832   -3.2255   -2.5555  -2.3159   -3.3200   -2.2738  -2.2360   -3.4341   -1.9880
  -2.1475   -3.5448   -1.7148  -2.0636   -3.6616   -1.4317  -1.9654   -3.7871   -1.1603
  -1.8560   -3.9249   -0.8880  -1.7378   -4.0666   -0.6223  -1.6205   -4.2185   -0.3634
  -1.4939   -4.3873   -0.1101  -1.3622   -4.5579    0.1375  -1.2219   -4.7306    0.3743
  -1.0704   -4.9201    0.5953  -0.9244   -5.1189    0.8035  -0.7573   -5.3375    0.9909
  -0.5997   -5.5607    1.1627  -0.4361   -5.7943    1.3247  -0.2559   -6.0378    1.4691
  -0.0698   -6.2814    1.5794   0.1180   -6.5370    1.6757   0.3130   -6.8001    1.7523
   0.4975   -7.0758    1.8077   0.6768   -7.3611    1.8300   0.8613   -7.6488    1.8279
   1.0320   -7.9348    1.7824   1.1902   -8.2098    1.7001   1.3438   -8.4765    1.5794
   1.4898   -8.7449    1.4383   1.6119   -8.9929    1.2640   1.7144   -9.2140    1.0431
   1.8090   -9.4164    0.8144   1.8892   -9.6005    0.5619   1.9526   -9.7452    0.2843
  -2.3949   -1.1589   -8.9259  -2.3685   -1.3464   -8.8156  -2.3616   -1.5061   -8.6784
  -2.3529   -1.6547   -8.5154  -2.3421   -1.7830   -8.3312  -2.3675   -1.8818   -8.1328
  -2.4013   -1.9723   -7.9228  -2.4268   -2.0559   -7.6909  -2.4514   -2.1055   -7.4414
  -2.4882   -2.1373   -7.1962  -2.5161   -2.1703   -6.9484  -2.5574   -2.1945   -6.6906
  -2.5657   -2.2301   -6.4232  -2.5865   -2.2514   -6.1613  -2.6132   -2.2845   -5.8879
  -2.6273   -2.3149   -5.5908  -2.6088   -2.3641   -5.3043  -2.6114   -2.3933   -5.0139
  -2.5710   -2.4620   -4.7262  -2.5555   -2.5092   -4.4261  -2.5328   -2.5697   -4.1368
  -2.4987   -2.6424   -3.8481  -2.4371   -2.7265   -3.5673  -2.3843   -2.8055   -3.2856
  -2.3172   -2.8929   -2.9978  -2.2531   -2.9763   -2.7173  -2.1855   -3.0629   -2.4277
  -2.1107   -3.1685   -2.1344  -2.0342   -3.2743   -1.8542  -1.9423   -3.4020   -1.5861
  -1.8447   -3.5241   -1.3167  -1.7591   -3.6408   -1.0414  -1.6545   -3.7789   -0.7806
  -1.5428   -3.9192   -0.5167  -1.4283   -4.0849   -0.2648  -1.2914   -4.2577   -0.0143
  -1.1500   -4.4273    0.2231  -1.0045   -4.6004    0.4558  -0.8610   -4.7951    0.6709
  -0.7021   -5.0035    0.8767  -0.5418   -5.2209    1.0558  -0.3784   -5.4577    1.2228
  -0.2107   -5.7009    1.3718  -0.0286   -5.9373    1.5061   0.1613   -6.1931    1.6144
   0.3507   -6.4481    1.6996   0.5363   -6.7189    1.7644   0.7199   -6.9989    1.8049
   0.8997   -7.2849    1.8289   1.0803   -7.5717    1.8237   1.2520   -7.8615    1.7843
   1.4151   -8.1421    1.6866   1.5671   -8.4079    1.5578   1.7025   -8.6622    1.4104
   1.8307   -8.9197    1.2408   1.9374   -9.1471    1.0226   2.0394   -9.3631    0.7966
   2.1256   -9.5529    0.5542   2.1966   -9.7138    0.2849  -2.1937   -0.9943   -8.6930
  -2.1808   -1.1729   -8.5833  -2.1792   -1.3434   -8.4564  -2.1964   -1.4806   -8.2907
  -2.1795   -1.6195   -8.1144  -2.1809   -1.7435   -7.9222  -2.2056   -1.8442   -7.7216
  -2.2260   -1.9196   -7.5024  -2.2596   -1.9708   -7.2722  -2.2785   -1.9956   -7.0182
  -2.3099   -2.0194   -6.7662  -2.3487   -2.0551   -6.5149  -2.3820   -2.0676   -6.2546
  -2.3907   -2.0901   -5.9820  -2.4164   -2.1231   -5.7016  -2.4410   -2.1506   -5.4239
  -2.4236   -2.1936   -5.1474  -2.3947   -2.2486   -4.8630  -2.3776   -2.3051   -4.5679
  -2.3548   -2.3609   -4.2811  -2.3345   -2.4175   -3.9846  -2.2936   -2.4762   -3.6905
  -2.2420   -2.5441   -3.4115  -2.1935   -2.6375   -3.1386  -2.1214   -2.7278   -2.8651
  -2.0486   -2.8261   -2.5739  -1.9838   -2.9124   -2.2816  -1.9056   -3.0031   -2.0009
  -1.8330   -3.1118   -1.7215  -1.7359   -3.2403   -1.4617  -1.6449   -3.3559   -1.1944
  -1.5582   -3.4819   -0.9235  -1.4473   -3.6286   -0.6683  -1.3403   -3.7810   -0.4070
  -1.2171   -3.9568   -0.1596  -1.0820   -4.1186    0.0717  -0.9335   -4.2912    0.3045
  -0.7872   -4.4736    0.5339  -0.6420   -4.6747    0.7481  -0.4802   -4.8897    0.9428
  -0.3153   -5.1172    1.1169  -0.1537   -5.3556    1.2676   0.0170   -5.5982    1.4124
   0.2005   -5.8416    1.5475   0.3870   -6.0968    1.6514   0.5794   -6.3649    1.7307
   0.7623   -6.6384    1.7727   0.9450   -6.9213    1.8050   1.1270   -7.2061    1.8286
   1.3050   -7.4977    1.8073   1.4765   -7.7913    1.7709   1.6408   -8.0703    1.6725
   1.7860   -8.3292    1.5345   1.9251   -8.5961    1.3891   2.0501   -8.8465    1.1991
   2.1651   -9.0842    1.0062   2.2722   -9.3051    0.7857   2.3614   -9.4978    0.5389
   2.4409   -9.6726    0.2807  -2.0115   -0.8332   -8.4389  -2.0026   -1.0124   -8.3415
  -1.9912   -1.1917   -8.2316  -1.9882   -1.3447   -8.0864  -1.9702   -1.4892   -7.9251
  -1.9653   -1.6209   -7.7442  -1.9965   -1.7200   -7.5420  -2.0123   -1.8063   -7.3217
  -2.0466   -1.8536   -7.0936  -2.0597   -1.9133   -6.8529  -2.0947   -1.8951   -6.5902
  -2.1394   -1.8969   -6.3366  -2.1751   -1.9174   -6.0826  -2.2023   -1.9308   -5.8249
  -2.2175   -1.9773   -5.5499  -2.2240   -2.0042   -5.2685  -2.2148   -2.0343   -4.9945
  -2.1904   -2.0891   -4.7151  -2.1889   -2.1387   -4.4237  -2.1703   -2.1818   -4.1295
  -2.1379   -2.2358   -3.8447  -2.1184   -2.2898   -3.5511  -2.0419   -2.3794   -3.2643
  -1.9871   -2.4716   -2.9787  -1.9192   -2.5672   -2.7084  -1.8474   -2.6709   -2.4326
  -1.7766   -2.7530   -2.1430  -1.6961   -2.8537   -1.8651  -1.6239   -2.9522   -1.5791
  -1.5336   -3.0739   -1.3122  -1.4419   -3.1977   -1.0554  -1.3429   -3.3368   -0.7962
  -1.2253   -3.4845   -0.5421  -1.1143   -3.6483   -0.2919  -0.9945   -3.8138   -0.0596
  -0.8547   -3.9869    0.1709  -0.7093   -4.1602    0.3944  -0.5635   -4.3507    0.6154
  -0.4164   -4.5567    0.8259  -0.2581   -4.7793    1.0143  -0.0928   -5.0136    1.1782
   0.0821   -5.2587    1.3213   0.2502   -5.5028    1.4541   0.4269   -5.7433    1.5899
   0.6164   -6.0118    1.6789   0.8105   -6.2839    1.7486   0.9953   -6.5610    1.7898
   1.1792   -6.8447    1.8111   1.3589   -7.1318    1.8252   1.5350   -7.4236    1.8008
   1.7047   -7.7100    1.7483   1.8628   -7.9916    1.6463   2.0161   -8.2623    1.5083
   2.1467   -8.5178    1.3494   2.2727   -8.7701    1.1783   2.3946   -9.0201    0.9904
   2.5060   -9.2486    0.7738   2.5993   -9.4428    0.5265   2.6848   -9.6338    0.2755
  -1.9148   -0.6559   -8.1518  -1.8786   -0.8483   -8.0752  -1.8582   -1.0205   -7.9684
  -1.8162   -1.1917   -7.8583  -1.7775   -1.3566   -7.7071  -1.7781   -1.5023   -7.5484
  -1.7580   -1.6395   -7.3655  -1.7781   -1.7316   -7.1528  -1.8047   -1.7994   -6.9243
  -1.8172   -1.8236   -6.6820  -1.8679   -1.8001   -6.4357  -1.9082   -1.7963   -6.1827
  -1.9409   -1.8159   -5.9264  -1.9636   -1.8519   -5.6733  -1.9797   -1.8504   -5.4028
  -2.0120   -1.8460   -5.1344  -1.9987   -1.8864   -4.8578  -1.9847   -1.9364   -4.5760
  -1.9678   -1.9752   -4.2777  -1.9674   -2.0177   -3.9892  -1.9347   -2.0634   -3.7021
  -1.9000   -2.1340   -3.4081  -1.8463   -2.2053   -3.1240  -1.7761   -2.3097   -2.8450
  -1.7238   -2.3992   -2.5530  -1.6496   -2.4980   -2.2756  -1.5698   -2.5978   -2.0129
  -1.4883   -2.6949   -1.7338  -1.4147   -2.7979   -1.4488  -1.3181   -2.9135   -1.1818
  -1.2139   -3.0545   -0.9303  -1.1119   -3.2002   -0.6821  -0.9968   -3.3500   -0.4295
  -0.8813   -3.5055   -0.1870  -0.7608   -3.6748    0.0468  -0.6281   -3.8544    0.2687
  -0.4822   -4.0407    0.4912  -0.3303   -4.2371    0.7052  -0.1779   -4.4489    0.8982
  -0.0241   -4.6746    1.0777   0.1408   -4.9125    1.2357   0.3177   -5.1549    1.3729
   0.4862   -5.4070    1.4945   0.6645   -5.6616    1.6216   0.8493   -5.9293    1.7095
   1.0381   -6.2026    1.7720   1.2284   -6.4823    1.8003   1.4106   -6.7701    1.8160
   1.5907   -7.0649    1.8240   1.7650   -7.3528    1.7939   1.9304   -7.6377    1.7249
   2.0893   -7.9178    1.6173   2.2387   -8.1850    1.4807   2.3737   -8.4502    1.3211
   2.5034   -8.7070    1.1655   2.6272   -8.9565    0.9752   2.7406   -9.1871    0.7606
   2.8368   -9.3892    0.5187   2.9308   -9.5803    0.2667  -1.8290   -0.5136   -7.8580
  -1.7447   -0.6995   -7.7984  -1.6906   -0.8826   -7.7162  -1.6281   -1.0653   -7.6233
  -1.5852   -1.2348   -7.5026  -1.5768   -1.3876   -7.3455  -1.5224   -1.5587   -7.1971
  -1.5347   -1.6694   -6.9913  -1.5581   -1.7484   -6.7844  -1.5817   -1.7644   -6.5428
  -1.6191   -1.7548   -6.2940  -1.6517   -1.7670   -6.0317  -1.6775   -1.7871   -5.7851
  -1.7084   -1.8036   -5.5313  -1.7332   -1.7834   -5.2687  -1.7577   -1.7623   -5.0054
  -1.7516   -1.7710   -4.7257  -1.7444   -1.8112   -4.4431  -1.7417   -1.8320   -4.1497
  -1.7226   -1.8785   -3.8650  -1.7144   -1.9203   -3.5677  -1.6749   -1.9866   -3.2791
  -1.6463   -2.0373   -2.9799  -1.5636   -2.1433   -2.7047  -1.5000   -2.2355   -2.4378
  -1.4378   -2.3302   -2.1593  -1.3514   -2.4423   -1.8795  -1.2817   -2.5339   -1.5976
  -1.1939   -2.6416   -1.3246  -1.0939   -2.7582   -1.0636  -0.9848   -2.9076   -0.8098
  -0.8687   -3.0623   -0.5708  -0.7653   -3.2095   -0.3208  -0.6448   -3.3633   -0.0793
  -0.5290   -3.5382    0.1537  -0.3994   -3.7293    0.3709  -0.2511   -3.9198    0.5811
  -0.0943   -4.1243    0.7822   0.0661   -4.3510    0.9654   0.2283   -4.5804    1.1286
   0.3845   -4.8155    1.2939   0.5592   -5.0711    1.4245   0.7321   -5.3237    1.5415
   0.9050   -5.5780    1.6468   1.0859   -5.8523    1.7263   1.2728   -6.1242    1.7837
   1.4601   -6.4050    1.8035   1.6410   -6.6963    1.8251   1.8192   -6.9915    1.8192
   1.9938   -7.2802    1.7822   2.1612   -7.5670    1.7071   2.3182   -7.8515    1.5950
   2.4691   -8.1262    1.4616   2.6088   -8.3907    1.3171   2.7406   -8.6455    1.1481
   2.8613   -8.8922    0.9596   2.9764   -9.1259    0.7501   3.0771   -9.3341    0.5102
   3.1704   -9.5266    0.2616  -1.6589   -0.3894   -7.5930  -1.5868   -0.5742   -7.5259
  -1.5282   -0.7690   -7.4555  -1.4620   -0.9513   -7.3769  -1.3719   -1.1364   -7.3010
  -1.3266   -1.3149   -7.1752  -1.2818   -1.4929   -7.0374  -1.2859   -1.6113   -6.8348
  -1.3103   -1.7082   -6.6282  -1.3396   -1.7215   -6.3902  -1.3638   -1.7555   -6.1503
  -1.3956   -1.7433   -5.8980  -1.4390   -1.6986   -5.6405  -1.4577   -1.7009   -5.3863
  -1.4807   -1.7092   -5.1324  -1.4934   -1.6865   -4.8644  -1.4959   -1.6900   -4.5937
  -1.5018   -1.7055   -4.3091  -1.4940   -1.7313   -4.0328  -1.4875   -1.7446   -3.7405
  -1.4829   -1.7767   -3.4467  -1.4476   -1.8394   -3.1590  -1.3998   -1.9023   -2.8582
  -1.3513   -1.9745   -2.5850  -1.2747   -2.0705   -2.3044  -1.2009   -2.1762   -2.0335
  -1.1343   -2.2809   -1.7600  -1.0491   -2.3857   -1.4837  -0.9525   -2.4962   -1.2136
  -0.8542   -2.6279   -0.9554  -0.7388   -2.7808   -0.7092  -0.6326   -2.9325   -0.4667
  -0.5233   -3.0786   -0.2220  -0.3999   -3.2377    0.0147  -0.2796   -3.4139    0.2464
  -0.1454   -3.6190    0.4466   0.0032   -3.8162    0.6475   0.1554   -4.0287    0.8361
   0.3058   -4.2561    1.0173   0.4716   -4.4906    1.1815   0.6338   -4.7297    1.3383
   0.8007   -4.9866    1.4604   0.9804   -5.2455    1.5708   1.1526   -5.5067    1.6700
   1.3307   -5.7744    1.7422   1.5116   -6.0500    1.7820   1.6950   -6.3339    1.8114
   1.8752   -6.6249    1.8219   2.0519   -6.9169    1.8131   2.2271   -7.2071    1.7602
   2.3929   -7.4995    1.6889   2.5503   -7.7867    1.5832   2.7006   -8.0582    1.4466
   2.8463   -8.3266    1.3009   2.9766   -8.5863    1.1283   3.0978   -8.8344    0.9463
   3.2134   -9.0634    0.7366   3.3160   -9.2774    0.5046   3.4129   -9.4783    0.2531
  -1.4496   -0.2622   -7.3390  -1.4092   -0.4691   -7.2754  -1.3366   -0.6607   -7.2174
  -1.2581   -0.8530   -7.1487  -1.1794   -1.0474   -7.0937  -1.1037   -1.2337   -6.9927
  -1.0364   -1.4287   -6.8847  -1.0389   -1.5826   -6.6910  -1.0539   -1.6927   -6.4814
  -1.0791   -1.7128   -6.2414  -1.1052   -1.7122   -6.0033  -1.1391   -1.7322   -5.7588
  -1.1749   -1.7152   -5.5091  -1.1842   -1.7043   -5.2428  -1.2128   -1.6769   -4.9895
  -1.2238   -1.6524   -4.7311  -1.2328   -1.6454   -4.4667  -1.2266   -1.6335   -4.1939
  -1.2282   -1.6372   -3.9107  -1.2332   -1.6506   -3.6295  -1.2240   -1.6790   -3.3413
  -1.1899   -1.7229   -3.0459  -1.1591   -1.7550   -2.7548  -1.1138   -1.8325   -2.4705
  -1.0335   -1.9261   -2.1949  -0.9563   -2.0308   -1.9247  -0.8891   -2.1289   -1.6501
  -0.8074   -2.2425   -1.3864  -0.7072   -2.3649   -1.1134  -0.6109   -2.4959   -0.8484
  -0.4938   -2.6512   -0.6000  -0.3836   -2.8115   -0.3691  -0.2663   -2.9634   -0.1382
  -0.1410   -3.1240    0.0997  -0.0114   -3.3118    0.3149   0.1233   -3.5161    0.5132
   0.2635   -3.7141    0.6983   0.4013   -3.9301    0.8884   0.5489   -4.1645    1.0585
   0.7127   -4.4036    1.2245   0.8772   -4.6377    1.3714   1.0395   -4.8929    1.4963
   1.2173   -5.1580    1.6018   1.4019   -5.4239    1.6888   1.5743   -5.6994    1.7500
   1.7534   -5.9789    1.7884   1.9330   -6.2633    1.8154   2.1144   -6.5518    1.8168
   2.2887   -6.8458    1.8017   2.4639   -7.1390    1.7531   2.6224   -7.4284    1.6714
   2.7825   -7.7148    1.5689   2.9347   -7.9917    1.4314   3.0789   -8.2629    1.2868
   3.2093   -8.5199    1.1214   3.3344   -8.7702    0.9333   3.4524   -9.0052    0.7235
   3.5591   -9.2222    0.4935   3.6555   -9.4286    0.2472  -1.2494   -0.1695   -7.0866
  -1.1797   -0.3688   -7.0431  -1.1041   -0.5667   -7.0160  -1.0334   -0.7666   -6.9554
  -0.9591   -0.9682   -6.8985  -0.8503   -1.1759   -6.8689  -0.8075   -1.3756   -6.7363
  -0.7950   -1.5366   -6.5485  -0.7979   -1.6247   -6.3354  -0.8122   -1.7097   -6.1226
  -0.8476   -1.6870   -5.8715  -0.8819   -1.6885   -5.6253  -0.9036   -1.6882   -5.3799
  -0.9148   -1.6654   -5.1226  -0.9285   -1.6326   -4.8698  -0.9406   -1.6177   -4.6126
  -0.9433   -1.6122   -4.3450  -0.9526   -1.5980   -4.0778  -0.9606   -1.5892   -3.8036
  -0.9526   -1.5835   -3.5218  -0.9518   -1.5920   -3.2436  -0.9276   -1.5980   -2.9527
  -0.8996   -1.6357   -2.6632  -0.8533   -1.7105   -2.3777  -0.7792   -1.7940   -2.1010
  -0.7036   -1.8979   -1.8311  -0.6259   -2.0019   -1.5484  -0.5521   -2.1106   -1.2781
  -0.4566   -2.2338   -1.0296  -0.3481   -2.3820   -0.7763  -0.2286   -2.5351   -0.5298
  -0.1142   -2.7023   -0.2882   0.0057   -2.8588   -0.0540   0.1228   -3.0221    0.1629
   0.2620   -3.2158    0.3704   0.4032   -3.4154    0.5609   0.5312   -3.6254    0.7480
   0.6638   -3.8509    0.9285   0.8076   -4.0803    1.0987   0.9597   -4.3126    1.2576
   1.1216   -4.5552    1.3995   1.2876   -4.8224    1.5311   1.4658   -5.0795    1.6221
   1.6489   -5.3480    1.7027   1.8233   -5.6264    1.7552   1.9942   -5.9075    1.7971
   2.1712   -6.1889    1.8167   2.3532   -6.4753    1.8167   2.5248   -6.7750    1.7921
   2.6948   -7.0677    1.7445   2.8523   -7.3602    1.6607   3.0154   -7.6445    1.5540
   3.1655   -7.9191    1.4251   3.3114   -8.1931    1.2883   3.4466   -8.4593    1.1145
   3.5707   -8.7036    0.9250   3.6882   -8.9436    0.7180   3.7995   -9.1646    0.4815
   3.8946   -9.3804    0.2424  -1.0112   -0.0917   -6.8435  -0.9425   -0.2897   -6.8393
  -0.8880   -0.4936   -6.8064  -0.8083   -0.6984   -6.7636  -0.7123   -0.9009   -6.7477
  -0.6262   -1.1191   -6.7158  -0.5619   -1.3331   -6.6305  -0.5379   -1.4789   -6.4382
  -0.5403   -1.5777   -6.2127  -0.5684   -1.6216   -5.9701  -0.5763   -1.6802   -5.7414
  -0.6130   -1.6716   -5.5039  -0.6267   -1.6591   -5.2586  -0.6401   -1.6277   -5.0118
  -0.6445   -1.6344   -4.7491  -0.6527   -1.6011   -4.5068  -0.6637   -1.5781   -4.2456
  -0.6672   -1.5726   -3.9804  -0.6759   -1.5519   -3.7076  -0.6707   -1.5276   -3.4350
  -0.6685   -1.5182   -3.1565  -0.6516   -1.5274   -2.8713  -0.6214   -1.5505   -2.5873
  -0.5836   -1.5975   -2.3015  -0.5118   -1.6813   -2.0226  -0.4343   -1.7806   -1.7481
  -0.3609   -1.8846   -1.4778  -0.2799   -1.9987   -1.2108  -0.1826   -2.1354   -0.9534
  -0.0782   -2.2795   -0.7042   0.0349   -2.4287   -0.4648   0.1587   -2.5894   -0.2265
   0.2779   -2.7494    0.0035   0.3942   -2.9331    0.2160   0.5306   -3.1197    0.4125
   0.6658   -3.3182    0.6001   0.7997   -3.5376    0.7872   0.9281   -3.7653    0.9635
   1.0621   -3.9866    1.1316   1.2147   -4.2325    1.2832   1.3756   -4.4854    1.4193
   1.5388   -4.7445    1.5393   1.7161   -5.0040    1.6385   1.8897   -5.2714    1.7082
   2.0686   -5.5495    1.7634   2.2358   -5.8344    1.7980   2.4138   -6.1241    1.8242
   2.5880   -6.4085    1.8162   2.7564   -6.7023    1.7893   2.9294   -6.9967    1.7352
   3.0830   -7.2917    1.6510   3.2460   -7.5726    1.5444   3.3981   -7.8577    1.4275
   3.5465   -8.1336    1.2798   3.6818   -8.3937    1.1096   3.8098   -8.6424    0.9161
   3.9242   -8.8821    0.7061   4.0382   -9.1036    0.4739   4.1328   -9.3289    0.2357
  -0.7946   -0.0346   -6.5939  -0.7095   -0.2310   -6.6190  -0.6339   -0.4341   -6.6143
  -0.5535   -0.6356   -6.6265  -0.4740   -0.8430   -6.6098  -0.3889   -1.0500   -6.5909
  -0.3317   -1.2552   -6.5007  -0.3184   -1.3986   -6.3072  -0.2881   -1.5425   -6.1092
  -0.2915   -1.6017   -5.8724  -0.3084   -1.6350   -5.6354  -0.3420   -1.6553   -5.4022
  -0.3483   -1.6460   -5.1486  -0.3558   -1.6423   -4.9039  -0.3661   -1.6264   -4.6640
  -0.3743   -1.5874   -4.4127  -0.3736   -1.5598   -4.1580  -0.3789   -1.5467   -3.8952
  -0.3868   -1.5351   -3.6358  -0.3806   -1.5090   -3.3658  -0.3723   -1.4920   -3.0814
  -0.3630   -1.4814   -2.8052  -0.3341   -1.4871   -2.5251  -0.2951   -1.5326   -2.2513
  -0.2271   -1.6101   -1.9730  -0.1502   -1.6958   -1.6993  -0.0787   -1.7813   -1.4211
   0.0117   -1.9160   -1.1597   0.0983   -2.0442   -0.9064   0.1922   -2.1741   -0.6568
   0.3023   -2.3203   -0.4062   0.4208   -2.4788   -0.1669   0.5461   -2.6490    0.0587
   0.6602   -2.8335    0.2652   0.7926   -3.0298    0.4611   0.9283   -3.2364    0.6487
   1.0592   -3.4574    0.8257   1.1887   -3.6772    0.9981   1.3236   -3.9097    1.1637
   1.4700   -4.1552    1.3098   1.6330   -4.4107    1.4365   1.7932   -4.6655    1.5546
   1.9649   -4.9265    1.6445   2.1350   -5.2017    1.7159   2.3112   -5.4776    1.7679
   2.4826   -5.7650    1.8056   2.6527   -6.0495    1.8224   2.8283   -6.3460    1.8174
   2.9933   -6.6399    1.7824   3.1625   -6.9339    1.7279   3.3192   -7.2246    1.6415
   3.4766   -7.5087    1.5431   3.6331   -7.7960    1.4208   3.7783   -8.0716    1.2720
   3.9203   -8.3327    1.0983   4.0458   -8.5802    0.9061   4.1627   -8.8174    0.6943
   4.2738   -9.0480    0.4642   4.3779   -9.2738    0.2331  -0.5105    0.0102   -6.3962
  -0.4304   -0.1742   -6.4506  -0.3675   -0.3742   -6.4660  -0.2896   -0.5770   -6.4845
  -0.2033   -0.7783   -6.5125  -0.1440   -0.9884   -6.4643  -0.0795   -1.1954   -6.3929
  -0.0657   -1.3460   -6.2208  -0.0389   -1.4611   -6.0121  -0.0370   -1.5413   -5.7887
  -0.0461   -1.5833   -5.5537  -0.0601   -1.5976   -5.3232  -0.0761   -1.6030   -5.0873
  -0.0719   -1.6017   -4.8409  -0.0733   -1.5849   -4.5925  -0.0831   -1.5744   -4.3441
  -0.0755   -1.5524   -4.0849  -0.0829   -1.5308   -3.8230  -0.0837   -1.5181   -3.5627
  -0.0816   -1.4939   -3.3050  -0.0716   -1.4657   -3.0362  -0.0572   -1.4557   -2.7562
  -0.0314   -1.4621   -2.4842   0.0102   -1.5062   -2.2091   0.0656   -1.5677   -1.9339
   0.1326   -1.6167   -1.6487   0.2041   -1.6921   -1.3719   0.2941   -1.8226   -1.1129
   0.3794   -1.9533   -0.8582   0.4673   -2.0722   -0.5981   0.5712   -2.2153   -0.3552
   0.6844   -2.3673   -0.1167   0.8049   -2.5506    0.1074   0.9313   -2.7424    0.3203
   1.0510   -2.9359    0.5126   1.1849   -3.1504    0.6960   1.3202   -3.3725    0.8719
   1.4422   -3.6040    1.0406   1.5811   -3.8338    1.1902   1.7237   -4.0783    1.3307
   1.8869   -4.3236    1.4609   2.0494   -4.5825    1.5711   2.2116   -4.8537    1.6546
   2.3791   -5.1295    1.7243   2.5529   -5.4074    1.7770   2.7263   -5.6924    1.8116
   2.9005   -5.9857    1.8237   3.0683   -6.2770    1.8139   3.2365   -6.5696    1.7800
   3.4002   -6.8653    1.7199   3.5578   -7.1620    1.6389   3.7142   -7.4521    1.5341
   3.8675   -7.7316    1.4104   4.0141   -8.0068    1.2604   4.1544   -8.2661    1.0866
   4.2810   -8.5176    0.8909   4.3971   -8.7578    0.6813   4.5134   -8.9869    0.4602
   4.6235   -9.2177    0.2316  -0.2354    0.0214   -6.1879  -0.1495   -0.1407   -6.2833
  -0.0893   -0.3391   -6.3167  -0.0139   -0.5272   -6.3766   0.0604   -0.7319   -6.3854
   0.1389   -0.9334   -6.3866   0.1771   -1.1334   -6.2940   0.2080   -1.2971   -6.1449
   0.2170   -1.3972   -5.9433   0.2249   -1.4512   -5.7109   0.2360   -1.5301   -5.4898
   0.2246   -1.5664   -5.2571   0.2167   -1.5714   -5.0271   0.2153   -1.5731   -4.7862
   0.2141   -1.5837   -4.5370   0.2115   -1.5655   -4.2855   0.2057   -1.5485   -4.0294
   0.2121   -1.5268   -3.7684   0.2212   -1.4979   -3.5050   0.2262   -1.4720   -3.2477
   0.2284   -1.4694   -2.9793   0.2486   -1.4484   -2.7075   0.2767   -1.4436   -2.4377
   0.3091   -1.4558   -2.1704   0.3576   -1.5049   -1.8932   0.4117   -1.5477   -1.6136
   0.4931   -1.6187   -1.3370   0.5719   -1.7255   -1.0679   0.6578   -1.8509   -0.8043
   0.7428   -1.9722   -0.5489   0.8397   -2.1131   -0.3059   0.9510   -2.2786   -0.0742
   1.0653   -2.4477    0.1521   1.1815   -2.6389    0.3587   1.3060   -2.8451    0.5521
   1.4360   -3.0577    0.7385   1.5681   -3.2783    0.9127   1.6952   -3.5111    1.0717
   1.8304   -3.7489    1.2252   1.9782   -3.9932    1.3655   2.1325   -4.2399    1.4882
   2.3018   -4.4989    1.5888   2.4599   -4.7714    1.6669   2.6213   -5.0508    1.7325
   2.7990   -5.3281    1.7878   2.9704   -5.6142    1.8188   3.1432   -5.9089    1.8278
   3.3028   -6.2083    1.8154   3.4742   -6.5043    1.7822   3.6357   -6.8025    1.7178
   3.7978   -7.0966    1.6343   3.9498   -7.3870    1.5268   4.1016   -7.6679    1.3997
   4.2482   -7.9370    1.2478   4.3890   -8.2000    1.0719   4.5149   -8.4525    0.8788
   4.6316   -8.6924    0.6743   4.7514   -8.9257    0.4563   4.8689   -9.1599    0.2316
   0.0647    0.0928   -6.0815   0.1545   -0.0810   -6.1785   0.2188   -0.2693   -6.2440
   0.2731   -0.4684   -6.2895   0.3444   -0.6717   -6.3195   0.4070   -0.8909   -6.3059
   0.4621   -1.0967   -6.2528   0.4744   -1.2326   -6.0724   0.4940   -1.3890   -5.8920
   0.5049   -1.4694   -5.6703   0.5241   -1.4885   -5.4341   0.5149   -1.5354   -5.2085
   0.5104   -1.5798   -4.9742   0.5049   -1.5934   -4.7322   0.4971   -1.5695   -4.4837
   0.4981   -1.5619   -4.2316   0.4992   -1.5517   -3.9833   0.5005   -1.5257   -3.7292
   0.5124   -1.4957   -3.4690   0.5114   -1.4578   -3.2006   0.5325   -1.4362   -2.9348
   0.5550   -1.4307   -2.6653   0.5763   -1.4110   -2.3974   0.6059   -1.3946   -2.1225
   0.6420   -1.4265   -1.8486   0.7020   -1.4620   -1.5728   0.7736   -1.5373   -1.2962
   0.8501   -1.6325   -1.0238   0.9302   -1.7536   -0.7702   1.0175   -1.8737   -0.5118
   1.1110   -2.0196   -0.2682   1.2145   -2.1804   -0.0404   1.3230   -2.3535    0.1877
   1.4406   -2.5430    0.3966   1.5531   -2.7470    0.5924   1.6831   -2.9638    0.7727
   1.8131   -3.1838    0.9460   1.9492   -3.4146    1.1124   2.0803   -3.6491    1.2634
   2.2254   -3.8958    1.4049   2.3789   -4.1561    1.5180   2.5448   -4.4198    1.6100
   2.7100   -4.6927    1.6848   2.8671   -4.9735    1.7460   3.0394   -5.2547    1.7980
   3.2105   -5.5438    1.8301   3.3810   -5.8378    1.8349   3.5490   -6.1377    1.8207
   3.7079   -6.4384    1.7817   3.8724   -6.7341    1.7176   4.0278   -7.0266    1.6290
   4.1830   -7.3151    1.5203   4.3338   -7.5982    1.3906   4.4814   -7.8697    1.2369
   4.6191   -8.1294    1.0636   4.7458   -8.3849    0.8746   4.8747   -8.6237    0.6681
   4.9888   -8.8642    0.4549   5.1074   -9.0989    0.2326   0.3806    0.0974   -5.9484
   0.4667   -0.0439   -6.0894   0.5278   -0.2125   -6.2145   0.5748   -0.4252   -6.2398
   0.6324   -0.6292   -6.2717   0.6821   -0.8386   -6.2893   0.7393   -1.0692   -6.2110
   0.7580   -1.2374   -6.0443   0.7666   -1.3307   -5.8413   0.7908   -1.4224   -5.6402
   0.8074   -1.4813   -5.4111   0.8004   -1.5314   -5.1724   0.7924   -1.5555   -4.9248
   0.7912   -1.5671   -4.6771   0.7889   -1.5698   -4.4326   0.7897   -1.5565   -4.1837
   0.7939   -1.5537   -3.9336   0.7979   -1.5083   -3.6877   0.8032   -1.4727   -3.4363
   0.8150   -1.4512   -3.1721   0.8356   -1.4279   -2.9065   0.8547   -1.4014   -2.6367
   0.8849   -1.3783   -2.3649   0.9057   -1.3559   -2.0955   0.9406   -1.3703   -1.8229
   0.9880   -1.3910   -1.5443   1.0521   -1.4695   -1.2724   1.1294   -1.5525   -1.0016
   1.2136   -1.6677   -0.7394   1.2915   -1.7856   -0.4843   1.3859   -1.9347   -0.2403
   1.4779   -2.0939   -0.0099   1.5762   -2.2606    0.2167   1.6898   -2.4482    0.4342
   1.8080   -2.6595    0.6320   1.9359   -2.8668    0.8121   2.0680   -3.0886    0.9850
   2.1991   -3.3192    1.1496   2.3358   -3.5618    1.3067   2.4793   -3.8097    1.4385
   2.6277   -4.0679    1.5440   2.7925   -4.3339    1.6317   2.9556   -4.6084    1.7046
   3.1180   -4.8907    1.7636   3.2783   -5.1762    1.8109   3.4480   -5.4734    1.8409
   3.6227   -5.7694    1.8437   3.7880   -6.0693    1.8251   3.9489   -6.3704    1.7833
   4.1076   -6.6617    1.7148   4.2645   -6.9575    1.6232   4.4190   -7.2460    1.5140
   4.5704   -7.5257    1.3832   4.7176   -7.7968    1.2310   4.8517   -8.0611    1.0602
   4.9850   -8.3157    0.8698   5.1097   -8.5590    0.6637   5.2303   -8.8015    0.4517
   5.3461   -9.0401    0.2282   0.6980    0.1034   -5.8496   0.7758   -0.0153   -6.0170
   0.8305   -0.1792   -6.1545   0.8802   -0.3818   -6.2111   0.9217   -0.5908   -6.2694
   0.9608   -0.8277   -6.2979   1.0156   -1.0408   -6.1921   1.0334   -1.2057   -6.0488
   1.0529   -1.3367   -5.8540   1.0666   -1.4320   -5.6337   1.0931   -1.4589   -5.3927
   1.0747   -1.5076   -5.1527   1.0719   -1.5639   -4.9108   1.0785   -1.5650   -4.6588
   1.0896   -1.5482   -4.4096   1.0865   -1.5404   -4.1653   1.0934   -1.5178   -3.9179
   1.0953   -1.4813   -3.6662   1.1088   -1.4538   -3.4109   1.1121   -1.4131   -3.1585
   1.1308   -1.3968   -2.8902   1.1546   -1.3770   -2.6228   1.1865   -1.3429   -2.3507
   1.2216   -1.3339   -2.0812   1.2461   -1.3365   -1.8118   1.2857   -1.3495   -1.5291
   1.3492   -1.4068   -1.2555   1.4097   -1.4847   -0.9809   1.4892   -1.5762   -0.7116
   1.5674   -1.7052   -0.4553   1.6520   -1.8444   -0.2024   1.7478   -2.0125    0.0337
   1.8435   -2.1813    0.2510   1.9391   -2.3549    0.4623   2.0572   -2.5525    0.6575
   2.1862   -2.7649    0.8470   2.3178   -2.9864    1.0264   2.4503   -3.2312    1.1819
   2.5836   -3.4743    1.3308   2.7349   -3.7262    1.4560   2.8852   -3.9869    1.5684
   3.0375   -4.2551    1.6578   3.2038   -4.5320    1.7285   3.3626   -4.8119    1.7840
   3.5227   -5.1095    1.8268   3.6843   -5.4038    1.8511   3.8609   -5.6982    1.8531
   4.0256   -5.9990    1.8294   4.1843   -6.3003    1.7822   4.3465   -6.5956    1.7124
   4.5041   -6.8865    1.6195   4.6574   -7.1772    1.5100   4.8095   -7.4566    1.3775
   4.9545   -7.7281    1.2259   5.0895   -7.9950    1.0567   5.2209   -8.2467    0.8659
   5.3441   -8.4947    0.6605   5.4663   -8.7368    0.4508   5.5831   -8.9754    0.2271
   1.0262    0.1263   -5.7784   1.0858    0.0004   -5.9446   1.1380   -0.1654   -6.0739
   1.1670   -0.3687   -6.1638   1.2099   -0.5554   -6.2905   1.2320   -0.7789   -6.2778
   1.2851   -1.0075   -6.2208   1.3117   -1.1904   -6.0633   1.3342   -1.3104   -5.8544
   1.3445   -1.3830   -5.6274   1.3601   -1.4435   -5.3819   1.3624   -1.5032   -5.1381
   1.3609   -1.5478   -4.9019   1.3609   -1.5343   -4.6572   1.3842   -1.5255   -4.4046
   1.3936   -1.5148   -4.1592   1.3851   -1.4822   -3.9087   1.3971   -1.4463   -3.6553
   1.4119   -1.4048   -3.4036   1.4123   -1.3771   -3.1435   1.4308   -1.3783   -2.8898
   1.4481   -1.3525   -2.6236   1.4877   -1.3355   -2.3500   1.5250   -1.3032   -2.0815
   1.5424   -1.2813   -1.8109   1.5729   -1.3047   -1.5283   1.6313   -1.3386   -1.2437
   1.6948   -1.4032   -0.9682   1.7598   -1.4900   -0.6988   1.8433   -1.6096   -0.4397
   1.9156   -1.7593   -0.1969   2.0118   -1.9110    0.0434   2.1001   -2.0859    0.2750
   2.2032   -2.2681    0.4903   2.3154   -2.4652    0.6904   2.4371   -2.6738    0.8808
   2.5696   -2.8993    1.0476   2.7002   -3.1419    1.2043   2.8343   -3.3841    1.3517
   2.9813   -3.6347    1.4798   3.1269   -3.8962    1.5896   3.2859   -4.1610    1.6817
   3.4381   -4.4520    1.7523   3.6047   -4.7376    1.8043   3.7673   -5.0333    1.8414
   3.9242   -5.3310    1.8581   4.0938   -5.6271    1.8572   4.2649   -5.9280    1.8319
   4.4229   -6.2285    1.7827   4.5792   -6.5248    1.7127   4.7416   -6.8176    1.6205
   4.8985   -7.1049    1.5107   5.0437   -7.3878    1.3767   5.1907   -7.6598    1.2218
   5.3260   -7.9284    1.0494   5.4565   -8.1834    0.8628   5.5783   -8.4328    0.6593
   5.7007   -8.6739    0.4517   5.8209   -8.9093    0.2262   1.3612    0.1566   -5.7290
   1.3973    0.0199   -5.8914   1.4391   -0.1510   -6.0320   1.4601   -0.3157   -6.1812
   1.4888   -0.5163   -6.2855   1.5150   -0.7521   -6.2802   1.5600   -0.9815   -6.2353
   1.5804   -1.1623   -6.0717   1.6020   -1.2818   -5.8614   1.6193   -1.3698   -5.6297
   1.6282   -1.4021   -5.3900   1.6413   -1.4578   -5.1530   1.6493   -1.4736   -4.9108
   1.6450   -1.4776   -4.6723   1.6719   -1.4624   -4.4282   1.6863   -1.4630   -4.1765
   1.6876   -1.4442   -3.9240   1.6997   -1.4013   -3.6758   1.7142   -1.3659   -3.4185
   1.7124   -1.3568   -3.1619   1.7203   -1.3300   -2.9031   1.7425   -1.3157   -2.6373
   1.7787   -1.2962   -2.3679   1.8149   -1.2759   -2.0913   1.8393   -1.2581   -1.8150
   1.8673   -1.2647   -1.5387   1.9153   -1.2761   -1.2591   1.9671   -1.3286   -0.9726
   2.0418   -1.4196   -0.6995   2.1180   -1.5279   -0.4399   2.1918   -1.6627   -0.1876
   2.2734   -1.8164    0.0551   2.3642   -1.9926    0.2854   2.4649   -2.1747    0.5080
   2.5763   -2.3705    0.7118   2.6978   -2.5819    0.8996   2.8194   -2.8125    1.0665
   2.9488   -3.0461    1.2290   3.0819   -3.2919    1.3765   3.2275   -3.5421    1.5073
   3.3792   -3.8092    1.6160   3.5274   -4.0840    1.7065   3.6842   -4.3692    1.7730
   3.8386   -4.6644    1.8221   4.0089   -4.9518    1.8546   4.1658   -5.2554    1.8692
   4.3269   -5.5520    1.8646   4.4893   -5.8510    1.8374   4.6571   -6.1514    1.7892
   4.8179   -6.4514    1.7172   4.9767   -6.7414    1.6280   5.1300   -7.0364    1.5119
   5.2822   -7.3185    1.3748   5.4219   -7.5910    1.2190   5.5593   -7.8565    1.0491
   5.6864   -8.1158    0.8628   5.8136   -8.3644    0.6620   5.9354   -8.6096    0.4505
   6.0586   -8.8404    0.2250   1.6853    0.2017   -5.7332   1.7242    0.0364   -5.8781
   1.7367   -0.0964   -6.0565   1.7475   -0.2765   -6.1916   1.7632   -0.4957   -6.2920
   1.7987   -0.7210   -6.3250   1.8149   -0.9435   -6.2255   1.8484   -1.1397   -6.0857
   1.8656   -1.2577   -5.8690   1.8893   -1.3360   -5.6491   1.9145   -1.3884   -5.4218
   1.9229   -1.4369   -5.1879   1.9365   -1.4547   -4.9447   1.9436   -1.4401   -4.7046
   1.9586   -1.4254   -4.4625   1.9705   -1.4086   -4.2102   1.9852   -1.3942   -3.9641
   1.9960   -1.3567   -3.7066   2.0054   -1.3338   -3.4426   2.0147   -1.3039   -3.1806
   2.0168   -1.2929   -2.9197   2.0377   -1.2787   -2.6617   2.0672   -1.2659   -2.3937
   2.0979   -1.2400   -2.1177   2.1334   -1.2328   -1.8381   2.1611   -1.2232   -1.5603
   2.2044   -1.2314   -1.2787   2.2527   -1.2703   -0.9945   2.3200   -1.3526   -0.7198
   2.3981   -1.4588   -0.4498   2.4653   -1.5846   -0.1935   2.5438   -1.7355    0.0484
   2.6276   -1.9065    0.2772   2.7271   -2.0842    0.4994   2.8324   -2.2798    0.7060
   2.9559   -2.4911    0.9004   3.0759   -2.7162    1.0806   3.1979   -2.9521    1.2474
   3.3356   -3.2015    1.3973   3.4743   -3.4575    1.5253   3.6277   -3.7205    1.6347
   3.7753   -3.9963    1.7251   3.9222   -4.2859    1.7909   4.0802   -4.5795    1.8393
   4.2366   -4.8755    1.8702   4.4026   -5.1731    1.8846   4.5605   -5.4789    1.8782
   4.7282   -5.7764    1.8493   4.8911   -6.0756    1.7985   5.0570   -6.3768    1.7252
   5.2139   -6.6749    1.6296   5.3640   -6.9654    1.5128   5.5136   -7.2455    1.3756
   5.6535   -7.5198    1.2209   5.7907   -7.7867    1.0486   5.9225   -8.0453    0.8606
   6.0408   -8.2954    0.6611   6.1734   -8.5390    0.4492   6.2951   -8.7695    0.2237
   2.0151    0.2502   -5.7737   2.0309    0.0958   -5.9279   2.0414   -0.0777   -6.0835
   2.0412   -0.2651   -6.2106   2.0438   -0.4351   -6.3385   2.0620   -0.6815   -6.3420
   2.0788   -0.9118   -6.2538   2.1079   -1.0738   -6.0817   2.1375   -1.2214   -5.8996
   2.1586   -1.3011   -5.6747   2.1987   -1.3999   -5.4598   2.2068   -1.4275   -5.2245
   2.2203   -1.4225   -4.9843   2.2388   -1.4142   -4.7424   2.2429   -1.4056   -4.4992
   2.2608   -1.3821   -4.2509   2.2791   -1.3417   -3.9999   2.2800   -1.3025   -3.7484
   2.2923   -1.2855   -3.4841   2.3082   -1.2697   -3.2164   2.3197   -1.2480   -2.9538
   2.3297   -1.2353   -2.6871   2.3538   -1.2202   -2.4174   2.3923   -1.2094   -2.1460
   2.4224   -1.1944   -1.8730   2.4564   -1.1825   -1.5948   2.4899   -1.1907   -1.3107
   2.5401   -1.2205   -1.0309   2.6006   -1.2907   -0.7587   2.6700   -1.3800   -0.4867
   2.7398   -1.5015   -0.2200   2.8117   -1.6501    0.0316   2.8967   -1.8186    0.2687
   2.9938   -1.9949    0.4930   3.1038   -2.1920    0.7040   3.2141   -2.4004    0.9009
   3.3355   -2.6239    1.0874   3.4575   -2.8623    1.2585   3.5885   -3.1115    1.4058
   3.7359   -3.3655    1.5366   3.8721   -3.6350    1.6481   4.0221   -3.9146    1.7390
   4.1692   -4.2003    1.8088   4.3181   -4.4927    1.8567   4.4696   -4.7949    1.8871
   4.6389   -5.0964    1.9007   4.8053   -5.3980    1.8932   4.9649   -5.7047    1.8623
   5.1262   -6.0096    1.8089   5.2908   -6.3060    1.7328   5.4466   -6.6006    1.6341
   5.5948   -6.8909    1.5148   5.7497   -7.1712    1.3783   5.8869   -7.4503    1.2209
   6.0248   -7.7148    1.0464   6.1509   -7.9762    0.8573   6.2765   -8.2246    0.6575
   6.4071   -8.4643    0.4479   6.5335   -8.6973    0.2238   2.3533    0.2693   -5.8117
   2.3403    0.1021   -5.9553   2.3480   -0.0488   -6.1133   2.3493   -0.2355   -6.2298
   2.3223   -0.4299   -6.3631   2.3302   -0.6553   -6.3927   2.3355   -0.8780   -6.3138
   2.3708   -1.0426   -6.1328   2.4066   -1.1695   -5.9412   2.4366   -1.2670   -5.7310
   2.4643   -1.3384   -5.5096   2.4870   -1.3661   -5.2678   2.5039   -1.3822   -5.0296
   2.5318   -1.3875   -4.7924   2.5374   -1.3795   -4.5505   2.5401   -1.3514   -4.3047
   2.5617   -1.3234   -4.0518   2.5758   -1.2880   -3.7927   2.5824   -1.2580   -3.5378
   2.6003   -1.2427   -3.2761   2.6131   -1.2264   -3.0006   2.6248   -1.2013   -2.7312
   2.6415   -1.1894   -2.4603   2.6828   -1.1746   -2.1879   2.7181   -1.1523   -1.9147
   2.7445   -1.1444   -1.6342   2.7806   -1.1338   -1.3511   2.8268   -1.1670   -1.0752
   2.8813   -1.2256   -0.8017   2.9443   -1.3102   -0.5257   3.0096   -1.4232   -0.2557
   3.0794   -1.5618    0.0020   3.1624   -1.7229    0.2399   3.2616   -1.9021    0.4712
   3.3692   -2.0975    0.6880   3.4809   -2.3067    0.8923   3.5932   -2.5319    1.0823
   3.7171   -2.7701    1.2562   3.8514   -3.0187    1.4112   3.9865   -3.2815    1.5433
   4.1305   -3.5489    1.6557   4.2668   -3.8262    1.7491   4.4118   -4.1179    1.8214
   4.5617   -4.4134    1.8700   4.7075   -4.7156    1.9004   4.8657   -5.0189    1.9138
   5.0374   -5.3230    1.9047   5.1989   -5.6334    1.8739   5.3610   -5.9344    1.8202
   5.5203   -6.2352    1.7411   5.6798   -6.5292    1.6396   5.8328   -6.8149    1.5193
   5.9794   -7.0989    1.3813   6.1226   -7.3760    1.2221   6.2520   -7.6451    1.0430
   6.3829   -7.9035    0.8553   6.5132   -8.1489    0.6549   6.6426   -8.3877    0.4442
   6.7724   -8.6219    0.2256   2.6750    0.3075   -5.8947   2.6491    0.1500   -6.0260
   2.6388   -0.0163   -6.1725   2.6191   -0.1851   -6.3358   2.6012   -0.3976   -6.4215
   2.5896   -0.6397   -6.4508   2.5961   -0.8763   -6.3879   2.6126   -1.0690   -6.2345
   2.6705   -1.1873   -6.0348   2.7085   -1.2797   -5.8125   2.7455   -1.3319   -5.5792
   2.7637   -1.3699   -5.3442   2.7956   -1.3645   -5.1029   2.8145   -1.3676   -4.8600
   2.8278   -1.3552   -4.6091   2.8329   -1.3312   -4.3610   2.8419   -1.2986   -4.1121
   2.8592   -1.2657   -3.8556   2.8795   -1.2359   -3.5936   2.8861   -1.2149   -3.3291
   2.9021   -1.2044   -3.0615   2.9154   -1.1750   -2.7899   2.9345   -1.1598   -2.5195
   2.9693   -1.1417   -2.2507   3.0085   -1.1146   -1.9758   3.0334   -1.0968   -1.6929
   3.0682   -1.0880   -1.4106   3.1134   -1.1135   -1.1211   3.1568   -1.1602   -0.8376
   3.2194   -1.2402   -0.5619   3.2854   -1.3527   -0.2923   3.3571   -1.4860   -0.0353
   3.4345   -1.6356    0.2100   3.5280   -1.8089    0.4422   3.6329   -2.0066    0.6631
   3.7472   -2.2133    0.8723   3.8549   -2.4420    1.0662   3.9759   -2.6787    1.2442
   4.1063   -2.9298    1.4029   4.2425   -3.1896    1.5378   4.3829   -3.4595    1.6583
   4.5226   -3.7436    1.7559   4.6609   -4.0326    1.8285   4.8001   -4.3330    1.8789
   4.9536   -4.6328    1.9115   5.1020   -4.9410    1.9235   5.2657   -5.2488    1.9144
   5.4313   -5.5544    1.8849   5.5911   -5.8619    1.8305   5.7506   -6.1614    1.7508
   5.9073   -6.4547    1.6470   6.0646   -6.7427    1.5256   6.2119   -7.0277    1.3850
   6.3540   -7.3052    1.2231   6.4856   -7.5724    1.0424   6.6195   -7.8248    0.8548
   6.7477   -8.0694    0.6523   6.8777   -8.3087    0.4431   7.0101   -8.5440    0.2267
   2.9702    0.3631   -5.9957   2.9547    0.1883   -6.1191   2.9259    0.0290   -6.2650
   2.9097   -0.1662   -6.3860   2.8775   -0.3824   -6.4538   2.8558   -0.6225   -6.4933
   2.8571   -0.8523   -6.4226   2.9024   -1.0313   -6.2771   2.9450   -1.1974   -6.1288
   2.9833   -1.2698   -5.9101   3.0147   -1.3136   -5.6731   3.0434   -1.3515   -5.4258
   3.0746   -1.3402   -5.1789   3.0960   -1.3288   -4.9318   3.1082   -1.3172   -4.6797
   3.1127   -1.2851   -4.4228   3.1317   -1.2665   -4.1719   3.1398   -1.2342   -3.9150
   3.1659   -1.1982   -3.6538   3.1778   -1.1789   -3.3864   3.1888   -1.1648   -3.1156
   3.2096   -1.1530   -2.8452   3.2317   -1.1270   -2.5800   3.2619   -1.1038   -2.3134
   3.2935   -1.0787   -2.0377   3.3234   -1.0638   -1.7563   3.3489   -1.0515   -1.4698
   3.3888   -1.0699   -1.1861   3.4388   -1.1083   -0.9042   3.4929   -1.1801   -0.6213
   3.5540   -1.2791   -0.3444   3.6280   -1.4061   -0.0818   3.7108   -1.5501    0.1705
   3.7939   -1.7231    0.4080   3.8973   -1.9135    0.6339   4.0005   -2.1247    0.8478
   4.1153   -2.3456    1.0412   4.2288   -2.5870    1.2254   4.3583   -2.8355    1.3839
   4.4947   -3.0977    1.5276   4.6298   -3.3757    1.6554   4.7700   -3.6599    1.7540
   4.9094   -3.9576    1.8310   5.0561   -4.2550    1.8846   5.1964   -4.5585    1.9167
   5.3464   -4.8635    1.9288   5.4983   -5.1703    1.9206   5.6621   -5.4757    1.8923
   5.8185   -5.7841    1.8387   5.9794   -6.0837    1.7601   6.1345   -6.3776    1.6575
   6.2891   -6.6688    1.5348   6.4419   -6.9530    1.3915   6.5808   -7.2295    1.2267
   6.7216   -7.4879    1.0482   6.8549   -7.7409    0.8570   6.9835   -7.9863    0.6543
   7.1120   -8.2268    0.4452   7.2467   -8.4601    0.2282   3.2919    0.3868   -6.0998
   3.2524    0.2274   -6.2342   3.2182    0.0641   -6.3723   3.1846   -0.1276   -6.4618
   3.1518   -0.3513   -6.5259   3.1309   -0.5973   -6.5039   3.1313   -0.8289   -6.4891
   3.1719   -1.0319   -6.3922   3.2241   -1.1663   -6.2061   3.2730   -1.2414   -5.9837
   3.2863   -1.3027   -5.7537   3.3184   -1.3327   -5.5147   3.3492   -1.3271   -5.2655
   3.3710   -1.2935   -5.0153   3.3876   -1.2897   -4.7585   3.3959   -1.2752   -4.5006
   3.4197   -1.2445   -4.2494   3.4281   -1.2135   -3.9970   3.4473   -1.1795   -3.7369
   3.4704   -1.1567   -3.4710   3.4770   -1.1433   -3.1973   3.4987   -1.1185   -2.9276
   3.5219   -1.0787   -2.6592   3.5497   -1.0557   -2.3853   3.5770   -1.0406   -2.1063
   3.6051   -1.0325   -1.8227   3.6323   -1.0244   -1.5403   3.6686   -1.0342   -1.2548
   3.7117   -1.0654   -0.9714   3.7664   -1.1216   -0.6874   3.8218   -1.2181   -0.4103
   3.8915   -1.3287   -0.1398   3.9748   -1.4734    0.1221   4.0635   -1.6405    0.3678
   4.1544   -1.8259    0.5993   4.2598   -2.0302    0.8203   4.3688   -2.2580    1.0205
   4.4870   -2.4897    1.2031   4.6099   -2.7466    1.3628   4.7407   -3.0095    1.5116
   4.8784   -3.2840    1.6392   5.0144   -3.5754    1.7438   5.1529   -3.8719    1.8222
   5.2986   -4.1739    1.8794   5.4435   -4.4796    1.9133   5.5873   -4.7839    1.9276
   5.7365   -5.0903    1.9227   5.8938   -5.3971    1.8951   6.0476   -5.7006    1.8420
   6.2056   -6.0011    1.7654   6.3612   -6.3008    1.6663   6.5165   -6.5912    1.5437
   6.6643   -6.8736    1.3988   6.8131   -7.1443    1.2340   6.9550   -7.4058    1.0533
   7.0878   -7.6600    0.8621   7.2182   -7.9025    0.6572   7.3488   -8.1422    0.4483
   7.4823   -8.3743    0.2293   3.6036    0.4146   -6.2240   3.5629    0.2561   -6.3477
   3.5248    0.0632   -6.4226   3.4741   -0.1299   -6.5191   3.4228   -0.3317   -6.6059
   3.3768   -0.5657   -6.5659   3.4255   -0.7914   -6.5157   3.4515   -0.9996   -6.4711
   3.4942   -1.1367   -6.2865   3.5376   -1.2360   -6.0855   3.5627   -1.2978   -5.8516
   3.5933   -1.3194   -5.6111   3.6166   -1.2971   -5.3584   3.6463   -1.2804   -5.1083
   3.6595   -1.2693   -4.8487   3.6820   -1.2368   -4.5990   3.6979   -1.2053   -4.3479
   3.7167   -1.1857   -4.0871   3.7362   -1.1545   -3.8351   3.7520   -1.1204   -3.5713
   3.7619   -1.1074   -3.2996   3.7775   -1.0694   -3.0307   3.8023   -1.0474   -2.7513
   3.8294   -1.0298   -2.4725   3.8549   -1.0148   -2.1875   3.8847   -1.0011   -1.9027
   3.9087   -0.9980   -1.6180   3.9484   -1.0022   -1.3335   3.9908   -1.0246   -1.0478
   4.0377   -1.0780   -0.7643   4.0932   -1.1630   -0.4822   4.1560   -1.2635   -0.1996
   4.2338   -1.3973    0.0649   4.3258   -1.5613    0.3143   4.4147   -1.7437    0.5592
   4.5123   -1.9448    0.7790   4.6241   -2.1619    0.9874   4.7411   -2.4030    1.1677
   4.8612   -2.6525    1.3317   4.9888   -2.9147    1.4850   5.1199   -3.1912    1.6159
   5.2552   -3.4830    1.7234   5.3945   -3.7826    1.8043   5.5362   -4.0865    1.8621
   5.6821   -4.3930    1.9028   5.8269   -4.7031    1.9223   5.9759   -5.0109    1.9184
   6.1265   -5.3141    1.8928   6.2827   -5.6169    1.8403   6.4340   -5.9200    1.7634
   6.5900   -6.2185    1.6676   6.7444   -6.5069    1.5463   6.8937   -6.7890    1.4022
   7.0405   -7.0572    1.2388   7.1814   -7.3187    1.0607   7.3190   -7.5701    0.8688
   7.4477   -7.8168    0.6676   7.5814   -8.0529    0.4557   7.7147   -8.2852    0.2296
   3.8857    0.4712   -6.3963   3.8349    0.2766   -6.5008   3.7937    0.0954   -6.5789
   3.7512   -0.1003   -6.6550   3.7059   -0.3132   -6.6831   3.6996   -0.5232   -6.6523
   3.7085   -0.7045   -6.5743   3.7319   -0.9546   -6.5358   3.7545   -1.1386   -6.4021
   3.8024   -1.2340   -6.1762   3.8390   -1.3081   -5.9520   3.8710   -1.3079   -5.7038
   3.8890   -1.3029   -5.4546   3.9126   -1.2623   -5.2059   3.9351   -1.2389   -4.9555
   3.9580   -1.2114   -4.7033   3.9835   -1.1917   -4.4458   3.9954   -1.1570   -4.1904
   4.0223   -1.1341   -3.9333   4.0272   -1.1002   -3.6704   4.0446   -1.0704   -3.4038
   4.0521   -1.0378   -3.1296   4.0792   -1.0259   -2.8476   4.1036   -0.9997   -2.5637
   4.1335   -0.9936   -2.2837   4.1590   -0.9783   -1.9987   4.1859   -0.9649   -1.7096
   4.2226   -0.9675   -1.4239   4.2633   -0.9750   -1.1318   4.3075   -1.0411   -0.8436
   4.3542   -1.1185   -0.5575   4.4226   -1.2225   -0.2764   4.4945   -1.3468   -0.0103
   4.5782   -1.4932    0.2535   4.6720   -1.6714    0.5012   4.7764   -1.8662    0.7243
   4.8733   -2.0791    0.9290   4.9909   -2.3172    1.1171   5.1080   -2.5615    1.2905
   5.2303   -2.8258    1.4466   5.3600   -3.1003    1.5822   5.4882   -3.3881    1.6942
   5.6226   -3.6856    1.7776   5.7714   -3.9890    1.8389   5.9121   -4.2983    1.8867
   6.0611   -4.6088    1.9097   6.2057   -4.9203    1.9098   6.3596   -5.2293    1.8840
   6.5074   -5.5320    1.8317   6.6661   -5.8327    1.7601   6.8167   -6.1297    1.6609
   6.9696   -6.4193    1.5432   7.1208   -6.6965    1.4027   7.2671   -6.9661    1.2437
   7.4083   -7.2260    1.0656   7.5455   -7.4839    0.8808   7.6763   -7.7320    0.6792
   7.8126   -7.9653    0.4584   7.9442   -8.1920    0.2318   4.1755    0.4840   -6.5855
   4.1099    0.3237   -6.6880   4.0476    0.1178   -6.7514   4.0059   -0.0875   -6.8132
   3.9740   -0.3049   -6.8473   3.9523   -0.5232   -6.8158   3.9631   -0.7282   -6.7181
   3.9977   -0.9569   -6.6395   4.0348   -1.1065   -6.4518   4.0771   -1.2365   -6.2905
   4.1150   -1.3004   -6.0653   4.1358   -1.3024   -5.8100   4.1701   -1.2814   -5.5682
   4.1868   -1.2477   -5.3220   4.2071   -1.2067   -5.0743   4.2290   -1.1790   -4.8206
   4.2583   -1.1614   -4.5661   4.2742   -1.1246   -4.3080   4.2917   -1.0884   -4.0459
   4.3092   -1.0644   -3.7816   4.3170   -1.0515   -3.5054   4.3272   -1.0268   -3.2287
   4.3524   -1.0085   -2.9504   4.3802   -0.9913   -2.6685   4.4078   -0.9818   -2.3835
   4.4327   -0.9577   -2.0956   4.4604   -0.9428   -1.8064   4.4938   -0.9280   -1.5177
   4.5290   -0.9381   -1.2220   4.5673   -0.9993   -0.9276   4.6194   -1.0801   -0.6435
   4.6830   -1.1804   -0.3658   4.7571   -1.2972   -0.0906   4.8351   -1.4382    0.1713
   4.9207   -1.6074    0.4135   5.0270   -1.7916    0.6438   5.1279   -2.0042    0.8595
   5.2288   -2.2277    1.0574   5.3503   -2.4799    1.2407   5.4699   -2.7412    1.3986
   5.5933   -3.0142    1.5388   5.7256   -3.2983    1.6578   5.8564   -3.5943    1.7498
   5.9982   -3.8955    1.8180   6.1448   -4.2034    1.8660   6.2870   -4.5166    1.8950
   6.4341   -4.8305    1.8945   6.5829   -5.1386    1.8662   6.7379   -5.4438    1.8204
   6.8882   -5.7424    1.7493   7.0452   -6.0357    1.6530   7.1957   -6.3246    1.5334
   7.3473   -6.6052    1.3998   7.4920   -6.8767    1.2419   7.6352   -7.1396    1.0742
   7.7704   -7.3994    0.8909   7.9036   -7.6446    0.6806   8.0424   -7.8731    0.4624
   8.1723   -8.0998    0.2316   4.4470    0.4884   -6.7454   4.4141    0.2791   -6.8312
   4.3213    0.1099   -6.9361   4.2534   -0.0766   -6.9993   4.1828   -0.2882   -7.0593
   4.1881   -0.5238   -7.0128   4.1851   -0.7471   -6.9296   4.2153   -0.9468   -6.7996
   4.2794   -1.1047   -6.6366   4.3378   -1.2108   -6.4260   4.3782   -1.2566   -6.1825
   4.4115   -1.2668   -5.9474   4.4379   -1.2535   -5.6943   4.4675   -1.2337   -5.4449
   4.4885   -1.1956   -5.1988   4.5018   -1.1619   -4.9468   4.5273   -1.1478   -4.6937
   4.5467   -1.1130   -4.4349   4.5643   -1.0853   -4.1650   4.5762   -1.0471   -3.8842
   4.5942   -1.0207   -3.6126   4.6038   -1.0120   -3.3344   4.6263   -0.9778   -3.0572
   4.6522   -0.9709   -2.7741   4.6813   -0.9592   -2.4902   4.7051   -0.9501   -2.2006
   4.7303   -0.9275   -1.9105   4.7600   -0.8992   -1.6188   4.7943   -0.9220   -1.3225
   4.8277   -0.9650   -1.0251   4.8794   -1.0390   -0.7292   4.9385   -1.1383   -0.4512
   5.0121   -1.2465   -0.1776   5.0897   -1.3968    0.0765   5.1760   -1.5440    0.3346
   5.2724   -1.7272    0.5681   5.3690   -1.9263    0.7868   5.4685   -2.1570    0.9944
   5.5811   -2.3947    1.1794   5.7062   -2.6572    1.3467   5.8301   -2.9310    1.4916
   5.9610   -3.2113    1.6199   6.0954   -3.5042    1.7224   6.2300   -3.8051    1.7971
   6.3724   -4.1122    1.8444   6.5130   -4.4259    1.8752   6.6606   -4.7393    1.8766
   6.8091   -5.0485    1.8468   6.9646   -5.3502    1.8054   7.1170   -5.6498    1.7372
   7.2714   -5.9419    1.6403   7.4247   -6.2306    1.5278   7.5737   -6.5158    1.3911
   7.7202   -6.7893    1.2408   7.8619   -7.0597    1.0789   7.9959   -7.3146    0.8863
   8.1330   -7.5513    0.6857   8.2677   -7.7794    0.4630   8.4014   -8.0029    0.2308
   4.6921    0.5044   -7.0056   4.6372    0.3076   -7.0679   4.5475    0.1276   -7.1637
   4.4737   -0.0809   -7.2182   4.4191   -0.2990   -7.2390   4.3929   -0.5257   -7.2055
   4.4161   -0.7523   -7.1154   4.4581   -0.9353   -6.9743   4.5276   -1.0795   -6.7869
   4.5889   -1.1859   -6.5582   4.6362   -1.2531   -6.3272   4.6800   -1.2558   -6.0810
   4.7041   -1.2324   -5.8334   4.7337   -1.2141   -5.5814   4.7600   -1.1748   -5.3212
   4.7797   -1.1388   -5.0652   4.7989   -1.1037   -4.8157   4.8101   -1.0771   -4.5499
   4.8266   -1.0475   -4.2849   4.8418   -1.0290   -4.0062   4.8593   -0.9906   -3.7319
   4.8715   -0.9759   -3.4534   4.8976   -0.9642   -3.1721   4.9279   -0.9543   -2.8864
   4.9527   -0.9440   -2.5996   4.9711   -0.9315   -2.3077   4.9991   -0.9052   -2.0200
   5.0205   -0.8826   -1.7273   5.0503   -0.8951   -1.4237   5.0890   -0.9305   -1.1273
   5.1397   -1.0006   -0.8391   5.2013   -1.0916   -0.5534   5.2655   -1.2069   -0.2702
   5.3423   -1.3423   -0.0065   5.4212   -1.4944    0.2444   5.5150   -1.6654    0.4851
   5.6114   -1.8669    0.7102   5.7072   -2.0781    0.9170   5.8147   -2.3207    1.1179
   5.9370   -2.5760    1.2939   6.0671   -2.8502    1.4462   6.1928   -3.1302    1.5808
   6.3319   -3.4167    1.6897   6.4639   -3.7153    1.7698   6.6007   -4.0229    1.8200
   6.7430   -4.3333    1.8476   6.8826   -4.6416    1.8505   7.0331   -4.9474    1.8294
   7.1862   -5.2511    1.7952   7.3416   -5.5528    1.7234   7.4985   -5.8440    1.6301
   7.6494   -6.1368    1.5241   7.7960   -6.4196    1.3846   7.9474   -6.7023    1.2451
   8.0862   -6.9694    1.0750   8.2224   -7.2156    0.8885   8.3599   -7.4594    0.6858
   8.4944   -7.6816    0.4603   8.6270   -7.8973    0.2288   4.9612    0.4954   -7.2191
   4.8634    0.3238   -7.3005   4.7823    0.1339   -7.3747   4.7216   -0.0760   -7.4216
   4.6353   -0.2938   -7.4515   4.6552   -0.5138   -7.3695   4.6658   -0.7265   -7.2880
   4.7050   -0.9091   -7.1251   4.7760   -1.0523   -6.9343   4.8420   -1.1460   -6.7200
   4.8940   -1.2141   -6.4803   4.9374   -1.2175   -6.2345   4.9679   -1.2236   -5.9765
   4.9942   -1.1923   -5.7216   5.0160   -1.1529   -5.4571   5.0484   -1.1253   -5.1991
   5.0662   -1.0935   -4.9385   5.0858   -1.0782   -4.6809   5.0978   -1.0595   -4.4067
   5.1113   -1.0223   -4.1372   5.1236   -1.0089   -3.8531   5.1453   -0.9810   -3.5777
   5.1634   -0.9484   -3.3006   5.1918   -0.9365   -3.0104   5.2169   -0.9124   -2.7155
   5.2383   -0.8981   -2.4237   5.2599   -0.8746   -2.1319   5.2816   -0.8678   -1.8357
   5.3047   -0.8649   -1.5344   5.3489   -0.9076   -1.2390   5.3962   -0.9653   -0.9403
   5.4507   -1.0481   -0.6567   5.5108   -1.1566   -0.3850   5.5828   -1.2903   -0.1105
   5.6599   -1.4336    0.1529   5.7495   -1.5998    0.4008   5.8488   -1.7959    0.6277
   5.9454   -2.0135    0.8506   6.0464   -2.2464    1.0529   6.1615   -2.5000    1.2407
   6.2965   -2.7624    1.3964   6.4223   -3.0430    1.5327   6.5593   -3.3280    1.6529
   6.6986   -3.6245    1.7338   6.8307   -3.9316    1.7851   6.9678   -4.2372    1.8155
   7.1130   -4.5427    1.8248   7.2562   -4.8478    1.8214   7.4090   -5.1529    1.7813
   7.5655   -5.4492    1.7134   7.7224   -5.7478    1.6289   7.8747   -6.0397    1.5163
   8.0199   -6.3232    1.3896   8.1653   -6.6023    1.2459   8.3065   -6.8629    1.0717
   8.4455   -7.1134    0.8838   8.5831   -7.3546    0.6847   8.7196   -7.5768    0.4583
   8.8555   -7.7928    0.2269   5.1958    0.5017   -7.4410   5.0981    0.3334   -7.5482
   5.0144    0.1400   -7.6080   4.9429   -0.0671   -7.6421   4.9092   -0.2879   -7.6232
   4.9122   -0.4910   -7.5468   4.9415   -0.6842   -7.4148   4.9572   -0.8790   -7.2990
   5.0300   -0.9826   -7.0895   5.0890   -1.0776   -6.8656   5.1464   -1.1522   -6.6299
   5.1968   -1.1793   -6.3823   5.2316   -1.1762   -6.1340   5.2500   -1.1542   -5.8699
   5.2800   -1.1426   -5.6141   5.3057   -1.0957   -5.3559   5.3285   -1.0777   -5.0894
   5.3498   -1.0583   -4.8194   5.3625   -1.0258   -4.5453   5.3727   -0.9904   -4.2653
   5.3883   -0.9622   -3.9886   5.4095   -0.9436   -3.7104   5.4294   -0.9288   -3.4321
   5.4467   -0.9140   -3.1397   5.4710   -0.8875   -2.8430   5.4991   -0.8747   -2.5446
   5.5174   -0.8426   -2.2536   5.5388   -0.8244   -1.9582   5.5577   -0.8372   -1.6608
   5.5990   -0.8729   -1.3633   5.6429   -0.9192   -1.0646   5.6980   -0.9951   -0.7736
   5.7646   -1.0908   -0.4800   5.8228   -1.2156   -0.2202   5.8960   -1.3606    0.0483
   5.9823   -1.5238    0.3048   6.0807   -1.7156    0.5517   6.1765   -1.9281    0.7881
   6.2776   -2.1658    0.9943   6.3923   -2.4076    1.1820   6.5164   -2.6720    1.3490
   6.6485   -2.9497    1.4828   6.7839   -3.2308    1.6057   6.9213   -3.5300    1.6914
   7.0594   -3.8329    1.7507   7.1940   -4.1353    1.7877   7.3367   -4.4395    1.8102
   7.4816   -4.7446    1.8059   7.6318   -5.0478    1.7757   7.7861   -5.3473    1.7116
   7.9405   -5.6424    1.6266   8.0920   -5.9340    1.5178   8.2411   -6.2232    1.3959
   8.3855   -6.4979    1.2436   8.5259   -6.7596    1.0694   8.6657   -7.0052    0.8801
   8.8079   -7.2457    0.6863   8.9444   -7.4677    0.4629   9.0814   -7.6857    0.2324
   5.4236    0.5221   -7.6949   5.3434    0.3355   -7.7610   5.2740    0.1394   -7.8106
   5.1962   -0.0618   -7.8606   5.1493   -0.2799   -7.8446   5.1653   -0.4986   -7.7372
   5.1939   -0.6870   -7.6061   5.2462   -0.8355   -7.4435   5.2867   -0.9335   -7.2383
   5.3407   -1.0508   -7.0281   5.3958   -1.0868   -6.7869   5.4530   -1.1434   -6.5506
   5.4875   -1.1386   -6.2890   5.5138   -1.1283   -6.0283   5.5368   -1.0889   -5.7726
   5.5618   -1.0551   -5.5157   5.5736   -1.0304   -5.2418   5.6038   -1.0282   -4.9673
   5.6176   -0.9994   -4.6871   5.6312   -0.9711   -4.4069   5.6517   -0.9381   -4.1253
   5.6714   -0.9165   -3.8501   5.6890   -0.8905   -3.5591   5.6997   -0.8729   -3.2684
   5.7194   -0.8528   -2.9703   5.7515   -0.8460   -2.6775   5.7746   -0.8076   -2.3825
   5.7914   -0.8056   -2.0837   5.8077   -0.7774   -1.7768   5.8450   -0.8242   -1.4714
   5.8944   -0.8663   -1.1737   5.9441   -0.9348   -0.8786   6.0087   -1.0290   -0.5997
   6.0650   -1.1462   -0.3154   6.1371   -1.2818   -0.0445   6.2141   -1.4470    0.2175
   6.3016   -1.6261    0.4685   6.3996   -1.8357    0.7103   6.5013   -2.0624    0.9242
   6.6191   -2.3062    1.1191   6.7349   -2.5703    1.2882   6.8654   -2.8404    1.4351
   7.0003   -3.1304    1.5483   7.1362   -3.4171    1.6485   7.2757   -3.7121    1.7247
   7.4131   -4.0212    1.7650   7.5547   -4.3281    1.7931   7.7004   -4.6369    1.7890
   7.8519   -4.9448    1.7651   8.0092   -5.2471    1.7048   8.1639   -5.5369    1.6277
   8.3096   -5.8269    1.5237   8.4575   -6.1191    1.4037   8.6049   -6.3937    1.2472
   8.7439   -6.6560    1.0742   8.8881   -6.8977    0.8820   9.0312   -7.1353    0.6909
   9.1661   -7.3582    0.4700   9.3027   -7.5767    0.2390   5.6346    0.5466   -7.9500
   5.5430    0.3694   -8.0333   5.4726    0.1658   -8.0713   5.4528   -0.0576   -8.0496
   5.4158   -0.2815   -8.0075   5.4041   -0.5007   -7.9288   5.4347   -0.6987   -7.8076
   5.4933   -0.8425   -7.6240   5.5541   -0.9396   -7.4180   5.5968   -0.9928   -7.1807
   5.6537   -1.0344   -6.9539   5.7018   -1.0817   -6.7073   5.7440   -1.1041   -6.4513
   5.7668   -1.0651   -6.2017   5.7955   -1.0479   -5.9433   5.8074   -1.0079   -5.6716
   5.8276   -1.0057   -5.3932   5.8480   -0.9655   -5.1211   5.8676   -0.9564   -4.8361
   5.8867   -0.9395   -4.5550   5.9071   -0.9227   -4.2717   5.9264   -0.8868   -3.9781
   5.9412   -0.8647   -3.6917   5.9521   -0.8292   -3.4016   5.9724   -0.8054   -3.1117
   5.9990   -0.7929   -2.8173   6.0158   -0.7769   -2.5054   6.0370   -0.7581   -2.1965
   6.0594   -0.7436   -1.8903   6.0837   -0.7819   -1.5831   6.1348   -0.8123   -1.2924
   6.1865   -0.8737   -1.0020   6.2445   -0.9749   -0.7128   6.2956   -1.0885   -0.4269
   6.3658   -1.2067   -0.1426   6.4386   -1.3753    0.1192   6.5272   -1.5449    0.3847
   6.6237   -1.7472    0.6230   6.7259   -1.9621    0.8568   6.8352   -2.2095    1.0468
   6.9546   -2.4664    1.2247   7.0778   -2.7434    1.3695   7.2136   -3.0210    1.4925
   7.3549   -3.3010    1.6152   7.4892   -3.6007    1.6994   7.6300   -3.9084    1.7470
   7.7705   -4.2166    1.7663   7.9141   -4.5277    1.7734   8.0668   -4.8343    1.7492
   8.2258   -5.1322    1.6973   8.3833   -5.4339    1.6300   8.5328   -5.7278    1.5197
   8.6774   -6.0099    1.4008   8.8185   -6.2835    1.2500   8.9603   -6.5396    1.0707
   9.1060   -6.7821    0.8853   9.2533   -7.0234    0.6949   9.3877   -7.2463    0.4716
   9.5210   -7.4631    0.2386   5.8177    0.5794   -8.2306   5.7771    0.3739   -8.2662
   5.7254    0.1621   -8.2762   5.7077   -0.0508   -8.2295   5.6895   -0.2715   -8.1829
   5.6874   -0.4786   -8.0795   5.6987   -0.6817   -7.9816   5.7567   -0.8199   -7.8049
   5.8133   -0.9236   -7.5924   5.8632   -0.9586   -7.3577   5.9050   -0.9940   -7.1206
   5.9492   -1.0027   -6.8717   5.9914   -1.0183   -6.6275   6.0135   -1.0034   -6.3591
   6.0386   -0.9807   -6.0991   6.0543   -0.9670   -5.8188   6.0736   -0.9348   -5.5478
   6.0992   -0.9457   -5.2695   6.1168   -0.9167   -4.9904   6.1399   -0.8948   -4.7037
   6.1515   -0.8738   -4.4104   6.1731   -0.8355   -4.1290   6.1894   -0.8060   -3.8397
   6.2040   -0.7794   -3.5469   6.2189   -0.7753   -3.2395   6.2363   -0.7401   -2.9447
   6.2554   -0.7184   -2.6307   6.2749   -0.7041   -2.3158   6.3093   -0.6992   -2.0075
   6.3271   -0.7335   -1.7053   6.3715   -0.7744   -1.4086   6.4235   -0.8270   -1.1034
   6.4776   -0.9133   -0.8144   6.5317   -1.0119   -0.5367   6.5920   -1.1413   -0.2532
   6.6660   -1.3021    0.0139   6.7509   -1.4687    0.2771   6.8504   -1.6674    0.5257
   6.9439   -1.8679    0.7649   7.0548   -2.1096    0.9687   7.1653   -2.3648    1.1433
   7.2885   -2.6303    1.3011   7.4237   -2.9047    1.4505   7.5585   -3.1895    1.5752
   7.7033   -3.4865    1.6734   7.8428   -3.7969    1.7265   7.9880   -4.1108    1.7447
   8.1298   -4.4184    1.7521   8.2826   -4.7260    1.7437   8.4436   -5.0244    1.6873
   8.5931   -5.3187    1.6200   8.7437   -5.6083    1.5176   8.8921   -5.8908    1.3936
   9.0359   -6.1632    1.2506   9.1733   -6.4161    1.0758   9.3218   -6.6618    0.8929
   9.4698   -6.9016    0.6952   9.6070   -7.1251    0.4721   9.7392   -7.3401    0.2387
   6.0326    0.5975   -8.5013   6.0077    0.3765   -8.4911   5.9629    0.1585   -8.4954
   5.9392   -0.0625   -8.4636   5.9283   -0.2763   -8.3895   5.9406   -0.4764   -8.2772
   5.9630   -0.6645   -8.1623   6.0217   -0.8040   -7.9897   6.0711   -0.8693   -7.7644
   6.1265   -0.9262   -7.5338   6.1684   -0.9570   -7.2926   6.2100   -0.9578   -7.0475
   6.2329   -0.9436   -6.7816   6.2676   -0.9369   -6.5170   6.2935   -0.9547   -6.2485
   6.3124   -0.9262   -5.9792   6.3253   -0.9168   -5.6981   6.3429   -0.8999   -5.4191
   6.3592   -0.8835   -5.1256   6.3837   -0.8433   -4.8390   6.3948   -0.8019   -4.5495
   6.4091   -0.7713   -4.2722   6.4305   -0.7347   -3.9899   6.4412   -0.7197   -3.6841
   6.4596   -0.7042   -3.3807   6.4760   -0.6941   -3.0742   6.4951   -0.6750   -2.7606
   6.5184   -0.6647   -2.4504   6.5475   -0.6535   -2.1408   6.5726   -0.6761   -1.8330
   6.6048   -0.7177   -1.5248   6.6511   -0.7782   -1.2330   6.7060   -0.8580   -0.9422
   6.7627   -0.9544   -0.6465   6.8174   -1.0715   -0.3529   6.8870   -1.2263   -0.0754
   6.9721   -1.4011    0.1819   7.0677   -1.5823    0.4275   7.1637   -1.7796    0.6766
   7.2656   -2.0133    0.8817   7.3765   -2.2573    1.0796   7.4980   -2.5267    1.2490
   7.6323   -2.7959    1.4061   7.7683   -3.0842    1.5230   7.9055   -3.3792    1.6293
   8.0542   -3.6868    1.6963   8.2001   -3.9971    1.7188   8.3467   -4.3067    1.7371
   8.4934   -4.6091    1.7281   8.6547   -4.9102    1.6807   8.8113   -5.2066    1.6091
   8.9561   -5.4906    1.5179   9.1015   -5.7667    1.3897   9.2512   -6.0403    1.2480
   9.3905   -6.2971    1.0793   9.5362   -6.5466    0.9020   9.6848   -6.7812    0.6973
   9.8235   -7.0018    0.4747   9.9557   -7.2137    0.2350   6.2930    0.5801   -8.7182
   6.2407    0.3792   -8.7339   6.2077    0.1692   -8.7101   6.1902   -0.0492   -8.6684
   6.1766   -0.2523   -8.5917   6.1937   -0.4511   -8.4803   6.2286   -0.6305   -8.3465
   6.2867   -0.7388   -8.1527   6.3356   -0.8399   -7.9410   6.3935   -0.9061   -7.7179
   6.4284   -0.9262   -7.4661   6.4629   -0.9256   -7.2126   6.4882   -0.9080   -6.9475
   6.5222   -0.9106   -6.6796   6.5448   -0.8983   -6.4106   6.5655   -0.8994   -6.1364
   6.5820   -0.8989   -5.8523   6.5948   -0.8727   -5.5621   6.6067   -0.8353   -5.2726
   6.6141   -0.7995   -4.9926   6.6340   -0.7587   -4.7123   6.6559   -0.7497   -4.4074
   6.6693   -0.7071   -4.1201   6.6877   -0.6787   -3.8199   6.7033   -0.6659   -3.5158
   6.7139   -0.6405   -3.2051   6.7327   -0.6369   -2.8960   6.7550   -0.6258   -2.5797
   6.7836   -0.6154   -2.2711   6.8143   -0.6172   -1.9601   6.8393   -0.6639   -1.6512
   6.8740   -0.7141   -1.3461   6.9324   -0.7864   -1.0396   6.9892   -0.8865   -0.7384
   7.0446   -1.0012   -0.4453   7.1027   -1.1379   -0.1618   7.1890   -1.3072    0.0977
   7.2817   -1.4926    0.3547   7.3773   -1.6934    0.5946   7.4809   -1.9162    0.8176
   7.5890   -2.1648    1.0159   7.7079   -2.4213    1.1914   7.8385   -2.6883    1.3542
   7.9767   -2.9732    1.4805   8.1105   -3.2753    1.5742   8.2575   -3.5768    1.6482
   8.4092   -3.8832    1.6901   8.5581   -4.1910    1.7221   8.7095   -4.4928    1.6993
   8.8623   -4.7864    1.6664   9.0178   -5.0842    1.6025   9.1728   -5.3790    1.5047
   9.3208   -5.6560    1.3875   9.4638   -5.9187    1.2462   9.6065   -6.1771    1.0861
   9.7487   -6.4216    0.9048   9.8980   -6.6627    0.7101  10.0339   -6.8796    0.4758
  10.1673   -7.0821    0.2372   6.5110    0.5814   -8.9861   6.4406    0.3762   -9.0040
   6.4315    0.1728   -8.9515   6.3889   -0.0505   -8.9102   6.4004   -0.2618   -8.8219
   6.4411   -0.4458   -8.6953   6.4802   -0.6003   -8.5427   6.5369   -0.7401   -8.3525
   6.5930   -0.7989   -8.1284   6.6383   -0.8384   -7.8884   6.6870   -0.8944   -7.6331
   6.7176   -0.8879   -7.3768   6.7432   -0.8848   -7.1160   6.7749   -0.8817   -6.8556
   6.7964   -0.8770   -6.5733   6.8127   -0.8605   -6.2901   6.8341   -0.8842   -6.0063
   6.8443   -0.8500   -5.7210   6.8570   -0.8070   -5.4348   6.8638   -0.7666   -5.1494
   6.8774   -0.7337   -4.8539   6.8926   -0.7056   -4.5557   6.9133   -0.6625   -4.2587
   6.9267   -0.6334   -3.9544   6.9423   -0.6134   -3.6503   6.9533   -0.5922   -3.3365
   6.9701   -0.5836   -3.0230   6.9862   -0.5849   -2.7144   7.0133   -0.5764   -2.4064
   7.0407   -0.5807   -2.0835   7.0736   -0.6118   -1.7695   7.1083   -0.6516   -1.4515
   7.1554   -0.7137   -1.1445   7.2115   -0.8017   -0.8409   7.2657   -0.9084   -0.5314
   7.3230   -1.0512   -0.2409   7.4047   -1.2072    0.0328   7.4976   -1.3931    0.2824
   7.5880   -1.6021    0.5250   7.6950   -1.8143    0.7535   7.8026   -2.0597    0.9494
   7.9237   -2.3101    1.1382   8.0465   -2.5830    1.2940   8.1770   -2.8640    1.4419
   8.3165   -3.1610    1.5325   8.4605   -3.4584    1.6089   8.6123   -3.7628    1.6606
   8.7650   -4.0639    1.6867   8.9147   -4.3655    1.7014   9.0736   -4.6642    1.6567
   9.2253   -4.9643    1.5946   9.3784   -5.2509    1.4959   9.5336   -5.5310    1.3943
   9.6830   -5.7989    1.2437   9.8233   -6.0530    1.0823   9.9679   -6.2995    0.9032
  10.1057   -6.5336    0.7049  10.2408   -6.7490    0.4808  10.3796   -6.9495    0.2386
   6.6987    0.5519   -9.2711   6.6667    0.3457   -9.2523   6.6138    0.1341   -9.2384
   6.5957   -0.0696   -9.1581   6.6291   -0.2620   -9.0661   6.6818   -0.4253   -8.8983
   6.7366   -0.5868   -8.7403   6.7845   -0.7074   -8.5442   6.8366   -0.7985   -8.3179
   6.8920   -0.8265   -8.0697   6.9313   -0.8569   -7.8270   6.9686   -0.8663   -7.5526
   6.9969   -0.8604   -7.2891   7.0220   -0.8509   -7.0125   7.0481   -0.8467   -6.7376
   7.0658   -0.8478   -6.4570   7.0790   -0.8351   -6.1733   7.0978   -0.8314   -5.8836
   7.1063   -0.7829   -5.5952   7.1123   -0.7365   -5.3017   7.1137   -0.6976   -5.0021
   7.1248   -0.6571   -4.7038   7.1417   -0.6146   -4.4027   7.1621   -0.5865   -4.0929
   7.1769   -0.5734   -3.7802   7.1933   -0.5455   -3.4688   7.2077   -0.5516   -3.1537
   7.2236   -0.5387   -2.8414   7.2394   -0.5274   -2.5286   7.2651   -0.5332   -2.2096
   7.2988   -0.5535   -1.8854   7.3454   -0.5920   -1.5655   7.3828   -0.6502   -1.2562
   7.4304   -0.7289   -0.9354   7.4838   -0.8338   -0.6259   7.5568   -0.9624   -0.3293
   7.6309   -1.1052   -0.0485   7.7186   -1.2987    0.2093   7.8140   -1.4954    0.4510
   7.9073   -1.7103    0.6829   8.0114   -1.9469    0.8895   8.1313   -2.2044    1.0722
   8.2508   -2.4725    1.2399   8.3774   -2.7416    1.3962   8.5133   -3.0423    1.4933
   8.6631   -3.3366    1.5683   8.8080   -3.6255    1.6354   8.9611   -3.9283    1.6751
   9.1158   -4.2360    1.6839   9.2713   -4.5372    1.6487   9.4254   -4.8306    1.5826
   9.5814   -5.1205    1.5004   9.7399   -5.4030    1.3854   9.8906   -5.6707    1.2473
  10.0367   -5.9281    1.0790  10.1790   -6.1721    0.8974  10.3172   -6.4002    0.6982
  10.4511   -6.6173    0.4805  10.5887   -6.8139    0.2408   6.8991    0.5329   -9.5655
   6.8701    0.3182   -9.5396   6.8238    0.1115   -9.5074   6.8331   -0.0905   -9.4163
   6.8590   -0.2576   -9.2729   6.9419   -0.3979   -9.1070   6.9784   -0.5618   -8.9432
   7.0361   -0.6752   -8.7317   7.0905   -0.7625   -8.5061   7.1434   -0.8062   -8.2681
   7.1812   -0.8140   -7.9941   7.2126   -0.8329   -7.7394   7.2428   -0.8270   -7.4618
   7.2713   -0.8170   -7.1938   7.2976   -0.8239   -6.9085   7.3129   -0.8054   -6.6217
   7.3284   -0.7977   -6.3323   7.3332   -0.7516   -6.0523   7.3433   -0.7309   -5.7531
   7.3479   -0.6742   -5.4531   7.3507   -0.6335   -5.1557   7.3641   -0.6188   -4.8580
   7.3730   -0.5799   -4.5466   7.3922   -0.5501   -4.2284   7.4127   -0.5417   -3.9182
   7.4233   -0.5172   -3.6039   7.4420   -0.5079   -3.2884   7.4579   -0.5105   -2.9719
   7.4749   -0.4849   -2.6534   7.4911   -0.4799   -2.3299   7.5189   -0.4955   -2.0024
   7.5661   -0.5318   -1.6722   7.6063   -0.5887   -1.3535   7.6516   -0.6535   -1.0346
   7.6994   -0.7521   -0.7231   7.7700   -0.8664   -0.4242   7.8448   -1.0124   -0.1335
   7.9313   -1.1878    0.1337   8.0252   -1.3834    0.3807   8.1235   -1.5978    0.6166
   8.2237   -1.8278    0.8372   8.3298   -2.0848    1.0247   8.4542   -2.3481    1.1955
   8.5772   -2.6212    1.3453   8.7052   -2.9044    1.4646   8.8479   -3.1967    1.5499
   9.0050   -3.4940    1.6103   9.1576   -3.7976    1.6530   9.3120   -4.0955    1.6755
   9.4676   -4.3988    1.6468   9.6255   -4.6961    1.5748   9.7799   -4.9883    1.4879
   9.9395   -5.2695    1.3828  10.0932   -5.5413    1.2426  10.2408   -5.7973    1.0769
  10.3868   -6.0369    0.8925  10.5296   -6.2632    0.6946  10.6631   -6.4782    0.4827
  10.7960   -6.6734    0.2408   7.1270    0.5002   -9.8306   7.0878    0.2992   -9.7939
   7.0544    0.0840   -9.7737   7.0669   -0.1013   -9.6520   7.1278   -0.2463   -9.4875
   7.1846   -0.3928   -9.3186   7.2308   -0.5285   -9.1329   7.2858   -0.6432   -8.9333
   7.3341   -0.7463   -8.6967   7.3796   -0.7729   -8.4383   7.4218   -0.7878   -8.1726
   7.4636   -0.7938   -7.9062   7.4892   -0.7955   -7.6307   7.5233   -0.7963   -7.3619
   7.5426   -0.7990   -7.0769   7.5568   -0.7692   -6.7868   7.5692   -0.7480   -6.4980
   7.5765   -0.7156   -6.2074   7.5811   -0.6811   -5.9052   7.5843   -0.6380   -5.6008
   7.5939   -0.5931   -5.3018   7.5976   -0.5511   -5.0003   7.6042   -0.5421   -4.6857
   7.6224   -0.5129   -4.3761   7.6417   -0.4942   -4.0573   7.6547   -0.4828   -3.7323
   7.6757   -0.4781   -3.4224   7.6850   -0.4594   -3.0975   7.7114   -0.4550   -2.7713
   7.7216   -0.4360   -2.4435   7.7443   -0.4438   -2.1161   7.7855   -0.4833   -1.7934
   7.8274   -0.5279   -1.4674   7.8749   -0.5936   -1.1428   7.9260   -0.6846   -0.8295
   7.9876   -0.7996   -0.5293   8.0579   -0.9303   -0.2330   8.1402   -1.0963    0.0419
   8.2299   -1.2804    0.3055   8.3283   -1.4962    0.5442   8.4276   -1.7194    0.7714
   8.5374   -1.9640    0.9695   8.6573   -2.2186    1.1488   8.7776   -2.4970    1.3030
   8.9070   -2.7707    1.4335   9.0445   -3.0609    1.5351   9.1954   -3.3607    1.6075
   9.3556   -3.6568    1.6327   9.5079   -3.9614    1.6730   9.6612   -4.2632    1.6337
   9.8205   -4.5598    1.5673   9.9787   -4.8475    1.4794  10.1371   -5.1323    1.3871
  10.2895   -5.4016    1.2409  10.4432   -5.6560    1.0794  10.5895   -5.8926    0.8950
  10.7348   -6.1207    0.6989  10.8745   -6.3356    0.4842  11.0009   -6.5293    0.2402
   7.3506    0.4734  -10.0967   7.3340    0.2645  -10.0513   7.3042    0.0617  -10.0048
   7.3319   -0.1152   -9.8792   7.3761   -0.2618   -9.7211   7.4248   -0.4111   -9.5469
   7.4823   -0.5168   -9.3416   7.5359   -0.5995   -9.1130   7.5785   -0.6815   -8.8726
   7.6276   -0.7195   -8.6205   7.6628   -0.7357   -8.3601   7.7042   -0.7570   -8.0851
   7.7379   -0.7657   -7.8072   7.7625   -0.7367   -7.5290   7.7901   -0.7774   -7.2478
   7.7933   -0.7191   -6.9602   7.8064   -0.6981   -6.6637   7.8117   -0.6639   -6.3630
   7.8076   -0.6112   -6.0555   7.8184   -0.5803   -5.7583   7.8229   -0.5483   -5.4506
   7.8404   -0.5521   -5.1295   7.8459   -0.5097   -4.8318   7.8493   -0.5050   -4.5136
   7.8698   -0.4816   -4.1924   7.8844   -0.4614   -3.8645   7.9021   -0.4465   -3.5397
   7.9174   -0.4355   -3.2068   7.9353   -0.4248   -2.8846   7.9561   -0.4057   -2.5558
   7.9750   -0.4156   -2.2271   8.0112   -0.4430   -1.9005   8.0527   -0.4783   -1.5750
   8.0983   -0.5363   -1.2485   8.1510   -0.6230   -0.9343   8.2060   -0.7269   -0.6237
   8.2737   -0.8545   -0.3308   8.3573   -1.0016   -0.0502   8.4423   -1.1862    0.2135
   8.5334   -1.3845    0.4617   8.6386   -1.6110    0.6966   8.7436   -1.8433    0.9180
   8.8588   -2.1002    1.1011   8.9816   -2.3652    1.2616   9.1044   -2.6471    1.4036
   9.2426   -2.9324    1.5081   9.3916   -3.2264    1.5834   9.5462   -3.5283    1.6265
   9.7038   -3.8306    1.6588   9.8547   -4.1297    1.6326  10.0176   -4.4266    1.5716
  10.1786   -4.7105    1.4885  10.3323   -4.9930    1.3820  10.4865   -5.2559    1.2450
  10.6401   -5.5093    1.0863  10.7900   -5.7476    0.9039  10.9392   -5.9756    0.7068
  11.0808   -6.1858    0.4849  11.2041   -6.3787    0.2435   7.5713    0.4325  -10.3642
   7.5423    0.2229  -10.3350   7.5592    0.0334  -10.2420   7.6063   -0.1183  -10.0965
   7.6502   -0.2553   -9.9205   7.6881   -0.3861   -9.7419   7.7397   -0.5088   -9.5479
   7.7862   -0.5738   -9.3072   7.8354   -0.6294   -9.0677   7.8745   -0.6789   -8.8138
   7.9069   -0.7025   -8.5420   7.9429   -0.7053   -8.2668   7.9786   -0.7246   -7.9937
   8.0055   -0.7162   -7.7076   8.0279   -0.7130   -7.4180   8.0363   -0.6895   -7.1202
   8.0385   -0.6511   -6.8145   8.0443   -0.6093   -6.5139   8.0433   -0.5885   -6.2051
   8.0435   -0.5376   -5.9006   8.0597   -0.5155   -5.5823   8.0632   -0.4932   -5.2680
   8.0725   -0.4657   -4.9508   8.0810   -0.4729   -4.6331   8.0940   -0.4515   -4.3122
   8.1136   -0.4616   -3.9903   8.1243   -0.4309   -3.6605   8.1416   -0.4167   -3.3384
   8.1609   -0.3877   -3.0048   8.1794   -0.3801   -2.6749   8.2013   -0.3805   -2.3419
   8.2391   -0.4061   -2.0148   8.2768   -0.4322   -1.6840   8.3170   -0.4821   -1.3619
   8.3679   -0.5555   -1.0396   8.4240   -0.6516   -0.7286   8.4933   -0.7701   -0.4270
   8.5710   -0.9172   -0.1378   8.6485   -1.0844    0.1434   8.7457   -1.2844    0.3967
   8.8436   -1.4918    0.6266   8.9482   -1.7307    0.8458   9.0657   -1.9773    1.0539
   9.1794   -2.2377    1.2258   9.3042   -2.5131    1.3675   9.4416   -2.8044    1.4811
   9.5847   -3.0978    1.5552   9.7389   -3.3930    1.6227   9.8936   -3.6937    1.6473
  10.0490   -3.9949    1.6280  10.2116   -4.2908    1.5837  10.3735   -4.5740    1.4959
  10.5293   -4.8480    1.3848  10.6841   -5.1187    1.2503  10.8408   -5.3670    1.0924
  10.9924   -5.6055    0.9162  11.1375   -5.8269    0.7127  11.2808   -6.0333    0.4920
  11.4033   -6.2252    0.2446   7.7935    0.3851  -10.6388   7.8078    0.1868  -10.5784
   7.8286    0.0085  -10.4659   7.8764   -0.1244  -10.3167   7.9181   -0.2583  -10.1396
   7.9551   -0.3839   -9.9566   8.0037   -0.4719   -9.7386   8.0406   -0.5579   -9.5072
   8.0798   -0.6086   -9.2507   8.1270   -0.6522   -8.9884   8.1548   -0.6910   -8.7141
   8.1885   -0.6858   -8.4523   8.2226   -0.6734   -8.1723   8.2438   -0.6820   -7.8853
   8.2590   -0.6687   -7.5812   8.2670   -0.6312   -7.2790   8.2715   -0.6056   -6.9759
   8.2761   -0.5898   -6.6594   8.2811   -0.5603   -6.3469   8.2865   -0.5297   -6.0357
   8.2939   -0.5097   -5.7174   8.3001   -0.4952   -5.3938   8.3022   -0.4660   -5.0798
   8.3188   -0.4573   -4.7605   8.3212   -0.4436   -4.4385   8.3345   -0.4168   -4.1128
   8.3489   -0.4064   -3.7874   8.3636   -0.3877   -3.4542   8.3803   -0.3667   -3.1229
   8.3993   -0.3483   -2.7866   8.4268   -0.3468   -2.4545   8.4607   -0.3590   -2.1228
   8.4955   -0.3767   -1.7914   8.5353   -0.4243   -1.4683   8.5862   -0.4908   -1.1465
   8.6453   -0.5780   -0.8320   8.7094   -0.6846   -0.5201   8.7818   -0.8236   -0.2268
   8.8529   -0.9855    0.0627   8.9419   -1.1685    0.3274   9.0417   -1.3840    0.5709
   9.1468   -1.6116    0.7948   9.2633   -1.8448    1.0049   9.3810   -2.1092    1.1833
   9.5037   -2.3868    1.3358   9.6348   -2.6708    1.4540   9.7795   -2.9680    1.5397
   9.9325   -3.2554    1.6064  10.0866   -3.5581    1.6320  10.2432   -3.8616    1.6262
  10.4027   -4.1516    1.5852  10.5673   -4.4325    1.5039  10.7266   -4.7138    1.3937
  10.8796   -4.9783    1.2565  11.0366   -5.2236    1.1069  11.1891   -5.4602    0.9263
  11.3337   -5.6775    0.7184  11.4721   -5.8825    0.4960  11.5998   -6.0685    0.2487
   8.0213    0.3501  -10.9192   8.0537    0.1669  -10.8307   8.0900   -0.0127  -10.7083
   8.1245   -0.1590  -10.5495   8.1727   -0.2765  -10.3680   8.2159   -0.3956  -10.1741
   8.2579   -0.4798   -9.9456   8.2953   -0.5255   -9.6908   8.3380   -0.5826   -9.4478
   8.3626   -0.6095   -9.1739   8.3943   -0.6683   -8.8929   8.4363   -0.6804   -8.6180
   8.4395   -0.6496   -8.3285   8.4746   -0.6305   -8.0283   8.4886   -0.6113   -7.7395
   8.4969   -0.5882   -7.4308   8.4941   -0.5487   -7.1163   8.4965   -0.5346   -6.8040
   8.5063   -0.5352   -6.4894   8.5078   -0.4738   -6.1825   8.5190   -0.4767   -5.8549
   8.5246   -0.4561   -5.5306   8.5383   -0.4255   -5.2101   8.5452   -0.4149   -4.8887
   8.5540   -0.4196   -4.5609   8.5610   -0.3983   -4.2352   8.5726   -0.3725   -3.9020
   8.5827   -0.3520   -3.5664   8.6000   -0.3368   -3.2332   8.6150   -0.3197   -2.8968
   8.6404   -0.3080   -2.5559   8.6773   -0.3135   -2.2178   8.7175   -0.3335   -1.8851
   8.7556   -0.3665   -1.5697   8.7998   -0.4246   -1.2399   8.8583   -0.5069   -0.9240
   8.9192   -0.6007   -0.6074   8.9937   -0.7401   -0.3092   9.0616   -0.8848   -0.0233
   9.1448   -1.0601    0.2578   9.2376   -1.2723    0.5085   9.3432   -1.4904    0.7418
   9.4562   -1.7248    0.9530   9.5778   -1.9816    1.1304   9.6969   -2.2538    1.2958
   9.8337   -2.5383    1.4199   9.9693   -2.8288    1.5158  10.1262   -3.1219    1.5862
  10.2808   -3.4215    1.6232  10.4333   -3.7203    1.6218  10.5960   -4.0157    1.5851
  10.7610   -4.2979    1.5091  10.9172   -4.5704    1.3999  11.0717   -4.8326    1.2674
  11.2285   -5.0826    1.1146  11.3814   -5.3132    0.9274  11.5260   -5.5262    0.7225
  11.6597   -5.7283    0.4970  11.7844   -5.9075    0.2495   8.2129    0.2889  -11.2073
   8.2789    0.1219  -11.1066   8.3175   -0.0482  -10.9641   8.3619   -0.1919  -10.7929
   8.4274   -0.2976  -10.6023   8.4705   -0.3869  -10.3806   8.5120   -0.4672  -10.1438
   8.5499   -0.5494   -9.8933   8.5849   -0.5618   -9.6343   8.6107   -0.5991   -9.3567
   8.6421   -0.6467   -9.0796   8.6638   -0.6345   -8.7897   8.6906   -0.6445   -8.4855
   8.7049   -0.5896   -8.2025   8.7217   -0.5605   -7.8989   8.7187   -0.5425   -7.5786
   8.7202   -0.5029   -7.2609   8.7228   -0.4809   -6.9456   8.7386   -0.4800   -6.6321
   8.7360   -0.4306   -6.3097   8.7394   -0.4276   -5.9891   8.7488   -0.4140   -5.6579
   8.7657   -0.3926   -5.3456   8.7685   -0.3779   -5.0121   8.7770   -0.3690   -4.6818
   8.7814   -0.3542   -4.3506   8.7931   -0.3521   -4.0160   8.8053   -0.3300   -3.6798
   8.8193   -0.3229   -3.3396   8.8318   -0.3061   -2.9975   8.8540   -0.2682   -2.6588
   8.8854   -0.2646   -2.3284   8.9327   -0.2868   -1.9967   8.9705   -0.3068   -1.6616
   9.0065   -0.3575   -1.3368   9.0633   -0.4293   -1.0108   9.1222   -0.5242   -0.6955
   9.1973   -0.6542   -0.3897   9.2730   -0.7966   -0.0912   9.3526   -0.9702    0.1855
   9.4402   -1.1646    0.4400   9.5394   -1.3789    0.6812   9.6542   -1.6162    0.8939
   9.7720   -1.8604    1.0875   9.8967   -2.1288    1.2504  10.0280   -2.4121    1.3806
  10.1653   -2.6956    1.4848  10.3153   -2.9856    1.5639  10.4719   -3.2812    1.6125
  10.6253   -3.5769    1.6063  10.7846   -3.8721    1.5705  10.9486   -4.1556    1.4973
  11.1079   -4.4266    1.3987  11.2680   -4.6908    1.2807  11.4195   -4.9369    1.1176
  11.5668   -5.1593    0.9344  11.7100   -5.3688    0.7260  11.8432   -5.5673    0.4983
  11.9662   -5.7445    0.2509   8.4660    0.2532  -11.4687   8.5093    0.0819  -11.3669
   8.5657   -0.0714  -11.2028   8.6333   -0.1707  -11.0121   8.6702   -0.3096  -10.8207
   8.7100   -0.4203  -10.6035   8.7596   -0.4852  -10.3519   8.7992   -0.5307  -10.0943
   8.8201   -0.5558   -9.8145   8.8653   -0.5834   -9.5430   8.8859   -0.6094   -9.2517
   8.8991   -0.5869   -8.9555   8.9222   -0.6000   -8.6587   8.9290   -0.5513   -8.3498
   8.9397   -0.5386   -8.0353   8.9485   -0.5111   -7.7200   8.9402   -0.4709   -7.4028
   8.9480   -0.4278   -7.0834   8.9518   -0.4125   -6.7705   8.9635   -0.4093   -6.4444
   8.9613   -0.3905   -6.1096   8.9711   -0.3709   -5.7873   8.9825   -0.3473   -5.4615
   8.9951   -0.3425   -5.1267   8.9928   -0.3278   -4.7923   9.0075   -0.3202   -4.4616
   9.0116   -0.3066   -4.1215   9.0211   -0.2924   -3.7802   9.0275   -0.2526   -3.4395
   9.0457   -0.2536   -3.0981   9.0688   -0.2404   -2.7644   9.1016   -0.2232   -2.4299
   9.1366   -0.2188   -2.0881   9.1786   -0.2344   -1.7552   9.2153   -0.2920   -1.4198
   9.2684   -0.3599   -1.0936   9.3271   -0.4484   -0.7703   9.4016   -0.5644   -0.4623
   9.4741   -0.7054   -0.1649   9.5566   -0.8670    0.1198   9.6426   -1.0559    0.3823
   9.7379   -1.2673    0.6234   9.8463   -1.4888    0.8486   9.9684   -1.7392    1.0413
  10.0914   -2.0004    1.2006  10.2187   -2.2787    1.3406  10.3578   -2.5603    1.4532
  10.5027   -2.8491    1.5453  10.6623   -3.1380    1.5918  10.8172   -3.4355    1.5904
  10.9730   -3.7265    1.5591  11.1364   -4.0103    1.4921  11.3000   -4.2786    1.3967
  11.4564   -4.5383    1.2880  11.6087   -4.7772    1.1298  11.7552   -5.0053    0.9436
  11.8900   -5.2091    0.7291  12.0215   -5.4017    0.5029  12.1498   -5.5773    0.2549
   8.7034    0.2037  -11.7422   8.7712    0.0524  -11.6093   8.8265   -0.0837  -11.4455
   8.8790   -0.1929  -11.2567   8.9204   -0.2933  -11.0348   8.9654   -0.3813  -10.8018
   9.0107   -0.4664  -10.5558   9.0425   -0.5084  -10.2843   9.0720   -0.5162  -10.0013
   9.0927   -0.5022   -9.7169   9.1187   -0.5535   -9.4200   9.1363   -0.5319   -9.1245
   9.1512   -0.5387   -8.8115   9.1674   -0.5478   -8.4984   9.1679   -0.4990   -8.1829
   9.1691   -0.4644   -7.8660   9.1667   -0.4290   -7.5395   9.1714   -0.4050   -7.2246
   9.1756   -0.3698   -6.8929   9.1765   -0.3721   -6.5657   9.1866   -0.3592   -6.2358
   9.1943   -0.3205   -5.9101   9.2027   -0.3170   -5.5722   9.2089   -0.3021   -5.2315
   9.2130   -0.2793   -4.8903   9.2213   -0.2691   -4.5475   9.2309   -0.2645   -4.2107
   9.2312   -0.2295   -3.8727   9.2459   -0.2163   -3.5319   9.2605   -0.2004   -3.1913
   9.2842   -0.1883   -2.8578   9.3096   -0.1654   -2.5143   9.3448   -0.1644   -2.1736
   9.3830   -0.1758   -1.8327   9.4261   -0.2365   -1.4981   9.4762   -0.3028   -1.1678
   9.5326   -0.3802   -0.8517   9.6026   -0.4827   -0.5358   9.6757   -0.6073   -0.2279
   9.7553   -0.7640    0.0609   9.8451   -0.9465    0.3261   9.9349   -1.1544    0.5653
  10.0436   -1.3716    0.7994  10.1617   -1.6133    0.9908  10.2856   -1.8736    1.1598
  10.4115   -2.1491    1.3024  10.5445   -2.4210    1.4263  10.6900   -2.7073    1.5194
  10.8469   -2.9998    1.5726  11.0049   -3.2909    1.5818  11.1620   -3.5782    1.5590
  11.3221   -3.8576    1.4938  11.4833   -4.1215    1.4042  11.6425   -4.3820    1.2898
  11.7992   -4.6259    1.1361  11.9436   -4.8484    0.9511  12.0751   -5.0504    0.7341
  12.2031   -5.2363    0.5034  12.3287   -5.4022    0.2561   8.9380    0.1362  -12.0125
   9.0246    0.0028  -11.8670   9.0758   -0.1212  -11.6912   9.1334   -0.2082  -11.4829
   9.1768   -0.2881  -11.2547   9.2218   -0.3407  -11.0086   9.2515   -0.4341  -10.7487
   9.2893   -0.4647  -10.4732   9.3146   -0.4742  -10.1905   9.3316   -0.4763   -9.8894
   9.3478   -0.4672   -9.5841   9.3686   -0.5017   -9.2738   9.3775   -0.4986   -8.9590
   9.3812   -0.4672   -8.6349   9.3923   -0.4695   -8.3141   9.3881   -0.4039   -8.0003
   9.3950   -0.3978   -7.6778   9.3891   -0.3521   -7.3423   9.3893   -0.3569   -7.0164
   9.3949   -0.3330   -6.6879   9.4020   -0.3181   -6.3576   9.4123   -0.3100   -6.0206
   9.4179   -0.2944   -5.6796   9.4200   -0.2631   -5.3351   9.4274   -0.2550   -4.9882
   9.4347   -0.2294   -4.6453   9.4438   -0.2162   -4.3044   9.4493   -0.1993   -3.9610
   9.4588   -0.1789   -3.6176   9.4748   -0.1483   -3.2780   9.4953   -0.1301   -2.9333
   9.5224   -0.1220   -2.5906   9.5555   -0.1147   -2.2466   9.5942   -0.1277   -1.9063
   9.6407   -0.1819   -1.5707   9.6864   -0.2370   -1.2419   9.7425   -0.3099   -0.9165
   9.8032   -0.3996   -0.6054   9.8738   -0.5169   -0.2968   9.9537   -0.6679   -0.0003
  10.0417   -0.8459    0.2699  10.1350   -1.0452    0.5208  10.2371   -1.2554    0.7458
  10.3495   -1.4896    0.9526  10.4764   -1.7459    1.1267  10.5971   -2.0058    1.2809
  10.7327   -2.2835    1.4105  10.8760   -2.5678    1.5008  11.0301   -2.8552    1.5591
  11.1894   -3.1428    1.5779  11.3479   -3.4308    1.5602  11.5070   -3.7076    1.4987
  11.6703   -3.9720    1.4127  11.8308   -4.2315    1.2972  11.9848   -4.4725    1.1458
  12.1336   -4.6901    0.9579  12.2606   -4.8905    0.7410  12.3872   -5.0656    0.5085
  12.5057   -5.2260    0.2589   9.2033    0.0948  -12.2642   9.2752   -0.0273  -12.1140
   9.3442   -0.1317  -11.9225   9.3913   -0.2157  -11.7051   9.4324   -0.3007  -11.4708
   9.4667   -0.3625  -11.2139   9.5030   -0.3993  -10.9455   9.5263   -0.4265  -10.6589
   9.5554   -0.4444  -10.3621   9.5668   -0.4458  -10.0560   9.5696   -0.4275   -9.7407
   9.5949   -0.4571   -9.4242   9.6021   -0.4378   -9.0983   9.6059   -0.4472   -8.7719
   9.6161   -0.4334   -8.4536   9.6106   -0.3950   -8.1220   9.6118   -0.3622   -7.7846
   9.6099   -0.3308   -7.4576   9.6170   -0.3208   -7.1249   9.6240   -0.3205   -6.7914
   9.6230   -0.2893   -6.4544   9.6225   -0.2570   -6.1144   9.6294   -0.2496   -5.7733
   9.6279   -0.2171   -5.4280   9.6364   -0.2079   -5.0864   9.6426   -0.1943   -4.7387
   9.6524   -0.1685   -4.3906   9.6614   -0.1524   -4.0454   9.6730   -0.1340   -3.6977
   9.6886   -0.1118   -3.3553   9.7094   -0.0976   -3.0146   9.7356   -0.0850   -2.6728
   9.7655   -0.0766   -2.3275   9.8082   -0.0867   -1.9848   9.8514   -0.1311   -1.6472
   9.8941   -0.1726   -1.3142   9.9501   -0.2513   -0.9944  10.0070   -0.3281   -0.6746
  10.0746   -0.4374   -0.3624  10.1520   -0.5773   -0.0602  10.2380   -0.7490    0.2211
  10.3291   -0.9431    0.4756  10.4341   -1.1520    0.7140  10.5426   -1.3763    0.9273
  10.6630   -1.6158    1.1076  10.7895   -1.8721    1.2643  10.9163   -2.1412    1.3855
  11.0561   -2.4183    1.4881  11.2079   -2.7047    1.5483  11.3721   -2.9992    1.5766
  11.5349   -3.2786    1.5588  11.6899   -3.5560    1.5077  11.8552   -3.8252    1.4274
  12.0123   -4.0781    1.3069  12.1705   -4.3116    1.1609  12.3151   -4.5258    0.9729
  12.4478   -4.7188    0.7542  12.5718   -4.8939    0.5184  12.6785   -5.0480    0.2642
   9.4715    0.0652  -12.5191   9.5400   -0.0476  -12.3488   9.6008   -0.1478  -12.1565
   9.6542   -0.2291  -11.9298   9.6870   -0.2995  -11.6823   9.7237   -0.3242  -11.4162
   9.7503   -0.3634  -11.1314   9.7722   -0.3929  -10.8386   9.7870   -0.4163  -10.5311
   9.7927   -0.4090  -10.2107   9.8066   -0.3977   -9.8852   9.8141   -0.4046   -9.5587
   9.8175   -0.3879   -9.2281   9.8152   -0.3787   -8.8969   9.8212   -0.3579   -8.5664
   9.8246   -0.3406   -8.2379   9.8221   -0.3027   -7.9014   9.8250   -0.2990   -7.5714
   9.8324   -0.2794   -7.2269   9.8346   -0.2827   -6.8887   9.8333   -0.2539   -6.5461
   9.8411   -0.2406   -6.2000   9.8433   -0.2270   -5.8557   9.8433   -0.2001   -5.5139
   9.8462   -0.1784   -5.1647   9.8531   -0.1655   -4.8158   9.8632   -0.1446   -4.4710
   9.8742   -0.1218   -4.1250   9.8858   -0.0999   -3.7801   9.9037   -0.0797   -3.4360
   9.9259   -0.0759   -3.0924   9.9505   -0.0653   -2.7473   9.9785   -0.0581   -2.4074
  10.0172   -0.0633   -2.0626  10.0587   -0.0777   -1.7186  10.1037   -0.1249   -1.3837
  10.1564   -0.1845   -1.0602  10.2101   -0.2543   -0.7339  10.2744   -0.3630   -0.4204
  10.3513   -0.4925   -0.1193  10.4349   -0.6548    0.1683  10.5270   -0.8441    0.4287
  10.6275   -1.0456    0.6634  10.7303   -1.2526    0.8955  10.8508   -1.4891    1.0885
  10.9787   -1.7432    1.2512  11.1105   -2.0071    1.3755  11.2433   -2.2801    1.4793
  11.3890   -2.5632    1.5424  11.5488   -2.8401    1.5773  11.7140   -3.1246    1.5645
  11.8743   -3.3964    1.5237  12.0338   -3.6663    1.4431  12.1946   -3.9146    1.3248
  12.3490   -4.1466    1.1724  12.4945   -4.3586    0.9879  12.6248   -4.5498    0.7695
  12.7514   -4.7179    0.5285  12.8532   -4.8673    0.2678   9.7394    0.0274  -12.7687
   9.8125   -0.0694  -12.5923   9.8683   -0.1496  -12.3831   9.9060   -0.2297  -12.1472
   9.9435   -0.2957  -11.8930   9.9717   -0.2908  -11.6101   9.9885   -0.3160  -11.3164
  10.0049   -0.3761  -11.0080  10.0163   -0.3908  -10.6855  10.0200   -0.3893  -10.3552
  10.0240   -0.3706  -10.0255  10.0340   -0.3711   -9.6911  10.0341   -0.3622   -9.3565
  10.0353   -0.3565   -9.0168  10.0367   -0.3539   -8.6797  10.0350   -0.2915   -8.3498
  10.0412   -0.2884   -8.0075  10.0422   -0.2788   -7.6652  10.0423   -0.2587   -7.3269
  10.0474   -0.2520   -6.9842  10.0445   -0.2240   -6.6359  10.0463   -0.2099   -6.2861
  10.0541   -0.1985   -5.9371  10.0560   -0.1763   -5.5875  10.0582   -0.1534   -5.2412
  10.0627   -0.1344   -4.8941  10.0725   -0.1167   -4.5452  10.0855   -0.0963   -4.1964
  10.0983   -0.0774   -3.8508  10.1168   -0.0653   -3.5035  10.1387   -0.0623   -3.1571
  10.1677   -0.0551   -2.8136  10.1942   -0.0440   -2.4719  10.2277   -0.0416   -2.1346
  10.2684   -0.0506   -1.7928  10.3166   -0.0791   -1.4505  10.3623   -0.1195   -1.1148
  10.4137   -0.1870   -0.7889  10.4752   -0.2846   -0.4743  10.5511   -0.4117   -0.1760
  10.6302   -0.5615    0.1107  10.7215   -0.7347    0.3784  10.8167   -0.9199    0.6390
  10.9212   -1.1238    0.8710  11.0375   -1.3550    1.0748  11.1614   -1.6028    1.2487
  11.2991   -1.8716    1.3797  11.4314   -2.1461    1.4813  11.5782   -2.4168    1.5523
  11.7307   -2.6941    1.5812  11.8955   -2.9594    1.5790  12.0550   -3.2396    1.5383
  12.2186   -3.5018    1.4638  12.3801   -3.7535    1.3380  12.5324   -3.9794    1.1803
  12.6725   -4.1918    1.0008  12.8050   -4.3798    0.7842  12.9187   -4.5461    0.5355
  13.0251   -4.6826    0.2704   9.9970   -0.0475  -13.0273  10.0764   -0.1079  -12.8352
  10.1257   -0.1747  -12.6142  10.1650   -0.2221  -12.3637  10.1952   -0.2450  -12.0930
  10.2144   -0.3041  -11.8004  10.2269   -0.3251  -11.4838  10.2318   -0.3460  -11.1627
  10.2393   -0.3538  -10.8276  10.2398   -0.3397  -10.4909  10.2517   -0.3428  -10.1549
  10.2522   -0.3293   -9.8158  10.2482   -0.3384   -9.4687  10.2484   -0.3329   -9.1265
  10.2484   -0.3039   -8.7849  10.2445   -0.2851   -8.4518  10.2544   -0.2663   -8.1043
  10.2478   -0.2465   -7.7580  10.2505   -0.2256   -7.4122  10.2528   -0.2166   -7.0602
  10.2563   -0.2099   -6.7102  10.2558   -0.1912   -6.3622  10.2640   -0.1856   -6.0099
  10.2672   -0.1659   -5.6619  10.2693   -0.1370   -5.3120  10.2751   -0.1187   -4.9612
  10.2838   -0.1028   -4.6114  10.2975   -0.0869   -4.2623  10.3115   -0.0737   -3.9133
  10.3297   -0.0637   -3.5673  10.3505   -0.0599   -3.2232  10.3805   -0.0564   -2.8768
  10.4129   -0.0453   -2.5354  10.4436   -0.0378   -2.1961  10.4777   -0.0353   -1.8590
  10.5234   -0.0420   -1.5188  10.5681   -0.0603   -1.1841  10.6179   -0.1195   -0.8563
  10.6768   -0.2072   -0.5421  10.7464   -0.3256   -0.2389  10.8246   -0.4608    0.0548
  10.9120   -0.6232    0.3370  11.0092   -0.8013    0.6013  11.1140   -0.9972    0.8380
  11.2247   -1.2164    1.0549  11.3494   -1.4679    1.2360  11.4855   -1.7279    1.3660
  11.6181   -1.9920    1.4763  11.7630   -2.2655    1.5525  11.9190   -2.5343    1.5897
  12.0769   -2.8093    1.5897  12.2417   -3.0794    1.5544  12.4031   -3.3530    1.4760
  12.5619   -3.5913    1.3560  12.7134   -3.8114    1.2010  12.8504   -4.0270    1.0171
  12.9810   -4.2137    0.7959  13.0885   -4.3659    0.5466  13.1859   -4.4933    0.2802
  10.2802   -0.0540  -13.2682  10.3490   -0.1170  -13.0709  10.3858   -0.2075  -12.8418
  10.4171   -0.2420  -12.5765  10.4415   -0.2605  -12.2850  10.4471   -0.2758  -11.9630
  10.4526   -0.3066  -11.6369  10.4556   -0.3255  -11.2996  10.4548   -0.3165  -10.9564
  10.4607   -0.3158  -10.6134  10.4603   -0.3096  -10.2645  10.4570   -0.2866   -9.9155
  10.4612   -0.3059   -9.5678  10.4506   -0.2793   -9.2178  10.4495   -0.2477   -8.8770
  10.4551   -0.2415   -8.5267  10.4511   -0.2198   -8.1853  10.4513   -0.2042   -7.8388
  10.4534   -0.1909   -7.4901  10.4581   -0.1854   -7.1357  10.4673   -0.1970   -6.7824
  10.4650   -0.1571   -6.4310  10.4702   -0.1602   -6.0819  10.4728   -0.1349   -5.7276
  10.4770   -0.1232   -5.3752  10.4853   -0.1022   -5.0238  10.4958   -0.0862   -4.6740
  10.5079   -0.0691   -4.3258  10.5240   -0.0582   -3.9780  10.5436   -0.0526   -3.6328
  10.5659   -0.0518   -3.2894  10.5915   -0.0496   -2.9480  10.6260   -0.0405   -2.6077
  10.6598   -0.0282   -2.2695  10.6904   -0.0139   -1.9318  10.7296   -0.0114   -1.5938
  10.7734   -0.0127   -1.2546  10.8227   -0.0561   -0.9210  10.8803   -0.1364   -0.6024
  10.9431   -0.2375   -0.2932  11.0158   -0.3585    0.0116  11.0994   -0.5052    0.2939
  11.1935   -0.6740    0.5565  11.2980   -0.8707    0.8070  11.4118   -1.0891    1.0266
  11.5353   -1.3229    1.2098  11.6677   -1.5758    1.3580  11.8061   -1.8384    1.4739
  11.9486   -2.1100    1.5495  12.1043   -2.3859    1.5953  12.2664   -2.6609    1.5989
  12.4273   -2.9318    1.5685  12.5820   -3.1923    1.4870  12.7449   -3.4312    1.3751
  12.8952   -3.6490    1.2195  13.0297   -3.8577    1.0318  13.1509   -4.0370    0.8066
  13.2588   -4.1838    0.5561  13.3467   -4.3041    0.2850  10.5565   -0.0862  -13.5212
  10.6144   -0.1570  -13.3099  10.6481   -0.2054  -13.0589  10.6708   -0.2458  -12.7731
  10.6693   -0.2706  -12.4500  10.6737   -0.2831  -12.1129  10.6742   -0.2923  -11.7693
  10.6726   -0.2919  -11.4217  10.6714   -0.2850  -11.0698  10.6725   -0.2756  -10.7151
  10.6708   -0.2686  -10.3598  10.6659   -0.2442  -10.0056  10.6636   -0.2418   -9.6591
  10.6633   -0.2521   -9.3143  10.6582   -0.2042   -8.9608  10.6559   -0.1785   -8.6168
  10.6524   -0.1716   -8.2667  10.6556   -0.1613   -7.9120  10.6559   -0.1472   -7.5560
  10.6578   -0.1340   -7.2010  10.6641   -0.1338   -6.8462  10.6699   -0.1211   -6.4949
  10.6742   -0.1163   -6.1408  10.6768   -0.1080   -5.7871  10.6820   -0.0989   -5.4339
  10.6934   -0.0816   -5.0823  10.7066   -0.0659   -4.7337  10.7188   -0.0504   -4.3853
  10.7341   -0.0407   -4.0385  10.7558   -0.0355   -3.6932  10.7826   -0.0337   -3.3522
  10.8072   -0.0330   -3.0136  10.8378   -0.0268   -2.6740  10.8738   -0.0138   -2.3354
  10.9058    0.0050   -1.9972  10.9376    0.0207   -1.6563  10.9795    0.0261   -1.3214
  11.0257    0.0035   -0.9855  11.0820   -0.0639   -0.6588  11.1389   -0.1489   -0.3401
  11.2078   -0.2598   -0.0373  11.2894   -0.3905    0.2540  11.3789   -0.5601    0.5291
  11.4848   -0.7505    0.7775  11.6015   -0.9606    0.9955  11.7225   -1.1913    1.1904
  11.8529   -1.4315    1.3482  11.9935   -1.6932    1.4645  12.1403   -1.9620    1.5444
  12.2940   -2.2298    1.5985  12.4509   -2.5048    1.6089  12.6098   -2.7734    1.5805
  12.7656   -3.0351    1.5078  12.9273   -3.2708    1.3893  13.0809   -3.4913    1.2409
  13.2079   -3.6907    1.0406  13.3208   -3.8599    0.8110  13.4262   -3.9990    0.5605
  13.4998   -4.1176    0.2862  10.8381   -0.1036  -13.7661  10.8843   -0.1457  -13.5359
  10.9087   -0.1946  -13.2604  10.9014   -0.2360  -12.9299  10.8980   -0.2413  -12.5864
  10.8898   -0.2599  -12.2373  10.8861   -0.2577  -11.8820  10.8864   -0.2596  -11.5237
  10.8809   -0.2488  -11.1637  10.8786   -0.2325  -10.8063  10.8738   -0.2161  -10.4477
  10.8718   -0.2136  -10.0919  10.8606   -0.1782   -9.7458  10.8713   -0.2084   -9.3843
  10.8509   -0.1470   -9.0437  10.8571   -0.1427   -8.6836  10.8548   -0.1078   -8.3272
  10.8525   -0.1065   -7.9686  10.8518   -0.0965   -7.6137  10.8581   -0.0881   -7.2583
  10.8646   -0.0838   -6.9025  10.8714   -0.0736   -6.5456  10.8782   -0.0717   -6.1915
  10.8802   -0.0658   -5.8389  10.8855   -0.0629   -5.4902  10.8982   -0.0526   -5.1407
  10.9124   -0.0404   -4.7907  10.9271   -0.0309   -4.4436  10.9430   -0.0220   -4.0985
  10.9648   -0.0177   -3.7543  10.9919   -0.0128   -3.4053  11.0240   -0.0072   -3.0638
  11.0524   -0.0005   -2.7245  11.0839    0.0103   -2.3872  11.1182    0.0321   -2.0490
  11.1494    0.0567   -1.7117  11.1846    0.0651   -1.3762  11.2286    0.0508   -1.0418
  11.2799    0.0074   -0.7140  11.3364   -0.0676   -0.3906  11.4044   -0.1666   -0.0765
  11.4834   -0.2956    0.2217  11.5704   -0.4525    0.4982  11.6754   -0.6335    0.7510
  11.7930   -0.8365    0.9741  11.9121   -1.0542    1.1703  12.0432   -1.2890    1.3387
  12.1813   -1.5453    1.4560  12.3266   -1.8096    1.5479  12.4817   -2.0762    1.6031
  12.6371   -2.3446    1.6256  12.7943   -2.6178    1.5970  12.9520   -2.8788    1.5219
  13.1129   -3.1119    1.4047  13.2629   -3.3293    1.2554  13.3896   -3.5219    1.0528
  13.4956   -3.6804    0.8213  13.5812   -3.8134    0.5696  13.6502   -3.9216    0.2892
  11.1120   -0.1334  -14.0068  11.1489   -0.1702  -13.7502  11.1320   -0.2008  -13.4084
  11.1251   -0.2276  -13.0564  11.1131   -0.2300  -12.6958  11.1027   -0.2364  -12.3354
  11.0927   -0.2259  -11.9704  11.0892   -0.2235  -11.6039  11.0852   -0.2063  -11.2386
  11.0850   -0.1989  -10.8785  11.0755   -0.1804  -10.5174  11.0720   -0.1652  -10.1575
  11.0713   -0.1423   -9.7981  11.0611   -0.1377   -9.4377  11.0546   -0.1085   -9.0831
  11.0525   -0.0726   -8.7254  11.0533   -0.0544   -8.3688  11.0497   -0.0411   -8.0110
  11.0530   -0.0460   -7.6575  11.0580   -0.0450   -7.3027  11.0653   -0.0421   -6.9449
  11.0740   -0.0379   -6.5907  11.0833   -0.0353   -6.2378  11.0885   -0.0337   -5.8863
  11.0921   -0.0304   -5.5353  11.1025   -0.0242   -5.1851  11.1181   -0.0155   -4.8367
  11.1343   -0.0085   -4.4912  11.1518   -0.0048   -4.1467  11.1729   -0.0003   -3.8011
  11.1990    0.0077   -3.4584  11.2328    0.0174   -3.1145  11.2656    0.0271   -2.7737
  11.2956    0.0388   -2.4372  11.3276    0.0569   -2.1023  11.3611    0.0796   -1.7660
  11.3945    0.0887   -1.4273  11.4344    0.0874   -1.0899  11.4847    0.0543   -0.7581
  11.5396   -0.0086   -0.4374  11.6062   -0.0931   -0.1279  11.6826   -0.2019    0.1710
  11.7676   -0.3460    0.4548  11.8725   -0.5212    0.7020  11.9828   -0.7063    0.9369
  12.1017   -0.9186    1.1441  12.2360   -1.1528    1.3249  12.3760   -1.4047    1.4529
  12.5183   -1.6638    1.5570  12.6696   -1.9296    1.6152  12.8248   -2.1906    1.6423
  12.9786   -2.4637    1.6147  13.1346   -2.7134    1.5313  13.2946   -2.9490    1.4232
  13.4416   -3.1714    1.2695  13.5678   -3.3504    1.0657  13.6699   -3.5042    0.8343
  13.7439   -3.6250    0.5737  13.7983   -3.7201    0.2951  11.3852   -0.1661  -14.2397
  11.3586   -0.1895  -13.8820  11.3499   -0.2057  -13.5157  11.3360   -0.2165  -13.1443
  11.3211   -0.2104  -12.7719  11.3092   -0.2113  -12.3998  11.3003   -0.1994  -12.0305
  11.2896   -0.1855  -11.6605  11.2836   -0.1681  -11.2905  11.2784   -0.1436  -10.9212
  11.2732   -0.1413  -10.5534  11.2723   -0.1253  -10.1949  11.2710   -0.1220   -9.8326
  11.2634   -0.0990   -9.4708  11.2566   -0.0673   -9.1132  11.2514   -0.0320   -8.7619
  11.2563   -0.0215   -8.4055  11.2552   -0.0162   -8.0484  11.2567   -0.0090   -7.6919
  11.2593   -0.0069   -7.3358  11.2683   -0.0076   -6.9810  11.2790   -0.0086   -6.6286
  11.2895   -0.0050   -6.2793  11.2966   -0.0036   -5.9295  11.3017   -0.0041   -5.5796
  11.3108    0.0020   -5.2331  11.3238    0.0111   -4.8889  11.3391    0.0159   -4.5408
  11.3583    0.0166   -4.1939  11.3821    0.0203   -3.8502  11.4075    0.0293   -3.5089
  11.4407    0.0405   -3.1725  11.4758    0.0526   -2.8374  11.5063    0.0664   -2.4993
  11.5361    0.0805   -2.1558  11.5721    0.0955   -1.8145  11.6048    0.1117   -1.4755
  11.6435    0.1140   -1.1411  11.6901    0.0921   -0.8162  11.7493    0.0488   -0.4981
  11.8116   -0.0173   -0.1896  11.8819   -0.1134    0.1124  11.9703   -0.2471    0.3919
  12.0670   -0.4048    0.6531  12.1717   -0.5824    0.8963  12.2907   -0.7893    1.1173
  12.4238   -1.0149    1.3036  12.5619   -1.2582    1.4553  12.7070   -1.5122    1.5617
  12.8554   -1.7764    1.6296  13.0137   -2.0453    1.6591  13.1668   -2.3038    1.6179
  13.3221   -2.5530    1.5452  13.4773   -2.7887    1.4317  13.6216   -2.9984    1.2843
  13.7471   -3.1775    1.0840  13.8332   -3.3128    0.8415  13.8996   -3.4339    0.5807
  13.9365   -3.5134    0.2926  11.5834   -0.1601  -14.3295  11.5703   -0.1996  -13.9492
  11.5537   -0.2074  -13.5667  11.5389   -0.2078  -13.1847  11.5242   -0.1939  -12.8058
  11.5113   -0.1851  -12.4319  11.4980   -0.1766  -12.0583  11.4881   -0.1541  -11.6875
  11.4850   -0.1448  -11.3183  11.4799   -0.1222  -10.9532  11.4776   -0.1153  -10.5868
  11.4717   -0.0947  -10.2213  11.4704   -0.0840   -9.8597  11.4629   -0.0639   -9.5064
  11.4592   -0.0408   -9.1469  11.4577   -0.0199   -8.7872  11.4583    0.0025   -8.4302
  11.4592    0.0041   -8.0737  11.4603    0.0103   -7.7189  11.4643    0.0126   -7.3664
  11.4736    0.0112   -7.0154  11.4851    0.0175   -6.6649  11.4963    0.0247   -6.3158
  11.5028    0.0245   -5.9649  11.5102    0.0242   -5.6151  11.5215    0.0304   -5.2684
  11.5322    0.0367   -4.9238  11.5455    0.0406   -4.5811  11.5650    0.0425   -4.2396
  11.5913    0.0444   -3.9002  11.6183    0.0532   -3.5634  11.6494    0.0634   -3.2265
  11.6844    0.0749   -2.8837  11.7160    0.0888   -2.5426  11.7456    0.1043   -2.2051
  11.7807    0.1204   -1.8665  11.8151    0.1259   -1.5286  11.8539    0.1286   -1.1982
  11.9038    0.1170   -0.8750  11.9600    0.0964   -0.5623  12.0214    0.0472   -0.2501
  12.0895   -0.0350    0.0512  12.1722   -0.1525    0.3344  12.2643   -0.2969    0.6058
  12.3679   -0.4674    0.8587  12.4819   -0.6683    1.0871  12.6064   -0.8831    1.2887
  12.7524   -1.1125    1.4486  12.8970   -1.3683    1.5626  13.0477   -1.6319    1.6319
  13.2035   -1.8917    1.6585  13.3575   -2.1478    1.6315  13.5115   -2.3990    1.5624
  13.6601   -2.6209    1.4411  13.8005   -2.8181    1.2793  13.9243   -3.0019    1.0961
  14.0037   -3.1277    0.8435  14.0527   -3.2419    0.5797  14.0669   -3.3066    0.2926
  11.7756   -0.1972  -14.2348  11.7711   -0.2016  -13.8838  11.7513   -0.2058  -13.5217
  11.7349   -0.1933  -13.1562  11.7206   -0.1735  -12.7896  11.7064   -0.1593  -12.4229
  11.6981   -0.1552  -12.0556  11.6902   -0.1297  -11.6890  11.6868   -0.1137  -11.3271
  11.6832   -0.0889  -10.9628  11.6796   -0.1048  -10.5961  11.6744   -0.0845  -10.2332
  11.6708   -0.0585   -9.8764  11.6690   -0.0423   -9.5137  11.6631   -0.0168   -9.1551
  11.6626   -0.0015   -8.7970  11.6636    0.0069   -8.4418  11.6645    0.0076   -8.0866
  11.6669    0.0073   -7.7336  11.6726    0.0215   -7.3826  11.6801    0.0281   -7.0353
  11.6930    0.0320   -6.6910  11.7034    0.0386   -6.3427  11.7103    0.0423   -5.9942
  11.7194    0.0474   -5.6476  11.7322    0.0528   -5.3054  11.7422    0.0571   -4.9636
  11.7531    0.0612   -4.6200  11.7727    0.0652   -4.2779  11.8013    0.0715   -3.9410
  11.8286    0.0807   -3.6017  11.8586    0.0864   -3.2629  11.8924    0.0926   -2.9272
  11.9246    0.1013   -2.5876  11.9580    0.1148   -2.2519  11.9936    0.1253   -1.9188
  12.0284    0.1313   -1.5880  12.0669    0.1376   -1.2596  12.1178    0.1394   -0.9410
  12.1743    0.1321   -0.6243  12.2332    0.0967   -0.3119  12.3005    0.0355   -0.0070
  12.3792   -0.0683    0.2836  12.4669   -0.2047    0.5583  12.5669   -0.3616    0.8202
  12.6698   -0.5520    1.0496  12.7967   -0.7500    1.2619  12.9398   -0.9844    1.4305
  13.0908   -1.2348    1.5547  13.2428   -1.4910    1.6261  13.3990   -1.7435    1.6503
  13.5556   -2.0008    1.6433  13.7041   -2.2443    1.5744  13.8554   -2.4568    1.4442
  13.9863   -2.6507    1.2864  14.1020   -2.8235    1.0830  14.1809   -2.9604    0.8441
  14.2003   -3.0459    0.5639  14.2006   -3.1051    0.2806  12.0311   -0.1820  -14.0039
  11.9751   -0.1760  -13.7503  11.9496   -0.1794  -13.4196  11.9341   -0.1780  -13.0798
  11.9196   -0.1505  -12.7286  11.9082   -0.1485  -12.3717  11.8971   -0.1338  -12.0124
  11.8937   -0.1238  -11.6536  11.8898   -0.0973  -11.3042  11.8830   -0.0746  -10.9468
  11.8802   -0.0788  -10.5877  11.8766   -0.0723  -10.2277  11.8749   -0.0608   -9.8682
  11.8732   -0.0384   -9.5105  11.8703   -0.0203   -9.1536  11.8701   -0.0050   -8.7983
  11.8706   -0.0013   -8.4444  11.8705   -0.0007   -8.0936  11.8741    0.0081   -7.7447
  11.8824    0.0205   -7.3985  11.8901    0.0292   -7.0537  11.8997    0.0382   -6.7082
  11.9104    0.0470   -6.3614  11.9189    0.0563   -6.0163  11.9277    0.0695   -5.6705
  11.9423    0.0739   -5.3279  11.9530    0.0731   -4.9843  11.9644    0.0740   -4.6438
  11.9860    0.0771   -4.3104  12.0135    0.0895   -3.9779  12.0392    0.0961   -3.6434
  12.0686    0.0968   -3.3077  12.1039    0.1027   -2.9741  12.1335    0.1120   -2.6422
  12.1687    0.1248   -2.3063  12.2066    0.1355   -1.9747  12.2432    0.1429   -1.6448
  12.2830    0.1536   -1.3219  12.3297    0.1650   -0.9971  12.3904    0.1628   -0.6805
  12.4483    0.1464   -0.3710  12.5123    0.1002   -0.0651  12.5863    0.0095    0.2313
  12.6708   -0.1142    0.5099  12.7628   -0.2590    0.7779  12.8707   -0.4390    1.0182
  12.9894   -0.6361    1.2321  13.1292   -0.8579    1.4082  13.2817   -1.1000    1.5343
  13.4395   -1.3523    1.6143  13.5990   -1.6072    1.6415  13.7525   -1.8545    1.6390
  13.9065   -2.0887    1.5631  14.0539   -2.2970    1.4490  14.1827   -2.4922    1.2833
  14.2815   -2.6496    1.0709  14.3486   -2.7836    0.8266  14.3582   -2.8624    0.5488
  14.3317   -2.8942    0.2731  12.2802   -0.1810  -13.7830  12.2233   -0.1790  -13.5448
  12.1710   -0.1830  -13.2848  12.1458   -0.1646  -12.9701  12.1253   -0.1433  -12.6450
  12.1161   -0.1344  -12.3011  12.1012   -0.1191  -11.9569  12.0986   -0.1056  -11.6105
  12.0943   -0.0932  -11.2619  12.0898   -0.0884  -10.9118  12.0830   -0.0898  -10.5579
  12.0812   -0.0749  -10.2030  12.0808   -0.0565   -9.8500  12.0798   -0.0447   -9.4961
  12.0766   -0.0348   -9.1440  12.0751   -0.0264   -8.7924  12.0788   -0.0183   -8.4418
  12.0792   -0.0133   -8.0950  12.0835   -0.0055   -7.7503  12.0907    0.0058   -7.4042
  12.0983    0.0170   -7.0583  12.1072    0.0318   -6.7158  12.1182    0.0481   -6.3736
  12.1283    0.0605   -6.0296  12.1372    0.0723   -5.6887  12.1516    0.0759   -5.3483
  12.1644    0.0766   -5.0099  12.1788    0.0798   -4.6747  12.2029    0.0827   -4.3420
  12.2302    0.0903   -4.0128  12.2546    0.1030   -3.6837  12.2797    0.1058   -3.3504
  12.3149    0.1123   -3.0186  12.3467    0.1214   -2.6844  12.3795    0.1335   -2.3561
  12.4183    0.1465   -2.0259  12.4599    0.1569   -1.7028  12.4978    0.1705   -1.3815
  12.5426    0.1842   -1.0634  12.6021    0.1893   -0.7422  12.6663    0.1882   -0.4274
  12.7265    0.1465   -0.1197  12.7977    0.0723    0.1775  12.8767   -0.0301    0.4685
  12.9632   -0.1685    0.7398  13.0651   -0.3259    0.9856  13.1813   -0.5165    1.2085
  13.3201   -0.7314    1.3878  13.4732   -0.9704    1.5282  13.6342   -1.2205    1.6001
  13.7997   -1.4725    1.6414  13.9616   -1.7162    1.6220  14.1121   -1.9383    1.5519
  14.2626   -2.1506    1.4377  14.3852   -2.3368    1.2757  14.4688   -2.4835    1.0547
  14.5100   -2.5961    0.8057  14.5027   -2.6673    0.5349  14.4608   -2.6802    0.2632
  12.5218   -0.2195  -13.5973  12.4462   -0.2487  -13.3671  12.4070   -0.2193  -13.1051
  12.3629   -0.1620  -12.8385  12.3395   -0.1502  -12.5380  12.3229   -0.1340  -12.2106
  12.3156   -0.1170  -11.8819  12.3106   -0.1071  -11.5433  12.3026   -0.1062  -11.2029
  12.2940   -0.1007  -10.8607  12.2888   -0.0968  -10.5134  12.2863   -0.0887  -10.1652
  12.2872   -0.0719   -9.8159  12.2851   -0.0567   -9.4671  12.2841   -0.0504   -9.1181
  12.2841   -0.0440   -8.7722  12.2878   -0.0348   -8.4292  12.2886   -0.0266   -8.0845
  12.2938   -0.0169   -7.7404  12.2991   -0.0096   -7.3989  12.3055    0.0040   -7.0567
  12.3169    0.0221   -6.7156  12.3275    0.0409   -6.3769  12.3391    0.0522   -6.0384
  12.3492    0.0618   -5.7028  12.3620    0.0668   -5.3684  12.3778    0.0695   -5.0353
  12.3942    0.0742   -4.7056  12.4178    0.0834   -4.3755  12.4464    0.0966   -4.0415
  12.4710    0.1069   -3.7079  12.4966    0.1109   -3.3810  12.5273    0.1173   -3.0544
  12.5602    0.1286   -2.7310  12.5935    0.1416   -2.4041  12.6295    0.1537   -2.0808
  12.6722    0.1723   -1.7541  12.7141    0.1857   -1.4326  12.7599    0.2009   -1.1157
  12.8166    0.2040   -0.8008  12.8806    0.2151   -0.4827  12.9449    0.1686   -0.1750
  13.0128    0.1164    0.1236  13.0843    0.0318    0.4172  13.1676   -0.0791    0.6957
  13.2651   -0.2238    0.9587  13.3765   -0.3950    1.1912  13.5147   -0.6133    1.3751
  13.6631   -0.8397    1.5266  13.8293   -1.0890    1.6056  13.9935   -1.3345    1.6393
  14.1631   -1.5714    1.6159  14.3206   -1.7953    1.5449  14.4567   -1.9919    1.4152
  14.5857   -2.1798    1.2542  14.6603   -2.3207    1.0362  14.6768   -2.4160    0.7774
  14.6550   -2.4719    0.5112  14.5905   -2.4711    0.2519  12.7549   -0.2630  -13.4426
  12.6819   -0.2944  -13.2052  12.6289   -0.2505  -12.9539  12.5765   -0.2348  -12.6875
  12.5528   -0.1879  -12.4012  12.5376   -0.1594  -12.1048  12.5254   -0.1319  -11.7813
  12.5192   -0.1235  -11.4542  12.5128   -0.1127  -11.1233  12.5025   -0.1074  -10.7862
  12.4953   -0.1035  -10.4482  12.4948   -0.0980  -10.1077  12.4952   -0.0830   -9.7664
  12.4900   -0.0772   -9.4230  12.4933   -0.0696   -9.0806  12.4960   -0.0557   -8.7404
  12.4994   -0.0412   -8.4005  12.5005   -0.0339   -8.0627  12.5036   -0.0269   -7.7270
  12.5101   -0.0170   -7.3893  12.5160   -0.0029   -7.0526  12.5259    0.0176   -6.7147
  12.5378    0.0342   -6.3730  12.5509    0.0446   -6.0360  12.5636    0.0522   -5.7035
  12.5766    0.0567   -5.3738  12.5943    0.0602   -5.0474  12.6112    0.0670   -4.7218
  12.6337    0.0760   -4.3944  12.6611    0.0901   -4.0694  12.6878    0.1032   -3.7448
  12.7148    0.1100   -3.4197  12.7441    0.1179   -3.0991  12.7731    0.1376   -2.7722
  12.8082    0.1525   -2.4513  12.8419    0.1642   -2.1268  12.8825    0.1824   -1.8060
  12.9291    0.1996   -1.4864  12.9789    0.2092   -1.1735  13.0318    0.2171   -0.8595
  13.0944    0.2206   -0.5463  13.1608    0.1922   -0.2376  13.2266    0.1651    0.0668
  13.2948    0.0939    0.3590  13.3734   -0.0050    0.6466  13.4701   -0.1387    0.9137
  13.5871   -0.3088    1.1564  13.7154   -0.5088    1.3553  13.8676   -0.7361    1.4981
  14.0310   -0.9701    1.5974  14.2016   -1.2127    1.6203  14.3711   -1.4383    1.6026
  14.5321   -1.6533    1.5410  14.6591   -1.8406    1.3845  14.7828   -2.0178    1.2199
  14.8461   -2.1509    0.9924  14.8350   -2.2262    0.7420  14.7899   -2.2592    0.4826
  14.7096   -2.2532    0.2353  12.9740   -0.3664  -13.2977  12.9077   -0.3370  -13.0543
  12.8615   -0.2667  -12.8049  12.8081   -0.2422  -12.5456  12.7789   -0.2091  -12.2684
  12.7555   -0.1705  -11.9770  12.7384   -0.1444  -11.6748  12.7320   -0.1235  -11.3566
  12.7230   -0.1182  -11.0334  12.7105   -0.1106  -10.7048  12.7060   -0.1048  -10.3743
  12.7090   -0.0944  -10.0434  12.7052   -0.0888   -9.7140  12.7008   -0.0810   -9.3830
  12.7049   -0.0688   -9.0492  12.7096   -0.0544   -8.7126  12.7142   -0.0455   -8.3746
  12.7170   -0.0307   -8.0449  12.7181   -0.0253   -7.7201  12.7208   -0.0142   -7.3901
  12.7295   -0.0019   -7.0582  12.7391    0.0140   -6.7275  12.7474    0.0274   -6.3970
  12.7626    0.0395   -6.0637  12.7778    0.0511   -5.7326  12.7930    0.0550   -5.4064
  12.8085    0.0563   -5.0795  12.8270    0.0619   -4.7509  12.8494    0.0722   -4.4229
  12.8786    0.0883   -4.0959  12.9065    0.1014   -3.7730  12.9358    0.1107   -3.4551
  12.9594    0.1188   -3.1328  12.9869    0.1429   -2.8116  13.0234    0.1628   -2.4888
  13.0583    0.1720   -2.1723  13.0972    0.1856   -1.8591  13.1448    0.2032   -1.5486
  13.1955    0.2109   -1.2338  13.2487    0.2130   -0.9219  13.3077    0.2105   -0.6136
  13.3731    0.2146   -0.2984  13.4413    0.1990    0.0066  13.5062    0.1512    0.3078
  13.5813    0.0697    0.6030  13.6775   -0.0700    0.8690  13.7900   -0.2163    1.1192
  13.9200   -0.4075    1.3251  14.0625   -0.6165    1.4987  14.2344   -0.8609    1.5687
  14.4133   -1.0914    1.6192  14.5898   -1.3098    1.5812  14.7416   -1.5111    1.4808
  14.8764   -1.6986    1.3558  14.9727   -1.8549    1.1627  15.0322   -1.9764    0.9400
  14.9937   -2.0314    0.6832  14.9189   -2.0392    0.4429  14.8241   -2.0285    0.2037
  13.1955   -0.4278  -13.1483  13.1335   -0.3722  -12.9136  13.0820   -0.3256  -12.6680
  13.0398   -0.2749  -12.4119  13.0065   -0.2226  -12.1458  12.9767   -0.1914  -11.8621
  12.9587   -0.1657  -11.5685  12.9465   -0.1427  -11.2661  12.9325   -0.1305  -10.9524
  12.9235   -0.1139  -10.6337  12.9181   -0.1033  -10.3134  12.9234   -0.0892   -9.9887
  12.9203   -0.0794   -9.6645  12.9142   -0.0761   -9.3416  12.9177   -0.0530   -9.0158
  12.9242   -0.0356   -8.6881  12.9293   -0.0208   -8.3683  12.9336   -0.0220   -8.0436
  12.9333   -0.0151   -7.7190  12.9344   -0.0170   -7.3960  12.9456   -0.0010   -7.0703
  12.9549    0.0117   -6.7411  12.9628    0.0214   -6.4121  12.9760    0.0349   -6.0835
  12.9922    0.0474   -5.7544  13.0091    0.0556   -5.4242  13.0236    0.0612   -5.0979
  13.0430    0.0747   -4.7759  13.0667    0.0871   -4.4564  13.0943    0.0979   -4.1342
  13.1237    0.1083   -3.8096  13.1543    0.1143   -3.4860  13.1750    0.1237   -3.1662
  13.2043    0.1463   -2.8511  13.2388    0.1654   -2.5372  13.2771    0.1781   -2.2239
  13.3174    0.1851   -1.9149  13.3629    0.1978   -1.6021  13.4093    0.1992   -1.2869
  13.4660    0.1992   -0.9749  13.5252    0.2031   -0.6653  13.5835    0.2130   -0.3579
  13.6536    0.2127   -0.0437  13.7190    0.1913    0.2596  13.7959    0.1182    0.5482
  13.8814    0.0092    0.8197  13.9925   -0.1295    1.0769  14.1210   -0.3122    1.2909
  14.2683   -0.5194    1.4569  14.4315   -0.7444    1.5523  14.6206   -0.9650    1.5997
  14.8010   -1.1733    1.5509  14.9499   -1.3633    1.4299  15.0774   -1.5407    1.2856
  15.1518   -1.6742    1.0868  15.1835   -1.7778    0.8597  15.1459   -1.8224    0.6194
  15.0407   -1.8192    0.3900  14.9174   -1.7858    0.1788  13.4217   -0.4830  -13.0164
  13.3591   -0.4301  -12.7906  13.3085   -0.3494  -12.5521  13.2688   -0.3103  -12.2934
  13.2308   -0.2602  -12.0328  13.2009   -0.2216  -11.7591  13.1784   -0.1950  -11.4728
  13.1617   -0.1776  -11.1754  13.1441   -0.1558  -10.8792  13.1351   -0.1450  -10.5737
  13.1306   -0.1248  -10.2663  13.1330   -0.1332   -9.9525  13.1317   -0.1100   -9.6322
  13.1282   -0.0841   -9.3062  13.1336   -0.0580   -8.9845  13.1415   -0.0503   -8.6653
  13.1490   -0.0326   -8.3447  13.1540   -0.0096   -8.0304  13.1553   -0.0091   -7.7132
  13.1511   -0.0124   -7.3954  13.1621   -0.0111   -7.0722  13.1727   -0.0016   -6.7472
  13.1807    0.0207   -6.4224  13.1912    0.0343   -6.0962  13.2082    0.0413   -5.7685
  13.2251    0.0479   -5.4474  13.2404    0.0554   -5.1275  13.2622    0.0704   -4.8104
  13.2851    0.0862   -4.4942  13.3109    0.0973   -4.1728  13.3381    0.1029   -3.8496
  13.3680    0.1131   -3.5297  13.3940    0.1146   -3.2122  13.4237    0.1286   -2.8995
  13.4561    0.1412   -2.5855  13.4959    0.1668   -2.2716  13.5401    0.1881   -1.9634
  13.5809    0.1917   -1.6517  13.6256    0.1916   -1.3405  13.6808    0.1844   -1.0319
  13.7400    0.1969   -0.7246  13.7988    0.2028   -0.4191  13.8593    0.2056   -0.1139
  13.9310    0.1742    0.1887  14.0050    0.1145    0.4781  14.0945    0.0269    0.7582
  14.1978   -0.0732    1.0291  14.3247   -0.2272    1.2652  14.4762   -0.4284    1.4338
  14.6463   -0.6427    1.5498  14.8315   -0.8446    1.5601  15.0133   -1.0408    1.5154
  15.1602   -1.2171    1.3867  15.2661   -1.3662    1.2055  15.3298   -1.4904    0.9995
  15.3245   -1.5580    0.7715  15.2908   -1.6061    0.5396  15.1693   -1.5947    0.3337
  15.0061   -1.5477    0.1505  13.6326   -0.6021  -12.9197  13.5462   -0.5455  -12.6839
  13.5038   -0.4619  -12.4449  13.4719   -0.4139  -12.1873  13.4455   -0.3359  -11.9309
  13.4128   -0.3007  -11.6601  13.3940   -0.2612  -11.3813  13.3744   -0.2216  -11.0973
  13.3552   -0.2162  -10.7995  13.3483   -0.1763  -10.5063  13.3483   -0.1636  -10.2043
  13.3447   -0.1672   -9.8993  13.3414   -0.1429   -9.5852  13.3425   -0.1269   -9.2720
  13.3424   -0.1250   -8.9566  13.3415   -0.1311   -8.6395  13.3619   -0.0959   -8.3273
  13.3723   -0.0553   -8.0132  13.3717   -0.0476   -7.6978  13.3712   -0.0444   -7.3792
  13.3793   -0.0400   -7.0626  13.3930   -0.0245   -6.7434  13.3975   -0.0127   -6.4232
  13.4083    0.0069   -6.1028  13.4255    0.0158   -5.7860  13.4419    0.0298   -5.4699
  13.4597    0.0458   -5.1524  13.4787    0.0550   -4.8339  13.5035    0.0659   -4.5171
  13.5269    0.0773   -4.2047  13.5532    0.0830   -3.8915  13.5799    0.0923   -3.5737
  13.6131    0.0977   -3.2596  13.6402    0.1018   -2.9423  13.6737    0.1173   -2.6256
  13.7141    0.1425   -2.3173  13.7579    0.1627   -2.0074  13.8026    0.1761   -1.7018
  13.8458    0.1880   -1.3945  13.8971    0.1776   -1.0941  13.9541    0.1795   -0.7909
  14.0129    0.1687   -0.4889  14.0634    0.1529   -0.1920  14.1268    0.1144    0.1083
  14.2107    0.1101    0.4019  14.3021    0.0446    0.6888  14.4012   -0.0522    0.9599
  14.5297   -0.1782    1.2021  14.6763   -0.3567    1.3755  14.8536   -0.5352    1.5117
  15.0547   -0.7348    1.5440  15.2403   -0.9160    1.4567  15.3779   -1.0691    1.3081
  15.4543   -1.1883    1.1094  15.5130   -1.3002    0.9039  15.4816   -1.3430    0.6703
  15.4211   -1.3711    0.4470  15.2725   -1.3526    0.2625  15.0812   -1.3073    0.1197
  13.7935   -0.7487  -12.8147  13.7280   -0.6827  -12.5857  13.6822   -0.6111  -12.3529
  13.6505   -0.5380  -12.1059  13.6303   -0.4753  -11.8430  13.5972   -0.4299  -11.5780
  13.5800   -0.3784  -11.2995  13.5630   -0.3364  -11.0143  13.5572   -0.2989  -10.7251
  13.5505   -0.2662  -10.4350  13.5536   -0.2459  -10.1406  13.5517   -0.2318   -9.8361
  13.5480   -0.2257   -9.5296  13.5420   -0.2216   -9.2206  13.5395   -0.2261   -8.9136
  13.5457   -0.2245   -8.6090  13.5636   -0.1890   -8.3077  13.5789   -0.1480   -8.0060
  13.5779   -0.1323   -7.6965  13.5773   -0.1272   -7.3831  13.5859   -0.1244   -7.0633
  13.5968   -0.1061   -6.7462  13.6086   -0.0787   -6.4264  13.6211   -0.0533   -6.1126
  13.6410   -0.0317   -5.7970  13.6522   -0.0283   -5.4817  13.6682   -0.0187   -5.1670
  13.6907    0.0097   -4.8522  13.7205    0.0328   -4.5411  13.7424    0.0346   -4.2289
  13.7676    0.0403   -3.9140  13.7925    0.0386   -3.6041  13.8222    0.0435   -3.2870
  13.8556    0.0565   -2.9720  13.8885    0.0807   -2.6671  13.9326    0.1180   -2.3566
  13.9755    0.1279   -2.0474  14.0111    0.1134   -1.7484  14.0585    0.1206   -1.4487
  14.1094    0.1183   -1.1414  14.1600    0.1135   -0.8471  14.2092    0.0777   -0.5431
  14.2675    0.0743   -0.2618  14.3184    0.0370    0.0233  14.4027    0.0508    0.3123
  14.4972    0.0298    0.6084  14.6016   -0.0561    0.8844  14.7310   -0.1413    1.1363
  14.8870   -0.2900    1.3201  15.0701   -0.4454    1.4769  15.2768   -0.6207    1.5052
  15.4546   -0.7722    1.3904  15.5790   -0.9086    1.2201  15.6603   -1.0073    1.0117
  15.6798   -1.0948    0.7928  15.6149   -1.1060    0.5674  15.5203   -1.1175    0.3570
  15.3517   -1.0977    0.1937  15.1474   -1.0561    0.0757  13.8526   -0.9760  -12.7329
  13.8549   -0.8795  -12.4934  13.8307   -0.7909  -12.2614  13.8034   -0.7095  -12.0228
  13.8083   -0.6095  -11.7736  13.7764   -0.5566  -11.4986  13.7653   -0.4988  -11.2200
  13.7545   -0.4468  -10.9417  13.7409   -0.4221  -10.6618  13.7362   -0.3895  -10.3871
  13.7541   -0.3425  -10.0799  13.7604   -0.3150   -9.7891  13.7503   -0.3196   -9.4894
  13.7408   -0.3347   -9.1956  13.7294   -0.3573   -8.8914  13.7477   -0.3351   -8.5890
  13.7637   -0.3018   -8.2840  13.7820   -0.2577   -7.9890  13.7762   -0.2468   -7.6847
  13.7822   -0.2279   -7.3768  13.7898   -0.2177   -7.0672  13.7919   -0.1979   -6.7494
  13.8037   -0.1798   -6.4265  13.8175   -0.1552   -6.1064  13.8323   -0.1505   -5.8024
  13.8512   -0.1189   -5.4941  13.8716   -0.0960   -5.1806  13.8908   -0.0755   -4.8646
  13.9295   -0.0470   -4.5540  13.9520   -0.0342   -4.2480  13.9763   -0.0186   -3.9373
  14.0052   -0.0341   -3.6215  14.0275   -0.0240   -3.3124  14.0681   -0.0106   -3.0060
  14.1038    0.0309   -2.7073  14.1402    0.0478   -2.4014  14.1845    0.0556   -2.0992
  14.2232    0.0445   -1.7933  14.2700    0.0663   -1.4953  14.3277    0.0878   -1.1930
  14.3755    0.0495   -0.8903  14.4296    0.0364   -0.6057  14.4843    0.0240   -0.3236
  14.5271   -0.0288   -0.0573  14.5930   -0.0261    0.2382  14.6849   -0.0047    0.5191
  14.7856   -0.0738    0.7875  14.9222   -0.1265    1.0447  15.0845   -0.2210    1.2738
  15.2712   -0.3339    1.4441  15.4854   -0.4867    1.4442  15.6626   -0.6228    1.3182
  15.7637   -0.7231    1.1306  15.8315   -0.8072    0.9141  15.8216   -0.8629    0.6875
  15.7510   -0.8687    0.4551  15.6178   -0.8668    0.2534  15.4238   -0.8369    0.1194
  15.2016   -0.7942    0.0372  13.9881   -1.1626  -12.6654  13.9624   -1.0919  -12.4180
  13.9602   -0.9864  -12.1734  13.9635   -0.8702  -11.9381  13.9509   -0.7833  -11.6860
  13.9406   -0.6941  -11.4272  13.9425   -0.6280  -11.1590  13.9191   -0.5992  -10.8842
  13.9271   -0.5398  -10.6115  13.9258   -0.5015  -10.3240  13.9095   -0.5058  -10.0372
  13.9475   -0.4493   -9.7483  13.9550   -0.4354   -9.4646  13.9312   -0.4589   -9.1734
  13.9269   -0.4863   -8.8762  13.9368   -0.4647   -8.5742  13.9543   -0.4265   -8.2679
  13.9759   -0.3823   -7.9597  13.9846   -0.3459   -7.6569  13.9925   -0.3277   -7.3575
  13.9885   -0.3154   -7.0474  13.9915   -0.2900   -6.7336  14.0051   -0.2462   -6.4175
  14.0174   -0.2511   -6.1124  14.0326   -0.2465   -5.7944  14.0498   -0.2130   -5.4892
  14.0700   -0.1916   -5.1842  14.0945   -0.1650   -4.8814  14.1279   -0.1277   -4.5764
  14.1610   -0.1241   -4.2603  14.1916   -0.0639   -3.9626  14.2153   -0.0740   -3.6553
  14.2454   -0.0758   -3.3461  14.2834   -0.0619   -3.0369  14.3104   -0.0604   -2.7313
  14.3476   -0.0380   -2.4374  14.3901   -0.0249   -2.1367  14.4299   -0.0403   -1.8360
  14.4801   -0.0058   -1.5306  14.5388    0.0133   -1.2431  14.5960    0.0123   -0.9585
  14.6453   -0.0319   -0.6651  14.7035   -0.0432   -0.3824  14.7484   -0.0473   -0.1005
  14.8031   -0.0572    0.1584  14.8733   -0.0809    0.4514  14.9806   -0.0934    0.7210
  15.1176   -0.1017    0.9777  15.2721   -0.1321    1.2192  15.4626   -0.1969    1.4058
  15.6814   -0.3336    1.3841  15.8568   -0.4520    1.2329  15.9456   -0.5282    1.0235
  15.9896   -0.5831    0.8038  15.9608   -0.6120    0.5807  15.8563   -0.6159    0.3741
  15.6976   -0.6044    0.1936  15.4871   -0.5703    0.0689  15.2404   -0.5383   -0.0022
  14.2035   -1.2808  -12.6502  14.1710   -1.1983  -12.3932  14.1493   -1.1240  -12.1241
  14.1419   -1.0215  -11.8719  14.1334   -0.9164  -11.6251  14.1307   -0.8337  -11.3745
  14.1117   -0.7792  -11.1117  14.1163   -0.7233  -10.8359  14.1116   -0.6579  -10.5611
  14.1270   -0.6044  -10.2958  14.1301   -0.5880  -10.0134  14.1482   -0.5726   -9.7347
  14.1564   -0.5456   -9.4475  14.1533   -0.5183   -9.1581  14.1481   -0.5159   -8.8619
  14.1519   -0.5025   -8.5656  14.1641   -0.4909   -8.2617  14.1865   -0.4634   -7.9557
  14.2002   -0.4272   -7.6498  14.1999   -0.4058   -7.3435  14.2032   -0.3714   -7.0339
  14.2015   -0.3318   -6.7244  14.2132   -0.3169   -6.4198  14.2301   -0.2742   -6.1062
  14.2421   -0.2884   -5.8031  14.2645   -0.3036   -5.4965  14.2736   -0.2496   -5.2011
  14.3169   -0.2008   -4.8916  14.3363   -0.1810   -4.5942  14.3764   -0.1617   -4.2905
  14.4013   -0.1541   -3.9802  14.4296   -0.1381   -3.6802  14.4613   -0.1261   -3.3781
  14.4865   -0.1422   -3.0807  14.5251   -0.1317   -2.7784  14.5582   -0.1060   -2.4807
  14.6003   -0.0990   -2.1756  14.6487   -0.0595   -1.8681  14.6955   -0.0456   -1.5683
  14.7661   -0.0608   -1.2856  14.8152   -0.0356   -0.9963  14.8733   -0.0299   -0.7117
  14.9238   -0.0855   -0.4214  14.9801   -0.0919   -0.1615  15.0281   -0.0627    0.1322
  15.0912   -0.0733    0.4026  15.1805   -0.0561    0.6738  15.2882   -0.0062    0.9315
  15.4291    0.0063    1.1717  15.6392   -0.0445    1.3476  15.8677   -0.1660    1.3082
  16.0365   -0.2585    1.1575  16.0970   -0.2970    0.9332  16.1089   -0.3307    0.7079
  16.0789   -0.3500    0.4743  15.9246   -0.3507    0.2934  15.7599   -0.3390    0.1077
  15.5249   -0.3068    0.0385  15.2627   -0.2924   -0.0163 -14.6844    0.2646    0.1729
 -14.3762    0.2702    0.3475 -14.0600    0.2859    0.5160 -13.7488    0.3230    0.6871
 -13.4231    0.3533    0.8320 -13.0887    0.3734    0.9568 -12.7673    0.4076    1.1088
 -12.4275    0.4445    1.2272 -12.0756    0.4836    1.3123 -11.7192    0.5198    1.3808
 -11.3669    0.5695    1.4186 -11.0083    0.6161    1.4397 -10.6474    0.6646    1.4322
 -10.2876    0.7164    1.4204  -9.9296    0.7682    1.3919  -9.5778    0.8143    1.3386
  -9.2291    0.8704    1.2713  -8.8846    0.9291    1.1773  -8.5495    0.9773    1.0587
  -8.2163    1.0339    0.9382  -7.8940    1.0882    0.7942  -7.5803    1.1489    0.6299
  -7.2824    1.2010    0.4467  -6.9988    1.2572    0.2488  -6.7253    1.3045    0.0303
  -6.4709    1.3599   -0.2044  -6.2316    1.4011   -0.4473  -6.0145    1.4444   -0.6986
  -5.8059    1.4899   -0.9536  -5.6012    1.5306   -1.2120  -5.4253    1.5761   -1.4803
  -5.2515    1.6057   -1.7536  -5.0990    1.6418   -2.0413  -4.9751    1.6641   -2.3287
  -4.8489    1.6804   -2.6139  -4.7418    1.6889   -2.9025  -4.6461    1.6955   -3.1826
  -4.5859    1.6935   -3.4876  -4.5321    1.6912   -3.7792  -4.4970    1.6613   -4.0600
  -4.4860    1.6252   -4.3569  -4.4833    1.5832   -4.6400  -4.4866    1.5373   -4.9278
  -4.4887    1.5021   -5.2205  -4.4937    1.4556   -5.5040  -4.5105    1.4096   -5.7750
  -4.5009    1.3715   -6.0529  -4.5085    1.3267   -6.3333  -4.5173    1.2757   -6.6044
  -4.5164    1.2192   -6.8655  -4.5069    1.1732   -7.1264  -4.4912    1.1212   -7.3816
  -4.4848    1.0607   -7.6300  -4.4520    0.9983   -7.8688  -4.4161    0.9423   -8.1129
  -4.3765    0.8876   -8.3527  -4.3159    0.8353   -8.5827  -4.2409    0.7905   -8.8142
  -4.1550    0.7361   -9.0387 -14.6707    0.5071    0.1768 -14.3619    0.5062    0.3555
 -14.0543    0.5188    0.5217 -13.7516    0.5507    0.7041 -13.4245    0.5816    0.8399
 -13.0994    0.5986    0.9775 -12.7648    0.6273    1.1129 -12.4295    0.6685    1.2341
 -12.0777    0.6983    1.3183 -11.7254    0.7402    1.3920 -11.3672    0.7828    1.4319
 -11.0104    0.8346    1.4497 -10.6528    0.8811    1.4389 -10.2956    0.9357    1.4149
  -9.9406    0.9831    1.3735  -9.5862    1.0355    1.3235  -9.2408    1.0878    1.2545
  -8.8992    1.1454    1.1525  -8.5697    1.2006    1.0314  -8.2410    1.2517    0.8973
  -7.9202    1.3118    0.7516  -7.6162    1.3677    0.5724  -7.3184    1.4206    0.3833
  -7.0372    1.4827    0.1837  -6.7826    1.5328   -0.0457  -6.5338    1.5801   -0.2829
  -6.3042    1.6222   -0.5322  -6.0867    1.6734   -0.7877  -5.8768    1.7210   -1.0453
  -5.6799    1.7614   -1.3074  -5.5131    1.8056   -1.5830  -5.3555    1.8342   -1.8640
  -5.2168    1.8587   -2.1493  -5.0899    1.8820   -2.4478  -4.9823    1.8942   -2.7454
  -4.8831    1.9087   -3.0248  -4.7864    1.9189   -3.3130  -4.7278    1.9110   -3.6064
  -4.6914    1.9082   -3.8946  -4.6575    1.8704   -4.1859  -4.6276    1.8388   -4.4811
  -4.6317    1.7964   -4.7843  -4.6483    1.7338   -5.0736  -4.6428    1.6980   -5.3536
  -4.6607    1.6516   -5.6398  -4.6623    1.6083   -5.9240  -4.6547    1.5663   -6.1993
  -4.6485    1.5246   -6.4760  -4.6604    1.4773   -6.7497  -4.6525    1.4264   -7.0042
  -4.6474    1.3707   -7.2638  -4.6388    1.3232   -7.5216  -4.6328    1.2540   -7.7675
  -4.6084    1.1858   -8.0102  -4.5888    1.1167   -8.2449  -4.5526    1.0567   -8.4819
  -4.4871    1.0055   -8.7089  -4.4278    0.9330   -8.9347  -4.3442    0.8758   -9.1536
 -14.6486    0.7455    0.1818 -14.3464    0.7461    0.3616 -14.0429    0.7560    0.5399
 -13.7417    0.7808    0.7123 -13.4226    0.8054    0.8671 -13.0875    0.8217    0.9963
 -12.7559    0.8508    1.1188 -12.4205    0.8860    1.2419 -12.0755    0.9237    1.3411
 -11.7181    0.9553    1.4024 -11.3662    1.0041    1.4493 -11.0095    1.0513    1.4616
 -10.6538    1.1034    1.4507 -10.3002    1.1544    1.4178  -9.9440    1.2034    1.3761
  -9.5947    1.2563    1.3116  -9.2520    1.3044    1.2294  -8.9148    1.3628    1.1285
  -8.5819    1.4162    0.9974  -8.2629    1.4731    0.8497  -7.9490    1.5318    0.6968
  -7.6556    1.5876    0.5155  -7.3638    1.6391    0.3216  -7.0874    1.6966    0.1069
  -6.8358    1.7538   -0.1281  -6.5989    1.7997   -0.3668  -6.3747    1.8376   -0.6181
  -6.1612    1.8824   -0.8831  -5.9584    1.9373   -1.1464  -5.7712    1.9841   -1.4084
  -5.6157    2.0257   -1.6934  -5.4667    2.0484   -1.9859  -5.3352    2.0659   -2.2796
  -5.2253    2.0863   -2.5699  -5.1247    2.1037   -2.8630  -5.0381    2.1044   -3.1645
  -4.9543    2.1162   -3.4472  -4.8814    2.1246   -3.7442  -4.8304    2.1135   -4.0404
  -4.7855    2.0944   -4.3320  -4.7658    2.0540   -4.6329  -4.7619    2.0051   -4.9288
  -4.7560    1.9670   -5.2232  -4.7709    1.9106   -5.5090  -4.7750    1.8721   -5.7933
  -4.7734    1.8282   -6.0777  -4.7874    1.7759   -6.3494  -4.7915    1.7283   -6.6232
  -4.7860    1.6871   -6.8952  -4.7865    1.6337   -7.1561  -4.7919    1.5716   -7.4104
  -4.7870    1.5124   -7.6686  -4.7722    1.4515   -7.9201  -4.7683    1.3716   -8.1551
  -4.7445    1.3011   -8.3906  -4.7127    1.2406   -8.6278  -4.6533    1.1746   -8.8491
  -4.6019    1.0923   -9.0693  -4.5189    1.0425   -9.2870 -14.6248    0.9863    0.1913
 -14.3277    0.9904    0.3738 -14.0367    0.9993    0.5586 -13.7282    1.0119    0.7259
 -13.4110    1.0281    0.8919 -13.0764    1.0443    1.0119 -12.7451    1.0800    1.1442
 -12.4096    1.1069    1.2623 -12.0683    1.1419    1.3574 -11.7148    1.1730    1.4130
 -11.3614    1.2265    1.4587 -11.0086    1.2713    1.4690 -10.6514    1.3237    1.4583
 -10.2983    1.3753    1.4105  -9.9494    1.4236    1.3617  -9.6043    1.4719    1.2860
  -9.2619    1.5234    1.1962  -8.9236    1.5830    1.0942  -8.5998    1.6343    0.9607
  -8.2874    1.6901    0.8045  -7.9808    1.7512    0.6357  -7.6878    1.8074    0.4447
  -7.4097    1.8558    0.2399  -7.1461    1.9107    0.0253  -6.8990    1.9701   -0.2139
  -6.6619    2.0134   -0.4550  -6.4445    2.0633   -0.7087  -6.2361    2.1024   -0.9728
  -6.0466    2.1477   -1.2470  -5.8718    2.1983   -1.5297  -5.7172    2.2354   -1.8156
  -5.5810    2.2588   -2.1092  -5.4626    2.2737   -2.4050  -5.3482    2.2917   -2.7089
  -5.2522    2.3091   -3.0063  -5.1613    2.3288   -3.2929  -5.0979    2.3299   -3.5912
  -5.0331    2.3220   -3.8920  -4.9887    2.3011   -4.1996  -4.9533    2.2771   -4.4939
  -4.9338    2.2364   -4.7882  -4.9162    2.1992   -5.0859  -4.9215    2.1522   -5.3800
  -4.9085    2.1206   -5.6731  -4.9210    2.0684   -5.9561  -4.9350    2.0215   -6.2266
  -4.9229    1.9844   -6.5068  -4.9216    1.9413   -6.7772  -4.9338    1.8829   -7.0438
  -4.9337    1.8294   -7.3164  -4.9318    1.7673   -7.5777  -4.9236    1.7151   -7.8354
  -4.9096    1.6532   -8.0808  -4.8889    1.5795   -8.3167  -4.8875    1.4967   -8.5502
  -4.8525    1.4310   -8.7830  -4.8220    1.3411   -9.0113  -4.7625    1.2646   -9.2246
  -4.6803    1.2032   -9.4392 -14.5913    1.2329    0.2013 -14.3051    1.2345    0.3894
 -14.0123    1.2357    0.5801 -13.7051    1.2383    0.7544 -13.3922    1.2485    0.9183
 -13.0664    1.2778    1.0535 -12.7408    1.2983    1.1682 -12.4022    1.3358    1.2862
 -12.0569    1.3586    1.3733 -11.7064    1.4007    1.4312 -11.3547    1.4435    1.4543
 -10.9993    1.4904    1.4730 -10.6477    1.5436    1.4487 -10.2989    1.5969    1.3992
  -9.9501    1.6437    1.3372  -9.6051    1.6897    1.2592  -9.2684    1.7429    1.1675
  -8.9389    1.7998    1.0525  -8.6187    1.8536    0.9068  -8.3099    1.9060    0.7439
  -8.0140    1.9630    0.5673  -7.7294    2.0190    0.3755  -7.4629    2.0747    0.1654
  -7.2071    2.1320   -0.0597  -6.9606    2.1785   -0.2983  -6.7284    2.2352   -0.5435
  -6.5065    2.2821   -0.7943  -6.3086    2.3273   -1.0548  -6.1269    2.3683   -1.3432
  -5.9665    2.4100   -1.6379  -5.8232    2.4417   -1.9327  -5.7021    2.4650   -2.2253
  -5.5792    2.4842   -2.5281  -5.4788    2.4923   -2.8262  -5.3886    2.5109   -3.1331
  -5.3049    2.5315   -3.4361  -5.2304    2.5354   -3.7411  -5.1651    2.5300   -4.0389
  -5.1215    2.5064   -4.3478  -5.0936    2.4766   -4.6519  -5.0664    2.4407   -4.9566
  -5.0433    2.4050   -5.2481  -5.0558    2.3614   -5.5448  -5.0570    2.3167   -5.8258
  -5.0483    2.2864   -6.1127  -5.0602    2.2347   -6.3899  -5.0574    2.1894   -6.6673
  -5.0719    2.1350   -6.9419  -5.0638    2.0859   -7.2187  -5.0657    2.0284   -7.4881
  -5.0557    1.9751   -7.7500  -5.0535    1.9210   -8.0073  -5.0486    1.8514   -8.2498
  -5.0329    1.7642   -8.4795  -5.0113    1.6980   -8.7226  -4.9910    1.6188   -8.9597
  -4.9621    1.5248   -9.1778  -4.9287    1.4312   -9.3992  -4.8694    1.3364   -9.6038
 -14.5446    1.4796    0.2133 -14.2599    1.4731    0.4129 -13.9708    1.4681    0.5990
 -13.6803    1.4612    0.7878 -13.3748    1.4841    0.9437 -13.0546    1.5037    1.0874
 -12.7228    1.5273    1.2036 -12.3868    1.5544    1.3046 -12.0417    1.5841    1.3975
 -11.6928    1.6187    1.4400 -11.3416    1.6644    1.4615 -10.9929    1.7137    1.4653
 -10.6473    1.7643    1.4430 -10.2991    1.8165    1.3930  -9.9570    1.8614    1.3174
  -9.6158    1.9049    1.2311  -9.2757    1.9616    1.1327  -8.9500    2.0139    1.0039
  -8.6382    2.0692    0.8545  -8.3383    2.1227    0.6840  -8.0449    2.1773    0.5041
  -7.7655    2.2356    0.3083  -7.5062    2.2958    0.0975  -7.2554    2.3446   -0.1345
  -7.0159    2.3896   -0.3760  -6.7852    2.4474   -0.6281  -6.5805    2.5043   -0.8898
  -6.3995    2.5388   -1.1657  -6.2305    2.5708   -1.4545  -6.0796    2.6026   -1.7548
  -5.9480    2.6310   -2.0596  -5.8196    2.6625   -2.3675  -5.7084    2.6815   -2.6632
  -5.6139    2.6851   -2.9643  -5.5435    2.6887   -3.2730  -5.4492    2.7139   -3.5771
  -5.3890    2.7062   -3.8858  -5.3326    2.7020   -4.1934  -5.2790    2.6858   -4.5013
  -5.2392    2.6689   -4.8092  -5.2198    2.6330   -5.1130  -5.2039    2.5928   -5.4104
  -5.1960    2.5654   -5.7073  -5.1862    2.5292   -5.9959  -5.1971    2.4794   -6.2836
  -5.1997    2.4393   -6.5673  -5.1958    2.3879   -6.8437  -5.1930    2.3363   -7.1220
  -5.1916    2.2872   -7.3936  -5.1927    2.2308   -7.6633  -5.1932    2.1774   -7.9232
  -5.1893    2.1206   -8.1849  -5.1734    2.0445   -8.4252  -5.1574    1.9674   -8.6636
  -5.1409    1.8917   -8.9010  -5.1240    1.8087   -9.1365  -5.0897    1.7263   -9.3637
  -5.0627    1.6226   -9.5683  -5.0179    1.5182   -9.7761 -14.4811    1.7179    0.2201
 -14.2103    1.7083    0.4253 -13.9284    1.6957    0.6198 -13.6480    1.7051    0.8194
 -13.3407    1.7174    0.9754 -13.0248    1.7304    1.1196 -12.6997    1.7563    1.2392
 -12.3628    1.7778    1.3317 -12.0223    1.8054    1.4080 -11.6767    1.8448    1.4571
 -11.3287    1.8909    1.4782 -10.9796    1.9406    1.4662 -10.6313    1.9873    1.4331
 -10.2897    2.0374    1.3814  -9.9487    2.0807    1.2988  -9.6125    2.1256    1.2038
  -9.2823    2.1792    1.1015  -8.9598    2.2308    0.9709  -8.6548    2.2874    0.8074
  -8.3604    2.3419    0.6316  -8.0760    2.4020    0.4449  -7.8030    2.4616    0.2431
  -7.5406    2.5199    0.0216  -7.2984    2.5618   -0.2169  -7.0698    2.6067   -0.4635
  -6.8512    2.6578   -0.7211  -6.6575    2.7098   -0.9924  -6.4811    2.7462   -1.2828
  -6.3268    2.7755   -1.5745  -6.1819    2.8042   -1.8720  -6.0538    2.8325   -2.1798
  -5.9396    2.8608   -2.4893  -5.8367    2.8717   -2.7962  -5.7502    2.8785   -3.1026
  -5.6752    2.8762   -3.4119  -5.6010    2.8844   -3.7195  -5.5543    2.8760   -4.0340
  -5.4939    2.8597   -4.3458  -5.4474    2.8537   -4.6571  -5.4134    2.8313   -4.9652
  -5.3896    2.7980   -5.2749  -5.3738    2.7669   -5.5779  -5.3614    2.7376   -5.8747
  -5.3510    2.7150   -6.1677  -5.3432    2.6725   -6.4553  -5.3314    2.6414   -6.7474
  -5.3216    2.5940   -7.0290  -5.3140    2.5411   -7.3026  -5.3251    2.4833   -7.5792
  -5.3165    2.4345   -7.8449  -5.3166    2.3794   -8.1176  -5.3273    2.3025   -8.3666
  -5.3121    2.2419   -8.6222  -5.2930    2.1655   -8.8524  -5.2790    2.0858   -9.0863
  -5.2597    2.0053   -9.3147  -5.2413    1.9165   -9.5320  -5.1936    1.8287   -9.7445
  -5.1630    1.7244   -9.9458 -14.4140    1.9549    0.2271 -14.1548    1.9445    0.4385
 -13.8862    1.9346    0.6463 -13.6066    1.9416    0.8464 -13.2972    1.9466    1.0014
 -12.9873    1.9621    1.1431 -12.6666    1.9803    1.2681 -12.3343    2.0078    1.3585
 -11.9940    2.0325    1.4193 -11.6466    2.0734    1.4631 -11.3026    2.1207    1.4884
 -10.9592    2.1672    1.4735 -10.6123    2.2117    1.4294 -10.2735    2.2628    1.3691
  -9.9368    2.3037    1.2891  -9.6060    2.3486    1.1885  -9.2780    2.4012    1.0755
  -8.9611    2.4524    0.9451  -8.6647    2.5097    0.7742  -8.3772    2.5655    0.5874
  -8.0994    2.6223    0.3877  -7.8350    2.6819    0.1781  -7.5793    2.7336   -0.0500
  -7.3457    2.7832   -0.2996  -7.1282    2.8245   -0.5556  -6.9324    2.8648   -0.8220
  -6.7396    2.9101   -1.0983  -6.5740    2.9486   -1.3868  -6.4247    2.9758   -1.6888
  -6.2877    2.9985   -1.9888  -6.1642    3.0295   -2.2951  -6.0632    3.0522   -2.6097
  -5.9733    3.0548   -2.9259  -5.8973    3.0488   -3.2468  -5.8271    3.0432   -3.5526
  -5.7623    3.0534   -3.8668  -5.7025    3.0421   -4.1833  -5.6447    3.0363   -4.4997
  -5.6191    3.0123   -4.8124  -5.5800    2.9950   -5.1236  -5.5558    2.9697   -5.4314
  -5.5439    2.9384   -5.7381  -5.5241    2.9167   -6.0390  -5.5096    2.8897   -6.3397
  -5.5025    2.8562   -6.6349  -5.4901    2.8163   -6.9219  -5.4783    2.7793   -7.2065
  -5.4685    2.7252   -7.4881  -5.4691    2.6721   -7.7605  -5.4511    2.6255   -8.0344
  -5.4515    2.5745   -8.2984  -5.4528    2.5080   -8.5579  -5.4429    2.4331   -8.8047
  -5.4285    2.3675   -9.0584  -5.4174    2.2805   -9.2787  -5.3980    2.2055   -9.5046
  -5.3616    2.1266   -9.7226  -5.3455    2.0258   -9.9301  -5.3179    1.9145  -10.1233
 -14.3422    2.1918    0.2311 -14.0918    2.1896    0.4525 -13.8358    2.1710    0.6703
 -13.5593    2.1759    0.8687 -13.2530    2.1800    1.0277 -12.9442    2.1973    1.1743
 -12.6234    2.2127    1.2883 -12.2898    2.2436    1.3779 -11.9573    2.2661    1.4408
 -11.6232    2.3001    1.4821 -11.2777    2.3514    1.5035 -10.9323    2.3939    1.4832
 -10.5940    2.4350    1.4398 -10.2537    2.4848    1.3742  -9.9217    2.5305    1.2875
  -9.5964    2.5718    1.1822  -9.2748    2.6229    1.0604  -8.9593    2.6760    0.9192
  -8.6663    2.7358    0.7477  -8.3888    2.7924    0.5489  -8.1218    2.8444    0.3327
  -7.8647    2.9015    0.1087  -7.6236    2.9527   -0.1247  -7.3957    2.9963   -0.3777
  -7.1874    3.0400   -0.6448  -6.9981    3.0788   -0.9212  -6.8209    3.1111   -1.2023
  -6.6633    3.1454   -1.5034  -6.5230    3.1717   -1.8071  -6.3968    3.1970   -2.1124
  -6.2897    3.2185   -2.4196  -6.1894    3.2344   -2.7343  -6.1040    3.2346   -3.0546
  -6.0381    3.2240   -3.3770  -5.9709    3.2185   -3.6926  -5.9115    3.2120   -4.0079
  -5.8595    3.2010   -4.3304  -5.8160    3.1928   -4.6513  -5.7839    3.1686   -4.9704
  -5.7491    3.1503   -5.2849  -5.7261    3.1296   -5.5951  -5.7128    3.1058   -5.9019
  -5.6951    3.0759   -6.2091  -5.6823    3.0488   -6.5089  -5.6669    3.0211   -6.8102
  -5.6400    2.9953   -7.1081  -5.6244    2.9568   -7.3958  -5.6235    2.9118   -7.6725
  -5.6073    2.8601   -7.9501  -5.5984    2.8167   -8.2218  -5.6013    2.7579   -8.4909
  -5.5762    2.7048   -8.7509  -5.5590    2.6417   -9.0069  -5.5387    2.5742   -9.2523
  -5.5427    2.4945   -9.4831  -5.5245    2.4127   -9.7056  -5.5080    2.3236   -9.9219
  -5.4906    2.2288  -10.1304  -5.4511    2.1080  -10.3148 -14.2653    2.4290    0.2367
 -14.0243    2.4169    0.4745 -13.7716    2.4039    0.6920 -13.5024    2.4082    0.8920
 -13.2056    2.4135    1.0567 -12.8930    2.4230    1.2045 -12.5756    2.4480    1.3091
 -12.2546    2.4663    1.3981 -11.9217    2.5031    1.4654 -11.5858    2.5403    1.5057
 -11.2522    2.5808    1.5209 -10.9058    2.6160    1.5023 -10.5663    2.6600    1.4583
 -10.2299    2.7078    1.3898  -9.9008    2.7571    1.2926  -9.5812    2.7991    1.1768
  -9.2660    2.8439    1.0469  -8.9640    2.9040    0.8927  -8.6732    2.9625    0.7189
  -8.4009    3.0178    0.5121  -8.1453    3.0691    0.2803  -7.9014    3.1215    0.0459
  -7.6665    3.1697   -0.2060  -7.4414    3.2149   -0.4620  -7.2456    3.2562   -0.7338
  -7.0695    3.2890   -1.0156  -6.8998    3.3172   -1.3092  -6.7582    3.3386   -1.6146
  -6.6251    3.3653   -1.9231  -6.5082    3.3900   -2.2255  -6.4050    3.4049   -2.5419
  -6.3136    3.4120   -2.8635  -6.2414    3.4107   -3.1863  -6.1826    3.3955   -3.5149
  -6.1222    3.3792   -3.8395  -6.0622    3.3677   -4.1565  -6.0217    3.3571   -4.4793
  -5.9804    3.3438   -4.8011  -5.9461    3.3254   -5.1271  -5.9179    3.3064   -5.4443
  -5.8972    3.2896   -5.7570  -5.8757    3.2663   -6.0692  -5.8556    3.2464   -6.3763
  -5.8376    3.2216   -6.6818  -5.8082    3.1965   -6.9825  -5.7925    3.1672   -7.2840
  -5.7748    3.1350   -7.5790  -5.7622    3.0899   -7.8631  -5.7476    3.0482   -8.1438
  -5.7391    3.0040   -8.4202  -5.7235    2.9593   -8.6894  -5.7149    2.8947   -8.9439
  -5.7089    2.8307   -9.2051  -5.7007    2.7649   -9.4499  -5.6829    2.6927   -9.6868
  -5.6724    2.6157   -9.9077  -5.6386    2.5370  -10.1184  -5.6234    2.4302  -10.3201
  -5.5992    2.3062  -10.5141 -14.1882    2.6593    0.2449 -13.9547    2.6472    0.4942
 -13.7021    2.6472    0.7087 -13.4430    2.6432    0.9130 -13.1531    2.6502    1.0889
 -12.8530    2.6544    1.2258 -12.5373    2.6728    1.3361 -12.2126    2.7059    1.4255
 -11.8879    2.7391    1.4909 -11.5560    2.7757    1.5307 -11.2205    2.8118    1.5411
 -10.8761    2.8430    1.5237 -10.5352    2.8884    1.4760 -10.2047    2.9371    1.3996
  -9.8818    2.9826    1.2962  -9.5639    3.0272    1.1715  -9.2592    3.0803    1.0319
  -8.9644    3.1286    0.8689  -8.6808    3.1896    0.6819  -8.4144    3.2426    0.4730
  -8.1701    3.2920    0.2345  -7.9313    3.3408   -0.0167  -7.7117    3.3829   -0.2757
  -7.4977    3.4308   -0.5410  -7.3024    3.4703   -0.8190  -7.1302    3.5021   -1.1133
  -6.9806    3.5254   -1.4054  -6.8488    3.5364   -1.7181  -6.7383    3.5493   -2.0314
  -6.6276    3.5643   -2.3521  -6.5324    3.5799   -2.6674  -6.4471    3.5807   -2.9910
  -6.3862    3.5736   -3.3214  -6.3270    3.5525   -3.6511  -6.2706    3.5366   -3.9792
  -6.2214    3.5232   -4.3059  -6.1816    3.5085   -4.6309  -6.1448    3.4899   -4.9543
  -6.1133    3.4763   -5.2782  -6.0869    3.4627   -5.6006  -6.0588    3.4519   -5.9199
  -6.0409    3.4277   -6.2351  -6.0195    3.4072   -6.5497  -5.9895    3.3906   -6.8574
  -5.9635    3.3668   -7.1639  -5.9352    3.3459   -7.4655  -5.9122    3.3168   -7.7653
  -5.8925    3.2856   -8.0546  -5.8897    3.2392   -8.3394  -5.8800    3.1943   -8.6163
  -5.8767    3.1381   -8.8883  -5.8502    3.0904   -9.1547  -5.8382    3.0354   -9.4082
  -5.8373    2.9622   -9.6554  -5.8179    2.9027   -9.8916  -5.8092    2.8197  -10.1135
  -5.7763    2.7406  -10.3288  -5.7808    2.6177  -10.5245  -5.7424    2.5110  -10.7136
 -14.1068    2.8868    0.2605 -13.8795    2.8791    0.5062 -13.6320    2.8811    0.7341
 -13.3763    2.8744    0.9389 -13.1035    2.8865    1.1109 -12.7989    2.8875    1.2593
 -12.4896    2.9110    1.3727 -12.1735    2.9378    1.4573 -11.8469    2.9748    1.5205
 -11.5207    3.0112    1.5544 -11.1830    3.0385    1.5601 -10.8412    3.0697    1.5389
 -10.5056    3.1182    1.4867 -10.1818    3.1667    1.4029  -9.8620    3.2091    1.2915
  -9.5489    3.2571    1.1601  -9.2489    3.3118    1.0112  -8.9609    3.3637    0.8435
  -8.6874    3.4175    0.6475  -8.4225    3.4676    0.4277  -8.1866    3.5155    0.1811
  -7.9676    3.5564   -0.0759  -7.7539    3.5981   -0.3425  -7.5543    3.6399   -0.6206
  -7.3671    3.6724   -0.9057  -7.1957    3.7078   -1.1984  -7.0679    3.7175   -1.5113
  -6.9487    3.7277   -1.8277  -6.8443    3.7366   -2.1509  -6.7558    3.7398   -2.4758
  -6.6632    3.7447   -2.7997  -6.5886    3.7373   -3.1228  -6.5335    3.7171   -3.4543
  -6.4823    3.6960   -3.7870  -6.4303    3.6797   -4.1191  -6.3882    3.6657   -4.4496
  -6.3476    3.6500   -4.7791  -6.3216    3.6213   -5.1074  -6.2921    3.6120   -5.4326
  -6.2691    3.5974   -5.7554  -6.2362    3.5895   -6.0785  -6.2110    3.5746   -6.3986
  -6.1804    3.5639   -6.7180  -6.1472    3.5515   -7.0331  -6.1214    3.5313   -7.3423
  -6.0983    3.5072   -7.6484  -6.0822    3.4787   -7.9462  -6.0634    3.4500   -8.2434
  -6.0420    3.4171   -8.5304  -6.0440    3.3684   -8.8134  -6.0349    3.3146   -9.0883
  -6.0096    3.2733   -9.3584  -5.9986    3.2186   -9.6199  -5.9815    3.1617   -9.8658
  -5.9552    3.1013  -10.1007  -5.9292    3.0305  -10.3303  -5.9313    2.9341  -10.5401
  -5.9362    2.8245  -10.7322  -5.9115    2.7159  -10.9137 -14.0112    3.1177    0.2751
 -13.7959    3.1073    0.5212 -13.5679    3.1127    0.7567 -13.3162    3.1221    0.9583
 -13.0489    3.1195    1.1407 -12.7537    3.1306    1.2931 -12.4437    3.1483    1.4086
 -12.1324    3.1768    1.4936 -11.8072    3.2087    1.5492 -11.4792    3.2441    1.5778
 -11.1462    3.2715    1.5785 -10.8123    3.2993    1.5506 -10.4820    3.3509    1.4943
 -10.1575    3.3941    1.4014  -9.8470    3.4377    1.2846  -9.5424    3.4865    1.1496
  -9.2444    3.5425    0.9930  -8.9557    3.5906    0.8152  -8.6836    3.6418    0.6105
  -8.4337    3.6877    0.3813  -8.2057    3.7330    0.1244  -7.9985    3.7732   -0.1452
  -7.7973    3.8090   -0.4180  -7.6104    3.8458   -0.7016  -7.4399    3.8719   -0.9963
  -7.2839    3.8946   -1.3021  -7.1629    3.9027   -1.6200  -7.0548    3.9127   -1.9414
  -6.9622    3.9142   -2.2639  -6.8758    3.9150   -2.5924  -6.7958    3.9054   -2.9225
  -6.7404    3.8821   -3.2529  -6.6902    3.8552   -3.5894  -6.6469    3.8269   -3.9214
  -6.5941    3.8163   -4.2541  -6.5533    3.8025   -4.5881  -6.5189    3.7852   -4.9189
  -6.4815    3.7767   -5.2510  -6.4536    3.7638   -5.5795  -6.4306    3.7501   -5.9079
  -6.4083    3.7290   -6.2332  -6.3780    3.7185   -6.5569  -6.3500    3.7071   -6.8783
  -6.3169    3.7001   -7.1990  -6.2905    3.6799   -7.5150  -6.2744    3.6534   -7.8247
  -6.2549    3.6361   -8.1286  -6.2353    3.6088   -8.4281  -6.2115    3.5838   -8.7245
  -6.2002    3.5378   -9.0098  -6.1841    3.4996   -9.2944  -6.1725    3.4485   -9.5628
  -6.1557    3.4031   -9.8307  -6.1333    3.3564  -10.0854  -6.1115    3.2901  -10.3228
  -6.0997    3.2115  -10.5450  -6.0895    3.1294  -10.7640  -6.0693    3.0421  -10.9614
  -6.0256    2.9405  -11.1514 -13.9123    3.3492    0.2838 -13.7065    3.3390    0.5300
 -13.4926    3.3448    0.7777 -13.2464    3.3590    0.9819 -12.9907    3.3670    1.1727
 -12.7082    3.3810    1.3204 -12.4050    3.3929    1.4417 -12.0885    3.4201    1.5228
 -11.7709    3.4488    1.5743 -11.4468    3.4772    1.6005 -11.1123    3.5042    1.5964
 -10.7805    3.5406    1.5644 -10.4648    3.5787    1.5005 -10.1424    3.6235    1.3999
  -9.8299    3.6670    1.2786  -9.5298    3.7152    1.1392  -9.2344    3.7666    0.9723
  -8.9563    3.8135    0.7849  -8.6873    3.8604    0.5722  -8.4448    3.9057    0.3300
  -8.2307    3.9475    0.0632  -8.0309    3.9908   -0.2141  -7.8410    4.0214   -0.4979
  -7.6687    4.0489   -0.7867  -7.5099    4.0723   -1.0904  -7.3740    4.0864   -1.3986
  -7.2569    4.0949   -1.7161  -7.1626    4.0906   -2.0446  -7.0807    4.0871   -2.3745
  -6.9946    4.0760   -2.7072  -6.9355    4.0509   -3.0458  -6.8841    4.0256   -3.3806
  -6.8412    3.9995   -3.7140  -6.7949    3.9784   -4.0494  -6.7557    3.9571   -4.3873
  -6.7217    3.9366   -4.7197  -6.6903    3.9181   -5.0547  -6.6656    3.8961   -5.3885
  -6.6259    3.9001   -5.7194  -6.6023    3.8781   -6.0500  -6.5768    3.8684   -6.3825
  -6.5551    3.8495   -6.7093  -6.5253    3.8393   -7.0363  -6.4925    3.8340   -7.3594
  -6.4616    3.8246   -7.6805  -6.4521    3.7963   -7.9982  -6.4240    3.7864   -8.3035
  -6.4060    3.7586   -8.6125  -6.3813    3.7450   -8.9124  -6.3588    3.7111   -9.2058
  -6.3427    3.6729   -9.4926  -6.3351    3.6236   -9.7699  -6.3199    3.5792  -10.0375
  -6.2981    3.5329  -10.2962  -6.2820    3.4707  -10.5431  -6.2487    3.4064  -10.7717
  -6.2131    3.3377  -10.9895  -6.2218    3.2313  -11.1982  -6.1960    3.1129  -11.3641
 -13.8063    3.5749    0.2868 -13.6157    3.5753    0.5440 -13.4110    3.5904    0.7916
 -13.1858    3.5982    1.0057 -12.9359    3.6045    1.1977 -12.6610    3.6246    1.3551
 -12.3584    3.6396    1.4715 -12.0476    3.6632    1.5476 -11.7327    3.6885    1.5996
 -11.4101    3.7165    1.6251 -11.0775    3.7445    1.6192 -10.7594    3.7760    1.5787
 -10.4400    3.8147    1.5049 -10.1262    3.8528    1.4005  -9.8134    3.8996    1.2754
  -9.5101    3.9449    1.1237  -9.2257    3.9926    0.9442  -8.9560    4.0379    0.7461
  -8.7009    4.0815    0.5242  -8.4609    4.1255    0.2758  -8.2571    4.1685    0.0015
  -8.0661    4.2059   -0.2803  -7.8865    4.2325   -0.5662  -7.7280    4.2530   -0.8678
  -7.5809    4.2700   -1.1775  -7.4623    4.2799   -1.4975  -7.3540    4.2777   -1.8238
  -7.2699    4.2644   -2.1531  -7.1982    4.2458   -2.4870  -7.1259    4.2284   -2.8228
  -7.0777    4.1989   -3.1616  -7.0353    4.1703   -3.5014  -6.9894    4.1462   -3.8406
  -6.9466    4.1215   -4.1759  -6.9068    4.1120   -4.5114  -6.8848    4.0791   -4.8503
  -6.8467    4.0640   -5.1817  -6.8248    4.0503   -5.5189  -6.8006    4.0273   -5.8490
  -6.7698    4.0162   -6.1841  -6.7380    4.0103   -6.5186  -6.7161    3.9949   -6.8532
  -6.6955    3.9779   -7.1857  -6.6677    3.9643   -7.5147  -6.6353    3.9632   -7.8396
  -6.6115    3.9551   -8.1629  -6.5812    3.9400   -8.4755  -6.5696    3.9195   -8.7891
  -6.5488    3.8927   -9.0963  -6.5239    3.8749   -9.3998  -6.4982    3.8471   -9.6916
  -6.4834    3.8085   -9.9724  -6.4795    3.7598  -10.2497  -6.4518    3.7172  -10.5123
  -6.4241    3.6680  -10.7637  -6.3937    3.6082  -10.9965  -6.3836    3.5211  -11.2225
  -6.3622    3.4280  -11.4122  -6.3211    3.3330  -11.6075 -13.6922    3.7981    0.2912
 -13.5308    3.8172    0.5636 -13.3401    3.8260    0.7987 -13.1313    3.8405    1.0338
 -12.8800    3.8506    1.2260 -12.6054    3.8701    1.3784 -12.3056    3.8870    1.4866
 -12.0074    3.9104    1.5689 -11.6980    3.9252    1.6243 -11.3783    3.9496    1.6475
 -11.0508    3.9811    1.6389 -10.7283    4.0230    1.5886 -10.4098    4.0500    1.5055
 -10.0982    4.0885    1.3975  -9.7895    4.1336    1.2622  -9.4955    4.1767    1.0992
  -9.2205    4.2233    0.9118  -8.9534    4.2637    0.6998  -8.7089    4.3042    0.4640
  -8.4858    4.3453    0.2147  -8.2860    4.3838   -0.0597  -8.1037    4.4136   -0.3465
  -7.9334    4.4382   -0.6455  -7.7898    4.4546   -0.9533  -7.6617    4.4610   -1.2699
  -7.5581    4.4577   -1.5951  -7.4634    4.4536   -1.9247  -7.3853    4.4269   -2.2574
  -7.3256    4.3962   -2.5986  -7.2633    4.3742   -2.9369  -7.2180    4.3529   -3.2758
  -7.1753    4.3198   -3.6150  -7.1371    4.2926   -3.9564  -7.0974    4.2717   -4.2954
  -7.0662    4.2489   -4.6359  -7.0378    4.2250   -4.9763  -7.0117    4.2097   -5.3138
  -6.9840    4.1905   -5.6438  -6.9598    4.1718   -5.9793  -6.9306    4.1609   -6.3161
  -6.9036    4.1474   -6.6528  -6.8812    4.1346   -6.9890  -6.8530    4.1252   -7.3253
  -6.8249    4.1204   -7.6614  -6.8061    4.0997   -7.9920  -6.7805    4.0895   -8.3208
  -6.7508    4.0901   -8.6488  -6.7275    4.0771   -8.9616  -6.7018    4.0628   -9.2773
  -6.6792    4.0411   -9.5856  -6.6576    4.0166   -9.8872  -6.6423    3.9826  -10.1790
  -6.6280    3.9445  -10.4575  -6.6012    3.9068  -10.7310  -6.5647    3.8702  -10.9867
  -6.5425    3.8035  -11.2294  -6.5341    3.7238  -11.4522  -6.4939    3.6402  -11.6606
  -6.4516    3.5418  -11.8384 -13.5915    4.0275    0.2967 -13.4527    4.0492    0.5676
 -13.2713    4.0624    0.8238 -13.0692    4.0853    1.0584 -12.8208    4.1034    1.2433
 -12.5466    4.1157    1.3837 -12.2658    4.1365    1.4996 -11.9715    4.1556    1.5881
 -11.6554    4.1767    1.6407 -11.3359    4.1965    1.6614 -11.0182    4.2255    1.6479
 -10.6939    4.2617    1.5955 -10.3709    4.2918    1.5131 -10.0666    4.3312    1.3919
  -9.7712    4.3667    1.2434  -9.4883    4.4078    1.0707  -9.2150    4.4528    0.8764
  -8.9639    4.4865    0.6556  -8.7284    4.5252    0.4090  -8.5167    4.5633    0.1519
  -8.3220    4.5919   -0.1226  -8.1456    4.6202   -0.4190  -7.9939    4.6399   -0.7277
  -7.8641    4.6448   -1.0446  -7.7478    4.6470   -1.3657  -7.6511    4.6360   -1.6978
  -7.5637    4.6220   -2.0317  -7.5015    4.5880   -2.3685  -7.4477    4.5538   -2.7075
  -7.4028    4.5233   -3.0471  -7.3601    4.4933   -3.3877  -7.3162    4.4674   -3.7282
  -7.2803    4.4447   -4.0700  -7.2452    4.4207   -4.4105  -7.2131    4.3994   -4.7508
  -7.1834    4.3800   -5.0915  -7.1537    4.3645   -5.4311  -7.1234    4.3477   -5.7718
  -7.0934    4.3394   -6.1054  -7.0695    4.3209   -6.4442  -7.0491    4.3026   -6.7847
  -7.0334    4.2832   -7.1228  -7.0012    4.2809   -7.4621  -6.9788    4.2667   -7.8003
  -6.9577    4.2537   -8.1384  -6.9294    4.2506   -8.4700  -6.9010    4.2539   -8.7985
  -6.8831    4.2337   -9.1270  -6.8521    4.2254   -9.4478  -6.8389    4.1979   -9.7664
  -6.8211    4.1766  -10.0733  -6.7994    4.1557  -10.3718  -6.7818    4.1200  -10.6670
  -6.7563    4.0899  -10.9448  -6.7281    4.0554  -11.2112  -6.7013    3.9904  -11.4540
  -6.6900    3.9201  -11.6904  -6.6564    3.8373  -11.8991  -6.6191    3.7348  -12.0829
 -13.4771    4.2528    0.3005 -13.3608    4.2789    0.5786 -13.2067    4.3006    0.8344
 -13.0106    4.3278    1.0729 -12.7703    4.3499    1.2522 -12.5049    4.3598    1.3946
 -12.2267    4.3790    1.5253 -11.9270    4.4067    1.6081 -11.6179    4.4229    1.6514
 -11.3014    4.4534    1.6681 -10.9752    4.4727    1.6507 -10.6535    4.4988    1.6008
 -10.3420    4.5338    1.5163 -10.0367    4.5646    1.3798  -9.7555    4.5994    1.2173
  -9.4789    4.6407    1.0331  -9.2114    4.6765    0.8357  -8.9738    4.7102    0.6024
  -8.7558    4.7419    0.3524  -8.5517    4.7745    0.0917  -8.3602    4.7998   -0.1933
  -8.1970    4.8216   -0.4978  -8.0653    4.8317   -0.8118  -7.9471    4.8308   -1.1345
  -7.8370    4.8273   -1.4626  -7.7487    4.8129   -1.7982  -7.6776    4.7799   -2.1335
  -7.6258    4.7438   -2.4721  -7.5801    4.7058   -2.8120  -7.5350    4.6735   -3.1539
  -7.4929    4.6461   -3.4938  -7.4520    4.6218   -3.8349  -7.4192    4.5996   -4.1788
  -7.3838    4.5764   -4.5203  -7.3497    4.5572   -4.8608  -7.3183    4.5416   -5.2018
  -7.2866    4.5261   -5.5436  -7.2617    4.5065   -5.8871  -7.2390    4.4894   -6.2302
  -7.2161    4.4725   -6.5722  -7.1849    4.4650   -6.9111  -7.1696    4.4461   -7.2541
  -7.1480    4.4334   -7.5941  -7.1254    4.4230   -7.9347  -7.1081    4.4087   -8.2752
  -7.0861    4.4030   -8.6140  -7.0488    4.4105   -8.9478  -7.0327    4.3917   -9.2814
  -7.0170    4.3747   -9.6115  -6.9991    4.3588   -9.9335  -6.9766    4.3359  -10.2518
  -6.9455    4.3279  -10.5661  -6.9443    4.2919  -10.8614  -6.9184    4.2653  -11.1498
  -6.8964    4.2295  -11.4304  -6.8831    4.1681  -11.6818  -6.8403    4.1222  -11.9208
  -6.8247    4.0382  -12.1356  -6.7647    3.9525  -12.3284 -13.3594    4.4727    0.2871
 -13.2642    4.5130    0.5737 -13.1330    4.5448    0.8359 -12.9561    4.5756    1.0705
 -12.7192    4.5941    1.2523 -12.4627    4.6072    1.4163 -12.1828    4.6283    1.5443
 -11.8847    4.6474    1.6234 -11.5739    4.6732    1.6736 -11.2616    4.6898    1.6731
 -10.9411    4.7151    1.6618 -10.6203    4.7372    1.6009 -10.3151    4.7670    1.5084
 -10.0185    4.7974    1.3673  -9.7388    4.8354    1.1888  -9.4808    4.8688    0.9979
  -9.2258    4.8940    0.7908  -8.9911    4.9237    0.5522  -8.7842    4.9536    0.2882
  -8.5857    4.9790    0.0133  -8.4115    4.9997   -0.2726  -8.2651    5.0128   -0.5767
  -8.1433    5.0149   -0.8990  -8.0372    5.0106   -1.2307  -7.9413    4.9927   -1.5581
  -7.8656    4.9661   -1.8915  -7.8072    4.9316   -2.2283  -7.7537    4.8942   -2.5670
  -7.7110    4.8562   -2.9094  -7.6674    4.8295   -3.2503  -7.6250    4.8024   -3.5920
  -7.5863    4.7783   -3.9334  -7.5499    4.7580   -4.2756  -7.5114    4.7399   -4.6211
  -7.4780    4.7225   -4.9661  -7.4456    4.7042   -5.3089  -7.4176    4.6856   -5.6539
  -7.3946    4.6670   -5.9986  -7.3739    4.6502   -6.3441  -7.3495    4.6327   -6.6892
  -7.3253    4.6210   -7.0342  -7.3140    4.5994   -7.3786  -7.2964    4.5857   -7.7219
  -7.2741    4.5756   -8.0655  -7.2482    4.5708   -8.4071  -7.2310    4.5605   -8.7486
  -7.2041    4.5554   -9.0897  -7.1866    4.5419   -9.4263  -7.1671    4.5302   -9.7636
  -7.1468    4.5184  -10.0978  -7.1238    4.5062  -10.4254  -7.1024    4.4898  -10.7461
  -7.0857    4.4703  -11.0558  -7.0646    4.4456  -11.3572  -7.0332    4.4193  -11.6424
  -7.0206    4.3804  -11.9085  -7.0095    4.3112  -12.1530  -6.9745    4.2454  -12.3752
  -6.9452    4.1441  -12.5704 -13.2335    4.6899    0.2819 -13.1677    4.7437    0.5632
 -13.0636    4.7884    0.8335 -12.8843    4.8222    1.0748 -12.6602    4.8440    1.2631
 -12.4182    4.8629    1.4321 -12.1387    4.8789    1.5472 -11.8521    4.8941    1.6400
 -11.5470    4.9125    1.6820 -11.2258    4.9290    1.6772 -10.9081    4.9577    1.6553
 -10.5915    4.9738    1.5893 -10.2889    5.0070    1.4861 -10.0028    5.0320    1.3398
  -9.7403    5.0656    1.1612  -9.4804    5.0898    0.9548  -9.2441    5.1095    0.7333
  -9.0112    5.1351    0.4926  -8.8138    5.1614    0.2144  -8.6388    5.1783   -0.0672
  -8.4749    5.1909   -0.3609  -8.3421    5.1976   -0.6730  -8.2315    5.1926   -0.9920
  -8.1366    5.1779   -1.3186  -8.0600    5.1476   -1.6485  -7.9941    5.1142   -1.9813
  -7.9346    5.0810   -2.3200  -7.8845    5.0467   -2.6591  -7.8424    5.0147   -2.9975
  -7.7983    4.9868   -3.3384  -7.7538    4.9622   -3.6803  -7.7127    4.9387   -4.0229
  -7.6745    4.9200   -4.3681  -7.6384    4.9040   -4.7119  -7.6048    4.8853   -5.0587
  -7.5776    4.8660   -5.4041  -7.5523    4.8449   -5.7498  -7.5308    4.8249   -6.0988
  -7.5077    4.8067   -6.4471  -7.4845    4.7912   -6.7941  -7.4653    4.7749   -7.1421
  -7.4498    4.7591   -7.4911  -7.4348    4.7467   -7.8390  -7.4148    4.7335   -8.1846
  -7.3925    4.7258   -8.5298  -7.3673    4.7216   -8.8757  -7.3471    4.7106   -9.2201
  -7.3263    4.7006   -9.5639  -7.3039    4.6940   -9.9056  -7.2746    4.6920  -10.2461
  -7.2619    4.6738  -10.5843  -7.2500    4.6611  -10.9111  -7.2251    4.6507  -11.2364
  -7.2073    4.6319  -11.5532  -7.1937    4.5969  -11.8485  -7.1614    4.5699  -12.1274
  -7.1513    4.5150  -12.3890  -7.1278    4.4513  -12.6154  -7.0669    4.3848  -12.8160
 -13.1110    4.9036    0.2745 -13.0649    4.9710    0.5569 -12.9740    5.0239    0.8300
 -12.8117    5.0602    1.0591 -12.6079    5.0915    1.2788 -12.3699    5.1094    1.4407
 -12.1019    5.1269    1.5574 -11.8098    5.1470    1.6488 -11.4994    5.1559    1.6768
 -11.1892    5.1770    1.6793 -10.8815    5.1883    1.6327 -10.5765    5.2204    1.5682
 -10.2793    5.2333    1.4624  -9.9986    5.2695    1.3073  -9.7391    5.2892    1.1208
  -9.4900    5.3095    0.9099  -9.2613    5.3249    0.6701  -9.0424    5.3484    0.4223
  -8.8511    5.3639    0.1443  -8.6847    5.3776   -0.1480  -8.5453    5.3799   -0.4511
  -8.4264    5.3767   -0.7641  -8.3312    5.3619   -1.0891  -8.2499    5.3338   -1.4143
  -8.1836    5.2991   -1.7439  -8.1257    5.2588   -2.0784  -8.0707    5.2282   -2.4130
  -8.0229    5.1969   -2.7469  -7.9789    5.1696   -3.0858  -7.9322    5.1400   -3.4259
  -7.8872    5.1160   -3.7668  -7.8444    5.0949   -4.1091  -7.8081    5.0761   -4.4508
  -7.7727    5.0613   -4.7958  -7.7385    5.0448   -5.1399  -7.7138    5.0213   -5.4859
  -7.6898    4.9989   -5.8343  -7.6665    4.9782   -6.1838  -7.6378    4.9652   -6.5355
  -7.6112    4.9538   -6.8878  -7.5920    4.9400   -7.2344  -7.5735    4.9281   -7.5860
  -7.5700    4.9066   -7.9352  -7.5481    4.8959   -8.2851  -7.5271    4.8866   -8.6376
  -7.5195    4.8649   -8.9879  -7.4887    4.8636   -9.3384  -7.4533    4.8684   -9.6875
  -7.4355    4.8540  -10.0345  -7.4307    4.8348  -10.3821  -7.3928    4.8447  -10.7261
  -7.3907    4.8256  -11.0666  -7.3736    4.8175  -11.4030  -7.3522    4.8047  -11.7304
  -7.3399    4.7847  -12.0525  -7.3263    4.7507  -12.3434  -7.3105    4.7108  -12.6136
  -7.2703    4.6653  -12.8560  -7.2284    4.5969  -13.0699 -12.9843    5.1134    0.2630
 -12.9462    5.1892    0.5339 -12.8739    5.2485    0.7975 -12.7399    5.2965    1.0442
 -12.5628    5.3325    1.2665 -12.3240    5.3610    1.4505 -12.0498    5.3829    1.5719
 -11.7673    5.3909    1.6452 -11.4663    5.4057    1.6664 -11.1574    5.4199    1.6563
 -10.8606    5.4337    1.6101 -10.5593    5.4467    1.5402 -10.2668    5.4683    1.4205
  -9.9998    5.4960    1.2603  -9.7467    5.5137    1.0694  -9.4981    5.5290    0.8560
  -9.2789    5.5451    0.6157  -9.0740    5.5530    0.3538  -8.8989    5.5637    0.0671
  -8.7477    5.5673   -0.2297  -8.6194    5.5645   -0.5427  -8.5198    5.5478   -0.8569
  -8.4386    5.5247   -1.1819  -8.3702    5.4887   -1.5090  -8.3098    5.4485   -1.8380
  -8.2611    5.4076   -2.1689  -8.2102    5.3792   -2.5024  -8.1579    5.3495   -2.8363
  -8.1124    5.3194   -3.1741  -8.0691    5.2910   -3.5145  -8.0255    5.2654   -3.8523
  -7.9834    5.2459   -4.1921  -7.9474    5.2280   -4.5350  -7.9145    5.2112   -4.8747
  -7.8816    5.1946   -5.2177  -7.8519    5.1717   -5.5637  -7.8291    5.1476   -5.9109
  -7.8037    5.1279   -6.2636  -7.7757    5.1150   -6.6132  -7.7441    5.1114   -6.9651
  -7.7257    5.0987   -7.3187  -7.7113    5.0901   -7.6661  -7.7009    5.0686   -8.0179
  -7.6809    5.0573   -8.3747  -7.6651    5.0395   -8.7292  -7.6444    5.0287   -9.0866
  -7.6302    5.0157   -9.4419  -7.5975    5.0144   -9.7968  -7.5850    5.0026  -10.1495
  -7.5613    5.0017  -10.5008  -7.5404    4.9987  -10.8516  -7.5287    4.9894  -11.2022
  -7.5111    4.9813  -11.5489  -7.5017    4.9668  -11.8924  -7.4876    4.9545  -12.2261
  -7.4730    4.9429  -12.5507  -7.4507    4.9124  -12.8385  -7.4241    4.8717  -13.0947
  -7.3812    4.8099  -13.3227 -12.8433    5.3156    0.2499 -12.8196    5.4027    0.5078
 -12.7730    5.4802    0.7699 -12.6760    5.5443    1.0214 -12.5057    5.5813    1.2452
 -12.2878    5.6129    1.4265 -12.0252    5.6247    1.5509 -11.7370    5.6421    1.6220
 -11.4357    5.6575    1.6534 -11.1402    5.6700    1.6352 -10.8413    5.6763    1.5897
 -10.5460    5.6859    1.5074 -10.2647    5.7005    1.3798  -9.9995    5.7282    1.2078
  -9.7521    5.7348    1.0098  -9.5128    5.7413    0.7926  -9.2978    5.7559    0.5458
  -9.1101    5.7594    0.2779  -8.9524    5.7565   -0.0154  -8.8150    5.7544   -0.3184
  -8.7081    5.7392   -0.6354  -8.6234    5.7136   -0.9540  -8.5569    5.6787   -1.2771
  -8.4975    5.6385   -1.6089  -8.4479    5.5932   -1.9340  -8.4031    5.5568   -2.2604
  -8.3495    5.5264   -2.5917  -8.2952    5.4972   -2.9253  -8.2493    5.4697   -3.2623
  -8.2079    5.4357   -3.5991  -8.1648    5.4129   -3.9381  -8.1287    5.3915   -4.2764
  -8.0912    5.3771   -4.6140  -8.0590    5.3591   -4.9532  -8.0249    5.3405   -5.2954
  -7.9930    5.3181   -5.6414  -7.9727    5.2918   -5.9883  -7.9498    5.2708   -6.3330
  -7.9189    5.2623   -6.6800  -7.8879    5.2610   -7.0329  -7.8747    5.2487   -7.3861
  -7.8534    5.2381   -7.7383  -7.8348    5.2251   -8.0918  -7.8084    5.2161   -8.4491
  -7.7915    5.1988   -8.8089  -7.7746    5.1883   -9.1658  -7.7515    5.1784   -9.5245
  -7.7311    5.1717   -9.8853  -7.7091    5.1669  -10.2449  -7.6960    5.1567  -10.6046
  -7.6795    5.1527  -10.9623  -7.6654    5.1450  -11.3190  -7.6515    5.1381  -11.6739
  -7.6365    5.1316  -12.0284  -7.6281    5.1220  -12.3778  -7.6116    5.1152  -12.7209
  -7.6107    5.0992  -13.0536  -7.5766    5.0742  -13.3279  -7.5350    5.0302  -13.5685
 -12.6977    5.5214    0.2277 -12.7068    5.6282    0.4775 -12.6863    5.7153    0.7335
 -12.5995    5.7834    0.9829 -12.4456    5.8247    1.2000 -12.2444    5.8587    1.3905
 -11.9872    5.8741    1.5241 -11.7102    5.8872    1.5993 -11.4192    5.9031    1.6322
 -11.1170    5.9109    1.6154 -10.8249    5.9214    1.5664 -10.5360    5.9220    1.4831
 -10.2635    5.9341    1.3384 -10.0006    5.9524    1.1602  -9.7618    5.9495    0.9507
  -9.5361    5.9482    0.7258  -9.3326    5.9563    0.4738  -9.1603    5.9548    0.1962
  -9.0128    5.9471   -0.0987  -8.8970    5.9346   -0.4092  -8.8072    5.9084   -0.7241
  -8.7379    5.8701   -1.0477  -8.6823    5.8260   -1.3782  -8.6276    5.7857   -1.7048
  -8.5830    5.7467   -2.0320  -8.5341    5.7107   -2.3587  -8.4852    5.6759   -2.6858
  -8.4360    5.6480   -3.0140  -8.3928    5.6171   -3.3443  -8.3455    5.5844   -3.6810
  -8.3049    5.5625   -4.0148  -8.2735    5.5439   -4.3501  -8.2402    5.5228   -4.6856
  -8.2068    5.5035   -5.0230  -8.1724    5.4832   -5.3641  -8.1356    5.4622   -5.7086
  -8.1104    5.4450   -6.0546  -8.0811    5.4323   -6.3951  -8.0554    5.4211   -6.7440
  -8.0305    5.4128   -7.0929  -8.0071    5.4065   -7.4448  -7.9857    5.3962   -7.8018
  -7.9593    5.3867   -8.1591  -7.9338    5.3752   -8.5160  -7.9048    5.3670   -8.8756
  -7.8965    5.3484   -9.2352  -7.8731    5.3425   -9.5945  -7.8598    5.3282   -9.9560
  -7.8381    5.3266  -10.3189  -7.8201    5.3188  -10.6824  -7.8094    5.3106  -11.0474
  -7.7882    5.3097  -11.4125  -7.7815    5.2982  -11.7774  -7.7722    5.2907  -12.1413
  -7.7639    5.2829  -12.5037  -7.7519    5.2793  -12.8621  -7.7403    5.2737  -13.2145
  -7.7314    5.2713  -13.5585  -7.7051    5.2298  -13.8149 -12.5421    5.7150    0.2049
 -12.6001    5.8500    0.4354 -12.5953    5.9472    0.6790 -12.5165    6.0205    0.9176
 -12.3856    6.0734    1.1409 -12.1953    6.1059    1.3342 -11.9666    6.1304    1.4895
 -11.6884    6.1294    1.5656 -11.3996    6.1430    1.6079 -11.1051    6.1560    1.5889
 -10.8087    6.1617    1.5454 -10.5186    6.1577    1.4522 -10.2504    6.1669    1.2964
  -9.9908    6.1748    1.1086  -9.7589    6.1678    0.8903  -9.5688    6.1588    0.6456
  -9.3752    6.1541    0.3904  -9.2184    6.1441    0.1063  -9.0933    6.1288   -0.1902
  -8.9946    6.1058   -0.4977  -8.9173    6.0691   -0.8143  -8.8584    6.0256   -1.1422
  -8.8089    5.9763   -1.4679  -8.7591    5.9364   -1.7926  -8.7156    5.9000   -2.1210
  -8.6731    5.8586   -2.4455  -8.6263    5.8289   -2.7698  -8.5784    5.7978   -3.0992
  -8.5407    5.7645   -3.4348  -8.4893    5.7329   -3.7631  -8.4577    5.7081   -4.0824
  -8.4300    5.6819   -4.4171  -8.3962    5.6622   -4.7538  -8.3515    5.6475   -5.0947
  -8.3133    5.6315   -5.4319  -8.2744    5.6164   -5.7737  -8.2398    5.6050   -6.1153
  -8.2091    5.5974   -6.4613  -8.1854    5.5860   -6.8062  -8.1609    5.5739   -7.1560
  -8.1381    5.5646   -7.5080  -8.1077    5.5579   -7.8615  -8.0845    5.5469   -8.2189
  -8.0591    5.5372   -8.5738  -8.0373    5.5258   -8.9301  -8.0104    5.5179   -9.2883
  -7.9930    5.5081   -9.6471  -7.9753    5.4940  -10.0084  -7.9591    5.4857  -10.3751
  -7.9470    5.4787  -10.7424  -7.9289    5.4731  -11.1081  -7.9160    5.4649  -11.4779
  -7.9090    5.4548  -11.8497  -7.9042    5.4456  -12.2216  -7.8887    5.4455  -12.5939
  -7.8762    5.4443  -12.9659  -7.8677    5.4424  -13.3363  -7.8585    5.4353  -13.7023
  -7.8579    5.4414  -14.0622 -12.3990    5.9029    0.1670 -12.4882    6.0607    0.3625
 -12.4951    6.1718    0.6031 -12.4524    6.2591    0.8453 -12.3380    6.3214    1.0796
 -12.1573    6.3528    1.2739 -11.9360    6.3743    1.4285 -11.6739    6.3832    1.5301
 -11.3917    6.3856    1.5701 -11.0960    6.3958    1.5711 -10.7995    6.3964    1.5091
 -10.5056    6.3951    1.4080 -10.2429    6.3943    1.2532  -9.9936    6.3915    1.0580
  -9.7698    6.3892    0.8355  -9.5934    6.3710    0.5738  -9.4284    6.3485    0.3039
  -9.2858    6.3302    0.0130  -9.1746    6.3052   -0.2865  -9.0976    6.2686   -0.5957
  -9.0328    6.2300   -0.9216  -8.9815    6.1769   -1.2421  -8.9356    6.1279   -1.5618
  -8.8938    6.0842   -1.8843  -8.8571    6.0408   -2.2087  -8.8174    6.0039   -2.5360
  -8.7733    5.9665   -2.8599  -8.7384    5.9328   -3.1853  -8.6923    5.9069   -3.5079
  -8.6461    5.8854   -3.8291  -8.6083    5.8595   -4.1520  -8.5635    5.8387   -4.4810
  -8.5287    5.8174   -4.8222  -8.4827    5.8051   -5.1590  -8.4424    5.7936   -5.4946
  -8.4032    5.7816   -5.8342  -8.3681    5.7707   -6.1756  -8.3434    5.7598   -6.5179
  -8.3193    5.7454   -6.8623  -8.2910    5.7337   -7.2059  -8.2669    5.7242   -7.5569
  -8.2399    5.7137   -7.9075  -8.2125    5.7071   -8.2593  -8.1842    5.6988   -8.6154
  -8.1742    5.6771   -8.9693  -8.1433    5.6763   -9.3281  -8.1182    5.6673   -9.6880
  -8.0970    5.6563  -10.0506  -8.0867    5.6380  -10.4076  -8.0691    5.6372  -10.7745
  -8.0473    5.6345  -11.1456  -8.0429    5.6206  -11.5150  -8.0371    5.6097  -11.8880
  -8.0202    5.6089  -12.2631  -8.0068    5.6080  -12.6404  -8.0023    5.6027  -13.0200
  -7.9846    5.6070  -13.4012  -7.9697    5.6099  -13.7849  -7.9640    5.6032  -14.1669
 -12.2353    6.0923    0.1352 -12.3454    6.2591    0.3090 -12.3864    6.3919    0.5293
 -12.3667    6.4932    0.7630 -12.2773    6.5608    0.9911 -12.1166    6.6033    1.1893
 -11.9059    6.6177    1.3497 -11.6618    6.6308    1.4808 -11.3821    6.6290    1.5273
 -11.0927    6.6294    1.5351 -10.7962    6.6293    1.4742 -10.5234    6.6195    1.3451
 -10.2525    6.6176    1.1919 -10.0188    6.6053    0.9940  -9.7947    6.6014    0.7668
  -9.6209    6.5733    0.4971  -9.4722    6.5447    0.2168  -9.3626    6.5102   -0.0764
  -9.2760    6.4707   -0.3867  -9.2100    6.4250   -0.7036  -9.1656    6.3695   -1.0220
  -9.1154    6.3197   -1.3431  -9.0756    6.2684   -1.6593  -9.0310    6.2304   -1.9747
  -8.9893    6.1937   -2.2949  -8.9504    6.1520   -2.6189  -8.9082    6.1235   -2.9431
  -8.8661    6.0950   -3.2664  -8.8319    6.0678   -3.5923  -8.7801    6.0450   -3.9142
  -8.7458    6.0146   -4.2374  -8.7029    5.9925   -4.5606  -8.6639    5.9726   -4.8841
  -8.6220    5.9601   -5.2144  -8.5785    5.9521   -5.5499  -8.5442    5.9411   -5.8845
  -8.5113    5.9319   -6.2178  -8.4854    5.9160   -6.5568  -8.4564    5.9040   -6.8990
  -8.4238    5.8934   -7.2437  -8.3963    5.8845   -7.5915  -8.3710    5.8736   -7.9424
  -8.3482    5.8628   -8.2939  -8.3200    5.8563   -8.6447  -8.2956    5.8434   -8.9984
  -8.2704    5.8370   -9.3540  -8.2495    5.8222   -9.7084  -8.2253    5.8166  -10.0683
  -8.2023    5.8038  -10.4278  -8.1841    5.8008  -10.7896  -8.1702    5.7935  -11.1538
  -8.1615    5.7810  -11.5207  -8.1543    5.7728  -11.8896  -8.1347    5.7736  -12.2600
  -8.1128    5.7788  -12.6296  -8.1015    5.7778  -12.9984  -8.0837    5.7815  -13.3657
  -8.0745    5.7877  -13.7301  -8.0512    5.7795  -14.0844 -12.0671    6.2657    0.0963
 -12.1847    6.4410    0.2447 -12.2606    6.5974    0.4326 -12.2736    6.7182    0.6521
 -12.2078    6.7980    0.8805 -12.0717    6.8472    1.0868 -11.8860    6.8669    1.2757
 -11.6462    6.8710    1.3982 -11.3743    6.8704    1.4694 -11.0893    6.8603    1.4694
 -10.7959    6.8519    1.4119 -10.5244    6.8400    1.2782 -10.2678    6.8314    1.1223
 -10.0366    6.8133    0.9120  -9.8369    6.7975    0.6728  -9.6650    6.7689    0.4099
  -9.5273    6.7327    0.1193  -9.4240    6.6899   -0.1820  -9.3567    6.6440   -0.4919
  -9.3125    6.5890   -0.8033  -9.2714    6.5330   -1.1173  -9.2333    6.4778   -1.4349
  -9.1900    6.4347   -1.7496  -9.1517    6.3933   -2.0655  -9.1152    6.3540   -2.3818
  -9.0757    6.3135   -2.6953  -9.0408    6.2776   -3.0179  -8.9999    6.2598   -3.3402
  -8.9605    6.2328   -3.6609  -8.9127    6.2070   -3.9834  -8.8756    6.1803   -4.3078
  -8.8414    6.1521   -4.6303  -8.7988    6.1324   -4.9520  -8.7602    6.1206   -5.2735
  -8.7224    6.1075   -5.5973  -8.6884    6.1005   -5.9277  -8.6537    6.0919   -6.2647
  -8.6232    6.0761   -6.6010  -8.5919    6.0623   -6.9398  -8.5569    6.0534   -7.2834
  -8.5271    6.0446   -7.6295  -8.4992    6.0376   -7.9748  -8.4758    6.0271   -8.3202
  -8.4435    6.0224   -8.6672  -8.4109    6.0174   -9.0174  -8.3863    6.0078   -9.3677
  -8.3588    5.9972   -9.7205  -8.3420    5.9818  -10.0749  -8.3268    5.9643  -10.4310
  -8.3088    5.9623  -10.7861  -8.2852    5.9590  -11.1445  -8.2724    5.9527  -11.5016
  -8.2559    5.9485  -11.8618  -8.2405    5.9476  -12.2204  -8.2239    5.9512  -12.5769
  -8.2052    5.9580  -12.9323  -8.1834    5.9714  -13.2799  -8.1543    5.9815  -13.6158
  -8.1420    6.0311  -13.8689 -11.8889    6.4360    0.0556 -12.0219    6.6186    0.1658
 -12.1193    6.7853    0.3204 -12.1654    6.9257    0.5323 -12.1289    7.0294    0.7541
 -12.0262    7.0883    0.9739 -11.8659    7.1106    1.1764 -11.6411    7.1150    1.3179
 -11.3793    7.1057    1.3970 -11.0895    7.0907    1.4114 -10.8122    7.0667    1.3286
 -10.5387    7.0532    1.2111 -10.2873    7.0404    1.0421 -10.0739    7.0103    0.8269
  -9.8842    6.9775    0.5669  -9.7163    6.9502    0.2939  -9.5851    6.9108    0.0078
  -9.4828    6.8760   -0.2890  -9.4444    6.8199   -0.5908  -9.3993    6.7680   -0.9000
  -9.3693    6.7041   -1.2120  -9.3538    6.6419   -1.5253  -9.2986    6.6085   -1.8328
  -9.2605    6.5654   -2.1401  -9.2294    6.5256   -2.4582  -9.1898    6.4874   -2.7711
  -9.1518    6.4591   -3.0818  -9.1229    6.4284   -3.4008  -9.0802    6.4048   -3.7237
  -9.0364    6.3736   -4.0450  -9.0064    6.3473   -4.3643  -8.9738    6.3169   -4.6867
  -8.9305    6.2995   -5.0067  -8.8943    6.2877   -5.3287  -8.8567    6.2775   -5.6525
  -8.8232    6.2642   -5.9805  -8.7922    6.2533   -6.3119  -8.7591    6.2391   -6.6468
  -8.7260    6.2237   -6.9852  -8.6900    6.2176   -7.3210  -8.6583    6.2114   -7.6562
  -8.6288    6.2047   -7.9956  -8.6004    6.1955   -8.3393  -8.5682    6.1916   -8.6831
  -8.5356    6.1886   -9.0243  -8.5056    6.1777   -9.3700  -8.4804    6.1644   -9.7200
  -8.4541    6.1539  -10.0692  -8.4432    6.1392  -10.4157  -8.4158    6.1365  -10.7631
  -8.3942    6.1353  -11.1082  -8.3738    6.1315  -11.4591  -8.3579    6.1301  -11.8084
  -8.3435    6.1291  -12.1531  -8.3214    6.1365  -12.4957  -8.2922    6.1547  -12.8312
  -8.2747    6.1679  -13.1553  -8.2473    6.2134  -13.4293  -8.1921    6.2817  -13.6620
 -11.6938    6.6030    0.0198 -11.8577    6.7945    0.0765 -11.9719    6.9704    0.2141
 -12.0397    7.1187    0.3961 -12.0415    7.2387    0.6128 -11.9725    7.3166    0.8407
 -11.8379    7.3517    1.0450 -11.6500    7.3606    1.2241 -11.3938    7.3301    1.3117
 -11.1091    7.3143    1.3322 -10.8406    7.2834    1.2472 -10.5845    7.2492    1.1145
 -10.3478    7.2125    0.9296 -10.1347    7.1811    0.7043  -9.9615    7.1379    0.4551
  -9.8023    7.1167    0.1887  -9.6789    7.0744   -0.0999  -9.5833    7.0478   -0.3938
  -9.5357    6.9994   -0.6958  -9.4946    6.9448   -0.9983  -9.4711    6.8771   -1.2980
  -9.4499    6.8246   -1.6074  -9.3968    6.7875   -1.9170  -9.3589    6.7490   -2.2215
  -9.3274    6.7106   -2.5265  -9.2961    6.6730   -2.8359  -9.2606    6.6390   -3.1486
  -9.2326    6.6064   -3.4657  -9.1884    6.5789   -3.7825  -9.1491    6.5496   -4.1002
  -9.1186    6.5237   -4.4248  -9.0823    6.5007   -4.7420  -9.0495    6.4768   -5.0603
  -9.0189    6.4640   -5.3824  -8.9835    6.4519   -5.7039  -8.9459    6.4397   -6.0286
  -8.9099    6.4307   -6.3576  -8.8846    6.4118   -6.6865  -8.8545    6.3949   -7.0168
  -8.8192    6.3912   -7.3484  -8.7834    6.3872   -7.6856  -8.7527    6.3780   -8.0203
  -8.7277    6.3686   -8.3525  -8.6923    6.3651   -8.6881  -8.6583    6.3626   -9.0264
  -8.6232    6.3527   -9.3655  -8.6020    6.3371   -9.7043  -8.5766    6.3251  -10.0431
  -8.5495    6.3202  -10.3827  -8.5203    6.3196  -10.7192  -8.4997    6.3170  -11.0607
  -8.4781    6.3150  -11.4003  -8.4638    6.3122  -11.7368  -8.4489    6.3144  -12.0721
  -8.4263    6.3256  -12.3969  -8.3972    6.3478  -12.7104  -8.3600    6.3882  -12.9970
  -8.3342    6.4428  -13.2493  -8.2707    6.5269  -13.4782 -11.5006    6.7657   -0.0139
 -11.6630    6.9536   -0.0033 -11.8012    7.1400    0.0940 -11.8945    7.3024    0.2622
 -11.9351    7.4374    0.4667 -11.9028    7.5370    0.6881 -11.8000    7.5875    0.9114
 -11.6293    7.5905    1.0951 -11.4181    7.5778    1.2389 -11.1531    7.5260    1.2285
 -10.8872    7.4793    1.1426 -10.6415    7.4236    1.0008 -10.4362    7.3580    0.7957
 -10.2211    7.3301    0.5858 -10.0760    7.2630    0.3247  -9.9389    7.2301    0.0578
  -9.8113    7.1952   -0.2182  -9.7175    7.1884   -0.5083  -9.6488    7.1594   -0.8090
  -9.6105    7.1074   -1.1074  -9.5772    7.0467   -1.4047  -9.5417    7.0019   -1.7021
  -9.4936    6.9739   -2.0067  -9.4642    6.9317   -2.3064  -9.4274    6.8948   -2.6084
  -9.3970    6.8574   -2.9156  -9.3680    6.8183   -3.2241  -9.3304    6.7887   -3.5338
  -9.2843    6.7620   -3.8492  -9.2570    6.7274   -4.1657  -9.2338    6.7011   -4.4826
  -9.1954    6.6818   -4.7987  -9.1624    6.6603   -5.1155  -9.1477    6.6334   -5.4355
  -9.1074    6.6288   -5.7552  -9.0638    6.6210   -6.0725  -9.0379    6.6040   -6.3931
  -9.0146    6.5853   -6.7154  -8.9888    6.5660   -7.0402  -8.9621    6.5520   -7.3697
  -8.9256    6.5491   -7.6971  -8.8911    6.5439   -8.0284  -8.8606    6.5429   -8.3586
  -8.8161    6.5435   -8.6868  -8.7816    6.5418   -9.0163  -8.7459    6.5311   -9.3484
  -8.7216    6.5144   -9.6829  -8.6979    6.5009  -10.0157  -8.6743    6.4912  -10.3446
  -8.6489    6.4892  -10.6743  -8.6190    6.4937  -11.0051  -8.5802    6.5038  -11.3310
  -8.5524    6.5093  -11.6585  -8.5376    6.5151  -11.9762  -8.5057    6.5320  -12.2862
  -8.4799    6.5585  -12.5761  -8.4366    6.6064  -12.8462  -8.4022    6.6760  -13.1043
  -8.3369    6.7633  -13.3247 -11.2944    6.9247   -0.0409 -11.4612    7.1178   -0.0571
 -11.6103    7.3071   -0.0002 -11.7225    7.4793    0.1401 -11.7927    7.6318    0.3168
 -11.7974    7.7427    0.5325 -11.7479    7.8153    0.7627 -11.6243    7.8395    0.9794
 -11.4482    7.8291    1.1567 -11.1819    7.7540    1.1482 -10.9308    7.6667    1.0324
 -10.6935    7.5957    0.8934 -10.5018    7.5069    0.6809 -10.3168    7.4582    0.4484
 -10.1996    7.3735    0.1880 -10.0714    7.3213   -0.0999  -9.9663    7.3008   -0.3544
  -9.8683    7.3097   -0.6307  -9.8040    7.2886   -0.9200  -9.7548    7.2474   -1.2174
  -9.6923    7.2178   -1.5071  -9.6584    7.1731   -1.8051  -9.6349    7.1320   -2.0956
  -9.6024    7.0929   -2.3897  -9.5586    7.0656   -2.6855  -9.5064    7.0366   -2.9834
  -9.4805    6.9900   -3.2919  -9.4411    6.9633   -3.6050  -9.4090    6.9316   -3.9127
  -9.3828    6.9026   -4.2254  -9.3679    6.8698   -4.5332  -9.3453    6.8369   -4.8425
  -9.3156    6.8141   -5.1554  -9.2908    6.7964   -5.4706  -9.2569    6.7854   -5.7891
  -9.2146    6.7829   -6.1034  -9.1910    6.7603   -6.4174  -9.1738    6.7394   -6.7333
  -9.1570    6.7084   -7.0517  -9.1249    6.6922   -7.3758  -9.0857    6.6948   -7.7057
  -9.0536    6.6876   -8.0348  -9.0147    6.6958   -8.3618  -8.9693    6.7038   -8.6857
  -8.9182    6.7139   -9.0079  -8.8894    6.6984   -9.3320  -8.8657    6.6783   -9.6559
  -8.8343    6.6717   -9.9784  -8.8123    6.6613  -10.3043  -8.7772    6.6636  -10.6247
  -8.7333    6.6767  -10.9464  -8.6863    6.6921  -11.2655  -8.6491    6.7082  -11.5769
  -8.6259    6.7198  -11.8825  -8.5990    6.7395  -12.1739  -8.5666    6.7763  -12.4528
  -8.5202    6.8298  -12.7185  -8.4882    6.8945  -12.9695  -8.4206    6.9919  -13.1982
 -11.0885    7.0801   -0.0754 -11.2507    7.2839   -0.0935 -11.4106    7.4784   -0.0753
 -11.5323    7.6572    0.0304 -11.6290    7.8221    0.1837 -11.6743    7.9557    0.3835
 -11.6723    8.0384    0.6121 -11.5998    8.0816    0.8403 -11.4408    8.0661    1.0475
 -11.1973    7.9708    1.0787 -10.9656    7.8630    0.9436 -10.7355    7.7627    0.7942
 -10.5680    7.6610    0.5779 -10.4459    7.5595    0.3260 -10.3289    7.4951    0.0664
 -10.2125    7.4420   -0.2209 -10.1154    7.4033   -0.4956 -10.0490    7.3889   -0.7750
  -9.9691    7.3994   -1.0503  -9.9188    7.3779   -1.3276  -9.8595    7.3454   -1.6061
  -9.8100    7.3320   -1.8892  -9.7618    7.3058   -2.1741  -9.7308    7.2654   -2.4618
  -9.6834    7.2397   -2.7529  -9.6397    7.1975   -3.0526  -9.6132    7.1551   -3.3602
  -9.5733    7.1316   -3.6643  -9.5368    7.1113   -3.9658  -9.5168    7.0762   -4.2713
  -9.5046    7.0442   -4.5775  -9.4820    7.0090   -4.8838  -9.4557    6.9839   -5.1890
  -9.4463    6.9508   -5.5028  -9.4194    6.9357   -5.8166  -9.3888    6.9155   -6.1263
  -9.3670    6.9005   -6.4378  -9.3440    6.8819   -6.7572  -9.3048    6.8703   -7.0741
  -9.2751    6.8445   -7.3967  -9.2537    6.8255   -7.7233  -9.2259    6.8259   -8.0510
  -9.1839    6.8372   -8.3677  -9.1402    6.8538   -8.6823  -9.0885    6.8663   -8.9896
  -9.0584    6.8479   -9.3065  -9.0233    6.8351   -9.6255  -8.9773    6.8404   -9.9468
  -8.9435    6.8385  -10.2671  -8.9068    6.8479  -10.5849  -8.8647    6.8543  -10.8965
  -8.8226    6.8712  -11.2046  -8.7716    6.9016  -11.5040  -8.7343    6.9252  -11.7951
  -8.6996    6.9560  -12.0819  -8.6671    6.9922  -12.3578  -8.6138    7.0461  -12.6198
  -8.5782    7.1213  -12.8658  -8.5271    7.2027  -13.0995 -10.8825    7.2252   -0.0913
 -11.0432    7.4365   -0.1550 -11.1979    7.6449   -0.1391 -11.3330    7.8389   -0.0620
 -11.4461    8.0084    0.0729 -11.5200    8.1602    0.2454 -11.5576    8.2632    0.4599
 -11.5298    8.3204    0.6937 -11.4095    8.3052    0.9173 -11.1846    8.1912    0.9847
 -10.9747    8.0523    0.8771 -10.7847    7.9230    0.6860 -10.6236    7.8211    0.4758
 -10.4972    7.7298    0.2365 -10.4122    7.6583   -0.0323 -10.3059    7.6149   -0.3215
 -10.2207    7.5795   -0.5984 -10.1545    7.5778   -0.8751 -10.1098    7.5668   -1.1390
 -10.0600    7.5418   -1.4173  -9.9953    7.5219   -1.6781  -9.9411    7.5036   -1.9544
  -9.9198    7.4554   -2.2466  -9.8851    7.4281   -2.5340  -9.8210    7.3986   -2.8238
  -9.7748    7.3578   -3.1228  -9.7426    7.3243   -3.4217  -9.7163    7.3032   -3.7161
  -9.7045    7.2582   -4.0138  -9.6834    7.2351   -4.3093  -9.6612    7.1973   -4.6142
  -9.6389    7.1662   -4.9267  -9.6175    7.1353   -5.2349  -9.6019    7.1096   -5.5406
  -9.5594    7.1011   -5.8503  -9.5384    7.0816   -6.1609  -9.5064    7.0660   -6.4732
  -9.4881    7.0461   -6.7856  -9.4617    7.0233   -7.1039  -9.4240    6.9990   -7.4187
  -9.4001    6.9885   -7.7360  -9.3819    6.9788   -8.0531  -9.3595    6.9886   -8.3669
  -9.3160    7.0037   -8.6714  -9.2710    7.0129   -8.9783  -9.2217    7.0091   -9.2863
  -9.1690    7.0048   -9.5985  -9.1390    6.9948   -9.9135  -9.0977    6.9991  -10.2280
  -9.0576    7.0137  -10.5433  -8.9988    7.0319  -10.8491  -8.9466    7.0575  -11.1481
  -8.9144    7.0857  -11.4455  -8.8666    7.1172  -11.7306  -8.8097    7.1622  -12.0083
  -8.7767    7.1959  -12.2913  -8.7487    7.2534  -12.5518  -8.7275    7.3189  -12.8051
  -8.6607    7.4184  -13.0286 -10.6728    7.3593   -0.1274 -10.8255    7.5783   -0.2005
 -10.9750    7.7994   -0.1910 -11.1263    8.0111   -0.1387 -11.2413    8.1980   -0.0182
 -11.3409    8.3584    0.1364 -11.3923    8.4813    0.3338 -11.4149    8.5512    0.5548
 -11.3321    8.5319    0.7873 -11.1335    8.4054    0.8847 -10.9173    8.2397    0.8340
 -10.7958    8.1157    0.6256 -10.6537    8.0032    0.4014 -10.5134    7.9131    0.1561
 -10.3892    7.8701   -0.0882 -10.3208    7.8199   -0.3819 -10.2633    7.7987   -0.6562
 -10.2281    7.7912   -0.9228 -10.1816    7.7780   -1.2016 -10.1448    7.7571   -1.4740
 -10.1103    7.7126   -1.7512 -10.0726    7.6644   -2.0309 -10.0420    7.6405   -2.3231
 -10.0045    7.6078   -2.6111  -9.9524    7.5750   -2.8894  -9.8852    7.5441   -3.1660
  -9.8437    7.5224   -3.4618  -9.8431    7.4771   -3.7607  -9.8205    7.4530   -4.0668
  -9.8147    7.4112   -4.3683  -9.7893    7.3811   -4.6669  -9.7646    7.3432   -4.9645
  -9.7439    7.3219   -5.2666  -9.7111    7.3027   -5.5662  -9.6761    7.2902   -5.8687
  -9.6567    7.2587   -6.1815  -9.6405    7.2396   -6.4916  -9.6213    7.2186   -6.8035
  -9.5890    7.1946   -7.1158  -9.5595    7.1760   -7.4318  -9.5402    7.1553   -7.7440
  -9.5206    7.1564   -8.0522  -9.4974    7.1680   -8.3552  -9.4683    7.1744   -8.6700
  -9.4312    7.1788   -8.9774  -9.3655    7.1855   -9.2867  -9.3149    7.1785   -9.5881
  -9.2575    7.1812   -9.8889  -9.2232    7.1824  -10.1979  -9.1814    7.1962  -10.5014
  -9.1321    7.2168  -10.8033  -9.0780    7.2422  -11.0963  -9.0489    7.2717  -11.3826
  -9.0045    7.3148  -11.6667  -8.9371    7.3480  -11.9482  -8.8911    7.4051  -12.2113
  -8.8415    7.4584  -12.4791  -8.8321    7.5369  -12.7350  -8.7789    7.6317  -12.9662
 -10.4619    7.4857   -0.1403 -10.5974    7.7230   -0.2249 -10.7755    7.9585   -0.2175
 -10.9072    8.1890   -0.1947 -11.0340    8.3806   -0.0877 -11.1347    8.5513    0.0532
 -11.1940    8.6816    0.2407 -11.2373    8.7693    0.4450 -11.1914    8.7495    0.6735
 -11.0281    8.6028    0.8031 -10.8432    8.4178    0.7890 -10.7077    8.2902    0.5896
 -10.5829    8.1841    0.3637 -10.4636    8.1099    0.1170 -10.3755    8.0735   -0.1336
 -10.3145    8.0468   -0.4205 -10.2620    8.0254   -0.6818 -10.2488    8.0138   -0.9733
 -10.2163    8.0145   -1.2483 -10.1905    7.9778   -1.5215 -10.1675    7.9309   -1.8017
 -10.1130    7.8903   -2.0795 -10.0616    7.8593   -2.3633 -10.0227    7.8332   -2.6471
  -9.9806    7.7962   -2.9330  -9.9325    7.7643   -3.2124  -9.9061    7.7287   -3.4994
  -9.8789    7.6946   -3.7973  -9.8503    7.6629   -4.0956  -9.8424    7.6327   -4.3906
  -9.8217    7.5970   -4.6903  -9.8064    7.5657   -4.9913  -9.7674    7.5396   -5.2887
  -9.7373    7.5260   -5.5908  -9.7073    7.5043   -5.8932  -9.6746    7.4749   -6.1922
  -9.6718    7.4547   -6.5025  -9.6562    7.4337   -6.8110  -9.6236    7.4105   -7.1184
  -9.5913    7.3875   -7.4278  -9.5907    7.3748   -7.7367  -9.5908    7.3720   -8.0435
  -9.5796    7.3742   -8.3578  -9.5560    7.3778   -8.6705  -9.5166    7.3803   -8.9784
  -9.4656    7.3837   -9.2828  -9.4098    7.3818   -9.5854  -9.3339    7.3872   -9.8779
  -9.2632    7.3963  -10.1736  -9.2269    7.4136  -10.4654  -9.1872    7.4348  -10.7537
  -9.1520    7.4556  -11.0445  -9.1199    7.4915  -11.3274  -9.0713    7.5290  -11.6096
  -9.0018    7.5720  -11.8727  -8.9456    7.6240  -12.1415  -8.9012    7.6821  -12.4111
  -8.8736    7.7616  -12.6638  -8.8292    7.8658  -12.9070 -10.2194    7.6649   -0.1441
 -10.4386    7.8703   -0.2434 -10.5482    8.1158   -0.2578 -10.6887    8.3502   -0.2448
 -10.8050    8.5558   -0.1389 -10.9014    8.7308    0.0059 -10.9630    8.8542    0.1959
 -11.0132    8.9592    0.3907 -10.9887    8.9237    0.6181 -10.8626    8.7697    0.7625
 -10.7049    8.5666    0.7481 -10.5688    8.4226    0.5783 -10.4567    8.3453    0.3460
 -10.3343    8.2728    0.1058 -10.2338    8.2446   -0.1383 -10.1729    8.2160   -0.4168
 -10.1283    8.2107   -0.7023 -10.1292    8.2188   -0.9834 -10.1173    8.2262   -1.2651
 -10.0827    8.1833   -1.5454 -10.0428    8.1288   -1.8138 -10.0004    8.0911   -2.0881
  -9.9759    8.0702   -2.3764  -9.9401    8.0453   -2.6612  -9.8887    8.0055   -2.9424
  -9.8584    7.9782   -3.2291  -9.8290    7.9389   -3.5151  -9.7933    7.8987   -3.8083
  -9.7729    7.8653   -4.1048  -9.7558    7.8369   -4.4057  -9.7185    7.7933   -4.7058
  -9.6990    7.7604   -5.0052  -9.6765    7.7456   -5.3086  -9.6452    7.7301   -5.6071
  -9.6090    7.7102   -5.9027  -9.5904    7.6767   -6.2046  -9.5691    7.6479   -6.5145
  -9.5400    7.6207   -6.8231  -9.5255    7.6061   -7.1286  -9.5059    7.5901   -7.4293
  -9.4904    7.5786   -7.7314  -9.4810    7.5680   -8.0318  -9.4737    7.5673   -8.3355
  -9.4501    7.5672   -8.6421  -9.4154    7.5737   -8.9491  -9.3844    7.5916   -9.2555
  -9.3346    7.5931   -9.5480  -9.2844    7.6024   -9.8401  -9.2299    7.6116  -10.1335
  -9.1827    7.6341  -10.4259  -9.1459    7.6567  -10.7095  -9.0956    7.6708  -10.9939
  -9.0416    7.7025  -11.2714  -8.9994    7.7465  -11.5390  -8.9465    7.7938  -11.8016
  -8.9059    7.8437  -12.0666  -8.8575    7.9049  -12.3331  -8.7973    7.9742  -12.5967
  -8.7296    8.0760  -12.8362 -10.0368    7.7846   -0.1429 -10.1696    8.0029   -0.2591
 -10.3384    8.2586   -0.2927 -10.4436    8.4932   -0.2627 -10.5502    8.6949   -0.1444
 -10.6389    8.8664    0.0066 -10.7225    9.0169    0.1764 -10.7555    9.1093    0.3885
 -10.7559    9.0697    0.6149 -10.6571    8.8988    0.7629 -10.5321    8.6816    0.7447
 -10.4033    8.5254    0.6048 -10.2844    8.4677    0.3627 -10.1791    8.4281    0.1119
 -10.0579    8.3676   -0.1296  -9.9931    8.3584   -0.4007  -9.9605    8.3599   -0.6924
  -9.9427    8.3657   -0.9795  -9.9190    8.3414   -1.2559  -9.8804    8.2948   -1.5359
  -9.8396    8.2435   -1.8156  -9.7891    8.1907   -2.0876  -9.7581    8.1337   -2.3637
  -9.7224    8.1224   -2.6465  -9.6917    8.1172   -2.9365  -9.6556    8.0855   -3.2232
  -9.6201    8.0345   -3.5083  -9.5982    7.9976   -3.8038  -9.5761    7.9595   -4.0989
  -9.5527    7.9234   -4.3978  -9.5269    7.8968   -4.7045  -9.5020    7.8666   -5.0076
  -9.4713    7.8363   -5.3077  -9.4389    7.8348   -5.6043  -9.4197    7.8276   -5.9071
  -9.3989    7.7861   -6.2132  -9.3781    7.7589   -6.5183  -9.3498    7.7367   -6.8216
  -9.3299    7.7228   -7.1240  -9.3165    7.7083   -7.4223  -9.2920    7.6875   -7.7187
  -9.2765    7.6649   -8.0155  -9.2677    7.6551   -8.3147  -9.2504    7.6595   -8.6107
  -9.2232    7.6801   -8.9106  -9.1875    7.6874   -9.2077  -9.1442    7.7076   -9.4990
  -9.1014    7.7263   -9.7904  -9.0618    7.7470  -10.0864  -9.0071    7.7658  -10.3751
  -8.9593    7.7823  -10.6570  -8.9275    7.8171  -10.9345  -8.8806    7.8614  -11.2049
  -8.8339    7.9043  -11.4721  -8.7765    7.9437  -11.7383  -8.7178    7.9770  -12.0039
  -8.6673    8.0188  -12.2649  -8.6008    8.0854  -12.5247  -8.5385    8.1834  -12.7715
  -9.8196    7.8979   -0.1396  -9.9547    8.1481   -0.2572 -10.1012    8.4072   -0.3046
 -10.1870    8.6187   -0.2199 -10.2936    8.8353   -0.1375 -10.3851    8.9892    0.0421
 -10.4552    9.1290    0.2258 -10.4869    9.2225    0.4397 -10.5043    9.1682    0.6620
 -10.4344    8.9735    0.8060 -10.3249    8.7381    0.7814 -10.2018    8.5693    0.6315
 -10.0881    8.5115    0.3883  -9.9577    8.4786    0.1518  -9.8549    8.4184   -0.0934
  -9.7692    8.3775   -0.3966  -9.7325    8.3571   -0.6779  -9.7066    8.3276   -0.9584
  -9.6902    8.2804   -1.2173  -9.6672    8.2318   -1.4882  -9.6236    8.1855   -1.7585
  -9.5624    8.1538   -2.0459  -9.5343    8.1051   -2.3278  -9.5077    8.0565   -2.6140
  -9.4831    8.0217   -2.8991  -9.4490    8.0017   -3.1894  -9.4034    7.9804   -3.4842
  -9.3794    7.9509   -3.7762  -9.3644    7.9127   -4.0779  -9.3441    7.8698   -4.3808
  -9.3236    7.8288   -4.6793  -9.2870    7.8127   -4.9814  -9.2525    7.7905   -5.2854
  -9.2178    7.7880   -5.5883  -9.2025    7.7750   -5.8941  -9.1819    7.7632   -6.2037
  -9.1560    7.7359   -6.5061  -9.1283    7.7056   -6.8051  -9.1078    7.6882   -7.1059
  -9.0915    7.6765   -7.4039  -9.0711    7.6609   -7.6983  -9.0520    7.6423   -7.9984
  -9.0443    7.6225   -8.2955  -9.0298    7.6156   -8.5914  -9.0048    7.6303   -8.8852
  -8.9630    7.6594   -9.1762  -8.9162    7.6973   -9.4615  -8.8816    7.7325   -9.7555
  -8.8435    7.7678  -10.0450  -8.7912    7.8149  -10.3233  -8.7454    7.8331  -10.6058
  -8.6981    7.8372  -10.8888  -8.6488    7.8489  -11.1567  -8.6052    7.8790  -11.4286
  -8.5433    7.9154  -11.6925  -8.4863    7.9568  -11.9485  -8.4378    8.0070  -12.2144
  -8.3757    8.0674  -12.4713  -8.3090    8.1483  -12.7107  -9.5849    8.0055   -0.1333
  -9.7241    8.2313   -0.2066  -9.8268    8.5226   -0.2510  -9.9308    8.7313   -0.1800
 -10.0356    8.9441   -0.0791 -10.1296    9.1019    0.0914 -10.1842    9.2091    0.3008
 -10.2158    9.2854    0.5301 -10.2377    9.2115    0.7520 -10.2153    9.0011    0.8802
 -10.1092    8.7510    0.8381  -9.9970    8.5823    0.6548  -9.8970    8.4353    0.4361
  -9.7381    8.4049    0.1900  -9.6474    8.3480   -0.0595  -9.5922    8.2819   -0.3380
  -9.5736    8.2030   -0.6286  -9.5373    8.1615   -0.8912  -9.5287    8.1159   -1.1643
  -9.5002    8.0761   -1.4341  -9.4780    8.0127   -1.7082  -9.4593    7.9604   -1.9904
  -9.4090    7.9145   -2.2748  -9.3914    7.8722   -2.5589  -9.3672    7.8375   -2.8549
  -9.3335    7.8102   -3.1514  -9.2938    7.7889   -3.4399  -9.2595    7.7648   -3.7341
  -9.2394    7.7397   -4.0382  -9.2106    7.7006   -4.3378  -9.1746    7.6699   -4.6455
  -9.1353    7.6526   -4.9492  -9.0969    7.6338   -5.2493  -9.0644    7.6253   -5.5596
  -9.0624    7.6037   -5.8711  -9.0374    7.5942   -6.1771  -9.0078    7.5693   -6.4792
  -8.9717    7.5480   -6.7812  -8.9384    7.5414   -7.0830  -8.9172    7.5378   -7.3860
  -8.8897    7.5240   -7.6859  -8.8644    7.5231   -7.9825  -8.8593    7.5008   -8.2822
  -8.8613    7.4659   -8.5848  -8.8384    7.4768   -8.8825  -8.7921    7.5080   -9.1710
  -8.7621    7.5300   -9.4662  -8.7569    7.5466   -9.7610  -8.7172    7.5800  -10.0556
  -8.6677    7.6126  -10.3315  -8.6061    7.6510  -10.5993  -8.5381    7.6750  -10.8672
  -8.4541    7.7096  -11.1402  -8.4098    7.7539  -11.4032  -8.3444    7.7781  -11.6650
  -8.2920    7.8222  -11.9301  -8.2561    7.8511  -12.1915  -8.2124    7.8950  -12.4447
  -8.1269    7.9955  -12.6723  -9.3243    8.1579   -0.0898  -9.4672    8.3803   -0.1617
  -9.5767    8.6002   -0.1838  -9.6797    8.8446   -0.1313  -9.7853    9.0441    0.0003
  -9.8634    9.1924    0.1816  -9.9216    9.2675    0.3974  -9.9583    9.3039    0.6352
  -9.9840    9.1916    0.8602  -9.9872    8.9629    0.9689  -9.9204    8.7141    0.9073
  -9.8042    8.5325    0.6987  -9.7079    8.3676    0.4945  -9.5983    8.2686    0.2552
  -9.4860    8.1826    0.0058  -9.4359    8.1280   -0.2659  -9.4597    8.0308   -0.5293
  -9.4451    7.9535   -0.8109  -9.4543    7.9080   -1.0984  -9.4471    7.8468   -1.3816
  -9.4067    7.8076   -1.6472  -9.3829    7.7372   -1.9295  -9.4080    7.6918   -2.2155
  -9.3798    7.6472   -2.5096  -9.3565    7.6177   -2.8096  -9.3310    7.5822   -3.1079
  -9.2998    7.5574   -3.4097  -9.2496    7.5393   -3.6997  -9.2076    7.5168   -3.9952
  -9.1707    7.4873   -4.2950  -9.1223    7.4656   -4.6011  -9.0756    7.4399   -4.9033
  -9.0391    7.4236   -5.2106  -9.0238    7.4057   -5.5225  -9.0117    7.3925   -5.8353
  -8.9887    7.3779   -6.1494  -8.9480    7.3540   -6.4573  -8.9214    7.3300   -6.7653
  -8.8824    7.3223   -7.0659  -8.8348    7.3316   -7.3694  -8.7951    7.3261   -7.6720
  -8.7774    7.3168   -7.9758  -8.7568    7.3015   -8.2764  -8.7272    7.3008   -8.5853
  -8.7200    7.2897   -8.8867  -8.7066    7.3027   -9.1865  -8.7115    7.3136   -9.4820
  -8.6940    7.3342   -9.7811  -8.6709    7.3580  -10.0781  -8.6373    7.3802  -10.3744
  -8.5875    7.4170  -10.6490  -8.5498    7.4402  -10.9293  -8.4958    7.4886  -11.1906
  -8.3830    7.5127  -11.4493  -8.3015    7.5475  -11.6983  -8.2506    7.5851  -11.9558
  -8.1660    7.6264  -12.1994  -8.1278    7.6776  -12.4594  -8.0796    7.7637  -12.7099
  -9.1064    8.2556   -0.0785  -9.2140    8.4948   -0.1251  -9.3322    8.7200   -0.1254
  -9.4347    8.9373   -0.0564  -9.5264    9.1148    0.0908  -9.6039    9.2424    0.2879
  -9.6561    9.2763    0.5227  -9.7048    9.2437    0.7550  -9.7469    9.1293    0.9759
  -9.7688    8.8909    1.0620  -9.7470    8.6271    0.9872  -9.6637    8.4271    0.7905
  -9.5999    8.2296    0.5965  -9.4746    8.1198    0.3508  -9.3867    8.0079    0.0970
  -9.3666    7.9237   -0.1926  -9.3623    7.8259   -0.4411  -9.3936    7.7489   -0.7270
  -9.4397    7.6830   -1.0147  -9.4377    7.6243   -1.2866  -9.4079    7.5758   -1.5705
  -9.3995    7.5195   -1.8603  -9.3790    7.4677   -2.1595  -9.3629    7.4298   -2.4540
  -9.3638    7.3944   -2.7561  -9.3503    7.3563   -3.0626  -9.3154    7.3318   -3.3580
  -9.2581    7.3074   -3.6549  -9.2035    7.2898   -3.9493  -9.1494    7.2677   -4.2465
  -9.1107    7.2470   -4.5490  -9.0695    7.2228   -4.8593  -9.0412    7.2051   -5.1723
  -9.0239    7.1880   -5.4906  -8.9976    7.1723   -5.8079  -8.9710    7.1572   -6.1216
  -8.9370    7.1376   -6.4388  -8.8892    7.1161   -6.7533  -8.8511    7.1054   -7.0677
  -8.8371    7.1053   -7.3744  -8.7997    7.1061   -7.6802  -8.7534    7.0947   -7.9861
  -8.7103    7.0910   -8.2955  -8.6884    7.0861   -8.6003  -8.6727    7.0824   -8.9067
  -8.6667    7.0832   -9.2109  -8.6747    7.0918   -9.5166  -8.6774    7.1107   -9.8216
  -8.6490    7.1318  -10.1165  -8.6432    7.1515  -10.4118  -8.5772    7.1855  -10.6982
  -8.5277    7.2159  -10.9780  -8.4616    7.2500  -11.2442  -8.4121    7.2840  -11.5052
  -8.3543    7.3188  -11.7711  -8.2512    7.3547  -12.0197  -8.2003    7.3940  -12.2812
  -8.1148    7.4581  -12.5202  -8.1073    7.5366  -12.7645  -8.8760    8.3578   -0.0684
  -8.9691    8.5994   -0.1221  -9.0837    8.8279   -0.0810  -9.1872    9.0183    0.0334
  -9.2789    9.1787    0.2008  -9.3562    9.2721    0.4127  -9.4124    9.2675    0.6586
  -9.4679    9.1737    0.8715  -9.5232    9.0411    1.0791  -9.5789    8.7845    1.1670
  -9.5805    8.5193    1.0885  -9.5633    8.2776    0.9110  -9.5071    8.0801    0.7000
  -9.4452    7.9385    0.4584  -9.3757    7.8122    0.1890  -9.3406    7.6934   -0.0737
  -9.3638    7.6127   -0.3494  -9.3979    7.5392   -0.6232  -9.4261    7.4645   -0.9068
  -9.4307    7.4079   -1.1955  -9.3935    7.3567   -1.4872  -9.3595    7.3107   -1.7849
  -9.3473    7.2546   -2.0896  -9.3257    7.2151   -2.3970  -9.3152    7.1784   -2.6978
  -9.2983    7.1398   -2.9953  -9.2687    7.1118   -3.3014  -9.2300    7.0875   -3.6006
  -9.1815    7.0675   -3.9006  -9.1421    7.0466   -4.2113  -9.1056    7.0300   -4.5282
  -9.0657    7.0029   -4.8422  -9.0217    6.9880   -5.1571  -8.9785    6.9728   -5.4701
  -8.9626    6.9536   -5.7842  -8.9411    6.9409   -6.1015  -8.9040    6.9291   -6.4224
  -8.8648    6.9058   -6.7462  -8.8336    6.8881   -7.0648  -8.8140    6.8841   -7.3789
  -8.7770    6.8866   -7.6845  -8.7342    6.8799   -7.9956  -8.6909    6.8766   -8.3046
  -8.6815    6.8728   -8.6188  -8.6589    6.8662   -8.9313  -8.6421    6.8677   -9.2430
  -8.6444    6.8759   -9.5550  -8.6252    6.8966   -9.8622  -8.6021    6.9113  -10.1657
  -8.5689    6.9346  -10.4586  -8.5410    6.9631  -10.7498  -8.5233    6.9818  -11.0395
  -8.4628    7.0154  -11.3086  -8.4057    7.0464  -11.5748  -8.3737    7.0883  -11.8405
  -8.3055    7.1268  -12.0981  -8.2095    7.1677  -12.3455  -8.1636    7.2294  -12.5913
  -8.1558    7.3153  -12.8336  -8.6381    8.4658   -0.0441  -8.7351    8.7004   -0.0837
  -8.8349    8.9302   -0.0268  -8.9420    9.0943    0.1284  -9.0351    9.2205    0.3201
  -9.1146    9.2721    0.5512  -9.1773    9.2247    0.7891  -9.2444    9.0946    1.0027
  -9.3158    8.9075    1.1770  -9.3900    8.6592    1.2703  -9.4283    8.3910    1.1845
  -9.4430    8.1436    1.0316  -9.4378    7.9350    0.8228  -9.4205    7.7589    0.5699
  -9.4009    7.6155    0.3141  -9.3675    7.5021    0.0401  -9.3959    7.4001   -0.2252
  -9.4001    7.3436   -0.5216  -9.3902    7.2524   -0.8148  -9.3731    7.1955   -1.1169
  -9.3472    7.1479   -1.4173  -9.3240    7.0973   -1.7163  -9.2888    7.0524   -2.0193
  -9.2480    7.0129   -2.3181  -9.2256    6.9750   -2.6179  -9.2027    6.9412   -2.9232
  -9.1773    6.9123   -3.2290  -9.1438    6.8856   -3.5371  -9.1095    6.8626   -3.8540
  -9.0777    6.8452   -4.1697  -9.0425    6.8228   -4.4884  -9.0084    6.7980   -4.8013
  -8.9742    6.7752   -5.1143  -8.9339    6.7595   -5.4310  -8.8994    6.7470   -5.7529
  -8.8683    6.7398   -6.0782  -8.8462    6.7269   -6.4031  -8.8188    6.7007   -6.7273
  -8.7907    6.6801   -7.0521  -8.7586    6.6731   -7.3733  -8.7132    6.6762   -7.6844
  -8.6850    6.6692   -7.9909  -8.6524    6.6676   -8.3072  -8.6327    6.6671   -8.6278
  -8.6069    6.6635   -8.9472  -8.5945    6.6616   -9.2660  -8.5809    6.6709   -9.5797
  -8.5547    6.6894   -9.8901  -8.5232    6.7052  -10.1990  -8.5029    6.7182  -10.5073
  -8.4758    6.7420  -10.8006  -8.4509    6.7649  -11.0913  -8.4135    6.7835  -11.3820
  -8.3588    6.8188  -11.6547  -8.3348    6.8569  -11.9278  -8.3173    6.8992  -12.1933
  -8.2460    6.9490  -12.4440  -8.2183    7.0061  -12.6966  -8.2076    7.0937  -12.9259
  -8.4034    8.5643   -0.0257  -8.4992    8.7908   -0.0139  -8.5963    9.0187    0.0510
  -8.7024    9.1636    0.2399  -8.7997    9.2381    0.4535  -8.8794    9.2412    0.6926
  -8.9532    9.1613    0.9235  -9.0386    9.0069    1.1246  -9.1153    8.7884    1.2651
  -9.2067    8.5286    1.3500  -9.2482    8.2613    1.2597  -9.3098    7.9993    1.1274
  -9.3278    7.7813    0.9213  -9.3560    7.5883    0.6847  -9.3805    7.4226    0.4257
  -9.3702    7.3084    0.1519  -9.3621    7.2076   -0.1394  -9.3484    7.1277   -0.4427
  -9.3235    7.0636   -0.7335  -9.2881    6.9991   -1.0418  -9.2726    6.9482   -1.3407
  -9.2401    6.9000   -1.6372  -9.2008    6.8555   -1.9420  -9.1577    6.8158   -2.2440
  -9.1263    6.7839   -2.5500  -9.0978    6.7461   -2.8567  -9.0643    6.7217   -3.1654
  -9.0333    6.7001   -3.4770  -9.0079    6.6760   -3.7913  -8.9785    6.6575   -4.1156
  -8.9468    6.6328   -4.4363  -8.9103    6.6067   -4.7576  -8.8782    6.5829   -5.0801
  -8.8433    6.5661   -5.4027  -8.8063    6.5566   -5.7328  -8.7723    6.5523   -6.0586
  -8.7448    6.5387   -6.3801  -8.7111    6.5176   -6.6992  -8.6832    6.5010   -7.0218
  -8.6471    6.4942   -7.3479  -8.6174    6.4846   -7.6729  -8.5902    6.4765   -8.0006
  -8.5630    6.4783   -8.3255  -8.5341    6.4787   -8.6508  -8.5006    6.4835   -8.9723
  -8.4828    6.4835   -9.2948  -8.4608    6.4908   -9.6116  -8.4454    6.5014   -9.9278
  -8.4313    6.5060  -10.2396  -8.4184    6.5118  -10.5499  -8.4015    6.5301  -10.8576
  -8.3768    6.5472  -11.1585  -8.3558    6.5656  -11.4542  -8.3231    6.5901  -11.7471
  -8.3173    6.6257  -12.0254  -8.3103    6.6690  -12.2920  -8.2728    6.7194  -12.5498
  -8.2083    6.7782  -12.7947  -8.1594    6.8647  -13.0300  -8.1631    8.6666   -0.0038
  -8.2693    8.8942    0.0564  -8.3662    9.0922    0.1598  -8.4683    9.2102    0.3554
  -8.5671    9.2366    0.5831  -8.6475    9.1890    0.8202  -8.7384    9.0894    1.0429
  -8.8297    8.9123    1.2179  -8.9196    8.6759    1.3503  -9.0085    8.4088    1.4114
  -9.0775    8.1236    1.3310  -9.1501    7.8656    1.2060  -9.1902    7.6457    1.0174
  -9.2393    7.4401    0.7886  -9.2789    7.2629    0.5398  -9.2770    7.1288    0.2421
  -9.2749    7.0330   -0.0439  -9.2683    6.9273   -0.3382  -9.2372    6.8725   -0.6466
  -9.1999    6.8117   -0.9461  -9.1635    6.7677   -1.2542  -9.1323    6.7095   -1.5598
  -9.0941    6.6691   -1.8628  -9.0540    6.6313   -2.1734  -9.0193    6.5932   -2.4862
  -8.9876    6.5615   -2.8033  -8.9518    6.5320   -3.1201  -8.9193    6.5137   -3.4360
  -8.8862    6.4969   -3.7519  -8.8591    6.4781   -4.0704  -8.8239    6.4576   -4.3897
  -8.7860    6.4335   -4.7117  -8.7526    6.4117   -5.0337  -8.7166    6.3969   -5.3677
  -8.6791    6.3904   -5.6978  -8.6467    6.3822   -6.0285  -8.6136    6.3662   -6.3524
  -8.5825    6.3503   -6.6768  -8.5502    6.3386   -7.0064  -8.5223    6.3286   -7.3340
  -8.4893    6.3205   -7.6660  -8.4632    6.3111   -7.9961  -8.4382    6.3093   -8.3281
  -8.4081    6.3118   -8.6564  -8.3766    6.3149   -8.9857  -8.3550    6.3168   -9.3135
  -8.3505    6.3073   -9.6406  -8.3388    6.3129   -9.9583  -8.3206    6.3151  -10.2789
  -8.3085    6.3222  -10.5974  -8.2884    6.3360  -10.9147  -8.2691    6.3467  -11.2271
  -8.2594    6.3590  -11.5320  -8.2414    6.3784  -11.8311  -8.2379    6.4046  -12.1188
  -8.2203    6.4414  -12.3947  -8.1884    6.4935  -12.6547  -8.1656    6.5491  -12.9071
  -8.1353    6.6384  -13.1398  -7.9353    8.7674    0.0130  -8.0373    8.9790    0.1138
  -8.1334    9.1467    0.2795  -8.2367    9.2410    0.4839  -8.3336    9.2365    0.7128
  -8.4224    9.1438    0.9342  -8.5210    9.0179    1.1464  -8.6188    8.8100    1.2988
  -8.7110    8.5766    1.4157  -8.8023    8.3167    1.4506  -8.8916    8.0416    1.4185
  -8.9651    7.7673    1.2818  -9.0386    7.5112    1.0996  -9.0955    7.3009    0.8827
  -9.1322    7.1230    0.6275  -9.1546    6.9789    0.3536  -9.1633    6.8599    0.0557
  -9.1662    6.7596   -0.2428  -9.1302    6.6899   -0.5471  -9.0865    6.6305   -0.8497
  -9.0483    6.5827   -1.1554  -9.0088    6.5367   -1.4605  -8.9780    6.4934   -1.7743
  -8.9423    6.4529   -2.0953  -8.8990    6.4221   -2.4197  -8.8649    6.3844   -2.7439
  -8.8253    6.3595   -3.0640  -8.7913    6.3405   -3.3810  -8.7563    6.3239   -3.6978
  -8.7267    6.3095   -4.0189  -8.6931    6.2873   -4.3455  -8.6580    6.2627   -4.6672
  -8.6240    6.2462   -5.0004  -8.5846    6.2346   -5.3306  -8.5455    6.2259   -5.6609
  -8.5120    6.2197   -5.9881  -8.4758    6.2083   -6.3198  -8.4441    6.1931   -6.6543
  -8.4227    6.1782   -6.9888  -8.3917    6.1695   -7.3271  -8.3550    6.1635   -7.6602
  -8.3318    6.1511   -7.9934  -8.3094    6.1475   -8.3278  -8.2928    6.1398   -8.6643
  -8.2664    6.1431   -9.0032  -8.2415    6.1415   -9.3416  -8.2211    6.1423   -9.6744
  -8.2152    6.1329  -10.0069  -8.1964    6.1396  -10.3331  -8.1846    6.1422  -10.6606
  -8.1703    6.1486  -10.9845  -8.1445    6.1631  -11.3048  -8.1407    6.1677  -11.6170
  -8.1361    6.1766  -11.9243  -8.1312    6.1974  -12.2218  -8.1123    6.2295  -12.5059
  -8.0950    6.2720  -12.7723  -8.0896    6.3231  -13.0310  -8.0880    6.4051  -13.2619
  -7.7032    8.8352    0.0708  -7.8007    9.0442    0.1723  -7.9004    9.1851    0.3711
  -8.0023    9.2498    0.5970  -8.0984    9.2231    0.8325  -8.2013    9.1200    1.0554
  -8.3039    8.9612    1.2483  -8.4037    8.7317    1.3712  -8.5061    8.4814    1.4790
  -8.6021    8.2073    1.4976  -8.6962    7.9276    1.4702  -8.7725    7.6659    1.3431
  -8.8553    7.4128    1.1789  -8.9130    7.1932    0.9555  -8.9623    6.9961    0.7106
  -9.0129    6.8278    0.4424  -9.0321    6.7011    0.1477  -9.0211    6.6076   -0.1548
  -8.9871    6.5310   -0.4512  -8.9591    6.4655   -0.7531  -8.9142    6.4120   -1.0660
  -8.8712    6.3712   -1.3822  -8.8373    6.3340   -1.7007  -8.8031    6.2974   -2.0226
  -8.7635    6.2625   -2.3489  -8.7308    6.2247   -2.6733  -8.6925    6.1977   -3.0005
  -8.6545    6.1760   -3.3231  -8.6197    6.1578   -3.6447  -8.5910    6.1424   -3.9703
  -8.5622    6.1212   -4.2957  -8.5262    6.0985   -4.6284  -8.4875    6.0860   -4.9595
  -8.4456    6.0785   -5.2957  -8.4032    6.0683   -5.6312  -8.3684    6.0623   -5.9635
  -8.3381    6.0516   -6.2999  -8.3131    6.0358   -6.6381  -8.2911    6.0201   -6.9848
  -8.2611    6.0124   -7.3258  -8.2252    5.9992   -7.6601  -8.2078    5.9875   -7.9975
  -8.1829    5.9861   -8.3353  -8.1627    5.9833   -8.6790  -8.1445    5.9802   -9.0213
  -8.1232    5.9753   -9.3634  -8.0990    5.9709   -9.7054  -8.0884    5.9660  -10.0468
  -8.0744    5.9632  -10.3878  -8.0576    5.9693  -10.7267  -8.0488    5.9673  -11.0618
  -8.0409    5.9694  -11.3911  -8.0345    5.9716  -11.7148  -8.0189    5.9833  -12.0341
  -8.0133    5.9978  -12.3395  -7.9990    6.0210  -12.6339  -7.9943    6.0590  -12.9048
  -7.9892    6.1078  -13.1629  -8.0167    6.1732  -13.4039  -7.4645    8.9119    0.0884
  -7.5666    9.0869    0.2545  -7.6697    9.2102    0.4527  -7.7717    9.2320    0.6977
  -7.8704    9.1769    0.9392  -7.9742    9.0697    1.1556  -8.0862    8.8977    1.3336
  -8.1932    8.6606    1.4542  -8.2943    8.4009    1.5378  -8.3928    8.1217    1.5671
  -8.4872    7.8353    1.5081  -8.5738    7.5596    1.3871  -8.6589    7.3034    1.2331
  -8.7230    7.0826    1.0164  -8.7899    6.8737    0.7802  -8.8515    6.6864    0.5249
  -8.8730    6.5618    0.2261  -8.8607    6.4616   -0.0654  -8.8471    6.3713   -0.3671
  -8.8263    6.2987   -0.6739  -8.7813    6.2487   -0.9970  -8.7339    6.2089   -1.3224
  -8.6923    6.1731   -1.6445  -8.6549    6.1402   -1.9609  -8.6215    6.1067   -2.2779
  -8.5877    6.0741   -2.5991  -8.5510    6.0494   -2.9261  -8.5098    6.0279   -3.2613
  -8.4755    6.0049   -3.5951  -8.4448    5.9862   -3.9296  -8.4161    5.9661   -4.2660
  -8.3828    5.9455   -4.5990  -8.3413    5.9319   -4.9315  -8.3035    5.9229   -5.2614
  -8.2667    5.9098   -5.5934  -8.2358    5.9014   -5.9340  -8.2041    5.8946   -6.2762
  -8.1835    5.8772   -6.6218  -8.1574    5.8647   -6.9664  -8.1298    5.8501   -7.3054
  -8.0986    5.8399   -7.6478  -8.0774    5.8316   -7.9927  -8.0532    5.8304   -8.3394
  -8.0367    5.8249   -8.6882  -8.0171    5.8203   -9.0372  -7.9929    5.8175   -9.3853
  -7.9738    5.8093   -9.7343  -7.9576    5.8018  -10.0838  -7.9524    5.7949  -10.4324
  -7.9338    5.7972  -10.7788  -7.9270    5.7939  -11.1228  -7.9181    5.7894  -11.4671
  -7.9164    5.7877  -11.8064  -7.9082    5.7903  -12.1388  -7.8943    5.8044  -12.4625
  -7.8878    5.8144  -12.7745  -7.8886    5.8412  -13.0619  -7.8923    5.8831  -13.3258
  -7.9126    5.9470  -13.5595  -7.2366    8.9800    0.1287  -7.3401    9.1437    0.3116
  -7.4385    9.2370    0.5400  -7.5401    9.2248    0.7847  -7.6384    9.1421    1.0240
  -7.7480    9.0092    1.2378  -7.8626    8.8146    1.3948  -7.9735    8.5888    1.5160
  -8.0765    8.3234    1.5852  -8.1776    8.0354    1.6058  -8.2744    7.7507    1.5452
  -8.3620    7.4719    1.4345  -8.4473    7.2222    1.2776  -8.5261    6.9844    1.0679
  -8.5996    6.7642    0.8489  -8.6634    6.5758    0.5955  -8.6915    6.4365    0.3134
  -8.6965    6.3207    0.0208  -8.6953    6.2234   -0.2783  -8.6775    6.1470   -0.5942
  -8.6451    6.0917   -0.9132  -8.5998    6.0497   -1.2363  -8.5538    6.0133   -1.5550
  -8.5146    5.9809   -1.8781  -8.4805    5.9492   -2.2061  -8.4461    5.9230   -2.5414
  -8.4054    5.9017   -2.8711  -8.3657    5.8804   -3.1980  -8.3312    5.8612   -3.5324
  -8.2957    5.8402   -3.8711  -8.2674    5.8203   -4.2093  -8.2314    5.8002   -4.5459
  -8.1977    5.7813   -4.8839  -8.1686    5.7617   -5.2215  -8.1367    5.7496   -5.5632
  -8.1027    5.7453   -5.9045  -8.0766    5.7365   -6.2493  -8.0457    5.7275   -6.5979
  -8.0232    5.7068   -6.9461  -7.9959    5.6924   -7.2881  -7.9710    5.6818   -7.6375
  -7.9436    5.6819   -7.9853  -7.9226    5.6754   -8.3361  -7.9081    5.6683   -8.6894
  -7.8881    5.6647   -9.0423  -7.8740    5.6518   -9.3978  -7.8526    5.6462   -9.7526
  -7.8368    5.6382  -10.1089  -7.8281    5.6303  -10.4648  -7.8098    5.6309  -10.8195
  -7.8010    5.6258  -11.1722  -7.7922    5.6235  -11.5243  -7.7847    5.6200  -11.8753
  -7.7814    5.6153  -12.2252  -7.7652    5.6231  -12.5680  -7.7628    5.6307  -12.9037
  -7.7488    5.6437  -13.2289  -7.7526    5.6755  -13.5076  -7.7933    5.7164  -13.7482
  -7.0012    9.0390    0.1581  -7.1030    9.1900    0.3588  -7.2018    9.2595    0.6062
  -7.3021    9.2262    0.8589  -7.4026    9.1358    1.0952  -7.5229    8.9692    1.3018
  -7.6289    8.7565    1.4543  -7.7390    8.5189    1.5562  -7.8537    8.2523    1.6296
  -7.9554    7.9639    1.6339  -8.0501    7.6767    1.5908  -8.1458    7.4021    1.4807
  -8.2373    7.1393    1.3259  -8.3185    6.8999    1.1370  -8.3964    6.6807    0.9157
  -8.4538    6.4869    0.6713  -8.4962    6.3288    0.3951  -8.5136    6.1952    0.1073
  -8.5251    6.0925   -0.1964  -8.5203    6.0096   -0.5026  -8.5035    5.9464   -0.8218
  -8.4669    5.8912   -1.1467  -8.4204    5.8531   -1.4769  -8.3757    5.8207   -1.8093
  -8.3401    5.7952   -2.1388  -8.3047    5.7754   -2.4689  -8.2612    5.7538   -2.8017
  -8.2228    5.7328   -3.1372  -8.1859    5.7137   -3.4749  -8.1513    5.6934   -3.8138
  -8.1189    5.6719   -4.1556  -8.0865    5.6521   -4.4930  -8.0556    5.6334   -4.8374
  -8.0252    5.6161   -5.1865  -7.9969    5.6035   -5.5339  -7.9703    5.5908   -5.8808
  -7.9448    5.5836   -6.2266  -7.9201    5.5649   -6.5718  -7.8941    5.5497   -6.9165
  -7.8620    5.5400   -7.2660  -7.8422    5.5293   -7.6166  -7.8218    5.5216   -7.9710
  -7.8010    5.5169   -8.3263  -7.7801    5.5117   -8.6819  -7.7647    5.5053   -9.0393
  -7.7491    5.4937   -9.3978  -7.7289    5.4871   -9.7596  -7.7167    5.4753  -10.1201
  -7.7047    5.4685  -10.4816  -7.6912    5.4645  -10.8439  -7.6737    5.4648  -11.2078
  -7.6564    5.4659  -11.5710  -7.6504    5.4625  -11.9344  -7.6477    5.4552  -12.2952
  -7.6307    5.4599  -12.6532  -7.6202    5.4689  -13.0104  -7.6307    5.4614  -13.3543
  -7.6225    5.4605  -13.6919  -7.6525    5.4898  -13.9522  -6.7618    9.0895    0.1918
  -6.8665    9.2119    0.4028  -6.9682    9.2678    0.6544  -7.0687    9.2282    0.9164
  -7.1811    9.1126    1.1657  -7.2896    8.9255    1.3569  -7.3911    8.7076    1.5035
  -7.5029    8.4613    1.5946  -7.6202    8.1902    1.6508  -7.7205    7.9053    1.6574
  -7.8301    7.6169    1.6191  -7.9220    7.3312    1.5166  -8.0210    7.0697    1.3698
  -8.1028    6.8197    1.1883  -8.1819    6.6005    0.9724  -8.2469    6.3982    0.7314
  -8.2924    6.2314    0.4712  -8.3192    6.0902    0.1826  -8.3429    5.9752   -0.1157
  -8.3520    5.8810   -0.4219  -8.3457    5.8066   -0.7426  -8.3243    5.7445   -1.0716
  -8.2813    5.7001   -1.3999  -8.2373    5.6678   -1.7312  -8.1981    5.6439   -2.0674
  -8.1579    5.6242   -2.3988  -8.1186    5.6038   -2.7349  -8.0831    5.5858   -3.0765
  -8.0455    5.5640   -3.4192  -8.0084    5.5432   -3.7624  -7.9746    5.5244   -4.1065
  -7.9398    5.5042   -4.4496  -7.9111    5.4885   -4.7934  -7.8802    5.4757   -5.1368
  -7.8557    5.4602   -5.4887  -7.8354    5.4425   -5.8420  -7.8029    5.4375   -6.1911
  -7.7863    5.4149   -6.5301  -7.7563    5.4062   -6.8820  -7.7297    5.3925   -7.2365
  -7.7098    5.3800   -7.5922  -7.6904    5.3713   -7.9496  -7.6745    5.3612   -8.3089
  -7.6564    5.3556   -8.6710  -7.6418    5.3451   -9.0292  -7.6269    5.3336   -9.3909
  -7.6036    5.3286   -9.7526  -7.5828    5.3264  -10.1166  -7.5712    5.3178  -10.4844
  -7.5562    5.3148  -10.8535  -7.5411    5.3122  -11.2204  -7.5253    5.3123  -11.5903
  -7.5177    5.3078  -11.9602  -7.5084    5.3044  -12.3333  -7.4983    5.3049  -12.7066
  -7.4865    5.3053  -13.0786  -7.4827    5.3018  -13.4460  -7.4946    5.2946  -13.8068
  -7.4778    5.2866  -14.1619  -6.5249    9.1367    0.2151  -6.6321    9.2345    0.4479
  -6.7318    9.2652    0.7078  -6.8384    9.2077    0.9709  -6.9456    9.0898    1.2103
  -7.0441    8.8962    1.3955  -7.1481    8.6677    1.5398  -7.2606    8.4096    1.6307
  -7.3744    8.1384    1.6637  -7.4874    7.8511    1.6817  -7.5960    7.5615    1.6304
  -7.7012    7.2776    1.5435  -7.7921    7.0023    1.4044  -7.8788    6.7538    1.2318
  -7.9581    6.5314    1.0287  -8.0315    6.3316    0.7971  -8.0841    6.1457    0.5326
  -8.1249    5.9906    0.2485  -8.1616    5.8638   -0.0514  -8.1801    5.7558   -0.3589
  -8.1834    5.6729   -0.6752  -8.1695    5.6031   -0.9928  -8.1386    5.5519   -1.3193
  -8.0995    5.5156   -1.6529  -8.0581    5.4902   -1.9917  -8.0164    5.4701   -2.3334
  -7.9765    5.4520   -2.6719  -7.9426    5.4354   -3.0114  -7.9083    5.4161   -3.3561
  -7.8715    5.3955   -3.7022  -7.8348    5.3753   -4.0458  -7.7985    5.3587   -4.3882
  -7.7641    5.3449   -4.7355  -7.7345    5.3354   -5.0855  -7.7098    5.3165   -5.4348
  -7.6945    5.2989   -5.7866  -7.6719    5.2836   -6.1358  -7.6441    5.2740   -6.4888
  -7.6193    5.2612   -6.8440  -7.5962    5.2460   -7.2011  -7.5785    5.2310   -7.5606
  -7.5603    5.2190   -7.9220  -7.5487    5.2066   -8.2833  -7.5329    5.1972   -8.6438
  -7.5141    5.1905   -9.0054  -7.4962    5.1811   -9.3687  -7.4736    5.1774   -9.7346
  -7.4531    5.1742  -10.1006  -7.4354    5.1709  -10.4689  -7.4178    5.1706  -10.8399
  -7.3995    5.1684  -11.2120  -7.3890    5.1628  -11.5863  -7.3835    5.1572  -11.9620
  -7.3727    5.1566  -12.3389  -7.3633    5.1546  -12.7157  -7.3585    5.1522  -13.0973
  -7.3655    5.1387  -13.4806  -7.3734    5.1257  -13.8652  -7.3761    5.1119  -14.2487
  -6.2872    9.1855    0.2333  -6.3962    9.2697    0.4841  -6.4953    9.2774    0.7466
  -6.5928    9.2072    1.0052  -6.7036    9.0735    1.2403  -6.8017    8.8739    1.4334
  -6.9043    8.6295    1.5768  -7.0145    8.3646    1.6578  -7.1332    8.0874    1.6949
  -7.2479    7.8039    1.7014  -7.3558    7.5184    1.6460  -7.4649    7.2317    1.5701
  -7.5520    6.9576    1.4378  -7.6511    6.7095    1.2693  -7.7323    6.4710    1.0684
  -7.8189    6.2565    0.8438  -7.8785    6.0658    0.5889  -7.9338    5.8951    0.3134
  -7.9744    5.7571    0.0185  -8.0004    5.6401   -0.2846  -8.0128    5.5447   -0.5962
  -8.0107    5.4659   -0.9186  -7.9928    5.4060   -1.2494  -7.9578    5.3628   -1.5836
  -7.9190    5.3382   -1.9196  -7.8757    5.3165   -2.2575  -7.8390    5.3003   -2.6006
  -7.8043    5.2833   -2.9469  -7.7718    5.2633   -3.2905  -7.7371    5.2448   -3.6350
  -7.6992    5.2273   -3.9825  -7.6591    5.2136   -4.3311  -7.6221    5.2029   -4.6813
  -7.5946    5.1869   -5.0323  -7.5727    5.1671   -5.3853  -7.5526    5.1476   -5.7372
  -7.5317    5.1342   -6.0893  -7.5071    5.1227   -6.4445  -7.4887    5.1098   -6.7976
  -7.4634    5.0971   -7.1540  -7.4486    5.0802   -7.5126  -7.4285    5.0688   -7.8720
  -7.4128    5.0583   -8.2345  -7.4023    5.0477   -8.5980  -7.3818    5.0401   -8.9628
  -7.3633    5.0328   -9.3304  -7.3372    5.0311   -9.6972  -7.3150    5.0308  -10.0660
  -7.3030    5.0206  -10.4342  -7.2835    5.0225  -10.8040  -7.2621    5.0228  -11.1760
  -7.2506    5.0169  -11.5479  -7.2443    5.0117  -11.9210  -7.2371    5.0084  -12.2953
  -7.2293    5.0060  -12.6702  -7.2317    4.9943  -13.0442  -7.2419    4.9777  -13.4158
  -7.2566    4.9570  -13.7813  -7.2684    4.9526  -14.1367  -6.0482    9.2407    0.2480
  -6.1530    9.2933    0.5112  -6.2534    9.2806    0.7842  -6.3521    9.1944    1.0394
  -6.4571    9.0453    1.2732  -6.5605    8.8417    1.4620  -6.6681    8.5927    1.5970
  -6.7744    8.3194    1.6832  -6.8887    8.0440    1.7256  -7.0046    7.7597    1.7184
  -7.1154    7.4725    1.6714  -7.2227    7.1912    1.5929  -7.3242    6.9207    1.4657
  -7.4119    6.6599    1.2998  -7.5162    6.4255    1.1118  -7.5945    6.1919    0.8934
  -7.6643    5.9951    0.6428  -7.7240    5.8198    0.3696  -7.7736    5.6626    0.0848
  -7.8122    5.5350   -0.2109  -7.8353    5.4239   -0.5225  -7.8430    5.3335   -0.8455
  -7.8361    5.2711   -1.1740  -7.8115    5.2232   -1.5079  -7.7746    5.1875   -1.8422
  -7.7365    5.1648   -2.1819  -7.7007    5.1458   -2.5230  -7.6711    5.1289   -2.8695
  -7.6372    5.1106   -3.2204  -7.6020    5.0913   -3.5706  -7.5672    5.0765   -3.9182
  -7.5275    5.0633   -4.2687  -7.4944    5.0501   -4.6252  -7.4614    5.0345   -4.9777
  -7.4332    5.0188   -5.3307  -7.4107    5.0033   -5.6794  -7.3922    4.9847   -6.0362
  -7.3740    4.9701   -6.3896  -7.3510    4.9586   -6.7467  -7.3319    4.9470   -7.1015
  -7.3146    4.9291   -7.4594  -7.3008    4.9152   -7.8221  -7.2855    4.9048   -8.1853
  -7.2672    4.8986   -8.5493  -7.2461    4.8947   -8.9140  -7.2222    4.8920   -9.2792
  -7.1985    4.8873   -9.6455  -7.1773    4.8851  -10.0086  -7.1613    4.8794  -10.3760
  -7.1482    4.8723  -10.7442  -7.1272    4.8734  -11.1099  -7.1152    4.8672  -11.4787
  -7.1047    4.8635  -11.8466  -7.1057    4.8524  -12.2125  -7.1014    4.8441  -12.5768
  -7.1079    4.8276  -12.9371  -7.1221    4.8038  -13.2885  -7.1353    4.7848  -13.6296
  -7.1278    4.7301  -13.8813  -5.8051    9.2733    0.2613  -5.9066    9.3096    0.5408
  -6.0071    9.2786    0.8099  -6.1076    9.1755    1.0601  -6.2103    9.0138    1.2872
  -6.3147    8.8012    1.4726  -6.4286    8.5532    1.6145  -6.5321    8.2785    1.7034
  -6.6478    7.9942    1.7493  -6.7558    7.7151    1.7392  -6.8691    7.4388    1.6971
  -6.9759    7.1591    1.6174  -7.0853    6.8827    1.4954  -7.1894    6.6202    1.3328
  -7.2830    6.3655    1.1456  -7.3741    6.1376    0.9392  -7.4413    5.9287    0.6945
  -7.5095    5.7486    0.4292  -7.5654    5.5791    0.1478  -7.6132    5.4323   -0.1465
  -7.6464    5.3107   -0.4503  -7.6643    5.2171   -0.7676  -7.6634    5.1494   -1.0989
  -7.6470    5.0921   -1.4318  -7.6263    5.0460   -1.7682  -7.5957    5.0137   -2.1105
  -7.5666    4.9890   -2.4575  -7.5341    4.9703   -2.8054  -7.5050    4.9540   -3.1493
  -7.4688    4.9371   -3.4965  -7.4333    4.9247   -3.8477  -7.3999    4.9088   -4.2023
  -7.3668    4.8951   -4.5576  -7.3367    4.8779   -4.9088  -7.3077    4.8618   -5.2628
  -7.2759    4.8504   -5.6187  -7.2594    4.8323   -5.9705  -7.2397    4.8161   -6.3274
  -7.2168    4.8065   -6.6828  -7.2000    4.7923   -7.0394  -7.1812    4.7792   -7.4000
  -7.1658    4.7666   -7.7605  -7.1429    4.7631   -8.1225  -7.1254    4.7565   -8.4855
  -7.1051    4.7499   -8.8481  -7.0832    4.7469   -9.2083  -7.0558    4.7471   -9.5708
  -7.0357    4.7411   -9.9342  -7.0189    4.7347  -10.2977  -7.0084    4.7242  -10.6596
  -6.9905    4.7221  -11.0211  -6.9697    4.7208  -11.3817  -6.9638    4.7119  -11.7401
  -6.9716    4.6911  -12.0957  -6.9753    4.6743  -12.4466  -6.9833    4.6508  -12.7891
  -6.9933    4.6266  -13.1195  -6.9982    4.5717  -13.3902  -6.9952    4.4991  -13.6206
  -5.5589    9.3092    0.2733  -5.6589    9.3251    0.5491  -5.7574    9.2694    0.8207
  -5.8591    9.1542    1.0677  -5.9597    8.9891    1.2870  -6.0669    8.7735    1.4757
  -6.1790    8.5225    1.6192  -6.2833    8.2492    1.7105  -6.3964    7.9667    1.7584
  -6.5059    7.6828    1.7588  -6.6212    7.3987    1.7100  -6.7446    7.1163    1.6346
  -6.8549    6.8468    1.5149  -6.9559    6.5798    1.3652  -7.0547    6.3247    1.1839
  -7.1382    6.0864    0.9835  -7.2219    5.8698    0.7487  -7.2901    5.6800    0.4835
  -7.3502    5.5101    0.2056  -7.4043    5.3518   -0.0781  -7.4463    5.2166   -0.3784
  -7.4743    5.1120   -0.6969  -7.4828    5.0378   -1.0280  -7.4781    4.9695   -1.3596
  -7.4684    4.9108   -1.7016  -7.4545    4.8662   -2.0421  -7.4295    4.8359   -2.3868
  -7.3995    4.8139   -2.7342  -7.3649    4.7955   -3.0831  -7.3357    4.7801   -3.4320
  -7.2971    4.7694   -3.7843  -7.2716    4.7507   -4.1368  -7.2418    4.7358   -4.4853
  -7.2138    4.7193   -4.8386  -7.1787    4.7089   -5.1911  -7.1494    4.6944   -5.5420
  -7.1223    4.6834   -5.8958  -7.1011    4.6695   -6.2524  -7.0815    4.6558   -6.6119
  -7.0616    4.6432   -6.9694  -7.0415    4.6337   -7.3286  -7.0208    4.6281   -7.6872
  -7.0002    4.6217   -8.0473  -6.9819    4.6123   -8.4058  -6.9613    4.6072   -8.7640
  -6.9372    4.6069   -9.1220  -6.9135    4.6021   -9.4805  -6.8932    4.5976   -9.8402
  -6.8775    4.5873  -10.1991  -6.8619    4.5806  -10.5553  -6.8421    4.5739  -10.9069
  -6.8329    4.5639  -11.2606  -6.8278    4.5496  -11.6102  -6.8312    4.5283  -11.9526
  -6.8381    4.5018  -12.2874  -6.8457    4.4719  -12.6114  -6.8468    4.4255  -12.8931
  -6.8522    4.3606  -13.1399  -6.8418    4.2792  -13.3602  -5.3138    9.3588    0.2859
  -5.4151    9.3350    0.5629  -5.5109    9.2629    0.8242  -5.6082    9.1388    1.0731
  -5.7118    8.9667    1.2926  -5.8154    8.7516    1.4789  -5.9271    8.4979    1.6132
  -6.0383    8.2257    1.7084  -6.1485    7.9414    1.7619  -6.2612    7.6449    1.7631
  -6.3822    7.3615    1.7223  -6.5083    7.0767    1.6477  -6.6162    6.7990    1.5356
  -6.7188    6.5357    1.3979  -6.8237    6.2874    1.2226  -6.9063    6.0415    1.0249
  -6.9964    5.8126    0.7984  -7.0655    5.6205    0.5390  -7.1270    5.4459    0.2716
  -7.1875    5.2850   -0.0111  -7.2363    5.1398   -0.3057  -7.2737    5.0239   -0.6230
  -7.2952    4.9330   -0.9483  -7.3018    4.8512   -1.2845  -7.3070    4.7855   -1.6203
  -7.3032    4.7300   -1.9619  -7.2859    4.6907   -2.3094  -7.2581    4.6650   -2.6610
  -7.2236    4.6454   -3.0079  -7.1913    4.6334   -3.3550  -7.1534    4.6212   -3.7057
  -7.1284    4.5997   -4.0553  -7.1000    4.5869   -4.4043  -7.0732    4.5738   -4.7562
  -7.0467    4.5563   -5.1087  -7.0138    4.5476   -5.4647  -6.9922    4.5309   -5.8210
  -6.9694    4.5193   -6.1788  -6.9453    4.5065   -6.5370  -6.9225    4.4979   -6.8950
  -6.9030    4.4843   -7.2510  -6.8746    4.4902   -7.6048  -6.8711    4.4619   -7.9566
  -6.8406    4.4637   -8.3132  -6.8147    4.4635   -8.6664  -6.7910    4.4620   -9.0209
  -6.7721    4.4552   -9.3766  -6.7494    4.4507   -9.7295  -6.7239    4.4489  -10.0798
  -6.7064    4.4375  -10.4295  -6.7012    4.4179  -10.7769  -6.6909    4.4052  -11.1197
  -6.6930    4.3798  -11.4561  -6.6881    4.3577  -11.7862  -6.7014    4.3196  -12.1042
  -6.7061    4.2722  -12.3919  -6.7047    4.2178  -12.6539  -6.7123    4.1420  -12.8880
  -6.7014    4.0528  -13.0965  -5.0664    9.3948    0.2907  -5.1663    9.3537    0.5694
  -5.2645    9.2652    0.8363  -5.3654    9.1271    1.0793  -5.4672    8.9460    1.2997
  -5.5711    8.7281    1.4807  -5.6771    8.4763    1.6088  -5.7965    8.2033    1.7034
  -5.9039    7.9095    1.7624  -6.0122    7.6147    1.7717  -6.1354    7.3263    1.7351
  -6.2612    7.0470    1.6609  -6.3712    6.7694    1.5585  -6.4791    6.5022    1.4316
  -6.5822    6.2481    1.2606  -6.6759    5.9972    1.0648  -6.7588    5.7780    0.8535
  -6.8357    5.5750    0.6010  -6.9016    5.3832    0.3359  -6.9673    5.2182    0.0587
  -7.0263    5.0655   -0.2315  -7.0725    4.9391   -0.5426  -7.1048    4.8310   -0.8717
  -7.1240    4.7415   -1.2028  -7.1356    4.6640   -1.5433  -7.1403    4.6035   -1.8855
  -7.1343    4.5581   -2.2298  -7.1138    4.5201   -2.5773  -7.0837    4.5008   -2.9254
  -7.0497    4.4835   -3.2751  -7.0153    4.4690   -3.6257  -6.9827    4.4567   -3.9732
  -6.9475    4.4470   -4.3239  -6.9301    4.4266   -4.6759  -6.9048    4.4130   -5.0303
  -6.8806    4.3977   -5.3845  -6.8511    4.3898   -5.7391  -6.8325    4.3721   -6.0938
  -6.8051    4.3643   -6.4478  -6.7814    4.3517   -6.8024  -6.7567    4.3447   -7.1563
  -6.7292    4.3409   -7.5068  -6.7132    4.3293   -7.8605  -6.6818    4.3370   -8.2109
  -6.6540    4.3335   -8.5577  -6.6327    4.3267   -8.9080  -6.6173    4.3153   -9.2558
  -6.5971    4.3063   -9.6014  -6.5691    4.3057   -9.9435  -6.5613    4.2862  -10.2873
  -6.5458    4.2682  -10.6260  -6.5453    4.2392  -10.9582  -6.5442    4.2123  -11.2840
  -6.5560    4.1721  -11.5980  -6.5539    4.1289  -11.8907  -6.5617    4.0721  -12.1615
  -6.5650    4.0038  -12.4099  -6.5495    3.9314  -12.6373  -6.5374    3.8346  -12.8359
  -4.8268    9.4270    0.2983  -4.9219    9.3731    0.5846  -5.0142    9.2770    0.8450
  -5.1134    9.1227    1.0847  -5.2162    8.9420    1.2994  -5.3203    8.7187    1.4777
  -5.4284    8.4620    1.6089  -5.5475    8.1855    1.7046  -5.6558    7.8942    1.7570
  -5.7659    7.5962    1.7764  -5.8798    7.3058    1.7413  -6.0108    7.0235    1.6772
  -6.1242    6.7392    1.5816  -6.2356    6.4674    1.4620  -6.3416    6.2096    1.2976
  -6.4339    5.9631    1.1116  -6.5221    5.7358    0.8875  -6.6022    5.5308    0.6480
  -6.6719    5.3336    0.3973  -6.7494    5.1482    0.1289  -6.8164    4.9917   -0.1675
  -6.8681    4.8563   -0.4783  -6.9102    4.7409   -0.7986  -6.9380    4.6397   -1.1267
  -6.9576    4.5524   -1.4629  -6.9662    4.4865   -1.8056  -6.9686    4.4288   -2.1445
  -6.9598    4.3820   -2.4866  -6.9378    4.3566   -2.8365  -6.9093    4.3391   -3.1878
  -6.8766    4.3242   -3.5357  -6.8394    4.3143   -3.8859  -6.8039    4.3037   -4.2392
  -6.7803    4.2867   -4.5924  -6.7548    4.2719   -4.9451  -6.7304    4.2584   -5.2977
  -6.7035    4.2514   -5.6484  -6.6820    4.2375   -5.9970  -6.6559    4.2253   -6.3493
  -6.6265    4.2179   -6.7013  -6.6030    4.2155   -7.0516  -6.5753    4.2066   -7.4003
  -6.5507    4.2037   -7.7492  -6.5252    4.1986   -8.0968  -6.4994    4.1925   -8.4395
  -6.4763    4.1845   -8.7814  -6.4543    4.1761   -9.1196  -6.4355    4.1671   -9.4593
  -6.4180    4.1544   -9.7973  -6.4133    4.1258  -10.1312  -6.4092    4.0976  -10.4602
  -6.4029    4.0691  -10.7821  -6.3938    4.0396  -11.0961  -6.3943    3.9933  -11.3906
  -6.4057    3.9351  -11.6663  -6.4024    3.8747  -11.9268  -6.4021    3.8009  -12.1667
  -6.3928    3.7175  -12.3821  -6.3789    3.6170  -12.5792  -4.5824    9.4582    0.3001
  -4.6740    9.3911    0.5815  -4.7623    9.2855    0.8463  -4.8547    9.1276    1.0855
  -4.9590    8.9407    1.3011  -5.0684    8.7138    1.4776  -5.1792    8.4496    1.6140
  -5.2951    8.1738    1.7068  -5.4064    7.8801    1.7588  -5.5226    7.5828    1.7774
  -5.6334    7.2865    1.7492  -5.7579    7.0004    1.6935  -5.8722    6.7166    1.6016
  -5.9865    6.4447    1.4852  -6.0979    6.1814    1.3283  -6.1899    5.9320    1.1456
  -6.2816    5.7046    0.9297  -6.3672    5.4913    0.6982  -6.4441    5.2877    0.4456
  -6.5259    5.0938    0.1792  -6.5964    4.9302   -0.1124  -6.6585    4.7843   -0.4168
  -6.7070    4.6586   -0.7251  -6.7473    4.5444   -1.0489  -6.7716    4.4497   -1.3813
  -6.7880    4.3728   -1.7139  -6.7993    4.3065   -2.0547  -6.7979    4.2589   -2.4027
  -6.7797    4.2282   -2.7507  -6.7589    4.1986   -3.0978  -6.7310    4.1837   -3.4466
  -6.6993    4.1678   -3.7956  -6.6644    4.1602   -4.1452  -6.6271    4.1542   -4.4971
  -6.5990    4.1396   -4.8474  -6.5742    4.1262   -5.1967  -6.5484    4.1145   -5.5440
  -6.5218    4.1082   -5.8913  -6.4934    4.1030   -6.2386  -6.4683    4.0911   -6.5888
  -6.4475    4.0756   -6.9365  -6.4207    4.0688   -7.2823  -6.3857    4.0754   -7.6257
  -6.3658    4.0568   -7.9653  -6.3415    4.0511   -8.3021  -6.3084    4.0509   -8.6393
  -6.2921    4.0394   -8.9737  -6.2823    4.0121   -9.3074  -6.2759    3.9896   -9.6383
  -6.2682    3.9622   -9.9622  -6.2703    3.9221  -10.2799  -6.2678    3.8863  -10.5911
  -6.2517    3.8510  -10.8872  -6.2462    3.8027  -11.1693  -6.2619    3.7350  -11.4350
  -6.2628    3.6669  -11.6838  -6.2467    3.5949  -11.9187  -6.2369    3.5008  -12.1342
  -6.2377    3.3877  -12.3166  -4.3371    9.4925    0.3003  -4.4241    9.4075    0.5842
  -4.5104    9.2942    0.8487  -4.6007    9.1293    1.0863  -4.6993    8.9366    1.2951
  -4.8182    8.6997    1.4722  -4.9290    8.4403    1.6073  -5.0435    8.1604    1.7066
  -5.1548    7.8747    1.7607  -5.2690    7.5752    1.7724  -5.3806    7.2808    1.7599
  -5.4982    6.9886    1.7038  -5.6146    6.7021    1.6194  -5.7306    6.4318    1.4991
  -5.8433    6.1596    1.3494  -5.9416    5.9173    1.1749  -6.0338    5.6820    0.9758
  -6.1317    5.4526    0.7534  -6.2186    5.2457    0.4968  -6.3065    5.0546    0.2299
[truncated: 2,137,883 more chars]
