# Supplementary material for: An in-silico benchmark for the tricuspid heart valve – Geometry, finite element mesh, Abaqus simulation, and result data set
Source: Data Brief. 2021 Dec 2;39:107664. doi: 10.1016/j.dib.2021.107664 (PMC8668829; doi:10.1016/j.dib.2021.107664)
Supplement: Supplementary Data S1 — Supplementary Raw Research Data. This is open data under the CC BY license http://creativecommons.org/licenses/by/4.0/ [file mmc1.zip › DataInBrief_TricuspidValveBenchmark/ParaView_Visualization/00_run_Model_Frame3.vtk]

# vtk DataFile Version 3.0
vtk output
ASCII
DATASET UNSTRUCTURED_GRID
POINTS 19279 float
  -3.8868    0.4893   -9.1006 -15.0000   -0.0000    0.0000  15.0000    0.0000    0.0000
  14.4793   -1.4888  -12.8200  -3.9440    0.6108   -8.8862  -4.0419    0.6349   -8.6631
  -4.1334    0.6667   -8.4419  -4.2071    0.7031   -8.2023  -4.2569    0.7555   -7.9643
  -4.2974    0.8193   -7.7297  -4.3344    0.8663   -7.4816  -4.3469    0.9122   -7.2247
  -4.3489    0.9588   -6.9593  -4.3435    1.0114   -6.6951  -4.3465    1.0564   -6.4288
  -4.3345    1.1092   -6.1653  -4.3305    1.1646   -5.9070  -4.3380    1.2086   -5.6404
  -4.3276    1.2481   -5.3704  -4.3189    1.2901   -5.0858  -4.3085    1.3269   -4.8039
  -4.3011    1.3700   -4.5172  -4.3119    1.3932   -4.2355  -4.3266    1.4369   -3.9440
  -4.3826    1.4480   -3.6599  -4.4273    1.4659   -3.3747  -4.5200    1.4571   -3.0881
  -4.6180    1.4519   -2.8023  -4.7330    1.4436   -2.5127  -4.8646    1.4197   -2.2178
  -5.0046    1.4002   -1.9401  -5.1584    1.3632   -1.6664  -5.3357    1.3232   -1.3920
  -5.5291    1.2759   -1.1280  -5.7318    1.2406   -0.8749  -5.9459    1.2029   -0.6247
  -6.1770    1.1611   -0.3773  -6.4176    1.1146   -0.1358  -6.6833    1.0636    0.0842
  -6.9665    1.0191    0.2866  -7.2551    0.9704    0.4835  -7.5574    0.9194    0.6598
  -7.8725    0.8639    0.8175  -8.1984    0.8100    0.9611  -8.5304    0.7529    1.0821
  -8.8673    0.6982    1.2002  -9.2148    0.6449    1.2793  -9.5624    0.5952    1.3586
  -9.9159    0.5456    1.4138 -10.2729    0.4951    1.4370 -10.6329    0.4470    1.4470
 -10.9927    0.4018    1.4407 -11.3492    0.3497    1.4020 -11.7093    0.3022    1.3755
 -12.0645    0.2611    1.2982 -12.4173    0.2236    1.2184 -12.7620    0.1880    1.1001
 -13.0887    0.1477    0.9618 -13.4195    0.1129    0.8226 -13.7459    0.0880    0.6763
 -14.0632    0.0522    0.5209 -14.3729    0.0203    0.3519 -14.6881    0.0069    0.1790
 -14.9945   -0.2506    0.0000 -14.9783   -0.5008    0.0000 -14.9517   -0.7500    0.0000
 -14.9151   -0.9980    0.0000 -14.8689   -1.2444    0.0000 -14.8134   -1.4889    0.0000
 -14.7492   -1.7312    0.0000 -14.6765   -1.9711    0.0000 -14.5957   -2.2084    0.0000
 -14.5072   -2.4429    0.0000 -14.4114   -2.6746    0.0000 -14.3086   -2.9032    0.0000
 -14.1992   -3.1287    0.0000 -14.0833   -3.3510    0.0000 -13.9613   -3.5700    0.0000
 -13.8334   -3.7857    0.0000 -13.7000   -3.9979    0.0000 -13.5611   -4.2066    0.0000
 -13.4170   -4.4117    0.0000 -13.2678   -4.6132    0.0000 -13.1138   -4.8110    0.0000
 -12.9552   -5.0051    0.0000 -12.7919   -5.1953    0.0000 -12.6242   -5.3817    0.0000
 -12.4522   -5.5640    0.0000 -12.2760   -5.7423    0.0000 -12.0956   -5.9164    0.0000
 -11.9112   -6.0863    0.0000 -11.7230   -6.2518    0.0000 -11.5310   -6.4131    0.0000
 -11.3355   -6.5699    0.0000 -11.1365   -6.7224    0.0000 -10.9343   -6.8706    0.0000
 -10.7290   -7.0145    0.0000 -10.5208   -7.1540    0.0000 -10.3097   -7.2893    0.0000
 -10.0960   -7.4204    0.0000  -9.8799   -7.5474    0.0000  -9.6613   -7.6702    0.0000
  -9.4406   -7.7890    0.0000  -9.2178   -7.9039    0.0000  -8.9930   -8.0149    0.0000
  -8.7664   -8.1221    0.0000  -8.5381   -8.2257    0.0000  -8.3082   -8.3256    0.0000
  -8.0768   -8.4220    0.0000  -7.8440   -8.5150    0.0000  -7.6099   -8.6047    0.0000
  -7.3746   -8.6912    0.0000  -7.1382   -8.7746    0.0000  -6.9007   -8.8550    0.0000
  -6.6623   -8.9324    0.0000  -6.4230   -9.0070    0.0000  -6.1828   -9.0789    0.0000
  -5.9418   -9.1480    0.0000  -5.7001   -9.2143    0.0000  -5.4576   -9.2779    0.0000
  -5.2143   -9.3387    0.0000  -4.9705   -9.3968    0.0000  -4.7259   -9.4520    0.0000
  -4.4808   -9.5045    0.0000  -4.2351   -9.5542    0.0000  -3.9888   -9.6010    0.0000
  -3.7420   -9.6451    0.0000  -3.4948   -9.6864    0.0000  -3.2470   -9.7248    0.0000
  -2.9989   -9.7605    0.0000  -2.7504   -9.7933    0.0000  -2.5015   -9.8233    0.0000
  -2.2522   -9.8505    0.0000  -2.0027   -9.8748    0.0000  -1.7530   -9.8963    0.0000
  -1.5030   -9.9149    0.0000  -1.2528   -9.9307    0.0000  -1.0024   -9.9436    0.0000
  -0.7519   -9.9537    0.0000  -0.5013   -9.9609    0.0000  -0.2507   -9.9652    0.0000
  -0.0000   -9.9667    0.0000   0.2507   -9.9652    0.0000   0.5013   -9.9609    0.0000
   0.7519   -9.9537    0.0000   1.0024   -9.9436    0.0000   1.2528   -9.9307    0.0000
   1.5030   -9.9149    0.0000   1.7530   -9.8963    0.0000   2.0027   -9.8748    0.0000
   2.2522   -9.8505    0.0000   2.5015   -9.8233    0.0000   2.7504   -9.7933    0.0000
   2.9989   -9.7605    0.0000   3.2470   -9.7248    0.0000   3.4948   -9.6864    0.0000
   3.7420   -9.6451    0.0000   3.9888   -9.6010    0.0000   4.2351   -9.5542    0.0000
   4.4808   -9.5045    0.0000   4.7259   -9.4520    0.0000   4.9705   -9.3968    0.0000
   5.2143   -9.3387    0.0000   5.4576   -9.2779    0.0000   5.7001   -9.2143    0.0000
   5.9418   -9.1480    0.0000   6.1828   -9.0789    0.0000   6.4230   -9.0070    0.0000
   6.6623   -8.9324    0.0000   6.9007   -8.8550    0.0000   7.1382   -8.7746    0.0000
   7.3746   -8.6912    0.0000   7.6099   -8.6047    0.0000   7.8440   -8.5150    0.0000
   8.0768   -8.4220    0.0000   8.3082   -8.3256    0.0000   8.5381   -8.2257    0.0000
   8.7664   -8.1221    0.0000   8.9930   -8.0149    0.0000   9.2178   -7.9039    0.0000
   9.4406   -7.7890    0.0000   9.6613   -7.6702    0.0000   9.8799   -7.5474    0.0000
  10.0960   -7.4204    0.0000  10.3097   -7.2893    0.0000  10.5208   -7.1540    0.0000
  10.7290   -7.0145    0.0000  10.9343   -6.8706    0.0000  11.1365   -6.7225    0.0000
  11.3355   -6.5699    0.0000  11.5310   -6.4131    0.0000  11.7230   -6.2518    0.0000
  11.9112   -6.0863    0.0000  12.0956   -5.9164    0.0000  12.2760   -5.7423    0.0000
  12.4522   -5.5640    0.0000  12.6242   -5.3817    0.0000  12.7919   -5.1953    0.0000
  12.9552   -5.0051    0.0000  13.1138   -4.8110    0.0000  13.2678   -4.6132    0.0000
  13.4170   -4.4117    0.0000  13.5611   -4.2066    0.0000  13.6999   -3.9979    0.0000
  13.8334   -3.7857    0.0000  13.9613   -3.5700    0.0000  14.0833   -3.3510    0.0000
  14.1992   -3.1287    0.0000  14.3086   -2.9032    0.0000  14.4114   -2.6746    0.0000
  14.5072   -2.4429    0.0000  14.5957   -2.2084    0.0000  14.6765   -1.9711    0.0000
  14.7492   -1.7312    0.0000  14.8134   -1.4889    0.0000  14.8689   -1.2444    0.0000
  14.9151   -0.9980    0.0000  14.9517   -0.7500    0.0000  14.9783   -0.5008    0.0000
  14.9945   -0.2506    0.0000  15.3013   -0.0563   -0.0452  15.5499   -0.0398   -0.0078
  15.7889   -0.0611    0.0555  15.9831   -0.0670    0.1924  16.1344   -0.0775    0.3877
  16.2036   -0.0664    0.6192  16.2438   -0.0470    0.8413  16.1986   -0.0323    1.0728
  16.0503    0.0413    1.2478  15.8168    0.1347    1.2811  15.5979    0.1637    1.1436
  15.4572    0.1515    0.8941  15.3795    0.0921    0.6336  15.3003    0.0421    0.3712
  15.2482    0.0043    0.0975  15.1758    0.0014   -0.1923  15.1280    0.0016   -0.4768
  15.0868   -0.0352   -0.7541  15.0470   -0.0324   -1.0258  14.9992   -0.0364   -1.3186
  14.9499   -0.0605   -1.6091  14.8992   -0.0497   -1.9017  14.8607   -0.0826   -2.1949
  14.8382   -0.1058   -2.4958  14.8016   -0.1122   -2.7945  14.7646   -0.1213   -3.0958
  14.7316   -0.1488   -3.3972  14.6948   -0.1569   -3.6911  14.6685   -0.1739   -3.9979
  14.6422   -0.2006   -4.3051  14.6155   -0.2139   -4.6084  14.5985   -0.2244   -4.9097
  14.5706   -0.2367   -5.2149  14.5369   -0.2517   -5.5151  14.5185   -0.2814   -5.8187
  14.5035   -0.3061   -6.1292  14.4967   -0.3195   -6.4291  14.4964   -0.3342   -6.7344
  14.4962   -0.3645   -7.0368  14.4878   -0.3900   -7.3411  14.4657   -0.4057   -7.6459
  14.4487   -0.4420   -7.9535  14.4363   -0.4666   -8.2444  14.4233   -0.4843   -8.5431
  14.4106   -0.5047   -8.8468  14.4055   -0.5354   -9.1372  14.4093   -0.5974   -9.4184
  14.4145   -0.6426   -9.7051  14.4088   -0.6724   -9.9924  14.4078   -0.7254  -10.2649
  14.4006   -0.7680  -10.5340  14.3861   -0.8127  -10.8061  14.3906   -0.8782  -11.0735
  14.4048   -0.9451  -11.3293  14.4109   -1.0145  -11.5857  14.4088   -1.0812  -11.8504
  14.4143   -1.1623  -12.1072  14.4318   -1.2579  -12.3610  14.4531   -1.3667  -12.6144
  14.1847   -1.5427  -12.7795  13.9664   -1.3769  -12.8335  13.9467   -1.1151  -12.9456
  13.9094   -0.8693  -13.0207  13.7409   -0.7021  -13.1280  13.5134   -0.6393  -13.2282
  13.3047   -0.5599  -13.3446  13.1422   -0.3964  -13.4946  12.9117   -0.3152  -13.6414
  12.6695   -0.2806  -13.8002  12.4347   -0.2129  -13.9692  12.1753   -0.1860  -14.1942
  11.9108   -0.2088  -14.4169  11.6667   -0.1646  -14.7070  11.3787   -0.1353  -14.4373
  11.0788   -0.1268  -14.1928  10.7890   -0.0855  -13.9385  10.5108   -0.0389  -13.6790
  10.2215   -0.0385  -13.4297   9.9476    0.0157  -13.1704   9.6697    0.0497  -12.9160
   9.4207    0.1269  -12.6432   9.1568    0.1713  -12.3817   8.9201    0.2388  -12.1114
   8.6664    0.2863  -11.8448   8.4407    0.3570  -11.5549   8.2089    0.4093  -11.2763
   8.0159    0.4746  -10.9624   7.8405    0.5029  -10.6406   7.6477    0.5331  -10.3378
   7.4512    0.5439  -10.0298   7.2041    0.5766   -9.7756   6.9822    0.5860   -9.4900
   6.7378    0.6150   -9.2402   6.5558    0.6400   -8.9410   6.3722    0.6215   -8.6300
   6.1528    0.6034   -8.3516   5.9280    0.6023   -8.0982   5.7357    0.5838   -7.8172
   5.5757    0.4848   -7.5147   5.3602    0.4196   -7.2594   5.1006    0.4404   -7.0335
   4.7739    0.4722   -6.8916   4.5637    0.4175   -6.6207   4.2783    0.4082   -6.4078
   3.9948    0.3761   -6.2066   3.7198    0.2957   -6.0170   3.4123    0.2712   -5.8821
   3.1024    0.2292   -5.7668   2.7759    0.1241   -5.6404   2.4351    0.1081   -5.6008
   2.1173   -0.0018   -5.5087   1.7657   -0.0499   -5.4812   1.4116   -0.0544   -5.4814
   1.0655   -0.1075   -5.5015   0.7253   -0.1124   -5.5725   0.3943   -0.1036   -5.6795
   0.0693   -0.0973   -5.7960  -0.2291   -0.0638   -5.9802  -0.5225   -0.0777   -6.1780
  -0.7764   -0.0619   -6.4394  -1.0056   -0.0805   -6.7297  -1.2121   -0.1385   -6.9913
  -1.4642   -0.2184   -7.2524  -1.7154   -0.3475   -7.4850  -1.8638   -0.4335   -7.8128
  -1.9210   -0.5639   -8.1608  -2.0016   -0.7120   -8.4709  -2.1712   -0.8517   -8.7553
  -2.4424   -1.0074   -8.9594  -2.5856   -1.1955   -9.2535  -2.7603   -1.3909   -9.4949
  -2.9516   -1.5930   -9.7389  -3.1292   -1.7926   -9.9710  -3.2774   -2.0180  -10.2151
  -3.4573   -2.2395  -10.4367  -3.6159   -2.4618  -10.6750  -3.7575   -2.6987  -10.9138
  -3.8931   -2.9385  -11.1586  -3.9469   -3.1664  -11.4476  -4.0783   -3.4111  -11.6900
  -4.1703   -3.6527  -11.9492  -4.1972   -3.8820  -12.2464  -4.2591   -4.1336  -12.5245
  -4.3524   -4.3877  -12.7902  -4.4353   -4.6484  -13.0520  -4.4912   -4.9117  -13.3171
  -4.5366   -5.1834  -13.5870  -4.5774   -5.4578  -13.8574  -4.6475   -5.7316  -14.1243
  -4.6823   -6.0111  -14.3919  -4.7507   -6.2776  -14.6736  -4.7382   -6.5397  -14.4137
  -4.7840   -6.8036  -14.1908  -4.8371   -7.0633  -13.9911  -4.9825   -7.2415  -13.8213
  -5.2256   -7.2166  -13.7050  -5.3870   -7.0378  -13.5680  -5.3750   -6.7774  -13.4814
  -5.2586   -6.5632  -13.4757  -5.0692   -6.3987  -13.4459  -4.9467   -6.2031  -13.4725
  -4.7233   -6.1321  -13.4803  -4.6992   -5.8838  -13.5028  -4.7312   -5.6248  -13.5783
  -4.9339   -5.5531  -13.5751  -5.1726   -5.7146  -13.5610  -5.3597   -5.8660  -13.5567
  -5.4040   -6.0871  -13.5700  -5.3583   -6.3397  -13.6297  -5.4166   -6.6028  -13.6436
  -5.4378   -6.8656  -13.7198  -5.6329   -7.0617  -13.7728  -5.8786   -7.0635  -13.9007
  -6.0200   -6.9004  -14.0446  -6.0555   -6.6628  -14.2266  -5.9982   -6.4098  -14.4514
  -5.7954   -6.2333  -14.7007  -5.6459   -6.0130  -14.4184  -5.4458   -5.8236  -14.1504
  -5.2797   -5.6158  -13.8746  -5.0917   -5.4401  -13.5905  -4.9270   -5.2431  -13.3105
  -4.7370   -5.0787  -13.0393  -4.5786   -4.8938  -12.7553  -4.4878   -4.6576  -12.4837
  -4.4200   -4.4414  -12.2353  -4.3174   -4.2310  -11.9534  -4.2283   -4.0244  -11.6905
  -4.1199   -3.8131  -11.4431  -4.0215   -3.6019  -11.1957  -3.9140   -3.3971  -10.9478
  -3.8418   -3.1974  -10.7265  -3.7331   -3.0048  -10.4850  -3.6975   -2.8030  -10.2649
  -3.5144   -2.6424  -10.0851  -3.4252   -2.4532   -9.8821  -3.3068   -2.2601   -9.6886
  -3.1768   -2.0886   -9.5021  -3.0570   -1.9020   -9.3307  -2.9251   -1.7404   -9.1701
  -2.7872   -1.5717   -9.0389  -2.6599   -1.4065   -8.9077  -2.5628   -1.2294   -8.7615
  -2.4288   -1.0584   -8.6535  -2.2873   -0.8844   -8.5705  -2.1864   -0.6645   -8.4883
  -2.0427   -0.4609   -8.3760  -2.0146   -0.2424   -8.2298  -2.1137    0.0007   -8.1360
  -2.3183    0.1857   -8.1400  -2.5416    0.2819   -8.2674  -2.7331    0.2215   -8.4827
  -2.9603    0.2931   -8.6037  -3.1753    0.4006   -8.7218  -3.4112    0.4177   -8.8741
  -3.6503    0.4513   -9.0008  -4.0494    0.6569   -9.2236  -4.2371    0.7965   -9.3535
  -4.4277    0.9386   -9.4789  -4.6079    1.0872   -9.6289  -4.7837    1.2309   -9.7829
  -4.9539    1.3945   -9.9419  -5.0892    1.5876  -10.1100  -5.2521    1.7555  -10.2842
  -5.4497    1.9210  -10.4664  -5.5559    2.1550  -10.6704  -5.7036    2.3596  -10.8791
  -5.8516    2.5737  -11.0854  -5.9754    2.8001  -11.3171  -6.1261    3.0120  -11.5194
  -6.2682    3.1950  -11.7504  -6.4105    3.4168  -11.9900  -6.5431    3.6371  -12.2475
  -6.7225    3.8312  -12.4934  -6.8434    4.0871  -12.7287  -6.9937    4.2748  -12.9812
  -7.1449    4.5027  -13.2316  -7.3235    4.7084  -13.4872  -7.4764    4.9404  -13.7455
  -7.6459    5.1572  -14.0126  -7.8142    5.3877  -14.2715  -7.9615    5.6132  -14.5531
  -8.0712    5.8563  -14.2770  -8.1480    6.1293  -14.0559  -8.1801    6.4021  -13.8460
  -8.1622    6.6419  -13.6377  -8.2212    6.8819  -13.5016  -8.3530    7.1104  -13.4067
  -8.3492    7.3464  -13.2673  -8.4523    7.5650  -13.1834  -8.6472    7.7497  -13.1845
  -8.7649    7.9892  -13.1279  -8.6663    8.2243  -13.0320  -8.4021    8.3268  -12.9420
  -8.1175    8.2901  -12.8466  -7.9120    8.1038  -12.7846  -7.9603    7.8483  -12.9211
  -8.0666    7.6185  -13.0000  -8.2123    7.4101  -13.0613  -8.1894    7.1754  -13.1498
  -8.1151    6.9576  -13.2402  -8.0819    6.7408  -13.3412  -8.0353    6.5088  -13.4498
  -7.9738    6.2855  -13.5891  -7.9354    6.0496  -13.7553  -7.8229    5.8202  -13.9431
  -7.6927    5.5768  -14.1576  -7.5119    5.3627  -14.3665  -7.4076    5.1221  -14.6340
  -7.2638    4.8895  -14.3441  -7.1154    4.6480  -14.0765  -6.9564    4.4159  -13.8046
  -6.7936    4.1889  -13.5327  -6.6700    3.9434  -13.2600  -6.5247    3.7196  -12.9976
  -6.3932    3.4805  -12.7268  -6.2344    3.2624  -12.4592  -6.1049    3.0309  -12.1947
  -5.9996    2.7996  -11.9170  -5.8463    2.5801  -11.6541  -5.7276    2.3617  -11.3795
  -5.5733    2.1555  -11.1171  -5.3892    1.9467  -10.8689  -5.1970    1.7518  -10.6329
  -4.9420    1.5910  -10.4197  -4.7213    1.4302  -10.1832  -4.5280    1.2340   -9.9452
  -4.2961    1.0970   -9.7214  -4.1007    0.9079   -9.4766  -3.8610    0.7851   -9.2507
  -3.6298    0.6925   -9.0120  -3.4061    0.6066   -8.7687  -3.1974    0.4841   -8.5029
  -2.9989    0.3498   -8.2661  -2.8318    0.1726   -8.0335  -2.6329    0.0099   -7.8347
  -2.5206   -0.2333   -7.6641  -2.3646   -0.4475   -7.5090  -2.2615   -0.6835   -7.3341
  -2.1680   -0.9368   -7.2285  -2.0940   -1.2094   -7.1111  -1.9689   -1.4266   -6.9668
  -1.8501   -1.6400   -6.8292  -1.5978   -1.6385   -6.7123  -1.3540   -1.6356   -6.5883
  -1.1222   -1.5365   -6.5092  -0.8891   -1.5774   -6.4324  -0.6510   -1.5211   -6.3562
  -0.4290   -1.4362   -6.2842  -0.2024   -1.4035   -6.2340   0.0346   -1.3176   -6.1807
   0.2314   -1.2417   -6.0900   0.4594   -1.1861   -6.0674   0.7096   -1.1856   -6.0962
   0.9659   -1.2013   -6.1754   1.2085   -1.1265   -6.0886   1.4519   -1.0801   -6.0817
   1.6944   -1.0449   -6.0968   1.9390   -0.9680   -6.1250   2.1802   -0.9162   -6.1450
   2.4331   -0.8516   -6.2082   2.7020   -0.8685   -6.3029   2.9786   -0.8065   -6.3306
   3.2645   -0.7324   -6.3738   3.5888   -0.7248   -6.5021   3.5808   -0.8624   -6.8047
   3.7980   -0.9589   -6.9949   4.0459   -0.7515   -7.0489   4.3399   -0.6045   -6.9535
   4.5841   -0.4871   -7.1029   4.7956   -0.4546   -7.3042   5.0587   -0.3708   -7.4577
   5.2707   -0.3643   -7.6974   5.5355   -0.2701   -7.8325   5.7784   -0.1850   -8.0118
   6.0191   -0.1103   -8.2435   6.2382   -0.1120   -8.5102   6.4647   -0.1156   -8.7385
   6.6807   -0.0905   -8.9825   6.9030   -0.0609   -9.2582   7.1408   -0.0235   -9.4947
   7.3723   -0.0103   -9.7633   7.6023    0.0059  -10.0210   7.8443    0.0443  -10.2758
   8.1038    0.0665  -10.5148   8.3309    0.0364  -10.7847   8.5871    0.0649  -11.0477
   8.8450    0.0426  -11.3154   9.0803    0.0372  -11.5730   9.3380   -0.0042  -11.8393
   9.6010    0.0120  -12.1070   9.8603    0.0371  -12.3712  10.1263   -0.0014  -12.6357
  10.3932    0.0041  -12.9040  10.6627   -0.0088  -13.1677  10.9356    0.0195  -13.4394
  11.2094    0.0175  -13.7141  11.4830    0.0164  -13.9898  11.7614   -0.0050  -14.2586
  12.0303    0.0069  -14.5483  12.2953   -0.0388  -14.2773  12.5845   -0.0553  -14.0652
  12.8445   -0.1501  -13.8700  13.1086   -0.1624  -13.7109  13.3582   -0.2323  -13.5487
  13.4912   -0.4399  -13.4107  13.7319   -0.4854  -13.3104  13.9409   -0.6138  -13.2189
  14.1850   -0.6224  -13.1510  14.4061   -0.7273  -13.0963  14.5981   -0.8628  -13.0285
  14.7787   -1.0441  -12.9501  14.7257   -1.3098  -12.8545  14.9945    0.2506    0.0000
  14.9783    0.5008    0.0000  14.9517    0.7500    0.0000  14.9151    0.9980    0.0000
  14.8689    1.2444    0.0000  14.8134    1.4889    0.0000  14.7492    1.7312    0.0000
  14.6765    1.9711    0.0000  14.5957    2.2084    0.0000  14.5072    2.4429    0.0000
  14.4114    2.6746    0.0000  14.3086    2.9032    0.0000  14.1992    3.1287    0.0000
  14.0833    3.3510    0.0000  13.9613    3.5700    0.0000  13.8334    3.7857    0.0000
  13.7000    3.9979    0.0000  13.5611    4.2066    0.0000  13.4170    4.4117    0.0000
  13.2678    4.6132    0.0000  13.1138    4.8110    0.0000  12.9552    5.0051    0.0000
  12.7919    5.1953    0.0000  12.6242    5.3817    0.0000  12.4522    5.5640    0.0000
  12.2760    5.7423    0.0000  12.0956    5.9164    0.0000  11.9112    6.0863    0.0000
  11.7230    6.2518    0.0000  11.5310    6.4131    0.0000  11.3355    6.5699    0.0000
  11.1365    6.7225    0.0000  10.9343    6.8706    0.0000  10.7290    7.0145    0.0000
  10.5208    7.1540    0.0000  10.3097    7.2893    0.0000  10.0960    7.4204    0.0000
   9.8799    7.5474    0.0000   9.6613    7.6702    0.0000   9.4406    7.7890    0.0000
   9.2178    7.9039    0.0000   8.9930    8.0149    0.0000   8.7664    8.1221    0.0000
   8.5381    8.2257    0.0000   8.3082    8.3256    0.0000   8.0768    8.4220    0.0000
   7.8440    8.5150    0.0000   7.6099    8.6047    0.0000   7.3746    8.6912    0.0000
   7.1382    8.7746    0.0000   6.9007    8.8550    0.0000   6.6623    8.9324    0.0000
   6.4230    9.0070    0.0000   6.1828    9.0789    0.0000   5.9418    9.1480    0.0000
   5.7001    9.2143    0.0000   5.4576    9.2779    0.0000   5.2143    9.3387    0.0000
   4.9705    9.3968    0.0000   4.7259    9.4520    0.0000   4.4808    9.5045    0.0000
   4.2351    9.5542    0.0000   3.9888    9.6010    0.0000   3.7420    9.6451    0.0000
   3.4948    9.6864    0.0000   3.2470    9.7248    0.0000   2.9989    9.7605    0.0000
   2.7504    9.7933    0.0000   2.5015    9.8233    0.0000   2.2522    9.8505    0.0000
   2.0027    9.8748    0.0000   1.7530    9.8963    0.0000   1.5030    9.9149    0.0000
   1.2528    9.9307    0.0000   1.0024    9.9436    0.0000   0.7519    9.9537    0.0000
   0.5013    9.9609    0.0000   0.2507    9.9652    0.0000   0.0000    9.9667    0.0000
  -0.2507    9.9652    0.0000  -0.5013    9.9609    0.0000  -0.7519    9.9537    0.0000
  -1.0024    9.9436    0.0000  -1.2528    9.9307    0.0000  -1.5030    9.9149    0.0000
  -1.7530    9.8963    0.0000  -2.0027    9.8748    0.0000  -2.2522    9.8505    0.0000
  -2.5015    9.8233    0.0000  -2.7504    9.7933    0.0000  -2.9989    9.7605    0.0000
  -3.2470    9.7248    0.0000  -3.4948    9.6864    0.0000  -3.7420    9.6451    0.0000
  -3.9888    9.6010    0.0000  -4.2351    9.5542    0.0000  -4.4808    9.5045    0.0000
  -4.7259    9.4520    0.0000  -4.9705    9.3968    0.0000  -5.2143    9.3387    0.0000
  -5.4576    9.2779    0.0000  -5.7001    9.2143    0.0000  -5.9418    9.1480    0.0000
  -6.1828    9.0789    0.0000  -6.4230    9.0070    0.0000  -6.6623    8.9324    0.0000
  -6.9007    8.8550    0.0000  -7.1382    8.7746    0.0000  -7.3746    8.6912    0.0000
  -7.6099    8.6047    0.0000  -7.8440    8.5150    0.0000  -8.0768    8.4220    0.0000
  -8.3082    8.3256    0.0000  -8.5381    8.2257    0.0000  -8.7664    8.1221    0.0000
  -8.9930    8.0149    0.0000  -9.2178    7.9039    0.0000  -9.4406    7.7890    0.0000
  -9.6613    7.6702    0.0000  -9.8799    7.5474    0.0000 -10.0960    7.4204    0.0000
 -10.3097    7.2893    0.0000 -10.5208    7.1540    0.0000 -10.7290    7.0145    0.0000
 -10.9343    6.8706    0.0000 -11.1365    6.7225    0.0000 -11.3355    6.5699    0.0000
 -11.5310    6.4131    0.0000 -11.7230    6.2518    0.0000 -11.9112    6.0863    0.0000
 -12.0956    5.9164    0.0000 -12.2760    5.7423    0.0000 -12.4522    5.5640    0.0000
 -12.6242    5.3817    0.0000 -12.7919    5.1953    0.0000 -12.9552    5.0051    0.0000
 -13.1138    4.8110    0.0000 -13.2678    4.6132    0.0000 -13.4170    4.4117    0.0000
 -13.5611    4.2066    0.0000 -13.6999    3.9979    0.0000 -13.8334    3.7857    0.0000
 -13.9613    3.5700    0.0000 -14.0833    3.3510    0.0000 -14.1992    3.1287    0.0000
 -14.3086    2.9032    0.0000 -14.4114    2.6746    0.0000 -14.5072    2.4429    0.0000
 -14.5957    2.2084    0.0000 -14.6765    1.9711    0.0000 -14.7492    1.7312    0.0000
 -14.8134    1.4889    0.0000 -14.8689    1.2444    0.0000 -14.9151    0.9980    0.0000
 -14.9517    0.7500    0.0000 -14.9783    0.5008    0.0000 -14.9945    0.2506    0.0000
  -3.7436    0.4905   -8.7721  -3.8427    0.5039   -8.5476  -3.9578    0.5076   -8.3266
  -4.0307    0.5469   -8.0870  -4.0879    0.5843   -7.8428  -4.1560    0.6165   -7.6039
  -4.1878    0.6703   -7.3605  -4.1945    0.7178   -7.1033  -4.1936    0.7648   -6.8390
  -4.1900    0.8117   -6.5706  -4.1854    0.8586   -6.3065  -4.1839    0.8986   -6.0401
  -4.1873    0.9500   -5.7775  -4.1731    1.0028   -5.5126  -4.1638    1.0435   -5.2402
  -4.1502    1.0850   -4.9739  -4.1429    1.1147   -4.6945  -4.1485    1.1388   -4.4167
  -4.1541    1.1706   -4.1315  -4.1961    1.2027   -3.8481  -4.2463    1.2214   -3.5475
  -4.3131    1.2287   -3.2613  -4.3999    1.2257   -2.9798  -4.5145    1.2176   -2.6954
  -4.6280    1.2017   -2.4098  -4.7483    1.1865   -2.1172  -4.9004    1.1569   -1.8323
  -5.0672    1.1284   -1.5613  -5.2478    1.0850   -1.3004  -5.4422    1.0486   -1.0464
  -5.6518    1.0086   -0.7859  -5.8757    0.9738   -0.5383  -6.1144    0.9329   -0.3005
  -6.3702    0.8856   -0.0704  -6.6456    0.8313    0.1401  -6.9292    0.7883    0.3408
  -7.2209    0.7418    0.5339  -7.5275    0.6888    0.7102  -7.8497    0.6402    0.8586
  -8.1766    0.5827    0.9884  -8.5050    0.5358    1.1155  -8.8424    0.4780    1.2247
  -9.1901    0.4281    1.3102  -9.5391    0.3799    1.3906  -9.8946    0.3301    1.4439
 -10.2543    0.2805    1.4637 -10.6149    0.2334    1.4594 -10.9782    0.1860    1.4474
 -11.3374    0.1361    1.4150 -11.6970    0.0892    1.3665 -12.0538    0.0457    1.3034
 -12.4026    0.0059    1.2118 -12.7393   -0.0342    1.0914 -13.0770   -0.0784    0.9635
 -13.4085   -0.1104    0.8226 -13.7376   -0.1433    0.6865 -14.0502   -0.1801    0.5176
 -14.3683   -0.2132    0.3500 -14.6832   -0.2341    0.1763  -3.5321    0.3828   -8.6635
  -3.6479    0.3704   -8.4390  -3.7674    0.3750   -8.2145  -3.8440    0.4041   -7.9761
  -3.9147    0.4102   -7.7326  -3.9787    0.4506   -7.4908  -4.0080    0.4976   -7.2418
  -4.0362    0.5224   -6.9874  -4.0414    0.5679   -6.7338  -4.0368    0.6122   -6.4689
  -4.0263    0.6577   -6.2063  -4.0280    0.6998   -5.9381  -4.0243    0.7435   -5.6694
  -4.0201    0.7891   -5.4052  -4.0093    0.8178   -5.1344  -3.9996    0.8556   -4.8625
  -3.9889    0.8903   -4.5867  -3.9806    0.9116   -4.3014  -4.0090    0.9448   -4.0218
  -4.0509    0.9740   -3.7350  -4.1080    0.9881   -3.4483  -4.1887    0.9875   -3.1547
  -4.2889    0.9772   -2.8677  -4.4009    0.9684   -2.5848  -4.5278    0.9534   -2.3127
  -4.6620    0.9359   -2.0331  -4.8089    0.9108   -1.7525  -4.9825    0.8759   -1.4822
  -5.1687    0.8358   -1.2157  -5.3730    0.8033   -0.9651  -5.5875    0.7704   -0.7162
  -5.8186    0.7274   -0.4697  -6.0678    0.6904   -0.2375  -6.3292    0.6455   -0.0181
  -6.6069    0.5984    0.1880  -6.8917    0.5520    0.3947  -7.1908    0.5076    0.5771
  -7.4987    0.4603    0.7466  -7.8258    0.4112    0.8884  -8.1524    0.3622    1.0155
  -8.4834    0.3113    1.1386  -8.8232    0.2591    1.2515  -9.1703    0.2115    1.3430
  -9.5221    0.1626    1.4231  -9.8773    0.1142    1.4717 -10.2383    0.0668    1.4866
 -10.5983    0.0179    1.4707 -10.9560   -0.0279    1.4560 -11.3173   -0.0786    1.4148
 -11.6738   -0.1226    1.3640 -12.0256   -0.1662    1.2878 -12.3780   -0.2110    1.1950
 -12.7187   -0.2550    1.0719 -13.0557   -0.2993    0.9625 -13.3891   -0.3326    0.8299
 -13.7211   -0.3761    0.6869 -14.0386   -0.4118    0.5228 -14.3523   -0.4459    0.3515
 -14.6656   -0.4754    0.1749  -3.3187    0.2910   -8.5501  -3.4534    0.2469   -8.3379
  -3.5645    0.2506   -8.1112  -3.6583    0.2595   -7.8749  -3.7364    0.2506   -7.6271
  -3.8149    0.2705   -7.3842  -3.8557    0.2954   -7.1353  -3.8724    0.3268   -6.8856
  -3.8851    0.3681   -6.6308  -3.8754    0.4126   -6.3722  -3.8745    0.4546   -6.1076
  -3.8715    0.4951   -5.8408  -3.8630    0.5323   -5.5788  -3.8538    0.5691   -5.3148
  -3.8456    0.5963   -5.0453  -3.8364    0.6320   -4.7726  -3.8255    0.6586   -4.4928
  -3.8354    0.6829   -4.2107  -3.8646    0.7101   -3.9197  -3.9095    0.7335   -3.6328
  -3.9881    0.7391   -3.3477  -4.0686    0.7338   -3.0614  -4.1624    0.7291   -2.7719
  -4.2956    0.7102   -2.4948  -4.4379    0.6932   -2.2193  -4.5799    0.6744   -1.9500
  -4.7400    0.6518   -1.6855  -4.9121    0.6225   -1.4196  -5.1065    0.5853   -1.1598
  -5.3235    0.5457   -0.9083  -5.5471    0.5098   -0.6633  -5.7821    0.4766   -0.4238
  -6.0299    0.4424   -0.1956  -6.2943    0.4021    0.0225  -6.5682    0.3624    0.2358
  -6.8573    0.3215    0.4328  -7.1578    0.2750    0.6131  -7.4724    0.2312    0.7740
  -7.7979    0.1806    0.9084  -8.1226    0.1386    1.0303  -8.4553    0.0865    1.1532
  -8.7994    0.0411    1.2529  -9.1459   -0.0086    1.3566  -9.4996   -0.0554    1.4319
  -9.8570   -0.1041    1.4824 -10.2148   -0.1474    1.4956 -10.5738   -0.1930    1.4921
 -10.9313   -0.2418    1.4528 -11.2892   -0.2883    1.4068 -11.6451   -0.3380    1.3404
 -12.0060   -0.3809    1.2813 -12.3555   -0.4187    1.1749 -12.6970   -0.4726    1.0805
 -13.0328   -0.5175    0.9467 -13.3681   -0.5597    0.8299 -13.6963   -0.6017    0.6855
 -14.0172   -0.6421    0.5220 -14.3324   -0.6801    0.3479 -14.6434   -0.7154    0.1767
  -3.1067    0.2115   -8.4254  -3.2401    0.1652   -8.2245  -3.3588    0.1481   -8.0022
  -3.4756    0.1108   -7.7791  -3.5612    0.0967   -7.5325  -3.6381    0.0960   -7.2895
  -3.6946    0.0992   -7.0433  -3.7117    0.1314   -6.7908  -3.7289    0.1626   -6.5381
  -3.7391    0.1974   -6.2791  -3.7345    0.2427   -6.0206  -3.7136    0.2772   -5.7579
  -3.7141    0.3020   -5.4963  -3.7067    0.3366   -5.2350  -3.6870    0.3698   -4.9619
  -3.6762    0.3944   -4.6879  -3.6878    0.4175   -4.4133  -3.6989    0.4461   -4.1243
  -3.7449    0.4563   -3.8353  -3.7968    0.4743   -3.5470  -3.8675    0.4771   -3.2636
  -3.9685    0.4740   -2.9821  -4.0746    0.4586   -2.6969  -4.2084    0.4395   -2.4219
  -4.3571    0.4310   -2.1548  -4.5167    0.3987   -1.8866  -4.6803    0.3783   -1.6231
  -4.8599    0.3565   -1.3652  -5.0645    0.3252   -1.1184  -5.2796    0.2896   -0.8695
  -5.5096    0.2544   -0.6291  -5.7471    0.2273   -0.3908  -5.9957    0.1927   -0.1598
  -6.2627    0.1600    0.0542  -6.5352    0.1237    0.2646  -6.8231    0.0840    0.4579
  -7.1265    0.0461    0.6338  -7.4395   -0.0019    0.7879  -7.7641   -0.0507    0.9231
  -8.0989   -0.0926    1.0483  -8.4263   -0.1353    1.1758  -8.7715   -0.1831    1.2685
  -9.1176   -0.2249    1.3615  -9.4701   -0.2730    1.4331  -9.8294   -0.3175    1.4666
 -10.1849   -0.3635    1.4971 -10.5469   -0.4068    1.4847 -10.9009   -0.4527    1.4537
 -11.2605   -0.4997    1.4072 -11.6176   -0.5490    1.3434 -11.9759   -0.5910    1.2703
 -12.3243   -0.6364    1.1748 -12.6753   -0.6820    1.0881 -13.0157   -0.7340    0.9634
 -13.3345   -0.7829    0.8064 -13.6572   -0.8235    0.6659 -13.9848   -0.8680    0.5169
 -14.2981   -0.9137    0.3587 -14.6089   -0.9548    0.1793  -2.8869    0.1367   -8.3059
  -3.0402    0.0656   -8.1137  -3.1686    0.0156   -7.9026  -3.2807   -0.0162   -7.6821
  -3.3735   -0.0435   -7.4472  -3.4442   -0.0573   -7.2034  -3.4997   -0.0619   -6.9652
  -3.5502   -0.0676   -6.7161  -3.5729   -0.0437   -6.4613  -3.5685   -0.0025   -6.2085
  -3.5908    0.0155   -5.9506  -3.5631    0.0473   -5.6916  -3.5588    0.0709   -5.4314
  -3.5475    0.1079   -5.1659  -3.5364    0.1400   -4.8974  -3.5351    0.1517   -4.6196
  -3.5479    0.1770   -4.3369  -3.5836    0.1966   -4.0528  -3.6515    0.1978   -3.7719
  -3.7027    0.2091   -3.4802  -3.7906    0.1935   -3.2023  -3.8885    0.1925   -2.9279
  -4.0020    0.1804   -2.6537  -4.1433    0.1680   -2.3835  -4.2910    0.1527   -2.1186
  -4.4483    0.1323   -1.8581  -4.6241    0.1062   -1.5881  -4.8175    0.0847   -1.3329
  -5.0213    0.0585   -1.0839  -5.2413    0.0305   -0.8428  -5.4638    0.0029   -0.5994
  -5.7111   -0.0228   -0.3700  -5.9593   -0.0554   -0.1422  -6.2259   -0.0797    0.0644
  -6.5049   -0.1146    0.2779  -6.7911   -0.1535    0.4744  -7.0952   -0.1923    0.6434
  -7.4123   -0.2352    0.7955  -7.7374   -0.2786    0.9234  -8.0680   -0.3169    1.0573
  -8.3970   -0.3594    1.1891  -8.7413   -0.4007    1.2794  -9.0833   -0.4456    1.3712
  -9.4363   -0.4884    1.4296  -9.7938   -0.5325    1.4462 -10.1547   -0.5749    1.4742
 -10.5148   -0.6190    1.4854 -10.8729   -0.6666    1.4584 -11.2315   -0.7137    1.4132
 -11.5896   -0.7616    1.3426 -11.9402   -0.8070    1.2631 -12.2961   -0.8540    1.2081
 -12.6403   -0.9005    1.1019 -12.9732   -0.9428    0.9958 -13.2924   -1.0013    0.8323
 -13.6192   -1.0505    0.6797 -13.9446   -1.0972    0.5275 -14.2587   -1.1440    0.3599
 -14.5648   -1.1929    0.1787  -2.6815    0.1004   -8.1690  -2.8430   -0.0490   -8.0274
  -2.9687   -0.1183   -7.8267  -3.0834   -0.1657   -7.6121  -3.1893   -0.2066   -7.3954
  -3.2595   -0.2351   -7.1622  -3.3163   -0.2435   -6.9163  -3.3764   -0.2513   -6.6670
  -3.3862   -0.2341   -6.4051  -3.4174   -0.2260   -6.1530  -3.4221   -0.1995   -5.9004
  -3.4105   -0.1797   -5.6430  -3.4067   -0.1644   -5.3782  -3.4060   -0.1317   -5.1114
  -3.3971   -0.1080   -4.8446  -3.4174   -0.0953   -4.5718  -3.4488   -0.0807   -4.2871
  -3.4976   -0.0709   -4.0085  -3.5635   -0.0633   -3.7300  -3.6360   -0.0670   -3.4542
  -3.7201   -0.0780   -3.1711  -3.8298   -0.0878   -2.8965  -3.9502   -0.1049   -2.6316
  -4.0979   -0.1064   -2.3695  -4.2611   -0.1263   -2.1043  -4.4188   -0.1429   -1.8395
  -4.5937   -0.1545   -1.5845  -4.7774   -0.1797   -1.3251  -4.9919   -0.2014   -1.0825
  -5.2070   -0.2278   -0.8371  -5.4330   -0.2520   -0.5865  -5.6824   -0.2744   -0.3697
  -5.9316   -0.3020   -0.1388  -6.1890   -0.3288    0.0804  -6.4778   -0.3478    0.2663
  -6.7526   -0.3897    0.4723  -7.0617   -0.4264    0.6392  -7.3808   -0.4636    0.7792
  -7.7027   -0.5085    0.9220  -8.0327   -0.5417    1.0454  -8.3575   -0.5801    1.1784
  -8.7001   -0.6179    1.2721  -9.0466   -0.6647    1.3461  -9.3976   -0.7056    1.4104
  -9.7587   -0.7432    1.4321 -10.1207   -0.7873    1.4673 -10.4802   -0.8312    1.4944
 -10.8382   -0.8760    1.4675 -11.1962   -0.9262    1.4197 -11.5495   -0.9735    1.3512
 -11.9052   -1.0249    1.2780 -12.2473   -1.0700    1.2151 -12.5967   -1.1129    1.1202
 -12.9404   -1.1642    1.0055 -13.2538   -1.2186    0.8428 -13.5730   -1.2707    0.6892
 -13.8889   -1.3220    0.5184 -14.2029   -1.3735    0.3481 -14.5169   -1.4295    0.1889
  -2.4787    0.0027   -8.0757  -2.6319   -0.1526   -7.9557  -2.7730   -0.2538   -7.7675
  -2.8819   -0.3105   -7.5494  -2.9830   -0.3511   -7.3334  -3.0696   -0.3978   -7.1086
  -3.1421   -0.4293   -6.8749  -3.1840   -0.4264   -6.6272  -3.2254   -0.4416   -6.3728
  -3.2511   -0.4486   -6.1182  -3.2777   -0.4360   -5.8724  -3.2883   -0.4191   -5.6149
  -3.2807   -0.4038   -5.3465  -3.2679   -0.3787   -5.0791  -3.2706   -0.3595   -4.8080
  -3.3014   -0.3525   -4.5276  -3.3466   -0.3438   -4.2611  -3.3851   -0.3249   -3.9759
  -3.4739   -0.3307   -3.7038  -3.5616   -0.3402   -3.4269  -3.6614   -0.3406   -3.1490
  -3.7826   -0.3694   -2.8846  -3.9133   -0.3687   -2.6103  -4.0607   -0.3882   -2.3447
  -4.2151   -0.3897   -2.0854  -4.3765   -0.4142   -1.8226  -4.5633   -0.4278   -1.5719
  -4.7535   -0.4401   -1.3213  -4.9454   -0.4536   -1.0645  -5.1838   -0.4771   -0.8302
  -5.4092   -0.5007   -0.5903  -5.6497   -0.5305   -0.3605  -5.8950   -0.5479   -0.1464
  -6.1573   -0.5680    0.0731  -6.4344   -0.5857    0.2685  -6.7244   -0.6207    0.4532
  -7.0314   -0.6563    0.6146  -7.3469   -0.6942    0.7617  -7.6593   -0.7308    0.9144
  -7.9920   -0.7663    1.0354  -8.3292   -0.7999    1.1509  -8.6676   -0.8400    1.2563
  -9.0123   -0.8798    1.3391  -9.3666   -0.9223    1.4032  -9.7218   -0.9589    1.4405
 -10.0714   -1.0024    1.4495 -10.4319   -1.0436    1.4892 -10.7928   -1.0886    1.4947
 -11.1488   -1.1366    1.4383 -11.5017   -1.1805    1.3621 -11.8532   -1.2341    1.2858
 -12.2032   -1.2875    1.2179 -12.5529   -1.3292    1.1315 -12.8871   -1.3836    1.0159
 -13.2043   -1.4385    0.8536 -13.5187   -1.4941    0.6881 -13.8323   -1.5447    0.5170
 -14.1448   -1.6034    0.3619 -14.4525   -1.6653    0.1867  -2.2950   -0.1460   -8.0439
  -2.4526   -0.2965   -7.8948  -2.5874   -0.4107   -7.7146  -2.7025   -0.4867   -7.5148
  -2.8055   -0.5402   -7.3004  -2.9002   -0.5919   -7.0854  -2.9755   -0.6289   -6.8562
  -3.0245   -0.6405   -6.6134  -3.0653   -0.6512   -6.3670  -3.0976   -0.6708   -6.1114
  -3.1194   -0.6652   -5.8522  -3.1454   -0.6521   -5.5965  -3.1299   -0.6358   -5.3339
  -3.1652   -0.6391   -5.0648  -3.1763   -0.6193   -4.7992  -3.2097   -0.6149   -4.5163
  -3.2324   -0.5968   -4.2331  -3.2973   -0.5935   -3.9600  -3.3931   -0.5937   -3.6972
  -3.4751   -0.6039   -3.4168  -3.6074   -0.6167   -3.1503  -3.7308   -0.6353   -2.8817
  -3.8546   -0.6365   -2.6091  -4.0100   -0.6531   -2.3497  -4.1561   -0.6685   -2.0842
  -4.3309   -0.6754   -1.8305  -4.5061   -0.6919   -1.5683  -4.7117   -0.7057   -1.3160
  -4.9206   -0.7119   -1.0689  -5.1420   -0.7217   -0.8314  -5.3899   -0.7509   -0.6169
  -5.6291   -0.7698   -0.3842  -5.8850   -0.7919   -0.1658  -6.1434   -0.8094    0.0499
  -6.3996   -0.8279    0.2601  -6.6887   -0.8560    0.4470  -6.9877   -0.8923    0.6116
  -7.3031   -0.9228    0.7522  -7.6202   -0.9535    0.9005  -7.9487   -0.9869    1.0327
  -8.2876   -1.0227    1.1393  -8.6245   -1.0589    1.2597  -8.9721   -1.0971    1.3370
  -9.3289   -1.1375    1.3908  -9.6821   -1.1705    1.4357 -10.0360   -1.2163    1.4766
 -10.3887   -1.2523    1.4932 -10.7520   -1.3023    1.5077 -11.1017   -1.3451    1.4403
 -11.4471   -1.3926    1.3810 -11.7980   -1.4413    1.3111 -12.1547   -1.4944    1.2591
 -12.5003   -1.5487    1.1530 -12.8355   -1.6016    1.0257 -13.1568   -1.6551    0.8696
 -13.4649   -1.7119    0.6992 -13.7688   -1.7740    0.5312 -14.0749   -1.8303    0.3543
 -14.3801   -1.8988    0.1843  -2.1977   -0.3541   -8.1093  -2.2897   -0.4745   -7.8942
  -2.4023   -0.5789   -7.6994  -2.5180   -0.6659   -7.5054  -2.6256   -0.7365   -7.3022
  -2.7301   -0.7891   -7.0839  -2.7953   -0.8239   -6.8519  -2.8631   -0.8561   -6.6216
  -2.9152   -0.8723   -6.3738  -2.9547   -0.8948   -6.1179  -2.9911   -0.9089   -5.8618
  -2.9788   -0.8740   -5.5968  -3.0040   -0.8839   -5.3355  -3.0033   -0.8827   -5.0716
  -3.0582   -0.8670   -4.8004  -3.1206   -0.8734   -4.5315  -3.1452   -0.8696   -4.2490
  -3.2287   -0.8693   -3.9830  -3.3018   -0.8660   -3.7031  -3.4321   -0.8821   -3.4375
  -3.5501   -0.8888   -3.1732  -3.6924   -0.9010   -2.9029  -3.8211   -0.9167   -2.6418
  -3.9706   -0.9268   -2.3855  -4.1417   -0.9310   -2.1163  -4.3022   -0.9488   -1.8480
  -4.4886   -0.9523   -1.5944  -4.6903   -0.9574   -1.3389  -4.9049   -0.9713   -1.0932
  -5.1157   -0.9848   -0.8498  -5.3364   -1.0021   -0.6265  -5.5799   -1.0073   -0.3999
  -5.8357   -1.0341   -0.1948  -6.0902   -1.0533    0.0316  -6.3595   -1.0684    0.2429
  -6.6411   -1.0872    0.4442  -6.9436   -1.1227    0.6100  -7.2569   -1.1525    0.7615
  -7.5796   -1.1799    0.9007  -7.9094   -1.2117    1.0298  -8.2412   -1.2444    1.1507
  -8.5818   -1.2785    1.2580  -8.9321   -1.3140    1.3329  -9.2812   -1.3483    1.3952
  -9.6295   -1.3911    1.4652  -9.9817   -1.4279    1.4771 -10.3326   -1.4685    1.4958
 -10.6874   -1.5092    1.4838 -11.0335   -1.5528    1.4398 -11.3885   -1.5995    1.3755
 -11.7434   -1.6491    1.3177 -12.0963   -1.7043    1.2660 -12.4457   -1.7617    1.1686
 -12.7694   -1.8147    1.0230 -13.0926   -1.8721    0.8839 -13.3983   -1.9336    0.7071
 -13.7008   -1.9948    0.5306 -13.9970   -2.0576    0.3475 -14.2988   -2.1293    0.1769
  -2.1402   -0.5839   -8.1738  -2.2179   -0.6969   -7.9633  -2.3151   -0.8069   -7.7560
  -2.3764   -0.8846   -7.5348  -2.4733   -0.9438   -7.3197  -2.5687   -0.9979   -7.0995
  -2.6426   -1.0423   -6.8708  -2.6937   -1.0643   -6.6334  -2.7707   -1.0918   -6.3960
  -2.8074   -1.1125   -6.1440  -2.8230   -1.1142   -5.8817  -2.8623   -1.1260   -5.6234
  -2.8854   -1.1333   -5.3598  -2.9298   -1.1410   -5.0886  -2.9839   -1.1427   -4.8181
  -3.0343   -1.1463   -4.5501  -3.1124   -1.1466   -4.2762  -3.1622   -1.1486   -3.9927
  -3.2563   -1.1495   -3.7241  -3.3665   -1.1630   -3.4630  -3.4851   -1.1582   -3.1894
  -3.6326   -1.1764   -2.9324  -3.7876   -1.1863   -2.6756  -3.9435   -1.1860   -2.4018
  -4.0986   -1.2045   -2.1415  -4.2801   -1.2041   -1.8812  -4.4689   -1.2154   -1.6215
  -4.6647   -1.2078   -1.3733  -4.8644   -1.2281   -1.1296  -5.0599   -1.2343   -0.8615
  -5.2842   -1.2559   -0.6188  -5.5301   -1.2593   -0.4004  -5.7768   -1.2749   -0.1846
  -6.0293   -1.2907    0.0376  -6.3182   -1.3096    0.2282  -6.6032   -1.3250    0.4253
  -6.9040   -1.3583    0.6011  -7.2119   -1.3830    0.7672  -7.5362   -1.4091    0.9042
  -7.8661   -1.4367    1.0245  -8.1925   -1.4685    1.1593  -8.5344   -1.4962    1.2544
  -8.8728   -1.5297    1.3325  -9.2195   -1.5638    1.4116  -9.5722   -1.6022    1.4619
  -9.9232   -1.6390    1.4705 -10.2753   -1.6789    1.5078 -10.6244   -1.7170    1.4550
 -10.9809   -1.7617    1.4250 -11.3362   -1.8119    1.3901 -11.6860   -1.8652    1.3189
 -12.0338   -1.9150    1.2636 -12.3689   -1.9714    1.1674 -12.6988   -2.0293    1.0284
 -13.0207   -2.0868    0.8921 -13.3236   -2.1496    0.7095 -13.6217   -2.2174    0.5340
 -13.9172   -2.2794    0.3554 -14.2109   -2.3548    0.1702  -2.1607   -0.8035   -8.2738
  -2.1679   -0.9271   -8.0466  -2.2080   -1.0269   -7.8121  -2.2735   -1.1173   -7.5883
  -2.3875   -1.1830   -7.3730  -2.4605   -1.2408   -7.1507  -2.5575   -1.2767   -6.9206
  -2.6276   -1.3170   -6.6807  -2.6734   -1.3378   -6.4358  -2.7292   -1.3534   -6.1841
  -2.7383   -1.3747   -5.9270  -2.7898   -1.3829   -5.6661  -2.8599   -1.4005   -5.4001
  -2.8848   -1.4038   -5.1229  -2.9548   -1.4278   -4.8672  -3.0147   -1.4190   -4.5930
  -3.0743   -1.4283   -4.3221  -3.1624   -1.4336   -4.0558  -3.2485   -1.4420   -3.7814
  -3.3666   -1.4416   -3.5120  -3.4850   -1.4592   -3.2452  -3.6240   -1.4486   -2.9882
  -3.7638   -1.4568   -2.7067  -3.9190   -1.4612   -2.4498  -4.0945   -1.4629   -2.1929
  -4.2734   -1.4656   -1.9298  -4.4653   -1.4696   -1.6780  -4.6510   -1.4756   -1.4246
  -4.8451   -1.4794   -1.1726  -5.0390   -1.4935   -0.9123  -5.2506   -1.4982   -0.6523
  -5.5167   -1.5112   -0.4555  -5.7603   -1.5200   -0.2365  -6.0151   -1.5348   -0.0114
  -6.2895   -1.5507    0.1923  -6.5610   -1.5652    0.4016  -6.8593   -1.5907    0.5758
  -7.1717   -1.6132    0.7394  -7.4838   -1.6360    0.8969  -7.8052   -1.6630    1.0338
  -8.1350   -1.6857    1.1542  -8.4704   -1.7146    1.2599  -8.8175   -1.7478    1.3391
  -9.1634   -1.7812    1.4017  -9.5134   -1.8149    1.4503  -9.8701   -1.8523    1.4591
 -10.2150   -1.8912    1.5000 -10.5661   -1.9306    1.4683 -10.9190   -1.9692    1.4356
 -11.2727   -2.0183    1.4066 -11.6156   -2.0659    1.3241 -11.9578   -2.1263    1.2529
 -12.3039   -2.1813    1.1621 -12.6238   -2.2433    1.0447 -12.9444   -2.3002    0.9034
 -13.2483   -2.3653    0.7277 -13.5483   -2.4361    0.5454 -13.8387   -2.5070    0.3613
 -14.1225   -2.5813    0.1791  -2.2412   -1.0125   -8.3613  -2.2147   -1.1509   -8.1473
  -2.2102   -1.2614   -7.9247  -2.2510   -1.3513   -7.6936  -2.2953   -1.4274   -7.4535
  -2.3925   -1.4838   -7.2207  -2.4858   -1.5258   -6.9911  -2.5662   -1.5547   -6.7429
  -2.6470   -1.5907   -6.5027  -2.7200   -1.6091   -6.2555  -2.7441   -1.6284   -5.9938
  -2.7779   -1.6505   -5.7285  -2.8093   -1.6614   -5.4593  -2.8439   -1.6808   -5.1902
  -2.9351   -1.7029   -4.9288  -3.0093   -1.7025   -4.6707  -3.0759   -1.7046   -4.3945
  -3.1585   -1.7325   -4.1239  -3.2619   -1.7223   -3.8637  -3.3789   -1.7268   -3.5889
  -3.5090   -1.7292   -3.3237  -3.6324   -1.7314   -3.0434  -3.7827   -1.7319   -2.7902
  -3.9183   -1.7245   -2.5184  -4.0892   -1.7241   -2.2511  -4.2662   -1.7246   -1.9969
  -4.4483   -1.7313   -1.7401  -4.6337   -1.7403   -1.4914  -4.8371   -1.7377   -1.2418
  -5.0365   -1.7369   -0.9782  -5.2443   -1.7525   -0.7238  -5.4830   -1.7644   -0.4927
  -5.7281   -1.7715   -0.2621  -5.9849   -1.7786   -0.0433  -6.2481   -1.7992    0.1676
  -6.5271   -1.8133    0.3580  -6.8168   -1.8247    0.5510  -7.1133   -1.8442    0.7315
  -7.4267   -1.8675    0.8873  -7.7494   -1.8899    1.0276  -8.0826   -1.9075    1.1498
  -8.4197   -1.9330    1.2585  -8.7661   -1.9659    1.3348  -9.1086   -1.9979    1.4028
  -9.4576   -2.0320    1.4361  -9.8055   -2.0637    1.4634 -10.1580   -2.0999    1.4527
 -10.5066   -2.1421    1.4492 -10.8588   -2.1818    1.4379 -11.2139   -2.2271    1.4025
 -11.5542   -2.2790    1.3518 -11.8918   -2.3328    1.2660 -12.2247   -2.3951    1.1699
 -12.5582   -2.4549    1.0621 -12.8725   -2.5139    0.9033 -13.1790   -2.5800    0.7383
 -13.4706   -2.6541    0.5623 -13.7507   -2.7249    0.3725 -14.0302   -2.8092    0.1889
  -2.3653   -1.2166   -8.4603  -2.2936   -1.3607   -8.2582  -2.2934   -1.4837   -8.0388
  -2.3252   -1.5766   -7.8131  -2.3701   -1.6487   -7.5760  -2.4546   -1.7118   -7.3409
  -2.5313   -1.7643   -7.0985  -2.5921   -1.7987   -6.8524  -2.6499   -1.8392   -6.6041
  -2.7139   -1.8629   -6.3473  -2.7724   -1.8797   -6.0893  -2.7821   -1.9095   -5.8239
  -2.8178   -1.9306   -5.5554  -2.8609   -1.9518   -5.2822  -2.9189   -1.9814   -5.0226
  -2.9985   -1.9845   -4.7329  -3.0946   -1.9921   -4.4785  -3.2043   -1.9932   -4.2140
  -3.3118   -2.0012   -3.9468  -3.4205   -2.0024   -3.6745  -3.5261   -2.0091   -3.4028
  -3.6572   -1.9982   -3.1336  -3.8093   -1.9958   -2.8663  -3.9602   -1.9932   -2.6055
  -4.1133   -1.9912   -2.3374  -4.2829   -1.9851   -2.0825  -4.4527   -1.9903   -1.8275
  -4.6393   -1.9937   -1.5660  -4.8411   -1.9893   -1.3044  -5.0330   -1.9924   -1.0501
  -5.2454   -2.0039   -0.8016  -5.4735   -2.0122   -0.5537  -5.7168   -2.0148   -0.3246
  -5.9711   -2.0234   -0.1046  -6.2340   -2.0421    0.1070  -6.5023   -2.0517    0.3219
  -6.7842   -2.0667    0.5163  -7.0829   -2.0820    0.6874  -7.3895   -2.0973    0.8549
  -7.7147   -2.1166    0.9962  -8.0393   -2.1326    1.1290  -8.3695   -2.1553    1.2425
  -8.7119   -2.1802    1.3157  -9.0560   -2.2156    1.3791  -9.4047   -2.2438    1.4299
  -9.7571   -2.2810    1.4560 -10.1028   -2.3100    1.4448 -10.4479   -2.3541    1.4149
 -10.7947   -2.3930    1.4141 -11.1431   -2.4332    1.3931 -11.4902   -2.4885    1.3456
 -11.8188   -2.5458    1.2730 -12.1583   -2.6050    1.1904 -12.4854   -2.6647    1.0765
 -12.7927   -2.7259    0.9095 -13.0900   -2.7938    0.7523 -13.3793   -2.8697    0.5798
 -13.6578   -2.9489    0.3905 -13.9357   -3.0344    0.2037  -2.5026   -1.3914   -8.5754
  -2.4362   -1.5422   -8.3831  -2.4186   -1.6741   -8.1692  -2.4555   -1.7723   -7.9392
  -2.5326   -1.8230   -7.7067  -2.5780   -1.9046   -7.4752  -2.6408   -1.9667   -7.2336
  -2.6808   -2.0277   -6.9872  -2.7476   -2.0583   -6.7331  -2.7877   -2.0902   -6.4701
  -2.8248   -2.1406   -6.2069  -2.8486   -2.1664   -5.9367  -2.8954   -2.1798   -5.6726
  -2.9335   -2.2225   -5.4067  -2.9938   -2.2300   -5.1341  -3.0804   -2.2372   -4.8683
  -3.1675   -2.2451   -4.5920  -3.2600   -2.2666   -4.3243  -3.3746   -2.2615   -4.0604
  -3.4893   -2.2655   -3.7870  -3.5831   -2.2695   -3.4968  -3.7219   -2.2654   -3.2366
  -3.8606   -2.2551   -2.9736  -4.0057   -2.2566   -2.7148  -4.1536   -2.2483   -2.4472
  -4.3109   -2.2506   -2.1840  -4.4874   -2.2420   -1.9203  -4.6595   -2.2459   -1.6513
  -4.8389   -2.2424   -1.3915  -5.0470   -2.2457   -1.1363  -5.2588   -2.2497   -0.8840
  -5.4857   -2.2532   -0.6364  -5.7202   -2.2581   -0.3965  -5.9693   -2.2689   -0.1760
  -6.2193   -2.2825    0.0432  -6.4809   -2.2929    0.2615  -6.7627   -2.3081    0.4613
  -7.0552   -2.3188    0.6435  -7.3559   -2.3294    0.8145  -7.6733   -2.3432    0.9580
  -7.9893   -2.3592    1.1059  -8.3200   -2.3799    1.2152  -8.6601   -2.4034    1.3036
  -9.0107   -2.4254    1.3503  -9.3556   -2.4540    1.4174  -9.6981   -2.4878    1.4649
 -10.0461   -2.5250    1.4683 -10.3911   -2.5618    1.4601 -10.7351   -2.6009    1.4414
 -11.0845   -2.6438    1.4097 -11.4207   -2.6976    1.3613 -11.7640   -2.7522    1.3019
 -12.0956   -2.8180    1.2206 -12.4068   -2.8774    1.0711 -12.7038   -2.9382    0.9142
 -13.0116   -3.0142    0.7784 -13.2904   -3.0894    0.5886 -13.5660   -3.1716    0.4095
 -13.8367   -3.2596    0.2191  -2.6231   -1.5690   -8.7197  -2.5878   -1.7099   -8.5142
  -2.5838   -1.8407   -8.3018  -2.6172   -1.9415   -8.0809  -2.6602   -2.0237   -7.8498
  -2.7149   -2.0918   -7.6164  -2.7724   -2.1611   -7.3800  -2.8409   -2.2033   -7.1329
  -2.8772   -2.2561   -6.8819  -2.9127   -2.3023   -6.6186  -2.9515   -2.3466   -6.3569
  -2.9906   -2.3786   -6.0821  -3.0172   -2.4183   -5.8209  -3.0382   -2.4486   -5.5538
  -3.0865   -2.4783   -5.2857  -3.1543   -2.4991   -5.0013  -3.2338   -2.5075   -4.7209
  -3.3486   -2.5116   -4.4602  -3.4531   -2.5155   -4.1785  -3.5415   -2.5299   -3.9056
  -3.6494   -2.5339   -3.6293  -3.7807   -2.5250   -3.3655  -3.9172   -2.5127   -3.0970
  -4.0547   -2.5148   -2.8269  -4.2025   -2.5042   -2.5617  -4.3560   -2.5013   -2.2828
  -4.5214   -2.4953   -2.0215  -4.7035   -2.4884   -1.7632  -4.8851   -2.4914   -1.4883
  -5.0767   -2.4930   -1.2316  -5.2734   -2.4933   -0.9707  -5.4913   -2.4994   -0.7226
  -5.7233   -2.5013   -0.4867  -5.9559   -2.5106   -0.2495  -6.2066   -2.5245   -0.0244
  -6.4696   -2.5335    0.1944  -6.7401   -2.5454    0.4015  -7.0243   -2.5556    0.5946
  -7.3236   -2.5623    0.7664  -7.6354   -2.5720    0.9148  -7.9502   -2.5867    1.0578
  -8.2807   -2.6034    1.1704  -8.6161   -2.6238    1.2722  -8.9561   -2.6448    1.3454
  -9.2952   -2.6716    1.4083  -9.6368   -2.7032    1.4537  -9.9803   -2.7333    1.4774
 -10.3280   -2.7701    1.4817 -10.6767   -2.8107    1.4465 -11.0136   -2.8451    1.4445
 -11.3546   -2.8973    1.3837 -11.6884   -2.9590    1.3171 -12.0206   -3.0230    1.2273
 -12.3272   -3.0827    1.0878 -12.6167   -3.1479    0.9335 -12.9184   -3.2249    0.7890
 -13.1925   -3.3058    0.6152 -13.4616   -3.3933    0.4263 -13.7197   -3.4764    0.2181
  -2.7555   -1.7462   -8.8576  -2.7624   -1.8639   -8.6403  -2.7714   -1.9931   -8.4413
  -2.7897   -2.1043   -8.2278  -2.8318   -2.1906   -8.0044  -2.8812   -2.2590   -7.7761
  -2.9203   -2.3337   -7.5398  -2.9828   -2.3834   -7.2869  -3.0192   -2.4491   -7.0396
  -3.0594   -2.4970   -6.7846  -3.0821   -2.5508   -6.5144  -3.1256   -2.5818   -6.2463
  -3.1670   -2.6117   -5.9747  -3.1798   -2.6673   -5.7061  -3.1979   -2.7159   -5.4303
  -3.2650   -2.7320   -5.1637  -3.3496   -2.7394   -4.8819  -3.4298   -2.7548   -4.6003
  -3.5198   -2.7648   -4.3229  -3.6102   -2.7789   -4.0484  -3.7315   -2.7788   -3.7710
  -3.8492   -2.7761   -3.5025  -3.9781   -2.7675   -3.2254  -4.1126   -2.7662   -2.9596
  -4.2689   -2.7492   -2.6890  -4.4227   -2.7409   -2.4191  -4.5798   -2.7324   -2.1510
  -4.7532   -2.7275   -1.8709  -4.9222   -2.7369   -1.6007  -5.1188   -2.7288   -1.3455
  -5.3124   -2.7256   -1.0821  -5.5185   -2.7316   -0.8293  -5.7391   -2.7372   -0.5846
  -5.9693   -2.7424   -0.3387  -6.2150   -2.7575   -0.1086  -6.4620   -2.7710    0.1205
  -6.7266   -2.7804    0.3395  -7.0113   -2.7854    0.5323  -7.3018   -2.7971    0.7136
  -7.5983   -2.8019    0.8764  -7.9138   -2.8126    1.0176  -8.2411   -2.8250    1.1238
  -8.5703   -2.8451    1.2323  -8.9003   -2.8631    1.3229  -9.2357   -2.8878    1.4034
  -9.5804   -2.9148    1.4540  -9.9238   -2.9462    1.4806 -10.2633   -2.9763    1.4968
 -10.6053   -3.0171    1.4785 -10.9498   -3.0600    1.4534 -11.2854   -3.1089    1.4169
 -11.6157   -3.1682    1.3495 -11.9397   -3.2275    1.2617 -12.2439   -3.2900    1.1295
 -12.5508   -3.3580    0.9948 -12.8190   -3.4302    0.8196 -13.0920   -3.5176    0.6499
 -13.3556   -3.6048    0.4446 -13.5979   -3.6916    0.2260  -2.9493   -1.8814   -8.9758
  -2.9374   -2.0278   -8.7877  -2.9423   -2.1536   -8.5851  -2.9330   -2.2822   -8.3887
  -2.9898   -2.3674   -8.1726  -3.0319   -2.4440   -7.9461  -3.0628   -2.5070   -7.6967
  -3.1172   -2.5690   -7.4503  -3.1659   -2.6330   -7.2012  -3.1975   -2.6915   -6.9535
  -3.2197   -2.7411   -6.6844  -3.2474   -2.7971   -6.4202  -3.2714   -2.8350   -6.1498
  -3.3010   -2.8779   -5.8717  -3.3315   -2.9247   -5.5985  -3.3779   -2.9610   -5.3202
  -3.4591   -2.9665   -5.0470  -3.5378   -2.9704   -4.7624  -3.6122   -2.9958   -4.4818
  -3.7210   -2.9989   -4.1968  -3.8441   -2.9936   -3.9297  -3.9605   -2.9960   -3.6544
  -4.0829   -2.9866   -3.3933  -4.2122   -2.9912   -3.1086  -4.3414   -2.9837   -2.8263
  -4.4858   -2.9807   -2.5458  -4.6460   -2.9677   -2.2700  -4.8155   -2.9573   -2.0021
  -4.9961   -2.9512   -1.7394  -5.1785   -2.9476   -1.4723  -5.3595   -2.9546   -1.2051
  -5.5543   -2.9610   -0.9365  -5.7750   -2.9652   -0.6828  -5.9948   -2.9710   -0.4340
  -6.2224   -2.9853   -0.1888  -6.4709   -2.9985    0.0455  -6.7308   -3.0169    0.2688
  -6.9995   -3.0174    0.4660  -7.2837   -3.0261    0.6407  -7.5787   -3.0280    0.8079
  -7.8834   -3.0380    0.9674  -8.2015   -3.0510    1.1003  -8.5198   -3.0660    1.2066
  -8.8455   -3.0862    1.3015  -9.1755   -3.1019    1.3967  -9.5184   -3.1266    1.4561
  -9.8531   -3.1560    1.5086 -10.1977   -3.1870    1.5364 -10.5362   -3.2252    1.5109
 -10.8807   -3.2672    1.5099 -11.2133   -3.3177    1.4659 -11.5360   -3.3793    1.3825
 -11.8552   -3.4385    1.2758 -12.1790   -3.4994    1.1852 -12.4759   -3.5707    1.0424
 -12.7424   -3.6503    0.8713 -12.9985   -3.7305    0.6725 -13.2458   -3.8156    0.4668
 -13.4813   -3.9054    0.2383  -3.0519   -2.0686   -9.1564  -3.0742   -2.1990   -8.9599
  -3.0781   -2.3325   -8.7640  -3.0936   -2.4521   -8.5518  -3.1179   -2.5572   -8.3424
  -3.1736   -2.6243   -8.1130  -3.2034   -2.6876   -7.8699  -3.2557   -2.7536   -7.6354
  -3.2811   -2.8284   -7.3874  -3.2989   -2.8973   -7.1257  -3.3528   -2.9412   -6.8662
  -3.3689   -2.9954   -6.5970  -3.4017   -3.0447   -6.3247  -3.4143   -3.0955   -6.0450
  -3.4435   -3.1473   -5.7637  -3.4790   -3.1860   -5.4843  -3.5473   -3.1989   -5.2024
  -3.6439   -3.2008   -4.9233  -3.7332   -3.2049   -4.6468  -3.8305   -3.2066   -4.3671
  -3.9326   -3.2211   -4.0907  -4.0537   -3.2203   -3.8200  -4.1952   -3.1987   -3.5389
  -4.2998   -3.2154   -3.2560  -4.4242   -3.2065   -2.9721  -4.5584   -3.2053   -2.6928
  -4.7163   -3.1935   -2.4147  -4.8777   -3.1866   -2.1415  -5.0581   -3.1737   -1.8593
  -5.2347   -3.1744   -1.5858  -5.4135   -3.1736   -1.3154  -5.6112   -3.1805   -1.0548
  -5.8090   -3.1893   -0.7893  -6.0253   -3.1987   -0.5328  -6.2413   -3.2159   -0.2801
  -6.4712   -3.2295   -0.0364  -6.7220   -3.2467    0.1840  -6.9964   -3.2504    0.3787
  -7.2755   -3.2559    0.5694  -7.5543   -3.2646    0.7626  -7.8481   -3.2656    0.9243
  -8.1553   -3.2764    1.0694  -8.4722   -3.2870    1.1886  -8.7964   -3.3026    1.3099
  -9.1179   -3.3161    1.4094  -9.4544   -3.3367    1.4743  -9.7911   -3.3663    1.5323
 -10.1315   -3.3996    1.5659 -10.4644   -3.4348    1.5610 -10.8050   -3.4730    1.5516
 -11.1413   -3.5281    1.5042 -11.4655   -3.5893    1.4225 -11.7844   -3.6520    1.3198
 -12.0893   -3.7099    1.2211 -12.3796   -3.7807    1.0881 -12.6594   -3.8631    0.9173
 -12.9028   -3.9460    0.7040 -13.1457   -4.0283    0.4895 -13.3514   -4.1141    0.2414
  -3.1824   -2.2460   -9.3279  -3.1956   -2.3876   -9.1337  -3.2156   -2.5164   -8.9399
  -3.2498   -2.6296   -8.7407  -3.2674   -2.7328   -8.5269  -3.3242   -2.7938   -8.2921
  -3.3237   -2.8892   -8.0571  -3.3482   -2.9510   -7.8046  -3.3933   -3.0302   -7.5598
  -3.4241   -3.0881   -7.2946  -3.4791   -3.1333   -7.0334  -3.4934   -3.1978   -6.7796
  -3.5012   -3.2550   -6.5023  -3.5312   -3.3012   -6.2291  -3.5636   -3.3550   -5.9501
  -3.6038   -3.3904   -5.6642  -3.6489   -3.4191   -5.3799  -3.7387   -3.4244   -5.0964
  -3.8405   -3.4267   -4.8170  -3.9229   -3.4350   -4.5380  -4.0452   -3.4235   -4.2615
  -4.1670   -3.4215   -3.9867  -4.2972   -3.4172   -3.7015  -4.4090   -3.4211   -3.4090
  -4.5234   -3.4198   -3.1161  -4.6582   -3.4150   -2.8421  -4.8117   -3.3967   -2.5712
  -4.9733   -3.3845   -2.2897  -5.1400   -3.3794   -2.0142  -5.3164   -3.3735   -1.7356
  -5.4888   -3.3801   -1.4582  -5.6683   -3.3928   -1.1877  -5.8624   -3.4002   -0.9207
  -6.0663   -3.4142   -0.6637  -6.2813   -3.4290   -0.4115  -6.5082   -3.4423   -0.1653
  -6.7547   -3.4621    0.0644  -7.0043   -3.4766    0.2889  -7.2591   -3.4876    0.5020
  -7.5381   -3.4946    0.6938  -7.8277   -3.4958    0.8667  -8.1267   -3.4976    1.0176
  -8.4365   -3.5083    1.1761  -8.7540   -3.5219    1.3018  -9.0750   -3.5337    1.4015
  -9.3995   -3.5512    1.5003  -9.7245   -3.5743    1.5744 -10.0641   -3.6033    1.6229
 -10.4001   -3.6442    1.6035 -10.7392   -3.6782    1.6104 -11.0756   -3.7346    1.5602
 -11.4023   -3.7900    1.5009 -11.7166   -3.8563    1.3911 -12.0267   -3.9236    1.2833
 -12.2912   -3.9953    1.1228 -12.5745   -4.0770    0.9596 -12.8168   -4.1613    0.7416
 -13.0403   -4.2430    0.5140 -13.2259   -4.3201    0.2525  -3.3025   -2.4241   -9.5156
  -3.3265   -2.5618   -9.3311  -3.3404   -2.7003   -9.1429  -3.3802   -2.8094   -8.9241
  -3.4400   -2.8901   -8.7013  -3.4441   -2.9917   -8.4751  -3.4611   -3.0684   -8.2362
  -3.4871   -3.1449   -7.9891  -3.4970   -3.2234   -7.7484  -3.5417   -3.2868   -7.4920
  -3.5741   -3.3477   -7.2376  -3.5984   -3.4010   -6.9582  -3.6112   -3.4640   -6.6953
  -3.6540   -3.4980   -6.4090  -3.6840   -3.5511   -6.1345  -3.7407   -3.5757   -5.8508
  -3.7959   -3.6127   -5.5666  -3.8732   -3.6189   -5.2748  -3.9801   -3.6136   -4.9940
  -4.0768   -3.6053   -4.7252  -4.1768   -3.6149   -4.4458  -4.2894   -3.6147   -4.1614
  -4.4145   -3.6088   -3.8783  -4.5276   -3.6160   -3.5805  -4.6431   -3.6179   -3.2861
  -4.7827   -3.6007   -3.0008  -4.9327   -3.5800   -2.7229  -5.0800   -3.5747   -2.4432
  -5.2403   -3.5699   -2.1645  -5.4073   -3.5684   -1.8854  -5.5765   -3.5781   -1.6143
  -5.7407   -3.5969   -1.3328  -5.9122   -3.6174   -1.0557  -6.1103   -3.6296   -0.7856
  -6.3168   -3.6464   -0.5339  -6.5475   -3.6559   -0.2880  -6.7737   -3.6811   -0.0441
  -7.0133   -3.6953    0.1864  -7.2761   -3.7035    0.3984  -7.5385   -3.7200    0.6130
  -7.8174   -3.7250    0.8016  -8.0988   -3.7288    0.9813  -8.3998   -3.7274    1.1231
  -8.7084   -3.7430    1.2572  -9.0213   -3.7545    1.3894  -9.3301   -3.7707    1.4842
  -9.6614   -3.7906    1.5715  -9.9969   -3.8165    1.6276 -10.3364   -3.8496    1.6562
 -10.6728   -3.8894    1.6450 -11.0070   -3.9387    1.6282 -11.3265   -4.0041    1.5421
 -11.6503   -4.0576    1.4757 -11.9465   -4.1341    1.3284 -12.2240   -4.2096    1.1577
 -12.4844   -4.2918    0.9765 -12.7247   -4.3746    0.7727 -12.9400   -4.4588    0.5336
 -13.1069   -4.5316    0.2658  -3.4270   -2.6010   -9.7066  -3.4478   -2.7437   -9.5200
  -3.4840   -2.8739   -9.3292  -3.4910   -2.9967   -9.1262  -3.5209   -3.0919   -8.9047
  -3.5620   -3.1797   -8.6852  -3.5558   -3.2693   -8.4409  -3.5663   -3.3570   -8.1960
  -3.6023   -3.4262   -7.9431  -3.6288   -3.4970   -7.7010  -3.6650   -3.5458   -7.4269
  -3.7095   -3.5979   -7.1549  -3.7455   -3.6555   -6.8860  -3.7671   -3.7037   -6.6063
  -3.8117   -3.7446   -6.3250  -3.8693   -3.7728   -6.0396  -3.9523   -3.7711   -5.7523
  -4.0374   -3.7807   -5.4664  -4.1382   -3.7796   -5.1913  -4.2338   -3.7805   -4.9101
  -4.3414   -3.7765   -4.6249  -4.4515   -3.7732   -4.3396  -4.5670   -3.7609   -4.0541
  -4.6699   -3.7694   -3.7614  -4.8037   -3.7634   -3.4703  -4.9300   -3.7421   -3.1853
  -5.0685   -3.7355   -2.9026  -5.1984   -3.7504   -2.6121  -5.3470   -3.7543   -2.3231
  -5.5017   -3.7609   -2.0440  -5.6694   -3.7640   -1.7663  -5.8321   -3.7820   -1.4840
  -6.0048   -3.8063   -1.1983  -6.1866   -3.8209   -0.9328  -6.3918   -3.8313   -0.6811
  -6.5959   -3.8583   -0.4216  -6.8057   -3.8884   -0.1700  -7.0443   -3.9020    0.0623
  -7.3010   -3.9141    0.2824  -7.5588   -3.9299    0.4938  -7.8179   -3.9468    0.7053
  -8.0932   -3.9518    0.8873  -8.3835   -3.9536    1.0525  -8.6741   -3.9633    1.2042
  -8.9759   -3.9737    1.3395  -9.2947   -3.9934    1.4630  -9.5986   -4.0099    1.5672
  -9.9264   -4.0262    1.6245 -10.2675   -4.0589    1.6621 -10.6043   -4.0989    1.6736
 -10.9411   -4.1461    1.6699 -11.2660   -4.2060    1.5856 -11.5855   -4.2769    1.5102
 -11.8851   -4.3443    1.3706 -12.1532   -4.4229    1.1851 -12.4048   -4.5080    0.9963
 -12.6302   -4.5878    0.7836 -12.8221   -4.6668    0.5429 -12.9765   -4.7366    0.2719
  -3.5463   -2.7932   -9.9130  -3.5667   -2.9232   -9.7282  -3.5738   -3.0580   -9.5320
  -3.6198   -3.1783   -9.3354  -3.6092   -3.2919   -9.1180  -3.6205   -3.3906   -8.8873
  -3.6637   -3.4671   -8.6472  -3.6994   -3.5375   -8.3941  -3.7202   -3.6239   -8.1504
  -3.7401   -3.6850   -7.8986  -3.7836   -3.7333   -7.6315  -3.8148   -3.7994   -7.3641
  -3.8597   -3.8515   -7.0889  -3.8938   -3.8963   -6.8014  -3.9458   -3.9268   -6.5204
  -4.0221   -3.9390   -6.2312  -4.1103   -3.9359   -5.9471  -4.1986   -3.9409   -5.6665
  -4.3010   -3.9277   -5.3851  -4.4037   -3.9286   -5.0982  -4.5180   -3.9100   -4.8157
  -4.6258   -3.8996   -4.5266  -4.7347   -3.8996   -4.2384  -4.8430   -3.8784   -3.9522
  -4.9532   -3.8830   -3.6544  -5.0900   -3.8786   -3.3648  -5.2076   -3.8857   -3.0779
  -5.3443   -3.8843   -2.7915  -5.4954   -3.8809   -2.5100  -5.6382   -3.9029   -2.2253
  -5.7883   -3.9168   -1.9353  -5.9575   -3.9216   -1.6545  -6.1157   -3.9561   -1.3779
  -6.2869   -3.9832   -1.1023  -6.4656   -4.0217   -0.8283  -6.6554   -4.0532   -0.5680
  -6.8623   -4.0782   -0.3162  -7.0990   -4.0886   -0.0828  -7.3470   -4.1007    0.1377
  -7.5951   -4.1217    0.3565  -7.8557   -4.1343    0.5675  -8.1159   -4.1552    0.7707
  -8.3857   -4.1656    0.9512  -8.6740   -4.1716    1.1134  -8.9644   -4.1867    1.2664
  -9.2528   -4.2079    1.4021  -9.5672   -4.2225    1.5169  -9.8890   -4.2392    1.5924
 -10.2204   -4.2672    1.6411 -10.5484   -4.3109    1.6829 -10.8787   -4.3509    1.6664
 -11.2055   -4.4164    1.6096 -11.5230   -4.4830    1.5455 -11.8283   -4.5578    1.4132
 -12.0815   -4.6328    1.2265 -12.3171   -4.7202    1.0234 -12.5262   -4.8008    0.7952
 -12.6984   -4.8722    0.5436 -12.8409   -4.9397    0.2752  -3.6620   -2.9750  -10.1182
  -3.6943   -3.1173   -9.9383  -3.6946   -3.2441   -9.7512  -3.6893   -3.3740   -9.5569
  -3.7097   -3.4817   -9.3322  -3.7580   -3.5659   -9.0981  -3.7823   -3.6508   -8.8590
  -3.8014   -3.7329   -8.6190  -3.8272   -3.7995   -8.3585  -3.8479   -3.8761   -8.1010
  -3.8881   -3.9356   -7.8424  -3.9322   -3.9891   -7.5706  -3.9842   -4.0304   -7.2863
  -4.0357   -4.0640   -7.0045  -4.0941   -4.0982   -6.7134  -4.1837   -4.0911   -6.4299
  -4.2822   -4.0788   -6.1450  -4.3785   -4.0732   -5.8621  -4.4827   -4.0406   -5.5855
  -4.5866   -4.0272   -5.2964  -4.6840   -4.0239   -5.0031  -4.7839   -4.0262   -4.7184
  -4.8994   -4.0016   -4.4300  -5.0096   -3.9932   -4.1333  -5.1239   -3.9903   -3.8387
  -5.2510   -3.9769   -3.5530  -5.3849   -3.9608   -3.2687  -5.5077   -3.9746   -2.9759
  -5.6495   -3.9894   -2.6901  -5.7902   -4.0103   -2.4052  -5.9309   -4.0366   -2.1149
  -6.0874   -4.0605   -1.8351  -6.2450   -4.0833   -1.5605  -6.4083   -4.1065   -1.2799
  -6.5701   -4.1585   -1.0145  -6.7658   -4.1881   -0.7541  -6.9669   -4.2120   -0.4981
  -7.1841   -4.2368   -0.2560  -7.4069   -4.2694   -0.0202  -7.6497   -4.2925    0.2051
  -7.8965   -4.3122    0.4225  -8.1338   -4.3475    0.6333  -8.4017   -4.3579    0.8270
  -8.6717   -4.3715    1.0088  -8.9521   -4.3940    1.1741  -9.2413   -4.4179    1.3152
  -9.5260   -4.4408    1.4643  -9.8398   -4.4572    1.5557 -10.1601   -4.4774    1.6080
 -10.4886   -4.5197    1.6589 -10.8227   -4.5588    1.6381 -11.1336   -4.6207    1.6069
 -11.4588   -4.6932    1.5476 -11.7414   -4.7641    1.4129 -12.0108   -4.8492    1.2535
 -12.2229   -4.9298    1.0332 -12.4169   -5.0088    0.8041 -12.5709   -5.0755    0.5439
 -12.6962   -5.1389    0.2763  -3.7788   -3.1701  -10.3392  -3.7840   -3.3111  -10.1672
  -3.7806   -3.4516   -9.9839  -3.7990   -3.5621   -9.7805  -3.8225   -3.6687   -9.5605
  -3.8620   -3.7522   -9.3254  -3.8912   -3.8391   -9.0868  -3.9085   -3.9248   -8.8388
  -3.9388   -3.9914   -8.5780  -3.9685   -4.0630   -8.3243  -4.0106   -4.1204   -8.0560
  -4.0596   -4.1680   -7.7768  -4.1078   -4.2103   -7.4925  -4.1964   -4.2215   -7.2055
  -4.2799   -4.2138   -6.9206  -4.3634   -4.2235   -6.6346  -4.4529   -4.1961   -6.3493
  -4.5601   -4.1725   -6.0658  -4.6546   -4.1737   -5.7739  -4.7453   -4.1570   -5.4824
  -4.8547   -4.1404   -5.1998  -4.9574   -4.1193   -4.9146  -5.0601   -4.1076   -4.6206
  -5.1743   -4.0849   -4.3291  -5.2881   -4.0821   -4.0359  -5.4139   -4.0751   -3.7419
  -5.5388   -4.0746   -3.4513  -5.6704   -4.0813   -3.1624  -5.8017   -4.0956   -2.8759
  -5.9410   -4.1150   -2.5845  -6.0836   -4.1390   -2.2950  -6.2330   -4.1556   -2.0199
  -6.3873   -4.1903   -1.7413  -6.5355   -4.2342   -1.4641  -6.7013   -4.2676   -1.1979
  -6.8911   -4.2960   -0.9343  -7.0759   -4.3381   -0.6700  -7.2719   -4.3892   -0.4210
  -7.4891   -4.4199   -0.1876  -7.7106   -4.4547    0.0486  -7.9287   -4.4978    0.2762
  -8.1807   -4.5150    0.4778  -8.4169   -4.5451    0.6847  -8.6636   -4.5757    0.8900
  -8.9356   -4.5977    1.0615  -9.2169   -4.6188    1.2139  -9.5015   -4.6406    1.3555
  -9.8020   -4.6571    1.4724 -10.1195   -4.6809    1.5502 -10.4366   -4.7190    1.6077
 -10.7562   -4.7643    1.6194 -11.0809   -4.8289    1.6082 -11.3914   -4.8980    1.5302
 -11.6704   -4.9755    1.3955 -11.9375   -5.0649    1.2631 -12.1241   -5.1415    1.0357
 -12.3161   -5.2200    0.8107 -12.4422   -5.2818    0.5446 -12.5498   -5.3378    0.2766
  -3.8621   -3.3660  -10.5718  -3.8963   -3.5054  -10.4049  -3.9025   -3.6355  -10.2209
  -3.9130   -3.7552  -10.0169  -3.9432   -3.8477   -9.7953  -3.9672   -3.9402   -9.5567
  -4.0024   -4.0282   -9.3140  -4.0262   -4.1106   -9.0611  -4.0464   -4.1884   -8.8117
  -4.0772   -4.2551   -8.5420  -4.1370   -4.2960   -8.2695  -4.2129   -4.3143   -7.9831
  -4.2888   -4.3298   -7.6931  -4.3583   -4.3641   -7.4067  -4.4497   -4.3524   -7.1196
  -4.5486   -4.3208   -6.8412  -4.6414   -4.2791   -6.5573  -4.7412   -4.2648   -6.2671
  -4.8404   -4.2448   -5.9725  -4.9296   -4.2314   -5.6825  -5.0276   -4.2242   -5.3999
  -5.1284   -4.2184   -5.1030  -5.2324   -4.2059   -4.8114  -5.3350   -4.1956   -4.5206
  -5.4470   -4.1796   -4.2262  -5.5666   -4.1795   -3.9321  -5.6946   -4.1779   -3.6413
  -5.8256   -4.1821   -3.3516  -5.9553   -4.1991   -3.0574  -6.0891   -4.2165   -2.7694
  -6.2332   -4.2334   -2.4894  -6.3753   -4.2587   -2.2067  -6.5229   -4.2922   -1.9248
  -6.6822   -4.3305   -1.6531  -6.8441   -4.3616   -1.3830  -7.0118   -4.4101   -1.1192
  -7.1859   -4.4649   -0.8589  -7.3867   -4.4977   -0.6085  -7.5908   -4.5363   -0.3683
  -7.8009   -4.5737   -0.1367  -8.0125   -4.6295    0.0965  -8.2305   -4.6745    0.3095
  -8.4529   -4.7190    0.5227  -8.6918   -4.7412    0.7238  -8.9500   -4.7615    0.8986
  -9.2206   -4.7886    1.0665  -9.5073   -4.8059    1.2096  -9.7960   -4.8369    1.3487
 -10.0968   -4.8667    1.4490 -10.3974   -4.9183    1.5407 -10.7109   -4.9688    1.5830
 -11.0217   -5.0353    1.5859 -11.3229   -5.1010    1.5017 -11.6055   -5.1927    1.4052
 -11.8543   -5.2821    1.2632 -12.0478   -5.3603    1.0392 -12.2205   -5.4428    0.8094
 -12.3088   -5.4868    0.5465 -12.3901   -5.5306    0.2787  -3.9491   -3.5633  -10.8164
  -3.9871   -3.7033  -10.6438  -3.9919   -3.8273  -10.4643  -3.9952   -3.9424  -10.2428
  -4.0325   -4.0452  -10.0251  -4.0748   -4.1263   -9.7906  -4.0910   -4.2149   -9.5457
  -4.1302   -4.2931   -9.2960  -4.1800   -4.3591   -9.0290  -4.2351   -4.4069   -8.7561
  -4.3031   -4.4258   -8.4737  -4.3833   -4.4369   -8.1894  -4.4652   -4.4515   -7.9076
  -4.5386   -4.4591   -7.6183  -4.6353   -4.4366   -7.3292  -4.7293   -4.4017   -7.0376
  -4.8281   -4.3699   -6.7565  -4.9192   -4.3535   -6.4630  -5.0113   -4.3289   -6.1707
  -5.1077   -4.3201   -5.8799  -5.1943   -4.3371   -5.5720  -5.3038   -4.3182   -5.2843
  -5.3977   -4.3170   -4.9942  -5.5050   -4.3028   -4.7004  -5.6088   -4.2872   -4.4070
  -5.7257   -4.2868   -4.1231  -5.8518   -4.2765   -3.8282  -5.9746   -4.2898   -3.5340
  -6.1028   -4.2995   -3.2406  -6.2412   -4.3177   -2.9535  -6.3863   -4.3282   -2.6752
  -6.5269   -4.3520   -2.3927  -6.6642   -4.3877   -2.1105  -6.8220   -4.4242   -1.8359
  -6.9829   -4.4644   -1.5740  -7.1412   -4.5089   -1.3104  -7.3130   -4.5540   -1.0496
  -7.4985   -4.5980   -0.8025  -7.6843   -4.6657   -0.5612  -7.8800   -4.7104   -0.3196
  -8.0885   -4.7550   -0.0925  -8.3059   -4.8040    0.1198  -8.5327   -4.8324    0.3246
  -8.7593   -4.8580    0.5219  -8.9995   -4.8898    0.7144  -9.2539   -4.9240    0.8922
  -9.5263   -4.9523    1.0489  -9.7998   -4.9938    1.2004 -10.0868   -5.0351    1.3163
 -10.3712   -5.0955    1.4256 -10.6655   -5.1603    1.5026 -10.9735   -5.2304    1.5235
 -11.2646   -5.3029    1.4498 -11.5438   -5.4095    1.3993 -11.7801   -5.5057    1.2446
 -11.9513   -5.5794    1.0429 -12.0978   -5.6560    0.8166 -12.1712   -5.6971    0.5456
 -12.2326   -5.7216    0.2750  -4.0573   -3.7566  -11.0521  -4.0768   -3.9010  -10.8812
  -4.0779   -4.0365  -10.6967  -4.0909   -4.1408  -10.4897  -4.1263   -4.2386  -10.2712
  -4.1577   -4.3259  -10.0318  -4.2056   -4.3983   -9.7876  -4.2654   -4.4606   -9.5270
  -4.3153   -4.5160   -9.2506  -4.3720   -4.5655   -8.9649  -4.4591   -4.5672   -8.6796
  -4.5422   -4.5712   -8.3927  -4.6333   -4.5574   -8.1148  -4.7280   -4.5404   -7.8266
  -4.8122   -4.5225   -7.5324  -4.8996   -4.5013   -7.2358  -5.0015   -4.4681   -6.9474
  -5.0915   -4.4480   -6.6530  -5.1866   -4.4442   -6.3594  -5.2805   -4.4194   -6.0608
  -5.3686   -4.4077   -5.7697  -5.4740   -4.4101   -5.4790  -5.5654   -4.4114   -5.1820
  -5.6707   -4.3954   -4.8860  -5.7759   -4.3901   -4.5868  -5.8910   -4.3787   -4.2942
  -6.0108   -4.3806   -4.0016  -6.1297   -4.3904   -3.7066  -6.2595   -4.3975   -3.4187
  -6.3931   -4.4091   -3.1415  -6.5314   -4.4289   -2.8575  -6.6740   -4.4522   -2.5762
  -6.8132   -4.4810   -2.2939  -6.9606   -4.5175   -2.0274  -7.1119   -4.5650   -1.7649
  -7.2779   -4.5935   -1.4996  -7.4400   -4.6370   -1.2426  -7.6230   -4.6829   -1.0000
  -7.8125   -4.7305   -0.7589  -7.9984   -4.7905   -0.5240  -8.1943   -4.8388   -0.2944
  -8.4088   -4.8919   -0.0800  -8.6247   -4.9364    0.1237  -8.8488   -4.9527    0.3200
  -9.0777   -4.9867    0.5155  -9.3255   -4.9932    0.6865  -9.5764   -5.0462    0.8506
  -9.8181   -5.1175    1.0161 -10.0896   -5.1728    1.1535 -10.3521   -5.2545    1.2852
 -10.6328   -5.3336    1.3886 -10.9207   -5.4185    1.4393 -11.1986   -5.5000    1.3938
 -11.4588   -5.6209    1.3771 -11.6665   -5.7184    1.2247 -11.8445   -5.8077    1.0373
 -11.9676   -5.8685    0.8101 -12.0330   -5.9078    0.5429 -12.0609   -5.9054    0.2697
  -4.1356   -3.9806  -11.3003  -4.1593   -4.1084  -11.1205  -4.2037   -4.2257  -10.9408
  -4.2087   -4.3344  -10.7331  -4.2420   -4.4275  -10.5121  -4.2922   -4.4955  -10.2736
  -4.3418   -4.5650  -10.0174  -4.4007   -4.6190   -9.7492  -4.4763   -4.6433   -9.4663
  -4.5466   -4.6710   -9.1778  -4.6269   -4.6805   -8.8921  -4.7181   -4.6773   -8.6090
  -4.8119   -4.6505   -8.3248  -4.9070   -4.6198   -8.0293  -4.9944   -4.6054   -7.7349
  -5.0833   -4.5796   -7.4395  -5.1703   -4.5666   -7.1412  -5.2607   -4.5605   -6.8455
  -5.3568   -4.5355   -6.5464  -5.4444   -4.5430   -6.2402  -5.5370   -4.5260   -5.9517
  -5.6326   -4.5028   -5.6553  -5.7373   -4.5047   -5.3657  -5.8359   -4.4914   -5.0624
  -5.9417   -4.4789   -4.7632  -6.0523   -4.4830   -4.4684  -6.1721   -4.4671   -4.1790
  -6.2956   -4.4760   -3.8899  -6.4181   -4.4946   -3.6047  -6.5474   -4.5069   -3.3228
  -6.6828   -4.5101   -3.0378  -6.8269   -4.5406   -2.7550  -6.9625   -4.5718   -2.4872
  -7.1133   -4.5907   -2.2206  -7.2612   -4.6248   -1.9531  -7.4198   -4.6610   -1.6908
  -7.5902   -4.6993   -1.4390  -7.7597   -4.7441   -1.1959  -7.9437   -4.7766   -0.9572
  -8.1330   -4.8271   -0.7257  -8.3241   -4.8798   -0.5020  -8.5313   -4.9222   -0.2939
  -8.7462   -4.9529   -0.0871  -8.9624   -5.0014    0.1134  -9.1885   -4.9964    0.2992
  -9.4125   -5.0439    0.4748  -9.6345   -5.1204    0.6490  -9.8814   -5.1860    0.8124
 -10.1159   -5.2765    0.9604 -10.3571   -5.3704    1.1123 -10.6036   -5.4776    1.2407
 -10.8558   -5.5942    1.3387 -11.1189   -5.7020    1.3524 -11.3559   -5.8318    1.3489
 -11.5488   -5.9338    1.1969 -11.7170   -6.0301    1.0194 -11.8266   -6.0890    0.7873
 -11.8865   -6.1185    0.5360 -11.8899   -6.0912    0.2669  -4.2454   -4.1739  -11.5436
  -4.2905   -4.2960  -11.3826  -4.2951   -4.4174  -11.1971  -4.3090   -4.5246  -10.9921
  -4.3595   -4.6146  -10.7546  -4.4114   -4.6780  -10.5063  -4.4809   -4.7232  -10.2456
  -4.5445   -4.7664   -9.9658  -4.6311   -4.7798   -9.6809  -4.7156   -4.7834   -9.3964
  -4.8110   -4.7645   -9.1144  -4.8897   -4.7744   -8.8244  -4.9883   -4.7344   -8.5282
  -5.0761   -4.7118   -8.2308  -5.1706   -4.6866   -7.9349  -5.2550   -4.6878   -7.6338
  -5.3495   -4.6590   -7.3358  -5.4406   -4.6396   -7.0334  -5.5335   -4.6271   -6.7283
  -5.6215   -4.6267   -6.4315  -5.7123   -4.6297   -6.1350  -5.8067   -4.6175   -5.8350
  -5.9108   -4.5756   -5.5434  -6.0133   -4.5572   -5.2431  -6.1118   -4.5653   -4.9399
  -6.2225   -4.5684   -4.6447  -6.3376   -4.5644   -4.3514  -6.4586   -4.5535   -4.0726
  -6.5814   -4.5719   -3.7865  -6.7074   -4.5771   -3.4961  -6.8436   -4.5813   -3.2117
  -6.9923   -4.5698   -2.9394  -7.1346   -4.6124   -2.6742  -7.2779   -4.6447   -2.4093
  -7.4305   -4.6702   -2.1391  -7.5801   -4.7011   -1.8832  -7.7403   -4.7292   -1.6441
  -7.9122   -4.7582   -1.3975  -8.0922   -4.7804   -1.1599  -8.2752   -4.8351   -0.9309
  -8.4672   -4.8784   -0.7046  -8.6661   -4.9389   -0.4956  -8.8742   -4.9648   -0.2914
  -9.0848   -4.9918   -0.1028  -9.2960   -5.0330    0.0853  -9.5146   -5.0847    0.2666
  -9.7254   -5.1670    0.4450  -9.9383   -5.2578    0.6105 -10.1592   -5.3591    0.7561
 -10.3631   -5.4879    0.9290 -10.5669   -5.6189    1.0997 -10.7817   -5.7611    1.2401
 -11.0136   -5.8956    1.3026 -11.2398   -6.0343    1.3194 -11.4312   -6.1611    1.1957
 -11.5646   -6.2420    0.9974 -11.6634   -6.3025    0.7764 -11.7209   -6.3259    0.5244
 -11.7200   -6.2827    0.2667  -4.3541   -4.3740  -11.8130  -4.3712   -4.5051  -11.6429
  -4.3972   -4.6052  -11.4445  -4.4343   -4.7180  -11.2227  -4.4975   -4.7767  -10.9944
  -4.5611   -4.8419  -10.7355  -4.6300   -4.8810  -10.4625  -4.7133   -4.8929  -10.1832
  -4.8018   -4.8943   -9.8998  -4.8870   -4.8916   -9.6147  -4.9790   -4.8707   -9.3265
  -5.0684   -4.8524   -9.0287  -5.1525   -4.8349   -8.7304  -5.2484   -4.8021   -8.4324
  -5.3393   -4.7853   -8.1288  -5.4293   -4.7795   -7.8234  -5.5217   -4.7585   -7.5163
  -5.6167   -4.7384   -7.2084  -5.7128   -4.6991   -6.9177  -5.8079   -4.6862   -6.6160
  -5.9009   -4.6742   -6.3116  -5.9962   -4.6658   -6.0068  -6.0940   -4.6463   -5.7128
  -6.1881   -4.6346   -5.4157  -6.2852   -4.6382   -5.1186  -6.3937   -4.6469   -4.8210
  -6.5106   -4.6480   -4.5288  -6.6245   -4.6495   -4.2395  -6.7490   -4.6407   -3.9553
  -6.8831   -4.6280   -3.6739  -7.0190   -4.6290   -3.3894  -7.1647   -4.6175   -3.1158
  -7.3117   -4.6405   -2.8460  -7.4559   -4.6643   -2.5885  -7.5995   -4.6914   -2.3356
  -7.7454   -4.7251   -2.0853  -7.8989   -4.7347   -1.8407  -8.0629   -4.7750   -1.5987
  -8.2340   -4.8123   -1.3640  -8.4133   -4.8384   -1.1327  -8.6033   -4.8658   -0.9139
  -8.7974   -4.9041   -0.6953  -9.0026   -4.9550   -0.4931  -9.2185   -5.0088   -0.3114
  -9.4072   -5.0907   -0.1209  -9.6016   -5.1706    0.0663  -9.7943   -5.2679    0.2514
  -9.9897   -5.3821    0.4230 -10.1769   -5.5082    0.5959 -10.3673   -5.6284    0.7679
 -10.5459   -5.7660    0.9441 -10.6825   -5.9190    1.1442 -10.8984   -6.0714    1.2436
 -11.1063   -6.2314    1.3088 -11.2874   -6.3769    1.2126 -11.3916   -6.4475    0.9950
 -11.4709   -6.5014    0.7706 -11.5351   -6.5181    0.5250 -11.5428   -6.4719    0.2651
  -4.4944   -4.5585  -12.0732  -4.5060   -4.6845  -11.8989  -4.5380   -4.7930  -11.6955
  -4.6122   -4.8479  -11.4756  -4.6721   -4.9079  -11.2282  -4.7392   -4.9488  -10.9618
  -4.8070   -4.9984  -10.6816  -4.8918   -5.0030  -10.4039  -4.9810   -4.9932  -10.1184
  -5.0665   -4.9798   -9.8274  -5.1527   -4.9628   -9.5272  -5.2408   -4.9478   -9.2254
  -5.3355   -4.9060   -8.9266  -5.4196   -4.8940   -8.6211  -5.5073   -4.8619   -8.3135
  -5.6062   -4.8382   -8.0021  -5.6989   -4.8205   -7.6938  -5.8039   -4.7818   -7.3912
  -5.8996   -4.7633   -7.0843  -5.9955   -4.7511   -6.7874  -6.0956   -4.7219   -6.4850
  -6.1871   -4.7114   -6.1841  -6.2803   -4.7160   -5.8796  -6.3813   -4.7065   -5.5774
  -6.4824   -4.6959   -5.2813  -6.5906   -4.6902   -4.9889  -6.7034   -4.6886   -4.6972
  -6.8215   -4.6851   -4.4125  -6.9332   -4.6787   -4.1281  -7.0624   -4.6840   -3.8425
  -7.1932   -4.6590   -3.5721  -7.3326   -4.6614   -3.3034  -7.4779   -4.6779   -3.0316
  -7.6249   -4.6855   -2.7779  -7.7720   -4.6863   -2.5224  -7.9178   -4.7013   -2.2746
  -8.0654   -4.7372   -2.0333  -8.2214   -4.7758   -1.7928  -8.3836   -4.8331   -1.5552
  -8.5567   -4.8753   -1.3249  -8.7382   -4.9179   -1.1040  -8.9152   -4.9846   -0.8905
  -9.0917   -5.0590   -0.6850  -9.2972   -5.1270   -0.4982  -9.4876   -5.2163   -0.3090
  -9.6480   -5.3234   -0.1095  -9.8131   -5.4340    0.0839  -9.9749   -5.5599    0.2773
 -10.1426   -5.6931    0.4554 -10.2955   -5.8117    0.6553 -10.4328   -5.9315    0.8789
 -10.5671   -6.0786    1.0727 -10.7518   -6.2284    1.2128 -10.9304   -6.3934    1.3291
 -11.0975   -6.5562    1.2155 -11.2092   -6.6424    1.0047 -11.2788   -6.6939    0.7728
 -11.3134   -6.6633    0.5168 -11.3368   -6.6325    0.2629  -4.5921   -4.7596  -12.3435
  -4.6670   -4.8457  -12.1597  -4.7224   -4.9269  -11.9516  -4.7856   -4.9863  -11.7167
  -4.8491   -5.0347  -11.4598  -4.9198   -5.0558  -11.1922  -4.9905   -5.0796  -10.9130
  -5.0678   -5.0865  -10.6279  -5.1557   -5.0695  -10.3331  -5.2450   -5.0453  -10.0289
  -5.3314   -5.0251   -9.7248  -5.4252   -5.0032   -9.4199  -5.5191   -4.9740   -9.1119
  -5.6043   -4.9563   -8.8014  -5.6996   -4.9192   -8.4944  -5.7910   -4.8829   -8.1822
  -5.8894   -4.8646   -7.8714  -5.9926   -4.8375   -7.5654  -6.0894   -4.8136   -7.2560
  -6.1897   -4.7903   -6.9558  -6.2888   -4.7618   -6.6491  -6.3838   -4.7367   -6.3515
  -6.4834   -4.7282   -6.0460  -6.5801   -4.7267   -5.7400  -6.6805   -4.7217   -5.4436
  -6.7870   -4.6945   -5.1556  -6.8989   -4.6953   -4.8670  -7.0126   -4.6932   -4.5734
  -7.1280   -4.6931   -4.2960  -7.2431   -4.7165   -4.0142  -7.3646   -4.6945   -3.7402
  -7.5035   -4.6839   -3.4818  -7.6402   -4.6919   -3.2195  -7.7879   -4.6987   -2.9610
  -7.9395   -4.7068   -2.7084  -8.0848   -4.7421   -2.4572  -8.2256   -4.7889   -2.2065
  -8.3766   -4.8386   -1.9639  -8.5273   -4.9052   -1.7293  -8.6841   -4.9804   -1.5003
  -8.8266   -5.0614   -1.2799  -8.9842   -5.1328   -1.0642  -9.1515   -5.2170   -0.8546
  -9.3082   -5.3165   -0.6407  -9.4578   -5.4167   -0.4382  -9.5957   -5.5244   -0.2323
  -9.7300   -5.6333   -0.0198  -9.8675   -5.7490    0.1893 -10.0073   -5.8737    0.4022
 -10.1437   -5.9831    0.6204 -10.2593   -6.0596    0.8644 -10.4116   -6.2153    1.0444
 -10.5625   -6.3451    1.2385 -10.7236   -6.5268    1.3340 -10.8727   -6.6933    1.2174
 -10.9895   -6.8086    1.0269 -11.0587   -6.8430    0.7738 -11.1075   -6.8217    0.5143
 -11.1365   -6.7937    0.2555  -4.6905   -4.9799  -12.6085  -4.7717   -5.0575  -12.4142
  -4.8575   -5.1028  -12.2010  -4.9327   -5.1438  -11.9591  -5.0184   -5.1617  -11.6958
  -5.0928   -5.1761  -11.4246  -5.1678   -5.1730  -11.1405  -5.2491   -5.1656  -10.8370
  -5.3352   -5.1545  -10.5277  -5.4200   -5.1348  -10.2194  -5.5120   -5.0999   -9.9131
  -5.6045   -5.0789   -9.6029  -5.6982   -5.0480   -9.2853  -5.7949   -5.0156   -8.9777
  -5.8931   -4.9584   -8.6645  -5.9832   -4.9270   -8.3534  -6.0849   -4.8972   -8.0401
  -6.1811   -4.8700   -7.7323  -6.2869   -4.8371   -7.4210  -6.3867   -4.7969   -7.1207
  -6.4814   -4.7778   -6.8168  -6.5759   -4.7666   -6.5068  -6.6730   -4.7562   -6.2061
  -6.7786   -4.7374   -5.9108  -6.8741   -4.7184   -5.6068  -6.9759   -4.7091   -5.3138
  -7.0874   -4.7059   -5.0205  -7.2029   -4.7126   -4.7345  -7.3197   -4.7179   -4.4510
  -7.4320   -4.7222   -4.1754  -7.5425   -4.7355   -3.9038  -7.6741   -4.7399   -3.6339
  -7.8063   -4.7626   -3.3761  -7.9344   -4.8023   -3.1188  -8.0703   -4.8337   -2.8589
  -8.2049   -4.8822   -2.6085  -8.3299   -4.9429   -2.3585  -8.4603   -5.0060   -2.1113
  -8.5994   -5.0769   -1.8738  -8.7378   -5.1621   -1.6464  -8.8673   -5.2554   -1.4189
  -8.9804   -5.3453   -1.1851  -9.1003   -5.4307   -0.9537  -9.2101   -5.5218   -0.7250
  -9.3339   -5.6158   -0.4977  -9.4561   -5.7162   -0.2759  -9.5666   -5.8061   -0.0452
  -9.6831   -5.8961    0.1911  -9.8022   -5.9794    0.4279  -9.9331   -6.0790    0.6459
 -10.0718   -6.1637    0.8711 -10.1997   -6.2469    1.1016 -10.3449   -6.4129    1.2633
 -10.4863   -6.6228    1.3422 -10.6299   -6.8096    1.2422 -10.7512   -6.9228    1.0359
 -10.8180   -6.9371    0.7797 -10.8850   -6.9626    0.5290 -10.9289   -6.9434    0.2626
  -4.8571   -5.1479  -12.8805  -4.9352   -5.2187  -12.6822  -5.0284   -5.2502  -12.4555
  -5.1039   -5.2719  -12.2049  -5.1913   -5.2773  -11.9395  -5.2663   -5.2845  -11.6512
  -5.3411   -5.2773  -11.3440  -5.4158   -5.2648  -11.0335  -5.5082   -5.2337  -10.7232
  -5.6006   -5.2105  -10.4052  -5.6902   -5.1913  -10.0850  -5.7895   -5.1448   -9.7697
  -5.8870   -5.1001   -9.4546  -5.9879   -5.0510   -9.1431  -6.0812   -5.0078   -8.8303
  -6.1764   -4.9528   -8.5145  -6.2715   -4.9186   -8.2026  -6.3713   -4.9013   -7.8879
  -6.4742   -4.8703   -7.5777  -6.5760   -4.8368   -7.2700  -6.6743   -4.8003   -6.9615
  -6.7663   -4.7927   -6.6579  -6.8632   -4.7650   -6.3541  -6.9692   -4.7413   -6.0539
  -7.0701   -4.7355   -5.7555  -7.1661   -4.7403   -5.4574  -7.2634   -4.7573   -5.1718
  -7.3787   -4.7694   -4.8833  -7.5003   -4.7855   -4.6017  -7.6023   -4.8141   -4.3238
  -7.7003   -4.8448   -4.0400  -7.8108   -4.8830   -3.7634  -7.9175   -4.9318   -3.4968
  -8.0210   -4.9884   -3.2356  -8.1084   -5.0429   -2.9694  -8.2054   -5.0994   -2.7062
  -8.3116   -5.1619   -2.4494  -8.4191   -5.2257   -2.1931  -8.5233   -5.2940   -1.9414
  -8.6275   -5.3672   -1.6924  -8.7276   -5.4490   -1.4490  -8.8236   -5.5259   -1.2071
  -8.9225   -5.5932   -0.9625  -9.0253   -5.6715   -0.7190  -9.1303   -5.7379   -0.4685
  -9.2395   -5.8084   -0.2275  -9.3502   -5.8839    0.0115  -9.4658   -5.9417    0.2552
  -9.5798   -6.0054    0.5003  -9.7223   -6.0730    0.7341  -9.8473   -6.1678    0.9349
  -9.9854   -6.2800    1.1464 -10.1171   -6.4675    1.2973 -10.2500   -6.6974    1.3571
 -10.3741   -6.8913    1.2495 -10.4997   -7.0047    1.0342 -10.5734   -7.0481    0.7987
 -10.6600   -7.0908    0.5439 -10.7078   -7.0762    0.2712  -5.0187   -5.3347  -13.1496
  -5.1197   -5.3632  -12.9442  -5.2039   -5.3840  -12.7108  -5.2707   -5.4183  -12.4457
  -5.3525   -5.4110  -12.1643  -5.4323   -5.3963  -11.8551  -5.5095   -5.3898  -11.5378
  -5.5944   -5.3591  -11.2190  -5.6876   -5.3208  -10.9010  -5.7852   -5.2656  -10.5812
  -5.8776   -5.2448  -10.2514  -5.9735   -5.1791   -9.9398  -6.0741   -5.1229   -9.6221
  -6.1682   -5.0986   -9.3029  -6.2685   -5.0288   -8.9801  -6.3595   -5.0004   -8.6593
  -6.4588   -4.9749   -8.3345  -6.5590   -4.9304   -8.0276  -6.6549   -4.9093   -7.7167
  -6.7615   -4.8715   -7.4122  -6.8635   -4.8535   -7.1026  -6.9584   -4.8373   -6.7951
  -7.0486   -4.8322   -6.4918  -7.1440   -4.8277   -6.1907  -7.2430   -4.8338   -5.8921
  -7.3330   -4.8421   -5.5929  -7.4292   -4.8689   -5.3033  -7.5111   -4.9146   -5.0135
  -7.5912   -4.9653   -4.7243  -7.6900   -4.9993   -4.4352  -7.7740   -5.0398   -4.1475
  -7.8515   -5.0913   -3.8639  -7.9345   -5.1492   -3.5897  -8.0078   -5.2090   -3.3167
  -8.0638   -5.2646   -3.0407  -8.1281   -5.3158   -2.7634  -8.2040   -5.3674   -2.4906
  -8.2877   -5.4219   -2.2254  -8.3713   -5.4772   -1.9636  -8.4575   -5.5337   -1.7030
  -8.5366   -5.5941   -1.4447  -8.6120   -5.6342   -1.1778  -8.6967   -5.6605   -0.9145
  -8.7971   -5.6822   -0.6518  -8.9030   -5.7223   -0.3981  -9.0167   -5.7651   -0.1448
  -9.1464   -5.7959    0.1030  -9.2687   -5.8327    0.3449  -9.3910   -5.8952    0.5788
  -9.5078   -5.9931    0.8099  -9.6284   -6.1313    1.0158  -9.7552   -6.2995    1.1932
  -9.8765   -6.5038    1.3216  -9.9971   -6.7398    1.3551 -10.1214   -6.9523    1.2463
 -10.2284   -7.0715    1.0388 -10.3405   -7.1631    0.8101 -10.4174   -7.1901    0.5454
 -10.4801   -7.1941    0.2797  -5.2048   -5.4937  -13.4223  -5.2951   -5.5249  -13.2057
  -5.3774   -5.5259  -12.9570  -5.4520   -5.5264  -12.6813  -5.5261   -5.5151  -12.3658
  -5.6089   -5.4899  -12.0426  -5.6902   -5.4597  -11.7180  -5.7725   -5.4458  -11.3856
  -5.8637   -5.3912  -11.0625  -5.9624   -5.3284  -10.7362  -6.0579   -5.3027  -10.4069
  -6.1511   -5.2469  -10.0846  -6.2529   -5.1865   -9.7583  -6.3502   -5.1451   -9.4327
  -6.4473   -5.0823   -9.1128  -6.5374   -5.0651   -8.7938  -6.6387   -5.0403   -8.4727
  -6.7299   -5.0176   -8.1545  -6.8306   -4.9902   -7.8430  -6.9282   -4.9797   -7.5284
  -7.0213   -4.9738   -7.2224  -7.1052   -4.9778   -6.9157  -7.1918   -4.9817   -6.6114
  -7.2713   -4.9909   -6.3066  -7.3469   -5.0122   -5.9988  -7.4213   -5.0354   -5.6976
  -7.4877   -5.0732   -5.4000  -7.5627   -5.1185   -5.1051  -7.6288   -5.1719   -4.8114
  -7.6812   -5.2158   -4.5131  -7.7245   -5.2541   -4.2173  -7.7780   -5.3041   -3.9268
  -7.8327   -5.3534   -3.6392  -7.8925   -5.4096   -3.3606  -7.9374   -5.4573   -3.0811
  -7.9806   -5.4934   -2.7919  -8.0270   -5.5206   -2.5035  -8.0839   -5.5429   -2.2201
  -8.1520   -5.5664   -1.9415  -8.2303   -5.5829   -1.6651  -8.3063   -5.6056   -1.3899
  -8.3857   -5.6278   -1.1216  -8.4769   -5.6254   -0.8485  -8.5781   -5.6195   -0.5849
  -8.6999   -5.6204   -0.3288  -8.8216   -5.6445   -0.0772  -8.9642   -5.6619    0.1749
  -9.0942   -5.6881    0.4259  -9.2102   -5.7752    0.6718  -9.3163   -5.9062    0.9037
  -9.4117   -6.0798    1.1054  -9.5164   -6.2966    1.2537  -9.6276   -6.5238    1.3482
  -9.7423   -6.7680    1.3433  -9.8588   -6.9812    1.2445  -9.9816   -7.1361    1.0340
 -10.0909   -7.2414    0.8011 -10.1822   -7.3002    0.5504 -10.2561   -7.3155    0.2793
  -5.3798   -5.6643  -13.6933  -5.4665   -5.6746  -13.4619  -5.5433   -5.6750  -13.1950
  -5.6161   -5.6501  -12.8719  -5.6929   -5.6277  -12.5402  -5.7779   -5.5866  -12.2070
  -5.8612   -5.5494  -11.8722  -5.9439   -5.5218  -11.5333  -6.0304   -5.4841  -11.1976
  -6.1327   -5.4128  -10.8707  -6.2279   -5.3666  -10.5374  -6.3244   -5.3218  -10.2088
  -6.4215   -5.2697   -9.8810  -6.5196   -5.2242   -9.5480  -6.6153   -5.1966   -9.2223
  -6.7059   -5.1735   -8.9084  -6.7958   -5.1609   -8.5872  -6.8839   -5.1519   -8.2560
  -6.9634   -5.1471   -7.9352  -7.0439   -5.1520   -7.6248  -7.1242   -5.1574   -7.3119
  -7.1845   -5.1748   -6.9986  -7.2410   -5.1904   -6.6862  -7.3057   -5.2035   -6.3761
  -7.3720   -5.2283   -6.0721  -7.4181   -5.2569   -5.7703  -7.4622   -5.2894   -5.4637
  -7.5081   -5.3310   -5.1598  -7.5491   -5.3767   -4.8591  -7.5783   -5.4123   -4.5594
  -7.5899   -5.4347   -4.2543  -7.6286   -5.4723   -3.9591  -7.6582   -5.5009   -3.6619
  -7.6877   -5.5224   -3.3659  -7.7180   -5.5319   -3.0697  -7.7566   -5.5434   -2.7772
  -7.7999   -5.5577   -2.4844  -7.8551   -5.5509   -2.1902  -7.9253   -5.5289   -1.9022
  -8.0089   -5.5249   -1.6249  -8.0903   -5.5235   -1.3494  -8.1906   -5.5041   -1.0770
  -8.2915   -5.4810   -0.8136  -8.3950   -5.4784   -0.5395  -8.5258   -5.4697   -0.2788
  -8.6561   -5.4951   -0.0165  -8.7854   -5.5280    0.2437  -8.9074   -5.5779    0.5079
  -9.0134   -5.6853    0.7622  -9.1040   -5.8508    0.9849  -9.1888   -6.0498    1.1794
  -9.2758   -6.2838    1.3024  -9.3745   -6.5450    1.3641  -9.4938   -6.8039    1.3288
  -9.6120   -7.0247    1.2150  -9.7283   -7.1954    1.0326  -9.8349   -7.2991    0.7867
  -9.9375   -7.3885    0.5396 -10.0230   -7.4198    0.2769  -5.5450   -5.8560  -13.9537
  -5.6263   -5.8519  -13.7042  -5.6938   -5.8129  -13.3720  -5.7745   -5.7715  -13.0336
  -5.8522   -5.7356  -12.6906  -5.9399   -5.6864  -12.3467  -6.0267   -5.6401  -12.0009
  -6.1066   -5.6022  -11.6592  -6.2001   -5.5641  -11.3119  -6.2855   -5.5228  -10.9707
  -6.3864   -5.4773  -10.6348  -6.4810   -5.4373  -10.2965  -6.5734   -5.3974   -9.9693
  -6.6561   -5.3709   -9.6361  -6.7457   -5.3567   -9.3056  -6.8228   -5.3434   -8.9796
  -6.9046   -5.3376   -8.6607  -6.9740   -5.3366   -8.3372  -7.0356   -5.3466   -8.0110
  -7.0871   -5.3626   -7.6854  -7.1317   -5.3760   -7.3647  -7.1810   -5.3943   -7.0506
  -7.2253   -5.4081   -6.7357  -7.2575   -5.4145   -6.4233  -7.2897   -5.4318   -6.1083
  -7.3101   -5.4528   -5.8068  -7.3388   -5.4709   -5.5022  -7.3565   -5.4918   -5.1928
  -7.3764   -5.5092   -4.8871  -7.3866   -5.5263   -4.5828  -7.3955   -5.5444   -4.2741
  -7.4115   -5.5367   -3.9712  -7.4310   -5.5249   -3.6648  -7.4570   -5.5328   -3.3595
  -7.4893   -5.5126   -3.0583  -7.5351   -5.4896   -2.7603  -7.5918   -5.4765   -2.4602
  -7.6511   -5.4533   -2.1654  -7.7266   -5.4180   -1.8818  -7.8230   -5.3771   -1.6048
  -7.9289   -5.3535   -1.3289  -8.0363   -5.3168   -1.0627  -8.1424   -5.2983   -0.7862
  -8.2491   -5.2956   -0.5072  -8.3661   -5.3060   -0.2312  -8.4841   -5.3468    0.0398
  -8.5976   -5.3999    0.3074  -8.7078   -5.4790    0.5755  -8.7963   -5.6296    0.8236
  -8.8761   -5.8167    1.0390  -8.9531   -6.0303    1.2142  -9.0352   -6.2853    1.3335
  -9.1292   -6.5600    1.3640  -9.2426   -6.8198    1.3177  -9.3677   -7.0505    1.1890
  -9.4881   -7.2425    1.0101  -9.5976   -7.3636    0.7707  -9.6986   -7.4712    0.5345
  -9.7945   -7.5262    0.2765  -5.7202   -6.0334  -14.2104  -5.7630   -6.0013  -13.8571
  -5.8381   -5.9533  -13.5052  -5.9249   -5.8948  -13.1523  -6.0063   -5.8506  -12.7950
  -6.0898   -5.8074  -12.4414  -6.1715   -5.7665  -12.0903  -6.2574   -5.7302  -11.7369
  -6.3382   -5.6988  -11.3885  -6.4231   -5.6635  -11.0392  -6.5113   -5.6317  -10.7000
  -6.5883   -5.6085  -10.3620  -6.6627   -5.5802  -10.0209  -6.7239   -5.5656   -9.6864
  -6.8004   -5.5607   -9.3587  -6.8625   -5.5537   -9.0255  -6.9227   -5.5488   -8.6992
  -6.9741   -5.5497   -8.3747  -7.0116   -5.5638   -8.0476  -7.0390   -5.5745   -7.7278
  -7.0668   -5.5835   -7.4048  -7.0823   -5.5936   -7.0798  -7.1024   -5.5939   -6.7613
  -7.1038   -5.5678   -6.4460  -7.1140   -5.5665   -6.1364  -7.1309   -5.5815   -5.8204
  -7.1454   -5.5876   -5.5108  -7.1554   -5.5749   -5.2011  -7.1524   -5.5537   -4.8962
  -7.1650   -5.5403   -4.5906  -7.1732   -5.5170   -4.2810  -7.1939   -5.4776   -3.9710
  -7.2166   -5.4654   -3.6612  -7.2564   -5.4306   -3.3549  -7.2902   -5.4039   -3.0483
  -7.3572   -5.3486   -2.7493  -7.4316   -5.3097   -2.4583  -7.5032   -5.2669   -2.1707
  -7.5864   -5.2264   -1.8879  -7.6828   -5.1940   -1.6025  -7.7796   -5.1640   -1.3170
  -7.8769   -5.1446   -1.0324  -7.9753   -5.1395   -0.7494  -8.0824   -5.1372   -0.4674
  -8.1943   -5.1481   -0.1860  -8.3002   -5.2056    0.0942  -8.4009   -5.2895    0.3702
  -8.4909   -5.4007    0.6383  -8.5684   -5.5749    0.8704  -8.6425   -5.7870    1.0692
  -8.7206   -6.0294    1.2392  -8.8044   -6.3060    1.3410  -8.8963   -6.5888    1.3723
  -9.0074   -6.8564    1.2935  -9.1300   -7.0768    1.1494  -9.2467   -7.2817    0.9803
  -9.3607   -7.4336    0.7663  -9.4633   -7.5623    0.5293  -9.5648   -7.6269    0.2678
  -5.8430   -6.1878  -14.3177  -5.9028   -6.1455  -13.9441  -5.9719   -6.0932  -13.5729
  -6.0533   -6.0391  -13.2064  -6.1393   -5.9911  -12.8455  -6.2260   -5.9521  -12.4888
  -6.3036   -5.9188  -12.1307  -6.3818   -5.8842  -11.7784  -6.4532   -5.8569  -11.4253
  -6.5186   -5.8400  -11.0755  -6.5846   -5.8243  -10.7339  -6.6467   -5.8046  -10.3894
  -6.6966   -5.7882  -10.0465  -6.7405   -5.7783   -9.7086  -6.7846   -5.7756   -9.3757
  -6.8120   -5.7635   -9.0452  -6.8397   -5.7504   -8.7198  -6.8655   -5.7402   -8.3943
  -6.8837   -5.7357   -8.0699  -6.8911   -5.7361   -7.7404  -6.9060   -5.7273   -7.4192
  -6.9146   -5.7272   -7.0974  -6.9162   -5.7096   -6.7764  -6.9059   -5.6721   -6.4572
  -6.8972   -5.6263   -6.1442  -6.9118   -5.6068   -5.8321  -6.9287   -5.5828   -5.5211
  -6.9384   -5.5395   -5.2085  -6.9439   -5.4942   -4.8983  -6.9670   -5.4356   -4.5908
  -6.9796   -5.4101   -4.2862  -7.0117   -5.3518   -3.9729  -7.0717   -5.2953   -3.6615
  -7.0973   -5.2726   -3.3528  -7.1532   -5.2215   -3.0498  -7.1977   -5.1963   -2.7432
  -7.2577   -5.1603   -2.4448  -7.3318   -5.1128   -2.1529  -7.4143   -5.0759   -1.8606
  -7.5144   -5.0304   -1.5779  -7.6133   -5.0087   -1.2893  -7.7047   -4.9907   -0.9935
  -7.8076   -4.9847   -0.7049  -7.9008   -5.0000   -0.4154  -8.0041   -5.0269   -0.1300
  -8.1006   -5.1000    0.1550  -8.1859   -5.2068    0.4307  -8.2689   -5.3467    0.6933
  -8.3429   -5.5408    0.9231  -8.4118   -5.7790    1.1091  -8.4885   -6.0371    1.2534
  -8.5671   -6.3179    1.3258  -8.6553   -6.6093    1.3588  -8.7657   -6.8798    1.2737
  -8.8886   -7.1248    1.1340  -9.0079   -7.3210    0.9500  -9.1188   -7.4950    0.7462
  -9.2289   -7.6407    0.5187  -9.3333   -7.7273    0.2593  -5.9751   -6.3354  -14.2305
  -6.0232   -6.3084  -13.8827  -6.0829   -6.2520  -13.5320  -6.1563   -6.2030  -13.1828
  -6.2389   -6.1637  -12.8288  -6.3157   -6.1330  -12.4772  -6.3858   -6.1034  -12.1241
  -6.4537   -6.0777  -11.7753  -6.5027   -6.0580  -11.4267  -6.5451   -6.0415  -11.0789
  -6.5849   -6.0290  -10.7310  -6.6182   -6.0091  -10.3866  -6.6486   -5.9926  -10.0478
  -6.6674   -5.9777   -9.7118  -6.6869   -5.9645   -9.3796  -6.6918   -5.9437   -9.0488
  -6.6888   -5.9111   -8.7233  -6.6982   -5.8775   -8.4014  -6.7058   -5.8573   -8.0764
  -6.7030   -5.8340   -7.7554  -6.7019   -5.7948   -7.4353  -6.6998   -5.7504   -7.1120
  -6.6993   -5.6963   -6.7954  -6.6890   -5.6533   -6.4808  -6.6853   -5.6132   -6.1607
  -6.7024   -5.5603   -5.8406  -6.7240   -5.5005   -5.5288  -6.7501   -5.4307   -5.2248
  -6.7735   -5.3581   -4.9066  -6.8066   -5.2857   -4.5980  -6.8267   -5.2469   -4.2844
  -6.8694   -5.1869   -3.9756  -6.9186   -5.1346   -3.6677  -6.9531   -5.0996   -3.3546
  -6.9891   -5.0683   -3.0424  -7.0425   -5.0310   -2.7383  -7.0928   -5.0001   -2.4365
  -7.1713   -4.9558   -2.1427  -7.2505   -4.9134   -1.8435  -7.3412   -4.8825   -1.5483
  -7.4173   -4.8818   -1.2517  -7.5084   -4.8834   -0.9567  -7.6035   -4.8784   -0.6574
  -7.7057   -4.8861   -0.3653  -7.7969   -4.9333   -0.0714  -7.8854   -5.0229    0.2117
  -7.9677   -5.1507    0.4810  -8.0392   -5.3182    0.7297  -8.1104   -5.5306    0.9460
  -8.1787   -5.7780    1.1198  -8.2515   -6.0480    1.2426  -8.3296   -6.3353    1.3110
  -8.4243   -6.6327    1.3108  -8.5346   -6.9168    1.2459  -8.6528   -7.1558    1.1081
  -8.7706   -7.3702    0.9274  -8.8833   -7.5537    0.7321  -8.9918   -7.7085    0.5118
  -9.1082   -7.8234    0.2612  -6.0626   -6.5621  -14.0173  -6.1085   -6.4913  -13.7556
  -6.1582   -6.4316  -13.4347  -6.2190   -6.3927  -13.1028  -6.2769   -6.3617  -12.7659
  -6.3352   -6.3307  -12.4225  -6.3901   -6.3023  -12.0801  -6.4371   -6.2768  -11.7392
  -6.4664   -6.2594  -11.3960  -6.4952   -6.2403  -11.0552  -6.5151   -6.2208  -10.7130
  -6.5194   -6.1911  -10.3766  -6.5242   -6.1646  -10.0435  -6.5264   -6.1317   -9.7105
  -6.5260   -6.1023   -9.3800  -6.5174   -6.0668   -9.0497  -6.5063   -6.0254   -8.7210
  -6.4967   -5.9581   -8.4024  -6.4916   -5.8985   -8.0861  -6.4911   -5.8520   -7.7641
  -6.4915   -5.7894   -7.4471  -6.4891   -5.7159   -7.1312  -6.4932   -5.6407   -6.8139
  -6.4939   -5.5712   -6.4929  -6.5074   -5.5002   -6.1708  -6.5311   -5.4276   -5.8545
  -6.5560   -5.3670   -5.5315  -6.5803   -5.2987   -5.2179  -6.6031   -5.2285   -4.9167
  -6.6437   -5.1427   -4.6006  -6.6750   -5.0828   -4.2882  -6.7087   -5.0363   -3.9756
  -6.7610   -4.9748   -3.6647  -6.8001   -4.9362   -3.3516  -6.8301   -4.9102   -3.0383
  -6.8802   -4.8697   -2.7319  -6.9287   -4.8439   -2.4265  -6.9878   -4.8178   -2.1236
  -7.0585   -4.7951   -1.8219  -7.1320   -4.7823   -1.5188  -7.2116   -4.7868   -1.2176
  -7.3028   -4.7764   -0.9177  -7.3970   -4.7763   -0.6231  -7.4905   -4.7944   -0.3253
  -7.5763   -4.8587   -0.0284  -7.6545   -4.9679    0.2537  -7.7268   -5.1202    0.5124
  -7.7994   -5.3022    0.7581  -7.8701   -5.5268    0.9574  -7.9365   -5.7839    1.1094
  -8.0177   -6.0645    1.2209  -8.0993   -6.3622    1.2876  -8.1968   -6.6572    1.2727
  -8.3060   -6.9455    1.2142  -8.4259   -7.1983    1.0767  -8.5396   -7.4200    0.9123
  -8.6551   -7.6233    0.7202  -8.7674   -7.7767    0.4912  -8.8824   -7.9139    0.2563
  -6.0589   -6.7760  -13.8370  -6.1086   -6.6898  -13.5878  -6.1630   -6.6315  -13.3046
  -6.2168   -6.5907  -12.9969  -6.2524   -6.5522  -12.6731  -6.2879   -6.5191  -12.3448
  -6.3196   -6.4869  -12.0148  -6.3510   -6.4642  -11.6852  -6.3665   -6.4415  -11.3558
  -6.3677   -6.4036  -11.0220  -6.3610   -6.3623  -10.6878  -6.3538   -6.3230  -10.3566
  -6.3405   -6.2666  -10.0302  -6.3329   -6.2125   -9.7020  -6.3202   -6.1678   -9.3742
  -6.3094   -6.1135   -9.0491  -6.2955   -6.0381   -8.7242  -6.2777   -5.9646   -8.4046
  -6.2779   -5.8748   -8.0925  -6.2836   -5.7914   -7.7760  -6.2888   -5.7037   -7.4634
  -6.2989   -5.6170   -7.1503  -6.3140   -5.5325   -6.8327  -6.3275   -5.4452   -6.5094
  -6.3426   -5.3678   -6.1827  -6.3781   -5.2818   -5.8626  -6.4016   -5.2160   -5.5449
  -6.4272   -5.1344   -5.2305  -6.4429   -5.0815   -4.9145  -6.4746   -5.0072   -4.6021
  -6.5203   -4.9225   -4.2962  -6.5557   -4.8726   -3.9806  -6.5859   -4.8368   -3.6653
  -6.6239   -4.7904   -3.3528  -6.6595   -4.7625   -3.0420  -6.6949   -4.7407   -2.7285
  -6.7403   -4.7199   -2.4140  -6.7945   -4.7022   -2.0995  -6.8544   -4.6967   -1.7872
  -6.9267   -4.6856   -1.4811  -7.0116   -4.6759   -1.1773  -7.0988   -4.6743   -0.8749
  -7.1858   -4.6859   -0.5749  -7.2720   -4.7263   -0.2773  -7.3513   -4.8079    0.0124
  -7.4224   -4.9275    0.2910  -7.4911   -5.1001    0.5419  -7.5593   -5.2927    0.7718
  -7.6318   -5.5355    0.9616  -7.7059   -5.8049    1.1058  -7.7848   -6.0914    1.2054
  -7.8737   -6.3898    1.2590  -7.9723   -6.6893    1.2428  -8.0829   -6.9729    1.1698
  -8.1973   -7.2393    1.0531  -8.3147   -7.4744    0.8902  -8.4259   -7.6822    0.7015
  -8.5410   -7.8489    0.4742  -8.6559   -8.0027    0.2445  -5.9169   -6.9299  -13.6897
  -5.9891   -6.8516  -13.4390  -6.0596   -6.8045  -13.1585  -6.1079   -6.7565  -12.8726
  -6.1290   -6.7041  -12.5695  -6.1509   -6.6618  -12.2562  -6.1708   -6.6248  -11.9409
  -6.1801   -6.5813  -11.6208  -6.1782   -6.5349  -11.2986  -6.1681   -6.4794  -10.9782
  -6.1564   -6.4213  -10.6579  -6.1425   -6.3629  -10.3343  -6.1244   -6.2820  -10.0150
  -6.1190   -6.2026   -9.6998  -6.1083   -6.1386   -9.3766  -6.1110   -6.0555   -9.0589
  -6.0913   -5.9740   -8.7407  -6.0850   -5.8835   -8.4244  -6.0880   -5.7856   -8.1085
  -6.1041   -5.6713   -7.7923  -6.1173   -5.5766   -7.4796  -6.1311   -5.4869   -7.1627
  -6.1566   -5.3906   -6.8457  -6.1730   -5.3048   -6.5246  -6.1985   -5.2162   -6.2027
  -6.2273   -5.1343   -5.8809  -6.2512   -5.0598   -5.5598  -6.2685   -4.9916   -5.2392
  -6.2889   -4.9268   -4.9205  -6.3032   -4.8689   -4.6020  -6.3293   -4.8080   -4.2873
  -6.3605   -4.7595   -3.9715  -6.3839   -4.7313   -3.6547  -6.4127   -4.7065   -3.3374
  -6.4522   -4.6661   -3.0218  -6.4942   -4.6360   -2.7078  -6.5398   -4.6176   -2.3964
  -6.5912   -4.6066   -2.0808  -6.6534   -4.5915   -1.7635  -6.7260   -4.5739   -1.4508
  -6.8099   -4.5663   -1.1431  -6.8930   -4.5729   -0.8363  -6.9706   -4.6090   -0.5292
  -7.0458   -4.6685   -0.2330  -7.1194   -4.7721    0.0506  -7.1839   -4.9091    0.3230
  -7.2565   -5.0931    0.5682  -7.3258   -5.3049    0.7918  -7.3955   -5.5563    0.9642
  -7.4735   -5.8318    1.1003  -7.5584   -6.1225    1.1861  -7.6515   -6.4217    1.2263
  -7.7490   -6.7242    1.2209  -7.8618   -7.0101    1.1334  -7.9747   -7.2865    1.0334
  -8.0896   -7.5296    0.8708  -8.2046   -7.7466    0.6839  -8.3177   -7.9217    0.4672
  -8.4313   -8.0958    0.2488  -5.7117   -6.9692  -13.5598  -5.7970   -6.9269  -13.3054
  -5.8628   -6.8787  -13.0330  -5.9074   -6.8223  -12.7569  -5.9262   -6.7589  -12.4673
  -5.9452   -6.6999  -12.1666  -5.9549   -6.6487  -11.8671  -5.9625   -6.5887  -11.5659
  -5.9633   -6.5196  -11.2585  -5.9555   -6.4440  -10.9464  -5.9468   -6.3686  -10.6314
  -5.9401   -6.2857  -10.3171  -5.9240   -6.1916   -9.9972  -5.9238   -6.1106   -9.6901
  -5.9349   -6.0153   -9.3784  -5.9325   -5.9163   -9.0664  -5.9420   -5.8280   -8.7564
  -5.9237   -5.7414   -8.4378  -5.9272   -5.6453   -8.1264  -5.9523   -5.5343   -7.8179
  -5.9704   -5.4320   -7.5022  -5.9889   -5.3323   -7.1843  -6.0044   -5.2413   -6.8617
  -6.0231   -5.1587   -6.5393  -6.0432   -5.0741   -6.2146  -6.0622   -5.0043   -5.8884
  -6.0794   -4.9291   -5.5663  -6.0929   -4.8669   -5.2459  -6.1057   -4.8077   -4.9289
  -6.1106   -4.7667   -4.6052  -6.1279   -4.7162   -4.2846  -6.1448   -4.6845   -3.9625
  -6.1735   -4.6478   -3.6424  -6.2052   -4.6132   -3.3229  -6.2423   -4.5784   -3.0022
  -6.2860   -4.5434   -2.6857  -6.3330   -4.5170   -2.3709  -6.3890   -4.5008   -2.0602
  -6.4507   -4.4854   -1.7466  -6.5204   -4.4712   -1.4295  -6.6004   -4.4667   -1.1153
  -6.6793   -4.4846   -0.8066  -6.7482   -4.5407   -0.4996  -6.8130   -4.6268   -0.1992
  -6.8837   -4.7484    0.0831  -6.9484   -4.9041    0.3494  -7.0208   -5.0989    0.5869
  -7.0936   -5.3232    0.7991  -7.1667   -5.5872    0.9636  -7.2483   -5.8665    1.0883
  -7.3354   -6.1647    1.1647  -7.4302   -6.4638    1.2013  -7.5321   -6.7691    1.1925
  -7.6434   -7.0583    1.1097  -7.7567   -7.3391    1.0089  -7.8674   -7.5849    0.8524
  -7.9788   -7.8135    0.6786  -8.0919   -8.0028    0.4655  -8.2044   -8.1821    0.2500
  -5.5269   -6.8676  -13.4477  -5.6009   -6.8178  -13.1965  -5.6536   -6.7793  -12.9301
  -5.6915   -6.7156  -12.6638  -5.7179   -6.6668  -12.3871  -5.7382   -6.6062  -12.0996
  -5.7580   -6.5346  -11.8075  -5.7739   -6.4564  -11.5207  -5.7771   -6.3830  -11.2249
  -5.7847   -6.2977  -10.9231  -5.7815   -6.2137  -10.6215  -5.7869   -6.1219  -10.3185
  -5.7967   -6.0220  -10.0066  -5.7789   -5.9426   -9.6907  -5.7817   -5.8587   -9.3861
  -5.8037   -5.7462   -9.0808  -5.7945   -5.6671   -8.7612  -5.7922   -5.5722   -8.4540
  -5.7965   -5.4715   -8.1368  -5.8117   -5.3721   -7.8226  -5.8299   -5.2714   -7.5089
  -5.8433   -5.1745   -7.1912  -5.8548   -5.0927   -6.8693  -5.8620   -5.0195   -6.5397
  -5.8678   -4.9598   -6.2157  -5.8777   -4.8997   -5.8890  -5.8838   -4.8409   -5.5618
  -5.8912   -4.7794   -5.2408  -5.8980   -4.7247   -4.9229  -5.9083   -4.6865   -4.6011
  -5.9220   -4.6321   -4.2771  -5.9398   -4.5978   -3.9529  -5.9658   -4.5584   -3.6279
  -5.9981   -4.5225   -3.3038  -6.0354   -4.4847   -2.9830  -6.0774   -4.4506   -2.6621
  -6.1266   -4.4187   -2.3436  -6.1821   -4.3956   -2.0274  -6.2492   -4.3730   -1.7154
  -6.3158   -4.3665   -1.4008  -6.3871   -4.3779   -1.0873  -6.4564   -4.4131   -0.7757
  -6.5206   -4.4839   -0.4723  -6.5844   -4.5940   -0.1775  -6.6436   -4.7314    0.1077
  -6.7168   -4.9029    0.3679  -6.7855   -5.1128    0.5999  -6.8642   -5.3538    0.7997
  -6.9410   -5.6235    0.9591  -7.0253   -5.9107    1.0767  -7.1159   -6.2070    1.1427
  -7.2122   -6.5147    1.1767  -7.3182   -6.8193    1.1616  -7.4268   -7.1126    1.0929
  -7.5386   -7.3913    0.9900  -7.6476   -7.6496    0.8450  -7.7580   -7.8884    0.6776
  -7.8661   -8.0813    0.4610  -7.9760   -8.2700    0.2443  -5.4647   -6.6076  -13.4137
  -5.4899   -6.5968  -13.1497  -5.4968   -6.5819  -12.8796  -5.5265   -6.5366  -12.6064
  -5.5839   -6.4617  -12.3349  -5.6403   -6.3833  -12.0621  -5.6406   -6.3201  -11.7832
  -5.6444   -6.2523  -11.4952  -5.6514   -6.1754  -11.2003  -5.6402   -6.1056  -10.9077
  -5.6565   -6.0172  -10.6134  -5.6516   -5.9343  -10.3088  -5.6667   -5.8366  -10.0053
  -5.6647   -5.7468   -9.6977  -5.6651   -5.6592   -9.3909  -5.6559   -5.5828   -9.0792
  -5.6549   -5.4904   -8.7708  -5.6642   -5.3935   -8.4615  -5.6663   -5.2972   -8.1457
  -5.6655   -5.2137   -7.8324  -5.6659   -5.1350   -7.5160  -5.6687   -5.0541   -7.1934
  -5.6773   -4.9773   -6.8694  -5.6767   -4.9223   -6.5422  -5.6747   -4.8686   -6.2100
  -5.6817   -4.8118   -5.8833  -5.6825   -4.7617   -5.5552  -5.6797   -4.7121   -5.2280
  -5.6893   -4.6508   -4.9051  -5.7018   -4.6057   -4.5823  -5.7171   -4.5487   -4.2596
  -5.7367   -4.5061   -3.9326  -5.7650   -4.4594   -3.6075  -5.7952   -4.4209   -3.2830
  -5.8306   -4.3844   -2.9598  -5.8731   -4.3509   -2.6382  -5.9208   -4.3182   -2.3154
  -5.9771   -4.2936   -1.9945  -6.0381   -4.2762   -1.6782  -6.1008   -4.2760   -1.3649
  -6.1659   -4.3038   -1.0521  -6.2272   -4.3603   -0.7452  -6.2889   -4.4468   -0.4435
  -6.3485   -4.5744   -0.1535  -6.4120   -4.7213    0.1280  -6.4801   -4.9030    0.3860
  -6.5549   -5.1320    0.6106  -6.6354   -5.3881    0.7962  -6.7166   -5.6598    0.9493
  -6.8028   -5.9543    1.0641  -6.8980   -6.2587    1.1301  -6.9960   -6.5633    1.1561
  -7.1034   -6.8706    1.1391  -7.2100   -7.1683    1.0761  -7.3199   -7.4492    0.9778
  -7.4268   -7.7142    0.8413  -7.5392   -7.9587    0.6708  -7.6420   -8.1600    0.4537
  -7.7480   -8.3582    0.2425  -5.4148   -6.3533  -13.3681  -5.4157   -6.3641  -13.0961
  -5.4583   -6.3241  -12.8336  -5.5026   -6.2816  -12.5763  -5.4974   -6.2276  -12.2969
  -5.5317   -6.1547  -12.0280  -5.5502   -6.0813  -11.7549  -5.5474   -6.0188  -11.4730
  -5.5344   -5.9603  -11.1877  -5.5327   -5.8832  -10.8958  -5.5285   -5.8114  -10.6017
  -5.5289   -5.7340  -10.3089  -5.5413   -5.6442  -10.0103  -5.5288   -5.5651   -9.7061
  -5.5258   -5.4815   -9.3985  -5.5070   -5.4148   -9.0876  -5.5079   -5.3211   -8.7774
  -5.5142   -5.2344   -8.4705  -5.5172   -5.1454   -8.1628  -5.5077   -5.0682   -7.8440
  -5.4969   -5.0046   -7.5249  -5.4856   -4.9479   -7.1993  -5.4892   -4.8807   -6.8688
  -5.4814   -4.8352   -6.5379  -5.4756   -4.7899   -6.2094  -5.4800   -4.7347   -5.8809
  -5.4823   -4.6772   -5.5537  -5.4809   -4.6257   -5.2255  -5.4824   -4.5771   -4.8942
  -5.4956   -4.5239   -4.5648  -5.5098   -4.4669   -4.2396  -5.5320   -4.4189   -3.9127
  -5.5599   -4.3662   -3.5871  -5.5908   -4.3213   -3.2624  -5.6249   -4.2824   -2.9400
  -5.6665   -4.2503   -2.6168  -5.7112   -4.2216   -2.2951  -5.7635   -4.2031   -1.9739
  -5.8192   -4.1945   -1.6533  -5.8734   -4.2075   -1.3345  -5.9328   -4.2536   -1.0229
  -5.9920   -4.3267   -0.7134  -6.0526   -4.4298   -0.4134  -6.1162   -4.5692   -0.1278
  -6.1788   -4.7281    0.1465  -6.2487   -4.9221    0.4050  -6.3270   -5.1611    0.6148
  -6.4081   -5.4265    0.7936  -6.4962   -5.7090    0.9432  -6.5814   -6.0014    1.0520
  -6.6799   -6.3075    1.1202  -6.7819   -6.6190    1.1404  -6.8894   -6.9234    1.1145
  -6.9955   -7.2248    1.0619  -7.1037   -7.5135    0.9699  -7.2115   -7.7828    0.8342
  -7.3172   -8.0253    0.6589  -7.4172   -8.2404    0.4549  -7.5163   -8.4413    0.2417
  -5.3647   -6.1241  -13.3175  -5.3898   -6.1016  -13.0564  -5.4145   -6.0720  -12.8070
  -5.4243   -6.0401  -12.5469  -5.4393   -5.9876  -12.2865  -5.4404   -5.9164  -12.0106
  -5.4244   -5.8665  -11.7315  -5.4141   -5.8105  -11.4532  -5.4200   -5.7376  -11.1790
  -5.4160   -5.6733  -10.8956  -5.4122   -5.6002  -10.6076  -5.4118   -5.5291  -10.3106
  -5.3966   -5.4586  -10.0137  -5.3766   -5.3970   -9.7062  -5.3658   -5.3223   -9.4005
  -5.3648   -5.2395   -9.0965  -5.3438   -5.1749   -8.7901  -5.3363   -5.1054   -8.4807
  -5.3253   -5.0423   -8.1666  -5.3110   -4.9791   -7.8523  -5.3003   -4.9241   -7.5295
  -5.2961   -4.8566   -7.2024  -5.2881   -4.8055   -6.8692  -5.2839   -4.7520   -6.5461
  -5.2790   -4.7060   -6.2112  -5.2803   -4.6531   -5.8795  -5.2776   -4.6040   -5.5510
  -5.2777   -4.5526   -5.2193  -5.2781   -4.4988   -4.8889  -5.2876   -4.4437   -4.5590
  -5.3035   -4.3876   -4.2304  -5.3242   -4.3323   -3.9003  -5.3525   -4.2801   -3.5707
  -5.3813   -4.2309   -3.2412  -5.4165   -4.1885   -2.9148  -5.4549   -4.1515   -2.5902
  -5.4973   -4.1292   -2.2673  -5.5420   -4.1247   -1.9463  -5.5925   -4.1326   -1.6282
  -5.6433   -4.1653   -1.3088  -5.6959   -4.2249   -0.9943  -5.7564   -4.3112   -0.6864
  -5.8185   -4.4216   -0.3852  -5.8827   -4.5734   -0.1027  -5.9489   -4.7495    0.1657
  -6.0221   -4.9560    0.4122  -6.0988   -5.2037    0.6180  -6.1876   -5.4711    0.7916
  -6.2746   -5.7564    0.9325  -6.3638   -6.0543    1.0449  -6.4613   -6.3608    1.1089
  -6.5660   -6.6732    1.1316  -6.6734   -6.9793    1.0983  -6.7791   -7.2782    1.0469
  -6.8880   -7.5756    0.9657  -6.9950   -7.8469    0.8224  -7.0962   -8.0931    0.6479
  -7.1899   -8.3157    0.4517  -7.2830   -8.5212    0.2388  -5.3067   -5.8824  -13.2998
  -5.3520   -5.8476  -13.0447  -5.3424   -5.8334  -12.7806  -5.3383   -5.7986  -12.5258
  -5.3342   -5.7548  -12.2619  -5.3223   -5.6993  -11.9954  -5.2934   -5.6526  -11.7301
  -5.2734   -5.6132  -11.4567  -5.2607   -5.5596  -11.1762  -5.2552   -5.4868  -10.8935
  -5.2684   -5.4182  -10.6071  -5.2514   -5.3481  -10.3122  -5.2271   -5.3027  -10.0133
  -5.1960   -5.2532   -9.7121  -5.1790   -5.1981   -9.4076  -5.1596   -5.1403   -9.1003
  -5.1385   -5.0834   -8.7900  -5.1287   -5.0255   -8.4784  -5.1159   -4.9645   -8.1682
  -5.1058   -4.9010   -7.8525  -5.0964   -4.8497   -7.5316  -5.0910   -4.8018   -7.2036
  -5.0854   -4.7400   -6.8775  -5.0862   -4.6764   -6.5505  -5.0834   -4.6248   -6.2189
  -5.0828   -4.5716   -5.8879  -5.0757   -4.5245   -5.5546  -5.0737   -4.4765   -5.2257
  -5.0738   -4.4196   -4.8963  -5.0831   -4.3619   -4.5653  -5.0987   -4.3035   -4.2311
  -5.1186   -4.2489   -3.8970  -5.1422   -4.1966   -3.5631  -5.1701   -4.1489   -3.2341
  -5.2004   -4.1085   -2.9041  -5.2341   -4.0768   -2.5753  -5.2721   -4.0640   -2.2484
  -5.3123   -4.0747   -1.9238  -5.3595   -4.1006   -1.6027  -5.4108   -4.1483   -1.2841
  -5.4629   -4.2213   -0.9677  -5.5198   -4.3145   -0.6592  -5.5824   -4.4332   -0.3597
  -5.6492   -4.5905   -0.0788  -5.7189   -4.7812    0.1794  -5.7936   -4.9996    0.4155
  -5.8757   -5.2460    0.6206  -5.9640   -5.5188    0.7860  -6.0541   -5.8018    0.9250
  -6.1452   -6.0975    1.0386  -6.2443   -6.4084    1.1023  -6.3496   -6.7220    1.1210
  -6.4571   -7.0322    1.1019  -6.5634   -7.3329    1.0394  -6.6711   -7.6293    0.9540
  -6.7767   -7.9061    0.8155  -6.8710   -8.1562    0.6457  -6.9596   -8.3807    0.4456
  -7.0507   -8.5943    0.2366  -5.1737   -5.6805  -13.3021  -5.1938   -5.6724  -13.0508
  -5.2278   -5.6193  -12.7875  -5.1999   -5.6064  -12.5079  -5.1488   -5.5895  -12.2420
  -5.1286   -5.5302  -11.9865  -5.0986   -5.4954  -11.7218  -5.0942   -5.4474  -11.4521
  -5.0754   -5.4009  -11.1755  -5.0557   -5.3685  -10.8865  -5.0411   -5.3282  -10.6057
  -5.0335   -5.2775  -10.3170  -5.0095   -5.2226  -10.0204  -4.9822   -5.1681   -9.7241
  -4.9651   -5.1160   -9.4204  -4.9447   -5.0697   -9.1112  -4.9255   -5.0133   -8.7999
  -4.9137   -4.9571   -8.4854  -4.9054   -4.8860   -8.1736  -4.8938   -4.8399   -7.8552
  -4.8891   -4.7865   -7.5352  -4.8888   -4.7266   -7.2150  -4.8874   -4.6672   -6.8875
  -4.8877   -4.6037   -6.5568  -4.8884   -4.5404   -6.2260  -4.8835   -4.4912   -5.8949
  -4.8774   -4.4431   -5.5616  -4.8731   -4.3861   -5.2285  -4.8732   -4.3304   -4.8952
  -4.8822   -4.2716   -4.5615  -4.8954   -4.2154   -4.2284  -4.9093   -4.1668   -3.8967
  -4.9317   -4.1187   -3.5640  -4.9549   -4.0720   -3.2305  -4.9794   -4.0405   -2.9004
  -5.0088   -4.0256   -2.5695  -5.0413   -4.0234   -2.2387  -5.0817   -4.0414   -1.9110
  -5.1231   -4.0862   -1.5903  -5.1747   -4.1495   -1.2750  -5.2265   -4.2340   -0.9612
  -5.2852   -4.3373   -0.6504  -5.3467   -4.4642   -0.3493  -5.4135   -4.6240   -0.0687
  -5.4885   -4.8234    0.1849  -5.5672   -5.0473    0.4125  -5.6514   -5.2949    0.6174
  -5.7429   -5.5652    0.7826  -5.8350   -5.8504    0.9236  -5.9296   -6.1504    1.0306
  -6.0322   -6.4607    1.1028  -6.1341   -6.7748    1.1145  -6.2411   -7.0847    1.1028
  -6.3475   -7.3908    1.0452  -6.4528   -7.6784    0.9391  -6.5567   -7.9604    0.8152
  -6.6455   -8.2183    0.6427  -6.7310   -8.4448    0.4404  -6.8194   -8.6650    0.2340
  -4.9749   -5.5725  -13.3301  -4.9871   -5.5496  -13.0414  -5.0018   -5.5725  -12.7685
  -4.9712   -5.5255  -12.5004  -4.9352   -5.4554  -12.2424  -4.9044   -5.4142  -11.9833
  -4.8835   -5.3717  -11.7187  -4.8687   -5.3496  -11.4444  -4.8433   -5.3221  -11.1677
  -4.8372   -5.2734  -10.8981  -4.8168   -5.2734  -10.6003  -4.8012   -5.2264  -10.3151
  -4.7817   -5.1764  -10.0301  -4.7594   -5.1436   -9.7244  -4.7438   -5.0720   -9.4273
  -4.7233   -5.0121   -9.1331  -4.7099   -4.9604   -8.8207  -4.6987   -4.9048   -8.5032
  -4.6890   -4.8460   -8.1850  -4.6823   -4.7785   -7.8657  -4.6794   -4.7259   -7.5422
  -4.6787   -4.6683   -7.2182  -4.6859   -4.6000   -6.8960  -4.6864   -4.5358   -6.5674
  -4.6842   -4.4817   -6.2401  -4.6793   -4.4217   -5.9089  -4.6763   -4.3710   -5.5743
  -4.6694   -4.3109   -5.2371  -4.6663   -4.2559   -4.9017  -4.6720   -4.2081   -4.5658
  -4.6822   -4.1543   -4.2311  -4.6968   -4.0969   -3.8970  -4.7159   -4.0587   -3.5658
  -4.7347   -4.0262   -3.2308  -4.7524   -4.0020   -2.8957  -4.7800   -3.9919   -2.5658
  -4.8112   -4.0016   -2.2339  -4.8473   -4.0354   -1.9050  -4.8875   -4.0965   -1.5818
  -4.9387   -4.1753   -1.2681  -4.9919   -4.2651   -0.9568  -5.0494   -4.3719   -0.6471
  -5.1116   -4.5043   -0.3516  -5.1793   -4.6711   -0.0716  -5.2567   -4.8693    0.1813
  -5.3411   -5.0987    0.4084  -5.4278   -5.3469    0.6122  -5.5232   -5.6178    0.7830
  -5.6184   -5.9060    0.9244  -5.7168   -6.2086    1.0276  -5.8193   -6.5164    1.1014
  -5.9226   -6.8335    1.1165  -6.0279   -7.1459    1.0963  -6.1342   -7.4544    1.0535
  -6.2385   -7.7441    0.9373  -6.3394   -8.0208    0.8077  -6.4240   -8.2801    0.6353
  -6.5057   -8.5174    0.4392  -6.5881   -8.7349    0.2295  -4.7441   -5.6260  -13.3012
  -4.7832   -5.6327  -13.0213  -4.7566   -5.5884  -12.7449  -4.7326   -5.5485  -12.4845
  -4.6897   -5.4922  -12.2371  -4.6593   -5.4371  -11.9805  -4.6486   -5.4229  -11.7088
  -4.6320   -5.3835  -11.4372  -4.5989   -5.3455  -11.1697  -4.6025   -5.3332  -10.8884
  -4.5931   -5.3026  -10.6050  -4.5731   -5.2734  -10.3100  -4.5537   -5.2096  -10.0218
  -4.5332   -5.1331   -9.7312  -4.5160   -5.0830   -9.4290  -4.5013   -5.0275   -9.1263
  -4.4878   -4.9634   -8.8256  -4.4834   -4.9104   -8.5087  -4.4749   -4.8521   -8.1883
  -4.4702   -4.7921   -7.8676  -4.4618   -4.7162   -7.5490  -4.4637   -4.6457   -7.2240
  -4.4687   -4.5799   -6.8999  -4.4711   -4.5284   -6.5742  -4.4689   -4.4700   -6.2455
  -4.4680   -4.4166   -5.9132  -4.4645   -4.3529   -5.5835  -4.4609   -4.2830   -5.2511
  -4.4536   -4.2180   -4.9145  -4.4561   -4.1659   -4.5780  -4.4645   -4.1198   -4.2418
  -4.4765   -4.0742   -3.9053  -4.4932   -4.0340   -3.5671  -4.5110   -4.0121   -3.2329
  -4.5243   -3.9977   -2.8964  -4.5468   -3.9918   -2.5594  -4.5825   -4.0071   -2.2271
  -4.6157   -4.0525   -1.8941  -4.6574   -4.1267   -1.5690  -4.7053   -4.2166   -1.2544
  -4.7615   -4.3123   -0.9450  -4.8193   -4.4206   -0.6391  -4.8816   -4.5612   -0.3466
  -4.9489   -4.7278   -0.0718  -5.0291   -4.9253    0.1854  -5.1177   -5.1561    0.4117
  -5.2081   -5.4039    0.6160  -5.3051   -5.6760    0.7844  -5.4044   -5.9642    0.9282
  -5.5033   -6.2681    1.0309  -5.6074   -6.5771    1.1026  -5.7145   -6.8957    1.1193
  -5.8200   -7.2145    1.0993  -5.9262   -7.5248    1.0480  -6.0274   -7.8174    0.9385
  -6.1231   -8.0905    0.7993  -6.2029   -8.3376    0.6245  -6.2810   -8.5850    0.4386
  -6.3549   -8.8059    0.2256  -4.6773   -5.8503  -13.2615  -4.6591   -5.8255  -12.9899
  -4.6372   -5.7919  -12.7236  -4.5905   -5.7474  -12.4658  -4.5482   -5.6941  -12.2085
  -4.5410   -5.6573  -11.9496  -4.5404   -5.6355  -11.6863  -4.5126   -5.5926  -11.4244
  -4.4822   -5.5539  -11.1521  -4.4535   -5.5181  -10.8760  -4.4361   -5.4649  -10.5905
  -4.3873   -5.4045  -10.3065  -4.3566   -5.3271  -10.0222  -4.3394   -5.2566   -9.7290
  -4.3134   -5.1806   -9.4345  -4.2942   -5.1199   -9.1280  -4.2913   -5.0612   -8.8142
  -4.2859   -5.0052   -8.5033  -4.2834   -4.9436   -8.1864  -4.2731   -4.8724   -7.8642
  -4.2588   -4.7834   -7.5425  -4.2554   -4.6988   -7.2229  -4.2542   -4.6216   -6.9017
  -4.2528   -4.5574   -6.5768  -4.2568   -4.4940   -6.2444  -4.2595   -4.4437   -5.9134
  -4.2603   -4.3884   -5.5758  -4.2542   -4.3198   -5.2472  -4.2450   -4.2547   -4.9122
  -4.2390   -4.1837   -4.5788  -4.2459   -4.1240   -4.2441  -4.2557   -4.0813   -3.9040
  -4.2728   -4.0569   -3.5679  -4.2893   -4.0397   -3.2259  -4.2979   -4.0337   -2.8904
  -4.3240   -4.0442   -2.5546  -4.3535   -4.0507   -2.2179  -4.3885   -4.0976   -1.8868
  -4.4305   -4.1738   -1.5606  -4.4742   -4.2683   -1.2405  -4.5292   -4.3662   -0.9313
  -4.5905   -4.4798   -0.6284  -4.6531   -4.6277   -0.3395  -4.7243   -4.7966   -0.0635
  -4.8078   -4.9953    0.1923  -4.8961   -5.2205    0.4222  -4.9918   -5.4706    0.6226
  -5.0921   -5.7441    0.7918  -5.1938   -6.0321    0.9312  -5.2934   -6.3359    1.0355
  -5.4004   -6.6456    1.1031  -5.5078   -6.9630    1.1207  -5.6131   -7.2778    1.1067
  -5.7166   -7.5885    1.0384  -5.8168   -7.8897    0.9493  -5.9065   -8.1646    0.8017
  -5.9825   -8.4071    0.6221  -6.0540   -8.6449    0.4326  -6.1221   -8.8762    0.2283
  -4.6795   -6.0820  -13.2290  -4.6682   -6.0593  -12.9591  -4.6194   -6.0358  -12.6999
  -4.6092   -5.9856  -12.4363  -4.6322   -5.9296  -12.1864  -4.6315   -5.8981  -11.9292
  -4.5902   -5.8766  -11.6722  -4.5795   -5.8284  -11.4010  -4.5127   -5.7880  -11.1333
  -4.4372   -5.7565  -10.8605  -4.3934   -5.6920  -10.5806  -4.3573   -5.6249  -10.2863
  -4.3122   -5.5527   -9.9962  -4.2734   -5.4691   -9.7063  -4.2538   -5.3995   -9.4060
  -4.2206   -5.3238   -9.1057  -4.1915   -5.2538   -8.7924  -4.1669   -5.1807   -8.4783
  -4.1395   -5.0931   -8.1617  -4.1131   -5.0050   -7.8441  -4.1014   -4.9191   -7.5257
  -4.0962   -4.8360   -7.1990  -4.0808   -4.7411   -6.8765  -4.0679   -4.6562   -6.5544
  -4.0646   -4.5838   -6.2320  -4.0678   -4.5361   -5.9002  -4.0704   -4.4748   -5.5662
  -4.0580   -4.3996   -5.2347  -4.0498   -4.3347   -4.9017  -4.0430   -4.2550   -4.5670
  -4.0379   -4.1910   -4.2293  -4.0500   -4.1543   -3.8944  -4.0676   -4.1363   -3.5529
  -4.0789   -4.1252   -3.2206  -4.0906   -4.1267   -2.8822  -4.1032   -4.1122   -2.5418
  -4.1336   -4.1295   -2.2084  -4.1676   -4.1694   -1.8745  -4.2098   -4.2487   -1.5504
  -4.2482   -4.3301   -1.2301  -4.3025   -4.4371   -0.9175  -4.3640   -4.5538   -0.6145
  -4.4298   -4.6986   -0.3242  -4.5036   -4.8754   -0.0506  -4.5881   -5.0734    0.2016
  -4.6784   -5.2951    0.4362  -4.7785   -5.5470    0.6316  -4.8808   -5.8172    0.8019
  -4.9852   -6.1055    0.9377  -5.0866   -6.4067    1.0481  -5.1943   -6.7192    1.1048
  -5.3030   -7.0321    1.1281  -5.4092   -7.3509    1.1080  -5.5085   -7.6563    1.0358
  -5.6018   -7.9549    0.9595  -5.6898   -8.2310    0.8115  -5.7625   -8.4810    0.6220
  -5.8284   -8.7172    0.4287  -5.8888   -8.9419    0.2260  -4.8626   -6.2440  -13.2120
  -4.8132   -6.2444  -12.9571  -4.7646   -6.2366  -12.6780  -4.7106   -6.2078  -12.4168
  -4.7882   -6.1183  -12.1725  -4.7814   -6.1009  -11.9114  -4.7261   -6.0758  -11.6475
  -4.7096   -6.0295  -11.3807  -4.6120   -6.0008  -11.1121  -4.5626   -5.9544  -10.8279
  -4.4956   -5.8989  -10.5412  -4.4310   -5.8363  -10.2510  -4.3668   -5.7638   -9.9569
  -4.3338   -5.6906   -9.6597  -4.2769   -5.6131   -9.3636  -4.2106   -5.5393   -9.0592
  -4.1557   -5.4624   -8.7550  -4.1163   -5.3838   -8.4428  -4.0684   -5.2892   -8.1338
  -4.0326   -5.1999   -7.8175  -4.0029   -5.1000   -7.4962  -3.9811   -5.0094   -7.1754
  -3.9555   -4.9113   -6.8563  -3.9430   -4.8240   -6.5281  -3.9263   -4.7412   -6.2019
  -3.9067   -4.6653   -5.8754  -3.9030   -4.5993   -5.5452  -3.8863   -4.5261   -5.2175
  -3.8787   -4.4551   -4.8861  -3.8666   -4.3826   -4.5553  -3.8660   -4.3209   -4.2205
  -3.8783   -4.2905   -3.8810  -3.8825   -4.2576   -3.5431  -3.8917   -4.2419   -3.2031
  -3.8948   -4.2270   -2.8688  -3.9058   -4.2257   -2.5329  -3.9264   -4.2322   -2.1961
  -3.9575   -4.2709   -1.8643  -3.9928   -4.3349   -1.5383  -4.0332   -4.4168   -1.2151
  -4.0838   -4.5195   -0.9012  -4.1449   -4.6400   -0.5995  -4.2140   -4.7880   -0.3124
  -4.2871   -4.9576   -0.0356  -4.3705   -5.1529    0.2213  -4.4640   -5.3737    0.4515
  -4.5653   -5.6260    0.6483  -4.6693   -5.8931    0.8117  -4.7777   -6.1782    0.9523
  -4.8833   -6.4794    1.0615  -4.9899   -6.7946    1.1163  -5.1001   -7.1079    1.1395
  -5.2019   -7.4143    1.1091  -5.2976   -7.7212    1.0490  -5.3911   -8.0268    0.9685
  -5.4750   -8.3029    0.8167  -5.5409   -8.5480    0.6254  -5.6016   -8.7905    0.4407
  -5.6554   -9.0090    0.2271  -5.0658   -6.3913  -13.2014  -5.0219   -6.3896  -12.9519
  -4.9759   -6.3612  -12.6953  -4.9455   -6.3558  -12.4277  -4.9529   -6.3151  -12.1741
  -4.8808   -6.3258  -11.9227  -4.8335   -6.2991  -11.6462  -4.7941   -6.2560  -11.3654
  -4.7594   -6.2011  -11.0880  -4.7116   -6.1403  -10.8046  -4.6426   -6.0808  -10.5131
  -4.5541   -6.0239  -10.2190  -4.5013   -5.9536   -9.9198  -4.4218   -5.8914   -9.6169
  -4.3460   -5.8198   -9.3152  -4.2726   -5.7519   -9.0197  -4.2082   -5.6688   -8.7180
  -4.1213   -5.5972   -8.4136  -4.0549   -5.5050   -8.1043  -4.0018   -5.4083   -7.7915
  -3.9520   -5.3085   -7.4767  -3.9298   -5.2124   -7.1550  -3.8982   -5.1140   -6.8314
  -3.8589   -5.0228   -6.5100  -3.8340   -4.9348   -6.1850  -3.8142   -4.8526   -5.8544
  -3.7995   -4.7807   -5.5227  -3.7739   -4.7020   -5.1966  -3.7567   -4.6282   -4.8687
  -3.7519   -4.5610   -4.5357  -3.7337   -4.4956   -4.2042  -3.7232   -4.4410   -3.8719
  -3.7209   -4.4072   -3.5334  -3.7112   -4.3730   -3.1983  -3.7111   -4.3553   -2.8597
  -3.7249   -4.3595   -2.5234  -3.7338   -4.3593   -2.1869  -3.7539   -4.3878   -1.8555
  -3.7853   -4.4444   -1.5297  -3.8255   -4.5221   -1.2065  -3.8721   -4.6221   -0.8919
  -3.9308   -4.7400   -0.5888  -4.0024   -4.8879   -0.3023  -4.0747   -5.0517   -0.0246
  -4.1567   -5.2381    0.2386  -4.2540   -5.4646    0.4641  -4.3532   -5.7059    0.6662
  -4.4616   -5.9775    0.8322  -4.5722   -6.2591    0.9648  -4.6803   -6.5528    1.0777
  -4.7877   -6.8649    1.1374  -4.8940   -7.1798    1.1559  -4.9974   -7.4905    1.1156
  -5.0884   -7.7918    1.0611  -5.1796   -8.0941    0.9761  -5.2599   -8.3707    0.8241
  -5.3203   -8.6201    0.6364  -5.3790   -8.8674    0.4518  -5.4202   -9.0730    0.2256
  -5.2526   -6.5471  -13.2144  -5.2204   -6.5435  -12.9610  -5.1482   -6.5521  -12.7184
  -5.0855   -6.5556  -12.4654  -5.0822   -6.5345  -12.1905  -5.0431   -6.5255  -11.9152
  -4.9902   -6.4904  -11.6397  -4.9350   -6.4588  -11.3624  -4.8861   -6.4051  -11.0735
  -4.8279   -6.3472  -10.7926  -4.7618   -6.2872  -10.5002  -4.6697   -6.2256  -10.2058
  -4.5988   -6.1579   -9.9009  -4.5340   -6.0946   -9.5927  -4.4474   -6.0256   -9.2870
  -4.3869   -5.9489   -8.9880  -4.3012   -5.8755   -8.6827  -4.2093   -5.7959   -8.3822
  -4.1309   -5.7078   -8.0691  -4.0636   -5.6143   -7.7563  -3.9834   -5.5182   -7.4430
  -3.9322   -5.4237   -7.1243  -3.8878   -5.3277   -6.8109  -3.8280   -5.2343   -6.4929
  -3.7831   -5.1435   -6.1665  -3.7572   -5.0596   -5.8372  -3.7331   -4.9818   -5.5096
  -3.7095   -4.9039   -5.1836  -3.6758   -4.8274   -4.8527  -3.6505   -4.7483   -4.5210
  -3.6312   -4.6838   -4.1893  -3.6094   -4.6271   -3.8577  -3.5761   -4.5681   -3.5275
  -3.5587   -4.5313   -3.1924  -3.5607   -4.5158   -2.8544  -3.5591   -4.5089   -2.5145
  -3.5596   -4.5122   -2.1814  -3.5651   -4.5304   -1.8527  -3.5930   -4.5778   -1.5269
  -3.6259   -4.6464   -1.2046  -3.6665   -4.7364   -0.8877  -3.7212   -4.8531   -0.5826
  -3.7925   -4.9977   -0.2982  -3.8663   -5.1552   -0.0208  -3.9460   -5.3342    0.2456
  -4.0427   -5.5527    0.4746  -4.1479   -5.7937    0.6852  -4.2560   -6.0666    0.8457
  -4.3652   -6.3427    0.9794  -4.4783   -6.6308    1.0925  -4.5834   -6.9393    1.1524
  -4.6905   -7.2512    1.1738  -4.7889   -7.5602    1.1355  -4.8844   -7.8706    1.0751
  -4.9676   -8.1672    0.9802  -5.0426   -8.4400    0.8292  -5.1005   -8.6895    0.6467
  -5.1517   -8.9331    0.4605  -5.1878   -9.1408    0.2331  -5.3523   -6.7978  -13.2592
  -5.2692   -6.8001  -13.0337  -5.2045   -6.7891  -12.7749  -5.1796   -6.7843  -12.4977
  -5.1425   -6.7684  -12.2148  -5.0938   -6.7536  -11.9328  -5.0342   -6.7216  -11.6583
  -4.9963   -6.6850  -11.3680  -4.9514   -6.6364  -11.0840  -4.8700   -6.5794  -10.7962
  -4.7989   -6.5163  -10.4999  -4.7657   -6.4427  -10.1909  -4.6973   -6.3708   -9.8911
  -4.6111   -6.3062   -9.5789  -4.5437   -6.2382   -9.2718  -4.4805   -6.1601   -8.9640
  -4.3991   -6.0772   -8.6542  -4.3033   -5.9955   -8.3474  -4.2201   -5.9062   -8.0382
  -4.1169   -5.8202   -7.7248  -4.0418   -5.7253   -7.4105  -3.9639   -5.6338   -7.0969
  -3.8906   -5.5411   -6.7846  -3.8436   -5.4435   -6.4660  -3.7684   -5.3557   -6.1463
  -3.7067   -5.2673   -5.8237  -3.6728   -5.1903   -5.4950  -3.6449   -5.1084   -5.1671
  -3.6242   -5.0349   -4.8332  -3.5894   -4.9592   -4.5031  -3.5601   -4.8896   -4.1695
  -3.5273   -4.8312   -3.8398  -3.4790   -4.7689   -3.5139  -3.4502   -4.7253   -3.1820
  -3.4265   -4.6912   -2.8470  -3.4119   -4.6777   -2.5114  -3.3985   -4.6785   -2.1800
  -3.3952   -4.6930   -1.8508  -3.4099   -4.7276   -1.5250  -3.4346   -4.7846   -1.2044
  -3.4690   -4.8680   -0.8884  -3.5225   -4.9812   -0.5853  -3.5878   -5.1141   -0.2927
  -3.6601   -5.2661   -0.0144  -3.7374   -5.4372    0.2529  -3.8362   -5.6466    0.4908
  -3.9441   -5.8838    0.6941  -4.0501   -6.1519    0.8527  -4.1615   -6.4265    0.9959
  -4.2727   -6.7149    1.1062  -4.3811   -7.0151    1.1754  -4.4867   -7.3297    1.1966
  -4.5885   -7.6429    1.1677  -4.6785   -7.9465    1.1000  -4.7537   -8.2381    0.9835
  -4.8235   -8.5056    0.8356  -4.8788   -8.7594    0.6597  -4.9230   -8.9950    0.4638
  -4.9563   -9.2104    0.2437  -5.2974   -7.0407  -13.3461  -5.2142   -7.0428  -13.1056
  -5.1433   -7.0231  -12.8369  -5.0837   -6.9991  -12.5597  -5.0344   -6.9793  -12.2811
  -5.0013   -6.9676  -11.9955  -4.9640   -6.9479  -11.7055  -4.9233   -6.9025  -11.4074
  -4.8705   -6.8501  -11.1083  -4.8274   -6.8023  -10.8037  -4.7908   -6.7402  -10.4946
  -4.7397   -6.6656  -10.1869  -4.6798   -6.5876   -9.8767  -4.6424   -6.5247   -9.5634
  -4.5968   -6.4571   -9.2526  -4.5365   -6.3725   -8.9411  -4.4663   -6.2865   -8.6249
  -4.3880   -6.2009   -8.3162  -4.2922   -6.1110   -8.0060  -4.2081   -6.0208   -7.6971
  -4.1027   -5.9324   -7.3822  -4.0237   -5.8453   -7.0696  -3.9575   -5.7452   -6.7529
  -3.8606   -5.6526   -6.4389  -3.7644   -5.5667   -6.1226  -3.6896   -5.4830   -5.8024
  -3.6504   -5.4005   -5.4777  -3.5964   -5.3207   -5.1505  -3.5634   -5.2420   -4.8250
  -3.5306   -5.1707   -4.4914  -3.5002   -5.1030   -4.1610  -3.4548   -5.0390   -3.8291
  -3.4061   -4.9820   -3.4995  -3.3618   -4.9328   -3.1718  -3.3276   -4.8938   -2.8431
  -3.2894   -4.8696   -2.5142  -3.2639   -4.8649   -2.1848  -3.2470   -4.8720   -1.8554
  -3.2434   -4.8945   -1.5295  -3.2589   -4.9454   -1.2084  -3.2885   -5.0223   -0.8939
  -3.3334   -5.1226   -0.5852  -3.3925   -5.2454   -0.2895  -3.4593   -5.3890   -0.0033
  -3.5359   -5.5515    0.2682  -3.6311   -5.7503    0.5056  -3.7399   -5.9800    0.7119
  -3.8484   -6.2427    0.8874  -3.9590   -6.5188    1.0200  -4.0707   -6.8001    1.1300
  -4.1819   -7.1004    1.2052  -4.2873   -7.4121    1.2260  -4.3850   -7.7222    1.1907
  -4.4722   -8.0316    1.1248  -4.5451   -8.3184    0.9994  -4.6066   -8.5810    0.8467
  -4.6560   -8.8307    0.6784  -4.6950   -9.0593    0.4729  -4.7237   -9.2684    0.2489
  -5.1230   -7.1582  -13.4827  -5.0273   -7.1506  -13.2146  -4.9478   -7.1268  -12.9460
  -4.8910   -7.1052  -12.6641  -4.8380   -7.0892  -12.3741  -4.7994   -7.0779  -12.0775
  -4.7667   -7.0499  -11.7770  -4.7328   -7.0113  -11.4688  -4.7025   -6.9879  -11.1551
  -4.6732   -6.9585  -10.8371  -4.6435   -6.9003  -10.5201  -4.6148   -6.8429  -10.1984
  -4.5968   -6.7920   -9.8787  -4.5732   -6.7373   -9.5610  -4.5417   -6.6632   -9.2415
  -4.5003   -6.5856   -8.9248  -4.4445   -6.5013   -8.6099  -4.3757   -6.4161   -8.3000
  -4.3134   -6.3253   -7.9859  -4.2344   -6.2341   -7.6720  -4.1604   -6.1425   -7.3576
  -4.0911   -6.0437   -7.0394  -4.0151   -5.9542   -6.7188  -3.9091   -5.8610   -6.4115
  -3.7955   -5.7764   -6.1001  -3.7162   -5.6950   -5.7811  -3.6578   -5.6138   -5.4531
  -3.5905   -5.5370   -5.1324  -3.5473   -5.4597   -4.8073  -3.4962   -5.3829   -4.4811
  -3.4567   -5.3141   -4.1506  -3.4010   -5.2520   -3.8219  -3.3477   -5.1973   -3.4946
  -3.2927   -5.1485   -3.1682  -3.2458   -5.1080   -2.8438  -3.1984   -5.0799   -2.5220
  -3.1615   -5.0668   -2.1935  -3.1234   -5.0654   -1.8661  -3.1073   -5.0843   -1.5402
  -3.1080   -5.1273   -1.2184  -3.1209   -5.1887   -0.9008  -3.1546   -5.2766   -0.5903
  -3.2037   -5.3844   -0.2861  -3.2637   -5.5180    0.0032  -3.3377   -5.6739    0.2793
  -3.4371   -5.8664    0.5234  -3.5391   -6.0878    0.7381  -3.6497   -6.3381    0.9140
  -3.7569   -6.6115    1.0563  -3.8698   -6.8890    1.1663  -3.9827   -7.1850    1.2355
  -4.0908   -7.4944    1.2489  -4.1817   -7.8101    1.2258  -4.2673   -8.1070    1.1423
  -4.3367   -8.4006    1.0308  -4.3927   -8.6650    0.8731  -4.4353   -8.9047    0.6885
  -4.4655   -9.1225    0.4767  -4.4860   -9.3331    0.2531  -4.9079   -7.1326  -13.6112
  -4.8424   -7.0723  -13.3571  -4.7549   -7.0650  -13.0856  -4.6902   -7.0622  -12.7956
  -4.6329   -7.0572  -12.4920  -4.5891   -7.0480  -12.1801  -4.5550   -7.0372  -11.8598
  -4.5213   -7.0302  -11.5369  -4.4909   -7.0195  -11.2124  -4.4645   -6.9952  -10.8856
  -4.4430   -6.9714  -10.5557  -4.4283   -6.9473  -10.2259  -4.4154   -6.9148   -9.8958
  -4.4014   -6.8702   -9.5686  -4.3840   -6.8123   -9.2471  -4.3637   -6.7507   -8.9254
  -4.3361   -6.6873   -8.6025  -4.2958   -6.6126   -8.2820  -4.2487   -6.5253   -7.9628
  -4.2043   -6.4371   -7.6431  -4.1630   -6.3480   -7.3241  -4.0957   -6.2537   -7.0233
  -4.0087   -6.1663   -6.7077  -3.9215   -6.0719   -6.3875  -3.8373   -5.9816   -6.0690
  -3.7561   -5.9014   -5.7490  -3.6871   -5.8226   -5.4278  -3.6178   -5.7511   -5.1065
  -3.5459   -5.6745   -4.7863  -3.4833   -5.5977   -4.4596  -3.4240   -5.5280   -4.1366
  -3.3642   -5.4659   -3.8100  -3.2949   -5.4105   -3.4849  -3.2302   -5.3667   -3.1646
  -3.1812   -5.3290   -2.8430  -3.1277   -5.2984   -2.5226  -3.0747   -5.2779   -2.2008
  -3.0289   -5.2732   -1.8773  -2.9937   -5.2865   -1.5533  -2.9727   -5.3169   -1.2307
  -2.9684   -5.3667   -0.9084  -2.9881   -5.4420   -0.5957  -3.0303   -5.5434   -0.2958
  -3.0780   -5.6585    0.0042  -3.1516   -5.8080    0.2861  -3.2407   -5.9943    0.5388
  -3.3450   -6.2022    0.7595  -3.4471   -6.4427    0.9395  -3.5580   -6.7036    1.0929
  -3.6725   -6.9874    1.2144  -3.7870   -7.2818    1.2673  -3.8908   -7.5888    1.2768
  -3.9880   -7.8967    1.2606  -4.0611   -8.1999    1.1641  -4.1301   -8.4812    1.0478
  -4.1790   -8.7478    0.8964  -4.2128   -8.9854    0.6977  -4.2338   -9.1892    0.4780
  -4.2487   -9.3901    0.2541  -4.7877   -6.9568  -13.7876  -4.7195   -6.9121  -13.5212
  -4.6403   -6.8935  -13.2449  -4.5699   -6.8945  -12.9307  -4.5016   -6.9039  -12.6109
  -4.4351   -6.9196  -12.2799  -4.3764   -6.9353  -11.9457  -4.3329   -6.9415  -11.6089
  -4.2990   -6.9456  -11.2693  -4.2639   -6.9457  -10.9332  -4.2360   -6.9426  -10.5974
  -4.2220   -6.9383  -10.2551  -4.2034   -6.9282   -9.9175  -4.1905   -6.9090   -9.5872
  -4.1782   -6.8723   -9.2556  -4.1642   -6.8348   -8.9302  -4.1583   -6.7999   -8.6021
  -4.1411   -6.7546   -8.2729  -4.1259   -6.6958   -7.9452  -4.1023   -6.6207   -7.6274
  -4.0619   -6.5355   -7.3149  -4.0167   -6.4454   -6.9908  -3.9684   -6.3624   -6.6739
  -3.9069   -6.2741   -6.3568  -3.8338   -6.1866   -6.0417  -3.7748   -6.1075   -5.7211
  -3.7195   -6.0333   -5.4011  -3.6532   -5.9582   -5.0764  -3.5678   -5.8849   -4.7553
  -3.4883   -5.8135   -4.4346  -3.3985   -5.7439   -4.1157  -3.3379   -5.6815   -3.7970
  -3.2490   -5.6261   -3.4830  -3.1852   -5.5841   -3.1618  -3.1291   -5.5509   -2.8412
  -3.0721   -5.5200   -2.5220  -3.0086   -5.4980   -2.2063  -2.9608   -5.4925   -1.8827
  -2.9063   -5.4983   -1.5603  -2.8579   -5.5208   -1.2414  -2.8425   -5.5624   -0.9222
  -2.8431   -5.6264   -0.6083  -2.8640   -5.7119   -0.2973  -2.9068   -5.8146    0.0043
  -2.9752   -5.9595    0.2821  -3.0583   -6.1304    0.5397  -3.1514   -6.3342    0.7701
  -3.2536   -6.5666    0.9638  -3.3601   -6.8168    1.1263  -3.4775   -7.0882    1.2567
  -3.5894   -7.3901    1.3035  -3.6973   -7.6876    1.3251  -3.7870   -7.9923    1.2878
  -3.8614   -8.2900    1.1992  -3.9181   -8.5701    1.0706  -3.9632   -8.8273    0.9063
  -3.9913   -9.0573    0.7106  -4.0080   -9.2661    0.4900  -4.0068   -9.4429    0.2522
  -4.7354   -6.7284  -13.9819  -4.6675   -6.6955  -13.7200  -4.5900   -6.6960  -13.3879
  -4.5024   -6.7035  -13.0503  -4.4152   -6.7252  -12.7083  -4.3372   -6.7440  -12.3636
  -4.2668   -6.7627  -12.0150  -4.2023   -6.7854  -11.6671  -4.1515   -6.8047  -11.3194
  -4.1058   -6.8171  -10.9726  -4.0653   -6.8341  -10.6245  -4.0364   -6.8449  -10.2797
  -4.0072   -6.8550   -9.9364  -3.9851   -6.8567   -9.6003  -3.9671   -6.8470   -9.2647
  -3.9512   -6.8376   -8.9305  -3.9478   -6.8301   -8.5999  -3.9411   -6.8179   -8.2686
  -3.9364   -6.7840   -7.9410  -3.9248   -6.7343   -7.6182  -3.9075   -6.6737   -7.2902
  -3.8886   -6.6124   -6.9689  -3.8570   -6.5386   -6.6456  -3.8170   -6.4573   -6.3256
  -3.7751   -6.3813   -6.0034  -3.7364   -6.3045   -5.6783  -3.6857   -6.2288   -5.3613
  -3.6451   -6.1657   -5.0460  -3.5776   -6.0955   -4.7312  -3.4972   -6.0259   -4.4053
  -3.4238   -5.9635   -4.0944  -3.3357   -5.9002   -3.7793  -3.2453   -5.8449   -3.4657
  -3.1736   -5.8044   -3.1551  -3.0914   -5.7691   -2.8391  -3.0152   -5.7404   -2.5269
  -2.9649   -5.7199   -2.2054  -2.9053   -5.7138   -1.8877  -2.8368   -5.7179   -1.5741
  -2.7787   -5.7377   -1.2598  -2.7478   -5.7738   -0.9417  -2.7257   -5.8275   -0.6273
  -2.7168   -5.8946   -0.3159  -2.7544   -5.9905   -0.0099  -2.8133   -6.1272    0.2748
  -2.8832   -6.2834    0.5381  -2.9682   -6.4759    0.7743  -3.0593   -6.6954    0.9897
  -3.1725   -6.9392    1.1610  -3.2799   -7.2075    1.2883  -3.3947   -7.4956    1.3446
  -3.5044   -7.7957    1.3752  -3.5896   -8.0938    1.3258  -3.6605   -8.3833    1.2427
  -3.7129   -8.6663    1.1052  -3.7510   -8.9166    0.9261  -3.7683   -9.1409    0.7196
  -3.7790   -9.3382    0.5033  -3.7706   -9.5125    0.2612  -4.6916   -6.4723  -14.1984
  -4.6327   -6.4931  -13.8494  -4.5539   -6.4997  -13.4920  -4.4656   -6.5097  -13.1326
  -4.3809   -6.5238  -12.7732  -4.2980   -6.5449  -12.4140  -4.2100   -6.5707  -12.0576
  -4.1354   -6.5919  -11.6995  -4.0697   -6.6191  -11.3433  -4.0069   -6.6375  -10.9897
  -3.9576   -6.6613  -10.6390  -3.9087   -6.6829  -10.2878  -3.8574   -6.7098   -9.9455
  -3.8142   -6.7322   -9.6062  -3.7804   -6.7499   -9.2698  -3.7518   -6.7666   -8.9308
  -3.7379   -6.7777   -8.5943  -3.7291   -6.7840   -8.2644  -3.7236   -6.7713   -7.9319
  -3.7135   -6.7557   -7.6012  -3.7048   -6.7313   -7.2738  -3.6967   -6.6951   -6.9459
  -3.6838   -6.6582   -6.6204  -3.6661   -6.6056   -6.2971  -3.6540   -6.5472   -5.9730
  -3.6256   -6.4876   -5.6511  -3.6012   -6.4266   -5.3327  -3.5587   -6.3496   -5.0141
  -3.5201   -6.2901   -4.6970  -3.4944   -6.2363   -4.3835  -3.4355   -6.1752   -4.0635
  -3.3468   -6.1174   -3.7475  -3.2560   -6.0644   -3.4425  -3.1670   -6.0231   -3.1301
  -3.0869   -5.9919   -2.8214  -3.0171   -5.9615   -2.5089  -2.9460   -5.9426   -2.1968
  -2.8801   -5.9412   -1.8852  -2.8044   -5.9455   -1.5756  -2.7348   -5.9609   -1.2644
  -2.6768   -5.9945   -0.9520  -2.6262   -6.0383   -0.6450  -2.6007   -6.0920   -0.3367
  -2.6347   -6.1842   -0.0345  -2.6722   -6.3091    0.2537  -2.7250   -6.4542    0.5270
  -2.7937   -6.6313    0.7739  -2.8756   -6.8352    0.9981  -2.9751   -7.0679    1.1791
  -3.0872   -7.3276    1.3132  -3.1986   -7.6153    1.3771  -3.3063   -7.9115    1.4167
  -3.3929   -8.2094    1.3715  -3.4616   -8.4952    1.2839  -3.5082   -8.7622    1.1345
  -3.5394   -9.0137    0.9576  -3.5517   -9.2200    0.7441  -3.5488   -9.4129    0.5124
  -3.5323   -9.5719    0.2665  -4.6846   -6.2723  -14.2901  -4.6200   -6.2875  -13.9127
  -4.5424   -6.3000  -13.5366  -4.4616   -6.3139  -13.1619  -4.3770   -6.3272  -12.7911
  -4.2997   -6.3482  -12.4222  -4.2020   -6.3694  -12.0601  -4.1244   -6.3955  -11.6970
  -4.0526   -6.4167  -11.3372  -3.9804   -6.4395  -10.9791  -3.9059   -6.4620  -10.6274
  -3.8361   -6.4935  -10.2773  -3.7672   -6.5246   -9.9298  -3.7057   -6.5527   -9.5876
  -3.6552   -6.5825   -9.2477  -3.6085   -6.6124   -8.9124  -3.5733   -6.6397   -8.5789
  -3.5532   -6.6595   -8.2460  -3.5334   -6.6722   -7.9154  -3.5115   -6.6860   -7.5838
  -3.4976   -6.6910   -7.2540  -3.4830   -6.7011   -6.9273  -3.4733   -6.6925   -6.6020
  -3.4675   -6.6738   -6.2720  -3.4620   -6.6417   -5.9448  -3.4550   -6.6076   -5.6236
  -3.4470   -6.5721   -5.3048  -3.4411   -6.5301   -4.9887  -3.4244   -6.4755   -4.6748
  -3.4049   -6.4281   -4.3587  -3.3671   -6.3787   -4.0493  -3.3193   -6.3329   -3.7339
  -3.2324   -6.2783   -3.4201  -3.1777   -6.2441   -3.1058  -3.1064   -6.2129   -2.7954
  -3.0088   -6.1834   -2.4956  -2.9480   -6.1677   -2.1878  -2.8776   -6.1677   -1.8820
  -2.8030   -6.1759   -1.5755  -2.7226   -6.1853   -1.2683  -2.6322   -6.2196   -0.9642
  -2.5650   -6.2645   -0.6653  -2.5346   -6.3128   -0.3593  -2.5337   -6.3965   -0.0642
  -2.5425   -6.4986    0.2254  -2.5759   -6.6343    0.4999  -2.6308   -6.7967    0.7549
  -2.6977   -6.9901    0.9887  -2.7918   -7.2119    1.1878  -2.8915   -7.4655    1.3396
  -3.0043   -7.7459    1.4114  -3.1051   -8.0315    1.4591  -3.1894   -8.3270    1.4114
  -3.2624   -8.6125    1.3223  -3.3028   -8.8720    1.1677  -3.3244   -9.1033    0.9783
  -3.3243   -9.3035    0.7564  -3.3130   -9.4741    0.5202  -3.2891   -9.6224    0.2691
  -4.6528   -6.0809  -14.1813  -4.5846   -6.0828  -13.8301  -4.5252   -6.1016  -13.4712
  -4.4495   -6.1163  -13.1097  -4.3792   -6.1333  -12.7447  -4.3107   -6.1547  -12.3801
  -4.2346   -6.1760  -12.0170  -4.1592   -6.2037  -11.6567  -4.0791   -6.2251  -11.2942
  -3.9917   -6.2415  -10.9392  -3.9061   -6.2648  -10.5871  -3.8216   -6.2927  -10.2372
  -3.7383   -6.3217   -9.8949  -3.6641   -6.3479   -9.5532  -3.5950   -6.3824   -9.2091
  -3.5312   -6.4165   -8.8745  -3.4742   -6.4525   -8.5423  -3.4266   -6.4848   -8.2139
  -3.3787   -6.5229   -7.8834  -3.3393   -6.5572   -7.5553  -3.3138   -6.5835   -7.2272
  -3.2903   -6.6049   -6.8970  -3.2677   -6.6280   -6.5669  -3.2559   -6.6488   -6.2420
  -3.2509   -6.6568   -5.9209  -3.2459   -6.6623   -5.5976  -3.2473   -6.6527   -5.2757
  -3.2521   -6.6391   -4.9614  -3.2556   -6.6163   -4.6524  -3.2525   -6.5799   -4.3449
  -3.2312   -6.5483   -4.0342  -3.2109   -6.5217   -3.7240  -3.1791   -6.4870   -3.4136
  -3.1317   -6.4578   -3.0993  -3.0910   -6.4294   -2.7881  -3.0477   -6.4056   -2.4743
  -2.9836   -6.3933   -2.1725  -2.9090   -6.3981   -1.8707  -2.8052   -6.4024   -1.5816
  -2.7247   -6.4137   -1.2830  -2.6228   -6.4435   -0.9924  -2.5353   -6.4933   -0.6954
  -2.4872   -6.5371   -0.3987  -2.4521   -6.6064   -0.1043  -2.4456   -6.7078    0.1890
  -2.4427   -6.8245    0.4667  -2.4815   -6.9756    0.7250  -2.5233   -7.1438    0.9768
  -2.6050   -7.3562    1.1903  -2.7009   -7.6034    1.3513  -2.8045   -7.8692    1.4465
  -2.9003   -8.1538    1.4779  -2.9862   -8.4474    1.4461  -3.0515   -8.7248    1.3497
  -3.0996   -8.9830    1.2018  -3.1088   -9.2061    1.0022  -3.0984   -9.3907    0.7753
  -3.0776   -9.5340    0.5268  -3.0412   -9.6720    0.2697  -4.6013   -5.8232  -13.9312
  -4.5601   -5.8779  -13.6799  -4.5013   -5.8922  -13.3427  -4.4490   -5.9137  -12.9950
  -4.3830   -5.9362  -12.6436  -4.3233   -5.9589  -12.2903  -4.2540   -5.9839  -11.9344
  -4.1946   -6.0151  -11.5771  -4.1158   -6.0356  -11.2248  -4.0295   -6.0551  -10.8716
  -3.9573   -6.0793  -10.5216  -3.8597   -6.1029  -10.1756  -3.7686   -6.1222   -9.8322
  -3.6855   -6.1481   -9.4889  -3.6049   -6.1747   -9.1515  -3.5218   -6.2099   -8.8164
  -3.4480   -6.2441   -8.4821  -3.3648   -6.2835   -8.1559  -3.2961   -6.3287   -7.8306
  -3.2296   -6.3749   -7.5073  -3.1753   -6.4207   -7.1830  -3.1291   -6.4631   -6.8567
  -3.0918   -6.5051   -6.5342  -3.0694   -6.5382   -6.2104  -3.0530   -6.5771   -5.8830
  -3.0333   -6.6086   -5.5646  -3.0257   -6.6365   -5.2522  -3.0299   -6.6558   -4.9414
  -3.0383   -6.6597   -4.6326  -3.0426   -6.6543   -4.3224  -3.0428   -6.6622   -4.0144
  -3.0410   -6.6599   -3.7045  -3.0372   -6.6512   -3.3945  -3.0199   -6.6512   -3.0891
  -3.0023   -6.6306   -2.7842  -2.9766   -6.6140   -2.4747  -2.9385   -6.6128   -2.1692
  -2.8912   -6.6244   -1.8684  -2.8107   -6.6319   -1.5755  -2.7330   -6.6504   -1.2835
  -2.6374   -6.6756   -1.0034  -2.5510   -6.7205   -0.7219  -2.4552   -6.7705   -0.4330
  -2.4082   -6.8283   -0.1447  -2.3844   -6.9171    0.1364  -2.3412   -7.0255    0.4131
  -2.3520   -7.1637    0.6865  -2.3699   -7.3157    0.9498  -2.4318   -7.5197    1.1699
  -2.5144   -7.7503    1.3416  -2.6099   -8.0195    1.4527  -2.7018   -8.2985    1.4919
  -2.7839   -8.5799    1.4893  -2.8458   -8.8529    1.3884  -2.8822   -9.0925    1.2136
  -2.8868   -9.3124    1.0281  -2.8749   -9.4793    0.7950  -2.8417   -9.6160    0.5416
  -2.7990   -9.7141    0.2694  -4.5591   -5.5620  -13.6744  -4.5301   -5.6295  -13.4436
  -4.4849   -5.6801  -13.1720  -4.4267   -5.7030  -12.8442  -4.3687   -5.7315  -12.5077
  -4.3171   -5.7575  -12.1634  -4.2691   -5.7831  -11.8171  -4.2153   -5.8160  -11.4682
  -4.1524   -5.8418  -11.1193  -4.0769   -5.8698  -10.7708  -4.0258   -5.9001  -10.4169
  -3.9337   -5.9184  -10.0841  -3.8520   -5.9470   -9.7385  -3.7588   -5.9685   -9.3970
  -3.6614   -5.9913   -9.0614  -3.5661   -6.0178   -8.7291  -3.4717   -6.0473   -8.4032
  -3.3691   -6.0837   -8.0782  -3.2776   -6.1262   -7.7515  -3.1934   -6.1719   -7.4293
  -3.1122   -6.2224   -7.1108  -3.0428   -6.2739   -6.7910  -2.9904   -6.3204   -6.4698
  -2.9422   -6.3668   -6.1494  -2.9007   -6.4209   -5.8366  -2.8587   -6.4763   -5.5214
  -2.8331   -6.5262   -5.2048  -2.8249   -6.5685   -4.8976  -2.8214   -6.6096   -4.5894
  -2.8191   -6.6511   -4.2860  -2.8224   -6.6864   -3.9802  -2.8270   -6.7117   -3.6733
  -2.8272   -6.7419   -3.3732  -2.8239   -6.7545   -3.0741  -2.8169   -6.7596   -2.7729
  -2.8178   -6.7720   -2.4745  -2.8118   -6.8008   -2.1776  -2.7813   -6.8178   -1.8853
  -2.7330   -6.8428   -1.5910  -2.6893   -6.8744   -1.3040  -2.6201   -6.9123   -1.0170
  -2.5343   -6.9515   -0.7447  -2.4700   -7.0026   -0.4618  -2.3782   -7.0538   -0.1858
  -2.3200   -7.1341    0.0862  -2.2672   -7.2347    0.3657  -2.2337   -7.3499    0.6325
  -2.2428   -7.4993    0.8925  -2.2793   -7.6901    1.1172  -2.3394   -7.9064    1.3108
  -2.4123   -8.1609    1.4477  -2.4953   -8.4354    1.5074  -2.5745   -8.7148    1.5097
  -2.6322   -8.9784    1.4081  -2.6518   -9.2102    1.2448  -2.6556   -9.4180    1.0389
  -2.6360   -9.5663    0.7987  -2.5997   -9.6831    0.5437  -2.5553   -9.7651    0.2781
  -4.5163   -5.2995  -13.4162  -4.4898   -5.3793  -13.1997  -4.4462   -5.4403  -12.9476
  -4.4033   -5.4853  -12.6647  -4.3567   -5.5200  -12.3431  -4.3162   -5.5492  -12.0103
  -4.2850   -5.5820  -11.6717  -4.2397   -5.6117  -11.3319  -4.1894   -5.6480  -10.9903
  -4.1294   -5.6775  -10.6459  -4.0719   -5.7054  -10.3013  -3.9990   -5.7389   -9.9630
  -3.9315   -5.7723   -9.6219  -3.8509   -5.8001   -9.2851  -3.7527   -5.8234   -8.9495
  -3.6464   -5.8451   -8.6171  -3.5255   -5.8641   -8.2972  -3.4279   -5.8988   -7.9762
  -3.3267   -5.9393   -7.6577  -3.2228   -5.9760   -7.3385  -3.1309   -6.0208   -7.0218
  -3.0486   -6.0724   -6.7002  -2.9687   -6.1182   -6.3808  -2.8927   -6.1631   -6.0666
  -2.8255   -6.2232   -5.7517  -2.7619   -6.2848   -5.4439  -2.7148   -6.3419   -5.1349
  -2.6762   -6.4060   -4.8319  -2.6489   -6.4706   -4.5341  -2.6272   -6.5401   -4.2329
  -2.6183   -6.6060   -3.9301  -2.6093   -6.6629   -3.6267  -2.6011   -6.7107   -3.3349
  -2.5941   -6.7588   -3.0481  -2.5965   -6.8122   -2.7579  -2.6056   -6.8601   -2.4696
  -2.6085   -6.9047   -2.1851  -2.5959   -6.9542   -1.8990  -2.5886   -7.0180   -1.6177
  -2.5668   -7.0681   -1.3323  -2.5229   -7.1215   -1.0528  -2.4587   -7.1671   -0.7763
  -2.4033   -7.2249   -0.5010  -2.3402   -7.2805   -0.2266  -2.2708   -7.3555    0.0441
  -2.1949   -7.4408    0.3063  -2.1479   -7.5488    0.5776  -2.1400   -7.6916    0.8292
  -2.1394   -7.8645    1.0643  -2.1659   -8.0607    1.2791  -2.2171   -8.2980    1.4295
  -2.2876   -8.5642    1.5108  -2.3582   -8.8434    1.5088  -2.4132   -9.1139    1.4339
  -2.4273   -9.3514    1.2709  -2.4171   -9.5230    1.0543  -2.3906   -9.6534    0.8029
  -2.3528   -9.7563    0.5447  -2.3045   -9.8226    0.2796  -4.4587   -5.0368  -13.1578
  -4.4181   -5.1292  -12.9540  -4.3939   -5.1982  -12.7163  -4.3636   -5.2560  -12.4468
  -4.3440   -5.3020  -12.1552  -4.3153   -5.3385  -11.8362  -4.2802   -5.3733  -11.5096
  -4.2396   -5.4097  -11.1777  -4.2020   -5.4468  -10.8425  -4.1535   -5.4780  -10.5067
  -4.0995   -5.5080  -10.1688  -4.0537   -5.5475   -9.8285  -3.9959   -5.5843   -9.4900
  -3.9289   -5.6167   -9.1530  -3.8332   -5.6494   -8.8240  -3.7362   -5.6767   -8.4938
  -3.6266   -5.7049   -8.1681  -3.5134   -5.7344   -7.8455  -3.4207   -5.7735   -7.5256
  -3.3180   -5.8081   -7.2095  -3.2039   -5.8396   -6.8973  -3.1126   -5.8875   -6.5825
  -3.0218   -5.9253   -6.2687  -2.9304   -5.9717   -5.9548  -2.8418   -6.0249   -5.6525
  -2.7502   -6.0792   -5.3468  -2.6696   -6.1360   -5.0420  -2.6053   -6.2045   -4.7449
  -2.5612   -6.2759   -4.4478  -2.5193   -6.3544   -4.1546  -2.4820   -6.4367   -3.8610
  -2.4392   -6.5195   -3.5691  -2.4078   -6.5918   -3.2777  -2.3822   -6.6705   -2.9952
  -2.3742   -6.7596   -2.7198  -2.3768   -6.8362   -2.4416  -2.3734   -6.9150   -2.1680
  -2.3691   -7.0089   -1.8978  -2.3688   -7.0911   -1.6245  -2.3573   -7.1724   -1.3523
  -2.3371   -7.2599   -1.0817  -2.3020   -7.3404   -0.8068  -2.2489   -7.3937   -0.5337
  -2.1916   -7.4507   -0.2661  -2.1688   -7.5603   -0.0071  -2.1060   -7.6441    0.2531
  -2.0787   -7.7463    0.5119  -2.0578   -7.8997    0.7548  -2.0137   -8.0422    0.9933
  -1.9971   -8.2062    1.2220  -2.0240   -8.4373    1.3990  -2.0786   -8.6959    1.4975
  -2.1429   -8.9744    1.5154  -2.1814   -9.2322    1.4314  -2.1928   -9.4675    1.2832
  -2.1809   -9.6335    1.0577  -2.1445   -9.7372    0.8101  -2.1020   -9.8256    0.5474
  -2.0503   -9.8633    0.2765  -4.3891   -4.7783  -12.8981  -4.3715   -4.8786  -12.7019
  -4.3432   -4.9596  -12.4760  -4.3358   -5.0202  -12.2196  -4.3056   -5.0779  -11.9413
  -4.2778   -5.1223  -11.6496  -4.2537   -5.1622  -11.3321  -4.2256   -5.2032  -11.0093
  -4.1940   -5.2381  -10.6849  -4.1605   -5.2721  -10.3528  -4.1118   -5.3072  -10.0210
  -4.0732   -5.3476   -9.6862  -4.0268   -5.3870   -9.3495  -3.9678   -5.4267   -9.0164
  -3.8954   -5.4632   -8.6864  -3.8131   -5.4940   -8.3556  -3.7175   -5.5381   -8.0284
  -3.6205   -5.5762   -7.7053  -3.5212   -5.6140   -7.3819  -3.4211   -5.6506   -7.0603
  -3.3099   -5.6814   -6.7522  -3.2109   -5.7182   -6.4391  -3.1166   -5.7594   -6.1255
  -3.0256   -5.8010   -5.8142  -2.9190   -5.8440   -5.5219  -2.8101   -5.8840   -5.2244
  -2.7283   -5.9451   -4.9291  -2.6408   -6.0042   -4.6259  -2.5564   -6.0698   -4.3360
  -2.4891   -6.1487   -4.0435  -2.4260   -6.2372   -3.7606  -2.3522   -6.3241   -3.4749
  -2.2928   -6.4061   -3.1933  -2.2434   -6.5007   -2.9134  -2.2172   -6.6051   -2.6419
  -2.1833   -6.7141   -2.3748  -2.1612   -6.8247   -2.1156  -2.1509   -6.9375   -1.8528
  -2.1387   -7.0506   -1.5894  -2.1222   -7.1678   -1.3310  -2.1015   -7.2690   -1.0707
  -2.0728   -7.3870   -0.8243  -2.0384   -7.4932   -0.5685  -2.0246   -7.6137   -0.3091
  -2.0086   -7.7232   -0.0604  -1.9607   -7.8056    0.1986  -1.9386   -7.9162    0.4537
  -1.9167   -8.0595    0.6876  -1.8664   -8.1985    0.9287  -1.8669   -8.3793    1.1362
  -1.8485   -8.5780    1.3331  -1.8817   -8.8271    1.4503  -1.9164   -9.0908    1.5141
  -1.9457   -9.3472    1.4247  -1.9565   -9.5778    1.2905  -1.9304   -9.7286    1.0635
  -1.8958   -9.8308    0.8144  -1.8470   -9.9001    0.5525  -1.7977   -9.9075    0.2749
  -4.3058   -4.5239  -12.6376  -4.2880   -4.6318  -12.4509  -4.2931   -4.7168  -12.2313
  -4.2730   -4.7856  -11.9861  -4.2376   -4.8510  -11.7267  -4.2312   -4.9002  -11.4406
  -4.2076   -4.9506  -11.1429  -4.1732   -4.9943  -10.8300  -4.1696   -5.0302  -10.5099
  -4.1410   -5.0693  -10.1875  -4.1037   -5.1060   -9.8625  -4.0772   -5.1468   -9.5315
  -4.0377   -5.1824   -9.2023  -3.9862   -5.2303   -8.8717  -3.9237   -5.2706   -8.5425
  -3.8638   -5.3166   -8.2116  -3.7905   -5.3570   -7.8857  -3.6992   -5.3988   -7.5615
  -3.6168   -5.4479   -7.2381  -3.5015   -5.4719   -6.9212  -3.4221   -5.5248   -6.6016
  -3.3282   -5.5586   -6.2926  -3.2418   -5.6056   -5.9755  -3.1449   -5.6483   -5.6694
  -3.0581   -5.7014   -5.3559  -2.9342   -5.7285   -5.0761  -2.8329   -5.7911   -4.7757
  -2.7378   -5.8335   -4.4894  -2.6398   -5.9018   -4.1935  -2.5503   -5.9654   -3.9040
  -2.4586   -6.0474   -3.6158  -2.3746   -6.1286   -3.3408  -2.2875   -6.2093   -3.0579
  -2.2071   -6.3035   -2.7777  -2.1377   -6.4165   -2.5196  -2.0696   -6.5371   -2.2589
  -2.0301   -6.6609   -1.9999  -1.9967   -6.7870   -1.7461  -1.9620   -6.9186   -1.4985
  -1.9251   -7.0539   -1.2577  -1.8792   -7.2031   -1.0200  -1.8332   -7.3492   -0.7885
  -1.8054   -7.4924   -0.5575  -1.7932   -7.6316   -0.3115  -1.7770   -7.7776   -0.0833
  -1.7545   -7.9023    0.1630  -1.7370   -8.0262    0.4154  -1.7311   -8.1879    0.6307
  -1.7051   -8.3445    0.8607  -1.6852   -8.5047    1.0819  -1.6679   -8.6946    1.2748
  -1.6679   -8.9253    1.4073  -1.6853   -9.1841    1.4908  -1.7074   -9.4407    1.4142
  -1.7007   -9.6651    1.2894  -1.6813   -9.8177    1.0645  -1.6375   -9.9032    0.8154
  -1.5948   -9.9458    0.5535  -1.5442   -9.9361    0.2774  -4.2546   -4.2709  -12.3707
  -4.2299   -4.3877  -12.1906  -4.1978   -4.4830  -11.9864  -4.1790   -4.5639  -11.7538
  -4.1558   -4.6299  -11.4982  -4.1380   -4.6857  -11.2287  -4.1203   -4.7401  -10.9413
  -4.1079   -4.7861  -10.6402  -4.0922   -4.8285  -10.3312  -4.0854   -4.8656  -10.0127
  -4.0538   -4.9089   -9.6952  -4.0290   -4.9461   -9.3722  -4.0151   -4.9860   -9.0435
  -3.9905   -5.0262   -8.7164  -3.9404   -5.0741   -8.3933  -3.8809   -5.1298   -8.0680
  -3.8205   -5.1706   -7.7401  -3.7476   -5.2168   -7.4183  -3.6723   -5.2591   -7.1015
  -3.5713   -5.2926   -6.7843  -3.4992   -5.3425   -6.4568  -3.4435   -5.3960   -6.1363
  -3.3478   -5.4352   -5.8251  -3.2450   -5.4784   -5.5145  -3.1663   -5.5318   -5.2112
  -3.0625   -5.5849   -4.9093  -2.9649   -5.6440   -4.6145  -2.8644   -5.7009   -4.3169
  -2.7537   -5.7424   -4.0392  -2.6691   -5.8156   -3.7480  -2.5791   -5.8991   -3.4664
  -2.4724   -5.9683   -3.1802  -2.3703   -6.0438   -2.9003  -2.2778   -6.1371   -2.6220
  -2.1714   -6.2421   -2.3527  -2.0778   -6.3507   -2.1026  -2.0186   -6.4742   -1.8518
  -1.9346   -6.6022   -1.6016  -1.8635   -6.7451   -1.3649  -1.7965   -6.8977   -1.1308
  -1.7221   -7.0606   -0.9164  -1.6471   -7.2313   -0.6997  -1.6029   -7.3967   -0.4772
  -1.5793   -7.5589   -0.2514  -1.5482   -7.7193   -0.0271  -1.5229   -7.8779    0.1999
  -1.5018   -8.0567    0.4103  -1.5028   -8.2397    0.6173  -1.4940   -8.4088    0.8359
  -1.4845   -8.5832    1.0491  -1.4672   -8.7875    1.2201  -1.4430   -9.0031    1.3809
  -1.4484   -9.2629    1.4452  -1.4484   -9.5191    1.4397  -1.4414   -9.7183    1.2787
  -1.4157   -9.8636    1.0677  -1.3741   -9.9492    0.8211  -1.3327   -9.9612    0.5501
  -1.2907   -9.9662    0.2788  -4.1477   -4.0313  -12.1122  -4.1239   -4.1538  -11.9383
  -4.0838   -4.2586  -11.7445  -4.0752   -4.3426  -11.5186  -4.0645   -4.4091  -11.2732
  -4.0359   -4.4766  -11.0068  -4.0253   -4.5306  -10.7303  -4.0308   -4.5751  -10.4405
  -4.0170   -4.6217  -10.1395  -4.0109   -4.6624   -9.8311  -3.9986   -4.7009   -9.5148
  -3.9777   -4.7429   -9.2007  -3.9755   -4.7855   -8.8803  -3.9465   -4.8320   -8.5556
  -3.9207   -4.8858   -8.2335  -3.8791   -4.9309   -7.9123  -3.8259   -4.9770   -7.5934
  -3.7628   -5.0157   -7.2736  -3.7059   -5.0691   -6.9494  -3.6489   -5.1157   -6.6271
  -3.5769   -5.1647   -6.3087  -3.5159   -5.2142   -5.9818  -3.4254   -5.2574   -5.6661
  -3.3337   -5.2999   -5.3602  -3.2653   -5.3680   -5.0516  -3.1932   -5.4376   -4.7387
  -3.1057   -5.5069   -4.4428  -2.9945   -5.5525   -4.1484  -2.9045   -5.6290   -3.8536
  -2.7938   -5.6853   -3.5724  -2.6857   -5.7522   -3.2892  -2.5880   -5.8347   -3.0012
  -2.5119   -5.9284   -2.7192  -2.3891   -6.0032   -2.4483  -2.2894   -6.1055   -2.1857
  -2.1748   -6.2111   -1.9254  -2.0643   -6.3172   -1.6693  -1.9518   -6.4348   -1.4276
  -1.8677   -6.5825   -1.1887  -1.7790   -6.7332   -0.9642  -1.6902   -6.9045   -0.7458
  -1.5927   -7.0665   -0.5333  -1.5004   -7.2427   -0.3240  -1.4258   -7.4269   -0.1251
  -1.3657   -7.6090    0.0809  -1.3199   -7.8037    0.2842  -1.2783   -8.0187    0.4627
  -1.2788   -8.2071    0.6700  -1.2717   -8.4093    0.8641  -1.2671   -8.6160    1.0490
  -1.2469   -8.8449    1.1977  -1.2241   -9.0545    1.3618  -1.2110   -9.2944    1.4475
  -1.1970   -9.5599    1.4440  -1.1766   -9.7472    1.2710  -1.1495   -9.8983    1.0660
  -1.1115   -9.9724    0.8134  -1.0732   -9.9874    0.5490  -1.0368   -9.9635    0.2750
  -4.0696   -3.7936  -11.8417  -3.9857   -3.9250  -11.6943  -3.9623   -4.0373  -11.4993
  -3.9609   -4.1198  -11.2875  -3.9507   -4.1963  -11.0438  -3.9345   -4.2618  -10.7860
  -3.9365   -4.3144  -10.5165  -3.9279   -4.3690  -10.2385  -3.9234   -4.4175   -9.9433
  -3.9208   -4.4605   -9.6438  -3.9222   -4.4997   -9.3318  -3.9178   -4.5405   -9.0150
  -3.9036   -4.5887   -8.7037  -3.8963   -4.6310   -8.3884  -3.8887   -4.6788   -8.0698
  -3.8564   -4.7363   -7.7532  -3.8268   -4.7775   -7.4337  -3.7846   -4.8234   -7.1150
  -3.7334   -4.8713   -6.7923  -3.6667   -4.9216   -6.4734  -3.6045   -4.9675   -6.1529
  -3.5474   -5.0179   -5.8297  -3.4826   -5.0716   -5.5135  -3.4104   -5.1285   -5.1949
  -3.3345   -5.1875   -4.8811  -3.2751   -5.2545   -4.5767  -3.2004   -5.3264   -4.2746
  -3.1153   -5.3980   -3.9743  -3.0171   -5.4681   -3.6872  -2.8961   -5.5288   -3.3936
  -2.8036   -5.6118   -3.1097  -2.7066   -5.6979   -2.8276  -2.6249   -5.7943   -2.5430
  -2.5125   -5.8743   -2.2618  -2.4072   -5.9859   -2.0029  -2.2823   -6.0841   -1.7376
  -2.1624   -6.1909   -1.4786  -2.0403   -6.3132   -1.2274  -1.9419   -6.4532   -0.9963
  -1.8382   -6.6082   -0.7681  -1.7368   -6.7706   -0.5518  -1.5984   -6.9234   -0.3362
  -1.4916   -7.0960   -0.1390  -1.3811   -7.2787    0.0551  -1.2756   -7.4719    0.2458
  -1.1837   -7.6892    0.4199  -1.1310   -7.8987    0.6034  -1.1243   -8.1069    0.7946
  -1.0995   -8.3283    0.9799  -1.0611   -8.5712    1.1205  -1.0415   -8.8025    1.2667
  -1.0071   -9.0474    1.3932  -0.9750   -9.3098    1.4558  -0.9425   -9.5637    1.4442
  -0.9160   -9.7545    1.2706  -0.8783   -9.8990    1.0554  -0.8457   -9.9694    0.8099
  -0.8148   -9.9929    0.5423  -0.7799   -9.9695    0.2722  -3.9798   -3.5542  -11.5784
  -3.8994   -3.6864  -11.4358  -3.8592   -3.8019  -11.2543  -3.8749   -3.8964  -11.0422
  -3.8618   -3.9688  -10.8097  -3.8351   -4.0435  -10.5634  -3.8181   -4.1110  -10.3006
  -3.8112   -4.1689  -10.0239  -3.8343   -4.2113   -9.7432  -3.8361   -4.2582   -9.4449
  -3.8469   -4.2995   -9.1454  -3.8461   -4.3414   -8.8387  -3.8393   -4.3825   -8.5221
  -3.8339   -4.4305   -8.2097  -3.8200   -4.4797   -7.8976  -3.8189   -4.5261   -7.5796
  -3.8002   -4.5754   -7.2672  -3.7659   -4.6206   -6.9520  -3.7176   -4.6713   -6.6382
  -3.6674   -4.7160   -6.3136  -3.6253   -4.7711   -5.9927  -3.5786   -4.8209   -5.6698
  -3.5154   -4.8789   -5.3517  -3.4517   -4.9368   -5.0313  -3.3926   -5.0004   -4.7191
  -3.3257   -5.0657   -4.4083  -3.2496   -5.1391   -4.1013  -3.1769   -5.2217   -3.8062
  -3.0827   -5.2924   -3.4999  -2.9937   -5.3736   -3.2139  -2.8903   -5.4447   -2.9255
  -2.7972   -5.5440   -2.6414  -2.7167   -5.6404   -2.3583  -2.6302   -5.7462   -2.0770
  -2.4964   -5.8473   -1.8113  -2.3700   -5.9390   -1.5526  -2.2615   -6.0675   -1.2919
  -2.1468   -6.2037   -1.0388  -2.0339   -6.3509   -0.7900  -1.9191   -6.5043   -0.5552
  -1.8046   -6.6663   -0.3302  -1.6808   -6.8159   -0.1262  -1.5429   -6.9858    0.0670
  -1.4047   -7.1569    0.2525  -1.2878   -7.3539    0.4398  -1.1839   -7.5597    0.6112
  -1.0977   -7.7645    0.7897  -1.0530   -7.9932    0.9698  -0.9778   -8.2382    1.1259
  -0.9071   -8.4938    1.2528  -0.8747   -8.7424    1.3903  -0.8021   -9.0085    1.4447
  -0.7490   -9.2798    1.4799  -0.6906   -9.5400    1.4332  -0.6539   -9.7331    1.2657
  -0.6136   -9.8787    1.0625  -0.5856   -9.9646    0.8029  -0.5536   -9.9770    0.5435
  -0.5248   -9.9897    0.2747  -3.8926   -3.3173  -11.3139  -3.8174   -3.4503  -11.1774
  -3.7835   -3.5678  -11.0038  -3.7561   -3.6707  -10.8036  -3.7502   -3.7548  -10.5782
  -3.7234   -3.8347  -10.3353  -3.7060   -3.9051  -10.0792  -3.7133   -3.9626   -9.8070
  -3.7265   -4.0097   -9.5257  -3.7229   -4.0610   -9.2477  -3.7171   -4.1136   -8.9540
  -3.7306   -4.1525   -8.6488  -3.7496   -4.1929   -8.3416  -3.7613   -4.2311   -8.0263
  -3.7598   -4.2738   -7.7101  -3.7694   -4.3178   -7.4076  -3.7618   -4.3626   -7.0924
  -3.7314   -4.4147   -6.7823  -3.7083   -4.4623   -6.4676  -3.6587   -4.5087   -6.1558
  -3.6158   -4.5626   -5.8330  -3.5824   -4.6179   -5.5143  -3.5255   -4.6740   -5.1951
  -3.4735   -4.7314   -4.8743  -3.4120   -4.7994   -4.5561  -3.3536   -4.8722   -4.2391
  -3.2737   -4.9454   -3.9296  -3.1909   -5.0231   -3.6312  -3.1022   -5.1003   -3.3400
  -3.0282   -5.1807   -3.0376  -2.9462   -5.2704   -2.7469  -2.8479   -5.3603   -2.4657
  -2.7640   -5.4692   -2.1721  -2.6564   -5.5770   -1.8935  -2.5687   -5.6962   -1.6148
  -2.4788   -5.8214   -1.3525  -2.3536   -5.9469   -1.0958  -2.2475   -6.0901   -0.8437
  -2.1385   -6.2463   -0.5886  -2.0105   -6.3924   -0.3552  -1.8888   -6.5431   -0.1312
  -1.7497   -6.7144    0.0787  -1.6101   -6.8977    0.2786  -1.4743   -7.0665    0.4663
  -1.3368   -7.2567    0.6476  -1.2034   -7.4549    0.8215  -1.0779   -7.6645    0.9880
  -0.9925   -7.9086    1.1560  -0.8967   -8.1579    1.3044  -0.7896   -8.4149    1.4091
  -0.7114   -8.6861    1.5164  -0.6108   -8.9507    1.5403  -0.5301   -9.2192    1.5204
  -0.4590   -9.4700    1.4402  -0.4005   -9.6799    1.2864  -0.3582   -9.8470    1.0721
  -0.3281   -9.9330    0.8217  -0.2948   -9.9609    0.5489  -0.2693   -9.9740    0.2776
  -3.7844   -3.0803  -11.0630  -3.6958   -3.2235  -10.9329  -3.6858   -3.3410  -10.7492
  -3.6322   -3.4554  -10.5640  -3.6417   -3.5367  -10.3424  -3.6141   -3.6254  -10.1084
  -3.6072   -3.6956   -9.8557  -3.5900   -3.7624   -9.5958  -3.6027   -3.8126   -9.3161
  -3.6155   -3.8613   -9.0354  -3.6207   -3.9113   -8.7510  -3.6275   -3.9648   -8.4596
  -3.6286   -4.0093   -8.1519  -3.6524   -4.0414   -7.8536  -3.6628   -4.0809   -7.5386
  -3.6902   -4.1107   -7.2294  -3.6920   -4.1577   -6.9175  -3.6877   -4.1984   -6.6046
  -3.6776   -4.2462   -6.2941  -3.6137   -4.3009   -5.9815  -3.5885   -4.3526   -5.6742
  -3.5489   -4.4096   -5.3512  -3.5128   -4.4610   -5.0330  -3.4617   -4.5285   -4.7116
  -3.4118   -4.5996   -4.3960  -3.3544   -4.6704   -4.0843  -3.2843   -4.7423   -3.7712
  -3.2032   -4.8201   -3.4666  -3.1250   -4.9059   -3.1699  -3.0421   -4.9892   -2.8702
  -2.9613   -5.0830   -2.5690  -2.8785   -5.1832   -2.2709  -2.8001   -5.2988   -1.9847
  -2.7230   -5.4209   -1.7016  -2.6324   -5.5491   -1.4280  -2.5292   -5.6755   -1.1507
  -2.4172   -5.8117   -0.8949  -2.2968   -5.9538   -0.6399  -2.1779   -6.0965   -0.3942
  -2.0630   -6.2577   -0.1572  -1.9174   -6.4202    0.0721  -1.7614   -6.5842    0.2765
  -1.6386   -6.7777    0.4795  -1.4993   -6.9642    0.6812  -1.3914   -7.1765    0.8721
  -1.2394   -7.3781    1.0378  -1.0854   -7.5837    1.1927  -0.9396   -7.8188    1.3403
  -0.8011   -8.0699    1.4687  -0.6717   -8.3322    1.5633  -0.5576   -8.6071    1.6324
  -0.4279   -8.8875    1.6456  -0.3234   -9.1531    1.5765  -0.2320   -9.3929    1.4530
  -0.1626   -9.6132    1.2890  -0.1127   -9.7842    1.0761  -0.0747   -9.8948    0.8229
  -0.0397   -9.9604    0.5598  -0.0173   -9.9702    0.2802  -3.6512   -2.8493  -10.8168
  -3.5787   -2.9912  -10.6785  -3.5529   -3.1223  -10.5155  -3.5404   -3.2225  -10.3180
  -3.5256   -3.3272  -10.1067  -3.5132   -3.4118   -9.8726  -3.5082   -3.4835   -9.6319
  -3.4864   -3.5566   -9.3773  -3.4828   -3.6183   -9.1102  -3.4900   -3.6719   -8.8259
  -3.5065   -3.7201   -8.5472  -3.5153   -3.7713   -8.2579  -3.5321   -3.8141   -7.9656
  -3.5466   -3.8553   -7.6624  -3.5690   -3.8794   -7.3604  -3.5854   -3.9199   -7.0536
  -3.5929   -3.9538   -6.7364  -3.6066   -3.9925   -6.4277  -3.5873   -4.0354   -6.1178
  -3.5494   -4.0933   -5.8099  -3.5412   -4.1416   -5.4965  -3.5144   -4.1976   -5.1870
  -3.4821   -4.2582   -4.8690  -3.4395   -4.3238   -4.5521  -3.3923   -4.3926   -4.2350
  -3.3361   -4.4636   -3.9271  -3.2715   -4.5383   -3.6141  -3.1852   -4.6189   -3.3066
  -3.1064   -4.7093   -3.0034  -3.0356   -4.7984   -2.6988  -2.9491   -4.8913   -2.3983
  -2.8624   -5.0003   -2.1011  -2.7809   -5.1169   -1.8071  -2.6984   -5.2449   -1.5232
  -2.6013   -5.3762   -1.2472  -2.5051   -5.5005   -0.9739  -2.4035   -5.6385   -0.7107
  -2.2918   -5.7808   -0.4617  -2.1669   -5.9334   -0.2042  -2.0519   -6.1109    0.0347
  -1.9179   -6.2813    0.2655  -1.7817   -6.4661    0.4823  -1.6314   -6.6553    0.6857
  -1.4768   -6.8418    0.8849  -1.3128   -7.0424    1.0425  -1.1786   -7.2606    1.2224
  -1.0186   -7.4868    1.3815  -0.8537   -7.7212    1.5058  -0.6875   -7.9709    1.6091
  -0.5274   -8.2436    1.6837  -0.3816   -8.5298    1.7190  -0.2386   -8.8141    1.7096
  -0.1121   -9.0766    1.6096  -0.0125   -9.3141    1.4695   0.0689   -9.5383    1.2995
   0.1249   -9.7124    1.0733   0.1719   -9.8431    0.8290   0.2131   -9.9364    0.5664
   0.2338   -9.9481    0.2813  -3.5329   -2.6239  -10.5696  -3.4491   -2.7667  -10.4406
  -3.4315   -2.9038  -10.2785  -3.4309   -3.0082  -10.0720  -3.4202   -3.1082   -9.8703
  -3.3892   -3.2042   -9.6466  -3.3713   -3.2866   -9.4056  -3.3806   -3.3481   -9.1546
  -3.3735   -3.4171   -8.8949  -3.3942   -3.4693   -8.6232  -3.3869   -3.5342   -8.3373
  -3.3805   -3.5865   -8.0600  -3.4152   -3.6286   -7.7644  -3.4404   -3.6575   -7.4699
  -3.4666   -3.6911   -7.1739  -3.4682   -3.7359   -6.8666  -3.5037   -3.7530   -6.5579
  -3.5131   -3.7846   -6.2491  -3.4974   -3.8332   -5.9431  -3.5204   -3.8719   -5.6323
  -3.4967   -3.9272   -5.3244  -3.4547   -3.9933   -5.0088  -3.4174   -4.0542   -4.6962
  -3.3809   -4.1141   -4.3906  -3.3350   -4.1805   -4.0753  -3.2862   -4.2555   -3.7625
  -3.2062   -4.3354   -3.4573  -3.1328   -4.4185   -3.1493  -3.0579   -4.5062   -2.8442
  -2.9808   -4.5983   -2.5483  -2.8927   -4.7003   -2.2490  -2.8077   -4.8089   -1.9522
  -2.7249   -4.9303   -1.6610  -2.6340   -5.0492   -1.3727  -2.5372   -5.1742   -1.1023
  -2.4400   -5.3190   -0.8297  -2.3364   -5.4656   -0.5481  -2.2332   -5.6192   -0.2838
  -2.1068   -5.7752   -0.0345  -1.9774   -5.9554    0.1981  -1.8445   -6.1262    0.4358
  -1.7065   -6.3143    0.6440  -1.5567   -6.5013    0.8481  -1.3962   -6.7015    1.0477
  -1.2320   -6.9189    1.2204  -1.0651   -7.1416    1.3731  -0.8887   -7.3714    1.5138
  -0.7083   -7.6190    1.6261  -0.5251   -7.8841    1.7178  -0.3527   -8.1558    1.7582
  -0.1997   -8.4393    1.7832  -0.0465   -8.7230    1.7424   0.0866   -8.9831    1.6510
   0.2022   -9.2394    1.5018   0.2937   -9.4598    1.3089   0.3560   -9.6358    1.0755
   0.4152   -9.7853    0.8346   0.4558   -9.8934    0.5669   0.4877   -9.9305    0.2857
  -3.4055   -2.3955  -10.3146  -3.3423   -2.5492  -10.1859  -3.3062   -2.6863  -10.0305
  -3.3000   -2.7958   -9.8410  -3.2879   -2.8986   -9.6335  -3.2683   -2.9968   -9.4196
  -3.2742   -3.0747   -9.1811  -3.2498   -3.1529   -8.9325  -3.2549   -3.2178   -8.6770
  -3.2654   -3.2862   -8.4143  -3.2766   -3.3376   -8.1349  -3.2908   -3.3818   -7.8519
  -3.3182   -3.4243   -7.5762  -3.3369   -3.4608   -7.2817  -3.3574   -3.5035   -6.9816
  -3.3583   -3.5408   -6.6889  -3.3808   -3.5612   -6.3761  -3.3878   -3.5998   -6.0729
  -3.4065   -3.6269   -5.7665  -3.4093   -3.6696   -5.4616  -3.4020   -3.7243   -5.1521
  -3.3683   -3.7850   -4.8402  -3.3348   -3.8421   -4.5255  -3.2956   -3.9036   -4.2152
  -3.2425   -3.9760   -3.9143  -3.1825   -4.0546   -3.6107  -3.1239   -4.1305   -3.3039
  -3.0586   -4.2124   -2.9963  -2.9827   -4.3040   -2.6887  -2.8921   -4.4071   -2.3889
  -2.8058   -4.5126   -2.0966  -2.7135   -4.6225   -1.8028  -2.6154   -4.7458   -1.5185
  -2.5306   -4.8604   -1.2326  -2.4262   -4.9983   -0.9533  -2.3261   -5.1507   -0.6892
  -2.2078   -5.3040   -0.4208  -2.0998   -5.4569   -0.1615  -1.9747   -5.6204    0.0883
  -1.8466   -5.7925    0.3324  -1.7012   -5.9745    0.5514  -1.5723   -6.1681    0.7881
  -1.4111   -6.3646    0.9867  -1.2438   -6.5711    1.1594  -1.0788   -6.7895    1.3290
  -0.8939   -7.0255    1.4603  -0.7125   -7.2639    1.5905  -0.5342   -7.5188    1.7069
  -0.3462   -7.7831    1.7751  -0.1656   -8.0627    1.7989  -0.0049   -8.3467    1.8114
   0.1504   -8.6272    1.7619   0.2937   -8.9018    1.6606   0.4131   -9.1570    1.5118
   0.5138   -9.3798    1.3167   0.5893   -9.5659    1.0878   0.6490   -9.7245    0.8424
   0.6991   -9.8411    0.5774   0.7361   -9.9036    0.2891  -3.2521   -2.1747  -10.0695
  -3.1883   -2.3346   -9.9549  -3.1792   -2.4707   -9.7851  -3.1483   -2.5924   -9.6096
  -3.1522   -2.6931   -9.4058  -3.1459   -2.7892   -9.1929  -3.1470   -2.8752   -8.9641
  -3.1437   -2.9458   -8.7145  -3.1537   -3.0174   -8.4612  -3.1677   -3.0796   -8.2011
  -3.1886   -3.1285   -7.9348  -3.1934   -3.1892   -7.6585  -3.1965   -3.2281   -7.3678
  -3.2340   -3.2570   -7.0947  -3.2410   -3.3032   -6.8001  -3.2429   -3.3443   -6.5005
  -3.2602   -3.3684   -6.2021  -3.2753   -3.3969   -5.8933  -3.2809   -3.4333   -5.5866
  -3.2894   -3.4713   -5.2854  -3.2872   -3.5220   -4.9774  -3.2543   -3.5805   -4.6738
  -3.2362   -3.6301   -4.3641  -3.1922   -3.6947   -4.0550  -3.1327   -3.7768   -3.7505
  -3.0733   -3.8531   -3.4491  -3.0045   -3.9349   -3.1515  -2.9326   -4.0216   -2.8478
  -2.8561   -4.1199   -2.5447  -2.7742   -4.2230   -2.2437  -2.6850   -4.3269   -1.9479
  -2.5894   -4.4400   -1.6575  -2.5034   -4.5600   -1.3668  -2.4121   -4.6835   -1.0858
  -2.3090   -4.8326   -0.8162  -2.1850   -4.9878   -0.5516  -2.0705   -5.1449   -0.2931
  -1.9561   -5.2969   -0.0299  -1.8301   -5.4655    0.2152  -1.6898   -5.6447    0.4428
  -1.5489   -5.8352    0.6723  -1.4089   -6.0285    0.8970  -1.2416   -6.2327    1.0834
  -1.0755   -6.4525    1.2635  -0.8953   -6.6827    1.4264  -0.7098   -6.9204    1.5445
  -0.5170   -7.1712    1.6441  -0.3417   -7.4189    1.7565  -0.1562   -7.6923    1.8213
   0.0280   -7.9721    1.8276   0.1968   -8.2517    1.8151   0.3513   -8.5385    1.7708
   0.4983   -8.8117    1.6564   0.6245   -9.0612    1.5067   0.7282   -9.2956    1.3219
   0.8165   -9.4935    1.0866   0.8828   -9.6611    0.8455   0.9366   -9.7819    0.5739
   0.9793   -9.8714    0.2893  -3.1004   -1.9633   -9.8541  -3.0699   -2.1230   -9.7088
  -3.0360   -2.2602   -9.5504  -2.9952   -2.3949   -9.3858  -3.0036   -2.4927   -9.1832
  -3.0029   -2.5986   -8.9679  -2.9941   -2.6903   -8.7455  -3.0034   -2.7639   -8.5063
  -3.0209   -2.8283   -8.2528  -3.0488   -2.8856   -7.9956  -3.0703   -2.9352   -7.7273
  -3.0898   -2.9803   -7.4642  -3.0914   -3.0255   -7.1866  -3.0986   -3.0684   -6.8934
  -3.1263   -3.1130   -6.6130  -3.1254   -3.1358   -6.3170  -3.1435   -3.1676   -6.0208
  -3.1548   -3.2019   -5.7212  -3.1761   -3.2241   -5.4113  -3.1674   -3.2718   -5.1062
  -3.1677   -3.3111   -4.8068  -3.1377   -3.3733   -4.5055  -3.1061   -3.4293   -4.1972
  -3.0600   -3.5048   -3.8927  -2.9977   -3.5795   -3.5973  -2.9322   -3.6642   -3.2931
  -2.8540   -3.7544   -3.0034  -2.7926   -3.8455   -2.7050  -2.7221   -3.9418   -2.4038
  -2.6417   -4.0381   -2.1067  -2.5547   -4.1407   -1.8097  -2.4681   -4.2503   -1.5116
  -2.3788   -4.3736   -1.2285  -2.2724   -4.5177   -0.9515  -2.1691   -4.6660   -0.6780
  -2.0589   -4.8168   -0.4124  -1.9300   -4.9778   -0.1563  -1.7955   -5.1413    0.0994
  -1.6571   -5.3185    0.3255  -1.5195   -5.5099    0.5544  -1.3751   -5.6979    0.7792
  -1.2197   -5.8993    0.9892  -1.0578   -6.1098    1.1811  -0.8762   -6.3457    1.3274
  -0.6999   -6.5687    1.4883  -0.5176   -6.8138    1.6171  -0.3271   -7.0622    1.7055
  -0.1397   -7.3300    1.7870   0.0472   -7.6062    1.8338   0.2271   -7.8825    1.8397
   0.3983   -8.1677    1.8222   0.5570   -8.4510    1.7594   0.7059   -8.7261    1.6499
   0.8401   -8.9842    1.4986   0.9498   -9.2195    1.3158   1.0393   -9.4227    1.0932
   1.1170   -9.5969    0.8417   1.1714   -9.7190    0.5663   1.2219   -9.8304    0.2861
  -2.9288   -1.7550   -9.6114  -2.8940   -1.9188   -9.4866  -2.8733   -2.0699   -9.3317
  -2.8418   -2.2030   -9.1605  -2.8628   -2.3045   -8.9508  -2.8351   -2.4273   -8.7561
  -2.8441   -2.5106   -8.5287  -2.8616   -2.5792   -8.2861  -2.8901   -2.6392   -8.0430
  -2.9147   -2.6990   -7.7941  -2.9338   -2.7461   -7.5266  -2.9539   -2.7905   -7.2585
  -2.9781   -2.8310   -6.9906  -2.9928   -2.8702   -6.7069  -3.0031   -2.8929   -6.4220
  -3.0214   -2.9254   -6.1418  -3.0465   -2.9466   -5.8412  -3.0476   -2.9963   -5.5439
  -3.0367   -3.0351   -5.2413  -3.0091   -3.0846   -4.9347  -3.0123   -3.1235   -4.6305
  -2.9812   -3.1829   -4.3363  -2.9543   -3.2447   -4.0360  -2.9012   -3.3190   -3.7380
  -2.8317   -3.4033   -3.4434  -2.7627   -3.4895   -3.1491  -2.7027   -3.5710   -2.8440
  -2.6477   -3.6641   -2.5481  -2.5668   -3.7649   -2.2578  -2.4824   -3.8656   -1.9698
  -2.3813   -3.9809   -1.6866  -2.2893   -4.0956   -1.3953  -2.1930   -4.2268   -1.1084
  -2.0934   -4.3623   -0.8376  -1.9818   -4.5164   -0.5690  -1.8598   -4.6734   -0.3104
  -1.7379   -4.8361   -0.0640  -1.6050   -5.0054    0.1845  -1.4640   -5.1902    0.4229
  -1.3116   -5.3844    0.6378  -1.1680   -5.5777    0.8517  -1.0165   -5.7844    1.0523
  -0.8499   -6.0074    1.2287  -0.6640   -6.2437    1.3850  -0.4733   -6.4852    1.5022
  -0.2979   -6.7235    1.6298  -0.1137   -6.9766    1.7322   0.0717   -7.2467    1.7925
   0.2515   -7.5175    1.8394   0.4335   -7.7987    1.8278   0.6033   -8.0846    1.8173
   0.7677   -8.3696    1.7422   0.9181   -8.6459    1.6306   1.0527   -8.9036    1.4794
   1.1723   -9.1428    1.3030   1.2678   -9.3589    1.0880   1.3494   -9.5353    0.8337
   1.4119   -9.6702    0.5631   1.4660   -9.8010    0.2896  -2.7330   -1.5639   -9.3880
  -2.7222   -1.7227   -9.2455  -2.7174   -1.8719   -9.0958  -2.6974   -2.0192   -8.9392
  -2.6768   -2.1474   -8.7500  -2.6724   -2.2481   -8.5368  -2.6781   -2.3406   -8.3199
  -2.7104   -2.4037   -8.0846  -2.7364   -2.4673   -7.8342  -2.7643   -2.5189   -7.5882
  -2.8027   -2.5516   -7.3337  -2.8263   -2.5971   -7.0651  -2.8423   -2.6348   -6.7905
  -2.8431   -2.6800   -6.5301  -2.8682   -2.7052   -6.2407  -2.9074   -2.7231   -5.9577
  -2.8949   -2.7739   -5.6628  -2.9090   -2.7997   -5.3646  -2.8801   -2.8432   -5.0715
  -2.8806   -2.8722   -4.7706  -2.8512   -2.9267   -4.4682  -2.8235   -2.9906   -4.1725
  -2.7721   -3.0714   -3.8842  -2.7254   -3.1425   -3.5902  -2.6632   -3.2283   -3.2991
  -2.5963   -3.3136   -2.9998  -2.5208   -3.4055   -2.7134  -2.4612   -3.5034   -2.4237
  -2.3793   -3.5977   -2.1301  -2.2914   -3.7159   -1.8539  -2.2060   -3.8226   -1.5632
  -2.1129   -3.9371   -1.2780  -2.0090   -4.0716   -0.9974  -1.9008   -4.2188   -0.7259
  -1.7885   -4.3679   -0.4581  -1.6705   -4.5282   -0.2094  -1.5500   -4.6998    0.0398
  -1.4128   -4.8720    0.2793  -1.2722   -5.0514    0.5104  -1.1086   -5.2476    0.7172
  -0.9581   -5.4576    0.9220  -0.8043   -5.6775    1.1144  -0.6364   -5.9063    1.2797
  -0.4467   -6.1391    1.4112  -0.2631   -6.3804    1.5498  -0.0811   -6.6274    1.6635
   0.0978   -6.8895    1.7523   0.2863   -7.1665    1.7964   0.4724   -7.4441    1.8428
   0.6502   -7.7235    1.8292   0.8185   -8.0064    1.7938   0.9794   -8.2905    1.7221
   1.1290   -8.5640    1.6011   1.2736   -8.8246    1.4620   1.3929   -9.0697    1.2914
   1.4956   -9.2889    1.0740   1.5744   -9.4662    0.8285   1.6510   -9.6258    0.5625
   1.7099   -9.7737    0.2871  -2.5460   -1.3734   -9.1400  -2.5104   -1.5455   -9.0291
  -2.5111   -1.7088   -8.8903  -2.4950   -1.8555   -8.7246  -2.4925   -1.9831   -8.5468
  -2.5006   -2.0836   -8.3337  -2.5216   -2.1693   -8.1099  -2.5536   -2.2432   -7.8786
  -2.5809   -2.3013   -7.6344  -2.6063   -2.3447   -7.3818  -2.6385   -2.3830   -7.1283
  -2.6755   -2.4046   -6.8746  -2.7106   -2.4307   -6.6127  -2.7224   -2.4704   -6.3313
  -2.7396   -2.5042   -6.0534  -2.7532   -2.5323   -5.7736  -2.7461   -2.5738   -5.4902
  -2.7344   -2.6124   -5.2006  -2.7244   -2.6405   -4.9030  -2.7053   -2.6891   -4.6031
  -2.6813   -2.7452   -4.3074  -2.6388   -2.8128   -4.0095  -2.5937   -2.8918   -3.7225
  -2.5425   -2.9751   -3.4380  -2.4765   -3.0644   -3.1493  -2.4071   -3.1511   -2.8586
  -2.3327   -3.2488   -2.5736  -2.2674   -3.3392   -2.2850  -2.1837   -3.4464   -1.9984
  -2.0979   -3.5661   -1.7174  -2.0077   -3.6713   -1.4413  -1.9131   -3.7945   -1.1675
  -1.8122   -3.9296   -0.8870  -1.7058   -4.0712   -0.6169  -1.5873   -4.2234   -0.3598
  -1.4714   -4.3908   -0.1067  -1.3448   -4.5683    0.1356  -1.2038   -4.7375    0.3740
  -1.0560   -4.9262    0.5901  -0.9054   -5.1219    0.7984  -0.7473   -5.3453    0.9831
  -0.5846   -5.5745    1.1709  -0.4155   -5.8039    1.3343  -0.2281   -6.0366    1.4689
  -0.0410   -6.2830    1.5749   0.1385   -6.5405    1.6829   0.3208   -6.8096    1.7667
   0.5073   -7.0832    1.8131   0.6911   -7.3654    1.8334   0.8716   -7.6503    1.8345
   1.0385   -7.9347    1.7871   1.1971   -8.2151    1.6984   1.3437   -8.4799    1.5792
   1.4890   -8.7440    1.4439   1.6192   -8.9925    1.2771   1.7213   -9.2163    1.0619
   1.8128   -9.4193    0.8216   1.8912   -9.5894    0.5651   1.9535   -9.7405    0.2893
  -2.3758   -1.1894   -8.8901  -2.3394   -1.3806   -8.7880  -2.3114   -1.5465   -8.6657
  -2.3002   -1.6967   -8.5208  -2.3104   -1.8288   -8.3432  -2.3178   -1.9382   -8.1409
  -2.3430   -2.0323   -7.9192  -2.3789   -2.0880   -7.6787  -2.4025   -2.1526   -7.4436
  -2.4391   -2.1773   -7.1948  -2.4764   -2.2040   -6.9398  -2.5169   -2.2233   -6.6842
  -2.5214   -2.2682   -6.4242  -2.5478   -2.2986   -6.1531  -2.5690   -2.3218   -5.8753
  -2.5796   -2.3435   -5.5870  -2.5595   -2.3954   -5.3120  -2.5544   -2.4242   -5.0271
  -2.5269   -2.4852   -4.7357  -2.5226   -2.5226   -4.4327  -2.4962   -2.5754   -4.1400
  -2.4609   -2.6338   -3.8486  -2.3993   -2.7211   -3.5664  -2.3489   -2.8156   -3.2808
  -2.2768   -2.9056   -3.0018  -2.1978   -2.9964   -2.7219  -2.1339   -3.0884   -2.4377
  -2.0613   -3.1872   -2.1462  -1.9869   -3.2958   -1.8613  -1.8897   -3.4090   -1.5934
  -1.7929   -3.5253   -1.3237  -1.7066   -3.6520   -1.0562  -1.6137   -3.7835   -0.7877
  -1.5037   -3.9268   -0.5160  -1.3885   -4.0774   -0.2641  -1.2683   -4.2550   -0.0151
  -1.1264   -4.4291    0.2222  -0.9915   -4.6045    0.4497  -0.8428   -4.8021    0.6678
  -0.6879   -5.0130    0.8737  -0.5221   -5.2419    1.0460  -0.3573   -5.4640    1.2118
  -0.1898   -5.6932    1.3656  -0.0049   -5.9336    1.4983   0.1788   -6.1873    1.6111
   0.3634   -6.4565    1.7061   0.5505   -6.7302    1.7806   0.7339   -7.0068    1.8137
   0.9161   -7.2886    1.8404   1.0966   -7.5758    1.8338   1.2626   -7.8641    1.7750
   1.4222   -8.1419    1.6826   1.5703   -8.4091    1.5544   1.7088   -8.6637    1.4174
   1.8393   -8.9192    1.2507   1.9497   -9.1439    1.0373   2.0439   -9.3566    0.8111
   2.1291   -9.5501    0.5588   2.1989   -9.7102    0.2867  -2.1770   -1.0356   -8.6436
  -2.1616   -1.2153   -8.5472  -2.1412   -1.3886   -8.4247  -2.1308   -1.5427   -8.2847
  -2.1113   -1.6952   -8.1338  -2.1204   -1.8193   -7.9453  -2.1358   -1.9140   -7.7294
  -2.1757   -1.9727   -7.5000  -2.2057   -2.0160   -7.2656  -2.2355   -2.0388   -7.0199
  -2.2774   -2.0503   -6.7659  -2.2994   -2.0851   -6.5090  -2.3199   -2.1151   -6.2486
  -2.3448   -2.1452   -5.9874  -2.3623   -2.1568   -5.7091  -2.3710   -2.1825   -5.4298
  -2.3632   -2.2344   -5.1546  -2.3418   -2.2816   -4.8681  -2.3346   -2.3263   -4.5765
  -2.3200   -2.3679   -4.2859  -2.2900   -2.4219   -3.9946  -2.2613   -2.4667   -3.6958
  -2.2119   -2.5504   -3.4093  -2.1577   -2.6387   -3.1314  -2.0901   -2.7311   -2.8561
  -1.9967   -2.8322   -2.5840  -1.9341   -2.9288   -2.2951  -1.8627   -3.0354   -2.0146
  -1.7897   -3.1339   -1.7299  -1.6804   -3.2516   -1.4639  -1.5889   -3.3645   -1.1946
  -1.5034   -3.4901   -0.9235  -1.4013   -3.6347   -0.6717  -1.2942   -3.7827   -0.4158
  -1.1664   -3.9554   -0.1699  -1.0448   -4.1250    0.0672  -0.9090   -4.2939    0.2993
  -0.7623   -4.4874    0.5259  -0.6276   -4.6830    0.7454  -0.4692   -4.9016    0.9372
  -0.3009   -5.1263    1.1031  -0.1255   -5.3585    1.2621   0.0436   -5.5976    1.4037
   0.2216   -5.8389    1.5368   0.4014   -6.1015    1.6564   0.5896   -6.3723    1.7359
   0.7766   -6.6471    1.7923   0.9581   -6.9233    1.8201   1.1429   -7.2109    1.8464
   1.3187   -7.4994    1.8180   1.4882   -7.7923    1.7683   1.6504   -8.0718    1.6633
   1.7948   -8.3329    1.5344   1.9363   -8.5955    1.3937   2.0646   -8.8391    1.2076
   2.1765   -9.0795    1.0171   2.2784   -9.3010    0.7943   2.3637   -9.4983    0.5551
   2.4417   -9.6698    0.2835  -1.9806   -0.8915   -8.3812  -1.9726   -1.0745   -8.3008
  -1.9325   -1.2519   -8.2058  -1.9237   -1.4228   -8.0753  -1.8965   -1.5834   -7.9285
  -1.9024   -1.7227   -7.7575  -1.9301   -1.8061   -7.5453  -1.9459   -1.8916   -7.3235
  -1.9848   -1.9183   -7.0904  -2.0045   -1.9655   -6.8511  -2.0549   -1.9481   -6.6003
  -2.0814   -1.9441   -6.3428  -2.1102   -1.9690   -6.0892  -2.1388   -1.9867   -5.8236
  -2.1551   -2.0168   -5.5582  -2.1584   -2.0440   -5.2860  -2.1483   -2.0782   -5.0041
  -2.1434   -2.1263   -4.7213  -2.1388   -2.1588   -4.4287  -2.1180   -2.1975   -4.1445
  -2.1002   -2.2419   -3.8486  -2.0799   -2.2936   -3.5408  -2.0299   -2.3718   -3.2557
  -1.9506   -2.4710   -2.9845  -1.8870   -2.5676   -2.7089  -1.7932   -2.6801   -2.4362
  -1.7309   -2.7747   -2.1487  -1.6488   -2.8796   -1.8731  -1.5777   -2.9723   -1.6040
  -1.4776   -3.0927   -1.3330  -1.3851   -3.2015   -1.0676  -1.2868   -3.3311   -0.7999
  -1.1776   -3.4945   -0.5521  -1.0623   -3.6556   -0.3033  -0.9422   -3.8262   -0.0691
  -0.8098   -4.0039    0.1619  -0.6826   -4.1815    0.3907  -0.5442   -4.3679    0.6065
  -0.3978   -4.5694    0.8221  -0.2422   -4.7879    1.0067  -0.0735   -5.0185    1.1616
   0.1012   -5.2544    1.3092   0.2683   -5.4975    1.4471   0.4447   -5.7482    1.5888
   0.6257   -6.0147    1.6884   0.8148   -6.2886    1.7515   1.0010   -6.5640    1.8057
   1.1883   -6.8468    1.8296   1.3666   -7.1344    1.8373   1.5400   -7.4230    1.8085
   1.7100   -7.7138    1.7514   1.8743   -7.9929    1.6405   2.0277   -8.2688    1.5111
   2.1607   -8.5201    1.3530   2.2857   -8.7598    1.1827   2.4059   -9.0195    1.0104
   2.5135   -9.2478    0.7922   2.6021   -9.4437    0.5436   2.6793   -9.6366    0.2826
  -1.8661   -0.7430   -8.0840  -1.8251   -0.9347   -8.0265  -1.8002   -1.1157   -7.9303
  -1.7496   -1.2945   -7.8382  -1.7029   -1.4661   -7.7151  -1.7001   -1.6134   -7.5572
  -1.6900   -1.7484   -7.3691  -1.6974   -1.8601   -7.1598  -1.7329   -1.8873   -6.9289
  -1.7741   -1.8939   -6.6831  -1.8160   -1.8600   -6.4429  -1.8448   -1.8595   -6.1860
  -1.8871   -1.8706   -5.9434  -1.8958   -1.8991   -5.6792  -1.9190   -1.8951   -5.4092
  -1.9573   -1.8825   -5.1452  -1.9443   -1.9185   -4.8605  -1.9341   -1.9682   -4.5765
  -1.9245   -2.0052   -4.2889  -1.9070   -2.0334   -3.9945  -1.8910   -2.0920   -3.7063
  -1.8638   -2.1426   -3.4131  -1.7992   -2.2324   -3.1262  -1.7396   -2.3161   -2.8375
  -1.6849   -2.4077   -2.5579  -1.5997   -2.5109   -2.2826  -1.5198   -2.6078   -2.0184
  -1.4445   -2.7104   -1.7467  -1.3548   -2.8201   -1.4717  -1.2699   -2.9357   -1.2109
  -1.1641   -3.0634   -0.9458  -1.0615   -3.1971   -0.6827  -0.9497   -3.3557   -0.4284
  -0.8334   -3.5215   -0.1982  -0.7067   -3.6933    0.0405  -0.5827   -3.8743    0.2622
  -0.4561   -4.0638    0.4785  -0.3144   -4.2566    0.6966  -0.1589   -4.4620    0.8842
  -0.0054   -4.6805    1.0660   0.1554   -4.9198    1.2230   0.3292   -5.1608    1.3691
   0.5077   -5.4169    1.4898   0.6788   -5.6654    1.6207   0.8576   -5.9334    1.7143
   1.0416   -6.2082    1.7676   1.2333   -6.4891    1.8099   1.4176   -6.7703    1.8335
   1.5946   -7.0590    1.8342   1.7654   -7.3479    1.7991   1.9339   -7.6335    1.7293
   2.0949   -7.9102    1.6130   2.2493   -8.1885    1.4838   2.3896   -8.4522    1.3396
   2.5182   -8.7077    1.1779   2.6387   -8.9616    0.9970   2.7495   -9.1974    0.7834
   2.8407   -9.3901    0.5344   2.9233   -9.5853    0.2735  -1.7730   -0.6222   -7.7795
  -1.6865   -0.8133   -7.7398  -1.6278   -0.9924   -7.6776  -1.5553   -1.1783   -7.6147
  -1.4979   -1.3562   -7.5064  -1.4873   -1.5177   -7.3584  -1.4468   -1.6942   -7.2185
  -1.4624   -1.7912   -7.0021  -1.4966   -1.8341   -6.7781  -1.5221   -1.8628   -6.5395
  -1.5609   -1.8410   -6.3046  -1.5904   -1.8350   -6.0578  -1.6222   -1.8458   -5.8032
  -1.6456   -1.8629   -5.5440  -1.6776   -1.8339   -5.2761  -1.7093   -1.7949   -5.0184
  -1.7050   -1.8035   -4.7346  -1.6977   -1.8514   -4.4489  -1.6783   -1.8777   -4.1610
  -1.6699   -1.9126   -3.8679  -1.6393   -1.9615   -3.5784  -1.6223   -2.0164   -3.2890
  -1.5935   -2.0683   -2.9839  -1.5245   -2.1571   -2.7075  -1.4621   -2.2456   -2.4305
  -1.3839   -2.3267   -2.1536  -1.2997   -2.4455   -1.8944  -1.2186   -2.5542   -1.6213
  -1.1264   -2.6692   -1.3597  -1.0459   -2.7900   -1.0916  -0.9441   -2.9202   -0.8264
  -0.8291   -3.0639   -0.5762  -0.7304   -3.2110   -0.3205  -0.6032   -3.3866   -0.0875
  -0.4774   -3.5509    0.1467  -0.3524   -3.7454    0.3585  -0.2166   -3.9462    0.5690
  -0.0744   -4.1378    0.7631   0.0824   -4.3573    0.9406   0.2400   -4.5896    1.1035
   0.3951   -4.8283    1.2723   0.5687   -5.0742    1.4099   0.7436   -5.3311    1.5234
   0.9215   -5.5880    1.6387   1.0949   -5.8574    1.7249   1.2780   -6.1365    1.7726
   1.4657   -6.4159    1.8008   1.6450   -6.6946    1.8274   1.8225   -6.9834    1.8311
   1.9975   -7.2714    1.7839   2.1619   -7.5614    1.7101   2.3235   -7.8418    1.5938
   2.4753   -8.1179    1.4719   2.6211   -8.3909    1.3360   2.7499   -8.6525    1.1632
   2.8683   -8.9016    0.9778   2.9814   -9.1355    0.7704   3.0802   -9.3411    0.5173
   3.1640   -9.5314    0.2588  -1.5951   -0.5218   -7.5176  -1.5158   -0.7003   -7.4656
  -1.4571   -0.8961   -7.4223  -1.3766   -1.0800   -7.3709  -1.2800   -1.2633   -7.3074
  -1.2470   -1.4555   -7.1911  -1.2121   -1.6402   -7.0610  -1.2173   -1.7597   -6.8527
  -1.2364   -1.8285   -6.6280  -1.2715   -1.8536   -6.3897  -1.3025   -1.8618   -6.1491
  -1.3292   -1.8316   -5.9029  -1.3659   -1.7794   -5.6601  -1.3968   -1.7634   -5.4060
  -1.4202   -1.7485   -5.1419  -1.4465   -1.7180   -4.8849  -1.4520   -1.7204   -4.6058
  -1.4384   -1.7479   -4.3245  -1.4436   -1.7701   -4.0499  -1.4325   -1.7715   -3.7574
  -1.4106   -1.8127   -3.4682  -1.3716   -1.8822   -3.1810  -1.3397   -1.9487   -2.8867
  -1.3050   -1.9940   -2.5962  -1.2371   -2.0766   -2.3106  -1.1523   -2.1771   -2.0334
  -1.0865   -2.2891   -1.7616  -0.9942   -2.4031   -1.4927  -0.8927   -2.5286   -1.2372
  -0.8041   -2.6463   -0.9731  -0.7112   -2.7764   -0.7130  -0.5939   -2.9316   -0.4726
  -0.4780   -3.0903   -0.2340  -0.3663   -3.2463    0.0089  -0.2405   -3.4251    0.2319
  -0.0995   -3.6384    0.4325   0.0394   -3.8444    0.6285   0.1876   -4.0505    0.8177
   0.3324   -4.2677    0.9937   0.4886   -4.5000    1.1590   0.6436   -4.7404    1.3154
   0.8092   -4.9909    1.4390   0.9881   -5.2505    1.5441   1.1580   -5.5076    1.6491
   1.3381   -5.7827    1.7275   1.5173   -6.0611    1.7765   1.6993   -6.3406    1.8090
   1.8813   -6.6249    1.8255   2.0585   -6.9137    1.8188   2.2308   -7.2006    1.7649
   2.3945   -7.4937    1.6886   2.5554   -7.7784    1.5938   2.7038   -8.0535    1.4619
   2.8520   -8.3249    1.3137   2.9795   -8.5898    1.1450   3.1024   -8.8418    0.9611
   3.2140   -9.0723    0.7474   3.3175   -9.2812    0.5106   3.4075   -9.4815    0.2546
  -1.3835   -0.4076   -7.2588  -1.3357   -0.6180   -7.2235  -1.2397   -0.8092   -7.1920
  -1.1754   -1.0016   -7.1377  -1.0856   -1.1942   -7.0956  -1.0246   -1.3953   -7.0108
  -0.9687   -1.5946   -6.9050  -0.9659   -1.7496   -6.7216  -0.9836   -1.8283   -6.4830
  -1.0220   -1.8381   -6.2529  -1.0416   -1.8163   -5.9983  -1.0715   -1.8349   -5.7492
  -1.1097   -1.7935   -5.5083  -1.1321   -1.7630   -5.2554  -1.1474   -1.7227   -4.9987
  -1.1636   -1.6951   -4.7361  -1.1773   -1.6734   -4.4780  -1.1808   -1.6722   -4.2120
  -1.1877   -1.6695   -3.9375  -1.1696   -1.6903   -3.6626  -1.1518   -1.7087   -3.3656
  -1.1219   -1.7480   -3.0763  -1.1007   -1.7830   -2.7822  -1.0551   -1.8526   -2.4873
  -0.9859   -1.9376   -2.2033  -0.9115   -2.0428   -1.9205  -0.8298   -2.1416   -1.6563
  -0.7418   -2.2636   -1.3871  -0.6540   -2.3807   -1.1261  -0.5571   -2.5127   -0.8697
  -0.4526   -2.6644   -0.6202  -0.3321   -2.8177   -0.3815  -0.2143   -2.9740   -0.1508
  -0.0977   -3.1421    0.0771   0.0217   -3.3317    0.2972   0.1593   -3.5382    0.4904
   0.2994   -3.7442    0.6794   0.4402   -3.9532    0.8681   0.5810   -4.1783    1.0359
   0.7370   -4.4127    1.2017   0.8917   -4.6535    1.3532   1.0556   -4.9058    1.4830
   1.2292   -5.1679    1.5701   1.4028   -5.4398    1.6641   1.5829   -5.7110    1.7352
   1.7607   -5.9852    1.7806   1.9381   -6.2657    1.8154   2.1202   -6.5530    1.8135
   2.2919   -6.8423    1.8077   2.4664   -7.1349    1.7559   2.6271   -7.4238    1.6776
   2.7869   -7.7150    1.5788   2.9381   -7.9931    1.4455   3.0834   -8.2625    1.3005
   3.2093   -8.5246    1.1366   3.3340   -8.7744    0.9451   3.4494   -9.0083    0.7301
   3.5552   -9.2263    0.5002   3.6465   -9.4304    0.2475  -1.1696   -0.3367   -6.9937
  -1.1094   -0.5360   -6.9799  -1.0260   -0.7312   -6.9775  -0.9417   -0.9342   -6.9432
  -0.8666   -1.1450   -6.8948  -0.7669   -1.3625   -6.8914  -0.7257   -1.5591   -6.7641
  -0.7205   -1.7171   -6.5765  -0.7410   -1.7629   -6.3420  -0.7634   -1.8461   -6.1107
  -0.7911   -1.7996   -5.8632  -0.8155   -1.7912   -5.6119  -0.8466   -1.7638   -5.3749
  -0.8600   -1.7499   -5.1177  -0.8737   -1.6975   -4.8670  -0.8824   -1.6617   -4.6204
  -0.8810   -1.6604   -4.3626  -0.8963   -1.6355   -4.0988  -0.8967   -1.6238   -3.8359
  -0.9014   -1.6111   -3.5606  -0.8957   -1.6116   -3.2766  -0.8606   -1.6250   -2.9771
  -0.8357   -1.6566   -2.6801  -0.7889   -1.7314   -2.3987  -0.7355   -1.8110   -2.1114
  -0.6623   -1.9019   -1.8370  -0.5725   -2.0147   -1.5575  -0.4919   -2.1271   -1.2855
  -0.3951   -2.2586   -1.0347  -0.2868   -2.4083   -0.7859  -0.1876   -2.5468   -0.5425
  -0.0720   -2.7048   -0.3156   0.0445   -2.8607   -0.0767   0.1689   -3.0384    0.1463
   0.2940   -3.2407    0.3506   0.4290   -3.4468    0.5428   0.5692   -3.6522    0.7281
   0.7062   -3.8656    0.9067   0.8399   -4.0925    1.0790   0.9842   -4.3261    1.2370
   1.1392   -4.5711    1.3903   1.3031   -4.8251    1.5106   1.4744   -5.0927    1.5962
   1.6486   -5.3643    1.6766   1.8278   -5.6380    1.7444   2.0072   -5.9127    1.7857
   2.1758   -6.1925    1.8107   2.3524   -6.4786    1.8134   2.5293   -6.7727    1.7979
   2.6947   -7.0667    1.7452   2.8570   -7.3615    1.6658   3.0151   -7.6486    1.5612
   3.1676   -7.9253    1.4334   3.3117   -8.1974    1.2958   3.4444   -8.4606    1.1235
   3.5701   -8.7086    0.9279   3.6854   -8.9496    0.7192   3.7896   -9.1699    0.4875
   3.8884   -9.3782    0.2434  -0.9300   -0.2847   -6.7418  -0.8569   -0.4822   -6.7699
  -0.7974   -0.6845   -6.7658  -0.7254   -0.8946   -6.7414  -0.6066   -1.1029   -6.7611
  -0.5250   -1.3098   -6.7380  -0.4755   -1.5164   -6.6469  -0.4722   -1.6690   -6.4617
  -0.4969   -1.7327   -6.2171  -0.5107   -1.7823   -5.9793  -0.5288   -1.7974   -5.7420
  -0.5468   -1.7870   -5.4956  -0.5705   -1.7458   -5.2499  -0.5806   -1.7011   -5.0123
  -0.5908   -1.6943   -4.7609  -0.5909   -1.6575   -4.5134  -0.5987   -1.6513   -4.2511
  -0.6067   -1.6338   -3.9935  -0.6077   -1.6027   -3.7363  -0.6140   -1.5714   -3.4666
  -0.6094   -1.5507   -3.1930  -0.5878   -1.5531   -2.9177  -0.5598   -1.5723   -2.6254
  -0.5116   -1.6230   -2.3294  -0.4555   -1.7044   -2.0486  -0.3814   -1.8032   -1.7743
  -0.3057   -1.9081   -1.4935  -0.2195   -2.0227   -1.2241  -0.1240   -2.1556   -0.9613
  -0.0226   -2.2947   -0.7188   0.0786   -2.4384   -0.4726   0.1920   -2.6043   -0.2398
   0.3060   -2.7611   -0.0062   0.4362   -2.9461    0.2017   0.5679   -3.1480    0.4005
   0.6916   -3.3439    0.5806   0.8310   -3.5537    0.7637   0.9650   -3.7739    0.9434
   1.0945   -4.0047    1.1121   1.2382   -4.2454    1.2644   1.3897   -4.4900    1.4052
   1.5533   -4.7475    1.5211   1.7187   -5.0124    1.6194   1.8879   -5.2798    1.6935
   2.0713   -5.5570    1.7563   2.2448   -5.8355    1.7865   2.4182   -6.1198    1.8150
   2.5867   -6.4130    1.8151   2.7631   -6.7022    1.7878   2.9238   -7.0015    1.7398
   3.0854   -7.2930    1.6541   3.2426   -7.5836    1.5497   3.3962   -7.8639    1.4283
   3.5449   -8.1381    1.2818   3.6802   -8.3985    1.1092   3.8083   -8.6465    0.9143
   3.9218   -8.8876    0.7075   4.0248   -9.1126    0.4754   4.1365   -9.3299    0.2386
  -0.7041   -0.2517   -6.4908  -0.6219   -0.4412   -6.5396  -0.5565   -0.6426   -6.5584
  -0.4737   -0.8462   -6.5897  -0.3653   -1.0394   -6.6121  -0.2840   -1.2562   -6.5924
  -0.2375   -1.4624   -6.5013  -0.2443   -1.6069   -6.3202  -0.2382   -1.7145   -6.1087
  -0.2520   -1.7528   -5.8737  -0.2512   -1.7682   -5.6288  -0.2768   -1.7673   -5.3976
  -0.2879   -1.7507   -5.1572  -0.2938   -1.7370   -4.9124  -0.3110   -1.7011   -4.6727
  -0.3130   -1.6542   -4.4208  -0.3160   -1.6393   -4.1646  -0.3158   -1.6058   -3.9058
  -0.3198   -1.5877   -3.6467  -0.3122   -1.5515   -3.3864  -0.3104   -1.5215   -3.1231
  -0.2947   -1.5166   -2.8465  -0.2722   -1.5240   -2.5705  -0.2257   -1.5637   -2.2884
  -0.1624   -1.6479   -1.9988  -0.0994   -1.7264   -1.7178  -0.0273   -1.8080   -1.4386
   0.0570   -1.9332   -1.1798   0.1541   -2.0608   -0.9126   0.2515   -2.2025   -0.6537
   0.3479   -2.3356   -0.4075   0.4555   -2.4988   -0.1767   0.5744   -2.6717    0.0455
   0.7023   -2.8466    0.2498   0.8223   -3.0461    0.4416   0.9582   -3.2524    0.6271
   1.0844   -3.4632    0.8011   1.2140   -3.6872    0.9752   1.3555   -3.9262    1.1380
   1.4906   -4.1614    1.2958   1.6443   -4.4107    1.4253   1.8047   -4.6701    1.5336
   1.9674   -4.9339    1.6293   2.1377   -5.2095    1.7041   2.3131   -5.4788    1.7588
   2.4864   -5.7630    1.7998   2.6595   -6.0546    1.8162   2.8259   -6.3491    1.8132
   2.9993   -6.6413    1.7825   3.1611   -6.9399    1.7275   3.3206   -7.2355    1.6453
   3.4790   -7.5195    1.5401   3.6337   -7.7991    1.4168   3.7792   -8.0718    1.2700
   3.9183   -8.3328    1.0969   4.0446   -8.5852    0.9016   4.1566   -8.8251    0.6930
   4.2690   -9.0561    0.4676   4.3795   -9.2763    0.2368  -0.4192   -0.2213   -6.3012
  -0.3423   -0.4022   -6.3730  -0.2802   -0.6033   -6.4125  -0.2071   -0.7972   -6.4519
  -0.0996   -0.9901   -6.4952  -0.0429   -1.2045   -6.4643   0.0127   -1.4264   -6.4000
   0.0258   -1.5750   -6.2285   0.0207   -1.6469   -6.0025   0.0200   -1.7147   -5.7825
   0.0155   -1.7255   -5.5547   0.0114   -1.7175   -5.3169  -0.0073   -1.7085   -5.0840
  -0.0074   -1.6965   -4.8421  -0.0238   -1.6719   -4.5987  -0.0300   -1.6614   -4.3468
  -0.0175   -1.6213   -4.0885  -0.0177   -1.5994   -3.8350  -0.0149   -1.5808   -3.5766
  -0.0103   -1.5439   -3.3216   0.0007   -1.5058   -3.0594   0.0132   -1.4974   -2.7965
   0.0311   -1.5098   -2.5226   0.0669   -1.5428   -2.2452   0.1276   -1.6068   -1.9742
   0.1927   -1.6492   -1.6747   0.2503   -1.7227   -1.3942   0.3445   -1.8530   -1.1297
   0.4265   -1.9739   -0.8642   0.5204   -2.0890   -0.5954   0.6245   -2.2431   -0.3582
   0.7262   -2.3968   -0.1314   0.8432   -2.5705    0.0836   0.9638   -2.7566    0.2981
   1.0865   -2.9520    0.4904   1.2142   -3.1560    0.6721   1.3437   -3.3747    0.8493
   1.4745   -3.5926    1.0113   1.6035   -3.8315    1.1635   1.7453   -4.0837    1.3104
   1.8937   -4.3322    1.4417   2.0545   -4.5905    1.5507   2.2186   -4.8607    1.6395
   2.3820   -5.1322    1.7118   2.5545   -5.4067    1.7701   2.7261   -5.6949    1.8120
   2.9020   -5.9870    1.8227   3.0689   -6.2852    1.8126   3.2323   -6.5767    1.7793
   3.3964   -6.8733    1.7177   3.5550   -7.1689    1.6380   3.7173   -7.4559    1.5313
   3.8755   -7.7349    1.4055   4.0187   -8.0088    1.2580   4.1544   -8.2721    1.0821
   4.2814   -8.5196    0.8893   4.3984   -8.7632    0.6788   4.5128   -8.9963    0.4623
   4.6252   -9.2208    0.2335  -0.1427   -0.2214   -6.1004  -0.0629   -0.3799   -6.2062
  -0.0040   -0.5692   -6.2593   0.0826   -0.7487   -6.3378   0.1532   -0.9467   -6.3620
   0.2206   -1.1636   -6.3849   0.2706   -1.3686   -6.3124   0.2930   -1.5236   -6.1478
   0.2910   -1.6178   -5.9452   0.3005   -1.6340   -5.7127   0.3049   -1.6837   -5.4857
   0.2960   -1.6973   -5.2547   0.2840   -1.6878   -5.0181   0.2784   -1.6786   -4.7727
   0.2652   -1.6809   -4.5262   0.2595   -1.6553   -4.2818   0.2698   -1.6268   -4.0274
   0.2765   -1.5806   -3.7744   0.2836   -1.5632   -3.5181   0.2955   -1.5186   -3.2681
   0.3069   -1.5001   -3.0066   0.3224   -1.4911   -2.7376   0.3411   -1.4854   -2.4705
   0.3641   -1.5031   -2.1998   0.4100   -1.5370   -1.9168   0.4742   -1.5854   -1.6374
   0.5428   -1.6548   -1.3577   0.6149   -1.7590   -1.0864   0.6971   -1.8655   -0.8139
   0.7926   -1.9959   -0.5549   0.8949   -2.1459   -0.3207   1.0073   -2.3084   -0.0861
   1.1145   -2.4701    0.1392   1.2201   -2.6581    0.3367   1.3474   -2.8567    0.5297
   1.4706   -3.0580    0.7137   1.5938   -3.2706    0.8989   1.7235   -3.5038    1.0550
   1.8490   -3.7437    1.2103   1.9919   -3.9910    1.3466   2.1384   -4.2412    1.4734
   2.2945   -4.5061    1.5767   2.4604   -4.7737    1.6542   2.6275   -5.0500    1.7257
   2.7908   -5.3348    1.7839   2.9618   -5.6231    1.8164   3.1403   -5.9106    1.8268
   3.3023   -6.2052    1.8136   3.4676   -6.5102    1.7760   3.6308   -6.8080    1.7132
   3.7895   -7.1023    1.6309   3.9520   -7.3895    1.5229   4.1083   -7.6723    1.3961
   4.2528   -7.9441    1.2442   4.3908   -8.2055    1.0702   4.5164   -8.4545    0.8756
   4.6366   -8.6991    0.6701   4.7594   -8.9292    0.4560   4.8683   -9.1623    0.2323
   0.1517   -0.1649   -5.9946   0.2384   -0.3351   -6.1025   0.3079   -0.5136   -6.1951
   0.3704   -0.7040   -6.2556   0.4345   -0.9098   -6.3131   0.4868   -1.1306   -6.3077
   0.5496   -1.3541   -6.2709   0.5690   -1.4890   -6.0871   0.5781   -1.6017   -5.8903
   0.5852   -1.6607   -5.6693   0.5950   -1.6622   -5.4335   0.5866   -1.6738   -5.2044
   0.5743   -1.6885   -4.9693   0.5647   -1.7075   -4.7292   0.5593   -1.6736   -4.4838
   0.5516   -1.6535   -4.2315   0.5636   -1.6231   -3.9777   0.5746   -1.5904   -3.7234
   0.5826   -1.5509   -3.4733   0.5935   -1.5222   -3.2193   0.6067   -1.4863   -2.9549
   0.6240   -1.4684   -2.6859   0.6486   -1.4536   -2.4164   0.6588   -1.4309   -2.1456
   0.6902   -1.4553   -1.8790   0.7519   -1.4982   -1.5998   0.8253   -1.5731   -1.3165
   0.8925   -1.6643   -1.0452   0.9763   -1.7826   -0.7813   1.0660   -1.9026   -0.5199
   1.1614   -2.0489   -0.2764   1.2748   -2.2019   -0.0490   1.3779   -2.3764    0.1744
   1.4872   -2.5654    0.3903   1.6007   -2.7605    0.5747   1.7239   -2.9599    0.7667
   1.8460   -3.1857    0.9405   1.9673   -3.4117    1.1182   2.1021   -3.6558    1.2623
   2.2486   -3.9047    1.3869   2.3963   -4.1607    1.5009   2.5421   -4.4259    1.5962
   2.7066   -4.6933    1.6737   2.8677   -4.9771    1.7382   3.0282   -5.2642    1.7892
   3.1995   -5.5527    1.8224   3.3749   -5.8399    1.8306   3.5435   -6.1366    1.8151
   3.7015   -6.4382    1.7761   3.8641   -6.7382    1.7112   4.0260   -7.0313    1.6232
   4.1833   -7.3201    1.5150   4.3396   -7.6013    1.3870   4.4835   -7.8748    1.2340
   4.6223   -8.1378    1.0582   4.7502   -8.3903    0.8665   4.8748   -8.6305    0.6619
   4.9907   -8.8661    0.4522   5.1104   -9.1021    0.2313   0.4657   -0.1837   -5.8602
   0.5379   -0.3032   -6.0168   0.6124   -0.4577   -6.1522   0.6614   -0.6662   -6.2045
   0.7196   -0.8688   -6.2605   0.7620   -1.0910   -6.2976   0.8146   -1.3135   -6.2346
   0.8444   -1.4747   -6.0575   0.8592   -1.5686   -5.8482   0.8739   -1.6288   -5.6367
   0.8809   -1.6621   -5.4118   0.8723   -1.6778   -5.1732   0.8645   -1.6893   -4.9299
   0.8573   -1.6799   -4.6831   0.8546   -1.6707   -4.4361   0.8546   -1.6398   -4.1962
   0.8552   -1.6278   -3.9432   0.8707   -1.5729   -3.6880   0.8833   -1.5293   -3.4338
   0.8970   -1.4959   -3.1822   0.9081   -1.4745   -2.9226   0.9225   -1.4488   -2.6548
   0.9490   -1.4163   -2.3822   0.9613   -1.3863   -2.1140   0.9949   -1.4073   -1.8520
   1.0273   -1.4293   -1.5664   1.1022   -1.4915   -1.2883   1.1668   -1.5823   -1.0212
   1.2540   -1.6890   -0.7554   1.3319   -1.8023   -0.4980   1.4318   -1.9459   -0.2580
   1.5331   -2.1019   -0.0247   1.6339   -2.2758    0.2093   1.7413   -2.4651    0.4246
   1.8651   -2.6638    0.6174   1.9741   -2.8686    0.8042   2.1016   -3.0975    0.9720
   2.2188   -3.3284    1.1457   2.3566   -3.5690    1.2948   2.4960   -3.8165    1.4193
   2.6395   -4.0720    1.5269   2.7961   -4.3399    1.6125   2.9500   -4.6200    1.6885
   3.1116   -4.9017    1.7513   3.2707   -5.1850    1.7977   3.4351   -5.4770    1.8272
   3.6094   -5.7694    1.8365   3.7772   -6.0662    1.8168   3.9376   -6.3697    1.7752
   4.0971   -6.6675    1.7059   4.2604   -6.9632    1.6155   4.4153   -7.2511    1.5083
   4.5704   -7.5293    1.3784   4.7173   -7.8062    1.2228   4.8559   -8.0683    1.0524
   4.9868   -8.3226    0.8638   5.1120   -8.5637    0.6564   5.2356   -8.8031    0.4467
   5.3544   -9.0371    0.2309   0.7916   -0.1798   -5.7678   0.8525   -0.2731   -5.9534
   0.9068   -0.4227   -6.0947   0.9526   -0.6229   -6.1735   0.9918   -0.8429   -6.2469
   1.0357   -1.0748   -6.3160   1.0867   -1.3012   -6.2204   1.1109   -1.4469   -6.0452
   1.1379   -1.5657   -5.8437   1.1621   -1.6381   -5.6197   1.1665   -1.6734   -5.3848
   1.1597   -1.6651   -5.1488   1.1541   -1.6923   -4.9132   1.1509   -1.6708   -4.6708
   1.1523   -1.6464   -4.4247   1.1529   -1.6303   -4.1730   1.1563   -1.5966   -3.9275
   1.1636   -1.5514   -3.6855   1.1798   -1.5170   -3.4253   1.1990   -1.4598   -3.1644
   1.2055   -1.4436   -2.9038   1.2219   -1.4156   -2.6372   1.2403   -1.3760   -2.3628
   1.2689   -1.3547   -2.0887   1.2910   -1.3546   -1.8192   1.3265   -1.3829   -1.5496
   1.3804   -1.4278   -1.2730   1.4475   -1.5050   -0.9992   1.5217   -1.5898   -0.7319
   1.6069   -1.7149   -0.4814   1.6934   -1.8488   -0.2215   1.7974   -2.0144    0.0141
   1.8943   -2.1833    0.2325   1.9973   -2.3627    0.4453   2.1135   -2.5621    0.6445
   2.2313   -2.7755    0.8476   2.3501   -3.0047    1.0149   2.4747   -3.2459    1.1638
   2.6106   -3.4844    1.3139   2.7514   -3.7444    1.4357   2.8906   -4.0038    1.5519
   3.0385   -4.2676    1.6372   3.1996   -4.5390    1.7075   3.3511   -4.8240    1.7684
   3.5161   -5.1096    1.8130   3.6782   -5.4016    1.8355   3.8455   -5.6985    1.8396
   4.0183   -5.9921    1.8176   4.1694   -6.2968    1.7689   4.3273   -6.5986    1.7020
   4.4907   -6.8902    1.6115   4.6504   -7.1813    1.5069   4.8038   -7.4619    1.3709
   4.9494   -7.7344    1.2176   5.0914   -8.0032    1.0473   5.2211   -8.2572    0.8596
   5.3448   -8.4969    0.6557   5.4758   -8.7316    0.4431   5.5920   -8.9707    0.2237
   1.1140   -0.1734   -5.7041   1.1658   -0.2811   -5.8776   1.2177   -0.4247   -6.0310
   1.2218   -0.6271   -6.1339   1.2702   -0.8173   -6.2755   1.3014   -1.0423   -6.3030
   1.3488   -1.2645   -6.2407   1.3780   -1.4317   -6.0673   1.4117   -1.5311   -5.8433
   1.4370   -1.6067   -5.6212   1.4409   -1.6352   -5.3803   1.4477   -1.6456   -5.1393
   1.4474   -1.6760   -4.9020   1.4449   -1.6486   -4.6634   1.4422   -1.6196   -4.4231
   1.4450   -1.6067   -4.1734   1.4582   -1.5696   -3.9231   1.4677   -1.5268   -3.6721
   1.4684   -1.4796   -3.4233   1.4912   -1.4356   -3.1617   1.5100   -1.4282   -2.8939
   1.5130   -1.3915   -2.6335   1.5415   -1.3692   -2.3650   1.5641   -1.3353   -2.0893
   1.5870   -1.3134   -1.8179   1.6250   -1.3314   -1.5398   1.6686   -1.3587   -1.2669
   1.7297   -1.4200   -0.9928   1.7971   -1.5030   -0.7224   1.8715   -1.6166   -0.4615
   1.9583   -1.7597   -0.2124   2.0579   -1.9126    0.0258   2.1562   -2.0928    0.2534
   2.2601   -2.2748    0.4693   2.3739   -2.4632    0.6793   2.4828   -2.6753    0.8732
   2.6066   -2.9116    1.0357   2.7257   -3.1619    1.1916   2.8633   -3.3969    1.3386
   3.0025   -3.6523    1.4617   3.1390   -3.9124    1.5744   3.2829   -4.1840    1.6660
   3.4394   -4.4639    1.7398   3.5986   -4.7479    1.7850   3.7564   -5.0397    1.8268
   3.9221   -5.3291    1.8407   4.0846   -5.6253    1.8379   4.2500   -5.9226    1.8167
   4.4047   -6.2269    1.7695   4.5632   -6.5261    1.7017   4.7237   -6.8199    1.6175
   4.8833   -7.1086    1.5112   5.0365   -7.3917    1.3711   5.1869   -7.6666    1.2152
   5.3234   -7.9338    1.0412   5.4538   -8.1936    0.8548   5.5863   -8.4312    0.6521
   5.7142   -8.6651    0.4427   5.8305   -8.9004    0.2183   1.4501   -0.1567   -5.6690
   1.4740   -0.2666   -5.8538   1.5128   -0.4288   -6.0091   1.5233   -0.5884   -6.1618
   1.5373   -0.7678   -6.2811   1.5788   -1.0053   -6.2905   1.6125   -1.2397   -6.2603
   1.6348   -1.4067   -6.0740   1.6807   -1.5080   -5.8586   1.7139   -1.5841   -5.6337
   1.7201   -1.5881   -5.3978   1.7230   -1.6184   -5.1597   1.7325   -1.6127   -4.9105
   1.7326   -1.5952   -4.6712   1.7322   -1.5636   -4.4290   1.7353   -1.5578   -4.1841
   1.7526   -1.5397   -3.9321   1.7647   -1.4945   -3.6814   1.7688   -1.4479   -3.4278
   1.7826   -1.4232   -3.1671   1.8025   -1.3836   -2.9070   1.8119   -1.3575   -2.6417
   1.8380   -1.3344   -2.3733   1.8617   -1.3093   -2.1013   1.8845   -1.2864   -1.8259
   1.9179   -1.2813   -1.5492   1.9616   -1.2956   -1.2742   2.0045   -1.3463   -0.9963
   2.0745   -1.4357   -0.7170   2.1397   -1.5422   -0.4481   2.2251   -1.6747   -0.1926
   2.3229   -1.8274    0.0448   2.4169   -1.9941    0.2716   2.5196   -2.1723    0.4932
   2.6259   -2.3687    0.7058   2.7449   -2.5827    0.8977   2.8588   -2.8100    1.0598
   2.9722   -3.0462    1.2175   3.1013   -3.2953    1.3593   3.2435   -3.5591    1.4974
   3.3911   -3.8287    1.6018   3.5356   -4.1010    1.6949   3.6841   -4.3841    1.7609
   3.8442   -4.6733    1.8036   4.0017   -4.9613    1.8370   4.1649   -5.2503    1.8495
   4.3241   -5.5506    1.8447   4.4846   -5.8501    1.8229   4.6427   -6.1492    1.7802
   4.7976   -6.4484    1.7116   4.9554   -6.7478    1.6283   5.1166   -7.0395    1.5123
   5.2686   -7.3229    1.3726   5.4164   -7.5962    1.2151   5.5535   -7.8652    1.0456
   5.6884   -8.1195    0.8594   5.8208   -8.3580    0.6582   5.9529   -8.5954    0.4463
   6.0697   -8.8302    0.2192   1.7676   -0.1222   -5.6795   1.8036   -0.2577   -5.8442
   1.8063   -0.3832   -6.0307   1.8275   -0.5389   -6.1812   1.8318   -0.7330   -6.3009
   1.8397   -0.9523   -6.3379   1.8642   -1.1885   -6.2458   1.9099   -1.3573   -6.0933
   1.9424   -1.4823   -5.8977   1.9774   -1.5157   -5.6567   2.0050   -1.5719   -5.4196
   2.0175   -1.6030   -5.1819   2.0186   -1.5954   -4.9474   2.0214   -1.5599   -4.7015
   2.0244   -1.5479   -4.4529   2.0212   -1.5079   -4.2041   2.0405   -1.4843   -3.9592
   2.0542   -1.4395   -3.7070   2.0655   -1.4070   -3.4501   2.0824   -1.3791   -3.1961
   2.0962   -1.3529   -2.9309   2.1128   -1.3279   -2.6634   2.1353   -1.3086   -2.3910
   2.1571   -1.2737   -2.1170   2.1850   -1.2589   -1.8460   2.2113   -1.2447   -1.5724
   2.2513   -1.2529   -1.2902   2.2964   -1.2916   -1.0105   2.3537   -1.3755   -0.7423
   2.4180   -1.4760   -0.4638   2.4958   -1.5949   -0.2062   2.5853   -1.7391    0.0370
   2.6803   -1.9068    0.2708   2.7814   -2.0802    0.4999   2.8844   -2.2739    0.7072
   3.0009   -2.4796    0.9021   3.1158   -2.7153    1.0854   3.2286   -2.9517    1.2493
   3.3523   -3.2033    1.3892   3.4903   -3.4596    1.5194   3.6343   -3.7314    1.6236
   3.7817   -4.0146    1.7147   3.9308   -4.2990    1.7757   4.0821   -4.5890    1.8231
   4.2446   -4.8756    1.8537   4.4033   -5.1711    1.8674   4.5641   -5.4720    1.8626
   4.7207   -5.7721    1.8352   4.8763   -6.0749    1.7896   5.0350   -6.3786    1.7212
   5.1941   -6.6770    1.6313   5.3491   -6.9647    1.5144   5.5004   -7.2476    1.3771
   5.6465   -7.5217    1.2227   5.7852   -7.7907    1.0548   5.9288   -8.0407    0.8646
   6.0577   -8.2854    0.6617   6.1868   -8.5260    0.4527   6.3116   -8.7605    0.2225
   2.1037   -0.0780   -5.7050   2.1108   -0.2050   -5.8823   2.1162   -0.3454   -6.0473
   2.1130   -0.5005   -6.2036   2.1024   -0.6681   -6.3516   2.1149   -0.9079   -6.3685
   2.1182   -1.1315   -6.2786   2.1808   -1.2977   -6.1243   2.2229   -1.4241   -5.9324
   2.2292   -1.4946   -5.7016   2.2783   -1.5831   -5.4815   2.3030   -1.5885   -5.2270
   2.3088   -1.5741   -4.9783   2.3073   -1.5493   -4.7357   2.3079   -1.5026   -4.4954
   2.3141   -1.4745   -4.2482   2.3250   -1.4302   -3.9994   2.3336   -1.3989   -3.7389
   2.3647   -1.3631   -3.4863   2.3774   -1.3343   -3.2330   2.3920   -1.3053   -2.9741
   2.4053   -1.2854   -2.7037   2.4219   -1.2632   -2.4301   2.4550   -1.2475   -2.1572
   2.4782   -1.2281   -1.8832   2.5084   -1.2134   -1.6111   2.5369   -1.2184   -1.3342
   2.5805   -1.2462   -1.0511   2.6379   -1.3185   -0.7756   2.6852   -1.4017   -0.5015
   2.7642   -1.5131   -0.2352   2.8495   -1.6511    0.0187   2.9411   -1.8146    0.2587
   3.0418   -1.9894    0.4954   3.1470   -2.1834    0.7106   3.2576   -2.3946    0.9127
   3.3700   -2.6199    1.0969   3.4872   -2.8611    1.2666   3.6111   -3.1119    1.4089
   3.7443   -3.3719    1.5352   3.8841   -3.6430    1.6417   4.0210   -3.9227    1.7254
   4.1697   -4.2099    1.7919   4.3223   -4.5018    1.8418   4.4809   -4.7924    1.8733
   4.6415   -5.0935    1.8873   4.8021   -5.3957    1.8800   4.9649   -5.6987    1.8505
   5.1193   -6.0017    1.8007   5.2722   -6.3048    1.7293   5.4284   -6.5999    1.6341
   5.5765   -6.8902    1.5170   5.7316   -7.1712    1.3831   5.8751   -7.4461    1.2319
   6.0181   -7.7097    1.0627   6.1608   -7.9611    0.8718   6.2923   -8.2116    0.6655
   6.4229   -8.4560    0.4541   6.5417   -8.6926    0.2268   2.4499   -0.0575   -5.7439
   2.4326   -0.2078   -5.9007   2.4265   -0.3365   -6.0825   2.4137   -0.5042   -6.2296
   2.3800   -0.6754   -6.3829   2.3855   -0.9096   -6.4196   2.3992   -1.1225   -6.3551
   2.4473   -1.2734   -6.1815   2.4890   -1.3970   -5.9713   2.5208   -1.4792   -5.7581
   2.5374   -1.5296   -5.5291   2.5656   -1.5350   -5.2912   2.5870   -1.5134   -5.0311
   2.6000   -1.5143   -4.7794   2.5967   -1.4913   -4.5352   2.6004   -1.4402   -4.2924
   2.6012   -1.4037   -4.0449   2.6212   -1.3670   -3.7916   2.6526   -1.3317   -3.5394
   2.6731   -1.3001   -3.2808   2.6867   -1.2808   -3.0205   2.6912   -1.2539   -2.7542
   2.7174   -1.2414   -2.4860   2.7456   -1.2181   -2.2138   2.7719   -1.1969   -1.9344
   2.8019   -1.1839   -1.6574   2.8253   -1.1734   -1.3735   2.8689   -1.2063   -1.0908
   2.9153   -1.2605   -0.8073   2.9644   -1.3388   -0.5278   3.0307   -1.4435   -0.2598
   3.1198   -1.5714    0.0006   3.2095   -1.7293    0.2463   3.3070   -1.9007    0.4780
   3.4090   -2.0948    0.7002   3.5198   -2.3028    0.9051   3.6288   -2.5282    1.0975
   3.7459   -2.7683    1.2669   3.8718   -3.0207    1.4185   3.9981   -3.2830    1.5439
   4.1376   -3.5542    1.6497   4.2729   -3.8350    1.7406   4.4125   -4.1234    1.8103
   4.5652   -4.4162    1.8596   4.7228   -4.7102    1.8936   4.8769   -5.0137    1.9059
   5.0378   -5.3169    1.8955   5.1974   -5.6240    1.8629   5.3548   -5.9285    1.8102
   5.5093   -6.2303    1.7349   5.6619   -6.5265    1.6380   5.8112   -6.8146    1.5224
   5.9585   -7.0962    1.3917   6.1102   -7.3722    1.2377   6.2525   -7.6356    1.0651
   6.3915   -7.8862    0.8750   6.5213   -8.1345    0.6688   6.6507   -8.3804    0.4549
   6.7766   -8.6184    0.2298   2.7680    0.0028   -5.8220   2.7432   -0.1454   -5.9790
   2.7179   -0.3069   -6.1419   2.6855   -0.4528   -6.3289   2.6568   -0.6603   -6.4391
   2.6538   -0.8950   -6.4936   2.6659   -1.1218   -6.4230   2.7062   -1.2968   -6.2696
   2.7460   -1.4256   -6.0679   2.8002   -1.4800   -5.8207   2.8231   -1.5125   -5.5888
   2.8416   -1.5349   -5.3455   2.8608   -1.5118   -5.0992   2.8822   -1.4856   -4.8405
   2.8888   -1.4500   -4.5898   2.8892   -1.4059   -4.3535   2.8892   -1.3729   -4.1054
   2.9076   -1.3341   -3.8610   2.9341   -1.2983   -3.6049   2.9606   -1.2668   -3.3437
   2.9713   -1.2555   -3.0745   2.9840   -1.2205   -2.8139   3.0064   -1.2107   -2.5475
   3.0322   -1.1943   -2.2724   3.0561   -1.1626   -1.9927   3.0845   -1.1388   -1.7063
   3.1110   -1.1290   -1.4198   3.1502   -1.1556   -1.1296   3.1913   -1.1956   -0.8425
   3.2452   -1.2702   -0.5629   3.3064   -1.3761   -0.2924   3.3873   -1.5019   -0.0366
   3.4792   -1.6436    0.2164   3.5716   -1.8153    0.4583   3.6733   -2.0078    0.6782
   3.7787   -2.2166    0.8894   3.8912   -2.4393    1.0804   4.0057   -2.6757    1.2552
   4.1262   -2.9242    1.4106   4.2536   -3.1919    1.5419   4.3867   -3.4643    1.6589
   4.5212   -3.7506    1.7540   4.6608   -4.0377    1.8268   4.8080   -4.3347    1.8789
   4.9582   -4.6354    1.9109   5.1150   -4.9370    1.9213   5.2723   -5.2412    1.9076
   5.4275   -5.5481    1.8739   5.5902   -5.8516    1.8199   5.7407   -6.1568    1.7421
   5.8972   -6.4504    1.6448   6.0493   -6.7389    1.5321   6.1955   -7.0238    1.3980
   6.3408   -7.2946    1.2416   6.4877   -7.5551    1.0691   6.6209   -7.8095    0.8777
   6.7502   -8.0593    0.6707   6.8794   -8.3033    0.4524   7.0109   -8.5447    0.2306
   3.0605    0.0811   -5.9164   3.0414   -0.0898   -6.0561   3.0094   -0.2553   -6.2023
   2.9590   -0.4343   -6.3665   2.9370   -0.6326   -6.4677   2.9249   -0.8654   -6.5144
   2.9423   -1.0826   -6.4617   2.9708   -1.2676   -6.3165   3.0277   -1.4327   -6.1488
   3.0646   -1.4775   -5.9189   3.0957   -1.4856   -5.6659   3.1165   -1.5040   -5.4162
   3.1405   -1.4708   -5.1679   3.1536   -1.4472   -4.9226   3.1763   -1.4058   -4.6733
   3.1727   -1.3557   -4.4192   3.1778   -1.3299   -4.1689   3.1976   -1.2904   -3.9246
   3.2187   -1.2513   -3.6767   3.2361   -1.2264   -3.4127   3.2531   -1.2122   -3.1382
   3.2770   -1.1969   -2.8727   3.2920   -1.1757   -2.6090   3.3128   -1.1543   -2.3320
   3.3400   -1.1248   -2.0491   3.3675   -1.1049   -1.7652   3.3906   -1.0887   -1.4782
   3.4293   -1.1063   -1.1870   3.4746   -1.1516   -0.9021   3.5239   -1.2141   -0.6209
   3.5822   -1.3054   -0.3495   3.6570   -1.4211   -0.0850   3.7469   -1.5646    0.1696
   3.8333   -1.7266    0.4134   3.9288   -1.9181    0.6433   4.0311   -2.1252    0.8566
   4.1470   -2.3517    1.0516   4.2598   -2.5870    1.2364   4.3801   -2.8402    1.3980
   4.5034   -3.1038    1.5374   4.6367   -3.3789    1.6616   4.7701   -3.6640    1.7596
   4.9093   -3.9549    1.8372   5.0517   -4.2528    1.8913   5.1997   -4.5548    1.9219
   5.3481   -4.8595    1.9298   5.5063   -5.1622    1.9154   5.6617   -5.4681    1.8832
   5.8145   -5.7757    1.8291   5.9735   -6.0758    1.7545   6.1306   -6.3721    1.6584
   6.2838   -6.6658    1.5432   6.4329   -6.9486    1.4064   6.5793   -7.2160    1.2430
   6.7194   -7.4788    1.0665   6.8539   -7.7346    0.8753   6.9809   -7.9828    0.6695
   7.1087   -8.2246    0.4507   7.2443   -8.4622    0.2327   3.3689    0.1304   -6.0541
   3.3283   -0.0348   -6.1913   3.2871   -0.2146   -6.3115   3.2475   -0.3802   -6.4320
   3.2151   -0.5912   -6.5271   3.2023   -0.8346   -6.5396   3.2217   -1.0730   -6.5205
   3.2395   -1.2773   -6.4234   3.3057   -1.3958   -6.2325   3.3299   -1.4444   -5.9962
   3.3693   -1.4802   -5.7660   3.3815   -1.4897   -5.5104   3.4155   -1.4600   -5.2623
   3.4334   -1.4096   -5.0083   3.4564   -1.3841   -4.7518   3.4634   -1.3553   -4.4997
   3.4683   -1.3046   -4.2526   3.4858   -1.2595   -4.0079   3.5080   -1.2270   -3.7560
   3.5182   -1.2054   -3.4892   3.5364   -1.1893   -3.2195   3.5630   -1.1612   -2.9525
   3.5703   -1.1262   -2.6798   3.5855   -1.1066   -2.4003   3.6184   -1.0792   -2.1152
   3.6508   -1.0622   -1.8309   3.6726   -1.0489   -1.5410   3.7060   -1.0628   -1.2537
   3.7501   -1.0943   -0.9682   3.8012   -1.1497   -0.6861   3.8574   -1.2385   -0.4114
   3.9249   -1.3447   -0.1412   4.0099   -1.4856    0.1123   4.0967   -1.6488    0.3644
   4.1826   -1.8333    0.5974   4.2840   -2.0398    0.8194   4.3982   -2.2648    1.0223
   4.5159   -2.4983    1.2135   4.6292   -2.7551    1.3773   4.7530   -3.0177    1.5251
   4.8834   -3.2951    1.6506   5.0204   -3.5794    1.7531   5.1557   -3.8724    1.8334
   5.2969   -4.1703    1.8912   5.4431   -4.4744    1.9240   5.5914   -4.7798    1.9318
   5.7407   -5.0865    1.9208   5.8997   -5.3923    1.8890   6.0484   -5.6961    1.8378
   6.2108   -5.9943    1.7654   6.3624   -6.2959    1.6723   6.5171   -6.5840    1.5560
   6.6661   -6.8671    1.4122   6.8123   -7.1405    1.2478   6.9498   -7.4032    1.0636
   7.0895   -7.6622    0.8736   7.2106   -7.9046    0.6585   7.3450   -8.1379    0.4527
   7.4740   -8.3757    0.2315   3.6695    0.1617   -6.1755   3.6215   -0.0065   -6.3087
   3.5854   -0.1934   -6.3990   3.5462   -0.3750   -6.5097   3.4876   -0.5689   -6.6163
   3.4485   -0.8059   -6.5899   3.5076   -1.0315   -6.5590   3.5245   -1.2427   -6.5172
   3.5610   -1.3742   -6.3124   3.6077   -1.4501   -6.1080   3.6249   -1.4689   -5.8434
   3.6566   -1.4833   -5.6011   3.6847   -1.4298   -5.3641   3.7062   -1.4035   -5.1087
   3.7336   -1.3615   -4.8597   3.7477   -1.3213   -4.6020   3.7537   -1.2716   -4.3527
   3.7703   -1.2335   -4.1024   3.7867   -1.1968   -3.8466   3.7985   -1.1691   -3.5785
   3.8189   -1.1606   -3.3056   3.8389   -1.1192   -3.0391   3.8496   -1.0961   -2.7565
   3.8575   -1.0723   -2.4728   3.8939   -1.0468   -2.1903   3.9322   -1.0248   -1.9056
   3.9503   -1.0104   -1.6149   3.9862   -1.0195   -1.3239   4.0286   -1.0474   -1.0366
   4.0805   -1.1044   -0.7527   4.1357   -1.1784   -0.4773   4.1945   -1.2747   -0.2103
   4.2673   -1.4058    0.0563   4.3515   -1.5683    0.3075   4.4404   -1.7561    0.5511
   4.5384   -1.9605    0.7750   4.6480   -2.1749    0.9881   4.7672   -2.4147    1.1776
   4.8828   -2.6640    1.3473   5.0038   -2.9294    1.5017   5.1299   -3.2044    1.6297
   5.2655   -3.4938    1.7350   5.3979   -3.7889    1.8168   5.5386   -4.0891    1.8777
   5.6831   -4.3901    1.9152   5.8342   -4.6968    1.9280   5.9817   -5.0047    1.9194
   6.1355   -5.3088    1.8921   6.2921   -5.6139    1.8423   6.4429   -5.9163    1.7719
   6.5991   -6.2141    1.6807   6.7482   -6.5082    1.5571   6.8975   -6.7899    1.4111
   7.0429   -7.0622    1.2478   7.1832   -7.3243    1.0657   7.3147   -7.5764    0.8678
   7.4492   -7.8187    0.6635   7.5790   -8.0570    0.4515   7.7047   -8.2923    0.2283
   3.9295    0.2259   -6.3502   3.8912    0.0365   -6.4657   3.8585   -0.1537   -6.5494
   3.8040   -0.3380   -6.6589   3.7604   -0.5493   -6.6983   3.7431   -0.7580   -6.6745
   3.7736   -0.9699   -6.6124   3.8035   -1.2028   -6.5971   3.8181   -1.3717   -6.4301
   3.8780   -1.4205   -6.1917   3.8899   -1.4588   -5.9494   3.9278   -1.4413   -5.7027
   3.9574   -1.4190   -5.4646   3.9832   -1.3731   -5.2196   4.0043   -1.3344   -4.9656
   4.0280   -1.2864   -4.7127   4.0405   -1.2558   -4.4535   4.0436   -1.2080   -4.2000
   4.0712   -1.1830   -3.9416   4.0668   -1.1548   -3.6773   4.0959   -1.1217   -3.4113
   4.1077   -1.0922   -3.1310   4.1217   -1.0692   -2.8407   4.1371   -1.0367   -2.5530
   4.1722   -1.0229   -2.2789   4.2055   -1.0003   -1.9931   4.2264   -0.9795   -1.7042
   4.2584   -0.9831   -1.4119   4.3033   -0.9972   -1.1209   4.3527   -1.0607   -0.8351
   4.4102   -1.1289   -0.5532   4.4692   -1.2217   -0.2813   4.5252   -1.3468   -0.0172
   4.6031   -1.4936    0.2500   4.6933   -1.6777    0.4976   4.7927   -1.8809    0.7218
   4.8969   -2.0945    0.9348   5.0156   -2.3268    1.1260   5.1299   -2.5743    1.3079
   5.2515   -2.8393    1.4601   5.3775   -3.1149    1.5971   5.5019   -3.4061    1.7072
   5.6390   -3.7017    1.7931   5.7761   -3.9996    1.8547   5.9204   -4.3042    1.8999
   6.0683   -4.6123    1.9168   6.2206   -4.9175    1.9121   6.3692   -5.2208    1.8886
   6.5220   -5.5265    1.8394   6.6747   -5.8341    1.7762   6.8303   -6.1316    1.6780
   6.9764   -6.4213    1.5576   7.1238   -6.7028    1.4108   7.2687   -6.9731    1.2467
   7.4071   -7.2348    1.0604   7.5482   -7.4865    0.8775   7.6791   -7.7339    0.6724
   7.8132   -7.9705    0.4517   7.9415   -8.1988    0.2278   4.2116    0.2388   -6.5295
   4.1526    0.0747   -6.6494   4.0973   -0.1180   -6.7343   4.0693   -0.3083   -6.8191
   4.0254   -0.5234   -6.8638   4.0132   -0.7306   -6.8471   4.0139   -0.9211   -6.7530
   4.0599   -1.1821   -6.7020   4.0895   -1.2952   -6.4891   4.1450   -1.4377   -6.3009
   4.1641   -1.4483   -6.0582   4.1954   -1.4057   -5.8251   4.2215   -1.3850   -5.5843
   4.2523   -1.3431   -5.3348   4.2764   -1.2952   -5.0844   4.2954   -1.2609   -4.8320
   4.3152   -1.2387   -4.5669   4.3223   -1.1787   -4.3059   4.3350   -1.1346   -4.0494
   4.3478   -1.1138   -3.7830   4.3648   -1.0949   -3.5124   4.3694   -1.0823   -3.2180
   4.3967   -1.0560   -2.9347   4.4142   -1.0276   -2.6598   4.4449   -1.0107   -2.3763
   4.4776   -0.9827   -2.0879   4.5023   -0.9607   -1.7969   4.5279   -0.9435   -1.5068
   4.5749   -0.9559   -1.2130   4.6182   -1.0108   -0.9237   4.6732   -1.0846   -0.6317
   4.7328   -1.1804   -0.3601   4.7889   -1.2897   -0.0821   4.8601   -1.4374    0.1790
   4.9486   -1.6117    0.4221   5.0412   -1.8021    0.6489   5.1441   -2.0153    0.8680
   5.2537   -2.2406    1.0727   5.3724   -2.4886    1.2544   5.4907   -2.7507    1.4123
   5.6169   -3.0261    1.5528   5.7406   -3.3129    1.6708   5.8709   -3.6052    1.7647
   6.0128   -3.9022    1.8350   6.1490   -4.2087    1.8827   6.2974   -4.5197    1.9042
   6.4506   -4.8248    1.8999   6.6030   -5.1321    1.8709   6.7535   -5.4386    1.8299
   6.9014   -5.7434    1.7663   7.0558   -6.0418    1.6729   7.2068   -6.3336    1.5482
   7.3534   -6.6134    1.4122   7.4933   -6.8832    1.2427   7.6360   -7.1422    1.0691
   7.7776   -7.4048    0.8825   7.9125   -7.6466    0.6701   8.0431   -7.8762    0.4565
   8.1781   -8.0995    0.2295   4.4848    0.2439   -6.7076   4.4393    0.0531   -6.8002
   4.3661   -0.1008   -6.9394   4.2915   -0.3084   -7.0125   4.2404   -0.5166   -7.0793
   4.2597   -0.7425   -7.0538   4.2425   -0.9583   -6.9525   4.2835   -1.1410   -6.8283
   4.3385   -1.2949   -6.6545   4.3870   -1.3896   -6.4295   4.4292   -1.3817   -6.1896
   4.4648   -1.3675   -5.9522   4.4956   -1.3324   -5.7029   4.5196   -1.3236   -5.4579
   4.5516   -1.2773   -5.2066   4.5749   -1.2351   -4.9496   4.5740   -1.2015   -4.6881
   4.5981   -1.1633   -4.4254   4.6067   -1.1252   -4.1558   4.6107   -1.0914   -3.8828
   4.6284   -1.0609   -3.6036   4.6383   -1.0520   -3.3192   4.6590   -1.0218   -3.0417
   4.6901   -1.0043   -2.7704   4.7115   -0.9923   -2.4843   4.7462   -0.9847   -2.1896
   4.7739   -0.9526   -1.8948   4.8068   -0.9212   -1.6066   4.8418   -0.9329   -1.3128
   4.8819   -0.9694   -1.0140   4.9319   -1.0309   -0.7248   4.9853   -1.1311   -0.4415
   5.0461   -1.2445   -0.1612   5.1211   -1.3956    0.0877   5.2007   -1.5454    0.3465
   5.2889   -1.7321    0.5820   5.3841   -1.9386    0.8038   5.4972   -2.1659    1.0080
   5.6084   -2.4047    1.1937   5.7271   -2.6629    1.3580   5.8508   -2.9386    1.5019
   5.9758   -3.2194    1.6327   6.1049   -3.5061    1.7345   6.2436   -3.8013    1.8145
   6.3779   -4.1138    1.8609   6.5206   -4.4219    1.8877   6.6748   -4.7320    1.8820
   6.8305   -5.0389    1.8544   6.9796   -5.3457    1.8165   7.1303   -5.6520    1.7529
   7.2784   -5.9507    1.6598   7.4311   -6.2400    1.5467   7.5789   -6.5240    1.4042
   7.7221   -6.7959    1.2459   7.8676   -7.0660    1.0783   8.0031   -7.3113    0.8785
   8.1419   -7.5492    0.6821   8.2752   -7.7777    0.4616   8.4054   -7.9988    0.2322
   4.7324    0.2736   -6.9503   4.6738    0.0826   -7.0478   4.5851   -0.0836   -7.1741
   4.5130   -0.2834   -7.2219   4.4719   -0.5000   -7.2661   4.4687   -0.7472   -7.2445
   4.4942   -0.9641   -7.1267   4.5335   -1.1436   -6.9803   4.5936   -1.2826   -6.7996
   4.6307   -1.3564   -6.5649   4.7003   -1.3780   -6.3301   4.7225   -1.3395   -6.0816
   4.7645   -1.3094   -5.8368   4.7894   -1.2876   -5.5818   4.8151   -1.2620   -5.3283
   4.8367   -1.2201   -5.0683   4.8473   -1.1573   -4.8059   4.8586   -1.1228   -4.5452
   4.8735   -1.0814   -4.2720   4.8784   -1.0672   -3.9962   4.8877   -1.0330   -3.7159
   4.9066   -1.0232   -3.4356   4.9373   -1.0071   -3.1659   4.9572   -0.9906   -2.8845
   4.9780   -0.9730   -2.5948   5.0070   -0.9502   -2.3025   5.0419   -0.9279   -2.0137
   5.0738   -0.9014   -1.7153   5.1070   -0.9076   -1.4164   5.1364   -0.9233   -1.1161
   5.1848   -0.9987   -0.8229   5.2364   -1.0876   -0.5310   5.2998   -1.2055   -0.2576
   5.3723   -1.3403    0.0077   5.4549   -1.5023    0.2618   5.5403   -1.6825    0.5072
   5.6336   -1.8791    0.7294   5.7326   -2.0825    0.9348   5.8460   -2.3242    1.1273
   5.9629   -2.5822    1.2992   6.0804   -2.8529    1.4523   6.2074   -3.1300    1.5910
   6.3412   -3.4145    1.7053   6.4754   -3.7118    1.7873   6.6088   -4.0161    1.8335
   6.7452   -4.3313    1.8647   6.8952   -4.6371    1.8563   7.0539   -4.9407    1.8431
   7.2027   -5.2530    1.8068   7.3502   -5.5566    1.7400   7.5045   -5.8516    1.6523
   7.6545   -6.1466    1.5454   7.8014   -6.4258    1.4021   7.9476   -6.7025    1.2534
   8.0881   -6.9652    1.0852   8.2304   -7.2101    0.8892   8.3704   -7.4516    0.6884
   8.5035   -7.6799    0.4657   8.6332   -7.8969    0.2285   5.0079    0.2809   -7.1653
   4.8826    0.1242   -7.2632   4.8274   -0.0755   -7.3636   4.7644   -0.2871   -7.4301
   4.6744   -0.4940   -7.4759   4.7110   -0.7085   -7.4099   4.7350   -0.9248   -7.3087
   4.7928   -1.0986   -7.1506   4.8486   -1.2385   -6.9436   4.8968   -1.3204   -6.7194
   4.9426   -1.3304   -6.4830   4.9882   -1.3056   -6.2231   5.0285   -1.2965   -5.9675
   5.0575   -1.2587   -5.7167   5.0775   -1.2201   -5.4621   5.0986   -1.1930   -5.2032
   5.1051   -1.1508   -4.9237   5.1230   -1.1210   -4.6678   5.1418   -1.0881   -4.3954
   5.1500   -1.0650   -4.1141   5.1591   -1.0409   -3.8397   5.1797   -1.0064   -3.5667
   5.2048   -0.9802   -3.2933   5.2214   -0.9673   -3.0059   5.2386   -0.9422   -2.7106
   5.2699   -0.9262   -2.4219   5.3022   -0.8863   -2.1284   5.3343   -0.8829   -1.8318
   5.3610   -0.8562   -1.5286   5.3957   -0.8866   -1.2204   5.4335   -0.9752   -0.9305
   5.4890   -1.0477   -0.6362   5.5519   -1.1576   -0.3593   5.6168   -1.2913   -0.0916
   5.6986   -1.4446    0.1615   5.7817   -1.6083    0.4170   5.8744   -1.8049    0.6412
   5.9723   -2.0186    0.8602   6.0798   -2.2554    1.0593   6.1992   -2.5004    1.2407
   6.3147   -2.7649    1.4034   6.4338   -3.0409    1.5435   6.5718   -3.3228    1.6662
   6.7046   -3.6181    1.7473   6.8399   -3.9255    1.7981   6.9727   -4.2270    1.8264
   7.1153   -4.5327    1.8374   7.2684   -4.8434    1.8342   7.4211   -5.1527    1.7926
   7.5730   -5.4569    1.7313   7.7260   -5.7563    1.6501   7.8776   -6.0491    1.5410
   8.0295   -6.3303    1.4152   8.1710   -6.6015    1.2542   8.3139   -6.8596    1.0793
   8.4534   -7.1066    0.8914   8.5954   -7.3485    0.6884   8.7283   -7.5768    0.4657
   8.8589   -7.7932    0.2312   5.2269    0.2942   -7.3784   5.1400    0.1367   -7.4928
   5.0536   -0.0440   -7.5794   4.9920   -0.2549   -7.6446   4.9644   -0.4786   -7.6452
   4.9700   -0.7004   -7.5814   5.0066   -0.8717   -7.4466   5.0496   -1.0633   -7.2982
   5.0936   -1.1626   -7.0705   5.1575   -1.2560   -6.8480   5.2131   -1.2868   -6.6163
   5.2429   -1.2715   -6.3717   5.2920   -1.2471   -6.1252   5.3146   -1.2125   -5.8656
   5.3414   -1.1961   -5.6029   5.3515   -1.1490   -5.3422   5.3660   -1.1216   -5.0730
   5.3891   -1.1052   -4.8046   5.4027   -1.0595   -4.5277   5.4178   -1.0225   -4.2515
   5.4303   -1.0047   -3.9716   5.4515   -0.9748   -3.6990   5.4679   -0.9512   -3.4239
   5.4783   -0.9307   -3.1329   5.4979   -0.9045   -2.8396   5.5294   -0.8981   -2.5469
   5.5621   -0.8572   -2.2502   5.5911   -0.8378   -1.9440   5.6115   -0.8334   -1.6406
   5.6435   -0.8693   -1.3356   5.6830   -0.9315   -1.0379   5.7289   -1.0031   -0.7442
   5.7799   -1.0856   -0.4547   5.8519   -1.2281   -0.1902   5.9276   -1.3741    0.0754
   6.0124   -1.5349    0.3292   6.1100   -1.7251    0.5682   6.2055   -1.9390    0.7848
   6.3070   -2.1674    0.9884   6.4227   -2.4072    1.1853   6.5382   -2.6729    1.3507
   6.6646   -2.9486    1.4939   6.7952   -3.2298    1.6197   6.9317   -3.5294    1.7022
   7.0632   -3.8231    1.7616   7.1998   -4.1274    1.8007   7.3393   -4.4348    1.8255
   7.4863   -4.7440    1.8222   7.6390   -5.0523    1.7867   7.7929   -5.3552    1.7278
   7.9447   -5.6535    1.6447   8.0976   -5.9463    1.5441   8.2520   -6.2341    1.4170
   8.3982   -6.4990    1.2580   8.5354   -6.7527    1.0829   8.6769   -6.9991    0.8915
   8.8165   -7.2401    0.6911   8.9508   -7.4681    0.4690   9.0855   -7.6850    0.2369
   5.4671    0.3392   -7.6315   5.3809    0.1603   -7.7156   5.3113   -0.0284   -7.7819
   5.2270   -0.2246   -7.8488   5.1959   -0.4581   -7.8575   5.2115   -0.6773   -7.7624
   5.2601   -0.8679   -7.6228   5.3022   -1.0011   -7.4378   5.3497   -1.1074   -7.2223
   5.4097   -1.2199   -7.0332   5.4684   -1.2118   -6.7794   5.5072   -1.2243   -6.5173
   5.5483   -1.1907   -6.2678   5.5762   -1.1643   -6.0027   5.6029   -1.1417   -5.7535
   5.6128   -1.0967   -5.4905   5.6168   -1.0765   -5.2187   5.6453   -1.0487   -4.9525
   5.6609   -1.0392   -4.6758   5.6769   -0.9948   -4.3910   5.6976   -0.9736   -4.1080
   5.7135   -0.9467   -3.8286   5.7300   -0.9130   -3.5464   5.7396   -0.8957   -3.2618
   5.7523   -0.8594   -2.9682   5.7888   -0.8675   -2.6736   5.8114   -0.8116   -2.3759
   5.8387   -0.8021   -2.0659   5.8552   -0.7773   -1.7498   5.8882   -0.8320   -1.4433
   5.9261   -0.8746   -1.1474   5.9688   -0.9536   -0.8535   6.0213   -1.0406   -0.5615
   6.0871   -1.1530   -0.2881   6.1581   -1.2897   -0.0126   6.2435   -1.4469    0.2418
   6.3322   -1.6315    0.4935   6.4349   -1.8428    0.7260   6.5379   -2.0685    0.9308
   6.6491   -2.3145    1.1241   6.7579   -2.5772    1.2967   6.8878   -2.8514    1.4463
   7.0200   -3.1396    1.5634   7.1523   -3.4182    1.6561   7.2873   -3.7132    1.7392
   7.4194   -4.0238    1.7861   7.5622   -4.3335    1.8050   7.7080   -4.6392    1.7993
   7.8555   -4.9469    1.7699   8.0128   -5.2520    1.7138   8.1659   -5.5479    1.6475
   8.3146   -5.8401    1.5417   8.4702   -6.1229    1.4214   8.6191   -6.3956    1.2661
   8.7626   -6.6462    1.0828   8.8983   -6.8852    0.8928   9.0376   -7.1287    0.7006
   9.1718   -7.3556    0.4769   9.3078   -7.5760    0.2432   5.6818    0.3771   -7.8858
   5.5861    0.2089   -7.9861   5.5071    0.0201   -8.0407   5.4839   -0.2046   -8.0379
   5.4595   -0.4259   -8.0125   5.4564   -0.6506   -7.9458   5.4900   -0.8615   -7.8193
   5.5478   -0.9966   -7.6205   5.6104   -1.0828   -7.4068   5.6670   -1.1304   -7.1723
   5.7115   -1.1497   -6.9288   5.7651   -1.1597   -6.6869   5.8026   -1.1661   -6.4223
   5.8268   -1.1319   -6.1610   5.8668   -1.0947   -5.9032   5.8731   -1.0522   -5.6352
   5.8826   -1.0302   -5.3628   5.8981   -0.9998   -5.0926   5.9158   -0.9961   -4.8067
   5.9277   -0.9592   -4.5344   5.9504   -0.9393   -4.2473   5.9691   -0.9067   -3.9743
   5.9808   -0.8786   -3.6804   5.9965   -0.8540   -3.3917   6.0100   -0.8218   -3.1006
   6.0372   -0.8198   -2.7998   6.0566   -0.7841   -2.4929   6.0744   -0.7571   -2.1734
   6.0961   -0.7320   -1.8571   6.1325   -0.7912   -1.5584   6.1681   -0.8331   -1.2593
   6.2143   -0.8942   -0.9652   6.2598   -1.0002   -0.6691   6.3376   -1.0970   -0.3849
   6.3924   -1.2196   -0.1206   6.4694   -1.3666    0.1444   6.5592   -1.5478    0.4008
   6.6663   -1.7506    0.6450   6.7677   -1.9787    0.8740   6.8723   -2.2256    1.0589
   6.9794   -2.4767    1.2392   7.0989   -2.7449    1.3854   7.2308   -3.0193    1.5135
   7.3715   -3.3064    1.6311   7.5044   -3.6072    1.7203   7.6384   -3.9151    1.7655
   7.7774   -4.2257    1.7819   7.9286   -4.5362    1.7873   8.0750   -4.8393    1.7508
   8.2275   -5.1349    1.7081   8.3860   -5.4382    1.6432   8.5365   -5.7287    1.5377
   8.6867   -6.0112    1.4179   8.8371   -6.2806    1.2651   8.9802   -6.5270    1.0836
   9.1212   -6.7703    0.8929   9.2592   -7.0164    0.6987   9.3902   -7.2417    0.4753
   9.5263   -7.4616    0.2433   5.8635    0.4082   -8.1647   5.8081    0.2117   -8.2233
   5.7580    0.0151   -8.2566   5.7382   -0.1913   -8.2275   5.7274   -0.4065   -8.1893
   5.7301   -0.6143   -8.0949   5.7421   -0.8161   -7.9838   5.8019   -0.9515   -7.7993
   5.8647   -1.0560   -7.5840   5.9180   -1.0836   -7.3272   5.9640   -1.1017   -7.0870
   6.0162   -1.0863   -6.8407   6.0458   -1.0855   -6.5861   6.0760   -1.0598   -6.3235
   6.0946   -1.0285   -6.0543   6.1298   -1.0125   -5.7817   6.1407   -0.9733   -5.5131
   6.1584   -0.9644   -5.2363   6.1671   -0.9484   -4.9635   6.1842   -0.9069   -4.6767
   6.1976   -0.8972   -4.3914   6.2132   -0.8567   -4.1145   6.2323   -0.8222   -3.8255
   6.2440   -0.8031   -3.5303   6.2594   -0.7831   -3.2254   6.2788   -0.7623   -2.9235
   6.2917   -0.7299   -2.6073   6.3091   -0.7118   -2.2971   6.3354   -0.6992   -1.9879
   6.3821   -0.7517   -1.6743   6.4054   -0.7979   -1.3728   6.4581   -0.8751   -1.0696
   6.5087   -0.9466   -0.7902   6.5590   -1.0399   -0.5135   6.6365   -1.1616   -0.2296
   6.6986   -1.2990    0.0393   6.7800   -1.4828    0.3001   6.8852   -1.6749    0.5503
   6.9852   -1.8864    0.7717   7.0908   -2.1265    0.9763   7.1972   -2.3802    1.1566
   7.3133   -2.6407    1.3175   7.4415   -2.9082    1.4735   7.5779   -3.1968    1.5906
   7.7174   -3.4916    1.6960   7.8548   -3.8060    1.7447   7.9915   -4.1166    1.7625
   8.1362   -4.4240    1.7650   8.2944   -4.7300    1.7495   8.4469   -5.0335    1.6990
   8.5977   -5.3219    1.6296   8.7559   -5.6123    1.5296   8.9037   -5.8938    1.4087
   9.0509   -6.1655    1.2632   9.2007   -6.4135    1.0788   9.3441   -6.6598    0.8932
   9.4783   -6.8990    0.6956   9.6089   -7.1234    0.4765   9.7402   -7.3373    0.2410
   6.0636    0.4280   -8.4485   6.0429    0.2191   -8.4599   5.9936    0.0136   -8.4738
   5.9740   -0.2057   -8.4669   5.9720   -0.4106   -8.3944   5.9755   -0.6126   -8.2964
   6.0080   -0.7911   -8.1603   6.0591   -0.9153   -7.9622   6.1141   -0.9968   -7.7383
   6.1673   -1.0169   -7.5073   6.2164   -1.0476   -7.2618   6.2648   -1.0378   -7.0175
   6.2927   -1.0039   -6.7504   6.3218   -0.9903   -6.4828   6.3493   -0.9830   -6.2147
   6.3748   -0.9478   -5.9474   6.3902   -0.9306   -5.6668   6.4047   -0.9162   -5.3873
   6.4194   -0.8949   -5.1050   6.4311   -0.8744   -4.8223   6.4499   -0.8491   -4.5277
   6.4532   -0.8070   -4.2515   6.4726   -0.7622   -3.9663   6.4852   -0.7413   -3.6619
   6.5008   -0.7161   -3.3592   6.5150   -0.7089   -3.0452   6.5284   -0.6905   -2.7371
   6.5514   -0.6714   -2.4243   6.5783   -0.6636   -2.1105   6.6085   -0.6938   -1.8073
   6.6435   -0.7502   -1.4893   6.6902   -0.8141   -1.2043   6.7398   -0.8967   -0.9150
   6.7846   -0.9935   -0.6160   6.8512   -1.0947   -0.3239   6.9230   -1.2375   -0.0478
   7.0020   -1.4045    0.2080   7.0987   -1.5884    0.4493   7.2036   -1.8000    0.6829
   7.3035   -2.0363    0.8934   7.4087   -2.2766    1.0998   7.5240   -2.5392    1.2717
   7.6524   -2.8039    1.4266   7.7888   -3.0892    1.5532   7.9225   -3.3901    1.6472
   8.0668   -3.6930    1.7128   8.2052   -4.0030    1.7315   8.3474   -4.3100    1.7447
   8.4999   -4.6174    1.7391   8.6566   -4.9162    1.6894   8.8148   -5.2150    1.6205
   8.9686   -5.4981    1.5300   9.1188   -5.7767    1.3970   9.2677   -6.0516    1.2595
   9.4145   -6.3009    1.0848   9.5600   -6.5492    0.8996   9.6991   -6.7847    0.6954
   9.8311   -7.0043    0.4731   9.9570   -7.2145    0.2362   6.3115    0.4325   -8.6823
   6.2690    0.2328   -8.7158   6.2376    0.0215   -8.7030   6.2298   -0.1916   -8.6698
   6.2232   -0.4005   -8.6022   6.2373   -0.5958   -8.4835   6.2782   -0.7644   -8.3332
   6.3288   -0.8717   -8.1275   6.3771   -0.9704   -7.9174   6.4357   -0.9915   -7.6765
   6.4799   -0.9818   -7.4434   6.5129   -0.9937   -7.1767   6.5406   -0.9517   -6.9149
   6.5757   -0.9431   -6.6488   6.6085   -0.9369   -6.3803   6.6273   -0.9236   -6.1054
   6.6484   -0.9242   -5.8212   6.6576   -0.8906   -5.5366   6.6713   -0.8512   -5.2520
   6.6709   -0.8138   -4.9674   6.6847   -0.7777   -4.6844   6.7063   -0.7770   -4.3871
   6.7111   -0.7359   -4.1006   6.7284   -0.6978   -3.7983   6.7414   -0.6779   -3.4863
   6.7490   -0.6541   -3.1767   6.7688   -0.6519   -2.8671   6.7838   -0.6267   -2.5515
   6.8156   -0.6290   -2.2415   6.8418   -0.6359   -1.9230   6.8791   -0.6866   -1.6243
   6.9179   -0.7490   -1.3223   6.9685   -0.8275   -1.0182   7.0187   -0.9171   -0.7172
   7.0739   -1.0157   -0.4287   7.1471   -1.1454   -0.1441   7.2305   -1.3143    0.1240
   7.3231   -1.5058    0.3753   7.4204   -1.7152    0.6075   7.5267   -1.9409    0.8331
   7.6196   -2.1832    1.0387   7.7361   -2.4371    1.2146   7.8625   -2.7021    1.3785
   7.9953   -2.9859    1.5110   8.1285   -3.2851    1.5956   8.2713   -3.5814    1.6636
   8.4132   -3.8845    1.6989   8.5592   -4.1939    1.7221   8.7107   -4.4972    1.7164
   8.8605   -4.7972    1.6725   9.0207   -5.0897    1.6081   9.1837   -5.3847    1.5207
   9.3342   -5.6627    1.3973   9.4819   -5.9287    1.2594   9.6244   -6.1871    1.0987
   9.7703   -6.4295    0.9089   9.9138   -6.6652    0.7070  10.0485   -6.8802    0.4768
  10.1728   -7.0853    0.2385   6.5252    0.4347   -8.9594   6.4741    0.2293   -8.9790
   6.4700    0.0277   -8.9433   6.4395   -0.1943   -8.9115   6.4490   -0.4057   -8.8312
   6.4865   -0.5885   -8.6913   6.5290   -0.7357   -8.5215   6.5864   -0.8520   -8.3227
   6.6417   -0.9036   -8.0943   6.6900   -0.9484   -7.8594   6.7344   -0.9406   -7.6027
   6.7679   -0.9370   -7.3380   6.7989   -0.9274   -7.0784   6.8345   -0.9143   -6.8206
   6.8644   -0.9084   -6.5456   6.8794   -0.8817   -6.2664   6.8991   -0.8999   -5.9811
   6.9070   -0.8465   -5.6934   6.9211   -0.8123   -5.4038   6.9266   -0.7840   -5.1180
   6.9384   -0.7547   -4.8291   6.9451   -0.7302   -4.5351   6.9544   -0.6846   -4.2350
   6.9632   -0.6550   -3.9313   6.9724   -0.6280   -3.6194   6.9896   -0.5983   -3.3078
   7.0074   -0.5894   -2.9942   7.0220   -0.5944   -2.6865   7.0447   -0.5834   -2.3662
   7.0733   -0.5973   -2.0555   7.1136   -0.6302   -1.7464   7.1494   -0.6796   -1.4376
   7.1990   -0.7367   -1.1257   7.2447   -0.8245   -0.8187   7.3009   -0.9226   -0.5146
   7.3699   -1.0543   -0.2280   7.4412   -1.2123    0.0485   7.5371   -1.4085    0.2951
   7.6399   -1.6212    0.5325   7.7321   -1.8291    0.7685   7.8403   -2.0717    0.9723
   7.9429   -2.3185    1.1626   8.0654   -2.5969    1.3185   8.2000   -2.8710    1.4648
   8.3388   -3.1600    1.5560   8.4762   -3.4596    1.6321   8.6228   -3.7704    1.6772
   8.7722   -4.0703    1.6984   8.9175   -4.3785    1.7168   9.0716   -4.6763    1.6612
   9.2265   -4.9732    1.6029   9.3902   -5.2593    1.5185   9.5460   -5.5329    1.4029
   9.6962   -5.8009    1.2639   9.8365   -6.0579    1.0986   9.9764   -6.3010    0.9147
  10.1220   -6.5343    0.7116  10.2591   -6.7504    0.4839  10.3870   -6.9529    0.2399
   6.7200    0.4069   -9.2422   6.6933    0.2014   -9.2408   6.6458   -0.0079   -9.2306
   6.6398   -0.2128   -9.1699   6.6779   -0.3974   -9.0532   6.7334   -0.5616   -8.8918
   6.7944   -0.7036   -8.7158   6.8417   -0.8115   -8.5105   6.9010   -0.8936   -8.2789
   6.9432   -0.8996   -8.0348   6.9854   -0.9143   -7.7807   7.0261   -0.9147   -7.5166
   7.0550   -0.9051   -7.2479   7.0835   -0.8900   -6.9788   7.1163   -0.8785   -6.7134
   7.1310   -0.8681   -6.4284   7.1388   -0.8366   -6.1425   7.1588   -0.8336   -5.8517
   7.1656   -0.7933   -5.5580   7.1769   -0.7478   -5.2732   7.1803   -0.7131   -4.9783
   7.1810   -0.6675   -4.6793   7.1852   -0.6273   -4.3742   7.1962   -0.5967   -4.0639
   7.2093   -0.5847   -3.7572   7.2249   -0.5482   -3.4477   7.2434   -0.5567   -3.1261
   7.2588   -0.5470   -2.8087   7.2722   -0.5352   -2.4982   7.3020   -0.5333   -2.1799
   7.3414   -0.5689   -1.8645   7.3778   -0.6038   -1.5550   7.4185   -0.6646   -1.2396
   7.4666   -0.7402   -0.9167   7.5195   -0.8461   -0.6139   7.5878   -0.9763   -0.3187
   7.6632   -1.1172   -0.0310   7.7469   -1.3192    0.2158   7.8427   -1.5150    0.4664
   7.9400   -1.7205    0.7057   8.0437   -1.9510    0.9120   8.1510   -2.2138    1.0972
   8.2699   -2.4769    1.2635   8.4020   -2.7445    1.4187   8.5382   -3.0426    1.5200
   8.6843   -3.3406    1.5895   8.8194   -3.6316    1.6540   8.9712   -3.9343    1.6822
   9.1206   -4.2438    1.6995   9.2766   -4.5492    1.6582   9.4295   -4.8404    1.5944
   9.5890   -5.1259    1.5174   9.7522   -5.4044    1.4022   9.9054   -5.6748    1.2721
  10.0501   -5.9289    1.1017  10.1852   -6.1694    0.9128  10.3253   -6.4019    0.7098
  10.4656   -6.6177    0.4872  10.5943   -6.8174    0.2448   6.9332    0.3851   -9.5355
   6.8965    0.1775   -9.5186   6.8666   -0.0351   -9.5002   6.8785   -0.2359   -9.4209
   6.9209   -0.3884   -9.2733   6.9999   -0.5212   -9.0969   7.0400   -0.6664   -8.9144
   7.0998   -0.7716   -8.6982   7.1465   -0.8369   -8.4590   7.1945   -0.8711   -8.2105
   7.2393   -0.8813   -7.9558   7.2798   -0.8844   -7.6963   7.3037   -0.8664   -7.4301
   7.3374   -0.8567   -7.1654   7.3622   -0.8490   -6.8833   7.3767   -0.8296   -6.5932
   7.3856   -0.8001   -6.3022   7.3848   -0.7461   -6.0172   7.4033   -0.7339   -5.7262
   7.4096   -0.6852   -5.4292   7.4143   -0.6370   -5.1294   7.4196   -0.6293   -4.8221
   7.4183   -0.5811   -4.5173   7.4301   -0.5557   -4.2039   7.4479   -0.5472   -3.8942
   7.4578   -0.5190   -3.5814   7.4774   -0.5095   -3.2624   7.4984   -0.5050   -2.9424
   7.5117   -0.4875   -2.6232   7.5292   -0.4734   -2.3003   7.5680   -0.4927   -1.9856
   7.6045   -0.5375   -1.6618   7.6363   -0.5911   -1.3393   7.6864   -0.6593   -1.0222
   7.7343   -0.7606   -0.7065   7.8003   -0.8809   -0.4060   7.8783   -1.0293   -0.1179
   7.9576   -1.2083    0.1421   8.0437   -1.3942    0.4008   8.1401   -1.6005    0.6432
   8.2441   -1.8265    0.8679   8.3535   -2.0951    1.0441   8.4741   -2.3559    1.2204
   8.6002   -2.6313    1.3731   8.7383   -2.9081    1.4853   8.8745   -3.2023    1.5683
   9.0228   -3.4998    1.6273   9.1692   -3.8061    1.6619   9.3221   -4.1094    1.6832
   9.4736   -4.4060    1.6557   9.6325   -4.7009    1.5865   9.7866   -4.9931    1.5036
   9.9465   -5.2671    1.3986  10.1060   -5.5389    1.2679  10.2526   -5.7947    1.1027
  10.3915   -6.0381    0.9112  10.5287   -6.2658    0.7107  10.6691   -6.4837    0.4909
  10.7989   -6.6795    0.2452   7.1514    0.3752   -9.8136   7.1313    0.1641   -9.7789
   7.1011   -0.0449   -9.7586   7.1248   -0.2349   -9.6454   7.1875   -0.3707   -9.4730
   7.2480   -0.5038   -9.2959   7.2953   -0.6267   -9.1002   7.3521   -0.7225   -8.8893
   7.3998   -0.8013   -8.6476   7.4418   -0.8214   -8.3939   7.4905   -0.8319   -8.1458
   7.5227   -0.8376   -7.8702   7.5525   -0.8249   -7.6027   7.5877   -0.8328   -7.3324
   7.6085   -0.8363   -7.0471   7.6127   -0.7798   -6.7578   7.6276   -0.7575   -6.4646
   7.6299   -0.7115   -6.1767   7.6404   -0.6854   -5.8809   7.6425   -0.6223   -5.5829
   7.6451   -0.5884   -5.2747   7.6495   -0.5467   -4.9676   7.6517   -0.5433   -4.6566
   7.6658   -0.5154   -4.3480   7.6748   -0.4896   -4.0281   7.6953   -0.4902   -3.7027
   7.7136   -0.4724   -3.3877   7.7252   -0.4593   -3.0704   7.7433   -0.4500   -2.7427
   7.7587   -0.4310   -2.4240   7.7901   -0.4298   -2.0976   7.8304   -0.4713   -1.7679
   7.8651   -0.5214   -1.4401   7.9118   -0.5849   -1.1244   7.9589   -0.6788   -0.8084
   8.0254   -0.8032   -0.5098   8.0974   -0.9388   -0.2168   8.1709   -1.1092    0.0621
   8.2521   -1.2846    0.3282   8.3436   -1.4943    0.5743   8.4471   -1.7187    0.8051
   8.5581   -1.9694    0.9987   8.6741   -2.2296    1.1716   8.7912   -2.4995    1.3234
   8.9291   -2.7760    1.4547   9.0741   -3.0683    1.5475   9.2166   -3.3686    1.6209
   9.3689   -3.6739    1.6390   9.5219   -3.9746    1.6720   9.6749   -4.2736    1.6451
   9.8298   -4.5653    1.5750   9.9884   -4.8534    1.4959  10.1479   -5.1352    1.4010
  10.3003   -5.4038    1.2582  10.4543   -5.6600    1.1018  10.5908   -5.8981    0.9132
  10.7284   -6.1289    0.7136  10.8696   -6.3452    0.4939  10.9998   -6.5365    0.2475
   7.3786    0.3547  -10.0762   7.3755    0.1502  -10.0373   7.3503   -0.0603   -9.9906
   7.3879   -0.2344   -9.8645   7.4449   -0.3755   -9.7017   7.4979   -0.5091   -9.5176
   7.5479   -0.6059   -9.3010   7.6073   -0.6727   -9.0757   7.6496   -0.7230   -8.8296
   7.6939   -0.7530   -8.5797   7.7313   -0.7647   -8.3218   7.7698   -0.7859   -8.0571
   7.8003   -0.7928   -7.7811   7.8228   -0.7639   -7.5007   7.8517   -0.8019   -7.2144
   7.8465   -0.7238   -6.9295   7.8592   -0.7045   -6.6333   7.8701   -0.6681   -6.3343
   7.8693   -0.6135   -6.0332   7.8760   -0.5856   -5.7275   7.8783   -0.5521   -5.4242
   7.8859   -0.5406   -5.1057   7.8950   -0.5122   -4.8053   7.8943   -0.4982   -4.4851
   7.9124   -0.4801   -4.1614   7.9241   -0.4607   -3.8393   7.9419   -0.4452   -3.5185
   7.9578   -0.4249   -3.1918   7.9743   -0.4175   -2.8672   7.9947   -0.4038   -2.5415
   8.0162   -0.4085   -2.2098   8.0540   -0.4205   -1.8767   8.0910   -0.4545   -1.5544
   8.1379   -0.5199   -1.2264   8.1936   -0.6097   -0.9132   8.2507   -0.7134   -0.6047
   8.3165   -0.8495   -0.3097   8.3908   -0.9975   -0.0240   8.4680   -1.1841    0.2392
   8.5521   -1.3853    0.4961   8.6557   -1.6057    0.7256   8.7636   -1.8366    0.9449
   8.8766   -2.1082    1.1150   8.9970   -2.3721    1.2812   9.1324   -2.6459    1.4204
   9.2679   -2.9378    1.5266   9.4101   -3.2392    1.5945   9.5607   -3.5412    1.6317
   9.7176   -3.8417    1.6565   9.8702   -4.1364    1.6361  10.0329   -4.4303    1.5808
  10.1879   -4.7150    1.5021  10.3441   -4.9971    1.3947  10.4969   -5.2634    1.2548
  10.6490   -5.5199    1.1020  10.7908   -5.7618    0.9186  10.9296   -5.9911    0.7171
  11.0675   -6.1999    0.4940  11.1965   -6.3874    0.2489   7.6011    0.3243  -10.3521
   7.5781    0.1151  -10.3247   7.5981   -0.0777  -10.2319   7.6560   -0.2250  -10.0813
   7.7080   -0.3616   -9.8993   7.7525   -0.4865   -9.7150   7.8029   -0.5881   -9.5058
   7.8593   -0.6451   -9.2717   7.9092   -0.6774   -9.0260   7.9425   -0.7245   -8.7731
   7.9780   -0.7319   -8.5136   8.0025   -0.7226   -8.2424   8.0390   -0.7341   -7.9646
   8.0611   -0.7348   -7.6754   8.0808   -0.7153   -7.3850   8.0891   -0.6907   -7.0893
   8.0913   -0.6446   -6.7921   8.0956   -0.6021   -6.4895   8.0972   -0.5683   -6.1782
   8.0997   -0.5185   -5.8752   8.1083   -0.5092   -5.5569   8.1085   -0.4877   -5.2386
   8.1174   -0.4698   -4.9208   8.1286   -0.4705   -4.6082   8.1401   -0.4606   -4.2920
   8.1593   -0.4599   -3.9689   8.1672   -0.4146   -3.6423   8.1878   -0.4161   -3.3194
   8.2030   -0.3883   -2.9880   8.2223   -0.3760   -2.6555   8.2434   -0.3707   -2.3256
   8.2730   -0.3815   -1.9988   8.3108   -0.4086   -1.6635   8.3553   -0.4659   -1.3421
   8.4102   -0.5434   -1.0171   8.4704   -0.6338   -0.7028   8.5292   -0.7635   -0.4045
   8.6012   -0.9048   -0.1075   8.6872   -1.0852    0.1637   8.7699   -1.2702    0.4211
   8.8658   -1.4863    0.6571   8.9682   -1.7209    0.8754   9.0805   -1.9790    1.0620
   9.2021   -2.2379    1.2466   9.3308   -2.5157    1.3853   9.4616   -2.8082    1.4980
   9.6016   -3.1098    1.5631   9.7522   -3.4057    1.6271   9.9089   -3.7079    1.6489
  10.0739   -4.0067    1.6263  10.2319   -4.3011    1.5996  10.3931   -4.5857    1.5014
  10.5400   -4.8567    1.3899  10.6927   -5.1219    1.2592  10.8451   -5.3803    1.1017
  10.9890   -5.6242    0.9250  11.1248   -5.8456    0.7190  11.2664   -6.0503    0.4980
  11.3891   -6.2356    0.2437   7.8300    0.2965  -10.6290   7.8445    0.1008  -10.5617
   7.8713   -0.0809  -10.4522   7.9205   -0.2193  -10.2968   7.9693   -0.3556  -10.1216
   8.0120   -0.4746   -9.9307   8.0629   -0.5454   -9.7012   8.1083   -0.5984   -9.4715
   8.1490   -0.6630   -9.2290   8.1938   -0.6849   -8.9582   8.2225   -0.7141   -8.6870
   8.2526   -0.6958   -8.4203   8.2777   -0.6842   -8.1452   8.2949   -0.6995   -7.8509
   8.3157   -0.6870   -7.5461   8.3177   -0.6280   -7.2520   8.3253   -0.6018   -6.9506
   8.3240   -0.5608   -6.6422   8.3270   -0.5366   -6.3253   8.3361   -0.5070   -6.0156
   8.3423   -0.4960   -5.6929   8.3435   -0.4845   -5.3758   8.3514   -0.4674   -5.0595
   8.3607   -0.4622   -4.7363   8.3706   -0.4537   -4.4202   8.3784   -0.4146   -4.0967
   8.3945   -0.3877   -3.7682   8.4128   -0.3846   -3.4351   8.4284   -0.3744   -3.1025
   8.4444   -0.3520   -2.7670   8.4658   -0.3405   -2.4334   8.4968   -0.3570   -2.1009
   8.5287   -0.3735   -1.7727   8.5694   -0.4114   -1.4392   8.6216   -0.4821   -1.1191
   8.6812   -0.5657   -0.8040   8.7371   -0.6758   -0.4895   8.8032   -0.8226   -0.1952
   8.8851   -0.9779    0.0831   8.9683   -1.1601    0.3536   9.0652   -1.3756    0.5942
   9.1667   -1.6002    0.8211   9.2749   -1.8425    1.0225   9.3967   -2.1009    1.2037
   9.5324   -2.3804    1.3545   9.6624   -2.6731    1.4615   9.7934   -2.9702    1.5526
   9.9419   -3.2707    1.6113  10.1029   -3.5751    1.6345  10.2641   -3.8746    1.6231
  10.4350   -4.1649    1.5933  10.5903   -4.4443    1.5111  10.7430   -4.7193    1.3938
  10.8928   -4.9875    1.2640  11.0389   -5.2370    1.1117  11.1847   -5.4792    0.9313
  11.3236   -5.6952    0.7189  11.4583   -5.9016    0.4974  11.5842   -6.0800    0.2485
   8.0554    0.2714  -10.9095   8.0836    0.0837  -10.8186   8.1256   -0.0887  -10.6936
   8.1732   -0.2306  -10.5345   8.2267   -0.3487  -10.3469   8.2734   -0.4652  -10.1457
   8.3203   -0.5398   -9.9153   8.3623   -0.5688   -9.6699   8.4036   -0.6201   -9.4137
   8.4323   -0.6473   -9.1501   8.4642   -0.6882   -8.8713   8.4952   -0.6937   -8.5906
   8.5090   -0.6534   -8.3015   8.5293   -0.6409   -8.0032   8.5493   -0.6308   -7.7173
   8.5495   -0.5962   -7.4028   8.5418   -0.5570   -7.0883   8.5508   -0.5206   -6.7838
   8.5581   -0.5009   -6.4723   8.5590   -0.4699   -6.1537   8.5657   -0.4611   -5.8348
   8.5714   -0.4516   -5.5126   8.5794   -0.4278   -5.1920   8.5859   -0.4219   -4.8711
   8.6002   -0.4179   -4.5464   8.6047   -0.3921   -4.2181   8.6152   -0.3638   -3.8850
   8.6305   -0.3417   -3.5497   8.6505   -0.3387   -3.2119   8.6658   -0.3257   -2.8757
   8.6856   -0.3044   -2.5409   8.7104   -0.3113   -2.2014   8.7542   -0.3237   -1.8657
   8.7858   -0.3479   -1.5382   8.8398   -0.4101   -1.2144   8.8934   -0.4925   -0.8958
   8.9527   -0.5939   -0.5805   9.0120   -0.7325   -0.2819   9.0875   -0.8834    0.0086
   9.1701   -1.0626    0.2809   9.2652   -1.2674    0.5273   9.3675   -1.4836    0.7616
   9.4767   -1.7211    0.9774   9.5907   -1.9813    1.1553   9.7240   -2.2474    1.3180
   9.8573   -2.5427    1.4321   9.9923   -2.8387    1.5308  10.1327   -3.1385    1.6001
  10.2934   -3.4353    1.6334  10.4567   -3.7355    1.6223  10.6287   -4.0174    1.5890
  10.7823   -4.3041    1.5150  10.9365   -4.5726    1.3950  11.0856   -4.8325    1.2689
  11.2334   -5.0902    1.1141  11.3764   -5.3272    0.9343  11.5172   -5.5413    0.7215
  11.6494   -5.7418    0.4957  11.7721   -5.9111    0.2448   8.2506    0.2221  -11.1988
   8.3135    0.0514  -11.0887   8.3675   -0.1110  -10.9441   8.4204   -0.2495  -10.7723
   8.4847   -0.3506  -10.5783   8.5272   -0.4450  -10.3584   8.5699   -0.5191  -10.1199
   8.6121   -0.5907   -9.8704   8.6484   -0.5844   -9.6139   8.6778   -0.6273   -9.3372
   8.7078   -0.6705   -9.0615   8.7263   -0.6452   -8.7681   8.7498   -0.6339   -8.4683
   8.7663   -0.6006   -8.1771   8.7768   -0.5799   -7.8663   8.7741   -0.5535   -7.5507
   8.7752   -0.4927   -7.2349   8.7744   -0.4735   -6.9281   8.7827   -0.4662   -6.6104
   8.7843   -0.4243   -6.2904   8.7834   -0.4140   -5.9697   8.7984   -0.4286   -5.6383
   8.8043   -0.3940   -5.3218   8.8098   -0.3873   -4.9909   8.8211   -0.3625   -4.6611
   8.8254   -0.3490   -4.3258   8.8362   -0.3389   -3.9970   8.8502   -0.3231   -3.6592
   8.8697   -0.3185   -3.3186   8.8865   -0.3070   -2.9780   8.9048   -0.2676   -2.6428
   8.9271   -0.2648   -2.3078   8.9601   -0.2668   -1.9720   9.0017   -0.2871   -1.6418
   9.0528   -0.3337   -1.3145   9.0990   -0.4096   -0.9882   9.1619   -0.5118   -0.6700
   9.2217   -0.6420   -0.3613   9.2891   -0.7893   -0.0692   9.3733   -0.9655    0.2097
   9.4672   -1.1633    0.4667   9.5705   -1.3818    0.7015   9.6770   -1.6075    0.9256
   9.7881   -1.8613    1.1128   9.9113   -2.1273    1.2821  10.0531   -2.4126    1.4023
  10.1869   -2.7048    1.5028  10.3223   -2.9999    1.5858  10.4813   -3.2956    1.6272
  10.6436   -3.5859    1.6114  10.8162   -3.8768    1.5758  10.9813   -4.1576    1.5042
  11.1277   -4.4233    1.4024  11.2837   -4.6901    1.2794  11.4289   -4.9431    1.1231
  11.5711   -5.1721    0.9421  11.7062   -5.3795    0.7307  11.8341   -5.5750    0.4970
  11.9634   -5.7489    0.2498   8.5039    0.1837  -11.4611   8.5550    0.0154  -11.3491
   8.6176   -0.1260  -11.1822   8.6925   -0.2152  -10.9852   8.7252   -0.3743  -10.8101
   8.7718   -0.4719  -10.5828   8.8245   -0.5216  -10.3320   8.8636   -0.5668  -10.0779
   8.8841   -0.5792   -9.7956   8.9297   -0.6087   -9.5241   8.9499   -0.6225   -9.2307
   8.9586   -0.5946   -8.9335   8.9751   -0.6031   -8.6338   8.9847   -0.5578   -8.3197
   9.0018   -0.5447   -8.0100   9.0062   -0.5274   -7.6922   8.9937   -0.4846   -7.3780
   9.0026   -0.4279   -7.0672   8.9961   -0.4047   -6.7402   9.0026   -0.4055   -6.4204
   9.0103   -0.3750   -6.0922   9.0129   -0.3731   -5.7665   9.0215   -0.3519   -5.4420
   9.0278   -0.3354   -5.1087   9.0365   -0.3294   -4.7731   9.0473   -0.3148   -4.4363
   9.0532   -0.3029   -4.1012   9.0650   -0.2805   -3.7607   9.0791   -0.2461   -3.4217
   9.1003   -0.2506   -3.0810   9.1226   -0.2390   -2.7422   9.1475   -0.2289   -2.4051
   9.1742   -0.2015   -2.0696   9.2113   -0.2152   -1.7325   9.2578   -0.2626   -1.4007
   9.3085   -0.3382   -1.0689   9.3627   -0.4303   -0.7514   9.4261   -0.5540   -0.4423
   9.4922   -0.6975   -0.1402   9.5727   -0.8565    0.1472   9.6640   -1.0549    0.4076
   9.7639   -1.2623    0.6531   9.8739   -1.4857    0.8769   9.9857   -1.7393    1.0659
  10.1013   -1.9986    1.2389  10.2392   -2.2764    1.3627  10.3765   -2.5603    1.4839
  10.5160   -2.8559    1.5672  10.6631   -3.1465    1.6082  10.8305   -3.4413    1.6008
  10.9988   -3.7289    1.5727  11.1676   -4.0085    1.5069  11.3266   -4.2776    1.4097
  11.4761   -4.5387    1.2890  11.6193   -4.7875    1.1380  11.7636   -5.0189    0.9535
  11.8949   -5.2226    0.7315  12.0215   -5.4114    0.5047  12.1493   -5.5824    0.2574
   8.7512    0.1430  -11.7242   8.8249   -0.0004  -11.5895   8.8815   -0.1296  -11.4211
   8.9396   -0.2354  -11.2351   8.9804   -0.3492  -11.0208   9.0307   -0.4381  -10.7957
   9.0719   -0.5022  -10.5425   9.1050   -0.5331  -10.2675   9.1345   -0.5336   -9.9852
   9.1572   -0.5223   -9.6988   9.1801   -0.5599   -9.3991   9.1940   -0.5446   -9.1005
   9.2030   -0.5521   -8.7859   9.2181   -0.5536   -8.4753   9.2221   -0.5026   -8.1572
   9.2243   -0.4687   -7.8422   9.2205   -0.4267   -7.5213   9.2285   -0.4077   -7.2006
   9.2228   -0.3642   -6.8731   9.2287   -0.3710   -6.5478   9.2296   -0.3476   -6.2242
   9.2346   -0.3143   -5.8946   9.2401   -0.3165   -5.5574   9.2446   -0.2977   -5.2205
   9.2514   -0.2816   -4.8790   9.2596   -0.2603   -4.5376   9.2709   -0.2513   -4.1984
   9.2754   -0.2232   -3.8580   9.2950   -0.2100   -3.5155   9.3123   -0.1939   -3.1704
   9.3348   -0.1880   -2.8385   9.3567   -0.1614   -2.4939   9.3876   -0.1559   -2.1533
   9.4185   -0.1565   -1.8150   9.4682   -0.2143   -1.4827   9.5202   -0.2797   -1.1541
   9.5687   -0.3635   -0.8299   9.6296   -0.4742   -0.5165   9.6935   -0.5980   -0.2112
   9.7698   -0.7509    0.0790   9.8614   -0.9405    0.3507   9.9614   -1.1505    0.6029
  10.0691   -1.3668    0.8310  10.1851   -1.6178    1.0177  10.3032   -1.8713    1.1891
  10.4320   -2.1407    1.3275  10.5647   -2.4189    1.4563  10.7049   -2.7077    1.5406
  10.8534   -3.0003    1.5917  11.0134   -3.2872    1.5918  11.1827   -3.5791    1.5704
  11.3491   -3.8579    1.5083  11.5102   -4.1247    1.4179  11.6623   -4.3847    1.2903
  11.8090   -4.6296    1.1399  11.9502   -4.8598    0.9532  12.0813   -5.0614    0.7401
  12.2107   -5.2483    0.5094  12.3259   -5.4081    0.2555   8.9910    0.0820  -11.9958
   9.0769   -0.0395  -11.8465   9.1370   -0.1637  -11.6637   9.1970   -0.2514  -11.4657
   9.2410   -0.3278  -11.2366   9.2895   -0.3720  -10.9935   9.3158   -0.4681  -10.7340
   9.3515   -0.4965  -10.4587   9.3736   -0.4958  -10.1735   9.3912   -0.4964   -9.8710
   9.4085   -0.4797   -9.5666   9.4240   -0.5118   -9.2537   9.4318   -0.5030   -8.9409
   9.4313   -0.4695   -8.6160   9.4388   -0.4634   -8.2966   9.4390   -0.4118   -7.9807
   9.4446   -0.4060   -7.6577   9.4430   -0.3523   -7.3265   9.4428   -0.3353   -7.0006
   9.4420   -0.3235   -6.6710   9.4489   -0.3096   -6.3465   9.4514   -0.3014   -6.0085
   9.4575   -0.2879   -5.6685   9.4579   -0.2612   -5.3240   9.4676   -0.2541   -4.9783
   9.4738   -0.2239   -4.6329   9.4829   -0.2048   -4.2908   9.4914   -0.1882   -3.9457
   9.5084   -0.1804   -3.6000   9.5254   -0.1539   -3.2569   9.5468   -0.1306   -2.9146
   9.5703   -0.1133   -2.5719   9.5982   -0.1068   -2.2310   9.6310   -0.1141   -1.8906
   9.6803   -0.1704   -1.5579   9.7295   -0.2226   -1.2305   9.7785   -0.3016   -0.9061
   9.8302   -0.3913   -0.5894   9.8955   -0.5090   -0.2802   9.9684   -0.6587    0.0134
  10.0560   -0.8333    0.2901  10.1539   -1.0339    0.5407  10.2629   -1.2506    0.7747
  10.3759   -1.4846    0.9887  10.4970   -1.7437    1.1500  10.6254   -2.0038    1.3078
  10.7535   -2.2769    1.4377  10.8964   -2.5651    1.5239  11.0396   -2.8562    1.5792
  11.1974   -3.1486    1.5917  11.3649   -3.4306    1.5683  11.5304   -3.7089    1.5097
  11.6934   -3.9759    1.4237  11.8459   -4.2313    1.3072  11.9997   -4.4775    1.1467
  12.1360   -4.6973    0.9576  12.2686   -4.8966    0.7468  12.3906   -5.0772    0.5155
  12.5046   -5.2342    0.2610   9.2561    0.0386  -12.2525   9.3317   -0.0781  -12.0958
   9.3986   -0.1760  -11.9039   9.4524   -0.2560  -11.6898   9.4976   -0.3356  -11.4608
   9.5307   -0.3990  -11.2008   9.5658   -0.4383  -10.9336   9.5899   -0.4490  -10.6456
   9.6123   -0.4571  -10.3432   9.6263   -0.4602  -10.0383   9.6289   -0.4443   -9.7195
   9.6546   -0.4679   -9.4051   9.6538   -0.4457   -9.0789   9.6590   -0.4440   -8.7533
   9.6646   -0.4275   -8.4347   9.6585   -0.3903   -8.1065   9.6624   -0.3673   -7.7730
   9.6630   -0.3427   -7.4441   9.6687   -0.3075   -7.1135   9.6671   -0.3144   -6.7724
   9.6580   -0.2768   -6.4416   9.6611   -0.2509   -6.0982   9.6713   -0.2488   -5.7532
   9.6696   -0.2184   -5.4101   9.6777   -0.2106   -5.0684   9.6854   -0.1907   -4.7213
   9.6937   -0.1621   -4.3734   9.7039   -0.1484   -4.0263   9.7198   -0.1462   -3.6784
   9.7356   -0.1164   -3.3322   9.7593   -0.0972   -2.9878   9.7847   -0.0799   -2.6481
   9.8099   -0.0683   -2.3045   9.8444   -0.0823   -1.9621   9.8924   -0.1229   -1.6287
   9.9383   -0.1733   -1.2943   9.9890   -0.2494   -0.9753  10.0349   -0.3190   -0.6549
  10.0941   -0.4275   -0.3405  10.1690   -0.5727   -0.0452  10.2503   -0.7352    0.2364
  10.3504   -0.9311    0.4868  10.4556   -1.1371    0.7255  10.5656   -1.3575    0.9536
  10.6913   -1.6171    1.1219  10.8163   -1.8689    1.2832  10.9459   -2.1442    1.4159
  11.0847   -2.4210    1.5111  11.2289   -2.7113    1.5695  11.3831   -3.0010    1.5913
  11.5491   -3.2822    1.5664  11.7134   -3.5506    1.5174  11.8724   -3.8189    1.4398
  12.0325   -4.0818    1.3179  12.1837   -4.3145    1.1689  12.3196   -4.5323    0.9743
  12.4529   -4.7285    0.7623  12.5679   -4.9024    0.5226  12.6813   -5.0554    0.2687
   9.5191    0.0133  -12.5045   9.5924   -0.0978  -12.3380   9.6551   -0.1941  -12.1477
   9.7093   -0.2723  -11.9222   9.7488   -0.3303  -11.6723   9.7819   -0.3622  -11.4047
   9.8127   -0.3953  -11.1227   9.8283   -0.4227  -10.8239   9.8405   -0.4284  -10.5137
   9.8519   -0.4261  -10.1922   9.8649   -0.4121   -9.8682   9.8688   -0.4153   -9.5426
   9.8724   -0.3944   -9.2154   9.8710   -0.3742   -8.8815   9.8711   -0.3524   -8.5601
   9.8717   -0.3338   -8.2290   9.8707   -0.3009   -7.8955   9.8785   -0.3050   -7.5578
   9.8807   -0.2755   -7.2094   9.8805   -0.2764   -6.8719   9.8751   -0.2493   -6.5271
   9.8786   -0.2414   -6.1815   9.8833   -0.2288   -5.8369   9.8857   -0.2059   -5.4924
   9.8891   -0.1827   -5.1455   9.8963   -0.1666   -4.7970   9.9061   -0.1405   -4.4514
   9.9184   -0.1220   -4.1037   9.9307   -0.1051   -3.7560   9.9464   -0.0861   -3.4116
   9.9701   -0.0746   -3.0688   9.9946   -0.0555   -2.7203  10.0225   -0.0468   -2.3773
  10.0564   -0.0609   -2.0372  10.0997   -0.0724   -1.7037  10.1469   -0.1275   -1.3729
  10.1944   -0.1877   -1.0441  10.2414   -0.2557   -0.7171  10.3005   -0.3570   -0.4034
  10.3726   -0.4904   -0.1064  10.4494   -0.6420    0.1845  10.5471   -0.8317    0.4343
  10.6520   -1.0346    0.6770  10.7581   -1.2384    0.9190  10.8843   -1.4878    1.0972
  11.0088   -1.7433    1.2621  11.1392   -2.0050    1.3900  11.2733   -2.2814    1.4970
  11.4169   -2.5699    1.5639  11.5717   -2.8461    1.5950  11.7309   -3.1191    1.5734
  11.8994   -3.3916    1.5335  12.0565   -3.6639    1.4502  12.2122   -3.9131    1.3357
  12.3634   -4.1532    1.1776  12.5056   -4.3636    0.9935  12.6321   -4.5561    0.7762
  12.7445   -4.7253    0.5313  12.8504   -4.8716    0.2726   9.7849   -0.0221  -12.7602
   9.8608   -0.1162  -12.5836   9.9196   -0.1954  -12.3752   9.9646   -0.2615  -12.1393
  10.0012   -0.3280  -11.8831  10.0296   -0.3331  -11.6001  10.0461   -0.3548  -11.3018
  10.0601   -0.4142  -10.9931  10.0693   -0.4003  -10.6692  10.0797   -0.4012  -10.3407
  10.0792   -0.3808  -10.0113  10.0889   -0.3783   -9.6767  10.0895   -0.3522   -9.3416
  10.0897   -0.3429   -9.0114  10.0924   -0.3437   -8.6683  10.0794   -0.2904   -8.3384
  10.0898   -0.2890   -7.9943  10.0928   -0.2782   -7.6487  10.0904   -0.2492   -7.3072
  10.0896   -0.2418   -6.9608  10.0870   -0.2213   -6.6141  10.0838   -0.2038   -6.2638
  10.0925   -0.1952   -5.9149  10.0986   -0.1810   -5.5675  10.1015   -0.1575   -5.2206
  10.1058   -0.1349   -4.8735  10.1171   -0.1117   -4.5245  10.1299   -0.0961   -4.1755
  10.1439   -0.0817   -3.8272  10.1601   -0.0661   -3.4812  10.1793   -0.0569   -3.1380
  10.2038   -0.0400   -2.7944  10.2341   -0.0314   -2.4507  10.2680   -0.0317   -2.1138
  10.3079   -0.0489   -1.7771  10.3534   -0.0789   -1.4418  10.3979   -0.1246   -1.1120
  10.4464   -0.1922   -0.7867  10.5048   -0.2865   -0.4715  10.5745   -0.4057   -0.1675
  10.6521   -0.5501    0.1219  10.7430   -0.7223    0.3924  10.8393   -0.9079    0.6488
  10.9454   -1.1109    0.8842  11.0666   -1.3488    1.0799  11.1991   -1.5979    1.2520
  11.3265   -1.8711    1.3853  11.4646   -2.1434    1.4868  11.6029   -2.4110    1.5603
  11.7562   -2.6887    1.6054  11.9258   -2.9608    1.5923  12.0807   -3.2380    1.5570
  12.2426   -3.5026    1.4757  12.3964   -3.7549    1.3441  12.5424   -3.9790    1.1902
  12.6843   -4.1914    1.0122  12.8043   -4.3769    0.7894  12.9172   -4.5465    0.5465
  13.0167   -4.6848    0.2765  10.0470   -0.0745  -13.0191  10.1302   -0.1288  -12.8236
  10.1811   -0.2053  -12.6049  10.2208   -0.2558  -12.3531  10.2490   -0.2783  -12.0837
  10.2713   -0.3328  -11.7891  10.2818   -0.3546  -11.4706  10.2876   -0.3672  -11.1499
  10.2908   -0.3683  -10.8144  10.2896   -0.3584  -10.4763  10.3025   -0.3511  -10.1405
  10.3039   -0.3292   -9.8020  10.3047   -0.3147   -9.4567  10.3017   -0.3157   -9.1148
  10.2975   -0.2884   -8.7711  10.2955   -0.2694   -8.4371  10.2988   -0.2535   -8.0877
  10.2989   -0.2436   -7.7385  10.2946   -0.2149   -7.3915  10.2982   -0.2125   -7.0428
  10.2991   -0.2057   -6.6908  10.2936   -0.1854   -6.3435  10.3038   -0.1791   -5.9925
  10.3103   -0.1660   -5.6428  10.3130   -0.1348   -5.2930  10.3172   -0.1176   -4.9425
  10.3285   -0.1016   -4.5930  10.3415   -0.0870   -4.2447  10.3549   -0.0750   -3.8960
  10.3731   -0.0655   -3.5510  10.3930   -0.0502   -3.2059  10.4154   -0.0392   -2.8602
  10.4450   -0.0320   -2.5233  10.4792   -0.0241   -2.1864  10.5184   -0.0250   -1.8497
  10.5588   -0.0416   -1.5141  10.6010   -0.0650   -1.1796  10.6508   -0.1285   -0.8499
  10.7070   -0.2127   -0.5331  10.7768   -0.3247   -0.2253  10.8513   -0.4572    0.0665
  10.9331   -0.6082    0.3506  11.0267   -0.7815    0.6148  11.1333   -0.9873    0.8494
  11.2530   -1.2129    1.0577  11.3801   -1.4601    1.2354  11.5143   -1.7253    1.3704
  11.6481   -1.9877    1.4822  11.7884   -2.2592    1.5636  11.9395   -2.5288    1.6068
  12.1029   -2.8004    1.6123  12.2639   -3.0786    1.5795  12.4215   -3.3517    1.4951
  12.5831   -3.5885    1.3679  12.7268   -3.8072    1.2072  12.8617   -4.0171    1.0228
  12.9817   -4.2027    0.8020  13.0896   -4.3681    0.5552  13.1773   -4.4972    0.2816
  10.3268   -0.0909  -13.2617  10.4011   -0.1429  -13.0628  10.4399   -0.2293  -12.8301
  10.4722   -0.2694  -12.5663  10.4954   -0.2854  -12.2739  10.4986   -0.2977  -11.9504
  10.5054   -0.3297  -11.6231  10.5078   -0.3367  -11.2852  10.5052   -0.3249  -10.9434
  10.5100   -0.3269  -10.5999  10.5152   -0.3124  -10.2572  10.5122   -0.2880   -9.9080
  10.5167   -0.2908   -9.5584  10.5110   -0.2708   -9.2075  10.5068   -0.2466   -8.8640
  10.5107   -0.2226   -8.5204  10.5043   -0.2177   -8.1688  10.4980   -0.1943   -7.8213
  10.4980   -0.1759   -7.4730  10.5048   -0.1824   -7.1170  10.5087   -0.1936   -6.7612
  10.5091   -0.1589   -6.4088  10.5102   -0.1538   -6.0640  10.5164   -0.1332   -5.7098
  10.5224   -0.1213   -5.3578  10.5286   -0.0992   -5.0091  10.5394   -0.0865   -4.6598
  10.5506   -0.0679   -4.3112  10.5653   -0.0573   -3.9642  10.5846   -0.0497   -3.6192
  10.6041   -0.0440   -3.2752  10.6286   -0.0337   -2.9371  10.6561   -0.0250   -2.5981
  10.6883   -0.0105   -2.2581  10.7259    0.0018   -1.9166  10.7643   -0.0091   -1.5795
  10.8054   -0.0172   -1.2466  10.8515   -0.0632   -0.9112  10.9078   -0.1332   -0.5911
  10.9763   -0.2429   -0.2828  11.0462   -0.3527    0.0253  11.1274   -0.5034    0.3080
  11.2196   -0.6699    0.5740  11.3211   -0.8630    0.8149  11.4402   -1.0848    1.0301
  11.5639   -1.3253    1.2113  11.6898   -1.5733    1.3645  11.8300   -1.8335    1.4869
  11.9749   -2.1081    1.5664  12.1350   -2.3756    1.6139  12.2864   -2.6564    1.6284
  12.4502   -2.9362    1.5943  12.6090   -3.1911    1.5051  12.7687   -3.4234    1.3922
  12.9121   -3.6427    1.2248  13.0398   -3.8488    1.0326  13.1538   -4.0301    0.8090
  13.2578   -4.1892    0.5609  13.3405   -4.3115    0.2853  10.6025   -0.1246  -13.5121
  10.6661   -0.1810  -13.2989  10.7015   -0.2123  -13.0466  10.7242   -0.2603  -12.7631
  10.7239   -0.2881  -12.4369  10.7262   -0.3000  -12.1005  10.7268   -0.3094  -11.7561
  10.7263   -0.3015  -11.4070  10.7246   -0.2957  -11.0563  10.7240   -0.2763  -10.7032
  10.7284   -0.2765  -10.3490  10.7193   -0.2357   -9.9976  10.7240   -0.2382   -9.6434
  10.7227   -0.2412   -9.2977  10.7101   -0.1956   -8.9471  10.7103   -0.1718   -8.5966
  10.7059   -0.1648   -8.2463  10.7075   -0.1543   -7.8899  10.7034   -0.1341   -7.5358
  10.7055   -0.1250   -7.1824  10.7084   -0.1331   -6.8269  10.7132   -0.1200   -6.4749
  10.7169   -0.1131   -6.1199  10.7225   -0.1025   -5.7680  10.7305   -0.0903   -5.4163
  10.7390   -0.0769   -5.0665  10.7505   -0.0627   -4.7190  10.7616   -0.0486   -4.3729
  10.7750   -0.0372   -4.0268  10.7945   -0.0307   -3.6840  10.8163   -0.0264   -3.3433
  10.8399   -0.0193   -3.0002  10.8673   -0.0102   -2.6584  10.8982    0.0050   -2.3211
  10.9325    0.0182   -1.9803  10.9693    0.0237   -1.6389  11.0093    0.0223   -1.3015
  11.0554   -0.0011   -0.9687  11.1114   -0.0625   -0.6449  11.1712   -0.1478   -0.3315
  11.2426   -0.2593   -0.0249  11.3165   -0.3841    0.2668  11.4087   -0.5494    0.5335
  11.5140   -0.7438    0.7799  11.6244   -0.9550    1.0022  11.7476   -1.1856    1.1921
  11.8801   -1.4278    1.3544  12.0183   -1.6881    1.4745  12.1639   -1.9545    1.5586
  12.3180   -2.2299    1.6221  12.4782   -2.5089    1.6337  12.6315   -2.7763    1.5989
  12.7957   -3.0293    1.5180  12.9555   -3.2601    1.3976  13.0995   -3.4798    1.2481
  13.2230   -3.6857    1.0503  13.3278   -3.8605    0.8111  13.4251   -4.0121    0.5614
  13.4961   -4.1223    0.2847  10.8853   -0.1306  -13.7563  10.9336   -0.1687  -13.5253
  10.9596   -0.2089  -13.2504  10.9557   -0.2385  -12.9167  10.9505   -0.2527  -12.5730
  10.9432   -0.2732  -12.2232  10.9396   -0.2725  -11.8684  10.9380   -0.2669  -11.5102
  10.9330   -0.2533  -11.1521  10.9299   -0.2290  -10.7938  10.9282   -0.2222  -10.4378
  10.9217   -0.2043  -10.0809  10.9242   -0.1798   -9.7287  10.9252   -0.1846   -9.3680
  10.9115   -0.1353   -9.0156  10.9080   -0.1325   -8.6630  10.9105   -0.1034   -8.3077
  10.9093   -0.1061   -7.9497  10.9060   -0.0827   -7.5911  10.9078   -0.0759   -7.2368
  10.9124   -0.0807   -6.8824  10.9161   -0.0724   -6.5264  10.9209   -0.0658   -6.1732
  10.9269   -0.0541   -5.8214  10.9367   -0.0500   -5.4717  10.9485   -0.0412   -5.1230
  10.9595   -0.0329   -4.7740  10.9725   -0.0258   -4.4266  10.9879   -0.0139   -4.0852
  11.0075   -0.0103   -3.7466  11.0265   -0.0065   -3.4054  11.0490    0.0002   -3.0632
  11.0771    0.0120   -2.7220  11.1073    0.0240   -2.3785  11.1396    0.0408   -2.0367
  11.1741    0.0593   -1.6974  11.2141    0.0668   -1.3578  11.2595    0.0531   -1.0248
  11.3127    0.0068   -0.7005  11.3715   -0.0603   -0.3767  11.4395   -0.1649   -0.0731
  11.5093   -0.2773    0.2265  11.6015   -0.4387    0.5025  11.7005   -0.6212    0.7527
  11.8097   -0.8232    0.9801  11.9358   -1.0430    1.1809  12.0655   -1.2862    1.3421
  12.2062   -1.5443    1.4629  12.3524   -1.8126    1.5637  12.5023   -2.0862    1.6241
  12.6647   -2.3534    1.6362  12.8214   -2.6205    1.6026  12.9793   -2.8636    1.5297
  13.1409   -3.0992    1.4113  13.2868   -3.3284    1.2650  13.4047   -3.5278    1.0565
  13.5077   -3.6881    0.8222  13.5865   -3.8268    0.5599  13.6505   -3.9261    0.2848
  11.1611   -0.1474  -13.9973  11.1979   -0.1855  -13.7399  11.1825   -0.2147  -13.3972
  11.1759   -0.2327  -13.0431  11.1665   -0.2390  -12.6815  11.1566   -0.2518  -12.3223
  11.1460   -0.2386  -11.9575  11.1421   -0.2288  -11.5921  11.1372   -0.2098  -11.2278
  11.1349   -0.1926  -10.8650  11.1306   -0.1814  -10.5044  11.1264   -0.1551  -10.1500
  11.1282   -0.1395   -9.7911  11.1198   -0.1210   -9.4281  11.1122   -0.0922   -9.0703
  11.1104   -0.0573   -8.7112  11.1097   -0.0507   -8.3541  11.1065   -0.0416   -7.9936
  11.1072   -0.0382   -7.6398  11.1114   -0.0346   -7.2818  11.1143   -0.0339   -6.9270
  11.1209   -0.0320   -6.5741  11.1269   -0.0246   -6.2215  11.1337   -0.0222   -5.8683
  11.1431   -0.0146   -5.5157  11.1546   -0.0060   -5.1629  11.1693    0.0006   -4.8155
  11.1845    0.0037   -4.4760  11.2024    0.0090   -4.1365  11.2208    0.0124   -3.7964
  11.2387    0.0185   -3.4563  11.2587    0.0248   -3.1162  11.2860    0.0357   -2.7761
  11.3151    0.0451   -2.4368  11.3474    0.0635   -2.0967  11.3824    0.0867   -1.7579
  11.4232    0.0954   -1.4193  11.4678    0.1017   -1.0854  11.5201    0.0614   -0.7581
  11.5767    0.0003   -0.4414  11.6400   -0.0808   -0.1292  11.7085   -0.1836    0.1747
  11.7929   -0.3273    0.4601  11.8952   -0.5114    0.7108  12.0032   -0.6944    0.9529
  12.1240   -0.9118    1.1558  12.2591   -1.1484    1.3265  12.3957   -1.4058    1.4550
  12.5359   -1.6637    1.5735  12.6909   -1.9337    1.6266  12.8488   -2.1978    1.6436
  13.0076   -2.4578    1.6172  13.1685   -2.7073    1.5346  13.3267   -2.9506    1.4319
  13.4783   -3.1732    1.2808  13.5852   -3.3523    1.0654  13.6825   -3.5185    0.8279
  13.7418   -3.6371    0.5623  13.8056   -3.7312    0.2898  11.4361   -0.1763  -14.2283
  11.4084   -0.2016  -13.8709  11.4002   -0.2131  -13.5035  11.3864   -0.2214  -13.1322
  11.3741   -0.2179  -12.7598  11.3630   -0.2282  -12.3866  11.3529   -0.2074  -12.0166
  11.3417   -0.1912  -11.6473  11.3375   -0.1717  -11.2788  11.3322   -0.1434  -10.9102
  11.3276   -0.1416  -10.5428  11.3268   -0.1052  -10.1818  11.3285   -0.1186   -9.8201
  11.3199   -0.0910   -9.4587  11.3107   -0.0506   -9.1020  11.3110   -0.0273   -8.7454
  11.3125   -0.0166   -8.3882  11.3113   -0.0116   -8.0304  11.3140   -0.0028   -7.6734
  11.3136    0.0047   -7.3186  11.3192    0.0040   -6.9640  11.3269    0.0010   -6.6127
  11.3341    0.0053   -6.2619  11.3409    0.0068   -5.9131  11.3501    0.0112   -5.5615
  11.3625    0.0217   -5.2147  11.3798    0.0322   -4.8722  11.3952    0.0360   -4.5277
  11.4156    0.0330   -4.1854  11.4346    0.0361   -3.8451  11.4512    0.0449   -3.5053
  11.4696    0.0534   -3.1657  11.4955    0.0626   -2.8250  11.5255    0.0726   -2.4848
  11.5586    0.0855   -2.1466  11.5950    0.1003   -1.8124  11.6343    0.1229   -1.4792
  11.6796    0.1288   -1.1462  11.7308    0.0988   -0.8247  11.7810    0.0640   -0.5036
  11.8412    0.0028   -0.1881  11.9087   -0.0912    0.1223  11.9907   -0.2330    0.4086
  12.0886   -0.3939    0.6668  12.1907   -0.5751    0.9152  12.3176   -0.7878    1.1250
  12.4447   -1.0131    1.3096  12.5815   -1.2605    1.4619  12.7203   -1.5201    1.5749
  12.8730   -1.7793    1.6315  13.0393   -2.0402    1.6530  13.1943   -2.2983    1.6260
  13.3496   -2.5459    1.5386  13.5051   -2.7898    1.4361  13.6543   -3.0018    1.2866
  13.7716   -3.1895    1.0763  13.8464   -3.3353    0.8316  13.9047   -3.4387    0.5681
  13.9411   -3.5168    0.2913  11.6324   -0.1716  -14.3173  11.6194   -0.2157  -13.9369
  11.6032   -0.2136  -13.5536  11.5888   -0.2142  -13.1713  11.5769   -0.2080  -12.7917
  11.5640   -0.1992  -12.4173  11.5520   -0.1809  -12.0422  11.5422   -0.1577  -11.6736
  11.5395   -0.1424  -11.3024  11.5329   -0.1228  -10.9356  11.5292   -0.1071  -10.5723
  11.5254   -0.0706  -10.2078  11.5253   -0.0649   -9.8410  11.5194   -0.0540   -9.4849
  11.5158   -0.0289   -9.1269  11.5144   -0.0181   -8.7666  11.5153    0.0154   -8.4089
  11.5155    0.0121   -8.0530  11.5176    0.0183   -7.6981  11.5208    0.0211   -7.3453
  11.5258    0.0278   -6.9949  11.5317    0.0332   -6.6436  11.5403    0.0422   -6.2963
  11.5474    0.0405   -5.9463  11.5581    0.0405   -5.6006  11.5721    0.0524   -5.2556
  11.5904    0.0616   -4.9112  11.6075    0.0635   -4.5690  11.6265    0.0629   -4.2281
  11.6467    0.0646   -3.8860  11.6645    0.0717   -3.5448  11.6830    0.0830   -3.2062
  11.7070    0.0895   -2.8708  11.7371    0.0980   -2.5349  11.7700    0.1153   -2.1998
  11.8063    0.1336   -1.8666  11.8478    0.1429   -1.5331  11.8929    0.1484   -1.2053
  11.9411    0.1348   -0.8802  11.9903    0.1155   -0.5598  12.0480    0.0651   -0.2411
  12.1114   -0.0207    0.0661  12.1905   -0.1389    0.3495  12.2858   -0.2937    0.6188
  12.3861   -0.4661    0.8716  12.5091   -0.6686    1.0927  12.6365   -0.8876    1.2967
  12.7681   -1.1223    1.4599  12.9122   -1.3747    1.5718  13.0670   -1.6347    1.6353
  13.2272   -1.8828    1.6630  13.3901   -2.1415    1.6374  13.5357   -2.3894    1.5578
  13.6835   -2.6184    1.4430  13.8261   -2.8267    1.2792  13.9460   -3.0188    1.0882
  14.0202   -3.1551    0.8370  14.0581   -3.2417    0.5667  14.0773   -3.3065    0.2875
  11.8233   -0.2073  -14.2247  11.8220   -0.2109  -13.8688  11.7980   -0.2157  -13.5069
  11.7874   -0.2070  -13.1409  11.7716   -0.1926  -12.7724  11.7599   -0.1737  -12.4037
  11.7511   -0.1636  -12.0383  11.7415   -0.1314  -11.6716  11.7400   -0.1160  -11.3078
  11.7349   -0.0881  -10.9421  11.7320   -0.0878  -10.5748  11.7288   -0.0637  -10.2126
  11.7245   -0.0461   -9.8563  11.7221   -0.0382   -9.4933  11.7194   -0.0120   -9.1330
  11.7179    0.0105   -8.7765  11.7207    0.0197   -8.4209  11.7226    0.0203   -8.0679
  11.7249    0.0177   -7.7164  11.7270    0.0323   -7.3656  11.7311    0.0413   -7.0122
  11.7402    0.0436   -6.6657  11.7493    0.0528   -6.3200  11.7581    0.0557   -5.9760
  11.7691    0.0625   -5.6308  11.7818    0.0719   -5.2868  11.8019    0.0803   -4.9440
  11.8201    0.0832   -4.6031  11.8386    0.0857   -4.2640  11.8562    0.0901   -3.9251
  11.8776    0.1000   -3.5888  11.8970    0.1070   -3.2557  11.9213    0.1116   -2.9219
  11.9497    0.1176   -2.5892  11.9835    0.1272   -2.2586  12.0205    0.1404   -1.9254
  12.0609    0.1458   -1.5927  12.1075    0.1526   -1.2623  12.1525    0.1582   -0.9399
  12.2026    0.1507   -0.6167  12.2572    0.1094   -0.3009  12.3227    0.0398    0.0011
  12.3987   -0.0625    0.2946  12.4855   -0.2064    0.5713  12.5857   -0.3684    0.8302
  12.7017   -0.5561    1.0657  12.8223   -0.7651    1.2705  12.9631   -0.9946    1.4362
  13.1049   -1.2384    1.5534  13.2582   -1.4823    1.6306  13.4271   -1.7341    1.6557
  13.5830   -1.9913    1.6455  13.7308   -2.2318    1.5610  13.8758   -2.4616    1.4476
  14.0052   -2.6618    1.2808  14.1222   -2.8432    1.0749  14.1919   -2.9717    0.8311
  14.2154   -3.0427    0.5581  14.2144   -3.0977    0.2818  12.0800   -0.1924  -13.9915
  12.0203   -0.1824  -13.7421  12.0035   -0.1876  -13.4044  11.9855   -0.1943  -13.0667
  11.9712   -0.1690  -12.7122  11.9576   -0.1569  -12.3558  11.9508   -0.1496  -11.9937
  11.9438   -0.1241  -11.6356  11.9396   -0.0940  -11.2812  11.9351   -0.0816  -10.9256
  11.9339   -0.0680  -10.5698  11.9305   -0.0580  -10.2100  11.9292   -0.0485   -9.8493
  11.9273   -0.0271   -9.4915  11.9266   -0.0136   -9.1345  11.9269    0.0067   -8.7809
  11.9270    0.0125   -8.4273  11.9287    0.0151   -8.0765  11.9314    0.0210   -7.7238
  11.9339    0.0351   -7.3780  11.9381    0.0412   -7.0311  11.9485    0.0485   -6.6826
  11.9609    0.0566   -6.3394  11.9699    0.0688   -5.9999  11.9798    0.0816   -5.6580
  11.9925    0.0872   -5.3185  12.0118    0.0881   -4.9786  12.0327    0.0922   -4.6382
  12.0512    0.0955   -4.3008  12.0679    0.1055   -3.9636  12.0909    0.1126   -3.6274
  12.1133    0.1142   -3.2936  12.1380    0.1193   -2.9647  12.1659    0.1255   -2.6364
  12.1969    0.1388   -2.3051  12.2352    0.1501   -1.9761  12.2761    0.1572   -1.6519
  12.3194    0.1700   -1.3264  12.3632    0.1821   -0.9982  12.4144    0.1746   -0.6773
  12.4695    0.1508   -0.3616  12.5348    0.0991   -0.0566  12.6041    0.0085    0.2444
  12.6866   -0.1216    0.5316  12.7856   -0.2671    0.7948  12.8924   -0.4458    1.0316
  13.0152   -0.6438    1.2448  13.1521   -0.8604    1.4141  13.2989   -1.0970    1.5415
  13.4562   -1.3466    1.6261  13.6239   -1.5911    1.6501  13.7820   -1.8408    1.6537
  13.9313   -2.0821    1.5668  14.0728   -2.3046    1.4451  14.1954   -2.5005    1.2838
  14.2945   -2.6596    1.0753  14.3480   -2.7718    0.8184  14.3819   -2.8546    0.5553
  14.3491   -2.8854    0.2755  12.3265   -0.1930  -13.7774  12.2592   -0.1923  -13.5372
  12.2121   -0.2043  -13.2733  12.1923   -0.1792  -12.9529  12.1744   -0.1554  -12.6248
  12.1668   -0.1395  -12.2832  12.1532   -0.1349  -11.9374  12.1534   -0.1047  -11.5869
  12.1443   -0.0875  -11.2370  12.1425   -0.0822  -10.8857  12.1388   -0.0770  -10.5324
  12.1359   -0.0590  -10.1810  12.1349   -0.0429   -9.8300  12.1341   -0.0340   -9.4778
  12.1342   -0.0227   -9.1279  12.1327   -0.0108   -8.7766  12.1335   -0.0005   -8.4257
  12.1370    0.0014   -8.0763  12.1400    0.0105   -7.7300  12.1433    0.0222   -7.3830
  12.1461    0.0348   -7.0389  12.1581    0.0458   -6.6980  12.1717    0.0587   -6.3581
  12.1806    0.0705   -6.0134  12.1916    0.0802   -5.6724  12.2060    0.0865   -5.3354
  12.2264    0.0892   -5.0015  12.2458    0.0949   -4.6681  12.2647    0.0991   -4.3323
  12.2812    0.1050   -3.9971  12.3031    0.1155   -3.6629  12.3290    0.1185   -3.3298
  12.3556    0.1250   -3.0007  12.3824    0.1352   -2.6728  12.4146    0.1462   -2.3474
  12.4513    0.1565   -2.0251  12.4932    0.1678   -1.7043  12.5328    0.1840   -1.3814
  12.5757    0.1968   -1.0590  12.6267    0.1912   -0.7389  12.6823    0.1893   -0.4256
  12.7427    0.1482   -0.1088  12.8117    0.0605    0.1981  12.8897   -0.0402    0.4809
  12.9830   -0.1726    0.7537  13.0890   -0.3344    1.0029  13.2070   -0.5156    1.2206
  13.3445   -0.7313    1.4006  13.4918   -0.9662    1.5309  13.6534   -1.2105    1.6058
  13.8230   -1.4582    1.6541  13.9875   -1.7045    1.6496  14.1322   -1.9347    1.5575
  14.2706   -2.1467    1.4399  14.3916   -2.3356    1.2814  14.4667   -2.4788    1.0560
  14.5099   -2.5794    0.8062  14.5181   -2.6468    0.5377  14.4842   -2.6788    0.2651
  12.5656   -0.2476  -13.5845  12.4896   -0.2569  -13.3617  12.4471   -0.2216  -13.0948
  12.4072   -0.1676  -12.8209  12.3850   -0.1599  -12.5146  12.3765   -0.1416  -12.1900
  12.3691   -0.1289  -11.8569  12.3616   -0.1094  -11.5199  12.3503   -0.1017  -11.1791
  12.3454   -0.0932  -10.8343  12.3452   -0.0839  -10.4872  12.3431   -0.0702  -10.1399
  12.3416   -0.0526   -9.7931  12.3429   -0.0403   -9.4478  12.3424   -0.0351   -9.1034
  12.3385   -0.0280   -8.7596  12.3408   -0.0198   -8.4154  12.3451   -0.0118   -8.0728
  12.3501   -0.0020   -7.7295  12.3513    0.0072   -7.3891  12.3565    0.0227   -7.0467
  12.3691    0.0346   -6.7081  12.3822    0.0491   -6.3712  12.3910    0.0585   -6.0318
  12.4038    0.0726   -5.6953  12.4208    0.0823   -5.3616  12.4418    0.0846   -5.0316
  12.4598    0.0869   -4.6983  12.4774    0.0965   -4.3670  12.4939    0.1082   -4.0329
  12.5156    0.1158   -3.6992  12.5430    0.1213   -3.3682  12.5711    0.1294   -3.0382
  12.6010    0.1405   -2.7141  12.6334    0.1532   -2.3932  12.6705    0.1610   -2.0749
  12.7087    0.1771   -1.7538  12.7482    0.1932   -1.4344  12.7919    0.2078   -1.1178
  12.8414    0.2043   -0.7996  12.8908    0.2236   -0.4796  12.9537    0.1738   -0.1647
  13.0173    0.1228    0.1330  13.0941    0.0328    0.4259  13.1801   -0.0725    0.7062
  13.2823   -0.2170    0.9636  13.3972   -0.3896    1.1993  13.5329   -0.6049    1.3765
  13.6814   -0.8356    1.5300  13.8498   -1.0804    1.6002  14.0189   -1.3164    1.6551
  14.1872   -1.5609    1.6412  14.3381   -1.7825    1.5461  14.4728   -1.9879    1.4275
  14.5911   -2.1763    1.2605  14.6504   -2.3067    1.0375  14.6772   -2.3987    0.7874
  14.6573   -2.4444    0.5183  14.6037   -2.4592    0.2566  12.7953   -0.3124  -13.4397
  12.7178   -0.3003  -13.1993  12.6676   -0.2591  -12.9435  12.6179   -0.2402  -12.6747
  12.5976   -0.2001  -12.3905  12.5903   -0.1660  -12.0831  12.5826   -0.1297  -11.7672
  12.5690   -0.1267  -11.4360  12.5590   -0.1055  -11.1050  12.5533   -0.0959  -10.7705
  12.5524   -0.0869  -10.4342  12.5509   -0.0766  -10.0972  12.5496   -0.0596   -9.7561
  12.5504   -0.0574   -9.4123  12.5498   -0.0558   -9.0685  12.5474   -0.0454   -8.7270
  12.5517   -0.0318   -8.3912  12.5581   -0.0258   -8.0584  12.5614   -0.0145   -7.7282
  12.5636   -0.0009   -7.3972  12.5686    0.0110   -7.0668  12.5804    0.0248   -6.7328
  12.5935    0.0383   -6.3943  12.6040    0.0515   -6.0603  12.6168    0.0649   -5.7265
  12.6354    0.0768   -5.3936  12.6553    0.0773   -5.0614  12.6728    0.0803   -4.7300
  12.6891    0.0854   -4.3969  12.7077    0.0990   -4.0676  12.7285    0.1093   -3.7385
  12.7561    0.1191   -3.4103  12.7870    0.1273   -3.0870  12.8188    0.1461   -2.7666
  12.8512    0.1597   -2.4476  12.8866    0.1666   -2.1242  12.9262    0.1779   -1.8050
  12.9650    0.2019   -1.4893  13.0082    0.2102   -1.1747  13.0537    0.2219   -0.8559
  13.1050    0.2295   -0.5393  13.1619    0.2028   -0.2323  13.2261    0.1822    0.0776
  13.2977    0.1128    0.3633  13.3805    0.0123    0.6443  13.4787   -0.1172    0.9153
  13.5968   -0.2906    1.1487  13.7270   -0.4943    1.3435  13.8749   -0.7166    1.4839
  14.0436   -0.9514    1.5838  14.2238   -1.1898    1.6354  14.3908   -1.4176    1.6061
  14.5502   -1.6398    1.5412  14.6815   -1.8384    1.3892  14.7969   -2.0158    1.2231
  14.8383   -2.1305    0.9946  14.8447   -2.2123    0.7490  14.8002   -2.2445    0.4926
  14.7156   -2.2421    0.2347  13.0128   -0.3847  -13.2866  12.9479   -0.3365  -13.0492
  12.8980   -0.2803  -12.8040  12.8506   -0.2469  -12.5434  12.8252   -0.2129  -12.2635
  12.8138   -0.1722  -11.9718  12.7991   -0.1404  -11.6632  12.7796   -0.1238  -11.3485
  12.7682   -0.1123  -11.0265  12.7638   -0.0990  -10.6979  12.7634   -0.0858  -10.3714
  12.7614   -0.0745  -10.0427  12.7601   -0.0703   -9.7110  12.7591   -0.0637   -9.3754
  12.7602   -0.0588   -9.0379  12.7603   -0.0489   -8.7020  12.7666   -0.0361   -8.3674
  12.7757   -0.0228   -8.0393  12.7776   -0.0181   -7.7172  12.7812   -0.0034   -7.3958
  12.7869    0.0092   -7.0750  12.7958    0.0212   -6.7486  12.8067    0.0339   -6.4199
  12.8183    0.0486   -6.0876  12.8308    0.0666   -5.7569  12.8486    0.0781   -5.4268
  12.8672    0.0774   -5.0946  12.8833    0.0770   -4.7595  12.9019    0.0826   -4.4294
  12.9234    0.0958   -4.1035  12.9437    0.1053   -3.7793  12.9711    0.1174   -3.4577
  13.0028    0.1262   -3.1389  13.0365    0.1473   -2.8211  13.0656    0.1653   -2.4977
  13.1014    0.1688   -2.1768  13.1439    0.1795   -1.8598  13.1848    0.2002   -1.5459
  13.2239    0.2104   -1.2319  13.2682    0.2205   -0.9194  13.3169    0.2248   -0.6049
  13.3729    0.2300   -0.2854  13.4408    0.2185    0.0136  13.5104    0.1766    0.3129
  13.5877    0.0901    0.5971  13.6832   -0.0397    0.8600  13.7961   -0.1962    1.1083
  13.9265   -0.3845    1.3155  14.0714   -0.5943    1.4784  14.2378   -0.8266    1.5688
  14.4232   -1.0593    1.6209  14.6059   -1.2896    1.5755  14.7595   -1.5004    1.4761
  14.8986   -1.6907    1.3554  14.9972   -1.8486    1.1644  15.0426   -1.9648    0.9381
  15.0190   -2.0254    0.6884  14.9382   -2.0359    0.4445  14.8274   -2.0245    0.2094
  13.2318   -0.4510  -13.1364  13.1675   -0.3879  -12.9067  13.1191   -0.3433  -12.6539
  13.0816   -0.2905  -12.4054  13.0568   -0.2346  -12.1420  13.0426   -0.1854  -11.8607
  13.0114   -0.1657  -11.5657  12.9957   -0.1427  -11.2570  12.9832   -0.1208  -10.9449
  12.9778   -0.1033  -10.6281  12.9758   -0.0899  -10.3058  12.9748   -0.0771   -9.9825
  12.9724   -0.0702   -9.6604  12.9717   -0.0668   -9.3384  12.9726   -0.0435   -9.0136
  12.9726   -0.0313   -8.6884  12.9821   -0.0214   -8.3617  12.9913   -0.0142   -8.0371
  12.9941   -0.0078   -7.7160  12.9998   -0.0080   -7.3939  13.0077    0.0081   -7.0710
  13.0151    0.0185   -6.7462  13.0255    0.0273   -6.4214  13.0361    0.0448   -6.0989
  13.0450    0.0660   -5.7718  13.0623    0.0775   -5.4419  13.0803    0.0818   -5.1120
  13.0964    0.0890   -4.7893  13.1150    0.0992   -4.4646  13.1399    0.1050   -4.1404
  13.1615    0.1126   -3.8176  13.1882    0.1201   -3.4974  13.2195    0.1305   -3.1826
  13.2539    0.1498   -2.8677  13.2798    0.1616   -2.5485  13.3176    0.1702   -2.2332
  13.3598    0.1756   -1.9201  13.3994    0.1889   -1.6019  13.4410    0.1974   -1.2832
  13.4846    0.2059   -0.9699  13.5294    0.2161   -0.6569  13.5830    0.2220   -0.3487
  13.6577    0.2226   -0.0444  13.7245    0.2099    0.2565  13.8038    0.1367    0.5459
  13.8918    0.0372    0.8153  14.0000   -0.1068    1.0607  14.1257   -0.2838    1.2773
  14.2714   -0.4912    1.4367  14.4410   -0.7111    1.5563  14.6318   -0.9410    1.5943
  14.8112   -1.1521    1.5421  14.9637   -1.3472    1.4318  15.1016   -1.5285    1.2892
  15.1779   -1.6636    1.0860  15.2099   -1.7651    0.8532  15.1728   -1.8209    0.6123
  15.0620   -1.8202    0.3802  14.9244   -1.7941    0.1731  13.4431   -0.5311  -13.0085
  13.3872   -0.4613  -12.7758  13.3487   -0.3963  -12.5411  13.3083   -0.3462  -12.2832
  13.2892   -0.2790  -12.0227  13.2561   -0.2471  -11.7468  13.2354   -0.1919  -11.4624
  13.2153   -0.1678  -11.1705  13.1992   -0.1508  -10.8695  13.1903   -0.1293  -10.5616
  13.1872   -0.1192  -10.2490  13.1851   -0.1253   -9.9359  13.1829   -0.1071   -9.6198
  13.1867   -0.0839   -9.3018  13.1897   -0.0556   -8.9849  13.1910   -0.0394   -8.6648
  13.1959   -0.0283   -8.3429  13.2074   -0.0082   -8.0187  13.2140   -0.0043   -7.6939
  13.2199    0.0024   -7.3786  13.2271    0.0030   -7.0593  13.2355    0.0085   -6.7381
  13.2488    0.0260   -6.4196  13.2559    0.0466   -6.0992  13.2616    0.0611   -5.7756
  13.2787    0.0712   -5.4548  13.2973    0.0747   -5.1382  13.3133    0.0870   -4.8186
  13.3304    0.0999   -4.4982  13.3562    0.1095   -4.1760  13.3780    0.1108   -3.8505
  13.4051    0.1263   -3.5325  13.4381    0.1337   -3.2173  13.4714    0.1341   -2.9028
  13.4977    0.1396   -2.5875  13.5369    0.1658   -2.2777  13.5770    0.1836   -1.9682
  13.6146    0.1857   -1.6539  13.6555    0.1910   -1.3432  13.6981    0.1858   -1.0303
  13.7438    0.2077   -0.7243  13.7952    0.2166   -0.4187  13.8667    0.2144   -0.1189
  13.9378    0.1909    0.1752  14.0119    0.1299    0.4643  14.1054    0.0525    0.7458
  14.2066   -0.0497    1.0115  14.3301   -0.1965    1.2495  14.4809   -0.3999    1.4334
  14.6528   -0.6047    1.5600  14.8331   -0.8174    1.5592  15.0216   -1.0181    1.5061
  15.1762   -1.2002    1.3815  15.2882   -1.3557    1.2072  15.3525   -1.4730    0.9926
  15.3595   -1.5552    0.7609  15.3205   -1.6144    0.5203  15.1883   -1.6045    0.3118
  15.0150   -1.5554    0.1349  13.6365   -0.6622  -12.9103  13.5736   -0.6035  -12.6744
  13.5524   -0.5053  -12.4335  13.5291   -0.4399  -12.1828  13.5064   -0.3720  -11.9264
  13.4709   -0.3149  -11.6572  13.4480   -0.2811  -11.3766  13.4305   -0.2338  -11.0905
  13.4041   -0.2264  -10.7970  13.3999   -0.1833  -10.4963  13.4033   -0.1611  -10.1922
  13.4019   -0.1482   -9.8841  13.3995   -0.1426   -9.5767  13.3998   -0.1228   -9.2662
  13.4010   -0.1060   -8.9498  13.3936   -0.1101   -8.6305  13.4095   -0.0692   -8.3124
  13.4264   -0.0321   -7.9966  13.4351   -0.0215   -7.6831  13.4413   -0.0222   -7.3669
  13.4482   -0.0221   -7.0552  13.4564   -0.0059   -6.7429  13.4685    0.0021   -6.4233
  13.4737    0.0267   -6.1024  13.4809    0.0360   -5.7853  13.4982    0.0540   -5.4715
  13.5189    0.0673   -5.1545  13.5317    0.0744   -4.8395  13.5479    0.0769   -4.5220
  13.5731    0.0907   -4.2052  13.5932    0.1014   -3.8896  13.6195    0.1045   -3.5685
  13.6557    0.1200   -3.2520  13.6885    0.1281   -2.9338  13.7183    0.1235   -2.6194
  13.7596    0.1459   -2.3198  13.7936    0.1587   -2.0137  13.8359    0.1786   -1.7116
  13.8692    0.1976   -1.4013  13.9129    0.1868   -1.0903  13.9615    0.1860   -0.7855
  14.0108    0.1841   -0.4901  14.0712    0.1621   -0.2054  14.1294    0.1103    0.0955
  14.2201    0.1156    0.3847  14.3135    0.0659    0.6757  14.4131   -0.0329    0.9479
  14.5439   -0.1595    1.1945  14.6852   -0.3213    1.3868  14.8560   -0.4972    1.5305
  15.0572   -0.7073    1.5580  15.2316   -0.8858    1.4490  15.3808   -1.0516    1.3054
  15.4743   -1.1769    1.1081  15.5325   -1.2864    0.8971  15.5105   -1.3460    0.6581
  15.4467   -1.3846    0.4311  15.2869   -1.3636    0.2478  15.0870   -1.3130    0.1079
  13.8155   -0.8126  -12.8008  13.7623   -0.7382  -12.5747  13.7312   -0.6564  -12.3377
  13.7130   -0.5799  -12.0870  13.6867   -0.5074  -11.8265  13.6600   -0.4445  -11.5629
  13.6419   -0.3932  -11.2849  13.6267   -0.3507  -11.0067  13.6109   -0.3030  -10.7218
  13.6098   -0.2532  -10.4321  13.6128   -0.2341  -10.1339  13.6100   -0.2276   -9.8367
  13.6085   -0.2165   -9.5332  13.5983   -0.2112   -9.2210  13.6070   -0.1850   -8.9084
  13.6043   -0.1741   -8.5963  13.6061   -0.1671   -8.2882  13.6329   -0.1255   -7.9875
  13.6489   -0.0918   -7.6771  13.6578   -0.0825   -7.3663  13.6627   -0.0802   -7.0525
  13.6666   -0.0697   -6.7401  13.6793   -0.0478   -6.4226  13.6895   -0.0171   -6.1094
  13.6998    0.0089   -5.7953  13.7173    0.0114   -5.4810  13.7322    0.0168   -5.1698
  13.7434    0.0239   -4.8485  13.7722    0.0436   -4.5406  13.7868    0.0491   -4.2352
  13.8063    0.0590   -3.9138  13.8345    0.0741   -3.6030  13.8669    0.0862   -3.2855
  13.9048    0.0977   -2.9725  13.9359    0.1076   -2.6711  13.9803    0.1331   -2.3657
  14.0175    0.1459   -2.0574  14.0464    0.1350   -1.7539  14.0827    0.1497   -1.4460
  14.1255    0.1314   -1.1424  14.1753    0.1420   -0.8502  14.2174    0.1009   -0.5523
  14.2732    0.0795   -0.2690  14.3250    0.0341    0.0183  14.4121    0.0471    0.3053
  14.5128    0.0446    0.5953  14.6159   -0.0424    0.8769  14.7457   -0.1247    1.1263
  14.8932   -0.2562    1.3292  15.0739   -0.4074    1.4987  15.2714   -0.5885    1.5327
  15.4435   -0.7557    1.3897  15.5738   -0.8909    1.2133  15.6724   -0.9994    1.0097
  15.7018   -1.0892    0.7883  15.6435   -1.1124    0.5571  15.5409   -1.1307    0.3508
  15.3669   -1.1147    0.1880  15.1548   -1.0664    0.0755  13.8820   -1.0436  -12.7130
  13.8851   -0.9413  -12.4817  13.8849   -0.8357  -12.2522  13.8640   -0.7443  -11.9988
  13.8724   -0.6406  -11.7388  13.8337   -0.5848  -11.4690  13.8322   -0.5194  -11.1993
  13.8147   -0.4678  -10.9172  13.7925   -0.4321  -10.6393  13.7981   -0.3827  -10.3651
  13.8175   -0.3384  -10.0813  13.8203   -0.3190   -9.7902  13.8073   -0.3139   -9.4954
  13.7933   -0.3058   -9.1920  13.8042   -0.2842   -8.8812  13.7997   -0.2817   -8.5638
  13.8017   -0.2902   -8.2701  13.8335   -0.2304   -7.9770  13.8441   -0.2115   -7.6667
  13.8600   -0.1842   -7.3562  13.8663   -0.1644   -7.0469  13.8719   -0.1533   -6.7336
  13.8786   -0.1360   -6.4201  13.8918   -0.0989   -6.1051  13.8984   -0.0894   -5.7898
  13.9249   -0.0607   -5.4765  13.9424   -0.0517   -5.1566  13.9564   -0.0503   -4.8530
  13.9832   -0.0390   -4.5443  13.9934   -0.0356   -4.2365  14.0199    0.0041   -3.9353
  14.0493    0.0095   -3.6257  14.0735    0.0222   -3.3254  14.1171    0.0508   -3.0216
  14.1590    0.0795   -2.7204  14.1920    0.0767   -2.4151  14.2226    0.0724   -2.1084
  14.2617    0.0905   -1.8035  14.2957    0.1079   -1.5069  14.3445    0.1119   -1.2074
  14.3893    0.0795   -0.9096  14.4364    0.0585   -0.6221  14.4838    0.0337   -0.3264
  14.5340   -0.0162   -0.0580  14.6089   -0.0297    0.2375  14.7028    0.0009    0.5172
  14.8107   -0.0455    0.7877  14.9394   -0.1057    1.0519  15.1054   -0.1883    1.2932
  15.2816   -0.2941    1.4694  15.4816   -0.4640    1.4653  15.6557   -0.6146    1.3337
  15.7595   -0.7087    1.1256  15.8339   -0.8011    0.9148  15.8437   -0.8646    0.6826
  15.7652   -0.8751    0.4534  15.6315   -0.8778    0.2477  15.4360   -0.8569    0.1138
  15.2006   -0.8112    0.0517  14.0172   -1.2334  -12.6340  13.9953   -1.1535  -12.3947
  14.0088   -1.0307  -12.1626  14.0214   -0.9026  -11.9297  14.0038   -0.8187  -11.6610
  14.0021   -0.7390  -11.3954  13.9926   -0.6762  -11.1242  13.9766   -0.6342  -10.8546
  13.9816   -0.5645  -10.5879  13.9893   -0.5147  -10.3123  13.9820   -0.5080  -10.0280
  13.9921   -0.4693   -9.7482  13.9960   -0.4377   -9.4577  13.9781   -0.4327   -9.1587
  13.9707   -0.4377   -8.8657  13.9871   -0.4228   -8.5713  14.0008   -0.3952   -8.2661
  14.0206   -0.3733   -7.9578  14.0367   -0.3280   -7.6546  14.0546   -0.2997   -7.3489
  14.0638   -0.2759   -7.0428  14.0671   -0.2548   -6.7367  14.0846   -0.2096   -6.4249
  14.0702   -0.2198   -6.1082  14.0922   -0.2015   -5.7880  14.1257   -0.1512   -5.4830
  14.1440   -0.1452   -5.1774  14.1674   -0.1465   -4.8679  14.1848   -0.1237   -4.5673
  14.2080   -0.1224   -4.2527  14.2391   -0.0384   -3.9597  14.2629   -0.0381   -3.6589
  14.2935   -0.0348   -3.3533  14.3309   -0.0115   -3.0509  14.3710   -0.0046   -2.7480
  14.4014    0.0016   -2.4473  14.4352    0.0036   -2.1468  14.4618   -0.0077   -1.8442
  14.5065    0.0221   -1.5445  14.5526    0.0405   -1.2700  14.6027    0.0474   -0.9727
  14.6482   -0.0028   -0.6686  14.7023   -0.0127   -0.3843  14.7498   -0.0409   -0.1029
  14.8184   -0.0359    0.1598  14.8950   -0.0672    0.4411  15.0008   -0.0745    0.7231
  15.1464   -0.0998    0.9768  15.2889   -0.1081    1.2253  15.4808   -0.1694    1.4281
  15.6851   -0.3239    1.3943  15.8553   -0.4498    1.2465  15.9483   -0.5173    1.0272
  15.9896   -0.5782    0.8068  15.9647   -0.6191    0.5828  15.8590   -0.6214    0.3677
  15.6992   -0.6151    0.1919  15.4854   -0.5933    0.0504  15.2360   -0.5511    0.0015
  14.2131   -1.3702  -12.6096  14.1987   -1.2740  -12.3587  14.1788   -1.1856  -12.0965
  14.1706   -1.0753  -11.8492  14.1781   -0.9717  -11.6073  14.1689   -0.8960  -11.3480
  14.1543   -0.8470  -11.0782  14.1557   -0.7835  -10.8043  14.1646   -0.7052  -10.5373
  14.1867   -0.6386  -10.2804  14.1825   -0.6194  -10.0067  14.1866   -0.6032   -9.7216
  14.1839   -0.5666   -9.4337  14.1780   -0.5318   -9.1422  14.1836   -0.5290   -8.8401
  14.1963   -0.4876   -8.5532  14.2089   -0.4674   -8.2531  14.2310   -0.4471   -7.9485
  14.2458   -0.4008   -7.6459  14.2646   -0.3842   -7.3427  14.2721   -0.3575   -7.0417
  14.2774   -0.3249   -6.7344  14.2840   -0.2980   -6.4229  14.2809   -0.2655   -6.1160
  14.2961   -0.2674   -5.8155  14.3196   -0.2648   -5.5028  14.3532   -0.2104   -5.1935
  14.3777   -0.2003   -4.9017  14.4045   -0.1873   -4.5848  14.4209   -0.1663   -4.2766
  14.4538   -0.1362   -3.9766  14.4709   -0.1073   -3.6759  14.5154   -0.0885   -3.3726
  14.5378   -0.0988   -3.0730  14.5835   -0.0894   -2.7666  14.6122   -0.0764   -2.4756
  14.6427   -0.0808   -2.1766  14.6816   -0.0383   -1.8728  14.7200   -0.0211   -1.5743
  14.7775   -0.0231   -1.2942  14.8128    0.0064   -1.0042  14.8664   -0.0081   -0.7209
  14.9192   -0.0686   -0.4233  14.9755   -0.0859   -0.1586  15.0340   -0.0623    0.1368
  15.1116   -0.0663    0.4007  15.2144   -0.0480    0.6715  15.3228   -0.0041    0.9279
  15.4569    0.0074    1.1754  15.6630   -0.0318    1.3572  15.8822   -0.1634    1.3134
  16.0440   -0.2618    1.1596  16.1085   -0.2956    0.9333  16.1049   -0.3265    0.7058
  16.0638   -0.3531    0.4775  15.9299   -0.3522    0.2870  15.7595   -0.3462    0.1106
  15.5252   -0.3230    0.0424  15.2639   -0.2962   -0.0202 -14.6843    0.2502    0.1732
 -14.3746    0.2583    0.3499 -14.0608    0.2824    0.5256 -13.7477    0.3173    0.6966
 -13.4191    0.3418    0.8318 -13.0928    0.3740    0.9549 -12.7676    0.4107    1.1038
 -12.4291    0.4424    1.2232 -12.0741    0.4765    1.3008 -11.7197    0.5133    1.3760
 -11.3627    0.5639    1.4155 -11.0048    0.6131    1.4446 -10.6457    0.6652    1.4377
 -10.2868    0.7121    1.4247  -9.9302    0.7617    1.3907  -9.5771    0.8129    1.3404
  -9.2276    0.8642    1.2641  -8.8854    0.9190    1.1640  -8.5487    0.9738    1.0610
  -8.2176    1.0339    0.9279  -7.8974    1.0882    0.7804  -7.5858    1.1447    0.6133
  -7.2864    1.1958    0.4304  -7.0015    1.2457    0.2338  -6.7289    1.2959    0.0217
  -6.4716    1.3421   -0.2097  -6.2417    1.3883   -0.4578  -6.0228    1.4244   -0.7092
  -5.8136    1.4738   -0.9630  -5.6079    1.5155   -1.2174  -5.4262    1.5531   -1.4845
  -5.2589    1.5934   -1.7627  -5.1086    1.6347   -2.0458  -4.9858    1.6449   -2.3336
  -4.8487    1.6746   -2.6047  -4.7279    1.6872   -2.8963  -4.6280    1.6930   -3.1923
  -4.5700    1.6850   -3.4838  -4.5144    1.6737   -3.7792  -4.4824    1.6356   -4.0603
  -4.4642    1.6165   -4.3516  -4.4669    1.5857   -4.6458  -4.4722    1.5474   -4.9219
  -4.4843    1.4890   -5.2034  -4.4854    1.4570   -5.4932  -4.4998    1.4088   -5.7745
  -4.4912    1.3703   -6.0394  -4.4882    1.3200   -6.3041  -4.4929    1.2642   -6.5678
  -4.4935    1.2089   -6.8327  -4.4918    1.1615   -7.0968  -4.4931    1.1083   -7.3528
  -4.4917    1.0561   -7.6066  -4.4661    0.9941   -7.8533  -4.4190    0.9362   -8.0952
  -4.3671    0.8769   -8.3305  -4.3124    0.8231   -8.5661  -4.2362    0.7739   -8.7927
  -4.1471    0.7186   -9.0103 -14.6669    0.4927    0.1736 -14.3629    0.4971    0.3559
 -14.0565    0.5168    0.5232 -13.7521    0.5443    0.7064 -13.4223    0.5750    0.8383
 -13.0929    0.5981    0.9705 -12.7658    0.6323    1.1168 -12.4278    0.6591    1.2248
 -12.0773    0.6909    1.3173 -11.7249    0.7326    1.3832 -11.3701    0.7779    1.4314
 -11.0129    0.8304    1.4449 -10.6544    0.8805    1.4449 -10.2977    0.9301    1.4135
  -9.9396    0.9790    1.3796  -9.5845    1.0315    1.3267  -9.2379    1.0852    1.2489
  -8.8982    1.1382    1.1410  -8.5638    1.1961    1.0372  -8.2398    1.2544    0.8961
  -7.9203    1.3122    0.7419  -7.6227    1.3634    0.5570  -7.3221    1.4195    0.3760
  -7.0371    1.4790    0.1772  -6.7761    1.5228   -0.0452  -6.5330    1.5678   -0.2821
  -6.3085    1.6093   -0.5353  -6.0885    1.6513   -0.7934  -5.8816    1.7006   -1.0475
  -5.6853    1.7478   -1.3058  -5.5163    1.7859   -1.5858  -5.3680    1.8172   -1.8725
  -5.2328    1.8422   -2.1613  -5.1007    1.8687   -2.4466  -4.9915    1.8762   -2.7416
  -4.8704    1.8922   -3.0234  -4.7808    1.8990   -3.3193  -4.7040    1.9097   -3.6126
  -4.6572    1.8873   -3.8943  -4.6406    1.8514   -4.1924  -4.5959    1.8450   -4.4871
  -4.6042    1.8093   -4.7752  -4.6299    1.7470   -5.0597  -4.6365    1.7050   -5.3432
  -4.6365    1.6542   -5.6200  -4.6449    1.6214   -5.9089  -4.6389    1.5777   -6.1826
  -4.6368    1.5268   -6.4506  -4.6371    1.4632   -6.7065  -4.6310    1.4076   -6.9721
  -4.6349    1.3572   -7.2343  -4.6359    1.3078   -7.4916  -4.6392    1.2460   -7.7445
  -4.6183    1.1771   -7.9897  -4.5902    1.1029   -8.2284  -4.5414    1.0452   -8.4656
  -4.4888    0.9888   -8.6937  -4.4211    0.9248   -8.9178  -4.3248    0.8743   -9.1357
 -14.6500    0.7336    0.1837 -14.3476    0.7425    0.3650 -14.0441    0.7543    0.5467
 -13.7417    0.7720    0.7158 -13.4229    0.8025    0.8692 -13.1037    0.8225    1.0081
 -12.7673    0.8522    1.1240 -12.4214    0.8752    1.2365 -12.0812    0.9101    1.3419
 -11.7238    0.9505    1.3918 -11.3721    0.9985    1.4427 -11.0169    1.0491    1.4548
 -10.6591    1.1002    1.4532 -10.3028    1.1468    1.4178  -9.9462    1.1978    1.3803
  -9.5954    1.2492    1.3128  -9.2515    1.3043    1.2253  -8.9131    1.3594    1.1259
  -8.5812    1.4220    1.0048  -8.2622    1.4748    0.8526  -7.9536    1.5376    0.6918
  -7.6565    1.5913    0.5078  -7.3671    1.6426    0.3159  -7.0878    1.6996    0.1015
  -6.8316    1.7507   -0.1318  -6.5965    1.7911   -0.3694  -6.3808    1.8342   -0.6205
  -6.1779    1.8761   -0.8790  -5.9715    1.9197   -1.1380  -5.7759    1.9653   -1.4065
  -5.6213    2.0009   -1.6977  -5.4835    2.0308   -1.9907  -5.3516    2.0500   -2.2863
  -5.2337    2.0693   -2.5749  -5.1226    2.0845   -2.8671  -5.0275    2.0862   -3.1609
  -4.9381    2.1025   -3.4516  -4.8602    2.1136   -3.7446  -4.7953    2.0993   -4.0397
  -4.7567    2.0816   -4.3245  -4.7380    2.0508   -4.6187  -4.7634    2.0083   -4.9168
  -4.7581    1.9703   -5.2041  -4.7675    1.9199   -5.4928  -4.7749    1.8674   -5.7651
  -4.7632    1.8394   -6.0511  -4.7666    1.7896   -6.3352  -4.7696    1.7325   -6.6070
  -4.7678    1.6673   -6.8653  -4.7713    1.6083   -7.1234  -4.7753    1.5579   -7.3851
  -4.7779    1.5008   -7.6404  -4.7674    1.4432   -7.8969  -4.7734    1.3587   -8.1387
  -4.7369    1.2951   -8.3729  -4.7080    1.2300   -8.6032  -4.6483    1.1694   -8.8302
  -4.5826    1.0895   -9.0560  -4.5058    1.0267   -9.2762 -14.6240    0.9798    0.1966
 -14.3256    0.9813    0.3795 -14.0315    0.9916    0.5639 -13.7279    1.0051    0.7439
 -13.4163    1.0290    0.9037 -13.0867    1.0548    1.0261 -12.7549    1.0756    1.1513
 -12.4169    1.0952    1.2623 -12.0732    1.1340    1.3520 -11.7210    1.1686    1.4050
 -11.3672    1.2191    1.4509 -11.0141    1.2716    1.4658 -10.6602    1.3227    1.4574
 -10.3046    1.3669    1.4081  -9.9534    1.4167    1.3610  -9.6064    1.4662    1.2852
  -9.2657    1.5241    1.1948  -8.9275    1.5833    1.0958  -8.5991    1.6391    0.9601
  -8.2867    1.6983    0.8007  -7.9847    1.7556    0.6284  -7.6933    1.8152    0.4437
  -7.4123    1.8580    0.2386  -7.1487    1.9099    0.0228  -6.8999    1.9616   -0.2099
  -6.6644    2.0127   -0.4617  -6.4473    2.0629   -0.7109  -6.2441    2.0973   -0.9770
  -6.0528    2.1373   -1.2464  -5.8805    2.1744   -1.5229  -5.7294    2.2109   -1.8122
  -5.5987    2.2340   -2.1103  -5.4795    2.2509   -2.4113  -5.3524    2.2747   -2.7045
  -5.2494    2.2889   -3.0035  -5.1577    2.3013   -3.2931  -5.0818    2.3104   -3.5873
  -5.0134    2.3125   -3.8876  -4.9682    2.2893   -4.1898  -4.9316    2.2649   -4.4838
  -4.9138    2.2337   -4.7715  -4.9088    2.2075   -5.0662  -4.9235    2.1620   -5.3616
  -4.9077    2.1276   -5.6459  -4.9232    2.0776   -5.9337  -4.9139    2.0283   -6.2055
  -4.8951    1.9887   -6.4888  -4.9015    1.9303   -6.7648  -4.9144    1.8648   -7.0291
  -4.9119    1.8136   -7.2927  -4.9113    1.7601   -7.5494  -4.9108    1.7054   -7.8084
  -4.9083    1.6406   -8.0618  -4.8922    1.5627   -8.2972  -4.8859    1.4903   -8.5337
  -4.8509    1.4246   -8.7619  -4.8103    1.3360   -8.9851  -4.7485    1.2535   -9.2029
  -4.6665    1.1917   -9.4222 -14.5901    1.2258    0.2078 -14.2963    1.2205    0.3939
 -14.0015    1.2254    0.5824 -13.7052    1.2376    0.7611 -13.4032    1.2551    0.9305
 -13.0828    1.2834    1.0696 -12.7440    1.2954    1.1787 -12.4059    1.3236    1.2815
 -12.0650    1.3536    1.3783 -11.7116    1.3892    1.4229 -11.3627    1.4432    1.4569
 -11.0081    1.4981    1.4723 -10.6549    1.5433    1.4479 -10.3061    1.5854    1.3992
  -9.9566    1.6340    1.3393  -9.6145    1.6871    1.2617  -9.2748    1.7447    1.1700
  -8.9424    1.8019    1.0548  -8.6287    1.8561    0.9124  -8.3208    1.9146    0.7478
  -8.0249    1.9703    0.5682  -7.7374    2.0257    0.3764  -7.4624    2.0716    0.1684
  -7.2077    2.1236   -0.0617  -6.9629    2.1720   -0.3023  -6.7334    2.2199   -0.5403
  -6.5152    2.2761   -0.7975  -6.3160    2.3190   -1.0592  -6.1434    2.3592   -1.3432
  -5.9830    2.3889   -1.6358  -5.8451    2.4138   -1.9308  -5.7084    2.4394   -2.2272
  -5.5920    2.4580   -2.5293  -5.4808    2.4730   -2.8256  -5.3795    2.4907   -3.1327
  -5.2874    2.5067   -3.4404  -5.2092    2.5170   -3.7356  -5.1557    2.5117   -4.0301
  -5.1101    2.4941   -4.3395  -5.0749    2.4701   -4.6382  -5.0683    2.4359   -4.9372
  -5.0415    2.4114   -5.2285  -5.0612    2.3606   -5.5203  -5.0605    2.3234   -5.8139
  -5.0593    2.2766   -6.0994  -5.0468    2.2373   -6.3848  -5.0423    2.1732   -6.6552
  -5.0428    2.1260   -6.9313  -5.0455    2.0735   -7.2038  -5.0546    2.0189   -7.4684
  -5.0363    1.9685   -7.7262  -5.0409    1.9083   -7.9826  -5.0383    1.8346   -8.2239
  -5.0331    1.7565   -8.4643  -5.0115    1.6957   -8.7053  -4.9884    1.6173   -8.9388
  -4.9464    1.5233   -9.1531  -4.9033    1.4264   -9.3670  -4.8642    1.3260   -9.5791
 -14.5445    1.4698    0.2162 -14.2566    1.4591    0.4106 -13.9686    1.4564    0.5956
 -13.6791    1.4718    0.7911 -13.3775    1.4928    0.9535 -13.0597    1.5048    1.1052
 -12.7256    1.5238    1.2121 -12.3885    1.5534    1.3115 -12.0418    1.5776    1.3984
 -11.6938    1.6190    1.4426 -11.3473    1.6713    1.4641 -11.0020    1.7203    1.4672
 -10.6494    1.7593    1.4442 -10.3014    1.8036    1.3969  -9.9617    1.8533    1.3221
  -9.6215    1.9065    1.2370  -9.2873    1.9628    1.1391  -8.9609    2.0186    1.0121
  -8.6481    2.0767    0.8597  -8.3530    2.1287    0.6900  -8.0581    2.1854    0.5127
  -7.7749    2.2386    0.3101  -7.5032    2.2836    0.0960  -7.2571    2.3402   -0.1364
  -7.0238    2.3916   -0.3799  -6.7985    2.4425   -0.6288  -6.5899    2.4866   -0.8941
  -6.4071    2.5209   -1.1723  -6.2425    2.5610   -1.4583  -6.0926    2.5873   -1.7502
  -5.9615    2.6069   -2.0518  -5.8273    2.6378   -2.3517  -5.7140    2.6586   -2.6568
  -5.6052    2.6726   -2.9588  -5.5370    2.6653   -3.2588  -5.4440    2.6839   -3.5688
  -5.3909    2.6856   -3.8844  -5.3211    2.6833   -4.1864  -5.2694    2.6683   -4.4895
  -5.2375    2.6556   -4.7962  -5.2255    2.6217   -5.1002  -5.2041    2.5949   -5.3987
  -5.1940    2.5612   -5.6884  -5.1837    2.5241   -5.9847  -5.1881    2.4775   -6.2764
  -5.1859    2.4249   -6.5558  -5.1831    2.3760   -6.8334  -5.1753    2.3269   -7.1041
  -5.1764    2.2780   -7.3790  -5.1739    2.2286   -7.6486  -5.1711    2.1706   -7.9065
  -5.1769    2.1080   -8.1621  -5.1701    2.0358   -8.4051  -5.1480    1.9648   -8.6392
  -5.1421    1.8924   -8.8885  -5.1222    1.8118   -9.1200  -5.0822    1.7186   -9.3329
  -5.0512    1.6170   -9.5367  -5.0047    1.5131   -9.7428 -14.4817    1.7034    0.2163
 -14.2034    1.7005    0.4194 -13.9257    1.6964    0.6176 -13.6461    1.7125    0.8174
 -13.3443    1.7206    0.9906 -13.0264    1.7290    1.1304 -12.6991    1.7498    1.2493
 -12.3636    1.7783    1.3440 -12.0212    1.8050    1.4112 -11.6770    1.8476    1.4657
 -11.3330    1.9017    1.4801 -10.9835    1.9391    1.4694 -10.6344    1.9769    1.4378
 -10.2914    2.0291    1.3850  -9.9537    2.0745    1.3036  -9.6208    2.1262    1.2113
  -9.2932    2.1837    1.1104  -8.9723    2.2385    0.9864  -8.6697    2.2925    0.8204
  -8.3715    2.3456    0.6425  -8.0833    2.4040    0.4544  -7.8037    2.4510    0.2453
  -7.5410    2.5000    0.0184  -7.3021    2.5553   -0.2187  -7.0773    2.6085   -0.4674
  -6.8653    2.6564   -0.7280  -6.6668    2.6997   -0.9991  -6.4948    2.7332   -1.2861
  -6.3373    2.7654   -1.5736  -6.1947    2.7856   -1.8712  -6.0638    2.8126   -2.1720
  -5.9499    2.8328   -2.4781  -5.8429    2.8464   -2.7876  -5.7524    2.8501   -3.0967
  -5.6748    2.8529   -3.4058  -5.6005    2.8611   -3.7066  -5.5528    2.8557   -4.0253
  -5.4933    2.8411   -4.3380  -5.4476    2.8342   -4.6447  -5.4151    2.8129   -4.9501
  -5.3977    2.7851   -5.2594  -5.3779    2.7676   -5.5627  -5.3593    2.7286   -5.8564
  -5.3459    2.6989   -6.1574  -5.3313    2.6652   -6.4482  -5.3227    2.6277   -6.7396
  -5.3065    2.5848   -7.0155  -5.3073    2.5304   -7.2898  -5.3132    2.4752   -7.5611
  -5.3032    2.4323   -7.8300  -5.3053    2.3740   -8.0943  -5.3178    2.2982   -8.3410
  -5.3111    2.2314   -8.5952  -5.3036    2.1527   -8.8336  -5.2838    2.0855   -9.0723
  -5.2644    2.0016   -9.3035  -5.2369    1.9054   -9.5173  -5.1810    1.8176   -9.7248
  -5.1506    1.6976   -9.9204 -14.4139    1.9469    0.2213 -14.1495    1.9375    0.4341
 -13.8819    1.9396    0.6414 -13.6073    1.9451    0.8366 -13.3044    1.9502    1.0130
 -12.9919    1.9716    1.1541 -12.6734    1.9797    1.2789 -12.3364    2.0034    1.3675
 -11.9949    2.0432    1.4314 -11.6558    2.0799    1.4701 -11.3115    2.1268    1.4912
 -10.9613    2.1560    1.4788 -10.6189    2.2067    1.4381 -10.2812    2.2448    1.3722
  -9.9443    2.2986    1.2951  -9.6170    2.3542    1.1964  -9.2908    2.4095    1.0874
  -8.9709    2.4657    0.9632  -8.6700    2.5144    0.7912  -8.3814    2.5664    0.6008
  -8.1051    2.6203    0.3974  -7.8365    2.6677    0.1845  -7.5856    2.7183   -0.0458
  -7.3478    2.7685   -0.2912  -7.1380    2.8148   -0.5599  -6.9378    2.8623   -0.8308
  -6.7508    2.9064   -1.1048  -6.5779    2.9425   -1.3917  -6.4283    2.9661   -1.6919
  -6.2913    2.9909   -1.9901  -6.1687    3.0162   -2.2960  -6.0630    3.0283   -2.6083
  -5.9752    3.0314   -2.9199  -5.8991    3.0259   -3.2341  -5.8246    3.0304   -3.5456
  -5.7644    3.0375   -3.8580  -5.7036    3.0195   -4.1702  -5.6434    3.0197   -4.4841
  -5.6166    2.9953   -4.8011  -5.5818    2.9784   -5.1134  -5.5593    2.9568   -5.4211
  -5.5409    2.9304   -5.7303  -5.5180    2.9082   -6.0274  -5.5019    2.8771   -6.3284
  -5.4986    2.8408   -6.6255  -5.4805    2.8055   -6.9127  -5.4703    2.7682   -7.2001
  -5.4626    2.7217   -7.4707  -5.4624    2.6675   -7.7428  -5.4483    2.6191   -8.0179
  -5.4469    2.5690   -8.2860  -5.4478    2.4980   -8.5429  -5.4432    2.4281   -8.7900
  -5.4320    2.3582   -9.0328  -5.4185    2.2813   -9.2682  -5.3897    2.2044   -9.4962
  -5.3677    2.1082   -9.7124  -5.3437    1.9961   -9.9151  -5.3164    1.8768  -10.1003
 -14.3447    2.1822    0.2232 -14.0906    2.1703    0.4457 -13.8298    2.1785    0.6609
 -13.5527    2.1757    0.8576 -13.2634    2.1849    1.0379 -12.9519    2.2001    1.1863
 -12.6254    2.2148    1.2970 -12.2984    2.2381    1.3848 -11.9684    2.2772    1.4491
 -11.6303    2.3118    1.4854 -11.2863    2.3475    1.5042 -10.9407    2.3794    1.4880
 -10.6009    2.4295    1.4459 -10.2613    2.4744    1.3800  -9.9314    2.5251    1.2927
  -9.6033    2.5834    1.1897  -9.2842    2.6385    1.0715  -8.9643    2.6911    0.9377
  -8.6624    2.7420    0.7647  -8.3888    2.7937    0.5616  -8.1242    2.8420    0.3466
  -7.8665    2.8878    0.1195  -7.6224    2.9368   -0.1142  -7.3955    2.9849   -0.3704
  -7.1950    3.0274   -0.6468  -7.0051    3.0725   -0.9221  -6.8308    3.1058   -1.2108
  -6.6651    3.1409   -1.5038  -6.5311    3.1623   -1.8050  -6.3997    3.1910   -2.1120
  -6.2986    3.1985   -2.4242  -6.1915    3.2164   -2.7350  -6.1079    3.2163   -3.0496
  -6.0318    3.2130   -3.3736  -5.9720    3.2007   -3.6933  -5.9100    3.2014   -3.9983
  -5.8667    3.1813   -4.3254  -5.8141    3.1770   -4.6421  -5.7813    3.1541   -4.9576
  -5.7497    3.1416   -5.2719  -5.7281    3.1201   -5.5847  -5.7067    3.0931   -5.8923
  -5.6921    3.0663   -6.1986  -5.6762    3.0385   -6.4987  -5.6618    3.0088   -6.7989
  -5.6372    2.9883   -7.0946  -5.6267    2.9442   -7.3812  -5.6153    2.9062   -7.6624
  -5.6036    2.8583   -7.9315  -5.5933    2.8118   -8.2061  -5.6003    2.7460   -8.4792
  -5.5746    2.6998   -8.7442  -5.5505    2.6393   -8.9939  -5.5407    2.5718   -9.2386
  -5.5347    2.4928   -9.4707  -5.5256    2.4032   -9.6981  -5.5013    2.3081   -9.9116
  -5.4854    2.2051  -10.1168  -5.4358    2.0706  -10.2939 -14.2688    2.4211    0.2436
 -14.0138    2.4105    0.4702 -13.7662    2.4134    0.6870 -13.4980    2.4155    0.8786
 -13.2117    2.4196    1.0706 -12.9038    2.4321    1.2148 -12.5840    2.4510    1.3158
 -12.2608    2.4758    1.4020 -11.9343    2.5101    1.4694 -11.5968    2.5410    1.5054
 -11.2554    2.5755    1.5202 -10.9138    2.6088    1.5017 -10.5760    2.6553    1.4600
 -10.2433    2.7036    1.3945  -9.9143    2.7634    1.2992  -9.5900    2.8106    1.1875
  -9.2708    2.8666    1.0610  -8.9644    2.9126    0.9129  -8.6675    2.9648    0.7371
  -8.3979    3.0168    0.5251  -8.1431    3.0695    0.2941  -7.8920    3.1117    0.0562
  -7.6612    3.1547   -0.1977  -7.4453    3.2052   -0.4534  -7.2524    3.2495   -0.7293
  -7.0703    3.2852   -1.0182  -6.8991    3.3111   -1.3150  -6.7653    3.3354   -1.6162
  -6.6354    3.3580   -1.9205  -6.5080    3.3863   -2.2290  -6.4036    3.3936   -2.5480
  -6.3065    3.4130   -2.8629  -6.2363    3.4007   -3.1826  -6.1767    3.3862   -3.5065
  -6.1221    3.3697   -3.8286  -6.0631    3.3575   -4.1499  -6.0248    3.3358   -4.4712
  -5.9814    3.3307   -4.7942  -5.9490    3.3100   -5.1152  -5.9172    3.2975   -5.4329
  -5.8942    3.2784   -5.7476  -5.8735    3.2567   -6.0596  -5.8469    3.2389   -6.3666
  -5.8280    3.2166   -6.6740  -5.8041    3.1910   -6.9723  -5.7838    3.1651   -7.2751
  -5.7770    3.1261   -7.5652  -5.7670    3.0839   -7.8520  -5.7436    3.0459   -8.1310
  -5.7329    2.9989   -8.4042  -5.7264    2.9490   -8.6748  -5.7105    2.8897   -8.9337
  -5.6991    2.8311   -9.1952  -5.6872    2.7634   -9.4418  -5.6733    2.6930   -9.6818
  -5.6670    2.6036   -9.8956  -5.6389    2.5172  -10.1086  -5.6175    2.4007  -10.3076
  -5.5907    2.2767  -10.4933 -14.1832    2.6569    0.2599 -13.9475    2.6575    0.4874
 -13.7024    2.6516    0.7073 -13.4354    2.6524    0.9052 -13.1665    2.6521    1.0961
 -12.8569    2.6677    1.2419 -12.5458    2.6903    1.3477 -12.2270    2.7186    1.4297
 -11.8948    2.7473    1.4935 -11.5585    2.7749    1.5305 -11.2188    2.8057    1.5383
 -10.8772    2.8396    1.5198 -10.5434    2.8865    1.4739 -10.2155    2.9404    1.4007
  -9.8963    2.9903    1.3054  -9.5822    3.0409    1.1862  -9.2617    3.0831    1.0536
  -8.9599    3.1361    0.8891  -8.6729    3.1880    0.7023  -8.4074    3.2425    0.4855
  -8.1593    3.2902    0.2414  -7.9169    3.3346   -0.0049  -7.7043    3.3786   -0.2676
  -7.4918    3.4227   -0.5365  -7.2955    3.4667   -0.8154  -7.1271    3.4941   -1.1106
  -6.9771    3.5189   -1.4065  -6.8590    3.5368   -1.7181  -6.7473    3.5461   -2.0345
  -6.6295    3.5614   -2.3530  -6.5303    3.5716   -2.6693  -6.4505    3.5748   -2.9970
  -6.3772    3.5675   -3.3215  -6.3221    3.5448   -3.6459  -6.2734    3.5288   -3.9706
  -6.2237    3.5115   -4.2971  -6.1863    3.4886   -4.6226  -6.1524    3.4730   -4.9482
  -6.1158    3.4648   -5.2710  -6.0831    3.4548   -5.5917  -6.0553    3.4416   -5.9106
  -6.0358    3.4187   -6.2259  -6.0107    3.4020   -6.5382  -5.9790    3.3892   -6.8451
  -5.9589    3.3646   -7.1522  -5.9337    3.3424   -7.4536  -5.9140    3.3132   -7.7520
  -5.8908    3.2818   -8.0435  -5.8866    3.2364   -8.3286  -5.8795    3.1875   -8.6056
  -5.8772    3.1305   -8.8730  -5.8498    3.0897   -9.1397  -5.8319    3.0328   -9.3951
  -5.8314    2.9615   -9.6444  -5.8172    2.8915   -9.8849  -5.8043    2.8108  -10.1033
  -5.7827    2.7256  -10.3190  -5.7918    2.5946  -10.5078  -5.7297    2.4908  -10.6993
 -14.1030    2.8925    0.2697 -13.8743    2.8957    0.5016 -13.6338    2.8942    0.7289
 -13.3792    2.8936    0.9276 -13.1082    2.8931    1.1222 -12.8148    2.9057    1.2732
 -12.5062    2.9303    1.3864 -12.1819    2.9568    1.4694 -11.8540    2.9788    1.5197
 -11.5205    3.0061    1.5574 -11.1793    3.0341    1.5596 -10.8450    3.0728    1.5393
 -10.5155    3.1216    1.4851 -10.1924    3.1735    1.4098  -9.8703    3.2184    1.3046
  -9.5537    3.2645    1.1789  -9.2465    3.3097    1.0346  -8.9498    3.3618    0.8668
  -8.6748    3.4124    0.6601  -8.4176    3.4630    0.4418  -8.1782    3.5109    0.1918
  -7.9566    3.5524   -0.0647  -7.7431    3.5932   -0.3321  -7.5428    3.6325   -0.6118
  -7.3616    3.6675   -0.9007  -7.1962    3.7012   -1.1927  -7.0671    3.7153   -1.5097
  -6.9509    3.7280   -1.8306  -6.8467    3.7301   -2.1553  -6.7505    3.7334   -2.4740
  -6.6646    3.7354   -2.7953  -6.5915    3.7339   -3.1255  -6.5313    3.7150   -3.4564
  -6.4870    3.6904   -3.7858  -6.4312    3.6708   -4.1114  -6.3929    3.6494   -4.4392
  -6.3511    3.6342   -4.7688  -6.3229    3.6115   -5.0963  -6.2911    3.6066   -5.4228
  -6.2587    3.5935   -5.7458  -6.2299    3.5817   -6.0688  -6.2054    3.5677   -6.3879
  -6.1706    3.5606   -6.7061  -6.1429    3.5455   -7.0182  -6.1252    3.5213   -7.3287
  -6.0999    3.5053   -7.6344  -6.0799    3.4764   -7.9344  -6.0560    3.4505   -8.2313
  -6.0331    3.4195   -8.5212  -6.0334    3.3706   -8.8029  -6.0264    3.3203   -9.0776
  -6.0037    3.2749   -9.3453  -5.9922    3.2174   -9.6027  -5.9725    3.1625   -9.8537
  -5.9546    3.0972  -10.0944  -5.9354    3.0143  -10.3176  -5.9407    2.9072  -10.5245
  -5.9227    2.7977  -10.7216  -5.8964    2.6920  -10.9152 -14.0151    3.1261    0.2730
 -13.7975    3.1317    0.5182 -13.5714    3.1326    0.7468 -13.3223    3.1315    0.9557
 -13.0535    3.1317    1.1487 -12.7634    3.1468    1.3054 -12.4598    3.1701    1.4246
 -12.1455    3.1923    1.5026 -11.8117    3.2136    1.5530 -11.4795    3.2422    1.5846
 -11.1495    3.2684    1.5849 -10.8130    3.3113    1.5588 -10.4844    3.3555    1.4987
 -10.1635    3.4060    1.4149  -9.8381    3.4494    1.3043  -9.5298    3.4932    1.1710
  -9.2335    3.5428    1.0016  -8.9433    3.5888    0.8308  -8.6804    3.6383    0.6245
  -8.4324    3.6828    0.3917  -8.2057    3.7282    0.1388  -7.9995    3.7668   -0.1308
  -7.7867    3.8041   -0.3987  -7.6021    3.8375   -0.6844  -7.4316    3.8665   -0.9867
  -7.2866    3.8898   -1.2978  -7.1681    3.9008   -1.6145  -7.0500    3.9093   -1.9403
  -6.9520    3.9076   -2.2683  -6.8666    3.9042   -2.5980  -6.7950    3.9015   -2.9256
  -6.7425    3.8765   -3.2523  -6.6853    3.8580   -3.5865  -6.6448    3.8235   -3.9233
  -6.6003    3.8088   -4.2569  -6.5541    3.7853   -4.5830  -6.5219    3.7703   -4.9093
  -6.4836    3.7655   -5.2381  -6.4497    3.7565   -5.5669  -6.4205    3.7435   -5.8973
  -6.4003    3.7226   -6.2242  -6.3723    3.7119   -6.5470  -6.3437    3.7009   -6.8664
  -6.3178    3.6871   -7.1834  -6.2889    3.6785   -7.4990  -6.2682    3.6549   -7.8128
  -6.2447    3.6369   -8.1172  -6.2233    3.6099   -8.4194  -6.1984    3.5864   -8.7144
  -6.1877    3.5455   -9.0026  -6.1729    3.5035   -9.2824  -6.1567    3.4629   -9.5489
  -6.1479    3.4036   -9.8160  -6.1289    3.3544  -10.0709  -6.1102    3.2848  -10.3126
  -6.1000    3.1999  -10.5355  -6.0883    3.1098  -10.7522  -6.0634    3.0196  -10.9503
  -6.0194    2.9209  -11.1374 -13.9162    3.3595    0.2778 -13.7087    3.3622    0.5261
 -13.4943    3.3645    0.7706 -13.2581    3.3669    0.9812 -12.9981    3.3848    1.1731
 -12.7135    3.3897    1.3281 -12.4190    3.4132    1.4541 -12.1020    3.4295    1.5319
 -11.7784    3.4553    1.5806 -11.4414    3.4765    1.6105 -11.1025    3.5079    1.6043
 -10.7787    3.5490    1.5763 -10.4564    3.5875    1.5119 -10.1340    3.6322    1.4183
  -9.8215    3.6759    1.3066  -9.5173    3.7249    1.1545  -9.2328    3.7668    0.9855
  -8.9535    3.8131    0.7910  -8.6867    3.8643    0.5795  -8.4516    3.9049    0.3389
  -8.2389    3.9424    0.0736  -8.0308    3.9799   -0.2003  -7.8385    4.0126   -0.4775
  -7.6615    4.0428   -0.7682  -7.5103    4.0637   -1.0718  -7.3742    4.0783   -1.3878
  -7.2542    4.0872   -1.7153  -7.1564    4.0843   -2.0419  -7.0680    4.0782   -2.3756
  -6.9928    4.0738   -2.7095  -6.9302    4.0570   -3.0429  -6.8885    4.0218   -3.3790
  -6.8421    3.9986   -3.7133  -6.7950    3.9732   -4.0487  -6.7550    3.9520   -4.3847
  -6.7187    3.9293   -4.7198  -6.6944    3.9054   -5.0495  -6.6626    3.8848   -5.3802
  -6.6197    3.8931   -5.7093  -6.5932    3.8729   -6.0397  -6.5679    3.8658   -6.3710
  -6.5457    3.8471   -6.6991  -6.5180    3.8407   -7.0252  -6.4840    3.8352   -7.3496
  -6.4588    3.8186   -7.6674  -6.4438    3.7922   -7.9833  -6.4112    3.7869   -8.2947
  -6.3929    3.7632   -8.6054  -6.3717    3.7441   -8.9049  -6.3515    3.7127   -9.2000
  -6.3408    3.6752   -9.4840  -6.3336    3.6183   -9.7571  -6.3109    3.5807  -10.0281
  -6.2997    3.5259  -10.2853  -6.2799    3.4675  -10.5306  -6.2437    3.4051  -10.7602
  -6.2173    3.3290  -10.9738  -6.2207    3.2175  -11.1776  -6.1892    3.1161  -11.3554
 -13.8082    3.5857    0.2828 -13.6174    3.5932    0.5382 -13.4241    3.5998    0.7831
 -13.1953    3.6088    1.0076 -12.9455    3.6225    1.1941 -12.6708    3.6332    1.3599
 -12.3719    3.6572    1.4815 -12.0563    3.6663    1.5575 -11.7302    3.6905    1.5980
 -11.4059    3.7125    1.6282 -11.0783    3.7470    1.6263 -10.7489    3.7835    1.5920
 -10.4293    3.8219    1.5204 -10.1111    3.8605    1.4275  -9.8021    3.9040    1.3011
  -9.5092    3.9523    1.1437  -9.2249    3.9947    0.9556  -8.9591    4.0394    0.7494
  -8.7043    4.0852    0.5272  -8.4737    4.1246    0.2782  -8.2691    4.1576    0.0075
  -8.0708    4.1922   -0.2674  -7.8831    4.2226   -0.5550  -7.7231    4.2445   -0.8558
  -7.5748    4.2596   -1.1688  -7.4541    4.2632   -1.4907  -7.3507    4.2669   -1.8143
  -7.2665    4.2549   -2.1483  -7.1936    4.2416   -2.4817  -7.1244    4.2315   -2.8210
  -7.0725    4.2009   -3.1603  -7.0318    4.1724   -3.4980  -6.9871    4.1472   -3.8384
  -6.9465    4.1219   -4.1723  -6.9010    4.1062   -4.5091  -6.8818    4.0722   -4.8455
  -6.8498    4.0487   -5.1815  -6.8222    4.0381   -5.5181  -6.7903    4.0211   -5.8443
  -6.7639    4.0118   -6.1781  -6.7313    4.0052   -6.5104  -6.7086    3.9954   -6.8434
  -6.6819    3.9846   -7.1772  -6.6608    3.9636   -7.5064  -6.6279    3.9616   -7.8296
  -6.5985    3.9557   -8.1531  -6.5723    3.9414   -8.4685  -6.5576    3.9204   -8.7824
  -6.5386    3.8962   -9.0911  -6.5194    3.8724   -9.3934  -6.4981    3.8434   -9.6863
  -6.4801    3.8049   -9.9648  -6.4715    3.7578  -10.2373  -6.4472    3.7182  -10.5027
  -6.4188    3.6702  -10.7531  -6.3897    3.6117  -10.9875  -6.3803    3.5192  -11.2102
  -6.3584    3.4262  -11.3986  -6.3186    3.3369  -11.5914 -13.7035    3.8073    0.2829
 -13.5393    3.8281    0.5530 -13.3483    3.8373    0.7980 -13.1448    3.8468    1.0316
 -12.8824    3.8561    1.2171 -12.6114    3.8776    1.3819 -12.3103    3.8962    1.4931
 -12.0017    3.9142    1.5695 -11.6950    3.9221    1.6137 -11.3743    3.9564    1.6390
 -11.0512    3.9860    1.6472 -10.7280    4.0226    1.6030 -10.4009    4.0575    1.5258
 -10.0898    4.0982    1.4250  -9.7886    4.1384    1.2858  -9.4986    4.1806    1.1168
  -9.2271    4.2255    0.9210  -8.9687    4.2656    0.7064  -8.7270    4.3071    0.4682
  -8.5051    4.3402    0.2195  -8.2995    4.3716   -0.0489  -8.1044    4.4024   -0.3349
  -7.9318    4.4269   -0.6291  -7.7875    4.4407   -0.9425  -7.6513    4.4485   -1.2587
  -7.5515    4.4430   -1.5898  -7.4589    4.4402   -1.9229  -7.3799    4.4241   -2.2513
  -7.3134    4.4079   -2.5891  -7.2605    4.3783   -2.9276  -7.2115    4.3518   -3.2686
  -7.1691    4.3252   -3.6092  -7.1313    4.2978   -3.9495  -7.0902    4.2732   -4.2902
  -7.0613    4.2436   -4.6305  -7.0331    4.2170   -4.9707  -7.0013    4.2009   -5.3103
  -6.9775    4.1782   -5.6413  -6.9539    4.1632   -5.9762  -6.9270    4.1497   -6.3113
  -6.8989    4.1441   -6.6485  -6.8710    4.1330   -6.9833  -6.8448    4.1248   -7.3175
  -6.8107    4.1222   -7.6515  -6.7951    4.1021   -7.9843  -6.7654    4.0969   -8.3120
  -6.7416    4.0895   -8.6394  -6.7118    4.0825   -8.9556  -6.6971    4.0623   -9.2713
  -6.6742    4.0391   -9.5830  -6.6512    4.0154   -9.8783  -6.6401    3.9788  -10.1681
  -6.6185    3.9443  -10.4455  -6.6035    3.9011  -10.7185  -6.5616    3.8686  -10.9742
  -6.5468    3.8020  -11.2185  -6.5377    3.7228  -11.4384  -6.4986    3.6337  -11.6493
  -6.4500    3.5448  -11.8337 -13.5915    4.0335    0.2918 -13.4501    4.0571    0.5634
 -13.2737    4.0757    0.8164 -13.0757    4.0867    1.0567 -12.8312    4.1000    1.2443
 -12.5435    4.1163    1.3822 -12.2604    4.1364    1.4955 -11.9623    4.1497    1.5828
 -11.6452    4.1753    1.6308 -11.3291    4.2014    1.6486 -11.0199    4.2292    1.6520
 -10.6976    4.2646    1.6081 -10.3783    4.2947    1.5323 -10.0671    4.3346    1.4105
  -9.7769    4.3716    1.2593  -9.4946    4.4106    1.0808  -9.2268    4.4519    0.8855
  -8.9742    4.4905    0.6612  -8.7421    4.5238    0.4153  -8.5225    4.5586    0.1581
  -8.3226    4.5817   -0.1115  -8.1410    4.6057   -0.3984  -7.9855    4.6252   -0.7097
  -7.8554    4.6360   -1.0256  -7.7334    4.6397   -1.3491  -7.6437    4.6277   -1.6805
  -7.5624    4.6166   -2.0190  -7.5004    4.5881   -2.3567  -7.4461    4.5594   -2.6964
  -7.4013    4.5231   -3.0346  -7.3558    4.4979   -3.3733  -7.3134    4.4705   -3.7149
  -7.2708    4.4440   -4.0573  -7.2346    4.4192   -4.4015  -7.2063    4.3941   -4.7445
  -7.1764    4.3733   -5.0854  -7.1470    4.3513   -5.4276  -7.1227    4.3333   -5.7660
  -7.0924    4.3235   -6.0997  -7.0650    4.3148   -6.4414  -7.0416    4.3000   -6.7797
  -7.0284    4.2772   -7.1183  -6.9953    4.2766   -7.4551  -6.9625    4.2705   -7.7927
  -6.9468    4.2562   -8.1300  -6.9163    4.2545   -8.4623  -6.8887    4.2584   -8.7912
  -6.8750    4.2338   -9.1185  -6.8595    4.2172   -9.4389  -6.8348    4.1946   -9.7576
  -6.8210    4.1745  -10.0651  -6.7941    4.1586  -10.3682  -6.7785    4.1204  -10.6545
  -6.7494    4.0889  -10.9324  -6.7183    4.0536  -11.1973  -6.6907    3.9967  -11.4423
  -6.6822    3.9243  -11.6784  -6.6466    3.8437  -11.8832  -6.6214    3.7299  -12.0767
 -13.4699    4.2471    0.2904 -13.3550    4.2863    0.5701 -13.1993    4.3144    0.8302
 -13.0115    4.3327    1.0688 -12.7732    4.3436    1.2623 -12.5033    4.3589    1.3897
 -12.2237    4.3832    1.5186 -11.9211    4.3982    1.6048 -11.6090    4.4184    1.6377
 -11.2923    4.4431    1.6713 -10.9780    4.4666    1.6499 -10.6647    4.5016    1.6121
 -10.3464    4.5348    1.5272 -10.0454    4.5706    1.3937  -9.7645    4.6057    1.2318
  -9.4907    4.6423    1.0477  -9.2217    4.6798    0.8451  -8.9771    4.7072    0.6125
  -8.7556    4.7400    0.3585  -8.5452    4.7670    0.0958  -8.3439    4.7950   -0.1817
  -8.1804    4.8134   -0.4819  -8.0482    4.8210   -0.7958  -7.9320    4.8240   -1.1201
  -7.8281    4.8176   -1.4418  -7.7446    4.8048   -1.7760  -7.6780    4.7718   -2.1128
  -7.6242    4.7477   -2.4554  -7.5801    4.7100   -2.7985  -7.5318    4.6824   -3.1383
  -7.4888    4.6529   -3.4798  -7.4449    4.6251   -3.8212  -7.4051    4.5985   -4.1626
  -7.3718    4.5734   -4.5052  -7.3406    4.5519   -4.8508  -7.3107    4.5302   -5.1961
  -7.2792    4.5117   -5.5385  -7.2490    4.5013   -5.8804  -7.2361    4.4800   -6.2225
  -7.2110    4.4665   -6.5636  -7.1790    4.4596   -6.9049  -7.1659    4.4395   -7.2473
  -7.1418    4.4287   -7.5888  -7.1167    4.4206   -7.9293  -7.1009    4.4066   -8.2702
  -7.0735    4.4068   -8.6084  -7.0405    4.4143   -8.9405  -7.0339    4.3873   -9.2734
  -7.0104    4.3721   -9.6032  -6.9923    4.3571   -9.9298  -6.9724    4.3413  -10.2431
  -6.9478    4.3300  -10.5571  -6.9440    4.2874  -10.8554  -6.9160    4.2670  -11.1399
  -6.8913    4.2275  -11.4161  -6.8775    4.1685  -11.6682  -6.8323    4.1280  -11.9068
  -6.8193    4.0385  -12.1260  -6.7683    3.9498  -12.3169 -13.3509    4.4676    0.2884
 -13.2570    4.5208    0.5745 -13.1254    4.5545    0.8355 -12.9523    4.5765    1.0781
 -12.7161    4.5868    1.2600 -12.4525    4.6105    1.4132 -12.1780    4.6316    1.5451
 -11.8893    4.6446    1.6234 -11.5811    4.6630    1.6646 -11.2645    4.6843    1.6791
 -10.9447    4.7162    1.6643 -10.6273    4.7398    1.6076 -10.3174    4.7665    1.5205
 -10.0220    4.8089    1.3784  -9.7435    4.8357    1.2026  -9.4774    4.8674    1.0118
  -9.2229    4.9008    0.8014  -8.9883    4.9278    0.5610  -8.7711    4.9551    0.3022
  -8.5752    4.9755    0.0238  -8.3944    4.9987   -0.2627  -8.2429    5.0135   -0.5665
  -8.1195    5.0142   -0.8840  -8.0188    5.0063   -1.2083  -7.9311    4.9878   -1.5376
  -7.8592    4.9606   -1.8724  -7.8046    4.9317   -2.2125  -7.7555    4.8984   -2.5532
  -7.7165    4.8609   -2.8956  -7.6650    4.8336   -3.2361  -7.6242    4.8082   -3.5788
  -7.5788    4.7810   -3.9193  -7.5387    4.7561   -4.2609  -7.5003    4.7358   -4.6048
  -7.4676    4.7119   -4.9493  -7.4361    4.6918   -5.2963  -7.4098    4.6748   -5.6442
  -7.3859    4.6589   -5.9889  -7.3670    4.6429   -6.3346  -7.3447    4.6272   -6.6791
  -7.3209    4.6136   -7.0227  -7.3074    4.5952   -7.3682  -7.2899    4.5807   -7.7128
  -7.2679    4.5713   -8.0581  -7.2377    4.5713   -8.4017  -7.2173    4.5676   -8.7437
  -7.2034    4.5536   -9.0838  -7.1852    4.5404   -9.4212  -7.1606    4.5295   -9.7567
  -7.1442    4.5193  -10.0884  -7.1201    4.5110  -10.4159  -7.1017    4.4900  -10.7381
  -7.0848    4.4704  -11.0484  -7.0736    4.4395  -11.3495  -7.0358    4.4142  -11.6312
  -7.0188    4.3731  -11.8937  -7.0067    4.3075  -12.1397  -6.9719    4.2446  -12.3637
  -6.9411    4.1511  -12.5623 -13.2241    4.6901    0.2904 -13.1659    4.7534    0.5751
 -13.0562    4.7977    0.8386 -12.8773    4.8207    1.0801 -12.6511    4.8442    1.2662
 -12.4090    4.8628    1.4277 -12.1338    4.8800    1.5493 -11.8460    4.8947    1.6405
 -11.5418    4.9070    1.6782 -11.2325    4.9305    1.6777 -10.9255    4.9564    1.6592
 -10.5992    4.9768    1.5978 -10.2974    5.0084    1.4964 -10.0086    5.0354    1.3513
  -9.7366    5.0700    1.1727  -9.4779    5.0914    0.9705  -9.2326    5.1183    0.7487
  -9.0034    5.1452    0.5002  -8.7970    5.1656    0.2362  -8.6230    5.1766   -0.0531
  -8.4616    5.1901   -0.3485  -8.3223    5.2007   -0.6558  -8.2105    5.1939   -0.9749
  -8.1243    5.1741   -1.3025  -8.0487    5.1463   -1.6345  -7.9867    5.1146   -1.9690
  -7.9305    5.0858   -2.3071  -7.8838    5.0535   -2.6498  -7.8373    5.0209   -2.9894
  -7.7935    4.9957   -3.3283  -7.7522    4.9681   -3.6640  -7.7070    4.9420   -4.0082
  -7.6655    4.9165   -4.3527  -7.6254    4.8962   -4.6985  -7.5924    4.8752   -5.0449
  -7.5667    4.8538   -5.3911  -7.5409    4.8356   -5.7385  -7.5223    4.8151   -6.0860
  -7.5027    4.7992   -6.4337  -7.4818    4.7853   -6.7817  -7.4613    4.7694   -7.1290
  -7.4458    4.7519   -7.4780  -7.4269    4.7403   -7.8261  -7.4046    4.7316   -8.1731
  -7.3823    4.7268   -8.5208  -7.3629    4.7204   -8.8679  -7.3459    4.7086   -9.2139
  -7.3255    4.6978   -9.5585  -7.3035    4.6927   -9.9002  -7.2768    4.6905  -10.2394
  -7.2637    4.6742  -10.5761  -7.2479    4.6606  -10.9058  -7.2264    4.6477  -11.2307
  -7.2179    4.6234  -11.5449  -7.1989    4.5923  -11.8416  -7.1674    4.5644  -12.1194
  -7.1539    4.5117  -12.3760  -7.1302    4.4508  -12.6052  -7.0701    4.3818  -12.8058
 -13.1125    4.9090    0.2807 -13.0665    4.9791    0.5618 -12.9701    5.0356    0.8420
 -12.7980    5.0633    1.0627 -12.5974    5.0971    1.2755 -12.3573    5.1137    1.4347
 -12.1015    5.1306    1.5610 -11.8137    5.1416    1.6413 -11.5171    5.1523    1.6740
 -11.2050    5.1736    1.6796 -10.8918    5.1899    1.6417 -10.5893    5.2121    1.5777
 -10.2846    5.2344    1.4693 -10.0017    5.2694    1.3177  -9.7294    5.2945    1.1334
  -9.4762    5.3194    0.9226  -9.2496    5.3357    0.6867  -9.0338    5.3557    0.4384
  -8.8342    5.3690    0.1686  -8.6764    5.3747   -0.1278  -8.5339    5.3812   -0.4317
  -8.4153    5.3776   -0.7469  -8.3169    5.3613   -1.0680  -8.2385    5.3302   -1.3963
  -8.1716    5.2991   -1.7298  -8.1165    5.2671   -2.0642  -8.0652    5.2351   -2.3983
  -8.0166    5.2045   -2.7373  -7.9714    5.1753   -3.0765  -7.9300    5.1493   -3.4162
  -7.8821    5.1230   -3.7560  -7.8380    5.0973   -4.0959  -7.7977    5.0707   -4.4381
  -7.7599    5.0518   -4.7839  -7.7246    5.0344   -5.1298  -7.7029    5.0118   -5.4748
  -7.6778    4.9921   -5.8232  -7.6611    4.9681   -6.1723  -7.6332    4.9603   -6.5215
  -7.6078    4.9506   -6.8725  -7.5844    4.9376   -7.2252  -7.5645    4.9210   -7.5736
  -7.5614    4.9012   -7.9242  -7.5402    4.8904   -8.2768  -7.5208    4.8827   -8.6279
  -7.5132    4.8660   -8.9791  -7.4863    4.8627   -9.3300  -7.4525    4.8675   -9.6807
  -7.4392    4.8532  -10.0296  -7.4335    4.8337  -10.3777  -7.3977    4.8414  -10.7212
  -7.3905    4.8243  -11.0620  -7.3760    4.8131  -11.3977  -7.3546    4.8018  -11.7248
  -7.3402    4.7813  -12.0455  -7.3285    4.7457  -12.3380  -7.3079    4.7083  -12.6065
  -7.2629    4.6663  -12.8496  -7.2161    4.5986  -13.0628 -12.9993    5.1236    0.2637
 -12.9540    5.2003    0.5392 -12.8750    5.2547    0.7980 -12.7337    5.3055    1.0436
 -12.5542    5.3444    1.2587 -12.3169    5.3656    1.4339 -12.0563    5.3793    1.5640
 -11.7735    5.3962    1.6460 -11.4721    5.4031    1.6649 -11.1726    5.4147    1.6644
 -10.8712    5.4326    1.6152 -10.5655    5.4530    1.5510 -10.2824    5.4708    1.4318
 -10.0064    5.4946    1.2731  -9.7461    5.5114    1.0818  -9.4841    5.5392    0.8765
  -9.2673    5.5534    0.6288  -9.0702    5.5584    0.3620  -8.8841    5.5663    0.0865
  -8.7451    5.5664   -0.2182  -8.6168    5.5649   -0.5261  -8.5101    5.5494   -0.8440
  -8.4236    5.5241   -1.1677  -8.3593    5.4856   -1.4962  -8.3017    5.4496   -1.8258
  -8.2508    5.4135   -2.1566  -8.2008    5.3828   -2.4923  -8.1505    5.3565   -2.8274
  -8.1088    5.3282   -3.1615  -8.0638    5.2990   -3.4997  -8.0191    5.2719   -3.8397
  -7.9733    5.2492   -4.1825  -7.9360    5.2244   -4.5249  -7.9047    5.2021   -4.8649
  -7.8683    5.1857   -5.2073  -7.8458    5.1641   -5.5546  -7.8150    5.1458   -5.9039
  -7.8015    5.1200   -6.2530  -7.7634    5.1237   -6.6017  -7.7329    5.1135   -6.9513
  -7.7180    5.0959   -7.3034  -7.7004    5.0818   -7.6554  -7.6876    5.0628   -8.0102
  -7.6737    5.0481   -8.3667  -7.6610    5.0357   -8.7222  -7.6449    5.0264   -9.0781
  -7.6274    5.0141   -9.4339  -7.6006    5.0146   -9.7865  -7.5908    4.9980  -10.1425
  -7.5654    4.9963  -10.4970  -7.5432    4.9920  -10.8479  -7.5264    4.9877  -11.1986
  -7.5132    4.9767  -11.5457  -7.5013    4.9666  -11.8878  -7.4854    4.9537  -12.2217
  -7.4686    4.9432  -12.5463  -7.4465    4.9119  -12.8330  -7.4173    4.8720  -13.0899
  -7.3791    4.8017  -13.3181 -12.8604    5.3280    0.2371 -12.8269    5.4110    0.5084
 -12.7730    5.4859    0.7695 -12.6773    5.5530    1.0100 -12.5027    5.5898    1.2305
 -12.2771    5.6193    1.4088 -12.0176    5.6335    1.5461 -11.7331    5.6471    1.6269
 -11.4384    5.6564    1.6485 -11.1452    5.6628    1.6443 -10.8520    5.6815    1.5870
 -10.5626    5.6911    1.5121 -10.2745    5.7114    1.3892 -10.0070    5.7179    1.2234
  -9.7657    5.7307    1.0220  -9.5091    5.7492    0.8199  -9.2947    5.7651    0.5684
  -9.1116    5.7621    0.2917  -8.9519    5.7614   -0.0011  -8.8161    5.7535   -0.3091
  -8.7123    5.7364   -0.6238  -8.6198    5.7129   -0.9462  -8.5474    5.6754   -1.2689
  -8.4877    5.6352   -1.5960  -8.4383    5.5915   -1.9279  -8.3926    5.5520   -2.2604
  -8.3396    5.5302   -2.5906  -8.2918    5.5060   -2.9210  -8.2435    5.4766   -3.2565
  -8.2037    5.4469   -3.5904  -8.1613    5.4172   -3.9278  -8.1166    5.3959   -4.2621
  -8.0806    5.3743   -4.5990  -8.0558    5.3462   -4.9425  -8.0179    5.3336   -5.2856
  -7.9849    5.3167   -5.6293  -7.9660    5.2887   -5.9719  -7.9381    5.2779   -6.3214
  -7.9007    5.2766   -6.6723  -7.8748    5.2653   -7.0212  -7.8606    5.2466   -7.3750
  -7.8421    5.2296   -7.7292  -7.8211    5.2172   -8.0848  -7.8006    5.2094   -8.4424
  -7.7846    5.1988   -8.7993  -7.7680    5.1896   -9.1588  -7.7536    5.1782   -9.5185
  -7.7342    5.1707   -9.8796  -7.7146    5.1629  -10.2382  -7.6988    5.1529  -10.5975
  -7.6822    5.1482  -10.9576  -7.6608    5.1444  -11.3156  -7.6460    5.1403  -11.6714
  -7.6353    5.1302  -12.0254  -7.6225    5.1225  -12.3742  -7.6088    5.1154  -12.7168
  -7.6042    5.0998  -13.0496  -7.5725    5.0723  -13.3252  -7.5324    5.0254  -13.5622
 -12.7080    5.5260    0.2183 -12.7126    5.6271    0.4681 -12.6969    5.7222    0.7168
 -12.6021    5.7938    0.9689 -12.4403    5.8394    1.1851 -12.2353    5.8736    1.3809
 -11.9874    5.8843    1.5058 -11.7074    5.8973    1.5904 -11.4117    5.9067    1.6281
 -11.1242    5.9159    1.6167 -10.8345    5.9304    1.5739 -10.5436    5.9382    1.4789
 -10.2685    5.9438    1.3453 -10.0010    5.9519    1.1754  -9.7711    5.9515    0.9648
  -9.5434    5.9594    0.7499  -9.3359    5.9682    0.5026  -9.1642    5.9569    0.2121
  -9.0239    5.9501   -0.0887  -8.9040    5.9320   -0.3993  -8.8086    5.9073   -0.7175
  -8.7343    5.8703   -1.0377  -8.6761    5.8261   -1.3669  -8.6180    5.7832   -1.6933
  -8.5663    5.7456   -2.0192  -8.5266    5.7085   -2.3496  -8.4786    5.6813   -2.6814
  -8.4315    5.6550   -3.0146  -8.3858    5.6255   -3.3443  -8.3427    5.6018   -3.6762
  -8.3017    5.5765   -4.0019  -8.2660    5.5438   -4.3359  -8.2301    5.5166   -4.6693
  -8.2011    5.4959   -5.0097  -8.1690    5.4775   -5.3544  -8.1317    5.4678   -5.6934
  -8.1072    5.4439   -6.0385  -8.0775    5.4286   -6.3843  -8.0420    5.4263   -6.7351
  -8.0164    5.4138   -7.0884  -7.9918    5.4034   -7.4410  -7.9705    5.3901   -7.7953
  -7.9479    5.3781   -8.1513  -7.9210    5.3736   -8.5084  -7.9003    5.3669   -8.8676
  -7.8960    5.3493   -9.2276  -7.8753    5.3427   -9.5885  -7.8644    5.3265   -9.9502
  -7.8429    5.3220  -10.3129  -7.8171    5.3190  -10.6759  -7.8051    5.3095  -11.0413
  -7.7833    5.3086  -11.4065  -7.7743    5.2995  -11.7720  -7.7672    5.2916  -12.1357
  -7.7560    5.2851  -12.4988  -7.7440    5.2825  -12.8571  -7.7319    5.2764  -13.2104
  -7.7267    5.2730  -13.5539  -7.6986    5.2320  -13.8109 -12.5530    5.7164    0.1926
 -12.6017    5.8494    0.4265 -12.5950    5.9532    0.6672 -12.5171    6.0347    0.9068
 -12.3794    6.0821    1.1273 -12.1944    6.1244    1.3308 -11.9492    6.1393    1.4727
 -11.6820    6.1427    1.5480 -11.4015    6.1585    1.6008 -11.1118    6.1645    1.5852
 -10.8166    6.1714    1.5416 -10.5272    6.1778    1.4492 -10.2528    6.1781    1.3056
  -9.9982    6.1770    1.1254  -9.7645    6.1783    0.9120  -9.5666    6.1707    0.6671
  -9.3657    6.1683    0.4134  -9.2192    6.1558    0.1217  -9.0965    6.1357   -0.1817
  -8.9958    6.1086   -0.4908  -8.9122    6.0748   -0.8095  -8.8519    6.0271   -1.1317
  -8.7964    5.9821   -1.4573  -8.7431    5.9413   -1.7829  -8.6950    5.9041   -2.1102
  -8.6577    5.8697   -2.4382  -8.6152    5.8341   -2.7649  -8.5705    5.8042   -3.0987
  -8.5340    5.7745   -3.4303  -8.4904    5.7514   -3.7556  -8.4562    5.7207   -4.0816
  -8.4193    5.6832   -4.4101  -8.3826    5.6588   -4.7448  -8.3448    5.6451   -5.0809
  -8.3104    5.6321   -5.4167  -8.2762    5.6202   -5.7603  -8.2355    5.6101   -6.1017
  -8.2044    5.5918   -6.4457  -8.1709    5.5831   -6.7931  -8.1470    5.5714   -7.1458
  -8.1215    5.5624   -7.4999  -8.0931    5.5527   -7.8565  -8.0752    5.5391   -8.2128
  -8.0502    5.5346   -8.5665  -8.0278    5.5288   -8.9202  -8.0143    5.5144   -9.2798
  -7.9870    5.5120   -9.6396  -7.9795    5.4929  -10.0036  -7.9556    5.4899  -10.3700
  -7.9404    5.4796  -10.7371  -7.9177    5.4758  -11.1026  -7.9104    5.4653  -11.4730
  -7.9006    5.4576  -11.8445  -7.8937    5.4505  -12.2164  -7.8764    5.4519  -12.5881
  -7.8726    5.4445  -12.9605  -7.8647    5.4412  -13.3310  -7.8555    5.4347  -13.6976
  -7.8516    5.4437  -14.0578 -12.4040    5.9100    0.1650 -12.4870    6.0631    0.3561
 -12.4838    6.1693    0.5967 -12.4573    6.2716    0.8378 -12.3332    6.3324    1.0648
 -12.1657    6.3777    1.2654 -11.9359    6.3901    1.4147 -11.6711    6.3951    1.5148
 -11.3916    6.4061    1.5628 -11.0967    6.4076    1.5585 -10.8018    6.4081    1.5039
 -10.5084    6.4119    1.4067 -10.2441    6.4053    1.2492  -9.9931    6.4052    1.0679
  -9.7610    6.4001    0.8568  -9.5809    6.3874    0.5981  -9.4130    6.3678    0.3312
  -9.2827    6.3460    0.0403  -9.1723    6.3212   -0.2627  -9.0878    6.2789   -0.5807
  -9.0195    6.2383   -0.9023  -8.9727    6.1858   -1.2279  -8.9262    6.1370   -1.5461
  -8.8781    6.0948   -1.8685  -8.8366    6.0537   -2.1912  -8.8003    6.0163   -2.5184
  -8.7619    5.9751   -2.8442  -8.7260    5.9441   -3.1676  -8.6857    5.9187   -3.4906
  -8.6414    5.9005   -3.8198  -8.6016    5.8696   -4.1479  -8.5531    5.8416   -4.4817
  -8.5147    5.8198   -4.8133  -8.4787    5.8072   -5.1466  -8.4408    5.7958   -5.4836
  -8.4028    5.7831   -5.8242  -8.3678    5.7711   -6.1670  -8.3367    5.7523   -6.5087
  -8.3002    5.7446   -6.8529  -8.2759    5.7305   -7.1968  -8.2518    5.7204   -7.5496
  -8.2282    5.7077   -7.9013  -8.2042    5.6979   -8.2560  -8.1781    5.6943   -8.6101
  -8.1624    5.6851   -8.9654  -8.1412    5.6749   -9.3212  -8.1111    5.6735   -9.6796
  -8.0958    5.6575  -10.0402  -8.0795    5.6478  -10.4054  -8.0581    5.6421  -10.7720
  -8.0365    5.6356  -11.1414  -8.0365    5.6207  -11.5100  -8.0264    5.6124  -11.8832
  -8.0132    5.6115  -12.2570  -7.9975    5.6120  -12.6347  -7.9983    5.6027  -13.0140
  -7.9815    5.6058  -13.3955  -7.9647    5.6108  -13.7793  -7.9604    5.6028  -14.1621
 -12.2350    6.0879    0.1250 -12.3390    6.2531    0.2976 -12.3841    6.3897    0.5164
 -12.3733    6.4992    0.7431 -12.2760    6.5689    0.9686 -12.1246    6.6182    1.1854
 -11.9053    6.6380    1.3398 -11.6616    6.6453    1.4681 -11.3715    6.6491    1.5252
 -11.0754    6.6457    1.5273 -10.7828    6.6445    1.4667 -10.5168    6.6327    1.3369
 -10.2477    6.6283    1.1826 -10.0091    6.6220    0.9869  -9.7867    6.6123    0.7706
  -9.6054    6.5938    0.5135  -9.4543    6.5640    0.2402  -9.3521    6.5261   -0.0554
  -9.2641    6.4829   -0.3645  -9.1972    6.4385   -0.6861  -9.1540    6.3795   -1.0034
  -9.1097    6.3320   -1.3221  -9.0681    6.2849   -1.6411  -9.0132    6.2468   -1.9530
  -8.9707    6.2096   -2.2719  -8.9384    6.1667   -2.5961  -8.8990    6.1324   -2.9189
  -8.8567    6.1040   -3.2426  -8.8203    6.0770   -3.5701  -8.7690    6.0579   -3.8962
  -8.7329    6.0262   -4.2268  -8.6875    6.0013   -4.5496  -8.6493    5.9829   -4.8768
  -8.6100    5.9688   -5.2079  -8.5720    5.9584   -5.5430  -8.5383    5.9429   -5.8796
  -8.5018    5.9284   -6.2155  -8.4705    5.9153   -6.5563  -8.4373    5.9047   -6.8987
  -8.4048    5.8916   -7.2422  -8.3833    5.8793   -7.5879  -8.3635    5.8660   -7.9403
  -8.3405    5.8532   -8.2907  -8.3193    5.8478   -8.6420  -8.2931    5.8437   -8.9934
  -8.2703    5.8364   -9.3477  -8.2463    5.8243   -9.7045  -8.2186    5.8227  -10.0622
  -8.1967    5.8119  -10.4225  -8.1700    5.8068  -10.7838  -8.1605    5.7959  -11.1485
  -8.1527    5.7823  -11.5160  -8.1453    5.7743  -11.8839  -8.1265    5.7765  -12.2535
  -8.1022    5.7831  -12.6233  -8.0980    5.7788  -12.9918  -8.0802    5.7813  -13.3605
  -8.0673    5.7891  -13.7246  -8.0481    5.7801  -14.0800 -12.0596    6.2681    0.0986
 -12.1838    6.4408    0.2386 -12.2638    6.5949    0.4119 -12.2710    6.7183    0.6310
 -12.1956    6.7911    0.8676 -12.0679    6.8479    1.0856 -11.8751    6.8827    1.2670
 -11.6329    6.8808    1.3873 -11.3660    6.8834    1.4672 -11.0695    6.8819    1.4784
 -10.7852    6.8696    1.4084 -10.5170    6.8573    1.2737 -10.2556    6.8488    1.1162
 -10.0270    6.8349    0.9107  -9.8228    6.8151    0.6713  -9.6511    6.7851    0.4103
  -9.5117    6.7508    0.1335  -9.4158    6.7109   -0.1651  -9.3422    6.6601   -0.4662
  -9.2951    6.6052   -0.7825  -9.2662    6.5486   -1.0998  -9.2254    6.4972   -1.4130
  -9.1838    6.4539   -1.7264  -9.1438    6.4065   -2.0388  -9.1077    6.3647   -2.3529
  -9.0653    6.3297   -2.6674  -9.0316    6.2946   -2.9889  -8.9821    6.2651   -3.3130
  -8.9455    6.2383   -3.6424  -8.8961    6.2168   -3.9676  -8.8580    6.1909   -4.2928
  -8.8265    6.1614   -4.6186  -8.7830    6.1457   -4.9413  -8.7441    6.1310   -5.2681
  -8.7129    6.1159   -5.5980  -8.6761    6.1030   -5.9280  -8.6383    6.0899   -6.2586
  -8.6055    6.0770   -6.5953  -8.5752    6.0599   -6.9388  -8.5388    6.0520   -7.2815
  -8.5144    6.0404   -7.6268  -8.4918    6.0289   -7.9728  -8.4707    6.0184   -8.3179
  -8.4470    6.0146   -8.6607  -8.4141    6.0125   -9.0089  -8.3864    6.0065   -9.3605
  -8.3554    6.0007   -9.7131  -8.3357    5.9902  -10.0699  -8.3176    5.9739  -10.4261
  -8.2996    5.9686  -10.7808  -8.2803    5.9579  -11.1365  -8.2595    5.9544  -11.4957
  -8.2481    5.9478  -11.8564  -8.2329    5.9491  -12.2160  -8.2151    5.9538  -12.5722
  -8.1959    5.9605  -12.9268  -8.1777    5.9713  -13.2749  -8.1510    5.9792  -13.6094
  -8.1358    6.0325  -13.8641 -11.8896    6.4448    0.0429 -12.0356    6.6259    0.1411
 -12.1159    6.7934    0.3105 -12.1558    6.9225    0.5159 -12.1152    7.0136    0.7435
 -12.0217    7.0802    0.9723 -11.8571    7.1194    1.1675 -11.6262    7.1224    1.3017
 -11.3684    7.1179    1.4025 -11.0847    7.1067    1.4118 -10.8020    7.0875    1.3340
 -10.5329    7.0683    1.2056 -10.2734    7.0638    1.0469 -10.0631    7.0360    0.8247
  -9.8754    7.0053    0.5762  -9.7161    6.9721    0.3036  -9.5815    6.9323    0.0249
  -9.4755    6.8933   -0.2659  -9.4252    6.8333   -0.5770  -9.3824    6.7797   -0.8870
  -9.3648    6.7202   -1.2016  -9.3469    6.6633   -1.5109  -9.2938    6.6292   -1.8156
  -9.2567    6.5771   -2.1216  -9.2220    6.5381   -2.4368  -9.1828    6.5011   -2.7529
  -9.1410    6.4669   -3.0697  -9.1056    6.4295   -3.3915  -9.0608    6.4061   -3.7113
  -9.0186    6.3840   -4.0322  -8.9866    6.3567   -4.3539  -8.9611    6.3261   -4.6740
  -8.9149    6.3151   -4.9946  -8.8791    6.2960   -5.3178  -8.8408    6.2862   -5.6445
  -8.8116    6.2647   -5.9768  -8.7780    6.2520   -6.3083  -8.7401    6.2377   -6.6376
  -8.7059    6.2239   -6.9721  -8.6726    6.2132   -7.3120  -8.6431    6.2081   -7.6513
  -8.6160    6.1991   -7.9907  -8.5942    6.1929   -8.3318  -8.5689    6.1882   -8.6753
  -8.5374    6.1832   -9.0172  -8.5067    6.1770   -9.3632  -8.4782    6.1685   -9.7101
  -8.4477    6.1610  -10.0592  -8.4335    6.1456  -10.4068  -8.4118    6.1391  -10.7561
  -8.3907    6.1331  -11.1062  -8.3654    6.1312  -11.4541  -8.3535    6.1260  -11.8020
  -8.3348    6.1306  -12.1464  -8.3093    6.1420  -12.4895  -8.2741    6.1598  -12.8232
  -8.2607    6.1729  -13.1448  -8.2435    6.2133  -13.4194  -8.1857    6.2838  -13.6474
 -11.6955    6.6053    0.0207 -11.8621    6.8004    0.0585 -11.9649    6.9814    0.2012
 -12.0316    7.1280    0.3883 -12.0347    7.2350    0.6098 -11.9748    7.3163    0.8337
 -11.8444    7.3629    1.0414 -11.6357    7.3663    1.2037 -11.3869    7.3500    1.3174
 -11.1085    7.3303    1.3355 -10.8356    7.2990    1.2565 -10.5727    7.2725    1.1254
 -10.3275    7.2425    0.9411 -10.1272    7.2127    0.7043  -9.9568    7.1588    0.4535
  -9.8042    7.1428    0.1833  -9.6839    7.0889   -0.0864  -9.5845    7.0536   -0.3835
  -9.5153    7.0086   -0.6812  -9.4812    6.9518   -0.9886  -9.4675    6.8903   -1.3003
  -9.4448    6.8450   -1.6067  -9.3856    6.8108   -1.9160  -9.3459    6.7637   -2.2174
  -9.3139    6.7230   -2.5256  -9.2774    6.6859   -2.8358  -9.2504    6.6404   -3.1516
  -9.2138    6.6053   -3.4674  -9.1738    6.5837   -3.7795  -9.1357    6.5594   -4.0911
  -9.1033    6.5342   -4.4078  -9.0712    6.5122   -4.7271  -9.0389    6.4884   -5.0456
  -9.0058    6.4689   -5.3693  -8.9685    6.4534   -5.6936  -8.9328    6.4397   -6.0186
  -8.9002    6.4282   -6.3479  -8.8711    6.4078   -6.6758  -8.8340    6.3938   -7.0021
  -8.7982    6.3852   -7.3300  -8.7654    6.3833   -7.6618  -8.7367    6.3769   -7.9964
  -8.7148    6.3696   -8.3337  -8.6861    6.3667   -8.6715  -8.6571    6.3596   -9.0106
  -8.6254    6.3530   -9.3507  -8.6014    6.3393   -9.6909  -8.5690    6.3296  -10.0315
  -8.5395    6.3237  -10.3744  -8.5162    6.3178  -10.7182  -8.5033    6.3112  -11.0581
  -8.4759    6.3109  -11.3960  -8.4567    6.3116  -11.7295  -8.4413    6.3149  -12.0619
  -8.4139    6.3319  -12.3844  -8.3776    6.3587  -12.6987  -8.3415    6.3965  -12.9850
  -8.3127    6.4493  -13.2383  -8.2491    6.5249  -13.4631 -11.5022    6.7709   -0.0109
 -11.6555    6.9645    0.0044 -11.7900    7.1536    0.0916 -11.8864    7.3185    0.2499
 -11.9239    7.4412    0.4585 -11.8998    7.5408    0.6779 -11.8051    7.5960    0.9072
 -11.6308    7.6047    1.0886 -11.4140    7.5940    1.2323 -11.1461    7.5490    1.2338
 -10.8799    7.4936    1.1519 -10.6240    7.4507    1.0117 -10.4227    7.3879    0.8048
 -10.2095    7.3641    0.5875 -10.0744    7.2869    0.3201  -9.9431    7.2416    0.0429
  -9.8187    7.2030   -0.2326  -9.7176    7.1920   -0.5077  -9.6294    7.1634   -0.7974
  -9.5967    7.1139   -1.0958  -9.5740    7.0649   -1.3948  -9.5350    7.0263   -1.6989
  -9.4799    6.9922   -2.0031  -9.4461    6.9481   -2.3067  -9.4078    6.9096   -2.6101
  -9.3763    6.8682   -2.9186  -9.3502    6.8242   -3.2271  -9.3107    6.7938   -3.5316
  -9.2714    6.7742   -3.8443  -9.2438    6.7446   -4.1533  -9.2229    6.7123   -4.4647
  -9.1817    6.6952   -4.7794  -9.1535    6.6718   -5.0958  -9.1308    6.6407   -5.4117
  -9.0910    6.6310   -5.7322  -9.0528    6.6216   -6.0521  -9.0280    6.6000   -6.3745
  -8.9936    6.5855   -6.7010  -8.9637    6.5652   -7.0295  -8.9380    6.5476   -7.3568
  -8.9046    6.5480   -7.6831  -8.8692    6.5509   -8.0074  -8.8372    6.5489   -8.3322
  -8.7998    6.5511   -8.6604  -8.7731    6.5411   -8.9926  -8.7437    6.5321   -9.3273
  -8.7201    6.5177   -9.6624  -8.6874    6.5041   -9.9983  -8.6615    6.4946  -10.3338
  -8.6408    6.4858  -10.6685  -8.6199    6.4886  -11.0014  -8.5804    6.4986  -11.3270
  -8.5428    6.5098  -11.6502  -8.5287    6.5139  -11.9691  -8.4900    6.5419  -12.2746
  -8.4574    6.5732  -12.5615  -8.4185    6.6238  -12.8333  -8.3838    6.6869  -13.0870
  -8.3135    6.7711  -13.3078 -11.2977    6.9265   -0.0683 -11.4575    7.1286   -0.0567
 -11.6000    7.3245    0.0013 -11.7171    7.5020    0.1290 -11.7823    7.6452    0.3125
 -11.7915    7.7535    0.5308 -11.7441    7.8242    0.7586 -11.6259    7.8546    0.9758
 -11.4454    7.8427    1.1514 -11.1735    7.7742    1.1467 -10.9225    7.6902    1.0382
 -10.7014    7.6189    0.8995 -10.4970    7.5412    0.6931 -10.3082    7.4954    0.4541
 -10.2012    7.3953    0.1875 -10.0827    7.3290   -0.1024  -9.9714    7.3076   -0.3610
  -9.8594    7.3171   -0.6398  -9.7835    7.2952   -0.9141  -9.7260    7.2722   -1.2005
  -9.6662    7.2524   -1.4894  -9.6276    7.2101   -1.7830  -9.6091    7.1595   -2.0759
  -9.5716    7.1167   -2.3725  -9.5293    7.0789   -2.6771  -9.4787    7.0551   -2.9824
  -9.4456    7.0169   -3.2846  -9.4154    6.9820   -3.5887  -9.3865    6.9531   -3.8946
  -9.3659    6.9234   -4.2037  -9.3462    6.8886   -4.5115  -9.3264    6.8533   -4.8261
  -9.2960    6.8374   -5.1357  -9.2645    6.8101   -5.4486  -9.2308    6.7991   -5.7631
  -9.1926    6.7883   -6.0826  -9.1700    6.7631   -6.4033  -9.1441    6.7371   -6.7252
  -9.1283    6.7018   -7.0518  -9.0978    6.6917   -7.3792  -9.0610    6.7006   -7.7034
  -9.0298    6.7027   -8.0260  -8.9859    6.7109   -8.3448  -8.9462    6.7139   -8.6663
  -8.9040    6.7157   -8.9877  -8.8800    6.7022   -9.3114  -8.8552    6.6862   -9.6382
  -8.8149    6.6770   -9.9649  -8.7886    6.6653  -10.2931  -8.7533    6.6670  -10.6163
  -8.7219    6.6768  -10.9383  -8.6781    6.6926  -11.2591  -8.6390    6.7097  -11.5688
  -8.6112    6.7239  -11.8743  -8.5805    6.7507  -12.1667  -8.5418    6.7939  -12.4492
  -8.4975    6.8521  -12.7101  -8.4487    6.9191  -12.9583  -8.3975    7.0039  -13.1898
 -11.0872    7.0757   -0.0877 -11.2404    7.2875   -0.0838 -11.3950    7.4853   -0.0788
 -11.5192    7.6717    0.0374 -11.6180    7.8423    0.1828 -11.6596    7.9674    0.3825
 -11.6559    8.0494    0.6126 -11.5945    8.0941    0.8520 -11.4295    8.0797    1.0544
 -11.1869    7.9928    1.0773 -10.9622    7.8886    0.9292 -10.7477    7.7839    0.7813
 -10.5744    7.6944    0.5785 -10.4570    7.5828    0.3353 -10.3341    7.5159    0.0751
 -10.2152    7.4626   -0.2145 -10.1114    7.4328   -0.4877 -10.0245    7.4214   -0.7603
  -9.9478    7.4168   -1.0291  -9.8901    7.4027   -1.3062  -9.8195    7.3941   -1.5849
  -9.7682    7.3699   -1.8669  -9.7172    7.3400   -2.1572  -9.6918    7.2893   -2.4511
  -9.6511    7.2523   -2.7424  -9.6099    7.2209   -3.0408  -9.5895    7.1758   -3.3444
  -9.5518    7.1476   -3.6440  -9.5087    7.1298   -3.9435  -9.4931    7.1019   -4.2482
  -9.4774    7.0609   -4.5553  -9.4589    7.0304   -4.8595  -9.4369    7.0050   -5.1666
  -9.4233    6.9663   -5.4790  -9.3871    6.9536   -5.7963  -9.3558    6.9291   -6.1102
  -9.3356    6.9057   -6.4330  -9.3094    6.8810   -6.7520  -9.2673    6.8689   -7.0687
  -9.2441    6.8533   -7.3871  -9.2312    6.8426   -7.7119  -9.2015    6.8463   -8.0339
  -9.1554    6.8574   -8.3515  -9.1098    6.8704   -8.6676  -9.0634    6.8739   -8.9843
  -9.0409    6.8579   -9.3028  -9.0022    6.8498   -9.6200  -8.9518    6.8481   -9.9376
  -8.9119    6.8449  -10.2549  -8.8678    6.8497  -10.5712  -8.8294    6.8622  -10.8884
  -8.7867    6.8838  -11.1946  -8.7370    6.9091  -11.4973  -8.6998    6.9367  -11.7930
  -8.6656    6.9649  -12.0792  -8.6175    7.0145  -12.3452  -8.5714    7.0791  -12.6065
  -8.5279    7.1506  -12.8528  -8.4756    7.2315  -13.0871 -10.8780    7.2229   -0.1000
 -11.0307    7.4325   -0.1692 -11.1938    7.6483   -0.1454 -11.3206    7.8407   -0.0500
 -11.4326    8.0280    0.0691 -11.5120    8.1781    0.2596 -11.5544    8.2841    0.4775
 -11.5242    8.3324    0.7108 -11.4036    8.3211    0.9309 -11.1746    8.2114    0.9867
 -10.9786    8.0726    0.8530 -10.8246    7.9461    0.6534 -10.6665    7.8401    0.4590
 -10.5226    7.7475    0.2289 -10.4294    7.6770   -0.0246 -10.3142    7.6332   -0.3133
 -10.2223    7.6065   -0.5849 -10.1285    7.6050   -0.8513 -10.0750    7.5932   -1.1232
 -10.0187    7.5796   -1.3993  -9.9435    7.5682   -1.6697  -9.8882    7.5439   -1.9564
  -9.8662    7.4937   -2.2432  -9.8408    7.4510   -2.5242  -9.7882    7.4190   -2.8096
  -9.7530    7.3806   -3.0978  -9.7306    7.3427   -3.3863  -9.6984    7.3114   -3.6756
  -9.6800    7.2733   -3.9757  -9.6496    7.2499   -4.2806  -9.6356    7.2164   -4.5891
  -9.6247    7.1784   -4.8967  -9.6045    7.1548   -5.2011  -9.5754    7.1309   -5.5056
  -9.5191    7.1240   -5.8159  -9.4999    7.0962   -6.1310  -9.4658    7.0760   -6.4474
  -9.4498    7.0509   -6.7655  -9.4195    7.0293   -7.0824  -9.3936    7.0148   -7.3980
  -9.3803    7.0125   -7.7070  -9.3584    7.0025   -8.0256  -9.3340    7.0076   -8.3457
  -9.2842    7.0156   -8.6599  -9.2415    7.0229   -8.9690  -9.1861    7.0289   -9.2798
  -9.1422    7.0243   -9.5934  -9.1053    7.0090   -9.9086  -9.0606    7.0078  -10.2184
  -9.0091    7.0239  -10.5310  -8.9455    7.0452  -10.8379  -8.8905    7.0791  -11.1421
  -8.8665    7.0996  -11.4415  -8.8206    7.1341  -11.7263  -8.7644    7.1796  -11.9898
  -8.7347    7.2276  -12.2633  -8.6994    7.2816  -12.5247  -8.6646    7.3581  -12.7770
  -8.5940    7.4433  -13.0094 -10.6663    7.3593   -0.1241 -10.8214    7.5822   -0.2094
 -10.9785    7.7993   -0.1913 -11.1132    8.0145   -0.1174 -11.2398    8.2109   -0.0095
 -11.3313    8.3771    0.1584 -11.3989    8.5032    0.3564 -11.4070    8.5631    0.5835
 -11.3200    8.5525    0.8098 -11.1213    8.4233    0.8896 -10.9328    8.2570    0.8145
 -10.8535    8.1330    0.5510 -10.6884    8.0237    0.3489 -10.5403    7.9351    0.1354
 -10.3878    7.8881   -0.0867 -10.3156    7.8413   -0.3755 -10.2666    7.8221   -0.6488
 -10.2109    7.8057   -0.9141 -10.1618    7.7980   -1.1850 -10.1125    7.7748   -1.4661
 -10.0622    7.7531   -1.7462 -10.0269    7.7117   -2.0241 -10.0031    7.6758   -2.3038
  -9.9625    7.6373   -2.5859  -9.9105    7.6032   -2.8658  -9.8656    7.5610   -3.1515
  -9.8352    7.5314   -3.4485  -9.8265    7.4880   -3.7387  -9.7907    7.4568   -4.0343
  -9.7810    7.4275   -4.3327  -9.7579    7.3945   -4.6338  -9.7408    7.3665   -4.9377
  -9.7268    7.3395   -5.2430  -9.6896    7.3215   -5.5476  -9.6502    7.2999   -5.8474
  -9.6155    7.2752   -6.1601  -9.5978    7.2449   -6.4708  -9.5801    7.2262   -6.7880
  -9.5535    7.1978   -7.0973  -9.5390    7.1900   -7.4076  -9.5215    7.1792   -7.7240
  -9.4968    7.1813   -8.0328  -9.4713    7.1835   -8.3436  -9.4436    7.1820   -8.6589
  -9.4008    7.1878   -8.9735  -9.3285    7.1987   -9.2764  -9.2888    7.1932   -9.5787
  -9.2324    7.1903   -9.8835  -9.1838    7.1921  -10.1893  -9.1291    7.2087  -10.4914
  -9.0748    7.2262  -10.7911  -9.0220    7.2597  -11.0871  -8.9920    7.2832  -11.3795
  -8.9540    7.3363  -11.6567  -8.8994    7.3755  -11.9347  -8.8555    7.4343  -12.1918
  -8.7965    7.4963  -12.4541  -8.7736    7.5650  -12.7186  -8.6984    7.6599  -12.9535
 -10.4606    7.4912   -0.1265 -10.6022    7.7196   -0.2216 -10.7745    7.9584   -0.2053
 -10.9062    8.1894   -0.1692 -11.0305    8.3936   -0.0734 -11.1329    8.5667    0.0697
 -11.1972    8.6919    0.2694 -11.2229    8.7788    0.4818 -11.1734    8.7623    0.7083
 -11.0015    8.6125    0.8151 -10.8320    8.4107    0.7710 -10.7291    8.2965    0.5492
 -10.6102    8.2172    0.3205 -10.4779    8.1367    0.0961 -10.3710    8.0967   -0.1343
 -10.3128    8.0671   -0.4217 -10.2658    8.0477   -0.6891 -10.2362    8.0366   -0.9701
 -10.1976    8.0233   -1.2382 -10.1775    7.9926   -1.5145 -10.1678    7.9525   -1.7972
 -10.1166    7.9204   -2.0781 -10.0593    7.8904   -2.3605 -10.0121    7.8583   -2.6396
  -9.9711    7.8103   -2.9229  -9.9186    7.7709   -3.2078  -9.8864    7.7404   -3.5001
  -9.8627    7.7040   -3.7975  -9.8301    7.6747   -4.0819  -9.8143    7.6441   -4.3676
  -9.7887    7.6130   -4.6647  -9.7809    7.5811   -4.9637  -9.7473    7.5569   -5.2667
  -9.7276    7.5334   -5.5747  -9.6860    7.5141   -5.8825  -9.6403    7.4812   -6.1833
  -9.6305    7.4588   -6.4912  -9.6122    7.4365   -6.7991  -9.5872    7.4167   -7.1083
  -9.5678    7.4034   -7.4129  -9.5729    7.3965   -7.7176  -9.5727    7.3911   -8.0260
  -9.5579    7.3903   -8.3357  -9.5285    7.3875   -8.6444  -9.4913    7.3895   -8.9498
  -9.4419    7.3944   -9.2579  -9.3859    7.3885   -9.5651  -9.3061    7.3961   -9.8675
  -9.2398    7.4041  -10.1643  -9.1910    7.4216  -10.4571  -9.1386    7.4411  -10.7441
  -9.1010    7.4667  -11.0348  -9.0763    7.5032  -11.3178  -9.0344    7.5475  -11.5976
  -8.9635    7.6017  -11.8585  -8.9039    7.6597  -12.1273  -8.8386    7.7161  -12.3885
  -8.7948    7.7918  -12.6463  -8.7486    7.8837  -12.8975 -10.2231    7.6727   -0.1421
 -10.4445    7.8749   -0.2467 -10.5501    8.1170   -0.2491 -10.6881    8.3447   -0.2213
 -10.7968    8.5566   -0.1109 -10.9000    8.7386    0.0296 -10.9514    8.8520    0.2276
 -10.9966    8.9533    0.4232 -10.9647    8.9306    0.6531 -10.8340    8.7664    0.7837
 -10.6906    8.5619    0.7493 -10.5745    8.4196    0.5695 -10.4686    8.3761    0.3098
 -10.3125    8.2810    0.1065 -10.2264    8.2595   -0.1306 -10.1658    8.2289   -0.4038
 -10.1167    8.2215   -0.6865 -10.1174    8.2381   -0.9719 -10.1100    8.2415   -1.2522
 -10.0822    8.2029   -1.5286 -10.0506    8.1555   -1.8032 -10.0091    8.1215   -2.0803
  -9.9728    8.1012   -2.3678  -9.9399    8.0707   -2.6563  -9.8890    8.0218   -2.9406
  -9.8603    7.9866   -3.2260  -9.8306    7.9526   -3.5171  -9.7907    7.9182   -3.8090
  -9.7616    7.8890   -4.0970  -9.7528    7.8593   -4.3923  -9.7137    7.8194   -4.6870
  -9.6906    7.7845   -4.9851  -9.6729    7.7629   -5.2923  -9.6408    7.7410   -5.5916
  -9.5993    7.7193   -5.8897  -9.5715    7.6891   -6.1920  -9.5552    7.6667   -6.4982
  -9.5322    7.6420   -6.8046  -9.5087    7.6233   -7.1053  -9.4797    7.6099   -7.4071
  -9.4697    7.5987   -7.7094  -9.4617    7.5866   -8.0116  -9.4535    7.5850   -8.3166
  -9.4326    7.5859   -8.6217  -9.4028    7.5902   -8.9262  -9.3754    7.6019   -9.2324
  -9.3320    7.6017   -9.5337  -9.2821    7.6136   -9.8328  -9.2244    7.6249  -10.1275
  -9.1685    7.6443  -10.4149  -9.1162    7.6669  -10.6941  -9.0581    7.6838  -10.9740
  -9.0087    7.7167  -11.2536  -8.9749    7.7683  -11.5195  -8.9244    7.8232  -11.7835
  -8.8620    7.8790  -12.0416  -8.7968    7.9366  -12.3048  -8.7255    7.9990  -12.5738
  -8.6377    8.0871  -12.8297 -10.0329    7.7844   -0.1530 -10.1666    8.0145   -0.2627
 -10.3424    8.2624   -0.2951 -10.4482    8.4919   -0.2343 -10.5518    8.6918   -0.1182
 -10.6301    8.8659    0.0333 -10.7068    9.0152    0.2049 -10.7318    9.0978    0.4230
 -10.7382    9.0716    0.6518 -10.6369    8.8948    0.7920 -10.5162    8.6722    0.7657
 -10.3939    8.5096    0.6060 -10.2793    8.4673    0.3719 -10.1598    8.4401    0.1163
 -10.0450    8.3728   -0.1215  -9.9811    8.3624   -0.3895  -9.9452    8.3633   -0.6791
  -9.9211    8.3644   -0.9647  -9.8962    8.3406   -1.2365  -9.8732    8.2970   -1.5111
  -9.8390    8.2551   -1.7866  -9.7998    8.2165   -2.0621  -9.7563    8.1660   -2.3415
  -9.7250    8.1376   -2.6272  -9.6935    8.1342   -2.9203  -9.6649    8.1032   -3.2092
  -9.6278    8.0501   -3.4949  -9.5964    8.0209   -3.7912  -9.5689    7.9871   -4.0945
  -9.5464    7.9434   -4.3915  -9.5141    7.9133   -4.6949  -9.4909    7.8822   -4.9934
  -9.4642    7.8482   -5.2893  -9.4370    7.8461   -5.5866  -9.4146    7.8446   -5.8906
  -9.3844    7.8112   -6.1940  -9.3718    7.7929   -6.4969  -9.3525    7.7747   -6.7990
  -9.3310    7.7634   -7.1016  -9.3061    7.7450   -7.4018  -9.2769    7.7151   -7.7017
  -9.2583    7.6842   -8.0019  -9.2470    7.6699   -8.3021  -9.2285    7.6706   -8.6010
  -9.2027    7.6893   -8.9008  -9.1762    7.6973   -9.1986  -9.1408    7.7150   -9.4919
  -9.1012    7.7358   -9.7845  -9.0598    7.7662  -10.0796  -8.9939    7.7888  -10.3635
  -8.9402    7.8039  -10.6384  -8.8919    7.8332  -10.9139  -8.8507    7.8770  -11.1815
  -8.8107    7.9265  -11.4449  -8.7553    7.9725  -11.7065  -8.6784    8.0073  -11.9673
  -8.6054    8.0432  -12.2308  -8.5337    8.1062  -12.4940  -8.4603    8.1964  -12.7402
  -9.8147    7.8974   -0.1350  -9.9546    8.1496   -0.2618 -10.1075    8.4150   -0.3023
 -10.1964    8.6216   -0.2099 -10.2947    8.8278   -0.1111 -10.3659    8.9726    0.0764
 -10.4416    9.1221    0.2526 -10.4644    9.2095    0.4758 -10.4868    9.1758    0.7041
 -10.4272    8.9738    0.8391 -10.3170    8.7219    0.8126 -10.1987    8.5629    0.6507
 -10.0866    8.5040    0.4112  -9.9442    8.4714    0.1713  -9.8375    8.4084   -0.0871
  -9.7516    8.3662   -0.3858  -9.7213    8.3529   -0.6595  -9.6857    8.3215   -0.9361
  -9.6796    8.2586   -1.1992  -9.6565    8.2141   -1.4673  -9.6294    8.1722   -1.7367
  -9.5845    8.1382   -2.0171  -9.5494    8.0910   -2.2995  -9.5226    8.0534   -2.5920
  -9.4987    8.0147   -2.8761  -9.4677    7.9981   -3.1635  -9.4174    7.9815   -3.4584
  -9.3952    7.9480   -3.7610  -9.3663    7.9113   -4.0647  -9.3358    7.8883   -4.3706
  -9.3036    7.8597   -4.6684  -9.2725    7.8342   -4.9664  -9.2460    7.7960   -5.2666
  -9.2152    7.7966   -5.5663  -9.1957    7.7952   -5.8675  -9.1694    7.7866   -6.1768
  -9.1492    7.7611   -6.4827  -9.1328    7.7332   -6.7855  -9.1102    7.7190   -7.0879
  -9.0854    7.7104   -7.3885  -9.0579    7.6859   -7.6860  -9.0358    7.6531   -7.9886
  -9.0275    7.6279   -8.2893  -9.0095    7.6254   -8.5873  -8.9831    7.6418   -8.8827
  -8.9509    7.6656   -9.1728  -8.9132    7.7051   -9.4570  -8.8807    7.7425   -9.7473
  -8.8419    7.7826  -10.0327  -8.7737    7.8309  -10.3076  -8.7205    7.8484  -10.5892
  -8.6616    7.8489  -10.8621  -8.6191    7.8647  -11.1365  -8.5782    7.8935  -11.4030
  -8.5221    7.9378  -11.6580  -8.4467    7.9837  -11.9099  -8.3809    8.0288  -12.1677
  -8.3138    8.0848  -12.4280  -8.2347    8.1600  -12.6770  -9.5889    8.0121   -0.1325
  -9.7333    8.2344   -0.2031  -9.8327    8.5211   -0.2521  -9.9410    8.7256   -0.1613
 -10.0307    8.9351   -0.0610 -10.1091    9.0859    0.1222 -10.1699    9.1898    0.3354
 -10.1985    9.2679    0.5739 -10.2247    9.2087    0.8036 -10.2123    8.9884    0.9222
 -10.1108    8.7426    0.8809 -10.0058    8.5689    0.6833  -9.8937    8.4135    0.4587
  -9.7380    8.3889    0.2108  -9.6391    8.3302   -0.0401  -9.5728    8.2639   -0.3207
  -9.5623    8.1886   -0.6158  -9.5239    8.1557   -0.8773  -9.5192    8.0922   -1.1392
  -9.5033    8.0406   -1.4090  -9.4936    7.9880   -1.6820  -9.4787    7.9369   -1.9599
  -9.4519    7.8976   -2.2507  -9.4235    7.8521   -2.5377  -9.3834    7.8303   -2.8296
  -9.3647    7.7979   -3.1299  -9.3451    7.7725   -3.4245  -9.3023    7.7497   -3.7196
  -9.2662    7.7269   -4.0180  -9.2203    7.7024   -4.3160  -9.1965    7.6753   -4.6208
  -9.1427    7.6535   -4.9256  -9.0887    7.6453   -5.2256  -9.0584    7.6336   -5.5334
  -9.0583    7.6212   -5.8387  -9.0332    7.6139   -6.1442  -9.0125    7.5907   -6.4546
  -8.9851    7.5672   -6.7627  -8.9534    7.5600   -7.0670  -8.9305    7.5469   -7.3678
  -8.8991    7.5292   -7.6668  -8.8569    7.5279   -7.9679  -8.8446    7.5082   -8.2733
  -8.8437    7.4760   -8.5788  -8.8217    7.4846   -8.8791  -8.7780    7.5157   -9.1718
  -8.7537    7.5409   -9.4655  -8.7505    7.5578   -9.7548  -8.7124    7.5902  -10.0383
  -8.6563    7.6358  -10.3088  -8.5672    7.6679  -10.5698  -8.4967    7.6860  -10.8430
  -8.4349    7.7212  -11.1108  -8.3833    7.7586  -11.3718  -8.3297    7.7961  -11.6336
  -8.2564    7.8371  -11.8817  -8.2008    7.8721  -12.1400  -8.1581    7.9084  -12.4016
  -8.0645    7.9955  -12.6293  -9.3266    8.1507   -0.0974  -9.4732    8.3834   -0.1611
  -9.5843    8.6052   -0.1886  -9.6822    8.8313   -0.1108  -9.7751    9.0277    0.0219
  -9.8529    9.1772    0.2131  -9.9086    9.2471    0.4452  -9.9438    9.2815    0.6880
  -9.9723    9.1729    0.9174  -9.9825    8.9515    1.0154  -9.9279    8.6858    0.9516
  -9.8316    8.5012    0.7462  -9.7209    8.3444    0.5275  -9.6024    8.2316    0.2783
  -9.4863    8.1509    0.0203  -9.4274    8.0981   -0.2570  -9.4545    8.0143   -0.5206
  -9.4354    7.9402   -0.7911  -9.4451    7.8838   -1.0689  -9.4763    7.8189   -1.3432
  -9.4273    7.7744   -1.6177  -9.4186    7.7238   -1.9086  -9.4317    7.6730   -2.1976
  -9.4019    7.6370   -2.4932  -9.3638    7.6044   -2.7888  -9.3505    7.5750   -3.0802
  -9.3176    7.5464   -3.3777  -9.2770    7.5292   -3.6776  -9.2319    7.5054   -3.9757
  -9.1926    7.4848   -4.2761  -9.1492    7.4644   -4.5811  -9.0870    7.4462   -4.8868
  -9.0409    7.4313   -5.1957  -9.0345    7.4112   -5.5008  -9.0244    7.4009   -5.8091
  -9.0074    7.3895   -6.1165  -8.9681    7.3734   -6.4212  -8.9326    7.3541   -6.7276
  -8.9012    7.3426   -7.0385  -8.8672    7.3329   -7.3469  -8.8194    7.3229   -7.6500
  -8.7874    7.3179   -7.9543  -8.7560    7.3058   -8.2608  -8.7168    7.3059   -8.5720
  -8.7071    7.2974   -8.8797  -8.6963    7.3051   -9.1800  -8.7107    7.3229   -9.4778
  -8.6776    7.3426   -9.7689  -8.6567    7.3713  -10.0649  -8.6227    7.4036  -10.3509
  -8.5838    7.4302  -10.6267  -8.5227    7.4551  -10.8949  -8.4666    7.4802  -11.1635
  -8.3818    7.5219  -11.4195  -8.3096    7.5595  -11.6682  -8.2287    7.5935  -11.9256
  -8.1429    7.6393  -12.1684  -8.0901    7.6880  -12.4331  -8.0467    7.7720  -12.6946
  -9.1139    8.2563   -0.0852  -9.2282    8.4931   -0.1117  -9.3346    8.7221   -0.1225
  -9.4361    8.9370   -0.0397  -9.5256    9.1090    0.1212  -9.6004    9.2214    0.3285
  -9.6492    9.2565    0.5715  -9.6960    9.2124    0.8085  -9.7360    9.0943    1.0329
  -9.7631    8.8565    1.1115  -9.7574    8.6058    1.0374  -9.6923    8.3859    0.8462
  -9.6194    8.2124    0.6341  -9.4866    8.0951    0.3695  -9.3741    7.9785    0.1145
  -9.3624    7.8897   -0.1800  -9.3631    7.8018   -0.4345  -9.4005    7.7303   -0.7176
  -9.4619    7.6608   -0.9974  -9.4542    7.5985   -1.2779  -9.4382    7.5455   -1.5693
  -9.4157    7.5016   -1.8557  -9.3919    7.4591   -2.1468  -9.3663    7.4215   -2.4361
  -9.3538    7.3800   -2.7308  -9.3394    7.3487   -3.0336  -9.3094    7.3216   -3.3352
  -9.2592    7.3073   -3.6393  -9.2218    7.2819   -3.9437  -9.1679    7.2661   -4.2500
  -9.1217    7.2483   -4.5597  -9.0813    7.2288   -4.8647  -9.0409    7.2107   -5.1720
  -9.0289    7.1893   -5.4856  -9.0251    7.1720   -5.7968  -8.9928    7.1651   -6.1005
  -8.9412    7.1532   -6.4065  -8.8981    7.1379   -6.7157  -8.8731    7.1282   -7.0265
  -8.8638    7.1130   -7.3393  -8.8306    7.1001   -7.6536  -8.7693    7.1005   -7.9623
  -8.7230    7.0964   -8.2689  -8.6867    7.0922   -8.5738  -8.6637    7.0894   -8.8821
  -8.6586    7.0885   -9.1989  -8.6689    7.1017   -9.5020  -8.6679    7.1159   -9.8042
  -8.6321    7.1459  -10.0947  -8.6255    7.1687  -10.3887  -8.5712    7.1982  -10.6704
  -8.5131    7.2171  -10.9439  -8.4525    7.2501  -11.2150  -8.4219    7.2919  -11.4868
  -8.3594    7.3233  -11.7619  -8.2529    7.3644  -11.9922  -8.1986    7.4122  -12.2522
  -8.1191    7.4709  -12.4983  -8.1102    7.5508  -12.7529  -8.8833    8.3563   -0.0633
  -8.9848    8.5993   -0.1137  -9.0900    8.8358   -0.0619  -9.1928    9.0280    0.0582
  -9.2804    9.1780    0.2327  -9.3538    9.2596    0.4558  -9.4117    9.2398    0.7007
  -9.4655    9.1361    0.9179  -9.5172    9.0002    1.1352  -9.5694    8.7425    1.2118
  -9.5867    8.4783    1.1270  -9.5779    8.2521    0.9564  -9.5217    8.0589    0.7221
  -9.4658    7.8997    0.4570  -9.3601    7.7832    0.1937  -9.3244    7.6612   -0.0736
  -9.3644    7.5885   -0.3386  -9.4038    7.5178   -0.6246  -9.4413    7.4451   -0.9093
  -9.4252    7.3830   -1.1996  -9.3990    7.3306   -1.4823  -9.3696    7.2888   -1.7768
  -9.3466    7.2458   -2.0720  -9.3164    7.2091   -2.3742  -9.2965    7.1723   -2.6791
  -9.2729    7.1368   -2.9821  -9.2457    7.1100   -3.2901  -9.2196    7.0878   -3.5939
  -9.1756    7.0701   -3.9014  -9.1356    7.0477   -4.2101  -9.1044    7.0316   -4.5238
  -9.0734    7.0105   -4.8354  -9.0317    6.9926   -5.1496  -8.9995    6.9749   -5.4653
  -8.9888    6.9521   -5.7772  -8.9565    6.9450   -6.0936  -8.9089    6.9362   -6.4054
  -8.8695    6.9211   -6.7174  -8.8416    6.9119   -7.0321  -8.8381    6.8961   -7.3468
  -8.8025    6.8870   -7.6589  -8.7540    6.8861   -7.9694  -8.7011    6.8845   -8.2804
  -8.6763    6.8797   -8.5944  -8.6533    6.8753   -8.9125  -8.6400    6.8759   -9.2273
  -8.6453    6.8827   -9.5458  -8.6199    6.8952   -9.8494  -8.6016    6.9198  -10.1490
  -8.5866    6.9433  -10.4382  -8.5527    6.9610  -10.7201  -8.5328    6.9855  -11.0085
  -8.4540    7.0208  -11.2832  -8.4240    7.0550  -11.5548  -8.3907    7.0997  -11.8261
  -8.3358    7.1368  -12.0935  -8.2256    7.1880  -12.3261  -8.1711    7.2523  -12.5806
  -8.1524    7.3265  -12.8295  -8.6497    8.4666   -0.0396  -8.7509    8.7014   -0.0781
  -8.8474    8.9338   -0.0035  -8.9505    9.1011    0.1580  -9.0389    9.2260    0.3558
  -9.1120    9.2665    0.5922  -9.1780    9.1999    0.8306  -9.2436    9.0616    1.0434
  -9.3098    8.8695    1.2248  -9.3800    8.6102    1.2943  -9.4233    8.3396    1.2129
  -9.4466    8.1023    1.0456  -9.4422    7.8988    0.8309  -9.4227    7.7356    0.5813
  -9.3846    7.5945    0.3172  -9.3709    7.4695    0.0396  -9.3951    7.3682   -0.2402
  -9.3958    7.3088   -0.5197  -9.3893    7.2422   -0.8137  -9.3671    7.1759   -1.1051
  -9.3499    7.1218   -1.4023  -9.3183    7.0798   -1.7043  -9.2781    7.0424   -2.0096
  -9.2408    7.0083   -2.3132  -9.2088    6.9744   -2.6178  -9.1737    6.9422   -2.9243
  -9.1503    6.9088   -3.2233  -9.1249    6.8886   -3.5284  -9.0912    6.8703   -3.8392
  -9.0620    6.8488   -4.1556  -9.0338    6.8273   -4.4752  -9.0006    6.8099   -4.7974
  -8.9804    6.7854   -5.1171  -8.9429    6.7696   -5.4375  -8.9049    6.7543   -5.7600
  -8.8816    6.7423   -6.0786  -8.8577    6.7233   -6.3919  -8.8264    6.7098   -6.7052
  -8.7950    6.7014   -7.0196  -8.7629    6.6937   -7.3391  -8.7247    6.6901   -7.6584
  -8.7004    6.6821   -7.9817  -8.6565    6.6789   -8.2997  -8.6325    6.6740   -8.6219
  -8.6014    6.6719   -8.9445  -8.5921    6.6676   -9.2667  -8.5773    6.6751   -9.5791
  -8.5612    6.6784   -9.8941  -8.5335    6.7099  -10.1950  -8.5057    6.7199  -10.4927
  -8.4723    6.7442  -10.7842  -8.4552    6.7674  -11.0748  -8.4193    6.7923  -11.3613
  -8.3673    6.8270  -11.6363  -8.3696    6.8636  -11.9058  -8.3420    6.9120  -12.1752
  -8.2470    6.9612  -12.4318  -8.2027    7.0300  -12.6742  -8.1838    7.0961  -12.9159
  -8.4150    8.5619   -0.0205  -8.5139    8.7933   -0.0039  -8.6154    9.0123    0.0756
  -8.7152    9.1577    0.2726  -8.8025    9.2353    0.4941  -8.8798    9.2361    0.7307
  -8.9540    9.1452    0.9593  -9.0299    8.9844    1.1547  -9.1040    8.7586    1.2986
  -9.1868    8.4901    1.3611  -9.2388    8.2174    1.2734  -9.3027    7.9587    1.1390
  -9.3303    7.7433    0.9311  -9.3357    7.5604    0.6849  -9.3603    7.4040    0.4233
  -9.3614    7.2774    0.1522  -9.3519    7.1743   -0.1322  -9.3257    7.0984   -0.4281
  -9.3025    7.0474   -0.7212  -9.2639    6.9913   -1.0245  -9.2452    6.9336   -1.3305
  -9.2146    6.8895   -1.6328  -9.1842    6.8530   -1.9350  -9.1330    6.8268   -2.2423
  -9.0988    6.7911   -2.5528  -9.0772    6.7457   -2.8596  -9.0440    6.7147   -3.1717
  -9.0143    6.6951   -3.4848  -8.9891    6.6762   -3.7957  -8.9588    6.6600   -4.1144
  -8.9314    6.6424   -4.4391  -8.8973    6.6199   -4.7599  -8.8726    6.6001   -5.0812
  -8.8397    6.5845   -5.3999  -8.8032    6.5722   -5.7234  -8.7673    6.5613   -6.0472
  -8.7416    6.5438   -6.3720  -8.7109    6.5244   -6.6908  -8.6832    6.5192   -7.0114
  -8.6456    6.5152   -7.3304  -8.6202    6.5088   -7.6531  -8.5915    6.5038   -7.9766
  -8.5658    6.4932   -8.3050  -8.5316    6.4912   -8.6314  -8.5000    6.4885   -8.9563
  -8.4796    6.4872   -9.2820  -8.4531    6.4940   -9.6005  -8.4393    6.5012   -9.9230
  -8.4273    6.5080  -10.2404  -8.4166    6.5144  -10.5460  -8.4063    6.5264  -10.8494
  -8.3803    6.5508  -11.1440  -8.3615    6.5702  -11.4404  -8.3329    6.6000  -11.7308
  -8.2987    6.6351  -12.0086  -8.2932    6.6864  -12.2665  -8.2693    6.7377  -12.5281
  -8.1920    6.7936  -12.7711  -8.1433    6.8644  -13.0090  -8.1787    8.6625    0.0072
  -8.2862    8.8903    0.0736  -8.3844    9.0856    0.1905  -8.4802    9.2103    0.3792
  -8.5652    9.2313    0.6136  -8.6502    9.1810    0.8502  -8.7324    9.0758    1.0776
  -8.8174    8.8880    1.2548  -8.9018    8.6571    1.3844  -8.9938    8.3845    1.4245
  -9.0582    8.1025    1.3448  -9.1347    7.8370    1.2232  -9.1832    7.6108    1.0182
  -9.2214    7.4046    0.7859  -9.2552    7.2405    0.5331  -9.2544    7.1056    0.2560
  -9.2431    7.0055   -0.0341  -9.2378    6.9104   -0.3304  -9.1981    6.8571   -0.6393
  -9.1671    6.8043   -0.9412  -9.1320    6.7552   -1.2469  -9.1044    6.7043   -1.5556
  -9.0728    6.6704   -1.8660  -9.0278    6.6433   -2.1707  -8.9966    6.6053   -2.4815
  -8.9653    6.5622   -2.7937  -8.9326    6.5307   -3.1110  -8.8928    6.5151   -3.4310
  -8.8606    6.5019   -3.7524  -8.8406    6.4790   -4.0752  -8.8055    6.4652   -4.3920
  -8.7690    6.4499   -4.7132  -8.7369    6.4308   -5.0315  -8.7123    6.4151   -5.3589
  -8.6751    6.4050   -5.6861  -8.6482    6.3871   -6.0138  -8.6129    6.3738   -6.3371
  -8.5789    6.3597   -6.6607  -8.5481    6.3534   -6.9851  -8.5195    6.3465   -7.3132
  -8.4935    6.3412   -7.6464  -8.4711    6.3336   -7.9816  -8.4428    6.3259   -8.3149
  -8.4102    6.3211   -8.6446  -8.3825    6.3151   -8.9757  -8.3533    6.3177   -9.3055
  -8.3470    6.3118   -9.6359  -8.3316    6.3165   -9.9603  -8.3162    6.3200  -10.2817
  -8.3009    6.3244  -10.6038  -8.2846    6.3351  -10.9189  -8.2716    6.3486  -11.2273
  -8.2583    6.3654  -11.5271  -8.2300    6.3878  -11.8171  -8.2171    6.4184  -12.0983
  -8.2086    6.4608  -12.3709  -8.1738    6.5106  -12.6289  -8.1478    6.5598  -12.8803
  -8.1287    6.6317  -13.1180  -7.9450    8.7594    0.0315  -8.0492    8.9705    0.1301
  -8.1440    9.1470    0.2893  -8.2414    9.2471    0.4967  -8.3322    9.2401    0.7347
  -8.4190    9.1320    0.9528  -8.5143    9.0020    1.1707  -8.6006    8.7928    1.3323
  -8.6960    8.5486    1.4514  -8.7786    8.2789    1.4511  -8.8747    7.9983    1.4326
  -8.9492    7.7324    1.2839  -9.0277    7.4836    1.1050  -9.0811    7.2736    0.8861
  -9.1056    7.1004    0.6256  -9.1309    6.9468    0.3531  -9.1237    6.8389    0.0602
  -9.1250    6.7409   -0.2354  -9.0861    6.6812   -0.5431  -9.0508    6.6262   -0.8509
  -9.0173    6.5791   -1.1597  -8.9825    6.5316   -1.4743  -8.9525    6.4923   -1.7860
  -8.9195    6.4583   -2.0994  -8.8757    6.4292   -2.4125  -8.8418    6.3917   -2.7283
  -8.8093    6.3608   -3.0506  -8.7729    6.3393   -3.3751  -8.7399    6.3263   -3.6990
  -8.7058    6.3094   -4.0223  -8.6738    6.2967   -4.3475  -8.6386    6.2777   -4.6758
  -8.6055    6.2629   -5.0085  -8.5717    6.2493   -5.3327  -8.5432    6.2378   -5.6541
  -8.5106    6.2227   -5.9771  -8.4738    6.2161   -6.3034  -8.4402    6.2036   -6.6382
  -8.4163    6.1879   -6.9740  -8.3880    6.1846   -7.3093  -8.3599    6.1807   -7.6471
  -8.3438    6.1698   -7.9829  -8.3191    6.1584   -8.3183  -8.3003    6.1457   -8.6572
  -8.2743    6.1383   -8.9951  -8.2409    6.1434   -9.3309  -8.2204    6.1467   -9.6644
  -8.2133    6.1408  -10.0012  -8.1896    6.1475  -10.3361  -8.1769    6.1451  -10.6649
  -8.1649    6.1487  -10.9907  -8.1416    6.1636  -11.3079  -8.1348    6.1718  -11.6142
  -8.1282    6.1819  -11.9217  -8.1268    6.2078  -12.2157  -8.1035    6.2455  -12.4941
  -8.0846    6.2860  -12.7577  -8.0789    6.3286  -13.0104  -8.0689    6.4056  -13.2404
  -7.7084    8.8387    0.0712  -7.8120    9.0415    0.1906  -7.9082    9.1971    0.3722
  -8.0086    9.2571    0.6118  -8.1048    9.2374    0.8588  -8.1997    9.1095    1.0745
  -8.2924    8.9379    1.2596  -8.3832    8.7132    1.4003  -8.4780    8.4636    1.4936
  -8.5713    8.1872    1.5091  -8.6673    7.9062    1.4727  -8.7587    7.6361    1.3591
  -8.8535    7.3818    1.1972  -8.9078    7.1612    0.9623  -8.9505    6.9719    0.7217
  -8.9809    6.8103    0.4552  -8.9935    6.6808    0.1642  -8.9843    6.5910   -0.1347
  -8.9527    6.5179   -0.4377  -8.9318    6.4545   -0.7458  -8.8944    6.4100   -1.0623
  -8.8531    6.3692   -1.3838  -8.8084    6.3370   -1.7079  -8.7695    6.3015   -2.0242
  -8.7346    6.2702   -2.3391  -8.7068    6.2325   -2.6618  -8.6809    6.1978   -2.9859
  -8.6456    6.1766   -3.3150  -8.6080    6.1585   -3.6424  -8.5737    6.1437   -3.9705
  -8.5433    6.1281   -4.3006  -8.5055    6.1148   -4.6290  -8.4689    6.0991   -4.9537
  -8.4347    6.0893   -5.2829  -8.3998    6.0784   -5.6171  -8.3664    6.0670   -5.9467
  -8.3354    6.0579   -6.2818  -8.3078    6.0450   -6.6193  -8.2828    6.0303   -6.9613
  -8.2568    6.0228   -7.3040  -8.2306    6.0185   -7.6391  -8.2173    6.0042   -7.9794
  -8.1934    5.9956   -8.3191  -8.1683    5.9894   -8.6646  -8.1490    5.9768   -9.0096
  -8.1213    5.9779   -9.3555  -8.1017    5.9754   -9.6958  -8.0901    5.9736  -10.0405
  -8.0665    5.9725  -10.3791  -8.0497    5.9740  -10.7177  -8.0410    5.9707  -11.0548
  -8.0320    5.9735  -11.3861  -8.0284    5.9747  -11.7120  -8.0167    5.9900  -12.0314
  -8.0073    6.0077  -12.3393  -7.9921    6.0345  -12.6297  -7.9867    6.0652  -12.8980
  -7.9849    6.1061  -13.1514  -8.0110    6.1720  -13.3803  -7.4733    8.9214    0.0976
  -7.5744    9.0969    0.2692  -7.6749    9.2211    0.4726  -7.7795    9.2364    0.7113
  -7.8752    9.2086    0.9614  -7.9722    9.0731    1.1731  -8.0709    8.8722    1.3388
  -8.1639    8.6339    1.4623  -8.2616    8.3765    1.5470  -8.3600    8.0997    1.5690
  -8.4480    7.8231    1.4974  -8.5584    7.5498    1.4041  -8.6573    7.2832    1.2519
  -8.7165    7.0675    1.0406  -8.7752    6.8567    0.8062  -8.8219    6.6748    0.5428
  -8.8335    6.5442    0.2496  -8.8224    6.4456   -0.0471  -8.8162    6.3580   -0.3481
  -8.7981    6.2897   -0.6624  -8.7592    6.2423   -0.9822  -8.7185    6.2080   -1.2984
  -8.6753    6.1744   -1.6214  -8.6289    6.1413   -1.9446  -8.5954    6.1116   -2.2713
  -8.5667    6.0770   -2.5920  -8.5385    6.0492   -2.9230  -8.5035    6.0283   -3.2528
  -8.4668    6.0068   -3.5857  -8.4323    5.9902   -3.9217  -8.4024    5.9749   -4.2626
  -8.3676    5.9532   -4.5994  -8.3265    5.9427   -4.9358  -8.2943    5.9280   -5.2643
  -8.2634    5.9167   -5.5892  -8.2323    5.9035   -5.9252  -8.2032    5.8978   -6.2588
  -8.1744    5.8863   -6.5949  -8.1500    5.8748   -6.9392  -8.1227    5.8632   -7.2822
  -8.1044    5.8556   -7.6268  -8.0867    5.8483   -7.9761  -8.0616    5.8388   -8.3235
  -8.0424    5.8279   -8.6715  -8.0185    5.8216   -9.0220  -7.9923    5.8206   -9.3724
  -7.9750    5.8150   -9.7244  -7.9582    5.8090  -10.0735  -7.9438    5.8058  -10.4251
  -7.9225    5.8039  -10.7701  -7.9162    5.8010  -11.1123  -7.9147    5.7945  -11.4561
  -7.9149    5.7915  -11.7969  -7.9074    5.7999  -12.1310  -7.8930    5.8129  -12.4590
  -7.8872    5.8210  -12.7702  -7.8800    5.8502  -13.0510  -7.8942    5.8812  -13.3178
  -7.9155    5.9471  -13.5517  -7.2369    8.9862    0.1383  -7.3415    9.1530    0.3246
  -7.4412    9.2352    0.5618  -7.5479    9.2356    0.8059  -7.6413    9.1526    1.0395
  -7.7470    9.0159    1.2512  -7.8456    8.8049    1.4047  -7.9396    8.5706    1.5165
  -8.0405    8.3020    1.5938  -8.1362    8.0220    1.6080  -8.2415    7.7347    1.5482
  -8.3486    7.4613    1.4368  -8.4405    7.2094    1.2918  -8.5184    6.9696    1.0946
  -8.5835    6.7489    0.8729  -8.6353    6.5639    0.6228  -8.6598    6.4198    0.3378
  -8.6651    6.3060    0.0402  -8.6703    6.2092   -0.2612  -8.6576    6.1372   -0.5769
  -8.6244    6.0816   -0.8981  -8.5787    6.0427   -1.2212  -8.5408    6.0113   -1.5407
  -8.5002    5.9819   -1.8676  -8.4625    5.9491   -2.1946  -8.4282    5.9201   -2.5312
  -8.3940    5.9015   -2.8653  -8.3547    5.8819   -3.2020  -8.3193    5.8640   -3.5368
  -8.2849    5.8443   -3.8721  -8.2594    5.8245   -4.2048  -8.2273    5.8028   -4.5375
  -8.1902    5.7884   -4.8709  -8.1645    5.7623   -5.2044  -8.1342    5.7545   -5.5442
  -8.0985    5.7474   -5.8846  -8.0711    5.7371   -6.2296  -8.0359    5.7360   -6.5752
  -8.0142    5.7144   -6.9214  -7.9915    5.7073   -7.2621  -7.9780    5.6971   -7.6117
  -7.9496    5.6982   -7.9642  -7.9293    5.6862   -8.3171  -7.9070    5.6763   -8.6720
  -7.8863    5.6681   -9.0271  -7.8729    5.6560   -9.3845  -7.8537    5.6515   -9.7409
  -7.8379    5.6445  -10.0986  -7.8259    5.6356  -10.4546  -7.8040    5.6369  -10.8097
  -7.7934    5.6338  -11.1616  -7.7917    5.6275  -11.5163  -7.7845    5.6260  -11.8677
  -7.7856    5.6226  -12.2186  -7.7644    5.6339  -12.5620  -7.7618    5.6377  -12.8978
  -7.7468    5.6504  -13.2210  -7.7632    5.6785  -13.5005  -7.7998    5.7203  -13.7456
  -7.0084    9.0405    0.1702  -7.1056    9.1987    0.3769  -7.2085    9.2482    0.6272
  -7.3093    9.2207    0.8781  -7.4080    9.1198    1.1093  -7.5147    8.9676    1.3171
  -7.6154    8.7516    1.4651  -7.7153    8.4988    1.5721  -7.8157    8.2312    1.6352
  -7.9185    7.9428    1.6423  -8.0234    7.6607    1.5906  -8.1323    7.3918    1.4823
  -8.2213    7.1290    1.3356  -8.3068    6.8895    1.1566  -8.3763    6.6688    0.9355
  -8.4276    6.4726    0.6835  -8.4598    6.3147    0.4165  -8.4859    6.1860    0.1281
  -8.4999    6.0791   -0.1800  -8.4993    5.9946   -0.4916  -8.4784    5.9324   -0.8119
  -8.4460    5.8838   -1.1336  -8.4069    5.8501   -1.4653  -8.3647    5.8188   -1.7940
  -8.3269    5.7905   -2.1261  -8.2879    5.7690   -2.4637  -8.2458    5.7545   -2.8002
  -8.2088    5.7348   -3.1355  -8.1733    5.7168   -3.4710  -8.1411    5.6957   -3.8078
  -8.1107    5.6725   -4.1397  -8.0822    5.6562   -4.4735  -8.0542    5.6349   -4.8158
  -8.0257    5.6134   -5.1627  -7.9929    5.6036   -5.5077  -7.9671    5.5932   -5.8545
  -7.9330    5.5849   -6.1999  -7.9109    5.5724   -6.5456  -7.8867    5.5569   -6.8940
  -7.8600    5.5506   -7.2483  -7.8460    5.5447   -7.6028  -7.8267    5.5370   -7.9578
  -7.8037    5.5289   -8.3125  -7.7775    5.5208   -8.6689  -7.7612    5.5094   -9.0288
  -7.7489    5.4969   -9.3879  -7.7307    5.4906   -9.7503  -7.7206    5.4784  -10.1115
  -7.7056    5.4727  -10.4721  -7.6924    5.4661  -10.8358  -7.6727    5.4702  -11.2004
  -7.6581    5.4709  -11.5620  -7.6494    5.4714  -11.9259  -7.6463    5.4657  -12.2874
  -7.6300    5.4716  -12.6475  -7.6199    5.4768  -13.0022  -7.6335    5.4653  -13.3491
  -7.6205    5.4739  -13.6868  -7.6599    5.4995  -13.9432  -6.7734    9.0933    0.1936
  -6.8725    9.2319    0.4213  -6.9697    9.2634    0.6811  -7.0704    9.2174    0.9294
  -7.1738    9.1152    1.1735  -7.2843    8.9220    1.3657  -7.3809    8.6977    1.5143
  -7.4855    8.4481    1.6181  -7.5853    8.1664    1.6673  -7.6900    7.8852    1.6739
  -7.8010    7.6048    1.6266  -7.8994    7.3303    1.5210  -7.9982    7.0705    1.3763
  -8.0888    6.8172    1.1977  -8.1578    6.5931    0.9855  -8.2197    6.3928    0.7465
  -8.2647    6.2175    0.4778  -8.2973    6.0756    0.1926  -8.3198    5.9597   -0.1084
  -8.3260    5.8630   -0.4208  -8.3184    5.7905   -0.7385  -8.2948    5.7336   -1.0607
  -8.2626    5.6958   -1.3918  -8.2231    5.6655   -1.7260  -8.1824    5.6367   -2.0603
  -8.1405    5.6218   -2.3972  -8.1003    5.6052   -2.7300  -8.0640    5.5857   -3.0677
  -8.0312    5.5646   -3.4062  -7.9985    5.5439   -3.7410  -7.9656    5.5223   -4.0797
  -7.9370    5.5098   -4.4258  -7.9098    5.4867   -4.7702  -7.8802    5.4726   -5.1170
  -7.8519    5.4583   -5.4715  -7.8306    5.4439   -5.8254  -7.7872    5.4415   -6.1750
  -7.7747    5.4223   -6.5152  -7.7463    5.4111   -6.8692  -7.7266    5.3994   -7.2235
  -7.7130    5.3910   -7.5807  -7.6932    5.3846   -7.9381  -7.6741    5.3733   -8.2987
  -7.6560    5.3605   -8.6591  -7.6399    5.3479   -9.0228  -7.6260    5.3357   -9.3850
  -7.6068    5.3306   -9.7472  -7.5895    5.3269  -10.1131  -7.5749    5.3182  -10.4788
  -7.5579    5.3168  -10.8471  -7.5413    5.3175  -11.2171  -7.5281    5.3166  -11.5883
  -7.5180    5.3168  -11.9558  -7.5071    5.3147  -12.3276  -7.4995    5.3155  -12.7004
  -7.4917    5.3124  -13.0724  -7.4865    5.3097  -13.4401  -7.4944    5.3062  -13.8042
  -7.4823    5.2975  -14.1586  -6.5358    9.1446    0.2209  -6.6338    9.2521    0.4581
  -6.7305    9.2635    0.7262  -6.8378    9.2048    0.9863  -6.9376    9.0769    1.2168
  -7.0369    8.8879    1.3983  -7.1448    8.6496    1.5456  -7.2486    8.3918    1.6428
  -7.3544    8.1113    1.6825  -7.4607    7.8263    1.7010  -7.5636    7.5446    1.6416
  -7.6714    7.2684    1.5459  -7.7724    7.0038    1.4078  -7.8574    6.7572    1.2371
  -7.9388    6.5250    1.0330  -8.0078    6.3188    0.7978  -8.0642    6.1293    0.5376
  -8.1035    5.9687    0.2525  -8.1385    5.8412   -0.0483  -8.1533    5.7377   -0.3579
  -8.1516    5.6577   -0.6707  -8.1391    5.5910   -0.9921  -8.1142    5.5454   -1.3197
  -8.0829    5.5099   -1.6523  -8.0401    5.4841   -1.9886  -7.9954    5.4664   -2.3272
  -7.9566    5.4523   -2.6658  -7.9221    5.4334   -3.0080  -7.8904    5.4127   -3.3485
  -7.8555    5.3918   -3.6924  -7.8235    5.3766   -4.0365  -7.7916    5.3619   -4.3796
  -7.7599    5.3445   -4.7269  -7.7302    5.3330   -5.0757  -7.7072    5.3182   -5.4286
  -7.6903    5.2993   -5.7824  -7.6601    5.2876   -6.1330  -7.6307    5.2760   -6.4853
  -7.6071    5.2617   -6.8357  -7.5915    5.2477   -7.1925  -7.5793    5.2370   -7.5500
  -7.5624    5.2280   -7.9089  -7.5507    5.2134   -8.2703  -7.5344    5.2001   -8.6324
  -7.5118    5.1929   -8.9938  -7.4953    5.1838   -9.3604  -7.4755    5.1803   -9.7279
  -7.4601    5.1736  -10.0958  -7.4400    5.1699  -10.4644  -7.4229    5.1703  -10.8350
  -7.4048    5.1713  -11.2057  -7.3946    5.1661  -11.5801  -7.3854    5.1643  -11.9563
  -7.3737    5.1636  -12.3339  -7.3651    5.1624  -12.7130  -7.3657    5.1565  -13.0943
  -7.3678    5.1480  -13.4778  -7.3765    5.1363  -13.8618  -7.3799    5.1234  -14.2457
  -6.2894    9.1876    0.2371  -6.3909    9.2710    0.4906  -6.4897    9.2726    0.7612
  -6.5966    9.2088    1.0263  -6.6902    9.0449    1.2367  -6.7972    8.8530    1.4324
  -6.9054    8.6222    1.5787  -7.0077    8.3484    1.6687  -7.1173    8.0726    1.7098
  -7.2213    7.7802    1.7178  -7.3312    7.4973    1.6518  -7.4404    7.2172    1.5689
  -7.5408    6.9487    1.4426  -7.6343    6.6984    1.2720  -7.7230    6.4561    1.0815
  -7.8001    6.2356    0.8514  -7.8632    6.0393    0.5976  -7.9135    5.8714    0.3237
  -7.9475    5.7319    0.0289  -7.9681    5.6198   -0.2759  -7.9773    5.5259   -0.5899
  -7.9807    5.4534   -0.9180  -7.9630    5.3965   -1.2471  -7.9394    5.3573   -1.5815
  -7.9014    5.3314   -1.9205  -7.8567    5.3106   -2.2634  -7.8179    5.2918   -2.6032
  -7.7863    5.2770   -2.9435  -7.7532    5.2583   -3.2883  -7.7190    5.2424   -3.6347
  -7.6835    5.2267   -3.9793  -7.6490    5.2135   -4.3292  -7.6143    5.2024   -4.6778
  -7.5861    5.1875   -5.0298  -7.5688    5.1685   -5.3828  -7.5479    5.1499   -5.7327
  -7.5267    5.1355   -6.0789  -7.5006    5.1197   -6.4325  -7.4767    5.1094   -6.7884
  -7.4587    5.0977   -7.1460  -7.4470    5.0828   -7.5070  -7.4301    5.0735   -7.8702
  -7.4121    5.0626   -8.2325  -7.3980    5.0511   -8.5945  -7.3802    5.0420   -8.9583
  -7.3589    5.0368   -9.3260  -7.3392    5.0323   -9.6944  -7.3208    5.0291  -10.0606
  -7.3069    5.0213  -10.4284  -7.2898    5.0219  -10.8001  -7.2692    5.0238  -11.1729
  -7.2586    5.0198  -11.5446  -7.2517    5.0152  -11.9186  -7.2426    5.0111  -12.2925
  -7.2336    5.0108  -12.6668  -7.2363    4.9998  -13.0410  -7.2449    4.9861  -13.4124
  -7.2594    4.9670  -13.7785  -7.2737    4.9623  -14.1339  -6.0460    9.2339    0.2517
  -6.1461    9.2777    0.5190  -6.2446    9.2637    0.7814  -6.3451    9.1969    1.0405
  -6.4426    9.0344    1.2756  -6.5488    8.8333    1.4587  -6.6508    8.5962    1.6010
  -6.7681    8.3282    1.6909  -6.8677    8.0412    1.7363  -6.9807    7.7510    1.7259
  -7.0888    7.4651    1.6706  -7.2012    7.1820    1.5982  -7.3087    6.9073    1.4729
  -7.4030    6.6504    1.3069  -7.4950    6.4050    1.1177  -7.5839    6.1761    0.9070
  -7.6533    5.9714    0.6541  -7.7014    5.7924    0.3849  -7.7460    5.6432    0.1000
  -7.7795    5.5165   -0.2027  -7.8021    5.4122   -0.5194  -7.8092    5.3245   -0.8443
  -7.8061    5.2580   -1.1780  -7.7922    5.2099   -1.5197  -7.7593    5.1791   -1.8521
  -7.7199    5.1559   -2.1894  -7.6839    5.1335   -2.5359  -7.6525    5.1166   -2.8848
  -7.6180    5.1025   -3.2315  -7.5834    5.0885   -3.5777  -7.5483    5.0735   -3.9250
  -7.5127    5.0578   -4.2706  -7.4837    5.0460   -4.6228  -7.4535    5.0340   -4.9754
  -7.4300    5.0183   -5.3271  -7.4057    5.0033   -5.6745  -7.3885    4.9833   -6.0335
  -7.3730    4.9655   -6.3894  -7.3428    4.9584   -6.7456  -7.3299    4.9447   -7.1023
  -7.3139    4.9303   -7.4612  -7.3008    4.9184   -7.8230  -7.2857    4.9047   -8.1848
  -7.2633    4.8998   -8.5476  -7.2434    4.8932   -8.9112  -7.2173    4.8942   -9.2738
  -7.1989    4.8866   -9.6401  -7.1794    4.8834  -10.0071  -7.1660    4.8792  -10.3754
  -7.1565    4.8708  -10.7433  -7.1313    4.8778  -11.1074  -7.1256    4.8679  -11.4762
  -7.1135    4.8651  -11.8438  -7.1119    4.8552  -12.2099  -7.1043    4.8501  -12.5746
  -7.1111    4.8340  -12.9347  -7.1242    4.8120  -13.2862  -7.1370    4.7949  -13.6274
  -7.1326    4.7390  -13.8781  -5.7986    9.2681    0.2653  -5.8969    9.2846    0.5339
  -5.9999    9.2555    0.8079  -6.0967    9.1640    1.0653  -6.1901    9.0169    1.2956
  -6.2965    8.8067    1.4781  -6.4108    8.5582    1.6153  -6.5270    8.2897    1.7086
  -6.6361    8.0018    1.7511  -6.7394    7.7143    1.7312  -6.8499    7.4231    1.6996
  -6.9620    7.1395    1.6242  -7.0724    6.8711    1.5045  -7.1704    6.6074    1.3428
  -7.2601    6.3621    1.1629  -7.3532    6.1271    0.9561  -7.4293    5.9188    0.7177
  -7.4852    5.7358    0.4493  -7.5358    5.5696    0.1615  -7.5795    5.4281   -0.1344
  -7.6142    5.3067   -0.4445  -7.6354    5.2062   -0.7677  -7.6395    5.1334   -1.1002
  -7.6282    5.0784   -1.4367  -7.6107    5.0343   -1.7742  -7.5851    5.0025   -2.1156
  -7.5535    4.9790   -2.4615  -7.5197    4.9581   -2.8086  -7.4866    4.9455   -3.1536
  -7.4527    4.9336   -3.5010  -7.4171    4.9199   -3.8514  -7.3843    4.9029   -4.2061
  -7.3533    4.8876   -4.5605  -7.3264    4.8743   -4.9123  -7.3029    4.8613   -5.2651
  -7.2745    4.8463   -5.6195  -7.2602    4.8270   -5.9726  -7.2416    4.8116   -6.3278
  -7.2116    4.8096   -6.6860  -7.1973    4.7930   -7.0437  -7.1792    4.7810   -7.4026
  -7.1624    4.7686   -7.7609  -7.1409    4.7644   -8.1215  -7.1201    4.7580   -8.4826
  -7.0973    4.7530   -8.8447  -7.0762    4.7478   -9.2080  -7.0546    4.7459   -9.5707
  -7.0355    4.7409   -9.9330  -7.0186    4.7375  -10.2958  -7.0123    4.7260  -10.6585
  -6.9934    4.7262  -11.0204  -6.9770    4.7245  -11.3804  -6.9730    4.7132  -11.7384
  -6.9769    4.6953  -12.0934  -6.9762    4.6813  -12.4441  -6.9842    4.6583  -12.7869
  -6.9967    4.6334  -13.1180  -6.9994    4.5808  -13.3874  -6.9883    4.5135  -13.6183
  -5.5504    9.3041    0.2805  -5.6505    9.3054    0.5541  -5.7463    9.2501    0.8216
  -5.8459    9.1379    1.0685  -5.9479    8.9861    1.3029  -6.0499    8.7724    1.4825
  -6.1659    8.5257    1.6201  -6.2819    8.2531    1.7131  -6.3931    7.9679    1.7552
  -6.4987    7.6755    1.7498  -6.6089    7.3934    1.7122  -6.7233    7.1073    1.6406
  -6.8302    6.8283    1.5278  -6.9344    6.5722    1.3817  -7.0243    6.3163    1.2005
  -7.1171    6.0835    0.9984  -7.2006    5.8666    0.7699  -7.2673    5.6751    0.5028
  -7.3197    5.5070    0.2200  -7.3749    5.3484   -0.0681  -7.4210    5.2127   -0.3753
  -7.4458    5.1020   -0.6945  -7.4579    5.0223   -1.0244  -7.4637    4.9548   -1.3572
  -7.4587    4.8999   -1.6957  -7.4436    4.8546   -2.0390  -7.4177    4.8279   -2.3849
  -7.3857    4.8060   -2.7317  -7.3507    4.7911   -3.0798  -7.3212    4.7757   -3.4310
  -7.2865    4.7655   -3.7809  -7.2600    4.7467   -4.1344  -7.2311    4.7275   -4.4840
  -7.2026    4.7141   -4.8338  -7.1686    4.7075   -5.1869  -7.1489    4.6881   -5.5385
  -7.1233    4.6784   -5.8944  -7.1042    4.6633   -6.2526  -7.0786    4.6595   -6.6096
  -7.0613    4.6448   -6.9681  -7.0374    4.6351   -7.3264  -7.0199    4.6256   -7.6878
  -6.9975    4.6206   -8.0489  -6.9769    4.6143   -8.4072  -6.9503    4.6127   -8.7646
  -6.9272    4.6074   -9.1212  -6.9084    4.6026   -9.4800  -6.8913    4.5969   -9.8394
  -6.8772    4.5877  -10.1975  -6.8626    4.5832  -10.5545  -6.8441    4.5796  -10.9078
  -6.8411    4.5651  -11.2591  -6.8325    4.5535  -11.6073  -6.8345    4.5325  -11.9498
  -6.8399    4.5081  -12.2853  -6.8495    4.4779  -12.6093  -6.8473    4.4336  -12.8905
  -6.8530    4.3687  -13.1388  -6.8375    4.2898  -13.3572  -5.3100    9.3547    0.2838
  -5.4039    9.3245    0.5631  -5.4982    9.2483    0.8229  -5.5967    9.1275    1.0705
  -5.7026    8.9602    1.2936  -5.8068    8.7510    1.4946  -5.9195    8.4978    1.6217
  -6.0318    8.2267    1.7070  -6.1433    7.9424    1.7536  -6.2524    7.6497    1.7590
  -6.3671    7.3612    1.7227  -6.4810    7.0765    1.6578  -6.5912    6.7917    1.5588
  -6.7001    6.5221    1.4166  -6.7910    6.2757    1.2401  -6.8822    6.0460    1.0421
  -6.9740    5.8129    0.8177  -7.0424    5.6165    0.5564  -7.1043    5.4399    0.2793
  -7.1621    5.2778   -0.0027  -7.2150    5.1292   -0.3003  -7.2502    5.0149   -0.6219
  -7.2724    4.9189   -0.9478  -7.2914    4.8377   -1.2808  -7.2977    4.7721   -1.6183
  -7.2982    4.7142   -1.9577  -7.2736    4.6824   -2.3046  -7.2459    4.6596   -2.6515
  -7.2122    4.6449   -2.9967  -7.1809    4.6277   -3.3428  -7.1494    4.6159   -3.6944
  -7.1222    4.5962   -4.0426  -7.0943    4.5769   -4.3967  -7.0657    4.5649   -4.7523
  -7.0412    4.5458   -5.1081  -7.0130    4.5380   -5.4630  -6.9939    4.5226   -5.8180
  -6.9697    4.5135   -6.1745  -6.9448    4.5075   -6.5324  -6.9213    4.4990   -6.8887
  -6.9012    4.4853   -7.2495  -6.8724    4.4871   -7.6070  -6.8667    4.4631   -7.9589
  -6.8328    4.4688   -8.3138  -6.8055    4.4653   -8.6661  -6.7811    4.4628   -9.0202
  -6.7655    4.4531   -9.3764  -6.7441    4.4495   -9.7298  -6.7251    4.4460  -10.0814
  -6.7078    4.4403  -10.4281  -6.7046    4.4211  -10.7746  -6.6956    4.4066  -11.1163
  -6.6964    4.3839  -11.4534  -6.6912    4.3639  -11.7833  -6.6986    4.3294  -12.1021
  -6.7070    4.2801  -12.3885  -6.7089    4.2231  -12.6509  -6.7109    4.1489  -12.8865
  -6.6981    4.0591  -13.0932  -5.0655    9.3865    0.2875  -5.1572    9.3469    0.5675
  -5.2506    9.2519    0.8315  -5.3537    9.1242    1.0838  -5.4559    8.9401    1.2934
  -5.5622    8.7360    1.5014  -5.6737    8.4736    1.6113  -5.7844    8.2052    1.7007
  -5.8992    7.9251    1.7574  -6.0068    7.6325    1.7685  -6.1196    7.3380    1.7354
  -6.2380    7.0455    1.6667  -6.3513    6.7681    1.5840  -6.4595    6.4911    1.4539
  -6.5540    6.2353    1.2773  -6.6523    5.9947    1.0846  -6.7407    5.7678    0.8609
  -6.8125    5.5695    0.6128  -6.8833    5.3788    0.3490  -6.9501    5.2075    0.0603
  -7.0078    5.0530   -0.2292  -7.0558    4.9270   -0.5416  -7.0894    4.8183   -0.8698
  -7.1119    4.7270   -1.2026  -7.1241    4.6536   -1.5368  -7.1303    4.5943   -1.8790
  -7.1222    4.5477   -2.2192  -7.1047    4.5094   -2.5634  -7.0723    4.5000   -2.9106
  -7.0414    4.4798   -3.2605  -7.0101    4.4651   -3.6115  -6.9792    4.4519   -3.9645
  -6.9488    4.4420   -4.3195  -6.9269    4.4166   -4.6730  -6.9037    4.3979   -5.0285
  -6.8779    4.3844   -5.3829  -6.8505    4.3784   -5.7373  -6.8314    4.3647   -6.0906
  -6.8093    4.3587   -6.4477  -6.7804    4.3557   -6.8010  -6.7520    4.3498   -7.1564
  -6.7232    4.3421   -7.5076  -6.7045    4.3354   -7.8618  -6.6769    4.3346   -8.2110
  -6.6467    4.3358   -8.5600  -6.6219    4.3255   -8.9089  -6.6115    4.3119   -9.2569
  -6.5917    4.3052   -9.6037  -6.5667    4.3039   -9.9449  -6.5633    4.2827  -10.2866
  -6.5483    4.2701  -10.6246  -6.5508    4.2412  -10.9563  -6.5468    4.2172  -11.2815
  -6.5603    4.1765  -11.5943  -6.5620    4.1325  -11.8863  -6.5666    4.0772  -12.1577
  -6.5685    4.0104  -12.4067  -6.5592    3.9331  -12.6313  -6.5461    3.8377  -12.8291
  -4.8140    9.4265    0.2922  -4.9147    9.3667    0.5714  -5.0034    9.2662    0.8398
  -5.1082    9.1274    1.0868  -5.2102    8.9397    1.3082  -5.3209    8.7101    1.4869
  -5.4253    8.4571    1.6093  -5.5358    8.1846    1.7024  -5.6512    7.9055    1.7583
  -5.7647    7.6117    1.7739  -5.8768    7.3144    1.7493  -5.9923    7.0318    1.6863
  -6.1111    6.7428    1.6003  -6.2175    6.4598    1.4796  -6.3203    6.1999    1.3132
  -6.4153    5.9487    1.1190  -6.5018    5.7297    0.8917  -6.5837    5.5178    0.6534
  -6.6600    5.3234    0.4003  -6.7320    5.1447    0.1304  -6.7956    4.9834   -0.1651
  -6.8540    4.8455   -0.4724  -6.8954    4.7299   -0.7979  -6.9240    4.6299   -1.1241
  -6.9410    4.5439   -1.4567  -6.9525    4.4816   -1.7942  -6.9605    4.4178   -2.1359
  -6.9538    4.3703   -2.4783  -6.9302    4.3499   -2.8290  -6.9018    4.3328   -3.1809
  -6.8716    4.3174   -3.5326  -6.8358    4.3078   -3.8850  -6.8037    4.2987   -4.2371
  -6.7827    4.2811   -4.5899  -6.7557    4.2607   -4.9410  -6.7303    4.2457   -5.2957
  -6.7008    4.2410   -5.6470  -6.6781    4.2309   -5.9993  -6.6540    4.2263   -6.3515
  -6.6248    4.2211   -6.7032  -6.5957    4.2208   -7.0552  -6.5708    4.2087   -7.4044
  -6.5417    4.2053   -7.7519  -6.5172    4.1987   -8.0989  -6.4905    4.1941   -8.4438
  -6.4654    4.1885   -8.7841  -6.4439    4.1809   -9.1219  -6.4307    4.1654   -9.4619
  -6.4169    4.1503   -9.7989  -6.4158    4.1239  -10.1314  -6.4085    4.1026  -10.4592
  -6.4047    4.0714  -10.7796  -6.3938    4.0453  -11.0919  -6.3961    3.9991  -11.3866
  -6.4066    3.9428  -11.6611  -6.4102    3.8806  -11.9212  -6.4082    3.8065  -12.1605
  -6.4030    3.7195  -12.3741  -6.3900    3.6193  -12.5695  -4.5592    9.4477    0.2867
  -4.6659    9.3777    0.5735  -4.7616    9.2764    0.8409  -4.8632    9.1276    1.0898
  -4.9625    8.9434    1.3106  -5.0649    8.6997    1.4756  -5.1743    8.4431    1.6160
  -5.2783    8.1665    1.7121  -5.3942    7.8835    1.7649  -5.5173    7.5983    1.7852
  -5.6292    7.3009    1.7637  -5.7455    7.0096    1.7168  -5.8625    6.7222    1.6148
  -5.9680    6.4464    1.5027  -6.0777    6.1800    1.3455  -6.1699    5.9231    1.1500
  -6.2624    5.6989    0.9335  -6.3484    5.4794    0.7018  -6.4313    5.2807    0.4512
  -6.5049    5.0961    0.1793  -6.5755    4.9239   -0.1100  -6.6418    4.7776   -0.4155
  -6.6917    4.6541   -0.7256  -6.7292    4.5395   -1.0468  -6.7537    4.4434   -1.3723
  -6.7738    4.3687   -1.7055  -6.7861    4.3047   -2.0426  -6.7861    4.2548   -2.3902
  -6.7663    4.2251   -2.7428  -6.7542    4.1897   -3.0931  -6.7231    4.1777   -3.4417
  -6.6927    4.1604   -3.7926  -6.6601    4.1548   -4.1402  -6.6273    4.1499   -4.4918
  -6.6055    4.1318   -4.8472  -6.5802    4.1133   -5.1969  -6.5485    4.1073   -5.5484
  -6.5194    4.1020   -5.8986  -6.4926    4.0972   -6.2462  -6.4670    4.0939   -6.5951
  -6.4413    4.0816   -6.9422  -6.4180    4.0707   -7.2880  -6.3807    4.0740   -7.6314
  -6.3580    4.0591   -7.9697  -6.3325    4.0521   -8.3055  -6.2956    4.0552   -8.6427
  -6.2768    4.0489   -8.9787  -6.2777    4.0127   -9.3091  -6.2715    3.9869   -9.6378
  -6.2656    3.9615   -9.9617  -6.2666    3.9271  -10.2779  -6.2642    3.8928  -10.5876
  -6.2497    3.8583  -10.8837  -6.2434    3.8119  -11.1648  -6.2574    3.7458  -11.4297
  -6.2707    3.6737  -11.6749  -6.2581    3.6008  -11.9093  -6.2534    3.5036  -12.1228
  -6.2536    3.3920  -12.3035  -4.3184    9.4832    0.2917  -4.4110    9.3891    0.5686
  -4.5097    9.2927    0.8427  -4.6103    9.1269    1.0827  -4.7107    8.9404    1.2979
  -4.8106    8.6940    1.4729  -4.9179    8.4395    1.6067  -5.0290    8.1559    1.7088
  -5.1367    7.8692    1.7675  -5.2611    7.5815    1.7828  -5.3766    7.2862    1.7779
  -5.4932    6.9884    1.7379  -5.6049    6.6984    1.6380  -5.7185    6.4252    1.5118
  -5.8310    6.1638    1.3643  -5.9266    5.9108    1.1775  -6.0246    5.6710    0.9742
  -6.1173    5.4445    0.7517  -6.2072    5.2384    0.5007  -6.2835    5.0480    0.2331
[truncated: 2,137,883 more chars]
