# Supplementary material for: An in-silico benchmark for the tricuspid heart valve – Geometry, finite element mesh, Abaqus simulation, and result data set
Source: Data Brief. 2021 Dec 2;39:107664. doi: 10.1016/j.dib.2021.107664 (PMC8668829; doi:10.1016/j.dib.2021.107664)
Supplement: Supplementary Data S1 — Supplementary Raw Research Data. This is open data under the CC BY license http://creativecommons.org/licenses/by/4.0/ [file mmc1.zip › DataInBrief_TricuspidValveBenchmark/ParaView_Visualization/00_run_Model_Frame4.vtk]

# vtk DataFile Version 3.0
vtk output
ASCII
DATASET UNSTRUCTURED_GRID
POINTS 19279 float
  -3.8614    0.4490   -9.0753 -15.0000   -0.0000    0.0000  15.0000    0.0000   -0.0000
  14.4920   -1.5027  -12.8061  -3.9210    0.5663   -8.8621  -4.0175    0.5919   -8.6394
  -4.1014    0.6374   -8.4134  -4.1780    0.6812   -8.1869  -4.2287    0.7337   -7.9549
  -4.2631    0.7916   -7.7137  -4.2950    0.8467   -7.4624  -4.3022    0.8995   -7.2067
  -4.3110    0.9543   -6.9486  -4.3146    1.0120   -6.6986  -4.3165    1.0577   -6.4381
  -4.3062    1.0954   -6.1629  -4.3019    1.1447   -5.8955  -4.3043    1.1930   -5.6232
  -4.3042    1.2392   -5.3516  -4.3004    1.2847   -5.0694  -4.2871    1.3306   -4.7874
  -4.2800    1.3799   -4.5092  -4.2977    1.4031   -4.2280  -4.3126    1.4374   -3.9380
  -4.3628    1.4508   -3.6588  -4.4196    1.4529   -3.3790  -4.4950    1.4555   -3.0903
  -4.5943    1.4481   -2.7933  -4.7073    1.4387   -2.5045  -4.8494    1.4118   -2.2263
  -4.9931    1.3847   -1.9427  -5.1515    1.3593   -1.6667  -5.3285    1.3299   -1.3949
  -5.5175    1.2834   -1.1404  -5.7248    1.2401   -0.8872  -5.9370    1.2001   -0.6328
  -6.1693    1.1630   -0.3866  -6.4121    1.1199   -0.1501  -6.6781    1.0705    0.0679
  -6.9605    1.0176    0.2749  -7.2498    0.9646    0.4746  -7.5540    0.9118    0.6510
  -7.8680    0.8578    0.8085  -8.1925    0.8065    0.9531  -8.5287    0.7532    1.0763
  -8.8656    0.7047    1.1969  -9.2114    0.6459    1.2824  -9.5644    0.5928    1.3419
  -9.9193    0.5448    1.3957 -10.2758    0.4923    1.4267 -10.6369    0.4456    1.4385
 -10.9973    0.4003    1.4308 -11.3543    0.3481    1.3960 -11.7121    0.2999    1.3623
 -12.0694    0.2556    1.3034 -12.4193    0.2131    1.2129 -12.7626    0.1756    1.1084
 -13.0910    0.1388    0.9660 -13.4195    0.1084    0.8223 -13.7470    0.0841    0.6775
 -14.0660    0.0536    0.5139 -14.3749    0.0298    0.3444 -14.6897    0.0154    0.1751
 -14.9945   -0.2506   -0.0000 -14.9783   -0.5008    0.0000 -14.9517   -0.7500    0.0000
 -14.9151   -0.9980    0.0000 -14.8689   -1.2444    0.0000 -14.8134   -1.4889    0.0000
 -14.7492   -1.7312    0.0000 -14.6765   -1.9711    0.0000 -14.5957   -2.2084    0.0000
 -14.5072   -2.4429    0.0000 -14.4114   -2.6746    0.0000 -14.3086   -2.9032    0.0000
 -14.1992   -3.1287    0.0000 -14.0833   -3.3510    0.0000 -13.9613   -3.5700    0.0000
 -13.8334   -3.7857    0.0000 -13.7000   -3.9979    0.0000 -13.5611   -4.2066    0.0000
 -13.4170   -4.4117    0.0000 -13.2678   -4.6132    0.0000 -13.1138   -4.8110    0.0000
 -12.9552   -5.0051    0.0000 -12.7919   -5.1953    0.0000 -12.6242   -5.3817    0.0000
 -12.4522   -5.5640    0.0000 -12.2760   -5.7423    0.0000 -12.0956   -5.9164    0.0000
 -11.9112   -6.0863    0.0000 -11.7230   -6.2518    0.0000 -11.5310   -6.4131    0.0000
 -11.3355   -6.5699    0.0000 -11.1365   -6.7224    0.0000 -10.9343   -6.8706    0.0000
 -10.7290   -7.0145    0.0000 -10.5208   -7.1540    0.0000 -10.3097   -7.2893    0.0000
 -10.0960   -7.4204    0.0000  -9.8799   -7.5474    0.0000  -9.6613   -7.6702    0.0000
  -9.4406   -7.7890    0.0000  -9.2178   -7.9039    0.0000  -8.9930   -8.0149    0.0000
  -8.7664   -8.1221    0.0000  -8.5381   -8.2257    0.0000  -8.3082   -8.3256    0.0000
  -8.0768   -8.4220    0.0000  -7.8440   -8.5150    0.0000  -7.6099   -8.6047    0.0000
  -7.3746   -8.6912    0.0000  -7.1382   -8.7746    0.0000  -6.9007   -8.8550    0.0000
  -6.6623   -8.9324    0.0000  -6.4230   -9.0070    0.0000  -6.1828   -9.0789    0.0000
  -5.9418   -9.1480    0.0000  -5.7001   -9.2143    0.0000  -5.4576   -9.2779    0.0000
  -5.2143   -9.3387    0.0000  -4.9705   -9.3968    0.0000  -4.7259   -9.4520    0.0000
  -4.4808   -9.5045    0.0000  -4.2351   -9.5542    0.0000  -3.9888   -9.6010    0.0000
  -3.7420   -9.6451    0.0000  -3.4948   -9.6864    0.0000  -3.2470   -9.7248    0.0000
  -2.9989   -9.7605    0.0000  -2.7504   -9.7933    0.0000  -2.5015   -9.8233    0.0000
  -2.2522   -9.8505    0.0000  -2.0027   -9.8748    0.0000  -1.7530   -9.8963    0.0000
  -1.5030   -9.9149   -0.0000  -1.2528   -9.9307    0.0000  -1.0024   -9.9436   -0.0000
  -0.7519   -9.9537    0.0000  -0.5013   -9.9609    0.0000  -0.2507   -9.9652    0.0000
  -0.0000   -9.9667    0.0000   0.2507   -9.9652   -0.0000   0.5013   -9.9609    0.0000
   0.7519   -9.9537    0.0000   1.0024   -9.9436    0.0000   1.2528   -9.9307    0.0000
   1.5030   -9.9149   -0.0000   1.7530   -9.8963    0.0000   2.0027   -9.8748    0.0000
   2.2522   -9.8505   -0.0000   2.5015   -9.8233    0.0000   2.7504   -9.7933    0.0000
   2.9989   -9.7605    0.0000   3.2470   -9.7248    0.0000   3.4948   -9.6864    0.0000
   3.7420   -9.6451    0.0000   3.9888   -9.6010    0.0000   4.2351   -9.5542    0.0000
   4.4808   -9.5045    0.0000   4.7259   -9.4520    0.0000   4.9705   -9.3968    0.0000
   5.2143   -9.3387    0.0000   5.4576   -9.2779    0.0000   5.7001   -9.2143    0.0000
   5.9418   -9.1480    0.0000   6.1828   -9.0789    0.0000   6.4230   -9.0070    0.0000
   6.6623   -8.9324    0.0000   6.9007   -8.8550    0.0000   7.1382   -8.7746    0.0000
   7.3746   -8.6912    0.0000   7.6099   -8.6047    0.0000   7.8440   -8.5150    0.0000
   8.0768   -8.4220    0.0000   8.3082   -8.3256    0.0000   8.5381   -8.2257    0.0000
   8.7664   -8.1221    0.0000   8.9930   -8.0149    0.0000   9.2178   -7.9039    0.0000
   9.4406   -7.7890    0.0000   9.6613   -7.6702    0.0000   9.8799   -7.5474    0.0000
  10.0960   -7.4204    0.0000  10.3097   -7.2893    0.0000  10.5208   -7.1540    0.0000
  10.7290   -7.0145    0.0000  10.9343   -6.8706    0.0000  11.1365   -6.7225    0.0000
  11.3355   -6.5699    0.0000  11.5310   -6.4131    0.0000  11.7230   -6.2518    0.0000
  11.9112   -6.0863    0.0000  12.0956   -5.9164    0.0000  12.2760   -5.7423    0.0000
  12.4522   -5.5640    0.0000  12.6242   -5.3817    0.0000  12.7919   -5.1953    0.0000
  12.9552   -5.0051    0.0000  13.1138   -4.8110    0.0000  13.2678   -4.6132    0.0000
  13.4170   -4.4117    0.0000  13.5611   -4.2066    0.0000  13.6999   -3.9979    0.0000
  13.8334   -3.7857    0.0000  13.9613   -3.5700    0.0000  14.0833   -3.3510    0.0000
  14.1992   -3.1287    0.0000  14.3086   -2.9032    0.0000  14.4114   -2.6746    0.0000
  14.5072   -2.4429    0.0000  14.5957   -2.2084    0.0000  14.6765   -1.9711    0.0000
  14.7492   -1.7312    0.0000  14.8134   -1.4889    0.0000  14.8689   -1.2444    0.0000
  14.9151   -0.9980    0.0000  14.9517   -0.7500    0.0000  14.9783   -0.5008    0.0000
  14.9945   -0.2506   -0.0000  15.3012   -0.0566   -0.0486  15.5531   -0.0386   -0.0186
  15.7911   -0.0584    0.0608  15.9842   -0.0605    0.1874  16.1388   -0.0649    0.3846
  16.2085   -0.0545    0.6219  16.2460   -0.0318    0.8458  16.2035   -0.0126    1.0769
  16.0509    0.0582    1.2586  15.8107    0.1544    1.2939  15.5937    0.1873    1.1399
  15.4444    0.1770    0.8945  15.3767    0.1099    0.6343  15.3054    0.0413    0.3742
  15.2454    0.0066    0.1007  15.1829    0.0021   -0.1894  15.1359    0.0022   -0.4743
  15.0895   -0.0253   -0.7535  15.0499   -0.0225   -1.0304  14.9959   -0.0330   -1.3224
  14.9460   -0.0578   -1.6065  14.9000   -0.0571   -1.9043  14.8635   -0.0832   -2.2022
  14.8369   -0.0901   -2.5047  14.8110   -0.0999   -2.8047  14.7764   -0.1221   -3.1073
  14.7424   -0.1570   -3.4074  14.7039   -0.1668   -3.7025  14.6785   -0.1951   -4.0048
  14.6501   -0.2249   -4.3116  14.6182   -0.2197   -4.6157  14.5967   -0.2312   -4.9165
  14.5749   -0.2526   -5.2183  14.5490   -0.2667   -5.5210  14.5386   -0.2928   -5.8254
  14.5217   -0.3115   -6.1323  14.5076   -0.3130   -6.4345  14.4982   -0.3344   -6.7354
  14.4907   -0.3705   -7.0371  14.4790   -0.3912   -7.3382  14.4606   -0.4096   -7.6403
  14.4583   -0.4402   -7.9433  14.4605   -0.4625   -8.2428  14.4495   -0.4919   -8.5389
  14.4348   -0.5129   -8.8392  14.4248   -0.5410   -9.1281  14.4301   -0.5938   -9.4132
  14.4257   -0.6393   -9.6974  14.4239   -0.6669   -9.9806  14.4245   -0.7212  -10.2552
  14.4163   -0.7631  -10.5265  14.4032   -0.8021  -10.7981  14.4067   -0.8627  -11.0647
  14.4194   -0.9272  -11.3207  14.4275   -0.9965  -11.5791  14.4290   -1.0679  -11.8462
  14.4351   -1.1520  -12.1065  14.4475   -1.2385  -12.3650  14.4629   -1.3517  -12.6094
  14.1999   -1.5143  -12.7853  13.9700   -1.3535  -12.8536  13.9422   -1.0950  -12.9637
  13.9286   -0.8512  -13.0306  13.7596   -0.6937  -13.1269  13.5395   -0.6422  -13.2248
  13.3104   -0.5801  -13.3309  13.1550   -0.4021  -13.4893  12.9306   -0.3269  -13.6361
  12.6816   -0.3197  -13.8035  12.4516   -0.2148  -13.9751  12.1921   -0.1781  -14.1935
  11.9241   -0.2133  -14.4149  11.6783   -0.1768  -14.7057  11.3903   -0.1521  -14.4356
  11.0902   -0.1480  -14.1903  10.8018   -0.1012  -13.9351  10.5198   -0.0603  -13.6761
  10.2320   -0.0618  -13.4247   9.9618    0.0026  -13.1610   9.6828    0.0318  -12.9091
   9.4270    0.1022  -12.6404   9.1540    0.1231  -12.3859   8.9179    0.1971  -12.1062
   8.6668    0.2379  -11.8403   8.4488    0.3043  -11.5463   8.2060    0.3425  -11.2738
   8.0088    0.4030  -10.9597   7.8375    0.4322  -10.6346   7.6438    0.4547  -10.3309
   7.4615    0.4573  -10.0185   7.2101    0.4841   -9.7677   7.0081    0.4911   -9.4732
   6.7605    0.5185   -9.2320   6.5446    0.5313   -8.9409   6.3599    0.5105   -8.6378
   6.1641    0.4774   -8.3401   5.9066    0.4702   -8.1096   5.7443    0.4246   -7.8112
   5.5958    0.3220   -7.5157   5.3838    0.2676   -7.2547   5.1344    0.2686   -7.0238
   4.8203    0.3062   -6.8643   4.6281    0.2486   -6.5684   4.3562    0.2082   -6.3354
   4.0799    0.1526   -6.1402   3.7907    0.0720   -5.9524   3.4829    0.0222   -5.8183
   3.1714   -0.0536   -5.6894   2.8446   -0.1550   -5.5641   2.4920   -0.1610   -5.5211
   2.1754   -0.2736   -5.4463   1.8391   -0.3489   -5.4066   1.4849   -0.3457   -5.4293
   1.1383   -0.3806   -5.4577   0.7965   -0.3660   -5.5325   0.4577   -0.3565   -5.6356
   0.1324   -0.3355   -5.7525  -0.1720   -0.2858   -5.9252  -0.4757   -0.2993   -6.1084
  -0.7353   -0.2461   -6.3634  -0.9650   -0.2381   -6.6534  -1.1512   -0.2718   -6.9310
  -1.4030   -0.3338   -7.1990  -1.6472   -0.4483   -7.4465  -1.7864   -0.5138   -7.7819
  -1.8617   -0.6151   -8.1351  -1.9629   -0.7547   -8.4439  -2.1480   -0.8912   -8.7248
  -2.4179   -1.0426   -8.9180  -2.5822   -1.2189   -9.2039  -2.7609   -1.3958   -9.4641
  -2.9229   -1.6027   -9.7268  -3.1118   -1.8175   -9.9562  -3.2877   -2.0329  -10.1828
  -3.4465   -2.2529  -10.4251  -3.5825   -2.4806  -10.6754  -3.7410   -2.7085  -10.9038
  -3.8896   -2.9461  -11.1455  -3.9518   -3.1674  -11.4393  -4.0788   -3.4147  -11.6801
  -4.1645   -3.6514  -11.9475  -4.1912   -3.8826  -12.2443  -4.2458   -4.1347  -12.5227
  -4.3354   -4.3921  -12.7876  -4.4171   -4.6520  -13.0530  -4.4639   -4.9179  -13.3207
  -4.5170   -5.1865  -13.5897  -4.5613   -5.4598  -13.8598  -4.6337   -5.7331  -14.1264
  -4.6722   -6.0125  -14.3933  -4.7444   -6.2784  -14.6750  -4.7461   -6.5412  -14.4118
  -4.7987   -6.8061  -14.1865  -4.8656   -7.0530  -13.9824  -4.9891   -7.2453  -13.8099
  -5.2341   -7.2254  -13.6938  -5.3889   -7.0412  -13.5718  -5.3610   -6.7818  -13.4919
  -5.2472   -6.5650  -13.4882  -5.0884   -6.3790  -13.4624  -4.9219   -6.2231  -13.4892
  -4.7203   -6.1336  -13.5076  -4.7033   -5.8866  -13.5229  -4.7173   -5.6202  -13.5632
  -4.9124   -5.5411  -13.5749  -5.1340   -5.7228  -13.5790  -5.3486   -5.8594  -13.5422
  -5.4123   -6.0936  -13.5631  -5.3774   -6.3416  -13.5926  -5.4301   -6.5916  -13.6230
  -5.4487   -6.8533  -13.7007  -5.6201   -7.0696  -13.7473  -5.8730   -7.0864  -13.8742
  -6.0082   -6.9190  -14.0295  -6.0287   -6.6906  -14.2196  -5.9888   -6.4372  -14.4410
  -5.7948   -6.2497  -14.6959  -5.6445   -6.0310  -14.4135  -5.4504   -5.8377  -14.1436
  -5.2870   -5.6278  -13.8689  -5.0956   -5.4539  -13.5877  -4.9150   -5.2711  -13.3089
  -4.7262   -5.1081  -13.0294  -4.5632   -4.9338  -12.7429  -4.4737   -4.6928  -12.4752
  -4.3932   -4.4763  -12.2196  -4.3041   -4.2460  -11.9629  -4.2081   -4.0392  -11.6986
  -4.0919   -3.8344  -11.4380  -4.0164   -3.6196  -11.1774  -3.9105   -3.4231  -10.9404
  -3.8297   -3.2203  -10.7028  -3.6930   -3.0164  -10.4738  -3.6760   -2.8178  -10.2502
  -3.4834   -2.6619  -10.0587  -3.3669   -2.4782   -9.8585  -3.2610   -2.2915   -9.6496
  -3.1348   -2.1086   -9.4836  -3.0023   -1.9259   -9.3129  -2.8573   -1.7704   -9.1490
  -2.7318   -1.5924   -9.0032  -2.5898   -1.4300   -8.8568  -2.4829   -1.2742   -8.7078
  -2.3713   -1.1059   -8.5976  -2.2447   -0.9209   -8.5307  -2.1346   -0.6986   -8.4461
  -1.9835   -0.4891   -8.3155  -1.9834   -0.2517   -8.1684  -2.1127   -0.0142   -8.0871
  -2.3167    0.1628   -8.0896  -2.5295    0.2690   -8.2407  -2.7172    0.2410   -8.4577
  -2.9334    0.2499   -8.6148  -3.1512    0.3536   -8.7372  -3.3900    0.3730   -8.8635
  -3.6171    0.4317   -8.9726  -4.0247    0.6284   -9.1958  -4.2086    0.7817   -9.3191
  -4.4008    0.9098   -9.4557  -4.5800    1.0610   -9.6054  -4.7550    1.2159   -9.7555
  -4.9358    1.3626   -9.9147  -5.0608    1.5638  -10.0892  -5.2308    1.7363  -10.2657
  -5.4269    1.9019  -10.4454  -5.5223    2.1402  -10.6573  -5.6873    2.3412  -10.8602
  -5.8219    2.5503  -11.0699  -5.9382    2.7747  -11.2873  -6.1006    2.9823  -11.5196
  -6.2512    3.1709  -11.7449  -6.3848    3.3958  -11.9849  -6.5262    3.6138  -12.2342
  -6.7019    3.8095  -12.4859  -6.8199    4.0659  -12.7247  -6.9908    4.2500  -12.9822
  -7.1388    4.4820  -13.2378  -7.3079    4.6991  -13.4950  -7.4606    4.9297  -13.7550
  -7.6183    5.1583  -14.0153  -7.8024    5.3750  -14.2752  -7.9514    5.5992  -14.5556
  -8.0560    5.8442  -14.2804  -8.1281    6.1201  -14.0634  -8.1641    6.3822  -13.8497
  -8.1563    6.6346  -13.6457  -8.1709    6.8783  -13.4865  -8.3124    7.1059  -13.3943
  -8.2971    7.3341  -13.2599  -8.4168    7.5535  -13.1743  -8.6012    7.7371  -13.1875
  -8.7019    7.9750  -13.1204  -8.6008    8.2164  -13.0165  -8.3494    8.3301  -12.9274
  -8.0574    8.2741  -12.8324  -7.8481    8.0794  -12.7780  -7.9085    7.8315  -12.9057
  -8.0286    7.5996  -12.9837  -8.1932    7.4019  -13.0386  -8.1705    7.1812  -13.1118
  -8.0895    6.9683  -13.2131  -8.0442    6.7488  -13.3236  -8.0098    6.5235  -13.4436
  -7.9628    6.2925  -13.5965  -7.9372    6.0478  -13.7545  -7.8260    5.8152  -13.9453
  -7.6906    5.5704  -14.1499  -7.5043    5.3566  -14.3673  -7.3950    5.1174  -14.6364
  -7.2510    4.8849  -14.3464  -7.1023    4.6437  -14.0789  -6.9477    4.4100  -13.8061
  -6.7894    4.1787  -13.5343  -6.6684    3.9322  -13.2610  -6.5228    3.7102  -12.9977
  -6.3832    3.4762  -12.7273  -6.2176    3.2555  -12.4636  -6.1024    3.0181  -12.1904
  -5.9818    2.7932  -11.9128  -5.8531    2.5694  -11.6418  -5.7304    2.3549  -11.3609
  -5.5564    2.1487  -11.1131  -5.3809    1.9369  -10.8698  -5.1896    1.7393  -10.6294
  -4.9376    1.5773  -10.4145  -4.7239    1.4081  -10.1722  -4.5348    1.2098   -9.9290
  -4.2892    1.0792   -9.6972  -4.0958    0.8937   -9.4552  -3.8542    0.7740   -9.2236
  -3.6176    0.6771   -8.9828  -3.3965    0.5730   -8.7548  -3.1884    0.4519   -8.4943
  -2.9834    0.3365   -8.2546  -2.8253    0.1564   -8.0247  -2.6111   -0.0056   -7.8334
  -2.4962   -0.2540   -7.6641  -2.3442   -0.4658   -7.4907  -2.2375   -0.6913   -7.3418
  -2.1461   -0.9452   -7.2323  -2.0891   -1.2165   -7.1137  -1.9835   -1.4483   -6.9608
  -1.8731   -1.6659   -6.8321  -1.6127   -1.7101   -6.7143  -1.3596   -1.7094   -6.6018
  -1.0973   -1.6700   -6.5213  -0.8762   -1.7028   -6.4139  -0.6374   -1.6340   -6.3587
  -0.3936   -1.6005   -6.2915  -0.1645   -1.5712   -6.2275   0.0799   -1.5026   -6.2088
   0.3048   -1.4257   -6.1553   0.5375   -1.3581   -6.1079   0.7713   -1.3769   -6.1349
   1.0056   -1.3995   -6.2146   1.2405   -1.3241   -6.1136   1.4804   -1.2714   -6.1074
   1.7161   -1.2450   -6.1401   1.9616   -1.1746   -6.1512   2.2050   -1.1165   -6.1870
   2.4591   -1.0636   -6.2481   2.7347   -1.0556   -6.3235   3.0210   -0.9893   -6.3676
   3.3108   -0.9202   -6.4102   3.6409   -0.9134   -6.5264   3.6513   -1.0500   -6.8353
   3.8691   -1.1593   -7.0260   4.0984   -0.9304   -7.0174   4.3431   -0.7420   -6.9239
   4.5960   -0.6490   -7.0578   4.8070   -0.6112   -7.2865   5.0379   -0.5411   -7.4569
   5.2701   -0.5223   -7.6949   5.5367   -0.4119   -7.8478   5.7868   -0.3255   -8.0253
   6.0361   -0.2436   -8.2513   6.2387   -0.2399   -8.5192   6.4698   -0.2263   -8.7448
   6.6905   -0.1918   -8.9939   6.9172   -0.1534   -9.2613   7.1430   -0.1262   -9.5172
   7.3858   -0.0810   -9.7554   7.6105   -0.0798  -10.0236   7.8577   -0.0421  -10.2744
   8.1063   -0.0130  -10.5295   8.3393   -0.0424  -10.7853   8.5898    0.0118  -11.0422
   8.8360   -0.0085  -11.3155   9.0878   -0.0075  -11.5758   9.3419   -0.0048  -11.8500
   9.6089    0.0091  -12.1119   9.8715    0.0216  -12.3730  10.1393   -0.0058  -12.6392
  10.4084   -0.0048  -12.9061  10.6775   -0.0188  -13.1697  10.9484    0.0055  -13.4406
  11.2216   -0.0003  -13.7137  11.4935    0.0059  -13.9896  11.7738   -0.0124  -14.2565
  12.0422    0.0076  -14.5456  12.3056   -0.0390  -14.2762  12.5966   -0.0409  -14.0601
  12.8454   -0.1561  -13.8635  13.1086   -0.1581  -13.7117  13.3662   -0.2261  -13.5531
  13.4987   -0.4516  -13.4069  13.7449   -0.4788  -13.3144  13.9555   -0.5940  -13.2219
  14.1908   -0.6245  -13.1652  14.3936   -0.7361  -13.1102  14.5954   -0.8676  -13.0493
  14.7730   -1.0508  -12.9567  14.7229   -1.3204  -12.8518  14.9945    0.2506   -0.0000
  14.9783    0.5008    0.0000  14.9517    0.7500    0.0000  14.9151    0.9980    0.0000
  14.8689    1.2444    0.0000  14.8134    1.4889    0.0000  14.7492    1.7312    0.0000
  14.6765    1.9711    0.0000  14.5957    2.2084    0.0000  14.5072    2.4429    0.0000
  14.4114    2.6746    0.0000  14.3086    2.9032    0.0000  14.1992    3.1287    0.0000
  14.0833    3.3510    0.0000  13.9613    3.5700    0.0000  13.8334    3.7857    0.0000
  13.7000    3.9979    0.0000  13.5611    4.2066    0.0000  13.4170    4.4117    0.0000
  13.2678    4.6132    0.0000  13.1138    4.8110    0.0000  12.9552    5.0051    0.0000
  12.7919    5.1953    0.0000  12.6242    5.3817    0.0000  12.4522    5.5640    0.0000
  12.2760    5.7423    0.0000  12.0956    5.9164    0.0000  11.9112    6.0863    0.0000
  11.7230    6.2518    0.0000  11.5310    6.4131    0.0000  11.3355    6.5699    0.0000
  11.1365    6.7225    0.0000  10.9343    6.8706    0.0000  10.7290    7.0145    0.0000
  10.5208    7.1540    0.0000  10.3097    7.2893    0.0000  10.0960    7.4204    0.0000
   9.8799    7.5474    0.0000   9.6613    7.6702    0.0000   9.4406    7.7890    0.0000
   9.2178    7.9039    0.0000   8.9930    8.0149    0.0000   8.7664    8.1221    0.0000
   8.5381    8.2257    0.0000   8.3082    8.3256    0.0000   8.0768    8.4220    0.0000
   7.8440    8.5150    0.0000   7.6099    8.6047    0.0000   7.3746    8.6912    0.0000
   7.1382    8.7746    0.0000   6.9007    8.8550    0.0000   6.6623    8.9324    0.0000
   6.4230    9.0070    0.0000   6.1828    9.0789    0.0000   5.9418    9.1480    0.0000
   5.7001    9.2143    0.0000   5.4576    9.2779    0.0000   5.2143    9.3387    0.0000
   4.9705    9.3968    0.0000   4.7259    9.4520    0.0000   4.4808    9.5045    0.0000
   4.2351    9.5542    0.0000   3.9888    9.6010    0.0000   3.7420    9.6451    0.0000
   3.4948    9.6864    0.0000   3.2470    9.7248    0.0000   2.9989    9.7605    0.0000
   2.7504    9.7933    0.0000   2.5015    9.8233    0.0000   2.2522    9.8505   -0.0000
   2.0027    9.8748   -0.0000   1.7530    9.8963   -0.0000   1.5030    9.9149   -0.0000
   1.2528    9.9307   -0.0000   1.0024    9.9436   -0.0000   0.7519    9.9537   -0.0000
   0.5013    9.9609    0.0000   0.2507    9.9652    0.0000   0.0000    9.9667    0.0000
  -0.2507    9.9652    0.0000  -0.5013    9.9609    0.0000  -0.7519    9.9537    0.0000
  -1.0024    9.9436    0.0000  -1.2528    9.9307    0.0000  -1.5030    9.9149    0.0000
  -1.7530    9.8963    0.0000  -2.0027    9.8748    0.0000  -2.2522    9.8505    0.0000
  -2.5015    9.8233    0.0000  -2.7504    9.7933    0.0000  -2.9989    9.7605    0.0000
  -3.2470    9.7248    0.0000  -3.4948    9.6864    0.0000  -3.7420    9.6451    0.0000
  -3.9888    9.6010    0.0000  -4.2351    9.5542    0.0000  -4.4808    9.5045    0.0000
  -4.7259    9.4520    0.0000  -4.9705    9.3968    0.0000  -5.2143    9.3387    0.0000
  -5.4576    9.2779    0.0000  -5.7001    9.2143    0.0000  -5.9418    9.1480    0.0000
  -6.1828    9.0789    0.0000  -6.4230    9.0070    0.0000  -6.6623    8.9324    0.0000
  -6.9007    8.8550    0.0000  -7.1382    8.7746    0.0000  -7.3746    8.6912    0.0000
  -7.6099    8.6047    0.0000  -7.8440    8.5150    0.0000  -8.0768    8.4220    0.0000
  -8.3082    8.3256    0.0000  -8.5381    8.2257    0.0000  -8.7664    8.1221    0.0000
  -8.9930    8.0149    0.0000  -9.2178    7.9039    0.0000  -9.4406    7.7890    0.0000
  -9.6613    7.6702    0.0000  -9.8799    7.5474    0.0000 -10.0960    7.4204    0.0000
 -10.3097    7.2893    0.0000 -10.5208    7.1540    0.0000 -10.7290    7.0145    0.0000
 -10.9343    6.8706    0.0000 -11.1365    6.7225    0.0000 -11.3355    6.5699    0.0000
 -11.5310    6.4131    0.0000 -11.7230    6.2518    0.0000 -11.9112    6.0863    0.0000
 -12.0956    5.9164    0.0000 -12.2760    5.7423    0.0000 -12.4522    5.5640    0.0000
 -12.6242    5.3817    0.0000 -12.7919    5.1953    0.0000 -12.9552    5.0051    0.0000
 -13.1138    4.8110    0.0000 -13.2678    4.6132    0.0000 -13.4170    4.4117    0.0000
 -13.5611    4.2066    0.0000 -13.6999    3.9979    0.0000 -13.8334    3.7857    0.0000
 -13.9613    3.5700    0.0000 -14.0833    3.3510    0.0000 -14.1992    3.1287    0.0000
 -14.3086    2.9032    0.0000 -14.4114    2.6746    0.0000 -14.5072    2.4429    0.0000
 -14.5957    2.2084    0.0000 -14.6765    1.9711    0.0000 -14.7492    1.7312    0.0000
 -14.8134    1.4889    0.0000 -14.8689    1.2444    0.0000 -14.9151    0.9980    0.0000
 -14.9517    0.7500    0.0000 -14.9783    0.5008    0.0000 -14.9945    0.2506   -0.0000
  -3.7169    0.4486   -8.7471  -3.8092    0.4720   -8.5225  -3.9195    0.4778   -8.3037
  -3.9936    0.5177   -8.0714  -4.0563    0.5647   -7.8349  -4.1240    0.5997   -7.5903
  -4.1520    0.6519   -7.3400  -4.1622    0.7022   -7.0827  -4.1593    0.7567   -6.8254
  -4.1605    0.8064   -6.5645  -4.1549    0.8567   -6.3073  -4.1470    0.8903   -6.0411
  -4.1503    0.9371   -5.7728  -4.1457    0.9852   -5.4979  -4.1355    1.0378   -5.2258
  -4.1320    1.0776   -4.9525  -4.1316    1.1099   -4.6724  -4.1280    1.1479   -4.4024
  -4.1348    1.1813   -4.1180  -4.1728    1.2097   -3.8419  -4.2250    1.2224   -3.5514
  -4.2948    1.2213   -3.2641  -4.3835    1.2202   -2.9861  -4.4922    1.2082   -2.6916
  -4.6195    1.1890   -2.4073  -4.7495    1.1687   -2.1234  -4.8954    1.1498   -1.8380
  -5.0615    1.1217   -1.5617  -5.2408    1.0853   -1.3051  -5.4383    1.0503   -1.0496
  -5.6420    1.0131   -0.7971  -5.8652    0.9732   -0.5467  -6.1055    0.9340   -0.3067
  -6.3634    0.8885   -0.0805  -6.6385    0.8375    0.1251  -6.9262    0.7901    0.3241
  -7.2165    0.7372    0.5213  -7.5224    0.6904    0.6968  -7.8429    0.6367    0.8490
  -8.1700    0.5824    0.9801  -8.4995    0.5379    1.1058  -8.8398    0.4873    1.2245
  -9.1873    0.4317    1.3053  -9.5399    0.3808    1.3791  -9.8961    0.3312    1.4240
 -10.2552    0.2803    1.4529 -10.6171    0.2328    1.4565 -10.9797    0.1847    1.4388
 -11.3416    0.1346    1.4127 -11.6995    0.0812    1.3533 -12.0545    0.0357    1.2981
 -12.4023   -0.0009    1.2059 -12.7431   -0.0466    1.1005 -13.0773   -0.0849    0.9674
 -13.4103   -0.1136    0.8220 -13.7397   -0.1477    0.6828 -14.0528   -0.1769    0.5165
 -14.3684   -0.2045    0.3425 -14.6842   -0.2280    0.1745  -3.5003    0.3399   -8.6447
  -3.6097    0.3412   -8.4184  -3.7277    0.3430   -8.1951  -3.8066    0.3710   -7.9572
  -3.8881    0.3939   -7.7174  -3.9485    0.4288   -7.4789  -3.9750    0.4854   -7.2368
  -4.0049    0.5142   -6.9751  -4.0091    0.5566   -6.7141  -4.0122    0.6035   -6.4550
  -3.9952    0.6460   -6.1932  -3.9967    0.6837   -5.9266  -3.9891    0.7269   -5.6568
  -3.9882    0.7756   -5.3889  -3.9849    0.8088   -5.1178  -3.9770    0.8532   -4.8429
  -3.9686    0.8847   -4.5649  -3.9614    0.9265   -4.2878  -3.9923    0.9487   -4.0083
  -4.0315    0.9776   -3.7225  -4.0949    0.9800   -3.4383  -4.1728    0.9780   -3.1500
  -4.2819    0.9686   -2.8731  -4.3858    0.9594   -2.5945  -4.5206    0.9420   -2.3166
  -4.6572    0.9200   -2.0338  -4.8073    0.8982   -1.7539  -4.9781    0.8698   -1.4823
  -5.1647    0.8391   -1.2156  -5.3648    0.8082   -0.9692  -5.5868    0.7752   -0.7174
  -5.8136    0.7354   -0.4729  -6.0613    0.6935   -0.2420  -6.3231    0.6475   -0.0249
  -6.5991    0.6035    0.1796  -6.8896    0.5597    0.3699  -7.1826    0.5115    0.5640
  -7.4950    0.4616    0.7337  -7.8167    0.4130    0.8803  -8.1473    0.3604    1.0082
  -8.4801    0.3156    1.1339  -8.8149    0.2711    1.2510  -9.1651    0.2182    1.3345
  -9.5169    0.1680    1.4160  -9.8733    0.1185    1.4644 -10.2337    0.0681    1.4754
 -10.5960    0.0192    1.4636 -10.9550   -0.0261    1.4524 -11.3168   -0.0787    1.4182
 -11.6746   -0.1292    1.3568 -12.0275   -0.1775    1.2733 -12.3787   -0.2176    1.1882
 -12.7216   -0.2615    1.0794 -13.0583   -0.3044    0.9650 -13.3867   -0.3356    0.8210
 -13.7186   -0.3725    0.6770 -14.0387   -0.4095    0.5142 -14.3533   -0.4375    0.3490
 -14.6684   -0.4696    0.1758  -3.2826    0.2567   -8.5432  -3.4193    0.2128   -8.3243
  -3.5257    0.2174   -8.0892  -3.6218    0.2276   -7.8553  -3.7119    0.2252   -7.6182
  -3.7848    0.2448   -7.3761  -3.8273    0.2859   -7.1325  -3.8507    0.3180   -6.8822
  -3.8554    0.3569   -6.6219  -3.8510    0.3975   -6.3584  -3.8490    0.4314   -6.0928
  -3.8336    0.4702   -5.8272  -3.8275    0.5175   -5.5625  -3.8205    0.5554   -5.2975
  -3.8233    0.5865   -5.0209  -3.8111    0.6287   -4.7509  -3.8007    0.6610   -4.4724
  -3.8165    0.6942   -4.1877  -3.8557    0.7118   -3.9023  -3.8953    0.7291   -3.6187
  -3.9756    0.7282   -3.3388  -4.0614    0.7245   -3.0510  -4.1606    0.7153   -2.7697
  -4.2906    0.7019   -2.5018  -4.4285    0.6757   -2.2284  -4.5744    0.6637   -1.9580
  -4.7399    0.6414   -1.6859  -4.9143    0.6175   -1.4144  -5.1003    0.5802   -1.1533
  -5.3180    0.5488   -0.9066  -5.5409    0.5181   -0.6655  -5.7739    0.4840   -0.4231
  -6.0263    0.4435   -0.1977  -6.2904    0.4018    0.0199  -6.5678    0.3637    0.2296
  -6.8542    0.3224    0.4212  -7.1492    0.2824    0.6059  -7.4621    0.2331    0.7631
  -7.7904    0.1850    0.9023  -8.1157    0.1395    1.0290  -8.4513    0.0936    1.1438
  -8.7975    0.0509    1.2494  -9.1422    0.0042    1.3558  -9.4925   -0.0494    1.4351
  -9.8499   -0.0947    1.4881 -10.2079   -0.1436    1.4853 -10.5693   -0.1900    1.4859
 -10.9252   -0.2446    1.4548 -11.2830   -0.2889    1.4048 -11.6406   -0.3427    1.3411
 -11.9977   -0.3876    1.2704 -12.3483   -0.4258    1.1766 -12.6974   -0.4766    1.0820
 -13.0274   -0.5167    0.9493 -13.3643   -0.5537    0.8161 -13.6937   -0.5997    0.6744
 -14.0157   -0.6418    0.5185 -14.3293   -0.6693    0.3405 -14.6450   -0.7123    0.1752
  -3.0747    0.1849   -8.4245  -3.2104    0.1427   -8.2122  -3.3247    0.1093   -7.9830
  -3.4375    0.0749   -7.7583  -3.5299    0.0773   -7.5218  -3.6008    0.0732   -7.2799
  -3.6573    0.0905   -7.0425  -3.6867    0.1238   -6.7968  -3.7004    0.1523   -6.5417
  -3.7162    0.1765   -6.2771  -3.7042    0.2116   -6.0093  -3.6762    0.2494   -5.7437
  -3.6795    0.2840   -5.4816  -3.6710    0.3192   -5.2158  -3.6570    0.3602   -4.9482
  -3.6500    0.3973   -4.6740  -3.6639    0.4247   -4.3911  -3.6866    0.4508   -4.1081
  -3.7386    0.4570   -3.8247  -3.7830    0.4657   -3.5341  -3.8553    0.4693   -3.2523
  -3.9649    0.4579   -2.9772  -4.0721    0.4420   -2.6944  -4.2055    0.4305   -2.4201
  -4.3508    0.4146   -2.1563  -4.5095    0.3921   -1.8880  -4.6756    0.3816   -1.6285
  -4.8573    0.3574   -1.3673  -5.0620    0.3205   -1.1124  -5.2750    0.2862   -0.8659
  -5.5021    0.2562   -0.6272  -5.7366    0.2267   -0.3893  -5.9923    0.1912   -0.1698
  -6.2586    0.1554    0.0470  -6.5301    0.1191    0.2586  -6.8175    0.0819    0.4503
  -7.1174    0.0447    0.6286  -7.4323    0.0009    0.7815  -7.7590   -0.0427    0.9170
  -8.0896   -0.0855    1.0544  -8.4218   -0.1260    1.1750  -8.7670   -0.1682    1.2665
  -9.1136   -0.2123    1.3603  -9.4647   -0.2643    1.4374  -9.8216   -0.3101    1.4782
 -10.1799   -0.3594    1.4908 -10.5391   -0.4048    1.4787 -10.8964   -0.4556    1.4621
 -11.2523   -0.5004    1.4058 -11.6103   -0.5536    1.3418 -11.9703   -0.5964    1.2709
 -12.3170   -0.6406    1.1703 -12.6709   -0.6855    1.0910 -13.0084   -0.7340    0.9578
 -13.3283   -0.7768    0.7916 -13.6546   -0.8244    0.6574 -13.9822   -0.8637    0.5103
 -14.2966   -0.9043    0.3481 -14.6094   -0.9511    0.1778  -2.8645    0.1317   -8.2915
  -3.0138    0.0423   -8.1072  -3.1311   -0.0193   -7.8908  -3.2460   -0.0559   -7.6678
  -3.3383   -0.0720   -7.4361  -3.4062   -0.0872   -7.1987  -3.4691   -0.0843   -6.9573
  -3.5225   -0.0801   -6.7111  -3.5444   -0.0522   -6.4608  -3.5403   -0.0242   -6.2081
  -3.5604   -0.0136   -5.9446  -3.5292    0.0214   -5.6757  -3.5209    0.0519   -5.4112
  -3.5074    0.0856   -5.1491  -3.4985    0.1322   -4.8783  -3.5124    0.1540   -4.5971
  -3.5293    0.1830   -4.3213  -3.5727    0.1903   -4.0372  -3.6449    0.1899   -3.7654
  -3.6918    0.1947   -3.4799  -3.7857    0.1844   -3.2037  -3.8797    0.1835   -2.9195
  -3.9961    0.1644   -2.6476  -4.1344    0.1566   -2.3806  -4.2856    0.1430   -2.1137
  -4.4487    0.1309   -1.8499  -4.6239    0.1088   -1.5826  -4.8176    0.0949   -1.3329
  -5.0145    0.0607   -1.0833  -5.2340    0.0309   -0.8384  -5.4610   -0.0007   -0.5956
  -5.7047   -0.0255   -0.3690  -5.9602   -0.0582   -0.1463  -6.2219   -0.0912    0.0664
  -6.4991   -0.1234    0.2728  -6.7856   -0.1608    0.4699  -7.0893   -0.1923    0.6385
  -7.4049   -0.2321    0.7889  -7.7338   -0.2697    0.9148  -8.0589   -0.3079    1.0536
  -8.3911   -0.3506    1.1894  -8.7358   -0.3865    1.2788  -9.0760   -0.4291    1.3704
  -9.4293   -0.4783    1.4300  -9.7860   -0.5245    1.4642 -10.1451   -0.5719    1.4800
 -10.5070   -0.6220    1.4793 -10.8658   -0.6679    1.4612 -11.2234   -0.7133    1.4160
 -11.5774   -0.7643    1.3434 -11.9295   -0.8090    1.2643 -12.2883   -0.8529    1.2014
 -12.6309   -0.9046    1.1032 -12.9675   -0.9430    0.9869 -13.2895   -0.9977    0.8235
 -13.6190   -1.0486    0.6750 -13.9457   -1.0933    0.5243 -14.2587   -1.1396    0.3499
 -14.5673   -1.1915    0.1823  -2.6629    0.0864   -8.1446  -2.8188   -0.0784   -8.0242
  -2.9388   -0.1562   -7.8192  -3.0544   -0.2024   -7.5989  -3.1533   -0.2439   -7.3779
  -3.2293   -0.2673   -7.1421  -3.2869   -0.2695   -6.8974  -3.3511   -0.2797   -6.6564
  -3.3594   -0.2575   -6.4073  -3.3894   -0.2488   -6.1561  -3.3946   -0.2259   -5.8966
  -3.3846   -0.2071   -5.6288  -3.3737   -0.1861   -5.3595  -3.3668   -0.1572   -5.0901
  -3.3667   -0.1199   -4.8258  -3.4011   -0.1010   -4.5555  -3.4307   -0.0839   -4.2743
  -3.4822   -0.0751   -3.9969  -3.5393   -0.0802   -3.7256  -3.6259   -0.0795   -3.4514
  -3.7089   -0.0910   -3.1715  -3.8154   -0.0946   -2.9029  -3.9388   -0.1119   -2.6277
  -4.1004   -0.1162   -2.3605  -4.2524   -0.1310   -2.0930  -4.4161   -0.1397   -1.8294
  -4.5905   -0.1578   -1.5665  -4.7790   -0.1740   -1.3174  -4.9854   -0.1995   -1.0686
  -5.2010   -0.2259   -0.8280  -5.4240   -0.2598   -0.5844  -5.6768   -0.2746   -0.3668
  -5.9276   -0.3053   -0.1443  -6.1824   -0.3345    0.0775  -6.4748   -0.3634    0.2667
  -6.7506   -0.3968    0.4714  -7.0584   -0.4305    0.6383  -7.3801   -0.4618    0.7721
  -7.7009   -0.4990    0.9118  -8.0286   -0.5351    1.0420  -8.3501   -0.5704    1.1791
  -8.6934   -0.6043    1.2688  -9.0448   -0.6479    1.3454  -9.3928   -0.6934    1.4076
  -9.7502   -0.7376    1.4449 -10.1085   -0.7878    1.4717 -10.4679   -0.8338    1.4876
 -10.8257   -0.8776    1.4629 -11.1838   -0.9266    1.4277 -11.5331   -0.9771    1.3515
 -11.8935   -1.0238    1.2791 -12.2418   -1.0687    1.2146 -12.5900   -1.1190    1.1164
 -12.9324   -1.1623    0.9995 -13.2548   -1.2171    0.8444 -13.5769   -1.2649    0.6898
 -13.8956   -1.3190    0.5211 -14.2019   -1.3733    0.3416 -14.5178   -1.4311    0.1894
  -2.4695   -0.0245   -8.0404  -2.6234   -0.1936   -7.9433  -2.7497   -0.2922   -7.7452
  -2.8573   -0.3485   -7.5326  -2.9462   -0.3930   -7.3113  -3.0343   -0.4306   -7.0937
  -3.1152   -0.4632   -6.8634  -3.1521   -0.4667   -6.6156  -3.1948   -0.4752   -6.3716
  -3.2239   -0.4660   -6.1180  -3.2478   -0.4551   -5.8594  -3.2630   -0.4399   -5.5946
  -3.2476   -0.4287   -5.3274  -3.2355   -0.4022   -5.0598  -3.2466   -0.3755   -4.7902
  -3.2793   -0.3620   -4.5175  -3.3258   -0.3443   -4.2481  -3.3802   -0.3458   -3.9685
  -3.4578   -0.3465   -3.6961  -3.5443   -0.3529   -3.4293  -3.6404   -0.3528   -3.1511
  -3.7695   -0.3699   -2.8732  -3.9131   -0.3701   -2.6100  -4.0464   -0.3891   -2.3317
  -4.2175   -0.3957   -2.0750  -4.3739   -0.4062   -1.8114  -4.5562   -0.4265   -1.5573
  -4.7544   -0.4414   -1.3038  -4.9414   -0.4569   -1.0573  -5.1727   -0.4829   -0.8224
  -5.4047   -0.5076   -0.5832  -5.6400   -0.5341   -0.3572  -5.8926   -0.5504   -0.1484
  -6.1530   -0.5756    0.0718  -6.4322   -0.5976    0.2641  -6.7262   -0.6312    0.4523
  -7.0310   -0.6629    0.6168  -7.3455   -0.6945    0.7594  -7.6595   -0.7244    0.9086
  -7.9909   -0.7574    1.0324  -8.3251   -0.7928    1.1554  -8.6648   -0.8262    1.2593
  -9.0094   -0.8672    1.3402  -9.3594   -0.9098    1.4080  -9.7121   -0.9524    1.4542
 -10.0667   -1.0042    1.4572 -10.4233   -1.0482    1.4916 -10.7811   -1.0902    1.4933
 -11.1358   -1.1393    1.4347 -11.4920   -1.1852    1.3669 -11.8458   -1.2326    1.2945
 -12.1974   -1.2824    1.2208 -12.5473   -1.3309    1.1301 -12.8887   -1.3872    1.0167
 -13.2098   -1.4326    0.8612 -13.5270   -1.4884    0.6914 -13.8353   -1.5435    0.5184
 -14.1457   -1.6053    0.3586 -14.4530   -1.6663    0.1865  -2.2841   -0.1779   -8.0017
  -2.4383   -0.3298   -7.8696  -2.5624   -0.4532   -7.6973  -2.6737   -0.5262   -7.4959
  -2.7674   -0.5832   -7.2853  -2.8586   -0.6288   -7.0616  -2.9518   -0.6704   -6.8409
  -2.9950   -0.6825   -6.5967  -3.0390   -0.6979   -6.3473  -3.0764   -0.6926   -6.0936
  -3.0891   -0.6746   -5.8347  -3.1110   -0.6745   -5.5743  -3.1016   -0.6648   -5.3066
  -3.1437   -0.6689   -5.0401  -3.1422   -0.6298   -4.7704  -3.1886   -0.6311   -4.4995
  -3.2291   -0.6098   -4.2304  -3.2788   -0.6131   -3.9591  -3.3734   -0.6162   -3.6886
  -3.4596   -0.6193   -3.4141  -3.5939   -0.6215   -3.1448  -3.7138   -0.6320   -2.8719
  -3.8383   -0.6363   -2.6054  -4.0025   -0.6533   -2.3408  -4.1508   -0.6667   -2.0727
  -4.3280   -0.6697   -1.8190  -4.4981   -0.6844   -1.5528  -4.6951   -0.7111   -1.3066
  -4.9134   -0.7140   -1.0683  -5.1293   -0.7290   -0.8288  -5.3732   -0.7592   -0.6134
  -5.6194   -0.7723   -0.3809  -5.8807   -0.7972   -0.1739  -6.1373   -0.8170    0.0462
  -6.4007   -0.8365    0.2550  -6.6867   -0.8643    0.4483  -6.9914   -0.8971    0.6154
  -7.3107   -0.9251    0.7573  -7.6274   -0.9464    0.9049  -7.9559   -0.9813    1.0329
  -8.2912   -1.0180    1.1443  -8.6281   -1.0480    1.2619  -8.9743   -1.0877    1.3400
  -9.3280   -1.1241    1.4010  -9.6777   -1.1687    1.4514 -10.0302   -1.2148    1.4839
 -10.3882   -1.2607    1.5016 -10.7502   -1.3028    1.5041 -11.0978   -1.3491    1.4326
 -11.4484   -1.3956    1.3855 -11.8021   -1.4402    1.3167 -12.1590   -1.4891    1.2607
 -12.5050   -1.5453    1.1596 -12.8430   -1.6000    1.0356 -13.1712   -1.6538    0.8855
 -13.4764   -1.7102    0.7164 -13.7724   -1.7689    0.5299 -14.0779   -1.8330    0.3587
 -14.3803   -1.8996    0.1833  -2.1675   -0.3770   -8.0656  -2.2700   -0.5058   -7.8581
  -2.3739   -0.6175   -7.6621  -2.4856   -0.7137   -7.4784  -2.5970   -0.7866   -7.2858
  -2.6939   -0.8379   -7.0739  -2.7623   -0.8607   -6.8374  -2.8412   -0.8955   -6.6005
  -2.8875   -0.9122   -6.3455  -2.9266   -0.9144   -6.0878  -2.9564   -0.9167   -5.8315
  -2.9516   -0.8953   -5.5723  -2.9858   -0.9152   -5.3060  -2.9887   -0.8984   -5.0315
  -3.0285   -0.8861   -4.7661  -3.0809   -0.8900   -4.5020  -3.1236   -0.8851   -4.2276
  -3.2131   -0.8917   -3.9697  -3.2797   -0.8942   -3.6962  -3.4127   -0.9018   -3.4344
  -3.5340   -0.8876   -3.1640  -3.6702   -0.9028   -2.8954  -3.8083   -0.9081   -2.6277
  -3.9614   -0.9218   -2.3651  -4.1265   -0.9325   -2.1027  -4.3031   -0.9382   -1.8374
  -4.4778   -0.9546   -1.5857  -4.6779   -0.9652   -1.3348  -4.8855   -0.9757   -1.0942
  -5.1031   -0.9934   -0.8571  -5.3237   -1.0018   -0.6157  -5.5756   -1.0161   -0.3986
  -5.8319   -1.0401   -0.1883  -6.0877   -1.0593    0.0345  -6.3588   -1.0744    0.2502
  -6.6451   -1.0928    0.4481  -6.9466   -1.1246    0.6187  -7.2626   -1.1544    0.7647
  -7.5873   -1.1782    0.9009  -7.9117   -1.2066    1.0402  -8.2453   -1.2404    1.1562
  -8.5840   -1.2708    1.2630  -8.9329   -1.3002    1.3348  -9.2826   -1.3398    1.4066
  -9.6313   -1.3803    1.4768  -9.9818   -1.4278    1.4936 -10.3374   -1.4712    1.5017
 -10.6945   -1.5111    1.4911 -11.0431   -1.5568    1.4419 -11.3944   -1.6028    1.3809
 -11.7502   -1.6480    1.3232 -12.1061   -1.7003    1.2718 -12.4524   -1.7589    1.1739
 -12.7782   -1.8126    1.0298 -13.1047   -1.8728    0.8901 -13.4198   -1.9306    0.7243
 -13.7104   -1.9952    0.5383 -14.0011   -2.0580    0.3529 -14.3003   -2.1322    0.1803
  -2.0936   -0.6060   -8.1306  -2.1769   -0.7171   -7.9257  -2.2676   -0.8379   -7.7223
  -2.3363   -0.9309   -7.5133  -2.4257   -0.9937   -7.3021  -2.5233   -1.0429   -7.0846
  -2.6187   -1.0767   -6.8586  -2.6656   -1.0909   -6.6132  -2.7404   -1.1195   -6.3698
  -2.7830   -1.1381   -6.1117  -2.7975   -1.1388   -5.8504  -2.8369   -1.1510   -5.5910
  -2.8661   -1.1507   -5.3264  -2.9199   -1.1666   -5.0704  -2.9845   -1.1676   -4.8016
  -3.0075   -1.1663   -4.5282  -3.0771   -1.1670   -4.2536  -3.1349   -1.1787   -3.9795
  -3.2384   -1.1806   -3.7113  -3.3540   -1.1768   -3.4428  -3.4693   -1.1699   -3.1687
  -3.6135   -1.1741   -2.9128  -3.7719   -1.1841   -2.6585  -3.9301   -1.1911   -2.3962
  -4.0967   -1.1950   -2.1284  -4.2731   -1.2056   -1.8697  -4.4615   -1.2207   -1.6122
  -4.6602   -1.2206   -1.3705  -4.8529   -1.2390   -1.1232  -5.0471   -1.2416   -0.8555
  -5.2742   -1.2587   -0.6146  -5.5247   -1.2687   -0.3972  -5.7732   -1.2816   -0.1796
  -6.0282   -1.2940    0.0480  -6.3169   -1.3111    0.2409  -6.6055   -1.3302    0.4339
  -6.9022   -1.3594    0.6115  -7.2134   -1.3842    0.7748  -7.5369   -1.4070    0.9111
  -7.8675   -1.4322    1.0337  -8.1980   -1.4664    1.1661  -8.5348   -1.4885    1.2624
  -8.8767   -1.5181    1.3456  -9.2240   -1.5560    1.4241  -9.5752   -1.5949    1.4768
  -9.9305   -1.6360    1.4860 -10.2818   -1.6800    1.5164 -10.6323   -1.7235    1.4621
 -10.9876   -1.7673    1.4341 -11.3411   -1.8148    1.3972 -11.6901   -1.8615    1.3300
 -12.0429   -1.9107    1.2759 -12.3822   -1.9674    1.1783 -12.7121   -2.0282    1.0487
 -13.0242   -2.0837    0.8906 -13.3352   -2.1483    0.7333 -13.6298   -2.2191    0.5470
 -13.9222   -2.2832    0.3663 -14.2124   -2.3557    0.1747  -2.1120   -0.8306   -8.2375
  -2.1086   -0.9459   -8.0042  -2.1407   -1.0553   -7.7761  -2.2010   -1.1595   -7.5604
  -2.3250   -1.2296   -7.3526  -2.4137   -1.2759   -7.1257  -2.5015   -1.3060   -6.8940
  -2.5905   -1.3364   -6.6617  -2.6390   -1.3534   -6.4136  -2.6974   -1.3722   -6.1623
  -2.7163   -1.3965   -5.8996  -2.7648   -1.4050   -5.6406  -2.8380   -1.4225   -5.3790
  -2.8717   -1.4311   -5.1122  -2.9465   -1.4413   -4.8465  -2.9851   -1.4435   -4.5695
  -3.0407   -1.4512   -4.2977  -3.1450   -1.4609   -4.0336  -3.2354   -1.4626   -3.7588
  -3.3546   -1.4601   -3.4905  -3.4704   -1.4642   -3.2255  -3.6106   -1.4561   -2.9621
  -3.7552   -1.4670   -2.6982  -3.9088   -1.4603   -2.4351  -4.0841   -1.4654   -2.1769
  -4.2678   -1.4731   -1.9205  -4.4555   -1.4801   -1.6650  -4.6430   -1.4870   -1.4144
  -4.8414   -1.4933   -1.1676  -5.0348   -1.5034   -0.9141  -5.2429   -1.5057   -0.6538
  -5.5145   -1.5161   -0.4534  -5.7595   -1.5245   -0.2262  -6.0144   -1.5332    0.0060
  -6.2894   -1.5503    0.2013  -6.5641   -1.5728    0.4107  -6.8657   -1.5904    0.5783
  -7.1710   -1.6155    0.7508  -7.4871   -1.6359    0.9097  -7.8091   -1.6619    1.0413
  -8.1437   -1.6854    1.1545  -8.4778   -1.7127    1.2776  -8.8231   -1.7389    1.3563
  -9.1754   -1.7689    1.4134  -9.5208   -1.8073    1.4701  -9.8748   -1.8510    1.4668
 -10.2206   -1.8934    1.5113 -10.5732   -1.9351    1.4717 -10.9273   -1.9765    1.4441
 -11.2800   -2.0247    1.4133 -11.6232   -2.0724    1.3353 -11.9688   -2.1228    1.2659
 -12.3125   -2.1802    1.1852 -12.6384   -2.2390    1.0574 -12.9494   -2.3017    0.9078
 -13.2631   -2.3667    0.7501 -13.5510   -2.4344    0.5525 -13.8435   -2.5094    0.3728
 -14.1288   -2.5798    0.1821  -2.1817   -1.0496   -8.3158  -2.1516   -1.1800   -8.1030
  -2.1542   -1.2951   -7.8850  -2.2000   -1.4050   -7.6677  -2.2588   -1.4716   -7.4281
  -2.3609   -1.5217   -7.1971  -2.4544   -1.5521   -6.9617  -2.5373   -1.5864   -6.7219
  -2.6135   -1.6031   -6.4732  -2.6919   -1.6244   -6.2301  -2.7308   -1.6451   -5.9807
  -2.7564   -1.6721   -5.7134  -2.7831   -1.6882   -5.4539  -2.8163   -1.7000   -5.1793
  -2.9018   -1.7098   -4.9161  -2.9926   -1.7275   -4.6539  -3.0532   -1.7392   -4.3741
  -3.1407   -1.7520   -4.1138  -3.2659   -1.7465   -3.8506  -3.3650   -1.7473   -3.5770
  -3.4914   -1.7401   -3.3004  -3.6259   -1.7373   -3.0416  -3.7815   -1.7319   -2.7794
  -3.9289   -1.7341   -2.5042  -4.0794   -1.7336   -2.2403  -4.2639   -1.7334   -1.9764
  -4.4343   -1.7448   -1.7232  -4.6293   -1.7476   -1.4741  -4.8277   -1.7501   -1.2213
  -5.0400   -1.7550   -0.9706  -5.2467   -1.7591   -0.7136  -5.4842   -1.7667   -0.4873
  -5.7312   -1.7710   -0.2523  -5.9880   -1.7766   -0.0306  -6.2583   -1.7987    0.1846
  -6.5309   -1.8135    0.3697  -6.8218   -1.8267    0.5535  -7.1141   -1.8468    0.7427
  -7.4271   -1.8651    0.9004  -7.7526   -1.8840    1.0438  -8.0852   -1.9053    1.1686
  -8.4240   -1.9321    1.2764  -8.7670   -1.9573    1.3484  -9.1125   -1.9856    1.4174
  -9.4610   -2.0274    1.4546  -9.8108   -2.0633    1.4728 -10.1619   -2.1045    1.4602
 -10.5089   -2.1449    1.4516 -10.8616   -2.1867    1.4418 -11.2161   -2.2335    1.4033
 -11.5608   -2.2801    1.3610 -11.8961   -2.3351    1.2813 -12.2325   -2.3911    1.1848
 -12.5616   -2.4504    1.0709 -12.8764   -2.5188    0.9149 -13.1865   -2.5824    0.7568
 -13.4774   -2.6566    0.5763 -13.7570   -2.7280    0.3818 -14.0344   -2.8103    0.1976
  -2.2899   -1.2562   -8.4103  -2.2264   -1.4121   -8.2224  -2.2166   -1.5218   -8.0087
  -2.2803   -1.6194   -7.7858  -2.3383   -1.6961   -7.5514  -2.4291   -1.7385   -7.3131
  -2.5143   -1.7875   -7.0746  -2.5820   -1.8174   -6.8316  -2.6355   -1.8536   -6.5765
  -2.6953   -1.8795   -6.3234  -2.7497   -1.9057   -6.0649  -2.7611   -1.9387   -5.8147
  -2.8027   -1.9482   -5.5465  -2.8539   -1.9718   -5.2814  -2.9097   -1.9871   -5.0050
  -2.9961   -2.0055   -4.7355  -3.0953   -2.0111   -4.4716  -3.1874   -2.0289   -4.2045
  -3.2727   -2.0260   -3.9205  -3.3897   -2.0278   -3.6479  -3.5104   -2.0187   -3.3853
  -3.6551   -2.0086   -3.1201  -3.8016   -2.0005   -2.8538  -3.9546   -1.9993   -2.5957
  -4.1145   -1.9987   -2.3253  -4.2763   -1.9909   -2.0762  -4.4506   -2.0020   -1.8120
  -4.6388   -2.0040   -1.5504  -4.8410   -2.0020   -1.3022  -5.0341   -2.0066   -1.0414
  -5.2518   -2.0071   -0.7907  -5.4806   -2.0119   -0.5445  -5.7233   -2.0193   -0.3186
  -5.9749   -2.0193   -0.0934  -6.2298   -2.0400    0.1198  -6.5012   -2.0518    0.3343
  -6.7877   -2.0658    0.5272  -7.0845   -2.0837    0.7017  -7.3917   -2.0982    0.8692
  -7.7139   -2.1090    1.0102  -8.0389   -2.1330    1.1426  -8.3683   -2.1561    1.2603
  -8.7113   -2.1835    1.3341  -9.0564   -2.2084    1.3975  -9.4066   -2.2401    1.4482
  -9.7541   -2.2842    1.4675 -10.0998   -2.3158    1.4531 -10.4465   -2.3592    1.4263
 -10.7923   -2.3985    1.4197 -11.1419   -2.4391    1.3911 -11.4882   -2.4898    1.3565
 -11.8237   -2.5449    1.2807 -12.1585   -2.6026    1.2001 -12.4868   -2.6626    1.0846
 -12.7904   -2.7305    0.9233 -13.0928   -2.7970    0.7748 -13.3849   -2.8694    0.5919
 -13.6606   -2.9510    0.3964 -13.9416   -3.0350    0.2104  -2.4280   -1.4429   -8.5277
  -2.3821   -1.5966   -8.3567  -2.3498   -1.7207   -8.1421  -2.4033   -1.8083   -7.9156
  -2.4880   -1.8662   -7.6809  -2.5354   -1.9429   -7.4444  -2.5949   -2.0055   -7.2030
  -2.6546   -2.0496   -6.9519  -2.7307   -2.0695   -6.7057  -2.7686   -2.1118   -6.4487
  -2.7971   -2.1561   -6.1969  -2.8206   -2.1909   -5.9263  -2.8800   -2.2045   -5.6737
  -2.9261   -2.2311   -5.3992  -2.9875   -2.2460   -5.1278  -3.0779   -2.2524   -4.8601
  -3.1715   -2.2733   -4.5850  -3.2463   -2.2859   -4.3127  -3.3575   -2.2870   -4.0353
  -3.4729   -2.2784   -3.7708  -3.5756   -2.2852   -3.4949  -3.7016   -2.2766   -3.2223
  -3.8436   -2.2610   -2.9643  -3.9961   -2.2589   -2.6887  -4.1515   -2.2585   -2.4278
  -4.3191   -2.2517   -2.1670  -4.4743   -2.2568   -1.9035  -4.6482   -2.2581   -1.6441
  -4.8399   -2.2566   -1.3842  -5.0499   -2.2543   -1.1269  -5.2615   -2.2550   -0.8738
  -5.4845   -2.2580   -0.6275  -5.7192   -2.2633   -0.3890  -5.9664   -2.2645   -0.1657
  -6.2173   -2.2773    0.0593  -6.4733   -2.2901    0.2839  -6.7559   -2.3059    0.4794
  -7.0538   -2.3207    0.6546  -7.3563   -2.3283    0.8229  -7.6733   -2.3398    0.9724
  -7.9877   -2.3587    1.1163  -8.3183   -2.3827    1.2274  -8.6567   -2.4075    1.3179
  -9.0062   -2.4287    1.3641  -9.3507   -2.4514    1.4414  -9.6928   -2.4916    1.4772
 -10.0425   -2.5289    1.4845 -10.3912   -2.5634    1.4708 -10.7357   -2.6076    1.4553
 -11.0766   -2.6501    1.4144 -11.4149   -2.6993    1.3733 -11.7588   -2.7538    1.3138
 -12.0916   -2.8179    1.2159 -12.3991   -2.8755    1.0788 -12.7047   -2.9459    0.9279
 -13.0160   -3.0170    0.7883 -13.2930   -3.0861    0.6009 -13.5697   -3.1723    0.4182
 -13.8379   -3.2590    0.2220  -2.5728   -1.6067   -8.6884  -2.5387   -1.7628   -8.4879
  -2.5296   -1.8860   -8.2676  -2.5610   -1.9824   -8.0451  -2.6086   -2.0681   -7.8247
  -2.6875   -2.1123   -7.5914  -2.7499   -2.1717   -7.3432  -2.8188   -2.2219   -7.0980
  -2.8560   -2.2809   -6.8473  -2.8960   -2.3215   -6.5911  -2.9238   -2.3668   -6.3384
  -2.9655   -2.4009   -6.0784  -2.9885   -2.4423   -5.8056  -3.0099   -2.4702   -5.5367
  -3.0597   -2.5007   -5.2655  -3.1394   -2.5148   -4.9904  -3.2291   -2.5306   -4.7133
  -3.3461   -2.5315   -4.4417  -3.4411   -2.5299   -4.1681  -3.5311   -2.5415   -3.8908
  -3.6438   -2.5433   -3.6173  -3.7722   -2.5332   -3.3541  -3.9112   -2.5156   -3.0802
  -4.0224   -2.5197   -2.8132  -4.1866   -2.5167   -2.5403  -4.3504   -2.5091   -2.2753
  -4.5194   -2.5031   -2.0159  -4.6976   -2.4984   -1.7568  -4.8719   -2.5019   -1.4838
  -5.0718   -2.5027   -1.2267  -5.2703   -2.5037   -0.9627  -5.4906   -2.5020   -0.7143
  -5.7237   -2.5058   -0.4743  -5.9581   -2.5137   -0.2366  -6.2040   -2.5171   -0.0120
  -6.4639   -2.5304    0.2084  -6.7331   -2.5400    0.4199  -7.0199   -2.5556    0.6150
  -7.3279   -2.5638    0.7800  -7.6344   -2.5737    0.9387  -7.9513   -2.5894    1.0668
  -8.2784   -2.6072    1.1875  -8.6118   -2.6317    1.2919  -8.9500   -2.6492    1.3594
  -9.2927   -2.6763    1.4305  -9.6311   -2.7072    1.4618  -9.9787   -2.7327    1.4908
 -10.3187   -2.7777    1.4942 -10.6706   -2.8133    1.4706 -11.0160   -2.8570    1.4445
 -11.3557   -2.9054    1.3943 -11.6874   -2.9625    1.3354 -12.0134   -3.0236    1.2247
 -12.3284   -3.0867    1.0938 -12.6186   -3.1545    0.9412 -12.9190   -3.2305    0.7940
 -13.1966   -3.3054    0.6232 -13.4652   -3.3893    0.4354 -13.7210   -3.4731    0.2234
  -2.7022   -1.7812   -8.8309  -2.7167   -1.9081   -8.6197  -2.7253   -2.0244   -8.4103
  -2.7468   -2.1314   -8.1964  -2.7933   -2.2182   -7.9752  -2.8491   -2.2826   -7.7444
  -2.8888   -2.3516   -7.5087  -2.9548   -2.4015   -7.2614  -2.9975   -2.4688   -7.0127
  -3.0391   -2.5161   -6.7586  -3.0559   -2.5783   -6.5009  -3.1044   -2.6040   -6.2389
  -3.1387   -2.6318   -5.9670  -3.1662   -2.6833   -5.6990  -3.1894   -2.7150   -5.4199
  -3.2578   -2.7422   -5.1450  -3.3459   -2.7473   -4.8668  -3.4303   -2.7693   -4.5921
  -3.5259   -2.7791   -4.3164  -3.6068   -2.7890   -4.0376  -3.7251   -2.7876   -3.7593
  -3.8461   -2.7801   -3.4901  -3.9720   -2.7735   -3.2165  -4.1027   -2.7640   -2.9381
  -4.2523   -2.7586   -2.6719  -4.4102   -2.7545   -2.3985  -4.5732   -2.7466   -2.1276
  -4.7446   -2.7407   -1.8596  -4.9188   -2.7433   -1.5915  -5.1159   -2.7406   -1.3326
  -5.3069   -2.7401   -1.0677  -5.5164   -2.7369   -0.8162  -5.7314   -2.7446   -0.5737
  -5.9657   -2.7454   -0.3300  -6.2097   -2.7546   -0.1016  -6.4478   -2.7672    0.1287
  -6.7176   -2.7755    0.3504  -7.0024   -2.7878    0.5451  -7.2941   -2.7982    0.7304
  -7.5980   -2.8079    0.8930  -7.9147   -2.8204    1.0329  -8.2395   -2.8351    1.1433
  -8.5664   -2.8526    1.2532  -8.9026   -2.8712    1.3480  -9.2374   -2.8934    1.4203
  -9.5833   -2.9218    1.4661  -9.9223   -2.9523    1.4896 -10.2621   -2.9800    1.5092
 -10.6067   -3.0272    1.4992 -10.9441   -3.0706    1.4550 -11.2840   -3.1182    1.4188
 -11.6166   -3.1720    1.3687 -11.9373   -3.2297    1.2630 -12.2396   -3.2942    1.1326
 -12.5452   -3.3639    0.9985 -12.8258   -3.4400    0.8303 -13.0981   -3.5178    0.6508
 -13.3646   -3.6056    0.4507 -13.6034   -3.6886    0.2281  -2.8940   -1.9153   -8.9631
  -2.8934   -2.0593   -8.7708  -2.9000   -2.1830   -8.5639  -2.8955   -2.3021   -8.3629
  -2.9484   -2.3902   -8.1374  -3.0036   -2.4647   -7.9095  -3.0403   -2.5350   -7.6717
  -3.0919   -2.5858   -7.4256  -3.1409   -2.6499   -7.1824  -3.1770   -2.7154   -6.9360
  -3.1956   -2.7637   -6.6706  -3.2276   -2.8181   -6.4087  -3.2565   -2.8510   -6.1382
  -3.2859   -2.8976   -5.8686  -3.3187   -2.9296   -5.5891  -3.3627   -2.9631   -5.3012
  -3.4403   -2.9843   -5.0207  -3.5327   -2.9931   -4.7459  -3.6169   -3.0191   -4.4604
  -3.7243   -3.0105   -4.1804  -3.8486   -3.0017   -3.9168  -3.9496   -3.0037   -3.6416
  -4.0728   -2.9971   -3.3691  -4.1879   -3.0001   -3.0867  -4.3309   -2.9914   -2.8114
  -4.4736   -2.9914   -2.5342  -4.6367   -2.9808   -2.2591  -4.8075   -2.9662   -1.9965
  -4.9853   -2.9651   -1.7285  -5.1682   -2.9636   -1.4622  -5.3402   -2.9710   -1.1857
  -5.5408   -2.9703   -0.9285  -5.7663   -2.9714   -0.6775  -5.9805   -2.9787   -0.4280
  -6.2127   -2.9871   -0.1824  -6.4622   -2.9985    0.0553  -6.7187   -3.0073    0.2745
  -6.9899   -3.0194    0.4772  -7.2778   -3.0267    0.6549  -7.5731   -3.0309    0.8211
  -7.8800   -3.0426    0.9820  -8.2029   -3.0555    1.1151  -8.5238   -3.0735    1.2252
  -8.8518   -3.0951    1.3195  -9.1853   -3.1118    1.4106  -9.5273   -3.1353    1.4681
  -9.8613   -3.1647    1.5095 -10.1989   -3.1948    1.5558 -10.5358   -3.2301    1.5282
 -10.8796   -3.2755    1.5198 -11.2083   -3.3262    1.4699 -11.5393   -3.3816    1.3964
 -11.8613   -3.4443    1.2914 -12.1703   -3.5043    1.1843 -12.4697   -3.5769    1.0442
 -12.7484   -3.6561    0.8755 -13.0022   -3.7335    0.6686 -13.2540   -3.8156    0.4745
 -13.4863   -3.9075    0.2452  -2.9919   -2.0992   -9.1413  -3.0219   -2.2329   -8.9480
  -3.0379   -2.3612   -8.7471  -3.0555   -2.4737   -8.5294  -3.0819   -2.5709   -8.3117
  -3.1335   -2.6500   -8.0810  -3.1841   -2.7156   -7.8446  -3.2365   -2.7745   -7.6079
  -3.2674   -2.8453   -7.3683  -3.2717   -2.9243   -7.1128  -3.3294   -2.9614   -6.8461
  -3.3532   -3.0155   -6.5836  -3.3931   -3.0590   -6.3171  -3.4070   -3.1075   -6.0382
  -3.4295   -3.1510   -5.7547  -3.4763   -3.1788   -5.4735  -3.5282   -3.2136   -5.1893
  -3.6321   -3.2192   -4.9069  -3.7413   -3.2253   -4.6305  -3.8439   -3.2170   -4.3528
  -3.9485   -3.2307   -4.0773  -4.0595   -3.2242   -3.7942  -4.1898   -3.2085   -3.5255
  -4.2910   -3.2173   -3.2408  -4.4121   -3.2221   -2.9524  -4.5599   -3.2103   -2.6796
  -4.7167   -3.1995   -2.4001  -4.8737   -3.1964   -2.1210  -5.0461   -3.1903   -1.8467
  -5.2206   -3.1875   -1.5765  -5.4037   -3.1877   -1.3053  -5.5974   -3.1928   -1.0397
  -5.7974   -3.2012   -0.7776  -6.0092   -3.2077   -0.5248  -6.2278   -3.2222   -0.2688
  -6.4588   -3.2295   -0.0331  -6.7079   -3.2403    0.1937  -6.9819   -3.2462    0.3954
  -7.2639   -3.2567    0.5851  -7.5505   -3.2639    0.7723  -7.8434   -3.2655    0.9415
  -8.1573   -3.2775    1.0784  -8.4763   -3.2904    1.2004  -8.7972   -3.3106    1.3248
  -9.1200   -3.3280    1.4232  -9.4560   -3.3483    1.4777  -9.7964   -3.3758    1.5422
 -10.1353   -3.4072    1.5799 -10.4713   -3.4440    1.5768 -10.8078   -3.4822    1.5625
 -11.1454   -3.5353    1.5135 -11.4614   -3.5908    1.4388 -11.7799   -3.6502    1.3412
 -12.0852   -3.7143    1.2239 -12.3759   -3.7849    1.0896 -12.6596   -3.8669    0.9128
 -12.9050   -3.9466    0.7035 -13.1465   -4.0271    0.4943 -13.3550   -4.1152    0.2466
  -3.1177   -2.2758   -9.3077  -3.1524   -2.4189   -9.1192  -3.1733   -2.5418   -8.9232
  -3.2077   -2.6462   -8.7088  -3.2285   -2.7530   -8.4946  -3.2914   -2.8160   -8.2666
  -3.3008   -2.9099   -8.0365  -3.3373   -2.9776   -7.7955  -3.3658   -3.0538   -7.5404
  -3.4029   -3.1078   -7.2772  -3.4628   -3.1528   -7.0193  -3.4765   -3.2181   -6.7703
  -3.4978   -3.2738   -6.4937  -3.5227   -3.3159   -6.2129  -3.5532   -3.3643   -5.9312
  -3.5846   -3.3995   -5.6470  -3.6547   -3.4208   -5.3638  -3.7370   -3.4348   -5.0786
  -3.8508   -3.4365   -4.7956  -3.9437   -3.4370   -4.5193  -4.0614   -3.4349   -4.2471
  -4.1763   -3.4335   -3.9641  -4.2918   -3.4327   -3.6779  -4.4059   -3.4286   -3.3987
  -4.5253   -3.4241   -3.1093  -4.6712   -3.4166   -2.8293  -4.8146   -3.4054   -2.5525
  -4.9696   -3.3966   -2.2760  -5.1349   -3.3917   -1.9931  -5.3137   -3.3856   -1.7196
  -5.4807   -3.3929   -1.4424  -5.6599   -3.4034   -1.1761  -5.8517   -3.4138   -0.9108
  -6.0605   -3.4194   -0.6496  -6.2789   -3.4289   -0.4066  -6.5023   -3.4450   -0.1540
  -6.7379   -3.4576    0.0804  -6.9943   -3.4684    0.2993  -7.2554   -3.4840    0.5130
  -7.5317   -3.4926    0.7076  -7.8273   -3.4904    0.8758  -8.1333   -3.4944    1.0279
  -8.4355   -3.5113    1.1913  -8.7529   -3.5262    1.3178  -9.0805   -3.5424    1.4191
  -9.4035   -3.5692    1.5016  -9.7272   -3.5876    1.5841 -10.0688   -3.6151    1.6354
 -10.4042   -3.6556    1.6144 -10.7447   -3.6913    1.6135 -11.0780   -3.7394    1.5711
 -11.4047   -3.7917    1.5107 -11.7169   -3.8541    1.4031 -12.0236   -3.9221    1.2916
 -12.2982   -3.9984    1.1289 -12.5755   -4.0788    0.9564 -12.8175   -4.1613    0.7434
 -13.0418   -4.2474    0.5116 -13.2306   -4.3245    0.2578  -3.2478   -2.4600   -9.4908
  -3.2817   -2.5959   -9.3157  -3.3055   -2.7221   -9.1238  -3.3326   -2.8215   -8.8997
  -3.3903   -2.9149   -8.6869  -3.4023   -3.0162   -8.4645  -3.4365   -3.0917   -8.2270
  -3.4667   -3.1649   -7.9742  -3.4876   -3.2405   -7.7346  -3.5412   -3.2983   -7.4782
  -3.5641   -3.3602   -7.2283  -3.5957   -3.4157   -6.9534  -3.6027   -3.4778   -6.6818
  -3.6567   -3.5083   -6.3953  -3.6804   -3.5596   -6.1206  -3.7311   -3.5878   -5.8429
  -3.7922   -3.6132   -5.5534  -3.8754   -3.6227   -5.2692  -3.9804   -3.6186   -4.9845
  -4.0835   -3.6236   -4.7008  -4.1830   -3.6299   -4.4239  -4.2930   -3.6323   -4.1375
  -4.4239   -3.6242   -3.8548  -4.5337   -3.6263   -3.5625  -4.6485   -3.6233   -3.2751
  -4.7818   -3.6096   -2.9861  -4.9402   -3.5867   -2.7113  -5.0818   -3.5872   -2.4238
  -5.2346   -3.5863   -2.1480  -5.3954   -3.5879   -1.8664  -5.5729   -3.5871   -1.5949
  -5.7365   -3.6058   -1.3172  -5.9170   -3.6199   -1.0446  -6.1160   -3.6255   -0.7792
  -6.3171   -3.6463   -0.5233  -6.5419   -3.6578   -0.2766  -6.7667   -3.6745   -0.0343
  -7.0086   -3.6858    0.1942  -7.2671   -3.6995    0.4089  -7.5310   -3.7149    0.6249
  -7.8171   -3.7180    0.8114  -8.1002   -3.7220    0.9870  -8.4045   -3.7298    1.1264
  -8.7048   -3.7470    1.2704  -9.0164   -3.7643    1.3917  -9.3391   -3.7853    1.4868
  -9.6628   -3.8049    1.5813  -9.9983   -3.8314    1.6350 -10.3399   -3.8646    1.6543
 -10.6764   -3.9037    1.6441 -11.0119   -3.9500    1.6291 -11.3341   -4.0042    1.5499
 -11.6586   -4.0576    1.4848 -11.9547   -4.1329    1.3344 -12.2264   -4.2088    1.1628
 -12.4848   -4.2907    0.9787 -12.7212   -4.3749    0.7721 -12.9344   -4.4623    0.5381
 -13.1091   -4.5338    0.2685  -3.3874   -2.6312   -9.6865  -3.4115   -2.7756   -9.5046
  -3.4506   -2.8994   -9.3184  -3.4543   -3.0075   -9.1080  -3.4794   -3.1103   -8.8917
  -3.5186   -3.2089   -8.6667  -3.5329   -3.2898   -8.4329  -3.5490   -3.3700   -8.1847
  -3.5956   -3.4408   -7.9414  -3.6156   -3.5031   -7.6839  -3.6671   -3.5581   -7.4269
  -3.7094   -3.6087   -7.1511  -3.7426   -3.6606   -6.8727  -3.7696   -3.7156   -6.5918
  -3.8100   -3.7572   -6.3154  -3.8693   -3.7862   -6.0263  -3.9578   -3.7799   -5.7458
  -4.0419   -3.7825   -5.4590  -4.1413   -3.7838   -5.1787  -4.2381   -3.7812   -4.8993
  -4.3481   -3.7778   -4.6110  -4.4571   -3.7812   -4.3190  -4.5707   -3.7784   -4.0331
  -4.6823   -3.7833   -3.7407  -4.8119   -3.7608   -3.4569  -4.9385   -3.7382   -3.1682
  -5.0745   -3.7424   -2.8842  -5.2050   -3.7592   -2.5929  -5.3514   -3.7653   -2.3045
  -5.5047   -3.7693   -2.0241  -5.6702   -3.7726   -1.7515  -5.8331   -3.7889   -1.4714
  -6.0065   -3.8077   -1.1913  -6.1925   -3.8157   -0.9262  -6.3940   -3.8313   -0.6723
  -6.5967   -3.8576   -0.4100  -6.8082   -3.8867   -0.1567  -7.0403   -3.9009    0.0772
  -7.2981   -3.9053    0.2909  -7.5619   -3.9163    0.4985  -7.8276   -3.9320    0.7065
  -8.0934   -3.9509    0.9021  -8.3856   -3.9508    1.0523  -8.6834   -3.9606    1.1970
  -8.9846   -3.9788    1.3397  -9.2884   -4.0056    1.4633  -9.6044   -4.0252    1.5672
  -9.9395   -4.0469    1.6214 -10.2730   -4.0789    1.6534 -10.6075   -4.1134    1.6630
 -10.9450   -4.1602    1.6569 -11.2718   -4.2141    1.5815 -11.5908   -4.2738    1.5143
 -11.8861   -4.3419    1.3713 -12.1589   -4.4208    1.1908 -12.4070   -4.5072    1.0105
 -12.6230   -4.5886    0.7888 -12.8215   -4.6698    0.5422 -12.9744   -4.7361    0.2699
  -3.5115   -2.8144   -9.8966  -3.5350   -2.9485   -9.7145  -3.5594   -3.0790   -9.5199
  -3.5987   -3.1865   -9.3136  -3.5886   -3.2976   -9.1035  -3.6047   -3.3981   -8.8776
  -3.6371   -3.4865   -8.6344  -3.6829   -3.5519   -8.3958  -3.7138   -3.6261   -8.1443
  -3.7498   -3.6823   -7.8829  -3.7757   -3.7544   -7.6187  -3.8193   -3.8068   -7.3496
  -3.8557   -3.8581   -7.0742  -3.8938   -3.9072   -6.7963  -3.9439   -3.9451   -6.5108
  -4.0184   -3.9510   -6.2220  -4.1111   -3.9494   -5.9367  -4.2038   -3.9459   -5.6514
  -4.3070   -3.9300   -5.3758  -4.3990   -3.9391   -5.0848  -4.5168   -3.9020   -4.8016
  -4.6310   -3.8915   -4.5140  -4.7349   -3.9004   -4.2245  -4.8489   -3.8859   -3.9413
  -4.9667   -3.8733   -3.6494  -5.0821   -3.8836   -3.3542  -5.2046   -3.8889   -3.0615
  -5.3493   -3.8900   -2.7774  -5.4922   -3.8861   -2.4937  -5.6422   -3.8996   -2.2092
  -5.7922   -3.9235   -1.9179  -5.9653   -3.9294   -1.6350  -6.1305   -3.9501   -1.3640
  -6.3032   -3.9762   -1.0969  -6.4749   -4.0094   -0.8261  -6.6610   -4.0517   -0.5593
  -6.8641   -4.0807   -0.3034  -7.0953   -4.0902   -0.0673  -7.3422   -4.1004    0.1580
  -7.5945   -4.1176    0.3737  -7.8500   -4.1329    0.5780  -8.1131   -4.1512    0.7757
  -8.3851   -4.1625    0.9592  -8.6721   -4.1733    1.1217  -8.9581   -4.1964    1.2689
  -9.2548   -4.2162    1.4184  -9.5610   -4.2415    1.5385  -9.8891   -4.2598    1.5996
 -10.2272   -4.2874    1.6309 -10.5557   -4.3263    1.6728 -10.8822   -4.3690    1.6382
 -11.2064   -4.4272    1.6057 -11.5315   -4.4847    1.5420 -11.8274   -4.5575    1.4110
 -12.0773   -4.6278    1.2327 -12.3155   -4.7186    1.0348 -12.5223   -4.7988    0.7971
 -12.6974   -4.8714    0.5500 -12.8367   -4.9440    0.2806  -3.6255   -2.9954  -10.1041
  -3.6635   -3.1322   -9.9280  -3.6772   -3.2626   -9.7401  -3.6751   -3.3859   -9.5434
  -3.6887   -3.4910   -9.3222  -3.7341   -3.5711   -9.0855  -3.7656   -3.6618   -8.8641
  -3.7916   -3.7405   -8.6129  -3.8135   -3.8121   -8.3520  -3.8425   -3.8865   -8.0966
  -3.8859   -3.9468   -7.8308  -3.9362   -3.9963   -7.5585  -3.9886   -4.0344   -7.2848
  -4.0372   -4.0738   -6.9979  -4.0899   -4.1163   -6.7072  -4.1796   -4.1103   -6.4235
  -4.2779   -4.0983   -6.1374  -4.3810   -4.0755   -5.8587  -4.4893   -4.0403   -5.5761
  -4.5877   -4.0271   -5.2865  -4.6885   -4.0136   -4.9914  -4.7932   -4.0087   -4.7109
  -4.9006   -4.0012   -4.4209  -5.0154   -3.9818   -4.1251  -5.1317   -3.9798   -3.8275
  -5.2537   -3.9725   -3.5393  -5.3783   -3.9692   -3.2549  -5.5064   -3.9836   -2.9682
  -5.6470   -3.9933   -2.6744  -5.7937   -4.0054   -2.3913  -5.9385   -4.0274   -2.1011
  -6.0838   -4.0607   -1.8185  -6.2470   -4.0945   -1.5429  -6.4115   -4.1263   -1.2744
  -6.5814   -4.1624   -1.0021  -6.7682   -4.1867   -0.7443  -6.9688   -4.2158   -0.4847
  -7.1847   -4.2431   -0.2358  -7.4041   -4.2695    0.0000  -7.6482   -4.2895    0.2245
  -7.9004   -4.3179    0.4382  -8.1320   -4.3516    0.6473  -8.3960   -4.3637    0.8387
  -8.6646   -4.3796    1.0118  -8.9425   -4.4049    1.1756  -9.2329   -4.4213    1.3247
  -9.5198   -4.4530    1.4669  -9.8438   -4.4722    1.5527 -10.1643   -4.4984    1.6044
 -10.4889   -4.5322    1.6509 -10.8191   -4.5758    1.6241 -11.1442   -4.6310    1.6028
 -11.4618   -4.6955    1.5377 -11.7399   -4.7649    1.3965 -12.0014   -4.8454    1.2349
 -12.2212   -4.9311    1.0300 -12.4150   -5.0085    0.8148 -12.5688   -5.0762    0.5562
 -12.6936   -5.1407    0.2829  -3.7581   -3.1776  -10.3289  -3.7679   -3.3217  -10.1532
  -3.7735   -3.4551   -9.9619  -3.7870   -3.5723   -9.7593  -3.8042   -3.6822   -9.5447
  -3.8451   -3.7619   -9.3124  -3.8810   -3.8426   -9.0829  -3.8966   -3.9285   -8.8302
  -3.9331   -3.9944   -8.5689  -3.9663   -4.0643   -8.3158  -4.0133   -4.1253   -8.0471
  -4.0693   -4.1700   -7.7707  -4.1193   -4.2143   -7.4847  -4.1977   -4.2214   -7.1999
  -4.2790   -4.2235   -6.9150  -4.3601   -4.2294   -6.6263  -4.4592   -4.2013   -6.3426
  -4.5672   -4.1784   -6.0590  -4.6587   -4.1644   -5.7663  -4.7559   -4.1517   -5.4747
  -4.8548   -4.1322   -5.1817  -4.9644   -4.1115   -4.8964  -5.0693   -4.1070   -4.6058
  -5.1811   -4.0828   -4.3128  -5.2980   -4.0684   -4.0189  -5.4166   -4.0768   -3.7236
  -5.5423   -4.0702   -3.4329  -5.6724   -4.0812   -3.1432  -5.8028   -4.0974   -2.8578
  -5.9472   -4.1093   -2.5696  -6.0873   -4.1330   -2.2831  -6.2395   -4.1566   -2.0062
  -6.3831   -4.1966   -1.7313  -6.5377   -4.2472   -1.4545  -6.7148   -4.2649   -1.1869
  -6.8845   -4.3050   -0.9183  -7.0748   -4.3463   -0.6587  -7.2726   -4.3950   -0.4025
  -7.4893   -4.4261   -0.1606  -7.7087   -4.4625    0.0772  -7.9308   -4.5084    0.2951
  -8.1818   -4.5241    0.4903  -8.4136   -4.5562    0.6954  -8.6613   -4.5834    0.8919
  -8.9344   -4.6049    1.0618  -9.2085   -4.6274    1.2162  -9.4963   -4.6499    1.3649
  -9.7997   -4.6768    1.4796 -10.1136   -4.7015    1.5644 -10.4373   -4.7369    1.6073
 -10.7614   -4.7809    1.6175 -11.0856   -4.8372    1.5991 -11.3927   -4.9032    1.5206
 -11.6718   -4.9798    1.3874 -11.9273   -5.0649    1.2418 -12.1145   -5.1449    1.0264
 -12.3093   -5.2268    0.8168 -12.4405   -5.2813    0.5541 -12.5540   -5.3442    0.2898
  -3.8375   -3.3833  -10.5536  -3.8706   -3.5214  -10.3814  -3.8895   -3.6439  -10.1961
  -3.8969   -3.7613   -9.9986  -3.9292   -3.8566   -9.7800  -3.9659   -3.9514   -9.5475
  -3.9970   -4.0323   -9.3080  -4.0205   -4.1098   -9.0530  -4.0478   -4.1900   -8.8025
  -4.0821   -4.2546   -8.5363  -4.1432   -4.2942   -8.2642  -4.2210   -4.3182   -7.9792
  -4.2950   -4.3346   -7.6882  -4.3627   -4.3699   -7.4036  -4.4502   -4.3526   -7.1138
  -4.5467   -4.3227   -6.8360  -4.6434   -4.2822   -6.5488  -4.7367   -4.2801   -6.2551
  -4.8415   -4.2464   -5.9652  -4.9404   -4.2225   -5.6726  -5.0304   -4.2197   -5.3845
  -5.1326   -4.2150   -5.0905  -5.2417   -4.1996   -4.7944  -5.3438   -4.1999   -4.4971
  -5.4561   -4.1923   -4.2030  -5.5788   -4.1786   -3.9142  -5.7006   -4.1776   -3.6209
  -5.8287   -4.1793   -3.3304  -5.9587   -4.1995   -3.0367  -6.0943   -4.2181   -2.7494
  -6.2363   -4.2339   -2.4682  -6.3810   -4.2655   -2.1975  -6.5260   -4.2995   -1.9151
  -6.6860   -4.3249   -1.6360  -6.8540   -4.3666   -1.3660  -7.0157   -4.4211   -1.0983
  -7.1882   -4.4660   -0.8388  -7.3827   -4.5058   -0.5871  -7.5865   -4.5438   -0.3484
  -7.7977   -4.5785   -0.1164  -8.0096   -4.6323    0.1032  -8.2317   -4.6852    0.3200
  -8.4533   -4.7327    0.5399  -8.6869   -4.7630    0.7451  -8.9429   -4.7822    0.9133
  -9.2174   -4.8085    1.0868  -9.4991   -4.8249    1.2342  -9.7847   -4.8589    1.3692
 -10.0932   -4.8870    1.4635 -10.3948   -4.9354    1.5505 -10.7069   -4.9840    1.5853
 -11.0203   -5.0416    1.5807 -11.3177   -5.1084    1.5008 -11.5965   -5.1916    1.3976
 -11.8424   -5.2817    1.2470 -12.0280   -5.3661    1.0305 -12.2109   -5.4508    0.8113
 -12.2988   -5.4881    0.5500 -12.3984   -5.5351    0.2845  -3.9276   -3.5829  -10.7920
  -3.9649   -3.7168  -10.6209  -3.9755   -3.8469  -10.4490  -3.9824   -3.9587  -10.2318
  -4.0247   -4.0536  -10.0116  -4.0725   -4.1340   -9.7800  -4.0886   -4.2270   -9.5350
  -4.1308   -4.2969   -9.2819  -4.1822   -4.3606   -9.0241  -4.2355   -4.4059   -8.7503
  -4.3109   -4.4272   -8.4723  -4.3887   -4.4364   -8.1830  -4.4705   -4.4522   -7.9037
  -4.5473   -4.4598   -7.6086  -4.6413   -4.4307   -7.3263  -4.7307   -4.3968   -7.0394
  -4.8235   -4.3713   -6.7446  -4.9170   -4.3487   -6.4511  -5.0177   -4.3412   -6.1593
  -5.1142   -4.3202   -5.8672  -5.2030   -4.3321   -5.5692  -5.3022   -4.3110   -5.2768
  -5.3994   -4.3154   -4.9765  -5.5104   -4.3055   -4.6799  -5.6205   -4.2985   -4.3864
  -5.7384   -4.2901   -4.0986  -5.8609   -4.2774   -3.8030  -5.9793   -4.2904   -3.5123
  -6.1040   -4.3011   -3.2257  -6.2370   -4.3209   -2.9383  -6.3822   -4.3336   -2.6609
  -6.5251   -4.3635   -2.3798  -6.6682   -4.3933   -2.0978  -6.8243   -4.4220   -1.8236
  -6.9839   -4.4654   -1.5557  -7.1463   -4.5171   -1.2915  -7.3194   -4.5646   -1.0281
  -7.5016   -4.6043   -0.7809  -7.6794   -4.6728   -0.5373  -7.8808   -4.7179   -0.3054
  -8.0834   -4.7602   -0.0835  -8.2975   -4.8180    0.1310  -8.5218   -4.8550    0.3452
  -8.7566   -4.8684    0.5453  -8.9994   -4.9192    0.7392  -9.2519   -4.9550    0.9164
  -9.5235   -4.9693    1.0713  -9.7944   -5.0101    1.2209 -10.0820   -5.0500    1.3321
 -10.3606   -5.1152    1.4419 -10.6565   -5.1753    1.5101 -10.9667   -5.2386    1.5318
 -11.2580   -5.3122    1.4544 -11.5289   -5.4098    1.3977 -11.7586   -5.5006    1.2434
 -11.9315   -5.5845    1.0315 -12.0817   -5.6641    0.8105 -12.1630   -5.6978    0.5414
 -12.2317   -5.7224    0.2761  -4.0473   -3.7825  -11.0335  -4.0540   -3.9167  -10.8702
  -4.0643   -4.0478  -10.6841  -4.0881   -4.1490  -10.4800  -4.1214   -4.2457  -10.2592
  -4.1553   -4.3318  -10.0169  -4.2026   -4.4083   -9.7744  -4.2659   -4.4680   -9.5171
  -4.3186   -4.5205   -9.2457  -4.3727   -4.5669   -8.9629  -4.4603   -4.5679   -8.6755
  -4.5454   -4.5708   -8.3904  -4.6365   -4.5579   -8.1072  -4.7292   -4.5443   -7.8213
  -4.8186   -4.5225   -7.5280  -4.9075   -4.4943   -7.2326  -4.9974   -4.4638   -6.9398
  -5.0898   -4.4478   -6.6515  -5.1834   -4.4479   -6.3545  -5.2830   -4.4293   -6.0548
  -5.3777   -4.4170   -5.7620  -5.4799   -4.4123   -5.4639  -5.5669   -4.4140   -5.1609
  -5.6738   -4.4013   -4.8609  -5.7870   -4.3986   -4.5642  -5.9040   -4.3878   -4.2760
  -6.0160   -4.3876   -3.9849  -6.1311   -4.3986   -3.6972  -6.2559   -4.4012   -3.4082
  -6.3867   -4.4153   -3.1290  -6.5240   -4.4379   -2.8508  -6.6643   -4.4598   -2.5669
  -6.8073   -4.4908   -2.2827  -6.9598   -4.5174   -2.0151  -7.1118   -4.5668   -1.7482
  -7.2758   -4.5992   -1.4842  -7.4466   -4.6523   -1.2257  -7.6257   -4.6956   -0.9808
  -7.8007   -4.7491   -0.7422  -7.9889   -4.7979   -0.5091  -8.1893   -4.8514   -0.2841
  -8.3958   -4.9053   -0.0623  -8.6191   -4.9465    0.1463  -8.8462   -4.9703    0.3463
  -9.0717   -5.0146    0.5352  -9.3227   -5.0171    0.7067  -9.5755   -5.0668    0.8769
  -9.8162   -5.1407    1.0413 -10.0758   -5.1964    1.1738 -10.3342   -5.2788    1.3092
 -10.6186   -5.3480    1.3997 -10.9058   -5.4245    1.4504 -11.1877   -5.5085    1.4023
 -11.4507   -5.6268    1.3730 -11.6656   -5.7222    1.2300 -11.8288   -5.8087    1.0243
 -11.9570   -5.8833    0.7947 -12.0249   -5.9104    0.5371 -12.0675   -5.9106    0.2703
  -4.1297   -3.9841  -11.2919  -4.1586   -4.1155  -11.1127  -4.1923   -4.2307  -10.9307
  -4.1995   -4.3413  -10.7235  -4.2361   -4.4341  -10.4980  -4.2918   -4.4985  -10.2622
  -4.3412   -4.5723  -10.0111  -4.3990   -4.6278   -9.7439  -4.4799   -4.6487   -9.4637
  -4.5470   -4.6735   -9.1760  -4.6279   -4.6832   -8.8896  -4.7175   -4.6767   -8.6024
  -4.8139   -4.6536   -8.3199  -4.9113   -4.6229   -8.0247  -4.9965   -4.6039   -7.7304
  -5.0890   -4.5738   -7.4357  -5.1734   -4.5619   -7.1377  -5.2628   -4.5601   -6.8430
  -5.3557   -4.5396   -6.5428  -5.4471   -4.5529   -6.2367  -5.5443   -4.5299   -5.9423
  -5.6439   -4.5062   -5.6436  -5.7393   -4.5116   -5.3402  -5.8394   -4.5026   -5.0407
  -5.9539   -4.4863   -4.7477  -6.0632   -4.4934   -4.4549  -6.1809   -4.4794   -4.1659
  -6.2958   -4.4829   -3.8738  -6.4174   -4.4963   -3.5880  -6.5452   -4.5143   -3.3143
  -6.6769   -4.5234   -3.0353  -6.8119   -4.5465   -2.7467  -6.9467   -4.5810   -2.4776
  -7.1023   -4.6036   -2.2118  -7.2546   -4.6338   -1.9406  -7.4185   -4.6571   -1.6796
  -7.5858   -4.7051   -1.4270  -7.7598   -4.7545   -1.1886  -7.9386   -4.7911   -0.9525
  -8.1201   -4.8388   -0.7170  -8.3139   -4.8896   -0.4945  -8.5203   -4.9343   -0.2699
  -8.7358   -4.9762   -0.0597  -8.9534   -5.0231    0.1362  -9.1839   -5.0146    0.3240
  -9.4124   -5.0702    0.4964  -9.6259   -5.1578    0.6751  -9.8679   -5.2066    0.8243
 -10.0997   -5.2931    0.9806 -10.3414   -5.3876    1.1251 -10.5950   -5.4881    1.2491
 -10.8514   -5.6028    1.3490 -11.1116   -5.7106    1.3635 -11.3543   -5.8345    1.3508
 -11.5600   -5.9466    1.2149 -11.7154   -6.0336    1.0159 -11.8221   -6.1039    0.7874
 -11.8846   -6.1300    0.5323 -11.8928   -6.0983    0.2681  -4.2245   -4.1874  -11.5448
  -4.2634   -4.3095  -11.3714  -4.2865   -4.4264  -11.1871  -4.2985   -4.5332  -10.9794
  -4.3503   -4.6164  -10.7451  -4.4131   -4.6776  -10.5019  -4.4865   -4.7289  -10.2415
  -4.5438   -4.7752   -9.9609  -4.6325   -4.7850   -9.6763  -4.7151   -4.7854   -9.3907
  -4.8111   -4.7718   -9.1075  -4.8885   -4.7805   -8.8168  -4.9882   -4.7447   -8.5215
  -5.0817   -4.7180   -8.2272  -5.1755   -4.6892   -7.9294  -5.2593   -4.6849   -7.6314
  -5.3498   -4.6564   -7.3315  -5.4397   -4.6406   -7.0341  -5.5291   -4.6376   -6.7231
  -5.6210   -4.6327   -6.4249  -5.7134   -4.6337   -6.1205  -5.8088   -4.6234   -5.8182
  -5.9111   -4.5870   -5.5270  -6.0174   -4.5703   -5.2336  -6.1120   -4.5801   -4.9349
  -6.2259   -4.5837   -4.6363  -6.3409   -4.5780   -4.3400  -6.4596   -4.5683   -4.0534
  -6.5779   -4.5839   -3.7769  -6.7094   -4.5911   -3.4946  -6.8383   -4.6003   -3.2089
  -6.9747   -4.5960   -2.9291  -7.1034   -4.6416   -2.6606  -7.2567   -4.6630   -2.3947
  -7.4133   -4.6801   -2.1329  -7.5751   -4.7124   -1.8766  -7.7352   -4.7430   -1.6327
  -7.9178   -4.7638   -1.3896  -8.0897   -4.7988   -1.1534  -8.2692   -4.8551   -0.9218
  -8.4523   -4.9019   -0.6962  -8.6476   -4.9458   -0.4768  -8.8553   -4.9812   -0.2688
  -9.0705   -5.0221   -0.0690  -9.2947   -5.0515    0.1165  -9.5136   -5.1088    0.2895
  -9.7287   -5.1855    0.4598  -9.9317   -5.2913    0.6311 -10.1501   -5.3822    0.7837
 -10.3612   -5.5002    0.9463 -10.5691   -5.6251    1.1053 -10.7821   -5.7656    1.2431
 -11.0169   -5.9001    1.3103 -11.2485   -6.0424    1.3185 -11.4489   -6.1713    1.2127
 -11.5686   -6.2540    1.0058 -11.6697   -6.3188    0.7848 -11.7245   -6.3383    0.5294
 -11.7232   -6.2986    0.2675  -4.3372   -4.3852  -11.8028  -4.3631   -4.5161  -11.6349
  -4.3948   -4.6188  -11.4376  -4.4284   -4.7212  -11.2144  -4.4952   -4.7761  -10.9907
  -4.5603   -4.8405  -10.7302  -4.6370   -4.8820  -10.4597  -4.7132   -4.9006  -10.1762
  -4.8014   -4.8978   -9.8945  -4.8863   -4.8930   -9.6085  -4.9777   -4.8764   -9.3219
  -5.0666   -4.8610   -9.0229  -5.1533   -4.8444   -8.7270  -5.2505   -4.8106   -8.4276
  -5.3435   -4.7995   -8.1248  -5.4326   -4.7772   -7.8204  -5.5220   -4.7566   -7.5144
  -5.6154   -4.7339   -7.2074  -5.7081   -4.7009   -6.9133  -5.7991   -4.6944   -6.6060
  -5.8920   -4.6808   -6.3004  -5.9937   -4.6766   -5.9977  -6.0927   -4.6545   -5.7002
  -6.1834   -4.6514   -5.4103  -6.2847   -4.6521   -5.1105  -6.3876   -4.6623   -4.8124
  -6.5044   -4.6580   -4.5196  -6.6215   -4.6680   -4.2341  -6.7436   -4.6565   -3.9524
  -6.8751   -4.6512   -3.6690  -7.0049   -4.6533   -3.3838  -7.1476   -4.6507   -3.1070
  -7.2867   -4.6704   -2.8335  -7.4238   -4.6968   -2.5810  -7.5809   -4.7136   -2.3150
  -7.7466   -4.7359   -2.0630  -7.9071   -4.7611   -1.8213  -8.0680   -4.8037   -1.5844
  -8.2393   -4.8387   -1.3508  -8.4152   -4.8564   -1.1222  -8.5995   -4.8935   -0.8955
  -8.7891   -4.9307   -0.6736  -8.9918   -4.9781   -0.4639  -9.2052   -5.0248   -0.2767
  -9.4017   -5.1052   -0.0938  -9.5986   -5.1913    0.0867  -9.8005   -5.2866    0.2606
  -9.9910   -5.3976    0.4303 -10.1714   -5.5220    0.6123 -10.3746   -5.6325    0.7778
 -10.5593   -5.7688    0.9429 -10.6971   -5.9211    1.1379 -10.9137   -6.0719    1.2559
 -11.1172   -6.2403    1.3072 -11.2981   -6.3839    1.2173 -11.3980   -6.4599    1.0052
 -11.4821   -6.5121    0.7745 -11.5374   -6.5258    0.5262 -11.5403   -6.4809    0.2672
  -4.4780   -4.5782  -12.0659  -4.4973   -4.6982  -11.8909  -4.5372   -4.8034  -11.6890
  -4.6099   -4.8563  -11.4680  -4.6705   -4.9109  -11.2203  -4.7406   -4.9561  -10.9627
  -4.8117   -4.9955  -10.6808  -4.8906   -5.0071  -10.3999  -4.9768   -4.9893  -10.1157
  -5.0659   -4.9782   -9.8239  -5.1517   -4.9704   -9.5243  -5.2373   -4.9526   -9.2258
  -5.3339   -4.9176   -8.9257  -5.4182   -4.9127   -8.6162  -5.5102   -4.8750   -8.3103
  -5.6107   -4.8368   -8.0021  -5.6980   -4.8200   -7.6982  -5.7933   -4.7816   -7.3912
  -5.8831   -4.7743   -7.0809  -5.9839   -4.7578   -6.7753  -6.0848   -4.7275   -6.4721
  -6.1777   -4.7293   -6.1697  -6.2754   -4.7323   -5.8705  -6.3752   -4.7239   -5.5764
  -6.4746   -4.7127   -5.2787  -6.5815   -4.7117   -4.9855  -6.6913   -4.7123   -4.6957
  -6.8066   -4.7146   -4.4081  -6.9318   -4.7026   -4.1235  -7.0499   -4.7147   -3.8367
  -7.1779   -4.6955   -3.5593  -7.3176   -4.6760   -3.2899  -7.4480   -4.7173   -3.0254
  -7.5975   -4.7154   -2.7626  -7.7517   -4.7117   -2.5060  -7.9119   -4.7205   -2.2598
  -8.0673   -4.7638   -2.0141  -8.2276   -4.8071   -1.7810  -8.3921   -4.8569   -1.5442
  -8.5617   -4.8984   -1.3125  -8.7382   -4.9373   -1.0863  -8.9164   -4.9933   -0.8679
  -9.0953   -5.0663   -0.6598  -9.2920   -5.1336   -0.4689  -9.4806   -5.2269   -0.2898
  -9.6435   -5.3381   -0.0991  -9.8099   -5.4522    0.0884  -9.9774   -5.5754    0.2802
 -10.1501   -5.6994    0.4620 -10.2969   -5.8173    0.6633 -10.4366   -5.9347    0.8769
 -10.5848   -6.0747    1.0800 -10.7646   -6.2234    1.2117 -10.9389   -6.3963    1.3248
 -11.0950   -6.5580    1.2125 -11.2182   -6.6605    1.0169 -11.2891   -6.7001    0.7786
 -11.3208   -6.6742    0.5206 -11.3360   -6.6316    0.2635  -4.5812   -4.7857  -12.3341
  -4.6606   -4.8649  -12.1522  -4.7251   -4.9387  -11.9457  -4.7872   -4.9923  -11.7098
  -4.8504   -5.0409  -11.4547  -4.9205   -5.0629  -11.1906  -4.9924   -5.0849  -10.9094
  -5.0661   -5.0914  -10.6220  -5.1559   -5.0689  -10.3280  -5.2432   -5.0486  -10.0299
  -5.3285   -5.0329   -9.7293  -5.4221   -5.0121   -9.4202  -5.5128   -4.9812   -9.1059
  -5.5974   -4.9769   -8.7962  -5.6961   -4.9368   -8.4875  -5.7917   -4.8912   -8.1799
  -5.8869   -4.8752   -7.8695  -5.9784   -4.8403   -7.5554  -6.0759   -4.8157   -7.2479
  -6.1724   -4.8137   -6.9474  -6.2722   -4.7951   -6.6404  -6.3744   -4.7648   -6.3426
  -6.4743   -4.7513   -6.0471  -6.5698   -4.7524   -5.7437  -6.6697   -4.7458   -5.4470
  -6.7777   -4.7238   -5.1456  -6.8835   -4.7219   -4.8646  -6.9960   -4.7416   -4.5679
  -7.1184   -4.7320   -4.2846  -7.2303   -4.7428   -4.0007  -7.3537   -4.7320   -3.7133
  -7.4915   -4.7032   -3.4592  -7.6306   -4.7121   -3.1968  -7.7696   -4.7192   -2.9363
  -7.9199   -4.7277   -2.6844  -8.0744   -4.7518   -2.4382  -8.2234   -4.8046   -2.1975
  -8.3789   -4.8645   -1.9587  -8.5358   -4.9282   -1.7229  -8.6900   -5.0004   -1.4986
  -8.8305   -5.0746   -1.2687  -8.9890   -5.1341   -1.0456  -9.1551   -5.2189   -0.8370
  -9.3054   -5.3199   -0.6224  -9.4491   -5.4273   -0.4208  -9.5876   -5.5409   -0.2184
  -9.7239   -5.6514   -0.0117  -9.8666   -5.7663    0.1971 -10.0134   -5.8797    0.4066
 -10.1531   -5.9889    0.6286 -10.2753   -6.0734    0.8748 -10.4160   -6.2048    1.0512
 -10.5761   -6.3385    1.2343 -10.7276   -6.5190    1.3300 -10.8751   -6.6965    1.2109
 -10.9971   -6.8165    1.0260 -11.0675   -6.8477    0.7841 -11.1213   -6.8354    0.5281
 -11.1464   -6.8057    0.2580  -4.6855   -5.0059  -12.5971  -4.7710   -5.0758  -12.4050
  -4.8619   -5.1158  -12.1936  -4.9392   -5.1534  -11.9537  -5.0201   -5.1711  -11.6932
  -5.0926   -5.1858  -11.4208  -5.1688   -5.1891  -11.1319  -5.2521   -5.1769  -10.8313
  -5.3372   -5.1629  -10.5216  -5.4211   -5.1413  -10.2183  -5.5107   -5.1124   -9.9070
  -5.6012   -5.0929   -9.5973  -5.6976   -5.0563   -9.2807  -5.7856   -5.0279   -8.9712
  -5.8823   -4.9813   -8.6567  -5.9806   -4.9466   -8.3362  -6.0785   -4.9117   -8.0265
  -6.1738   -4.8804   -7.7154  -6.2709   -4.8582   -7.4096  -6.3742   -4.8292   -7.1073
  -6.4688   -4.8137   -6.8095  -6.5700   -4.7979   -6.5025  -6.6703   -4.7791   -6.2056
  -6.7617   -4.7713   -5.9045  -6.8608   -4.7480   -5.6070  -6.9619   -4.7415   -5.3161
  -7.0744   -4.7269   -5.0219  -7.1811   -4.7361   -4.7303  -7.3037   -4.7458   -4.4432
  -7.4179   -4.7604   -4.1543  -7.5310   -4.7743   -3.8809  -7.6599   -4.7625   -3.6130
  -7.7946   -4.7865   -3.3566  -7.9232   -4.8149   -3.0957  -8.0576   -4.8435   -2.8427
  -8.1929   -4.8899   -2.5939  -8.3241   -4.9560   -2.3515  -8.4607   -5.0266   -2.1086
  -8.6007   -5.1022   -1.8732  -8.7396   -5.1850   -1.6442  -8.8733   -5.2682   -1.4121
  -8.9894   -5.3460   -1.1724  -9.1019   -5.4317   -0.9401  -9.2059   -5.5248   -0.7102
  -9.3227   -5.6239   -0.4849  -9.4444   -5.7284   -0.2628  -9.5585   -5.8241   -0.0300
  -9.6788   -5.9122    0.2010  -9.8098   -5.9875    0.4373  -9.9451   -6.0812    0.6549
 -10.0714   -6.1642    0.8842 -10.2064   -6.2460    1.1198 -10.3551   -6.4122    1.2626
 -10.5055   -6.6235    1.3347 -10.6374   -6.8110    1.2359 -10.7477   -6.9257    1.0314
 -10.8170   -6.9442    0.7749 -10.8995   -6.9846    0.5237 -10.9323   -6.9527    0.2690
  -4.8501   -5.1711  -12.8725  -4.9380   -5.2375  -12.6751  -5.0331   -5.2630  -12.4500
  -5.1151   -5.2816  -12.2012  -5.1913   -5.2975  -11.9329  -5.2647   -5.3021  -11.6429
  -5.3425   -5.2963  -11.3387  -5.4174   -5.2839  -11.0256  -5.5098   -5.2425  -10.7176
  -5.6000   -5.2256  -10.3967  -5.6923   -5.1947  -10.0798  -5.7880   -5.1655   -9.7598
  -5.8818   -5.1275   -9.4468  -5.9783   -5.0670   -9.1356  -6.0698   -5.0377   -8.8182
  -6.1693   -4.9692   -8.5072  -6.2679   -4.9363   -8.1894  -6.3629   -4.9199   -7.8750
  -6.4602   -4.8944   -7.5674  -6.5654   -4.8763   -7.2588  -6.6648   -4.8419   -6.9509
  -6.7612   -4.8234   -6.6508  -6.8641   -4.7954   -6.3514  -6.9637   -4.7736   -6.0510
  -7.0624   -4.7643   -5.7486  -7.1577   -4.7695   -5.4536  -7.2554   -4.7797   -5.1636
  -7.3626   -4.7876   -4.8704  -7.4768   -4.8073   -4.5798  -7.5894   -4.8385   -4.2972
  -7.6977   -4.8688   -4.0200  -7.8065   -4.8982   -3.7472  -7.9108   -4.9477   -3.4827
  -8.0132   -5.0014   -3.2195  -8.1033   -5.0508   -2.9541  -8.2010   -5.1076   -2.6967
  -8.3066   -5.1736   -2.4456  -8.4137   -5.2439   -2.1948  -8.5172   -5.3155   -1.9420
  -8.6204   -5.3863   -1.6878  -8.7268   -5.4553   -1.4398  -8.8298   -5.5229   -1.1983
  -8.9255   -5.5947   -0.9529  -9.0206   -5.6749   -0.7087  -9.1174   -5.7435   -0.4583
  -9.2281   -5.8157   -0.2140  -9.3408   -5.8940    0.0261  -9.4587   -5.9504    0.2765
  -9.5958   -6.0097    0.5119  -9.7226   -6.0775    0.7383  -9.8539   -6.1682    0.9500
  -9.9862   -6.2708    1.1639 -10.1211   -6.4725    1.2944 -10.2637   -6.6915    1.3546
 -10.3785   -6.8927    1.2513 -10.4940   -7.0040    1.0375 -10.5796   -7.0514    0.7899
 -10.6569   -7.0944    0.5388 -10.7108   -7.0784    0.2717  -5.0160   -5.3512  -13.1437
  -5.1224   -5.3797  -12.9399  -5.2122   -5.3955  -12.7059  -5.2778   -5.4300  -12.4383
  -5.3564   -5.4299  -12.1546  -5.4369   -5.4117  -11.8485  -5.5101   -5.4073  -11.5307
  -5.5950   -5.3824  -11.2105  -5.6830   -5.3488  -10.8903  -5.7821   -5.2926  -10.5716
  -5.8777   -5.2551  -10.2435  -5.9715   -5.2030   -9.9331  -6.0693   -5.1473   -9.6085
  -6.1617   -5.1075   -9.2913  -6.2625   -5.0464   -8.9726  -6.3557   -5.0218   -8.6532
  -6.4527   -4.9918   -8.3336  -6.5506   -4.9579   -8.0234  -6.6428   -4.9443   -7.7127
  -6.7464   -4.9060   -7.4025  -6.8552   -4.8815   -7.0930  -6.9519   -4.8727   -6.7885
  -7.0483   -4.8609   -6.4818  -7.1416   -4.8587   -6.1817  -7.2370   -4.8646   -5.8817
  -7.3268   -4.8724   -5.5811  -7.4200   -4.8937   -5.2859  -7.4978   -4.9362   -4.9875
  -7.5768   -4.9813   -4.6951  -7.6828   -5.0186   -4.4080  -7.7745   -5.0629   -4.1227
  -7.8560   -5.1081   -3.8401  -7.9410   -5.1640   -3.5718  -8.0117   -5.2240   -3.3042
  -8.0640   -5.2738   -3.0288  -8.1246   -5.3275   -2.7553  -8.1980   -5.3798   -2.4877
  -8.2785   -5.4375   -2.2253  -8.3615   -5.4928   -1.9619  -8.4450   -5.5465   -1.6969
  -8.5330   -5.5983   -1.4380  -8.6164   -5.6330   -1.1737  -8.6992   -5.6598   -0.9118
  -8.7918   -5.6841   -0.6448  -8.8952   -5.7261   -0.3839  -9.0108   -5.7666   -0.1287
  -9.1420   -5.8033    0.1216  -9.2739   -5.8428    0.3615  -9.3997   -5.8975    0.5997
  -9.5191   -5.9925    0.8213  -9.6340   -6.1283    1.0228  -9.7572   -6.2877    1.2116
  -9.8807   -6.5019    1.3288 -10.0051   -6.7419    1.3633 -10.1231   -6.9480    1.2585
 -10.2364   -7.0673    1.0391 -10.3387   -7.1584    0.8016 -10.4142   -7.1921    0.5390
 -10.4771   -7.1909    0.2728  -5.2045   -5.5099  -13.4159  -5.2964   -5.5383  -13.2024
  -5.3807   -5.5426  -12.9493  -5.4532   -5.5428  -12.6736  -5.5278   -5.5338  -12.3580
  -5.6102   -5.5122  -12.0346  -5.6962   -5.4762  -11.7119  -5.7697   -5.4706  -11.3776
  -5.8613   -5.4263  -11.0519  -5.9584   -5.3599  -10.7255  -6.0548   -5.3208  -10.3968
  -6.1502   -5.2654  -10.0776  -6.2489   -5.2015   -9.7526  -6.3444   -5.1622   -9.4292
  -6.4426   -5.1043   -9.1132  -6.5330   -5.0846   -8.7907  -6.6313   -5.0641   -8.4720
  -6.7219   -5.0478   -8.1520  -6.8199   -5.0154   -7.8388  -6.9158   -5.0067   -7.5220
  -7.0110   -5.0037   -7.2128  -7.1028   -5.0075   -6.9027  -7.1928   -5.0095   -6.5984
  -7.2721   -5.0172   -6.2927  -7.3439   -5.0422   -5.9840  -7.4121   -5.0671   -5.6772
  -7.4731   -5.1008   -5.3757  -7.5461   -5.1400   -5.0776  -7.6174   -5.1883   -4.7834
  -7.6777   -5.2310   -4.4866  -7.7289   -5.2778   -4.1900  -7.7897   -5.3250   -3.8989
  -7.8477   -5.3740   -3.6163  -7.9045   -5.4308   -3.3410  -7.9441   -5.4720   -3.0619
  -7.9764   -5.5068   -2.7776  -8.0205   -5.5364   -2.4970  -8.0758   -5.5579   -2.2159
  -8.1424   -5.5755   -1.9357  -8.2157   -5.5909   -1.6621  -8.2972   -5.6045   -1.3905
  -8.3885   -5.6211   -1.1246  -8.4773   -5.6221   -0.8523  -8.5802   -5.6152   -0.5793
  -8.6972   -5.6224   -0.3130  -8.8246   -5.6426   -0.0573  -8.9612   -5.6638    0.1882
  -9.1014   -5.6963    0.4368  -9.2155   -5.7781    0.6846  -9.3258   -5.9047    0.9152
  -9.4221   -6.0807    1.1126  -9.5238   -6.2937    1.2644  -9.6337   -6.5282    1.3560
  -9.7493   -6.7733    1.3552  -9.8631   -6.9947    1.2498  -9.9875   -7.1292    1.0349
 -10.0947   -7.2409    0.8075 -10.1825   -7.3032    0.5493 -10.2549   -7.3126    0.2818
  -5.3839   -5.6766  -13.6873  -5.4697   -5.6905  -13.4561  -5.5449   -5.6915  -13.1881
  -5.6168   -5.6694  -12.8646  -5.6904   -5.6487  -12.5333  -5.7791   -5.6097  -12.2007
  -5.8630   -5.5724  -11.8643  -5.9443   -5.5481  -11.5256  -6.0253   -5.5189  -11.1873
  -6.1291   -5.4438  -10.8616  -6.2255   -5.3936  -10.5284  -6.3209   -5.3448  -10.2008
  -6.4207   -5.2853   -9.8741  -6.5152   -5.2433   -9.5458  -6.6065   -5.2216   -9.2212
  -6.6941   -5.2056   -8.9010  -6.7875   -5.1902   -8.5781  -6.8772   -5.1802   -8.2494
  -6.9542   -5.1751   -7.9286  -7.0341   -5.1749   -7.6166  -7.1222   -5.1798   -7.3029
  -7.1845   -5.2001   -6.9918  -7.2420   -5.2175   -6.6773  -7.3029   -5.2301   -6.3665
  -7.3656   -5.2565   -6.0565  -7.4049   -5.2854   -5.7489  -7.4433   -5.3166   -5.4363
  -7.4876   -5.3528   -5.1322  -7.5345   -5.3917   -4.8303  -7.5716   -5.4255   -4.5309
  -7.5921   -5.4542   -4.2283  -7.6395   -5.4935   -3.9358  -7.6731   -5.5212   -3.6382
  -7.6963   -5.5382   -3.3430  -7.7238   -5.5458   -3.0519  -7.7517   -5.5600   -2.7645
  -7.7933   -5.5740   -2.4715  -7.8458   -5.5598   -2.1835  -7.9193   -5.5291   -1.8991
  -7.9976   -5.5270   -1.6177  -8.0866   -5.5162   -1.3419  -8.1968   -5.4920   -1.0730
  -8.3024   -5.4817   -0.8025  -8.4040   -5.4850   -0.5252  -8.5237   -5.4761   -0.2599
  -8.6502   -5.4992    0.0031  -8.7818   -5.5268    0.2551  -8.9103   -5.5783    0.5154
  -9.0156   -5.6895    0.7663  -9.1058   -5.8497    0.9929  -9.1952   -6.0426    1.1847
  -9.2870   -6.2909    1.3096  -9.3894   -6.5569    1.3691  -9.5016   -6.8138    1.3390
  -9.6230   -7.0431    1.2242  -9.7464   -7.2005    1.0347  -9.8483   -7.3035    0.7980
  -9.9450   -7.3920    0.5528 -10.0244   -7.4174    0.2731  -5.5501   -5.8681  -13.9479
  -5.6309   -5.8646  -13.6993  -5.6969   -5.8297  -13.3667  -5.7743   -5.7896  -13.0279
  -5.8525   -5.7541  -12.6835  -5.9400   -5.7061  -12.3380  -6.0257   -5.6675  -11.9928
  -6.1066   -5.6325  -11.6505  -6.1958   -5.5965  -11.3041  -6.2783   -5.5560  -10.9611
  -6.3839   -5.5055  -10.6243  -6.4788   -5.4634  -10.2859  -6.5675   -5.4205   -9.9602
  -6.6510   -5.3937   -9.6272  -6.7397   -5.3792   -9.2966  -6.8182   -5.3702   -8.9703
  -6.8974   -5.3633   -8.6500  -6.9686   -5.3647   -8.3284  -7.0307   -5.3745   -8.0034
  -7.0823   -5.3861   -7.6795  -7.1272   -5.3990   -7.3609  -7.1769   -5.4169   -7.0444
  -7.2197   -5.4335   -6.7260  -7.2535   -5.4368   -6.4102  -7.2838   -5.4560   -6.0936
  -7.2976   -5.4775   -5.7841  -7.3186   -5.4949   -5.4777  -7.3325   -5.5115   -5.1631
  -7.3579   -5.5214   -4.8556  -7.3756   -5.5347   -4.5516  -7.3939   -5.5603   -4.2461
  -7.4227   -5.5598   -3.9442  -7.4469   -5.5408   -3.6409  -7.4657   -5.5468   -3.3368
  -7.4969   -5.5192   -3.0393  -7.5333   -5.4976   -2.7407  -7.5840   -5.4925   -2.4511
  -7.6440   -5.4582   -2.1574  -7.7326   -5.4094   -1.8775  -7.8315   -5.3688   -1.5983
  -7.9251   -5.3528   -1.3136  -8.0483   -5.3172   -1.0413  -8.1585   -5.3038   -0.7635
  -8.2601   -5.3044   -0.4860  -8.3653   -5.3186   -0.2090  -8.4791   -5.3546    0.0612
  -8.5991   -5.4070    0.3332  -8.7074   -5.4830    0.5885  -8.7950   -5.6287    0.8287
  -8.8773   -5.8165    1.0395  -8.9611   -6.0351    1.2223  -9.0473   -6.2904    1.3312
  -9.1468   -6.5690    1.3647  -9.2547   -6.8366    1.3225  -9.3721   -7.0637    1.1960
  -9.4921   -7.2446    1.0044  -9.6038   -7.3615    0.7742  -9.7046   -7.4703    0.5386
  -9.7972   -7.5196    0.2725  -5.7212   -6.0504  -14.2047  -5.7655   -6.0163  -13.8523
  -5.8375   -5.9714  -13.4988  -5.9257   -5.9126  -13.1456  -6.0063   -5.8713  -12.7875
  -6.0905   -5.8284  -12.4347  -6.1735   -5.7908  -12.0819  -6.2576   -5.7603  -11.7287
  -6.3359   -5.7302  -11.3784  -6.4206   -5.6926  -11.0291  -6.5067   -5.6590  -10.6903
  -6.5862   -5.6342  -10.3508  -6.6617   -5.6043  -10.0089  -6.7224   -5.5886   -9.6765
  -6.7934   -5.5845   -9.3495  -6.8548   -5.5802   -9.0157  -6.9182   -5.5746   -8.6918
  -6.9709   -5.5782   -8.3689  -7.0098   -5.5920   -8.0430  -7.0378   -5.5995   -7.7222
  -7.0632   -5.6078   -7.3999  -7.0801   -5.6148   -7.0747  -7.1005   -5.6181   -6.7542
  -7.1011   -5.5917   -6.4340  -7.1090   -5.5889   -6.1210  -7.1180   -5.6001   -5.8047
  -7.1249   -5.6071   -5.4871  -7.1349   -5.5943   -5.1731  -7.1373   -5.5667   -4.8639
  -7.1552   -5.5507   -4.5560  -7.1722   -5.5253   -4.2490  -7.2066   -5.4912   -3.9441
  -7.2310   -5.4782   -3.6389  -7.2689   -5.4388   -3.3371  -7.3044   -5.4018   -3.0350
  -7.3626   -5.3511   -2.7355  -7.4324   -5.3174   -2.4413  -7.5101   -5.2711   -2.1570
  -7.5936   -5.2259   -1.8717  -7.6911   -5.1925   -1.5850  -7.7879   -5.1663   -1.2985
  -7.8906   -5.1541   -1.0096  -7.9874   -5.1484   -0.7241  -8.0947   -5.1438   -0.4436
  -8.1973   -5.1647   -0.1595  -8.3014   -5.2170    0.1187  -8.4017   -5.2983    0.3957
  -8.4947   -5.4090    0.6544  -8.5692   -5.5722    0.8831  -8.6483   -5.7911    1.0785
  -8.7245   -6.0299    1.2390  -8.8145   -6.3036    1.3468  -8.9118   -6.5910    1.3686
  -9.0120   -6.8554    1.3063  -9.1284   -7.0878    1.1581  -9.2411   -7.2709    0.9701
  -9.3579   -7.4362    0.7681  -9.4681   -7.5541    0.5288  -9.5678   -7.6218    0.2721
  -5.8408   -6.2065  -14.3125  -5.8981   -6.1671  -13.9377  -5.9701   -6.1132  -13.5677
  -6.0516   -6.0588  -13.2017  -6.1383   -6.0125  -12.8401  -6.2239   -5.9770  -12.4825
  -6.2997   -5.9470  -12.1230  -6.3805   -5.9176  -11.7700  -6.4521   -5.8879  -11.4172
  -6.5190   -5.8679  -11.0659  -6.5859   -5.8479  -10.7242  -6.6472   -5.8280  -10.3774
  -6.6970   -5.8112  -10.0358  -6.7376   -5.8035   -9.6997  -6.7763   -5.7990   -9.3673
  -6.8034   -5.7899   -9.0359  -6.8316   -5.7753   -8.7105  -6.8605   -5.7659   -8.3858
  -6.8806   -5.7646   -8.0629  -6.8898   -5.7600   -7.7363  -6.8997   -5.7494   -7.4131
  -6.9091   -5.7451   -7.0936  -6.9097   -5.7263   -6.7718  -6.9014   -5.6943   -6.4505
  -6.8933   -5.6445   -6.1312  -6.9004   -5.6216   -5.8121  -6.9100   -5.5940   -5.5023
  -6.9218   -5.5530   -5.1869  -6.9291   -5.5058   -4.8757  -6.9629   -5.4417   -4.5652
  -6.9853   -5.4103   -4.2557  -7.0260   -5.3584   -3.9460  -7.0876   -5.3001   -3.6444
  -7.1198   -5.2688   -3.3436  -7.1725   -5.2174   -3.0390  -7.2077   -5.1970   -2.7267
  -7.2726   -5.1579   -2.4255  -7.3393   -5.1174   -2.1324  -7.4229   -5.0820   -1.8447
  -7.5225   -5.0405   -1.5608  -7.6121   -5.0200   -1.2703  -7.7101   -5.0111   -0.9801
  -7.8063   -5.0024   -0.6890  -7.9038   -5.0140   -0.4010  -8.0077   -5.0430   -0.1096
  -8.1020   -5.1057    0.1785  -8.1885   -5.2095    0.4479  -8.2675   -5.3492    0.7071
  -8.3450   -5.5437    0.9362  -8.4193   -5.7740    1.1189  -8.4894   -6.0355    1.2577
  -8.5820   -6.3180    1.3340  -8.6629   -6.5998    1.3593  -8.7714   -6.8785    1.2837
  -8.8856   -7.1127    1.1385  -9.0033   -7.3081    0.9438  -9.1183   -7.4921    0.7448
  -9.2372   -7.6275    0.5181  -9.3359   -7.7197    0.2627  -5.9699   -6.3579  -14.2262
  -6.0162   -6.3310  -13.8781  -6.0764   -6.2726  -13.5272  -6.1533   -6.2221  -13.1786
  -6.2363   -6.1820  -12.8248  -6.3131   -6.1576  -12.4731  -6.3809   -6.1317  -12.1194
  -6.4465   -6.1079  -11.7685  -6.4972   -6.0856  -11.4158  -6.5451   -6.0688  -11.0668
  -6.5905   -6.0511  -10.7205  -6.6241   -6.0325  -10.3756  -6.6508   -6.0179  -10.0385
  -6.6666   -6.0036   -9.7015  -6.6816   -5.9897   -9.3698  -6.6853   -5.9684   -9.0369
  -6.6821   -5.9365   -8.7088  -6.6894   -5.9025   -8.3913  -6.6996   -5.8794   -8.0685
  -6.6938   -5.8459   -7.7474  -6.6928   -5.8050   -7.4289  -6.6930   -5.7602   -7.1035
  -6.6967   -5.7024   -6.7868  -6.6888   -5.6628   -6.4660  -6.6800   -5.6279   -6.1489
  -6.6956   -5.5714   -5.8340  -6.7116   -5.5044   -5.5147  -6.7364   -5.4337   -5.2099
  -6.7679   -5.3674   -4.8974  -6.8067   -5.2913   -4.5883  -6.8339   -5.2489   -4.2721
  -6.8819   -5.1881   -3.9672  -6.9278   -5.1391   -3.6593  -6.9636   -5.1037   -3.3463
  -7.0108   -5.0682   -3.0379  -7.0543   -5.0375   -2.7230  -7.1156   -4.9935   -2.4225
  -7.1770   -4.9580   -2.1204  -7.2591   -4.9204   -1.8268  -7.3389   -4.8983   -1.5328
  -7.4140   -4.8995   -1.2375  -7.5069   -4.8981   -0.9477  -7.6002   -4.8980   -0.6520
  -7.7052   -4.8980   -0.3568  -7.8005   -4.9395   -0.0631  -7.8833   -5.0244    0.2199
  -7.9597   -5.1516    0.4897  -8.0319   -5.3224    0.7372  -8.1075   -5.5366    0.9529
  -8.1803   -5.7815    1.1307  -8.2552   -6.0546    1.2493  -8.3360   -6.3366    1.3180
  -8.4290   -6.6221    1.3211  -8.5329   -6.9013    1.2530  -8.6491   -7.1458    1.1162
  -8.7648   -7.3529    0.9304  -8.8885   -7.5485    0.7372  -9.0001   -7.7004    0.5091
  -9.1148   -7.8205    0.2655  -6.0549   -6.5866  -14.0080  -6.1004   -6.5093  -13.7481
  -6.1527   -6.4518  -13.4279  -6.2157   -6.4116  -13.0971  -6.2765   -6.3798  -12.7611
  -6.3329   -6.3546  -12.4184  -6.3807   -6.3290  -12.0748  -6.4224   -6.3055  -11.7302
  -6.4526   -6.2854  -11.3855  -6.4831   -6.2649  -11.0430  -6.5085   -6.2394  -10.7000
  -6.5157   -6.2079  -10.3632  -6.5198   -6.1816  -10.0273  -6.5171   -6.1478   -9.6963
  -6.5129   -6.1177   -9.3649  -6.5051   -6.0808   -9.0338  -6.4922   -6.0413   -8.7038
  -6.4803   -5.9696   -8.3877  -6.4801   -5.9065   -8.0741  -6.4801   -5.8641   -7.7561
  -6.4833   -5.7918   -7.4366  -6.4836   -5.7192   -7.1178  -6.4913   -5.6488   -6.7982
  -6.4937   -5.5801   -6.4796  -6.5062   -5.5086   -6.1566  -6.5219   -5.4381   -5.8426
  -6.5415   -5.3718   -5.5299  -6.5658   -5.2980   -5.2127  -6.6035   -5.2256   -4.9013
  -6.6498   -5.1398   -4.5939  -6.6844   -5.0822   -4.2864  -6.7176   -5.0398   -3.9701
  -6.7730   -4.9776   -3.6579  -6.8146   -4.9360   -3.3434  -6.8482   -4.9133   -3.0290
  -6.8914   -4.8833   -2.7209  -6.9433   -4.8441   -2.4160  -7.0025   -4.8114   -2.1093
  -7.0622   -4.8018   -1.8001  -7.1356   -4.7925   -1.4959  -7.2099   -4.7961   -1.1940
  -7.3040   -4.7874   -0.8990  -7.3956   -4.7941   -0.6051  -7.4941   -4.8046   -0.3112
  -7.5819   -4.8611   -0.0197  -7.6564   -4.9661    0.2638  -7.7314   -5.1221    0.5230
  -7.7942   -5.3072    0.7617  -7.8720   -5.5325    0.9638  -7.9428   -5.7933    1.1208
  -8.0184   -6.0714    1.2258  -8.1047   -6.3609    1.2955  -8.2032   -6.6537    1.2821
  -8.3032   -6.9337    1.2197  -8.4213   -7.1868    1.0891  -8.5391   -7.4109    0.9230
  -8.6590   -7.6113    0.7311  -8.7728   -7.7763    0.5035  -8.8875   -7.9122    0.2571
  -6.0479   -6.7937  -13.8242  -6.1030   -6.7093  -13.5786  -6.1595   -6.6479  -13.2950
  -6.2128   -6.6070  -12.9908  -6.2482   -6.5725  -12.6659  -6.2819   -6.5408  -12.3406
  -6.3046   -6.5118  -12.0091  -6.3298   -6.4865  -11.6748  -6.3448   -6.4599  -11.3418
  -6.3469   -6.4190  -11.0075  -6.3451   -6.3707  -10.6724  -6.3398   -6.3276  -10.3400
  -6.3291   -6.2721  -10.0148  -6.3193   -6.2195   -9.6843  -6.3058   -6.1699   -9.3574
  -6.2936   -6.1090   -9.0325  -6.2786   -6.0417   -8.7055  -6.2608   -5.9687   -8.3858
  -6.2646   -5.8729   -8.0777  -6.2771   -5.8025   -7.7590  -6.2826   -5.7111   -7.4411
  -6.2958   -5.6175   -7.1286  -6.3120   -5.5340   -6.8142  -6.3294   -5.4510   -6.4940
  -6.3430   -5.3770   -6.1693  -6.3779   -5.2776   -5.8593  -6.3940   -5.2123   -5.5380
  -6.4217   -5.1350   -5.2255  -6.4375   -5.0843   -4.9014  -6.4754   -5.0059   -4.5909
  -6.5240   -4.9262   -4.2840  -6.5675   -4.8749   -3.9727  -6.5950   -4.8426   -3.6555
  -6.6349   -4.7997   -3.3416  -6.6692   -4.7746   -3.0258  -6.7040   -4.7519   -2.7113
  -6.7435   -4.7304   -2.3987  -6.8005   -4.7080   -2.0875  -6.8591   -4.7009   -1.7759
  -6.9307   -4.6917   -1.4644  -7.0100   -4.6854   -1.1582  -7.0940   -4.6839   -0.8565
  -7.1871   -4.6969   -0.5576  -7.2736   -4.7330   -0.2631  -7.3523   -4.8111    0.0311
  -7.4307   -4.9291    0.3058  -7.4962   -5.1040    0.5567  -7.5683   -5.3064    0.7882
  -7.6317   -5.5450    0.9770  -7.7156   -5.8125    1.1100  -7.7906   -6.0965    1.2118
  -7.8845   -6.3931    1.2645  -7.9796   -6.6893    1.2462  -8.0847   -6.9735    1.1745
  -8.1963   -7.2352    1.0686  -8.3186   -7.4707    0.9058  -8.4352   -7.6776    0.7105
  -8.5484   -7.8501    0.4931  -8.6574   -7.9960    0.2529  -5.9107   -6.9470  -13.6707
  -5.9806   -6.8688  -13.4283  -6.0525   -6.8225  -13.1532  -6.1012   -6.7729  -12.8658
  -6.1209   -6.7201  -12.5625  -6.1363   -6.6774  -12.2523  -6.1508   -6.6422  -11.9337
  -6.1575   -6.5961  -11.6124  -6.1520   -6.5461  -11.2863  -6.1450   -6.4849  -10.9655
  -6.1392   -6.4218  -10.6462  -6.1278   -6.3577  -10.3239  -6.1135   -6.2754   -9.9998
  -6.1084   -6.1977   -9.6824  -6.1008   -6.1278   -9.3599  -6.0948   -6.0400   -9.0371
  -6.0822   -5.9654   -8.7215  -6.0724   -5.8723   -8.4048  -6.0758   -5.7848   -8.0884
  -6.1021   -5.6837   -7.7828  -6.1215   -5.5780   -7.4686  -6.1325   -5.4862   -7.1489
  -6.1595   -5.3883   -6.8262  -6.1794   -5.3054   -6.5038  -6.2049   -5.2141   -6.1876
  -6.2283   -5.1264   -5.8740  -6.2480   -5.0508   -5.5564  -6.2588   -4.9955   -5.2270
  -6.2852   -4.9272   -4.9082  -6.3033   -4.8694   -4.5898  -6.3320   -4.8162   -4.2743
  -6.3652   -4.7691   -3.9568  -6.3949   -4.7397   -3.6433  -6.4228   -4.7155   -3.3256
  -6.4601   -4.6802   -3.0098  -6.4960   -4.6500   -2.6948  -6.5368   -4.6341   -2.3755
  -6.5931   -4.6140   -2.0598  -6.6570   -4.5948   -1.7469  -6.7299   -4.5789   -1.4414
  -6.8069   -4.5738   -1.1318  -6.8856   -4.5825   -0.8220  -6.9688   -4.6154   -0.5188
  -7.0503   -4.6764   -0.2195  -7.1232   -4.7776    0.0710  -7.1963   -4.9154    0.3458
  -7.2681   -5.0998    0.5911  -7.3285   -5.3137    0.8074  -7.4047   -5.5659    0.9748
  -7.4801   -5.8401    1.1071  -7.5685   -6.1328    1.1908  -7.6634   -6.4302    1.2299
  -7.7558   -6.7304    1.2194  -7.8633   -7.0165    1.1423  -7.9775   -7.2960    1.0437
  -8.0990   -7.5305    0.8793  -8.2148   -7.7457    0.6976  -8.3205   -7.9278    0.4782
  -8.4336   -8.0941    0.2518  -5.7022   -6.9723  -13.5392  -5.7839   -6.9317  -13.2860
  -5.8515   -6.8835  -13.0198  -5.8946   -6.8290  -12.7461  -5.9130   -6.7676  -12.4578
  -5.9252   -6.7123  -12.1611  -5.9350   -6.6599  -11.8661  -5.9414   -6.5943  -11.5618
  -5.9397   -6.5244  -11.2531  -5.9356   -6.4465  -10.9387  -5.9338   -6.3577  -10.6242
  -5.9309   -6.2686  -10.3100  -5.9223   -6.1835   -9.9944  -5.9193   -6.0967   -9.6774
  -5.9264   -6.0033   -9.3656  -5.9294   -5.9023   -9.0498  -5.9268   -5.8170   -8.7360
  -5.9171   -5.7265   -8.4238  -5.9272   -5.6380   -8.1088  -5.9550   -5.5262   -7.7985
  -5.9712   -5.4314   -7.4851  -5.9946   -5.3296   -7.1633  -6.0161   -5.2359   -6.8416
  -6.0352   -5.1477   -6.5185  -6.0500   -5.0657   -6.2007  -6.0601   -4.9972   -5.8768
  -6.0735   -4.9233   -5.5522  -6.0828   -4.8728   -5.2265  -6.0986   -4.8147   -4.9046
  -6.1082   -4.7711   -4.5799  -6.1326   -4.7182   -4.2575  -6.1521   -4.6955   -3.9379
  -6.1800   -4.6575   -3.6229  -6.2137   -4.6206   -3.3097  -6.2455   -4.5907   -2.9940
  -6.2870   -4.5592   -2.6730  -6.3370   -4.5273   -2.3516  -6.3902   -4.5050   -2.0350
  -6.4529   -4.4884   -1.7211  -6.5224   -4.4771   -1.4073  -6.5977   -4.4756   -1.0962
  -6.6753   -4.4937   -0.7877  -6.7453   -4.5464   -0.4816  -6.8195   -4.6302   -0.1833
  -6.8899   -4.7527    0.1001  -6.9611   -4.9103    0.3659  -7.0293   -5.1047    0.6069
  -7.0987   -5.3324    0.8135  -7.1701   -5.5977    0.9717  -7.2561   -5.8732    1.1005
  -7.3457   -6.1739    1.1724  -7.4412   -6.4727    1.2063  -7.5388   -6.7748    1.1913
  -7.6436   -7.0672    1.1193  -7.7583   -7.3450    1.0183  -7.8787   -7.5883    0.8613
  -7.9893   -7.8132    0.6868  -8.0980   -8.0047    0.4731  -8.2086   -8.1869    0.2521
  -5.5134   -6.8605  -13.4290  -5.5943   -6.8133  -13.1793  -5.6411   -6.7696  -12.9094
  -5.6859   -6.7139  -12.6547  -5.7033   -6.6690  -12.3810  -5.7170   -6.6134  -12.0902
  -5.7405   -6.5391  -11.8010  -5.7530   -6.4591  -11.5158  -5.7604   -6.3785  -11.2193
  -5.7736   -6.2917  -10.9208  -5.7666   -6.2063  -10.6121  -5.7825   -6.1081  -10.3108
  -5.8011   -6.0027   -9.9947  -5.7812   -5.9272   -9.6751  -5.7833   -5.8330   -9.3628
  -5.7941   -5.7311   -9.0595  -5.7818   -5.6517   -8.7477  -5.7809   -5.5621   -8.4368
  -5.8012   -5.4601   -8.1242  -5.8198   -5.3599   -7.8125  -5.8356   -5.2679   -7.4903
  -5.8513   -5.1757   -7.1708  -5.8634   -5.0895   -6.8489  -5.8717   -5.0088   -6.5282
  -5.8715   -4.9482   -6.2030  -5.8761   -4.8958   -5.8778  -5.8735   -4.8444   -5.5457
  -5.8865   -4.7856   -5.2195  -5.8940   -4.7311   -4.8958  -5.9074   -4.6923   -4.5692
  -5.9245   -4.6407   -4.2451  -5.9458   -4.6042   -3.9229  -5.9716   -4.5636   -3.6015
  -6.0007   -4.5244   -3.2854  -6.0381   -4.4906   -2.9672  -6.0816   -4.4579   -2.6485
  -6.1313   -4.4247   -2.3339  -6.1857   -4.3969   -2.0141  -6.2524   -4.3757   -1.6943
  -6.3138   -4.3712   -1.3770  -6.3826   -4.3864   -1.0623  -6.4523   -4.4211   -0.7518
  -6.5202   -4.4898   -0.4459  -6.5909   -4.5993   -0.1516  -6.6567   -4.7367    0.1309
  -6.7288   -4.9128    0.3850  -6.7901   -5.1206    0.6139  -6.8632   -5.3623    0.8132
  -6.9418   -5.6298    0.9653  -7.0298   -5.9142    1.0914  -7.1208   -6.2106    1.1527
  -7.2195   -6.5161    1.1831  -7.3230   -6.8205    1.1660  -7.4261   -7.1176    1.1004
  -7.5390   -7.3958    0.9975  -7.6534   -7.6478    0.8571  -7.7672   -7.8826    0.6842
  -7.8720   -8.0790    0.4657  -7.9795   -8.2703    0.2504  -5.4687   -6.6014  -13.3867
  -5.4847   -6.5891  -13.1262  -5.4857   -6.5680  -12.8547  -5.5163   -6.5264  -12.5894
  -5.5700   -6.4583  -12.3225  -5.6198   -6.3848  -12.0484  -5.6169   -6.3235  -11.7684
  -5.6231   -6.2483  -11.4833  -5.6409   -6.1684  -11.1929  -5.6410   -6.0893  -10.8973
  -5.6567   -5.9989  -10.6010  -5.6570   -5.9138  -10.2946  -5.6707   -5.8200   -9.9988
  -5.6714   -5.7296   -9.6893  -5.6633   -5.6456   -9.3784  -5.6514   -5.5607   -9.0668
  -5.6381   -5.4794   -8.7504  -5.6451   -5.3881   -8.4415  -5.6595   -5.2936   -8.1319
  -5.6638   -5.2131   -7.8196  -5.6723   -5.1333   -7.5025  -5.6813   -5.0531   -7.1820
  -5.6786   -4.9832   -6.8580  -5.6797   -4.9197   -6.5333  -5.6730   -4.8694   -6.2039
  -5.6780   -4.8095   -5.8787  -5.6773   -4.7677   -5.5491  -5.6782   -4.7197   -5.2179
  -5.6898   -4.6573   -4.8896  -5.7021   -4.6151   -4.5622  -5.7210   -4.5566   -4.2376
  -5.7417   -4.5134   -3.9091  -5.7669   -4.4621   -3.5871  -5.7951   -4.4202   -3.2639
  -5.8318   -4.3871   -2.9424  -5.8740   -4.3509   -2.6248  -5.9241   -4.3188   -2.3081
  -5.9822   -4.2900   -1.9886  -6.0427   -4.2752   -1.6684  -6.1001   -4.2766   -1.3478
  -6.1620   -4.3076   -1.0318  -6.2259   -4.3667   -0.7195  -6.2888   -4.4524   -0.4146
  -6.3542   -4.5807   -0.1257  -6.4245   -4.7310    0.1487  -6.4879   -4.9154    0.4045
  -6.5624   -5.1439    0.6241  -6.6314   -5.3974    0.8069  -6.7176   -5.6684    0.9593
  -6.8064   -5.9551    1.0778  -6.9029   -6.2607    1.1423  -7.0015   -6.5656    1.1633
  -7.1069   -6.8689    1.1486  -7.2091   -7.1665    1.0855  -7.3160   -7.4485    0.9881
  -7.4309   -7.7107    0.8497  -7.5452   -7.9507    0.6759  -7.6471   -8.1539    0.4575
  -7.7484   -8.3553    0.2460  -5.4151   -6.3487  -13.3340  -5.4086   -6.3528  -13.0796
  -5.4499   -6.3139  -12.8114  -5.4858   -6.2641  -12.5501  -5.4750   -6.2240  -12.2769
  -5.5050   -6.1529  -12.0066  -5.5239   -6.0827  -11.7350  -5.5206   -6.0157  -11.4565
  -5.5266   -5.9454  -11.1757  -5.5381   -5.8704  -10.8893  -5.5272   -5.8022  -10.5947
  -5.5323   -5.7215  -10.3007  -5.5419   -5.6288  -10.0033  -5.5426   -5.5452   -9.6984
  -5.5300   -5.4678   -9.3931  -5.5034   -5.3974   -9.0821  -5.5013   -5.3106   -8.7692
  -5.5015   -5.2243   -8.4581  -5.5026   -5.1459   -8.1476  -5.5000   -5.0735   -7.8301
  -5.5009   -5.0107   -7.5116  -5.4911   -4.9522   -7.1875  -5.4913   -4.8827   -6.8667
  -5.4806   -4.8403   -6.5380  -5.4729   -4.7950   -6.2070  -5.4769   -4.7370   -5.8773
  -5.4811   -4.6790   -5.5485  -5.4813   -4.6294   -5.2195  -5.4857   -4.5867   -4.8865
  -5.4989   -4.5342   -4.5541  -5.5156   -4.4744   -4.2263  -5.5389   -4.4205   -3.9000
  -5.5610   -4.3646   -3.5761  -5.5879   -4.3228   -3.2528  -5.6219   -4.2869   -2.9305
  -5.6636   -4.2495   -2.6105  -5.7131   -4.2198   -2.2881  -5.7667   -4.1994   -1.9673
  -5.8235   -4.1912   -1.6466  -5.8777   -4.2061   -1.3238  -5.9347   -4.2532   -1.0025
  -5.9936   -4.3317   -0.6905  -6.0533   -4.4363   -0.3891  -6.1197   -4.5795   -0.1079
  -6.1878   -4.7446    0.1656  -6.2587   -4.9394    0.4166  -6.3252   -5.1748    0.6299
  -6.4070   -5.4357    0.8035  -6.4921   -5.7112    0.9506  -6.5876   -6.0019    1.0646
  -6.6841   -6.3064    1.1309  -6.7856   -6.6176    1.1511  -6.8905   -6.9206    1.1251
  -6.9936   -7.2194    1.0737  -7.0987   -7.5081    0.9792  -7.2077   -7.7751    0.8442
  -7.3203   -8.0172    0.6719  -7.4230   -8.2311    0.4639  -7.5169   -8.4388    0.2469
  -5.3458   -6.1113  -13.3094  -5.3718   -6.0995  -13.0519  -5.4060   -6.0668  -12.7923
  -5.4053   -6.0290  -12.5206  -5.4171   -5.9829  -12.2554  -5.4154   -5.9104  -11.9825
  -5.4047   -5.8557  -11.7130  -5.3902   -5.8020  -11.4428  -5.3915   -5.7401  -11.1639
  -5.3974   -5.6739  -10.8803  -5.4146   -5.5944  -10.6006  -5.4015   -5.5252  -10.3066
  -5.3849   -5.4590  -10.0094  -5.3736   -5.3930   -9.7045  -5.3589   -5.3203   -9.3981
  -5.3538   -5.2339   -9.0937  -5.3357   -5.1674   -8.7839  -5.3217   -5.1001   -8.4689
  -5.3076   -5.0467   -8.1499  -5.3037   -4.9867   -7.8321  -5.3008   -4.9268   -7.5136
  -5.2973   -4.8621   -7.1901  -5.2856   -4.8113   -6.8602  -5.2823   -4.7552   -6.5389
  -5.2750   -4.7158   -6.2061  -5.2766   -4.6563   -5.8750  -5.2776   -4.6051   -5.5436
  -5.2780   -4.5519   -5.2097  -5.2843   -4.5023   -4.8787  -5.2960   -4.4480   -4.5478
  -5.3097   -4.3893   -4.2198  -5.3334   -4.3303   -3.8930  -5.3511   -4.2760   -3.5659
  -5.3764   -4.2323   -3.2411  -5.4101   -4.1936   -2.9162  -5.4530   -4.1549   -2.5904
  -5.4983   -4.1300   -2.2660  -5.5442   -4.1263   -1.9420  -5.5945   -4.1312   -1.6199
  -5.6485   -4.1623   -1.2979  -5.7008   -4.2226   -0.9805  -5.7567   -4.3140   -0.6702
  -5.8138   -4.4287   -0.3689  -5.8837   -4.5831   -0.0886  -5.9543   -4.7655    0.1729
  -6.0242   -4.9747    0.4178  -6.0981   -5.2130    0.6290  -6.1785   -5.4780    0.8036
  -6.2697   -5.7584    0.9431  -6.3656   -6.0492    1.0550  -6.4659   -6.3549    1.1187
  -6.5689   -6.6660    1.1430  -6.6729   -6.9707    1.1089  -6.7778   -7.2713    1.0605
  -6.8841   -7.5698    0.9749  -6.9894   -7.8414    0.8295  -7.0965   -8.0885    0.6617
  -7.1962   -8.3080    0.4618  -7.2881   -8.5192    0.2459  -5.3004   -5.8718  -13.3029
  -5.3292   -5.8500  -13.0424  -5.3297   -5.8369  -12.7749  -5.3145   -5.7978  -12.5079
  -5.3107   -5.7535  -12.2383  -5.2911   -5.6928  -11.9717  -5.2581   -5.6389  -11.7088
  -5.2430   -5.6038  -11.4374  -5.2410   -5.5501  -11.1604  -5.2522   -5.4853  -10.8845
  -5.2599   -5.4109  -10.6027  -5.2437   -5.3513  -10.3125  -5.2161   -5.3007  -10.0163
  -5.1870   -5.2605   -9.7169  -5.1599   -5.2164   -9.4095  -5.1484   -5.1412   -9.1015
  -5.1301   -5.0889   -8.7857  -5.1132   -5.0285   -8.4691  -5.1051   -4.9647   -8.1509
  -5.1024   -4.9001   -7.8322  -5.0956   -4.8495   -7.5109  -5.0912   -4.7996   -7.1871
  -5.0815   -4.7436   -6.8613  -5.0791   -4.6825   -6.5346  -5.0778   -4.6312   -6.2049
  -5.0763   -4.5765   -5.8753  -5.0774   -4.5227   -5.5433  -5.0772   -4.4737   -5.2086
  -5.0839   -4.4137   -4.8721  -5.0921   -4.3566   -4.5409  -5.1060   -4.2973   -4.2120
  -5.1263   -4.2421   -3.8835  -5.1398   -4.1901   -3.5551  -5.1625   -4.1486   -3.2279
  -5.1952   -4.1126   -2.9006  -5.2341   -4.0831   -2.5728  -5.2733   -4.0699   -2.2454
  -5.3151   -4.0788   -1.9171  -5.3614   -4.1035   -1.5925  -5.4117   -4.1493   -1.2729
  -5.4647   -4.2207   -0.9587  -5.5220   -4.3125   -0.6499  -5.5791   -4.4379   -0.3516
  -5.6475   -4.5972   -0.0718  -5.7201   -4.7941    0.1810  -5.7935   -5.0124    0.4156
  -5.8711   -5.2535    0.6280  -5.9532   -5.5208    0.8014  -6.0477   -5.8022    0.9377
  -6.1441   -6.0958    1.0456  -6.2491   -6.4020    1.1157  -6.3522   -6.7151    1.1319
  -6.4579   -7.0258    1.1065  -6.5640   -7.3297    1.0488  -6.6693   -7.6254    0.9631
  -6.7731   -7.9050    0.8213  -6.8719   -8.1595    0.6537  -6.9670   -8.3815    0.4535
  -7.0565   -8.5938    0.2404  -5.1559   -5.6781  -13.3143  -5.1844   -5.6623  -13.0486
  -5.2132   -5.6232  -12.7872  -5.1871   -5.6078  -12.5082  -5.1322   -5.5889  -12.2370
  -5.0971   -5.5214  -11.9751  -5.0666   -5.4830  -11.7036  -5.0547   -5.4388  -11.4315
  -5.0499   -5.3972  -11.1550  -5.0418   -5.3664  -10.8739  -5.0303   -5.3358  -10.5964
  -5.0141   -5.2865  -10.3121  -4.9958   -5.2241  -10.0229  -4.9725   -5.1713   -9.7267
  -4.9590   -5.1201   -9.4216  -4.9329   -5.0754   -9.1049  -4.9182   -5.0231   -8.7901
  -4.9050   -4.9589   -8.4741  -4.9019   -4.8861   -8.1575  -4.8915   -4.8379   -7.8347
  -4.8885   -4.7851   -7.5106  -4.8858   -4.7226   -7.1900  -4.8835   -4.6623   -6.8681
  -4.8790   -4.6066   -6.5393  -4.8786   -4.5496   -6.2108  -4.8764   -4.4973   -5.8788
  -4.8782   -4.4433   -5.5445  -4.8809   -4.3845   -5.2112  -4.8854   -4.3293   -4.8763
  -4.8874   -4.2641   -4.5446  -4.9005   -4.2053   -4.2176  -4.9147   -4.1613   -3.8883
  -4.9277   -4.1147   -3.5557  -4.9488   -4.0676   -3.2213  -4.9772   -4.0410   -2.8889
  -5.0085   -4.0293   -2.5583  -5.0429   -4.0323   -2.2284  -5.0847   -4.0495   -1.8989
  -5.1279   -4.0872   -1.5739  -5.1749   -4.1493   -1.2561  -5.2268   -4.2338   -0.9447
  -5.2863   -4.3377   -0.6413  -5.3474   -4.4658   -0.3415  -5.4145   -4.6310   -0.0603
  -5.4893   -4.8352    0.1886  -5.5673   -5.0571    0.4176  -5.6457   -5.3005    0.6240
  -5.7325   -5.5658    0.8001  -5.8278   -5.8520    0.9380  -5.9274   -6.1512    1.0402
  -6.0346   -6.4540    1.1131  -6.1377   -6.7706    1.1272  -6.2449   -7.0833    1.1046
  -6.3507   -7.3900    1.0498  -6.4555   -7.6822    0.9463  -6.5535   -7.9617    0.8180
  -6.6464   -8.2217    0.6469  -6.7355   -8.4495    0.4459  -6.8231   -8.6665    0.2373
  -4.9573   -5.5770  -13.3292  -4.9694   -5.5609  -13.0502  -4.9873   -5.5807  -12.7769
  -4.9601   -5.5305  -12.5077  -4.9223   -5.4550  -12.2471  -4.8824   -5.4085  -11.9827
  -4.8467   -5.3613  -11.7124  -4.8311   -5.3349  -11.4329  -4.8168   -5.3263  -11.1546
  -4.8101   -5.2799  -10.8850  -4.8041   -5.2636  -10.6005  -4.7837   -5.2145  -10.3165
  -4.7688   -5.1765  -10.0247  -4.7472   -5.1259   -9.7233  -4.7363   -5.0724   -9.4235
  -4.7187   -5.0096   -9.1218  -4.7033   -4.9532   -8.8116  -4.6963   -4.9021   -8.4944
  -4.6899   -4.8448   -8.1700  -4.6841   -4.7759   -7.8495  -4.6801   -4.7202   -7.5249
  -4.6753   -4.6614   -7.1983  -4.6770   -4.5947   -6.8764  -4.6763   -4.5385   -6.5505
  -4.6741   -4.4842   -6.2210  -4.6754   -4.4208   -5.8907  -4.6757   -4.3716   -5.5590
  -4.6771   -4.3094   -5.2249  -4.6808   -4.2550   -4.8931  -4.6788   -4.1984   -4.5602
  -4.6861   -4.1439   -4.2271  -4.6977   -4.0917   -3.8955  -4.7126   -4.0545   -3.5632
  -4.7294   -4.0235   -3.2273  -4.7541   -4.0053   -2.8883  -4.7806   -3.9946   -2.5496
  -4.8134   -4.0026   -2.2136  -4.8519   -4.0396   -1.8833  -4.8927   -4.0972   -1.5591
  -4.9391   -4.1712   -1.2441  -4.9912   -4.2610   -0.9348  -5.0492   -4.3752   -0.6324
  -5.1153   -4.5099   -0.3402  -5.1865   -4.6790   -0.0599  -5.2610   -4.8836    0.1957
  -5.3414   -5.1093    0.4221  -5.4235   -5.3547    0.6243  -5.5132   -5.6223    0.7994
  -5.6121   -5.9092    0.9382  -5.7150   -6.2094    1.0383  -5.8233   -6.5191    1.1098
  -5.9278   -6.8321    1.1228  -6.0327   -7.1452    1.1021  -6.1389   -7.4575    1.0546
  -6.2392   -7.7454    0.9480  -6.3352   -8.0226    0.8069  -6.4216   -8.2810    0.6384
  -6.5072   -8.5197    0.4463  -6.5894   -8.7396    0.2381  -4.7276   -5.6459  -13.2953
  -4.7675   -5.6539  -13.0302  -4.7457   -5.6047  -12.7583  -4.7250   -5.5553  -12.4972
  -4.6776   -5.4899  -12.2472  -4.6362   -5.4310  -11.9922  -4.6196   -5.4197  -11.7144
  -4.5962   -5.3750  -11.4354  -4.5658   -5.3257  -11.1606  -4.5727   -5.3096  -10.8789
  -4.5717   -5.2846  -10.5978  -4.5546   -5.2505  -10.3092  -4.5370   -5.1896  -10.0186
  -4.5197   -5.1354   -9.7230  -4.5103   -5.0755   -9.4229  -4.4943   -5.0194   -9.1187
  -4.4837   -4.9622   -8.8132  -4.4819   -4.9079   -8.4947  -4.4746   -4.8454   -8.1780
  -4.4774   -4.7905   -7.8520  -4.4637   -4.7114   -7.5308  -4.4590   -4.6322   -7.2079
  -4.4611   -4.5684   -6.8807  -4.4615   -4.5189   -6.5537  -4.4601   -4.4627   -6.2245
  -4.4641   -4.4085   -5.8944  -4.4626   -4.3477   -5.5653  -4.4649   -4.2721   -5.2367
  -4.4656   -4.2100   -4.9028  -4.4653   -4.1561   -4.5674  -4.4681   -4.1093   -4.2307
  -4.4769   -4.0661   -3.8940  -4.4874   -4.0289   -3.5588  -4.5076   -4.0091   -3.2227
  -4.5281   -3.9972   -2.8855  -4.5540   -3.9985   -2.5460  -4.5859   -4.0118   -2.2061
  -4.6191   -4.0523   -1.8696  -4.6593   -4.1257   -1.5481  -4.7051   -4.2079   -1.2343
  -4.7591   -4.3086   -0.9255  -4.8177   -4.4213   -0.6222  -4.8889   -4.5689   -0.3315
  -4.9601   -4.7362   -0.0529  -5.0361   -4.9332    0.2022  -5.1178   -5.1650    0.4283
  -5.2041   -5.4148    0.6319  -5.2973   -5.6850    0.8012  -5.3987   -5.9714    0.9401
  -5.5066   -6.2742    1.0415  -5.6128   -6.5845    1.1028  -5.7200   -6.9002    1.1229
  -5.8263   -7.2180    1.1046  -5.9265   -7.5269    1.0571  -6.0273   -7.8239    0.9466
  -6.1192   -8.0935    0.8027  -6.2000   -8.3404    0.6255  -6.2799   -8.5899    0.4459
  -6.3552   -8.8105    0.2356  -4.6669   -5.8699  -13.2730  -4.6515   -5.8529  -12.9968
  -4.6318   -5.8105  -12.7305  -4.5926   -5.7538  -12.4699  -4.5572   -5.7049  -12.2140
  -4.5411   -5.6597  -11.9564  -4.5268   -5.6336  -11.6857  -4.4919   -5.5868  -11.4142
  -4.4627   -5.5386  -11.1389  -4.4319   -5.5014  -10.8579  -4.4130   -5.4528  -10.5781
  -4.3756   -5.3883  -10.2959  -4.3393   -5.3159  -10.0136  -4.3224   -5.2406   -9.7207
  -4.3016   -5.1688   -9.4262  -4.2880   -5.1036   -9.1203  -4.2809   -5.0465   -8.8044
  -4.2824   -4.9966   -8.4912  -4.2855   -4.9373   -8.1714  -4.2759   -4.8628   -7.8494
  -4.2606   -4.7720   -7.5307  -4.2515   -4.6848   -7.2080  -4.2483   -4.6057   -6.8811
  -4.2432   -4.5407   -6.5539  -4.2456   -4.4835   -6.2200  -4.2545   -4.4370   -5.8893
  -4.2588   -4.3816   -5.5537  -4.2561   -4.3094   -5.2273  -4.2535   -4.2395   -4.8945
  -4.2479   -4.1682   -4.5624  -4.2493   -4.1144   -4.2272  -4.2541   -4.0744   -3.8900
  -4.2686   -4.0505   -3.5517  -4.2857   -4.0364   -3.2106  -4.3014   -4.0281   -2.8742
  -4.3320   -4.0365   -2.5370  -4.3590   -4.0516   -2.1974  -4.3921   -4.1007   -1.8672
  -4.4298   -4.1727   -1.5426  -4.4758   -4.2622   -1.2249  -4.5306   -4.3621   -0.9163
  -4.5926   -4.4824   -0.6115  -4.6627   -4.6343   -0.3245  -4.7347   -4.8019   -0.0492
  -4.8135   -4.9957    0.2101  -4.8977   -5.2261    0.4357  -4.9863   -5.4741    0.6382
  -5.0834   -5.7514    0.8015  -5.1905   -6.0369    0.9403  -5.2968   -6.3371    1.0401
  -5.4058   -6.6468    1.1072  -5.5119   -6.9644    1.1288  -5.6153   -7.2787    1.1173
  -5.7156   -7.5914    1.0474  -5.8134   -7.8888    0.9518  -5.9039   -8.1719    0.8112
  -5.9787   -8.4086    0.6246  -6.0537   -8.6536    0.4440  -6.1217   -8.8835    0.2332
  -4.6814   -6.1010  -13.2432  -4.6736   -6.0766  -12.9672  -4.6235   -6.0478  -12.6955
  -4.6112   -5.9945  -12.4354  -4.6278   -5.9375  -12.1794  -4.6129   -5.9053  -11.9195
  -4.5647   -5.8697  -11.6609  -4.5425   -5.8231  -11.3904  -4.4888   -5.7691  -11.1141
  -4.4212   -5.7415  -10.8407  -4.3707   -5.6760  -10.5537  -4.3412   -5.6151  -10.2621
  -4.3005   -5.5366   -9.9805  -4.2558   -5.4623   -9.6951  -4.2430   -5.3781   -9.3956
  -4.2136   -5.3141   -9.0922  -4.1898   -5.2393   -8.7842  -4.1629   -5.1676   -8.4638
  -4.1388   -5.0844   -8.1480  -4.1187   -4.9984   -7.8278  -4.1037   -4.9085   -7.5101
  -4.0922   -4.8195   -7.1859  -4.0790   -4.7271   -6.8608  -4.0621   -4.6475   -6.5352
  -4.0577   -4.5798   -6.2091  -4.0643   -4.5304   -5.8783  -4.0678   -4.4701   -5.5450
  -4.0601   -4.3899   -5.2155  -4.0545   -4.3177   -4.8865  -4.0466   -4.2414   -4.5536
  -4.0390   -4.1815   -4.2183  -4.0475   -4.1400   -3.8811  -4.0621   -4.1251   -3.5401
  -4.0752   -4.1152   -3.2064  -4.0941   -4.1175   -2.8668  -4.1168   -4.1186   -2.5275
  -4.1439   -4.1340   -2.1947  -4.1708   -4.1713   -1.8590  -4.2102   -4.2445   -1.5317
  -4.2510   -4.3273   -1.2132  -4.3074   -4.4296   -0.9006  -4.3697   -4.5562   -0.5994
  -4.4369   -4.7027   -0.3113  -4.5130   -4.8791   -0.0406  -4.5948   -5.0748    0.2139
  -4.6803   -5.2972    0.4460  -4.7732   -5.5502    0.6474  -4.8739   -5.8203    0.8127
  -4.9812   -6.1038    0.9479  -5.0904   -6.4030    1.0541  -5.2004   -6.7132    1.1159
  -5.3060   -7.0293    1.1407  -5.4079   -7.3475    1.1210  -5.5041   -7.6528    1.0464
  -5.5981   -7.9551    0.9668  -5.6850   -8.2326    0.8188  -5.7587   -8.4845    0.6264
  -5.8277   -8.7228    0.4326  -5.8851   -8.9455    0.2296  -4.8572   -6.2674  -13.2306
  -4.8178   -6.2487  -12.9697  -4.7697   -6.2412  -12.6836  -4.7167   -6.2168  -12.4076
  -4.7749   -6.1284  -12.1563  -4.7619   -6.0963  -11.8908  -4.7142   -6.0689  -11.6261
  -4.6819   -6.0171  -11.3595  -4.5992   -5.9797  -11.0946  -4.5350   -5.9387  -10.8102
  -4.4774   -5.8895  -10.5216  -4.4134   -5.8250  -10.2332  -4.3444   -5.7686   -9.9450
  -4.3195   -5.6776   -9.6486  -4.2674   -5.5953   -9.3502  -4.2015   -5.5295   -9.0490
  -4.1518   -5.4477   -8.7440  -4.1140   -5.3695   -8.4315  -4.0684   -5.2825   -8.1185
  -4.0361   -5.1931   -7.8030  -4.0041   -5.0886   -7.4836  -3.9799   -4.9962   -7.1630
  -3.9539   -4.8937   -6.8432  -3.9325   -4.8126   -6.5151  -3.9147   -4.7346   -6.1915
  -3.9019   -4.6619   -5.8641  -3.8990   -4.5949   -5.5349  -3.8855   -4.5135   -5.2107
  -3.8789   -4.4399   -4.8808  -3.8675   -4.3660   -4.5516  -3.8653   -4.3052   -4.2118
  -3.8692   -4.2728   -3.8708  -3.8761   -4.2412   -3.5322  -3.8902   -4.2337   -3.1925
  -3.8985   -4.2176   -2.8564  -3.9125   -4.2187   -2.5174  -3.9332   -4.2350   -2.1806
  -3.9637   -4.2727   -1.8512  -3.9941   -4.3334   -1.5247  -4.0393   -4.4169   -1.2039
  -4.0902   -4.5134   -0.8865  -4.1541   -4.6463   -0.5880  -4.2181   -4.7930   -0.2973
  -4.2951   -4.9622   -0.0260  -4.3760   -5.1570    0.2300  -4.4642   -5.3776    0.4602
  -4.5603   -5.6262    0.6576  -4.6648   -5.8957    0.8226  -4.7747   -6.1789    0.9668
  -4.8867   -6.4772    1.0755  -4.9970   -6.7898    1.1295  -5.0991   -7.1012    1.1531
  -5.1994   -7.4111    1.1208  -5.2925   -7.7169    1.0598  -5.3863   -8.0255    0.9761
  -5.4689   -8.3022    0.8169  -5.5375   -8.5493    0.6269  -5.5989   -8.7907    0.4381
  -5.6515   -9.0144    0.2294  -5.0584   -6.3980  -13.2154  -5.0168   -6.3978  -12.9582
  -4.9605   -6.3773  -12.7034  -4.9425   -6.3607  -12.4285  -4.9467   -6.3142  -12.1693
  -4.8668   -6.3184  -11.9062  -4.8227   -6.2888  -11.6265  -4.7789   -6.2467  -11.3494
  -4.7356   -6.1874  -11.0732  -4.6794   -6.1354  -10.8007  -4.6162   -6.0836  -10.5089
  -4.5235   -6.0307  -10.2164  -4.4842   -5.9558   -9.9108  -4.3934   -5.8887   -9.6106
  -4.3341   -5.8123   -9.3124  -4.2651   -5.7374   -9.0160  -4.1943   -5.6597   -8.7092
  -4.1093   -5.5868   -8.4055  -4.0573   -5.4964   -8.0925  -4.0055   -5.4050   -7.7774
  -3.9517   -5.2998   -7.4652  -3.9222   -5.2025   -7.1458  -3.8975   -5.1010   -6.8227
  -3.8641   -5.0166   -6.5002  -3.8321   -4.9293   -6.1754  -3.8171   -4.8535   -5.8457
  -3.8009   -4.7760   -5.5146  -3.7750   -4.6921   -5.1893  -3.7607   -4.6138   -4.8610
  -3.7476   -4.5418   -4.5274  -3.7291   -4.4781   -4.1992  -3.7177   -4.4270   -3.8640
  -3.7207   -4.3956   -3.5240  -3.7137   -4.3645   -3.1860  -3.7139   -4.3445   -2.8437
  -3.7305   -4.3513   -2.5102  -3.7385   -4.3600   -2.1749  -3.7590   -4.3851   -1.8425
  -3.7905   -4.4439   -1.5147  -3.8300   -4.5201   -1.1917  -3.8781   -4.6173   -0.8784
  -3.9394   -4.7442   -0.5778  -4.0043   -4.8896   -0.2872  -4.0796   -5.0598   -0.0124
  -4.1597   -5.2426    0.2500  -4.2524   -5.4723    0.4694  -4.3490   -5.7109    0.6745
  -4.4591   -5.9792    0.8379  -4.5696   -6.2606    0.9737  -4.6823   -6.5534    1.0922
  -4.7911   -6.8636    1.1496  -4.8930   -7.1787    1.1660  -4.9932   -7.4861    1.1269
  -5.0872   -7.7963    1.0744  -5.1763   -8.0957    0.9772  -5.2531   -8.3702    0.8214
  -5.3166   -8.6189    0.6348  -5.3731   -8.8640    0.4492  -5.4140   -9.0751    0.2266
  -5.2480   -6.5576  -13.2304  -5.2181   -6.5444  -12.9719  -5.1457   -6.5553  -12.7250
  -5.0729   -6.5582  -12.4696  -5.0608   -6.5346  -12.1924  -5.0266   -6.5200  -11.9170
  -4.9846   -6.4830  -11.6392  -4.9172   -6.4576  -11.3582  -4.8717   -6.4004  -11.0737
  -4.8098   -6.3362  -10.7898  -4.7423   -6.2827  -10.5002  -4.6565   -6.2247  -10.2003
  -4.5758   -6.1645   -9.8943  -4.5079   -6.0940   -9.5857  -4.4343   -6.0171   -9.2814
  -4.3714   -5.9402   -8.9802  -4.2829   -5.8652   -8.6772  -4.1993   -5.7881   -8.3692
  -4.1342   -5.7006   -8.0551  -4.0691   -5.6089   -7.7417  -3.9769   -5.5120   -7.4313
  -3.9201   -5.4126   -7.1141  -3.8775   -5.3191   -6.8052  -3.8249   -5.2264   -6.4899
  -3.7816   -5.1369   -6.1624  -3.7482   -5.0474   -5.8277  -3.7368   -4.9756   -5.4963
  -3.7166   -4.8935   -5.1690  -3.6799   -4.8124   -4.8379  -3.6494   -4.7306   -4.5100
  -3.6278   -4.6659   -4.1774  -3.6024   -4.6096   -3.8457  -3.5735   -4.5550   -3.5136
  -3.5620   -4.5181   -3.1754  -3.5623   -4.5066   -2.8338  -3.5681   -4.5083   -2.4982
  -3.5671   -4.5146   -2.1712  -3.5699   -4.5249   -1.8419  -3.5981   -4.5715   -1.5129
  -3.6298   -4.6440   -1.1876  -3.6708   -4.7307   -0.8712  -3.7287   -4.8524   -0.5695
  -3.7935   -4.9988   -0.2808  -3.8675   -5.1611   -0.0074  -3.9477   -5.3394    0.2569
  -4.0412   -5.5620    0.4822  -4.1419   -5.8021    0.6887  -4.2518   -6.0686    0.8531
  -4.3635   -6.3429    0.9836  -4.4748   -6.6288    1.0989  -4.5857   -6.9377    1.1632
  -4.6883   -7.2522    1.1770  -4.7889   -7.5668    1.1456  -4.8822   -7.8738    1.0864
  -4.9659   -8.1696    0.9823  -5.0357   -8.4385    0.8258  -5.0952   -8.6870    0.6470
  -5.1449   -8.9311    0.4611  -5.1792   -9.1368    0.2310  -5.3494   -6.7980  -13.2616
  -5.2661   -6.8015  -13.0342  -5.2008   -6.7901  -12.7772  -5.1744   -6.7843  -12.5007
  -5.1310   -6.7714  -12.2230  -5.0785   -6.7486  -11.9453  -5.0248   -6.7157  -11.6708
  -4.9976   -6.6784  -11.3765  -4.9518   -6.6293  -11.0875  -4.8649   -6.5686  -10.7978
  -4.7922   -6.5053  -10.5008  -4.7545   -6.4368  -10.1899  -4.6917   -6.3679   -9.8830
  -4.6091   -6.3006   -9.5740  -4.5331   -6.2278   -9.2586  -4.4723   -6.1459   -8.9495
  -4.3852   -6.0659   -8.6433  -4.2960   -5.9897   -8.3387  -4.2152   -5.9035   -8.0268
  -4.1105   -5.8206   -7.7153  -4.0263   -5.7238   -7.4048  -3.9601   -5.6297   -7.0945
  -3.8806   -5.5295   -6.7827  -3.8321   -5.4346   -6.4582  -3.7784   -5.3436   -6.1377
  -3.7173   -5.2582   -5.8124  -3.6817   -5.1808   -5.4820  -3.6560   -5.0989   -5.1518
  -3.6358   -5.0214   -4.8187  -3.5964   -4.9452   -4.4894  -3.5580   -4.8703   -4.1590
  -3.5214   -4.8123   -3.8276  -3.4772   -4.7555   -3.4996  -3.4528   -4.7111   -3.1665
  -3.4326   -4.6856   -2.8319  -3.4164   -4.6779   -2.4968  -3.4028   -4.6751   -2.1686
  -3.4000   -4.6865   -1.8379  -3.4177   -4.7246   -1.5121  -3.4400   -4.7813   -1.1882
  -3.4766   -4.8664   -0.8693  -3.5282   -4.9786   -0.5668  -3.5867   -5.1118   -0.2771
  -3.6585   -5.2693   -0.0018  -3.7407   -5.4395    0.2642  -3.8317   -5.6542    0.4951
  -3.9319   -5.8915    0.7003  -4.0440   -6.1520    0.8598  -4.1574   -6.4280    1.0023
  -4.2706   -6.7136    1.1111  -4.3797   -7.0124    1.1814  -4.4876   -7.3299    1.1965
  -4.5873   -7.6466    1.1741  -4.6769   -7.9563    1.1036  -4.7525   -8.2417    0.9880
  -4.8190   -8.5073    0.8360  -4.8737   -8.7617    0.6641  -4.9164   -8.9963    0.4685
  -4.9494   -9.2089    0.2427  -5.3007   -7.0396  -13.3411  -5.2167   -7.0400  -13.0999
  -5.1394   -7.0254  -12.8329  -5.0783   -7.0021  -12.5622  -5.0264   -6.9837  -12.2896
  -4.9930   -6.9676  -12.0035  -4.9617   -6.9426  -11.7129  -4.9285   -6.8982  -11.4143
  -4.8817   -6.8423  -11.1113  -4.8323   -6.7903  -10.8020  -4.7846   -6.7289  -10.4927
  -4.7353   -6.6559  -10.1832  -4.6796   -6.5832   -9.8703  -4.6416   -6.5141   -9.5501
  -4.5924   -6.4419   -9.2441  -4.5254   -6.3605   -8.9309  -4.4596   -6.2799   -8.6161
  -4.3743   -6.1946   -8.3037  -4.2844   -6.1016   -7.9936  -4.2018   -6.0211   -7.6815
  -4.0863   -5.9345   -7.3755  -4.0125   -5.8423   -7.0671  -3.9294   -5.7421   -6.7587
  -3.8679   -5.6455   -6.4448  -3.7789   -5.5557   -6.1202  -3.6986   -5.4708   -5.8003
  -3.6606   -5.3923   -5.4714  -3.6100   -5.3096   -5.1431  -3.5762   -5.2293   -4.8151
  -3.5372   -5.1571   -4.4830  -3.5004   -5.0839   -4.1545  -3.4553   -5.0226   -3.8228
  -3.4053   -4.9677   -3.4916  -3.3610   -4.9184   -3.1639  -3.3256   -4.8860   -2.8365
  -3.2905   -4.8659   -2.5068  -3.2668   -4.8593   -2.1730  -3.2509   -4.8681   -1.8440
  -3.2500   -4.8923   -1.5179  -3.2667   -4.9416   -1.1933  -3.2952   -5.0172   -0.8759
  -3.3347   -5.1195   -0.5697  -3.3855   -5.2398   -0.2757  -3.4584   -5.3854    0.0064
  -3.5361   -5.5551    0.2712  -3.6272   -5.7561    0.5093  -3.7281   -5.9860    0.7185
  -3.8393   -6.2460    0.8877  -3.9540   -6.5134    1.0257  -4.0671   -6.8034    1.1372
  -4.1806   -7.1038    1.2098  -4.2883   -7.4127    1.2243  -4.3847   -7.7268    1.1916
  -4.4717   -8.0337    1.1245  -4.5440   -8.3259    1.0044  -4.6047   -8.5861    0.8530
  -4.6537   -8.8396    0.6869  -4.6904   -9.0655    0.4757  -4.7181   -9.2715    0.2492
  -5.1303   -7.1615  -13.4725  -5.0328   -7.1535  -13.2095  -4.9474   -7.1297  -12.9483
  -4.8857   -7.1107  -12.6692  -4.8296   -7.0932  -12.3812  -4.7922   -7.0795  -12.0829
  -4.7666   -7.0500  -11.7796  -4.7399   -7.0084  -11.4692  -4.7127   -6.9788  -11.1553
  -4.6828   -6.9464  -10.8372  -4.6451   -6.8936  -10.5180  -4.6146   -6.8380  -10.1948
  -4.5999   -6.7847   -9.8737  -4.5787   -6.7272   -9.5554  -4.5455   -6.6517   -9.2345
  -4.5018   -6.5744   -8.9171  -4.4417   -6.4937   -8.5963  -4.3698   -6.4058   -8.2826
  -4.3060   -6.3177   -7.9693  -4.2244   -6.2320   -7.6579  -4.1518   -6.1396   -7.3448
  -4.0770   -6.0437   -7.0366  -4.0023   -5.9467   -6.7256  -3.9069   -5.8500   -6.4101
  -3.8024   -5.7657   -6.0959  -3.7239   -5.6826   -5.7777  -3.6649   -5.6029   -5.4495
  -3.6004   -5.5227   -5.1219  -3.5558   -5.4431   -4.7961  -3.4985   -5.3676   -4.4715
  -3.4523   -5.2995   -4.1461  -3.3994   -5.2344   -3.8196  -3.3466   -5.1828   -3.4898
  -3.2923   -5.1335   -3.1606  -3.2472   -5.0997   -2.8294  -3.2000   -5.0747   -2.5023
  -3.1625   -5.0638   -2.1757  -3.1260   -5.0638   -1.8477  -3.1125   -5.0854   -1.5235
  -3.1144   -5.1229   -1.2048  -3.1228   -5.1830   -0.8892  -3.1510   -5.2699   -0.5808
  -3.1965   -5.3752   -0.2779  -3.2601   -5.5142    0.0076  -3.3353   -5.6770    0.2785
  -3.4281   -5.8697    0.5201  -3.5279   -6.0929    0.7391  -3.6377   -6.3428    0.9191
  -3.7511   -6.6121    1.0647  -3.8689   -6.8930    1.1735  -3.9802   -7.1902    1.2459
  -4.0883   -7.5004    1.2502  -4.1838   -7.8088    1.2166  -4.2654   -8.1126    1.1405
  -4.3378   -8.4052    1.0387  -4.3941   -8.6770    0.8809  -4.4320   -8.9177    0.6932
  -4.4640   -9.1320    0.4817  -4.4856   -9.3383    0.2526  -4.9173   -7.1371  -13.6029
  -4.8488   -7.0736  -13.3531  -4.7561   -7.0649  -13.0911  -4.6854   -7.0639  -12.8005
  -4.6254   -7.0592  -12.5009  -4.5827   -7.0479  -12.1853  -4.5557   -7.0351  -11.8621
  -4.5290   -7.0270  -11.5394  -4.5008   -7.0150  -11.2112  -4.4749   -6.9912  -10.8830
  -4.4492   -6.9708  -10.5533  -4.4321   -6.9479  -10.2201  -4.4226   -6.9117   -9.8889
  -4.4088   -6.8641   -9.5633  -4.3913   -6.8034   -9.2414  -4.3697   -6.7416   -8.9167
  -4.3391   -6.6800   -8.5946  -4.2947   -6.6048   -8.2717  -4.2442   -6.5204   -7.9530
  -4.1956   -6.4374   -7.6338  -4.1529   -6.3468   -7.3144  -4.0827   -6.2523   -7.0139
  -4.0021   -6.1535   -6.7001  -3.9214   -6.0607   -6.3820  -3.8432   -5.9737   -6.0610
  -3.7522   -5.8883   -5.7459  -3.6844   -5.8101   -5.4211  -3.6145   -5.7318   -5.0953
  -3.5502   -5.6560   -4.7689  -3.4831   -5.5821   -4.4491  -3.4186   -5.5133   -4.1260
  -3.3591   -5.4508   -3.8028  -3.2946   -5.3968   -3.4817  -3.2361   -5.3499   -3.1597
  -3.1875   -5.3182   -2.8334  -3.1279   -5.2900   -2.5067  -3.0730   -5.2774   -2.1827
  -3.0257   -5.2737   -1.8604  -2.9942   -5.2889   -1.5368  -2.9714   -5.3156   -1.2178
  -2.9656   -5.3605   -0.8997  -2.9812   -5.4350   -0.5886  -3.0267   -5.5370   -0.2882
  -3.0708   -5.6598    0.0076  -3.1474   -5.8117    0.2838  -3.2360   -5.9989    0.5404
  -3.3279   -6.2087    0.7596  -3.4397   -6.4400    0.9504  -3.5561   -6.7077    1.1000
  -3.6697   -6.9902    1.2160  -3.7836   -7.2882    1.2804  -3.8878   -7.5930    1.2845
  -3.9830   -7.8976    1.2474  -4.0614   -8.1972    1.1686  -4.1276   -8.4872    1.0574
  -4.1786   -8.7558    0.9030  -4.2119   -8.9959    0.7043  -4.2361   -9.1986    0.4811
  -4.2459   -9.3970    0.2587  -4.8041   -6.9502  -13.7731  -4.7320   -6.9065  -13.5202
  -4.6449   -6.8882  -13.2479  -4.5692   -6.8926  -12.9384  -4.4979   -6.9028  -12.6169
  -4.4323   -6.9176  -12.2845  -4.3777   -6.9356  -11.9480  -4.3388   -6.9425  -11.6084
  -4.3078   -6.9453  -11.2674  -4.2730   -6.9456  -10.9303  -4.2417   -6.9432  -10.5919
  -4.2263   -6.9385  -10.2488  -4.2119   -6.9301   -9.9083  -4.1985   -6.9106   -9.5759
  -4.1881   -6.8712   -9.2429  -4.1736   -6.8304   -8.9162  -4.1636   -6.7950   -8.5873
  -4.1411   -6.7503   -8.2583  -4.1209   -6.6926   -7.9332  -4.0926   -6.6186   -7.6136
  -4.0533   -6.5330   -7.3001  -4.0077   -6.4396   -6.9776  -3.9632   -6.3497   -6.6597
  -3.9080   -6.2638   -6.3431  -3.8394   -6.1774   -6.0314  -3.7714   -6.0980   -5.7160
  -3.7116   -6.0178   -5.3950  -3.6407   -5.9388   -5.0663  -3.5580   -5.8669   -4.7446
  -3.4756   -5.7975   -4.4252  -3.3895   -5.7283   -4.1077  -3.3298   -5.6676   -3.7874
  -3.2448   -5.6129   -3.4720  -3.1880   -5.5695   -3.1547  -3.1305   -5.5340   -2.8349
  -3.0757   -5.5108   -2.5119  -3.0017   -5.4966   -2.1953  -2.9487   -5.4904   -1.8721
  -2.8954   -5.5025   -1.5527  -2.8468   -5.5157   -1.2317  -2.8333   -5.5543   -0.9133
  -2.8364   -5.6206   -0.6000  -2.8624   -5.7059   -0.2944  -2.8993   -5.8181    0.0058
  -2.9705   -5.9616    0.2882  -3.0496   -6.1354    0.5401  -3.1450   -6.3395    0.7694
  -3.2391   -6.5663    0.9719  -3.3615   -6.8125    1.1290  -3.4707   -7.0954    1.2546
  -3.5890   -7.3854    1.3137  -3.6908   -7.6921    1.3347  -3.7851   -7.9968    1.2850
  -3.8622   -8.2970    1.2014  -3.9130   -8.5788    1.0707  -3.9629   -8.8332    0.9116
  -3.9895   -9.0662    0.7131  -4.0027   -9.2716    0.4919  -4.0045   -9.4468    0.2557
  -4.7470   -6.7250  -13.9794  -4.6764   -6.6899  -13.7219  -4.5931   -6.6980  -13.3917
  -4.4990   -6.7070  -13.0535  -4.4142   -6.7258  -12.7119  -4.3385   -6.7429  -12.3645
  -4.2720   -6.7650  -12.0138  -4.2096   -6.7875  -11.6645  -4.1593   -6.8027  -11.3157
  -4.1148   -6.8165  -10.9693  -4.0710   -6.8357  -10.6207  -4.0408   -6.8491  -10.2728
  -4.0151   -6.8616   -9.9264  -3.9924   -6.8604   -9.5865  -3.9769   -6.8489   -9.2486
  -3.9592   -6.8372   -8.9136  -3.9519   -6.8265   -8.5822  -3.9385   -6.8135   -8.2515
  -3.9307   -6.7786   -7.9235  -3.9160   -6.7299   -7.5999  -3.8990   -6.6687   -7.2725
  -3.8821   -6.6068   -6.9488  -3.8554   -6.5326   -6.6282  -3.8212   -6.4497   -6.3105
  -3.7787   -6.3730   -5.9905  -3.7372   -6.2922   -5.6665  -3.6794   -6.2122   -5.3536
  -3.6351   -6.1453   -5.0390  -3.5597   -6.0773   -4.7228  -3.4795   -6.0105   -4.3975
  -3.4121   -5.9488   -4.0841  -3.3224   -5.8872   -3.7714  -3.2284   -5.8363   -3.4639
  -3.1641   -5.7926   -3.1490  -3.0879   -5.7550   -2.8336  -3.0147   -5.7296   -2.5215
  -2.9537   -5.7179   -2.2023  -2.8921   -5.7129   -1.8864  -2.8257   -5.7231   -1.5713
  -2.7668   -5.7325   -1.2539  -2.7417   -5.7676   -0.9353  -2.7234   -5.8214   -0.6233
  -2.7114   -5.8896   -0.3070  -2.7459   -5.9923   -0.0041  -2.8083   -6.1272    0.2782
  -2.8712   -6.2892    0.5433  -2.9572   -6.4841    0.7759  -3.0551   -6.6966    0.9980
  -3.1595   -6.9447    1.1659  -3.2852   -7.2043    1.2898  -3.3908   -7.4978    1.3533
  -3.4985   -7.7967    1.3798  -3.5886   -8.1002    1.3353  -3.6578   -8.3900    1.2414
  -3.7090   -8.6624    1.1022  -3.7420   -8.9213    0.9303  -3.7628   -9.1395    0.7225
  -3.7742   -9.3439    0.5086  -3.7671   -9.5137    0.2654  -4.6958   -6.4721  -14.2001
  -4.6379   -6.4915  -13.8485  -4.5537   -6.5007  -13.4917  -4.4578   -6.5142  -13.1347
  -4.3786   -6.5269  -12.7735  -4.3011   -6.5482  -12.4110  -4.2185   -6.5716  -12.0513
  -4.1468   -6.5933  -11.6929  -4.0804   -6.6157  -11.3364  -4.0152   -6.6372  -10.9839
  -3.9610   -6.6649  -10.6328  -3.9117   -6.6919  -10.2804  -3.8628   -6.7210   -9.9357
  -3.8207   -6.7398   -9.5932  -3.7871   -6.7551   -9.2547  -3.7572   -6.7710   -8.9154
  -3.7408   -6.7780   -8.5801  -3.7270   -6.7811   -8.2485  -3.7189   -6.7679   -7.9162
  -3.7060   -6.7523   -7.5842  -3.6963   -6.7282   -7.2557  -3.6917   -6.6924   -6.9287
  -3.6821   -6.6554   -6.6041  -3.6698   -6.6001   -6.2847  -3.6600   -6.5405   -5.9612
  -3.6328   -6.4760   -5.6448  -3.6044   -6.4120   -5.3265  -3.5557   -6.3336   -5.0102
  -3.5097   -6.2768   -4.6952  -3.4804   -6.2234   -4.3802  -3.4208   -6.1662   -4.0615
  -3.3398   -6.1095   -3.7503  -3.2456   -6.0551   -3.4421  -3.1452   -6.0152   -3.1314
  -3.0740   -5.9789   -2.8231  -3.0049   -5.9572   -2.5116  -2.9320   -5.9447   -2.2016
  -2.8642   -5.9404   -1.8921  -2.7854   -5.9468   -1.5799  -2.7237   -5.9598   -1.2667
  -2.6754   -5.9864   -0.9567  -2.6295   -6.0307   -0.6449  -2.6012   -6.0892   -0.3341
  -2.6304   -6.1895   -0.0305  -2.6637   -6.3124    0.2579  -2.7083   -6.4585    0.5276
  -2.7836   -6.6367    0.7695  -2.8654   -6.8382    0.9932  -2.9747   -7.0707    1.1841
  -3.0877   -7.3361    1.3181  -3.1994   -7.6175    1.3815  -3.3057   -7.9149    1.4179
  -3.3961   -8.2121    1.3858  -3.4562   -8.4970    1.2807  -3.4998   -8.7661    1.1321
  -3.5301   -9.0101    0.9546  -3.5424   -9.2228    0.7410  -3.5375   -9.4166    0.5148
  -3.5342   -9.5747    0.2697  -4.6812   -6.2733  -14.2897  -4.6196   -6.2879  -13.9109
  -4.5428   -6.3011  -13.5338  -4.4509   -6.3167  -13.1614  -4.3721   -6.3295  -12.7889
  -4.3034   -6.3505  -12.4183  -4.2114   -6.3714  -12.0540  -4.1373   -6.3941  -11.6896
  -4.0662   -6.4168  -11.3287  -3.9880   -6.4401  -10.9706  -3.9068   -6.4658  -10.6186
  -3.8386   -6.5023  -10.2714  -3.7725   -6.5345   -9.9243  -3.7100   -6.5619   -9.5817
  -3.6580   -6.5913   -9.2411  -3.6109   -6.6200   -8.9049  -3.5724   -6.6426   -8.5697
  -3.5498   -6.6605   -8.2363  -3.5276   -6.6704   -7.9054  -3.5049   -6.6823   -7.5741
  -3.4907   -6.6866   -7.2419  -3.4785   -6.6979   -6.9137  -3.4738   -6.6906   -6.5892
  -3.4728   -6.6705   -6.2599  -3.4702   -6.6383   -5.9356  -3.4630   -6.6015   -5.6187
  -3.4554   -6.5628   -5.3017  -3.4454   -6.5205   -4.9881  -3.4231   -6.4672   -4.6748
  -3.3985   -6.4190   -4.3555  -3.3618   -6.3743   -4.0452  -3.3113   -6.3264   -3.7317
  -3.2254   -6.2727   -3.4191  -3.1726   -6.2364   -3.1105  -3.0884   -6.2046   -2.8040
  -2.9939   -6.1835   -2.5051  -2.9337   -6.1722   -2.1969  -2.8602   -6.1688   -1.8858
  -2.7832   -6.1717   -1.5794  -2.7099   -6.1903   -1.2724  -2.6317   -6.2149   -0.9712
  -2.5693   -6.2500   -0.6688  -2.5325   -6.3097   -0.3636  -2.5308   -6.3978   -0.0656
  -2.5369   -6.5055    0.2274  -2.5601   -6.6365    0.5039  -2.6190   -6.7973    0.7556
  -2.6921   -6.9885    0.9887  -2.7914   -7.2076    1.1929  -2.8939   -7.4646    1.3383
  -3.0094   -7.7479    1.4119  -3.1088   -8.0372    1.4570  -3.1908   -8.3257    1.4187
  -3.2564   -8.6111    1.3183  -3.2909   -8.8671    1.1658  -3.3147   -9.1013    0.9777
  -3.3194   -9.2993    0.7584  -3.3098   -9.4790    0.5186  -3.2816   -9.6266    0.2690
  -4.6459   -6.0830  -14.1830  -4.5817   -6.0849  -13.8305  -4.5193   -6.1026  -13.4703
  -4.4441   -6.1188  -13.1079  -4.3708   -6.1351  -12.7427  -4.3118   -6.1561  -12.3737
  -4.2277   -6.1771  -12.0102  -4.1599   -6.2010  -11.6489  -4.0869   -6.2253  -11.2868
  -4.0009   -6.2445  -10.9311  -3.9064   -6.2699  -10.5813  -3.8253   -6.3028  -10.2305
  -3.7447   -6.3326   -9.8910  -3.6687   -6.3595   -9.5513  -3.5966   -6.3899   -9.2079
  -3.5325   -6.4230   -8.8739  -3.4742   -6.4553   -8.5414  -3.4247   -6.4851   -8.2107
  -3.3741   -6.5192   -7.8815  -3.3344   -6.5525   -7.5515  -3.3079   -6.5807   -7.2213
  -3.2871   -6.6050   -6.8906  -3.2703   -6.6298   -6.5608  -3.2630   -6.6480   -6.2347
  -3.2575   -6.6559   -5.9118  -3.2543   -6.6571   -5.5900  -3.2541   -6.6455   -5.2721
  -3.2547   -6.6328   -4.9591  -3.2563   -6.6079   -4.6492  -3.2452   -6.5745   -4.3398
  -3.2233   -6.5430   -4.0253  -3.2052   -6.5151   -3.7144  -3.1729   -6.4857   -3.4075
  -3.1286   -6.4515   -3.0904  -3.0861   -6.4261   -2.7802  -3.0328   -6.4030   -2.4724
  -2.9665   -6.3912   -2.1682  -2.8897   -6.3976   -1.8628  -2.7892   -6.3975   -1.5793
  -2.7104   -6.4197   -1.2818  -2.6224   -6.4490   -0.9866  -2.5301   -6.4765   -0.6915
  -2.4826   -6.5319   -0.3969  -2.4439   -6.6086   -0.1014  -2.4339   -6.7082    0.1836
  -2.4235   -6.8266    0.4693  -2.4720   -6.9812    0.7302  -2.5251   -7.1488    0.9791
  -2.6071   -7.3566    1.1941  -2.7059   -7.6024    1.3508  -2.8094   -7.8704    1.4394
  -2.9066   -8.1599    1.4785  -2.9896   -8.4518    1.4466  -3.0460   -8.7296    1.3458
  -3.0837   -8.9791    1.1896  -3.0998   -9.2100    1.0072  -3.0948   -9.3849    0.7726
  -3.0726   -9.5413    0.5304  -3.0417   -9.6719    0.2706  -4.5903   -5.8253  -13.9332
  -4.5467   -5.8803  -13.6833  -4.4901   -5.8943  -13.3446  -4.4442   -5.9163  -12.9951
  -4.3756   -5.9384  -12.6444  -4.3201   -5.9599  -12.2896  -4.2562   -5.9836  -11.9347
  -4.2013   -6.0111  -11.5781  -4.1289   -6.0373  -11.2223  -4.0492   -6.0637  -10.8673
  -3.9679   -6.0893  -10.5150  -3.8737   -6.1129  -10.1665  -3.7827   -6.1355   -9.8229
  -3.6931   -6.1629   -9.4800  -3.6058   -6.1844   -9.1464  -3.5192   -6.2149   -8.8150
  -3.4451   -6.2491   -8.4827  -3.3611   -6.2841   -8.1575  -3.2917   -6.3243   -7.8340
  -3.2258   -6.3705   -7.5097  -3.1732   -6.4186   -7.1825  -3.1287   -6.4630   -6.8522
  -3.0961   -6.5066   -6.5234  -3.0760   -6.5407   -6.1996  -3.0575   -6.5791   -5.8708
  -3.0377   -6.6082   -5.5534  -3.0301   -6.6334   -5.2429  -3.0328   -6.6504   -4.9315
  -3.0357   -6.6516   -4.6236  -3.0363   -6.6485   -4.3176  -3.0366   -6.6579   -4.0088
  -3.0365   -6.6566   -3.6978  -3.0345   -6.6505   -3.3822  -3.0272   -6.6485   -3.0734
  -3.0073   -6.6316   -2.7658  -2.9772   -6.6180   -2.4593  -2.9312   -6.6146   -2.1580
  -2.8738   -6.6188   -1.8601  -2.7967   -6.6288   -1.5633  -2.7354   -6.6556   -1.2737
  -2.6348   -6.6785   -0.9929  -2.5385   -6.7136   -0.7151  -2.4518   -6.7614   -0.4301
  -2.3926   -6.8307   -0.1386  -2.3710   -6.9214    0.1432  -2.3248   -7.0276    0.4229
  -2.3470   -7.1710    0.6914  -2.3679   -7.3192    0.9545  -2.4315   -7.5165    1.1751
  -2.5213   -7.7493    1.3389  -2.6145   -8.0195    1.4470  -2.7028   -8.2944    1.4841
  -2.7856   -8.5834    1.4822  -2.8374   -8.8504    1.3835  -2.8659   -9.0875    1.2073
  -2.8810   -9.3142    1.0266  -2.8652   -9.4797    0.7940  -2.8414   -9.6267    0.5444
  -2.7987   -9.7156    0.2690  -4.5479   -5.5640  -13.6758  -4.5180   -5.6322  -13.4453
  -4.4753   -5.6833  -13.1748  -4.4226   -5.7069  -12.8453  -4.3697   -5.7355  -12.5063
  -4.3161   -5.7610  -12.1640  -4.2660   -5.7852  -11.8187  -4.2250   -5.8147  -11.4667
  -4.1552   -5.8436  -11.1187  -4.0883   -5.8739  -10.7692  -4.0297   -5.9066  -10.4152
  -3.9278   -5.9262  -10.0786  -3.8473   -5.9505   -9.7337  -3.7579   -5.9809   -9.3919
  -3.6595   -6.0002   -9.0539  -3.5635   -6.0260   -8.7251  -3.4681   -6.0516   -8.3995
  -3.3676   -6.0819   -8.0773  -3.2722   -6.1218   -7.7565  -3.1887   -6.1706   -7.4350
  -3.1098   -6.2237   -7.1122  -3.0426   -6.2755   -6.7889  -2.9933   -6.3228   -6.4641
  -2.9472   -6.3728   -6.1396  -2.9039   -6.4226   -5.8258  -2.8616   -6.4748   -5.5106
  -2.8366   -6.5247   -5.1982  -2.8267   -6.5643   -4.8916  -2.8163   -6.6005   -4.5848
  -2.8136   -6.6449   -4.2811  -2.8163   -6.6813   -3.9773  -2.8238   -6.7088   -3.6693
  -2.8342   -6.7421   -3.3671  -2.8344   -6.7545   -3.0629  -2.8252   -6.7603   -2.7572
  -2.8179   -6.7774   -2.4569  -2.8052   -6.8040   -2.1648  -2.7723   -6.8182   -1.8738
  -2.7280   -6.8446   -1.5830  -2.6871   -6.8818   -1.2953  -2.6215   -6.9134   -1.0076
  -2.5235   -6.9488   -0.7350  -2.4620   -6.9964   -0.4546  -2.3657   -7.0524   -0.1822
  -2.3049   -7.1369    0.0962  -2.2573   -7.2318    0.3744  -2.2286   -7.3573    0.6455
  -2.2339   -7.5018    0.9030  -2.2784   -7.6925    1.1277  -2.3420   -7.9114    1.3185
  -2.4141   -8.1611    1.4486  -2.4944   -8.4316    1.4991  -2.5676   -8.7050    1.4993
  -2.6234   -8.9854    1.4082  -2.6518   -9.2163    1.2448  -2.6511   -9.4133    1.0387
  -2.6305   -9.5690    0.8020  -2.6024   -9.6940    0.5484  -2.5585   -9.7702    0.2758
  -4.4953   -5.3033  -13.4180  -4.4753   -5.3831  -13.1997  -4.4384   -5.4439  -12.9475
  -4.3996   -5.4907  -12.6672  -4.3580   -5.5221  -12.3440  -4.3132   -5.5525  -12.0112
  -4.2804   -5.5855  -11.6718  -4.2418   -5.6152  -11.3319  -4.1911   -5.6486  -10.9899
  -4.1340   -5.6811  -10.6458  -4.0718   -5.7132  -10.3006  -3.9874   -5.7404   -9.9611
  -3.9180   -5.7722   -9.6179  -3.8417   -5.8073   -9.2810  -3.7473   -5.8326   -8.9470
  -3.6396   -5.8518   -8.6155  -3.5182   -5.8655   -8.2967  -3.4257   -5.8982   -7.9759
  -3.3177   -5.9359   -7.6498  -3.2137   -5.9756   -7.3294  -3.1224   -6.0239   -7.0180
  -3.0448   -6.0761   -6.6932  -2.9667   -6.1230   -6.3693  -2.8909   -6.1710   -6.0554
  -2.8251   -6.2250   -5.7400  -2.7632   -6.2825   -5.4339  -2.7169   -6.3421   -5.1305
  -2.6766   -6.3989   -4.8289  -2.6447   -6.4613   -4.5270  -2.6205   -6.5345   -4.2270
  -2.6103   -6.6017   -3.9263  -2.6080   -6.6644   -3.6278  -2.6117   -6.7184   -3.3348
  -2.6098   -6.7678   -3.0408  -2.6051   -6.8180   -2.7460  -2.6038   -6.8631   -2.4565
  -2.5997   -6.9077   -2.1705  -2.5859   -6.9575   -1.8874  -2.5843   -7.0234   -1.6057
  -2.5635   -7.0749   -1.3191  -2.5267   -7.1273   -1.0392  -2.4527   -7.1638   -0.7643
  -2.4010   -7.2217   -0.4905  -2.3328   -7.2760   -0.2168  -2.2551   -7.3489    0.0507
  -2.1826   -7.4439    0.3150  -2.1369   -7.5467    0.5830  -2.1247   -7.6907    0.8391
  -2.1326   -7.8624    1.0728  -2.1643   -8.0664    1.2817  -2.2183   -8.3028    1.4397
  -2.2807   -8.5657    1.5149  -2.3479   -8.8403    1.5083  -2.4084   -9.1101    1.4416
  -2.4337   -9.3537    1.2725  -2.4123   -9.5165    1.0474  -2.3866   -9.6548    0.8090
  -2.3579   -9.7666    0.5511  -2.3127   -9.8317    0.2788  -4.4407   -5.0410  -13.1569
  -4.4079   -5.1341  -12.9551  -4.3948   -5.2024  -12.7117  -4.3610   -5.2593  -12.4460
  -4.3402   -5.3066  -12.1575  -4.3108   -5.3415  -11.8377  -4.2734   -5.3786  -11.5107
  -4.2369   -5.4109  -11.1775  -4.1998   -5.4448  -10.8429  -4.1558   -5.4815  -10.5058
  -4.0954   -5.5130  -10.1697  -4.0455   -5.5489   -9.8317  -3.9844   -5.5815   -9.4918
  -3.9120   -5.6230   -9.1525  -3.8238   -5.6534   -8.8216  -3.7230   -5.6810   -8.4937
  -3.6181   -5.7056   -8.1669  -3.5125   -5.7343   -7.8420  -3.4162   -5.7776   -7.5205
  -3.3019   -5.8047   -7.1984  -3.1937   -5.8434   -6.8846  -3.1115   -5.8926   -6.5740
  -3.0169   -5.9287   -6.2624  -2.9320   -5.9754   -5.9445  -2.8440   -6.0299   -5.6347
  -2.7496   -6.0751   -5.3251  -2.6690   -6.1351   -5.0301  -2.6037   -6.1975   -4.7321
  -2.5594   -6.2676   -4.4319  -2.5144   -6.3490   -4.1370  -2.4735   -6.4324   -3.8516
  -2.4376   -6.5233   -3.5656  -2.4195   -6.6061   -3.2779  -2.3984   -6.6872   -2.9900
  -2.3805   -6.7665   -2.7106  -2.3759   -6.8403   -2.4258  -2.3625   -6.9165   -2.1530
  -2.3579   -7.0104   -1.8825  -2.3631   -7.0934   -1.6118  -2.3547   -7.1763   -1.3422
  -2.3405   -7.2654   -1.0725  -2.3068   -7.3455   -0.7990  -2.2556   -7.3942   -0.5290
  -2.1869   -7.4465   -0.2627  -2.1538   -7.5541   -0.0061  -2.0958   -7.6399    0.2564
  -2.0633   -7.7453    0.5172  -2.0467   -7.8944    0.7584  -2.0080   -8.0460    1.0051
  -1.9983   -8.2176    1.2253  -2.0195   -8.4354    1.4084  -2.0706   -8.6976    1.5088
  -2.1345   -8.9689    1.5221  -2.1839   -9.2311    1.4276  -2.1972   -9.4614    1.2882
  -2.1764   -9.6251    1.0564  -2.1397   -9.7365    0.8074  -2.1055   -9.8272    0.5508
  -2.0524   -9.8698    0.2800  -4.3775   -4.7829  -12.8985  -4.3617   -4.8818  -12.7007
  -4.3315   -4.9599  -12.4758  -4.3203   -5.0231  -12.2211  -4.2944   -5.0814  -11.9442
  -4.2684   -5.1262  -11.6517  -4.2484   -5.1630  -11.3351  -4.2156   -5.2044  -11.0118
  -4.1880   -5.2368  -10.6844  -4.1579   -5.2753  -10.3528  -4.1029   -5.3096  -10.0223
  -4.0586   -5.3474   -9.6886  -4.0154   -5.3925   -9.3508  -3.9502   -5.4273   -9.0191
  -3.8803   -5.4640   -8.6881  -3.8027   -5.4991   -8.3563  -3.7074   -5.5407   -8.0282
  -3.6146   -5.5747   -7.7058  -3.5098   -5.6110   -7.3815  -3.4116   -5.6469   -7.0597
  -3.2983   -5.6789   -6.7529  -3.2248   -5.7325   -6.4381  -3.1337   -5.7738   -6.1195
  -3.0282   -5.8092   -5.8168  -2.9158   -5.8460   -5.5132  -2.8114   -5.8828   -5.2088
  -2.7255   -5.9399   -4.9088  -2.6368   -5.9958   -4.6094  -2.5681   -6.0645   -4.3180
  -2.4963   -6.1412   -4.0274  -2.4265   -6.2295   -3.7443  -2.3586   -6.3273   -3.4696
  -2.3032   -6.4244   -3.1913  -2.2546   -6.5199   -2.9106  -2.2241   -6.6123   -2.6290
  -2.1847   -6.7160   -2.3590  -2.1509   -6.8215   -2.0931  -2.1410   -6.9355   -1.8352
  -2.1320   -7.0535   -1.5779  -2.1209   -7.1776   -1.3227  -2.1045   -7.2890   -1.0676
  -2.0813   -7.4069   -0.8216  -2.0462   -7.5018   -0.5654  -2.0212   -7.6141   -0.3101
  -2.0029   -7.7225   -0.0622  -1.9549   -7.8029    0.1986  -1.9292   -7.9140    0.4562
  -1.9054   -8.0587    0.6959  -1.8620   -8.2024    0.9350  -1.8651   -8.3825    1.1346
  -1.8399   -8.5706    1.3367  -1.8689   -8.8246    1.4649  -1.9140   -9.0928    1.5168
  -1.9418   -9.3358    1.4200  -1.9469   -9.5727    1.2805  -1.9307   -9.7183    1.0620
  -1.8902   -9.8292    0.8054  -1.8554   -9.8988    0.5461  -1.8023   -9.9101    0.2754
  -4.2910   -4.5280  -12.6391  -4.2754   -4.6350  -12.4524  -4.2706   -4.7191  -12.2294
  -4.2489   -4.7888  -11.9866  -4.2149   -4.8546  -11.7281  -4.2127   -4.9025  -11.4430
  -4.1937   -4.9519  -11.1460  -4.1603   -4.9939  -10.8341  -4.1607   -5.0301  -10.5110
  -4.1359   -5.0690  -10.1883  -4.0974   -5.1067   -9.8621  -4.0693   -5.1496   -9.5313
  -4.0284   -5.1918   -9.2019  -3.9788   -5.2373   -8.8715  -3.9251   -5.2759   -8.5414
  -3.8575   -5.3209   -8.2132  -3.7719   -5.3569   -7.8874  -3.6925   -5.3964   -7.5582
  -3.6181   -5.4502   -7.2362  -3.5146   -5.4813   -6.9224  -3.4188   -5.5283   -6.6061
  -3.3314   -5.5714   -6.2932  -3.2511   -5.6223   -5.9775  -3.1459   -5.6574   -5.6720
  -3.0521   -5.7053   -5.3666  -2.9240   -5.7278   -5.0700  -2.8368   -5.7830   -4.7617
  -2.7457   -5.8384   -4.4695  -2.6564   -5.8961   -4.1778  -2.5607   -5.9599   -3.8898
  -2.4730   -6.0394   -3.6128  -2.3880   -6.1400   -3.3321  -2.3036   -6.2299   -3.0514
  -2.2247   -6.3226   -2.7799  -2.1524   -6.4209   -2.5088  -2.0745   -6.5331   -2.2477
  -2.0265   -6.6507   -1.9870  -1.9918   -6.7815   -1.7332  -1.9580   -6.9206   -1.4869
  -1.9236   -7.0653   -1.2517  -1.8819   -7.2211   -1.0189  -1.8418   -7.3651   -0.7895
  -1.8080   -7.4985   -0.5531  -1.7854   -7.6242   -0.3077  -1.7722   -7.7687   -0.0820
  -1.7488   -7.8978    0.1640  -1.7342   -8.0226    0.4207  -1.7234   -8.1882    0.6324
  -1.7101   -8.3569    0.8503  -1.6918   -8.5219    1.0672  -1.6554   -8.6994    1.2817
  -1.6640   -8.9301    1.4204  -1.6859   -9.1817    1.4957  -1.7018   -9.4394    1.4107
  -1.6911   -9.6626    1.2787  -1.6710   -9.8086    1.0543  -1.6407   -9.9070    0.8156
  -1.5956   -9.9443    0.5443  -1.5497   -9.9423    0.2724  -4.2379   -4.2733  -12.3735
  -4.2102   -4.3892  -12.1936  -4.1679   -4.4848  -11.9872  -4.1600   -4.5593  -11.7500
  -4.1383   -4.6298  -11.4974  -4.1225   -4.6877  -11.2297  -4.1101   -4.7397  -10.9409
  -4.1002   -4.7835  -10.6439  -4.0848   -4.8269  -10.3328  -4.0825   -4.8634  -10.0135
  -4.0525   -4.9086   -9.6939  -4.0278   -4.9526   -9.3700  -4.0117   -4.9958   -9.0430
  -3.9901   -5.0334   -8.7125  -3.9436   -5.0769   -8.3879  -3.8815   -5.1305   -8.0648
  -3.8229   -5.1649   -7.7383  -3.7501   -5.2138   -7.4131  -3.6722   -5.2557   -7.0880
  -3.5802   -5.3000   -6.7720  -3.4985   -5.3471   -6.4527  -3.4326   -5.4064   -6.1347
  -3.3504   -5.4478   -5.8193  -3.2507   -5.4882   -5.5093  -3.1595   -5.5395   -5.2162
  -3.0572   -5.5880   -4.9107  -2.9640   -5.6418   -4.6063  -2.8795   -5.7043   -4.3074
  -2.7722   -5.7428   -4.0223  -2.6946   -5.8182   -3.7320  -2.5911   -5.9021   -3.4441
  -2.4844   -5.9855   -3.1655  -2.3841   -6.0613   -2.8922  -2.2917   -6.1535   -2.6129
  -2.1880   -6.2417   -2.3508  -2.0918   -6.3503   -2.0962  -2.0232   -6.4681   -1.8338
  -1.9325   -6.6006   -1.5877  -1.8613   -6.7460   -1.3525  -1.7981   -6.9077   -1.1271
  -1.7231   -7.0770   -0.9172  -1.6488   -7.2506   -0.7030  -1.5987   -7.4017   -0.4752
  -1.5702   -7.5505   -0.2464  -1.5424   -7.7118   -0.0256  -1.5236   -7.8718    0.1995
  -1.5022   -8.0579    0.4105  -1.5028   -8.2497    0.6149  -1.4886   -8.4198    0.8306
  -1.4818   -8.5909    1.0410  -1.4659   -8.7972    1.2240  -1.4428   -9.0097    1.3865
  -1.4523   -9.2640    1.4575  -1.4527   -9.5179    1.4385  -1.4403   -9.7122    1.2676
  -1.4134   -9.8602    1.0561  -1.3844   -9.9493    0.8094  -1.3350   -9.9660    0.5425
  -1.3001   -9.9705    0.2711  -4.1278   -4.0308  -12.1150  -4.0975   -4.1560  -11.9448
  -4.0590   -4.2580  -11.7434  -4.0533   -4.3387  -11.5147  -4.0500   -4.4073  -11.2696
  -4.0206   -4.4755  -11.0054  -4.0084   -4.5301  -10.7311  -4.0199   -4.5739  -10.4379
  -4.0126   -4.6202  -10.1411  -4.0072   -4.6627   -9.8319  -3.9941   -4.7037   -9.5165
  -3.9738   -4.7522   -9.2017  -3.9748   -4.7936   -8.8782  -3.9503   -4.8401   -8.5580
  -3.9281   -4.8924   -8.2340  -3.8877   -4.9317   -7.9125  -3.8321   -4.9741   -7.5918
  -3.7632   -5.0168   -7.2697  -3.7136   -5.0707   -6.9420  -3.6480   -5.1134   -6.6235
  -3.5718   -5.1604   -6.3051  -3.5092   -5.2123   -5.9818  -3.4351   -5.2615   -5.6650
  -3.3436   -5.3120   -5.3569  -3.2609   -5.3735   -5.0510  -3.1903   -5.4432   -4.7433
  -3.1056   -5.5012   -4.4419  -3.0095   -5.5512   -4.1407  -2.9232   -5.6283   -3.8429
  -2.8107   -5.6828   -3.5554  -2.7069   -5.7604   -3.2731  -2.6054   -5.8502   -2.9930
  -2.5230   -5.9383   -2.7152  -2.4053   -6.0121   -2.4415  -2.3085   -6.1101   -2.1728
  -2.1895   -6.2075   -1.9209  -2.0715   -6.3136   -1.6549  -1.9585   -6.4334   -1.4141
  -1.8865   -6.5840   -1.1798  -1.7879   -6.7427   -0.9564  -1.6887   -6.9167   -0.7484
  -1.5832   -7.0789   -0.5433  -1.4962   -7.2431   -0.3237  -1.4191   -7.4188   -0.1099
  -1.3624   -7.6017    0.0937  -1.3235   -7.8014    0.2915  -1.2786   -8.0229    0.4616
  -1.2774   -8.2253    0.6561  -1.2668   -8.4339    0.8439  -1.2637   -8.6383    1.0454
  -1.2512   -8.8536    1.2124  -1.2223   -9.0705    1.3737  -1.2135   -9.3115    1.4505
  -1.1988   -9.5651    1.4356  -1.1771   -9.7504    1.2620  -1.1476   -9.9017    1.0518
  -1.1225   -9.9818    0.8070  -1.0865  -10.0000    0.5402  -1.0445   -9.9772    0.2720
  -4.0561   -3.7932  -11.8407  -3.9711   -3.9252  -11.6959  -3.9468   -4.0343  -11.4980
  -3.9444   -4.1199  -11.2768  -3.9322   -4.1943  -11.0374  -3.9158   -4.2614  -10.7855
  -3.9205   -4.3164  -10.5146  -3.9201   -4.3664  -10.2370  -3.9195   -4.4153   -9.9402
  -3.9207   -4.4610   -9.6402  -3.9242   -4.5035   -9.3307  -3.9128   -4.5495   -9.0177
  -3.8998   -4.5986   -8.7056  -3.8917   -4.6387   -8.3877  -3.8919   -4.6844   -8.0733
  -3.8464   -4.7365   -7.7567  -3.8189   -4.7767   -7.4364  -3.7765   -4.8231   -7.1165
  -3.7308   -4.8701   -6.7905  -3.6635   -4.9155   -6.4670  -3.6034   -4.9630   -6.1537
  -3.5457   -5.0172   -5.8261  -3.4861   -5.0749   -5.5097  -3.4141   -5.1303   -5.1970
  -3.3386   -5.1829   -4.8824  -3.2760   -5.2578   -4.5761  -3.2037   -5.3253   -4.2737
  -3.1102   -5.3858   -3.9722  -3.0156   -5.4578   -3.6731  -2.9095   -5.5275   -3.3730
  -2.8147   -5.6138   -3.0913  -2.7161   -5.6982   -2.8125  -2.6214   -5.7868   -2.5324
  -2.5145   -5.8718   -2.2572  -2.4210   -5.9859   -1.9896  -2.2895   -6.0802   -1.7292
  -2.1883   -6.2015   -1.4717  -2.0736   -6.3312   -1.2207  -1.9734   -6.4768   -0.9758
  -1.8482   -6.6213   -0.7573  -1.7369   -6.7881   -0.5434  -1.5984   -6.9357   -0.3415
  -1.4872   -7.1000   -0.1299  -1.3842   -7.2755    0.0760  -1.2820   -7.4680    0.2729
  -1.1898   -7.6950    0.4350  -1.1338   -7.9122    0.6100  -1.1278   -8.1250    0.7935
  -1.1048   -8.3516    0.9729  -1.0648   -8.5833    1.1243  -1.0451   -8.8142    1.2792
  -1.0097   -9.0589    1.4097  -0.9752   -9.3213    1.4678  -0.9411   -9.5770    1.4421
  -0.9125   -9.7670    1.2670  -0.8796   -9.8975    1.0484  -0.8538   -9.9751    0.7968
  -0.8278  -10.0091    0.5368  -0.7919   -9.9829    0.2714  -3.9726   -3.5560  -11.5762
  -3.8896   -3.6881  -11.4357  -3.8476   -3.8053  -11.2494  -3.8593   -3.8931  -11.0341
  -3.8449   -3.9693  -10.7970  -3.8175   -4.0479  -10.5547  -3.8089   -4.1091  -10.2930
  -3.8065   -4.1675  -10.0204  -3.8273   -4.2147   -9.7367  -3.8309   -4.2643   -9.4359
  -3.8383   -4.3057   -9.1430  -3.8395   -4.3466   -8.8372  -3.8352   -4.3900   -8.5264
  -3.8342   -4.4312   -8.2141  -3.8224   -4.4813   -7.8992  -3.8104   -4.5273   -7.5865
  -3.7903   -4.5749   -7.2721  -3.7632   -4.6217   -6.9552  -3.7239   -4.6691   -6.6386
  -3.6767   -4.7156   -6.3171  -3.6304   -4.7650   -5.9961  -3.5840   -4.8168   -5.6707
  -3.5221   -4.8749   -5.3523  -3.4563   -4.9360   -5.0321  -3.3968   -4.9991   -4.7212
  -3.3165   -5.0660   -4.4108  -3.2479   -5.1307   -4.1030  -3.1712   -5.2120   -3.8009
  -3.0853   -5.2843   -3.4975  -2.9956   -5.3640   -3.2068  -2.8922   -5.4429   -2.9142
  -2.7972   -5.5321   -2.6273  -2.7050   -5.6278   -2.3473  -2.6217   -5.7308   -2.0651
  -2.4982   -5.8355   -1.7983  -2.3650   -5.9348   -1.5352  -2.2706   -6.0727   -1.2818
  -2.1639   -6.2168   -1.0295  -2.0471   -6.3613   -0.7814  -1.9250   -6.5125   -0.5445
  -1.8085   -6.6739   -0.3324  -1.6870   -6.8248   -0.1280  -1.5605   -6.9924    0.0673
  -1.4237   -7.1619    0.2795  -1.2993   -7.3576    0.4696  -1.2008   -7.5741    0.6315
  -1.1054   -7.7835    0.8030  -1.0726   -8.0114    0.9778  -0.9902   -8.2499    1.1251
  -0.9180   -8.4983    1.2567  -0.8785   -8.7481    1.3978  -0.8040   -9.0180    1.4597
  -0.7494   -9.2896    1.4820  -0.6896   -9.5517    1.4468  -0.6546   -9.7373    1.2665
  -0.6149   -9.8862    1.0507  -0.5919   -9.9684    0.8076  -0.5668   -9.9998    0.5477
  -0.5408  -10.0070    0.2766  -3.8903   -3.3215  -11.3074  -3.8086   -3.4564  -11.1755
  -3.7702   -3.5713  -11.0009  -3.7368   -3.6741  -10.7953  -3.7332   -3.7555  -10.5652
  -3.7054   -3.8367  -10.3235  -3.6930   -3.9065  -10.0692  -3.7063   -3.9630   -9.7985
  -3.7209   -4.0143   -9.5204  -3.7239   -4.0668   -9.2366  -3.7113   -4.1191   -8.9408
  -3.7258   -4.1608   -8.6451  -3.7435   -4.1906   -8.3438  -3.7615   -4.2299   -8.0319
  -3.7550   -4.2727   -7.7163  -3.7575   -4.3200   -7.4091  -3.7479   -4.3639   -7.0979
  -3.7236   -4.4161   -6.7839  -3.7120   -4.4591   -6.4707  -3.6694   -4.5056   -6.1589
  -3.6243   -4.5603   -5.8367  -3.5853   -4.6162   -5.5181  -3.5298   -4.6730   -5.1923
  -3.4723   -4.7292   -4.8724  -3.4049   -4.7968   -4.5514  -3.3440   -4.8673   -4.2424
  -3.2673   -4.9318   -3.9322  -3.1858   -5.0122   -3.6359  -3.1003   -5.0886   -3.3391
  -3.0297   -5.1777   -3.0364  -2.9482   -5.2680   -2.7397  -2.8490   -5.3624   -2.4511
  -2.7607   -5.4605   -2.1605  -2.6531   -5.5596   -1.8792  -2.5593   -5.6813   -1.6041
  -2.4704   -5.8070   -1.3416  -2.3554   -5.9483   -1.0913  -2.2476   -6.0925   -0.8361
  -2.1404   -6.2491   -0.5872  -2.0087   -6.3922   -0.3512  -1.8819   -6.5569   -0.1314
  -1.7647   -6.7255    0.0825  -1.6363   -6.9042    0.2838  -1.4926   -7.0754    0.4826
  -1.3463   -7.2581    0.6770  -1.2292   -7.4745    0.8416  -1.0884   -7.6805    1.0006
  -1.0111   -7.9203    1.1668  -0.9125   -8.1637    1.3060  -0.8137   -8.4154    1.4234
  -0.7279   -8.6813    1.5277  -0.6184   -8.9561    1.5470  -0.5294   -9.2310    1.5167
  -0.4575   -9.4804    1.4449  -0.4017   -9.6882    1.2830  -0.3643   -9.8469    1.0749
  -0.3287   -9.9486    0.8166  -0.3076   -9.9751    0.5515  -0.2867   -9.9962    0.2814
  -3.7712   -3.0869  -11.0580  -3.6759   -3.2317  -10.9331  -3.6706   -3.3488  -10.7502
  -3.6144   -3.4638  -10.5559  -3.6273   -3.5418  -10.3246  -3.5922   -3.6272  -10.0941
  -3.5856   -3.7001   -9.8448  -3.5736   -3.7738   -9.5826  -3.5928   -3.8246   -9.3036
  -3.5975   -3.8762   -9.0247  -3.6200   -3.9169   -8.7385  -3.6151   -3.9638   -8.4458
  -3.6224   -4.0077   -8.1517  -3.6466   -4.0441   -7.8500  -3.6522   -4.0829   -7.5421
  -3.6781   -4.1077   -7.2351  -3.6868   -4.1567   -6.9188  -3.6870   -4.2004   -6.6080
  -3.6812   -4.2430   -6.2962  -3.6200   -4.2986   -5.9863  -3.5900   -4.3537   -5.6725
  -3.5471   -4.4095   -5.3527  -3.5106   -4.4684   -5.0358  -3.4538   -4.5298   -4.7132
  -3.3974   -4.5878   -4.3969  -3.3450   -4.6571   -4.0856  -3.2752   -4.7347   -3.7694
  -3.1985   -4.8104   -3.4626  -3.1148   -4.9005   -3.1633  -3.0434   -4.9860   -2.8657
  -2.9700   -5.0822   -2.5648  -2.8819   -5.1840   -2.2743  -2.7995   -5.2886   -1.9815
  -2.7126   -5.4066   -1.6915  -2.6265   -5.5281   -1.4126  -2.5266   -5.6647   -1.1422
  -2.4150   -5.8023   -0.8909  -2.2980   -5.9523   -0.6413  -2.1806   -6.1047   -0.3970
  -2.0718   -6.2699   -0.1482  -1.9366   -6.4332    0.0674  -1.7811   -6.5913    0.2815
  -1.6559   -6.7796    0.4904  -1.5203   -6.9648    0.6895  -1.4190   -7.1824    0.8861
  -1.2578   -7.3905    1.0521  -1.0999   -7.5980    1.2086  -0.9507   -7.8287    1.3527
  -0.8180   -8.0756    1.4780  -0.6887   -8.3341    1.5721  -0.5715   -8.6069    1.6441
  -0.4366   -8.8871    1.6324  -0.3290   -9.1629    1.5836  -0.2315   -9.3858    1.4446
  -0.1666   -9.6141    1.2974  -0.1160   -9.7916    1.0760  -0.0749   -9.8979    0.8254
  -0.0453   -9.9715    0.5619  -0.0298   -9.9798    0.2803  -3.6298   -2.8607  -10.8126
  -3.5546   -3.0039  -10.6787  -3.5320   -3.1335  -10.5088  -3.5109   -3.2400  -10.3146
  -3.5065   -3.3296  -10.0938  -3.4858   -3.4189   -9.8627  -3.4790   -3.4917   -9.6138
  -3.4737   -3.5647   -9.3613  -3.4760   -3.6258   -9.0949  -3.4786   -3.6859   -8.8156
  -3.4958   -3.7223   -8.5321  -3.5025   -3.7705   -8.2511  -3.5246   -3.8114   -7.9547
  -3.5408   -3.8441   -7.6559  -3.5575   -3.8830   -7.3591  -3.5748   -3.9182   -7.0564
  -3.5863   -3.9577   -6.7422  -3.6068   -3.9888   -6.4294  -3.5896   -4.0329   -6.1209
  -3.5457   -4.0935   -5.8150  -3.5359   -4.1447   -5.5017  -3.5021   -4.1999   -5.1898
  -3.4579   -4.2581   -4.8719  -3.4129   -4.3167   -4.5580  -3.3706   -4.3828   -4.2368
  -3.3226   -4.4571   -3.9255  -3.2555   -4.5291   -3.6184  -3.1756   -4.6104   -3.3035
  -3.1036   -4.6990   -2.9999  -3.0310   -4.7944   -2.6958  -2.9479   -4.8905   -2.3967
  -2.8584   -4.9995   -2.1004  -2.7827   -5.1106   -1.8057  -2.7073   -5.2259   -1.5150
  -2.6042   -5.3487   -1.2321  -2.5052   -5.4921   -0.9681  -2.4008   -5.6312   -0.7097
  -2.2916   -5.7867   -0.4637  -2.1695   -5.9449   -0.2082  -2.0523   -6.1116    0.0320
  -1.9162   -6.2849    0.2644  -1.8015   -6.4660    0.4881  -1.6559   -6.6526    0.6927
  -1.4956   -6.8405    0.8846  -1.3234   -7.0439    1.0392  -1.1894   -7.2695    1.2333
  -1.0329   -7.4906    1.3892  -0.8669   -7.7265    1.5141  -0.6992   -7.9732    1.6200
  -0.5440   -8.2347    1.6877  -0.4004   -8.5167    1.7273  -0.2562   -8.7956    1.6954
  -0.1241   -9.0655    1.6168  -0.0177   -9.3115    1.4707   0.0661   -9.5457    1.3056
   0.1224   -9.7174    1.0895   0.1669   -9.8459    0.8357   0.2054   -9.9405    0.5601
   0.2267   -9.9456    0.2806  -3.5074   -2.6371  -10.5639  -3.4181   -2.7808  -10.4383
  -3.4075   -2.9157  -10.2769  -3.4089   -3.0213  -10.0765  -3.3984   -3.1186   -9.8664
  -3.3594   -3.2163   -9.6338  -3.3520   -3.2919   -9.3901  -3.3680   -3.3548   -9.1369
  -3.3552   -3.4333   -8.8814  -3.3689   -3.4839   -8.6115  -3.3645   -3.5347   -8.3301
  -3.3780   -3.5862   -8.0466  -3.3979   -3.6258   -7.7611  -3.4273   -3.6585   -7.4632
  -3.4521   -3.6874   -7.1682  -3.4539   -3.7296   -6.8687  -3.5004   -3.7496   -6.5633
  -3.5008   -3.7844   -6.2561  -3.4874   -3.8328   -5.9428  -3.5105   -3.8737   -5.6326
  -3.4834   -3.9269   -5.3252  -3.4321   -3.9875   -5.0167  -3.3916   -4.0437   -4.7070
  -3.3500   -4.1076   -4.3957  -3.3117   -4.1765   -4.0776  -3.2676   -4.2496   -3.7669
  -3.1942   -4.3302   -3.4569  -3.1228   -4.4124   -3.1491  -3.0474   -4.5041   -2.8397
  -2.9669   -4.5972   -2.5407  -2.8827   -4.6979   -2.2379  -2.8016   -4.8029   -1.9413
  -2.7254   -4.9198   -1.6493  -2.6368   -5.0442   -1.3573  -2.5373   -5.1708   -1.0815
  -2.4432   -5.3101   -0.8094  -2.3437   -5.4577   -0.5398  -2.2340   -5.6188   -0.2876
  -2.1102   -5.7756   -0.0405  -1.9781   -5.9520    0.2004  -1.8506   -6.1239    0.4304
  -1.7078   -6.3165    0.6518  -1.5603   -6.5035    0.8540  -1.4088   -6.7078    1.0527
  -1.2425   -6.9286    1.2198  -1.0634   -7.1486    1.3715  -0.8926   -7.3779    1.5155
  -0.7177   -7.6245    1.6385  -0.5424   -7.8773    1.7295  -0.3661   -8.1462    1.7653
  -0.2154   -8.4287    1.7859  -0.0610   -8.7057    1.7309   0.0734   -8.9765    1.6442
   0.1940   -9.2324    1.5038   0.2883   -9.4604    1.3272   0.3545   -9.6412    1.0925
   0.4057   -9.7887    0.8416   0.4470   -9.8852    0.5696   0.4839   -9.9287    0.2868
  -3.3754   -2.4115  -10.3111  -3.3074   -2.5682  -10.1871  -3.2752   -2.7046  -10.0299
  -3.2656   -2.8151   -9.8473  -3.2559   -2.9175   -9.6405  -3.2379   -3.0100   -9.4152
  -3.2411   -3.0863   -9.1648  -3.2295   -3.1643   -8.9141  -3.2399   -3.2300   -8.6637
  -3.2411   -3.2951   -8.4106  -3.2493   -3.3438   -8.1315  -3.2700   -3.3835   -7.8451
  -3.2975   -3.4236   -7.5687  -3.3176   -3.4561   -7.2768  -3.3413   -3.4955   -6.9717
  -3.3431   -3.5384   -6.6859  -3.3571   -3.5658   -6.3753  -3.3710   -3.5993   -6.0789
  -3.3895   -3.6332   -5.7735  -3.3786   -3.6720   -5.4633  -3.3730   -3.7182   -5.1565
  -3.3379   -3.7754   -4.8489  -3.3067   -3.8343   -4.5373  -3.2685   -3.9021   -4.2238
  -3.2254   -3.9733   -3.9110  -3.1639   -4.0546   -3.6060  -3.1088   -4.1315   -3.3001
  -3.0428   -4.2156   -2.9908  -2.9623   -4.3070   -2.6853  -2.8710   -4.4048   -2.3875
  -2.7947   -4.5019   -2.0889  -2.7107   -4.6134   -1.7942  -2.6167   -4.7422   -1.5052
  -2.5278   -4.8616   -1.2194  -2.4274   -4.9953   -0.9423  -2.3287   -5.1363   -0.6694
  -2.2136   -5.2928   -0.4101  -2.0982   -5.4551   -0.1548  -1.9747   -5.6181    0.0895
  -1.8478   -5.7929    0.3278  -1.7012   -5.9820    0.5563  -1.5710   -6.1708    0.7797
  -1.4096   -6.3690    0.9889  -1.2503   -6.5854    1.1668  -1.0815   -6.8025    1.3232
  -0.8958   -7.0374    1.4654  -0.7153   -7.2751    1.5985  -0.5404   -7.5225    1.7129
  -0.3520   -7.7859    1.7810  -0.1736   -8.0624    1.8067  -0.0152   -8.3501    1.8080
   0.1435   -8.6261    1.7509   0.2824   -8.9027    1.6593   0.4092   -9.1556    1.5156
   0.5114   -9.3891    1.3304   0.5844   -9.5718    1.0951   0.6413   -9.7284    0.8438
   0.6927   -9.8357    0.5706   0.7323   -9.8967    0.2833  -3.2452   -2.1984  -10.0552
  -3.1548   -2.3533   -9.9510  -3.1358   -2.4867   -9.7902  -3.1103   -2.6152   -9.6149
  -3.1121   -2.7156   -9.4119  -3.1085   -2.8138   -9.1932  -3.1234   -2.8918   -8.9538
  -3.1211   -2.9573   -8.6977  -3.1190   -3.0277   -8.4461  -3.1373   -3.0882   -8.2020
  -3.1596   -3.1364   -7.9393  -3.1557   -3.1893   -7.6585  -3.1847   -3.2228   -7.3683
  -3.2117   -3.2590   -7.0931  -3.2054   -3.3057   -6.7967  -3.2164   -3.3431   -6.4904
  -3.2340   -3.3687   -6.1975  -3.2551   -3.3903   -5.8923  -3.2568   -3.4347   -5.5924
  -3.2596   -3.4674   -5.2933  -3.2540   -3.5122   -4.9840  -3.2269   -3.5728   -4.6783
  -3.2139   -3.6301   -4.3659  -3.1763   -3.6958   -4.0573  -3.1110   -3.7788   -3.7556
  -3.0584   -3.8525   -3.4509  -2.9858   -3.9383   -3.1498  -2.9074   -4.0295   -2.8467
  -2.8357   -4.1163   -2.5431  -2.7584   -4.2145   -2.2427  -2.6665   -4.3217   -1.9503
  -2.5847   -4.4398   -1.6526  -2.4989   -4.5603   -1.3586  -2.4039   -4.6798   -1.0740
  -2.2997   -4.8262   -0.8040  -2.1848   -4.9746   -0.5403  -2.0658   -5.1326   -0.2862
  -1.9458   -5.2931   -0.0341  -1.8167   -5.4670    0.2041  -1.6869   -5.6517    0.4392
  -1.5507   -5.8344    0.6735  -1.4037   -6.0347    0.8915  -1.2401   -6.2383    1.0811
  -1.0781   -6.4615    1.2667  -0.8986   -6.6970    1.4187  -0.7128   -6.9296    1.5412
  -0.5247   -7.1760    1.6483  -0.3409   -7.4316    1.7597  -0.1592   -7.6984    1.8210
   0.0258   -7.9793    1.8300   0.1914   -8.2644    1.8142   0.3468   -8.5447    1.7684
   0.4917   -8.8151    1.6588   0.6195   -9.0724    1.5130   0.7268   -9.3058    1.3263
   0.8106   -9.4984    1.0874   0.8750   -9.6664    0.8430   0.9312   -9.7792    0.5692
   0.9765   -9.8667    0.2851  -3.0741   -1.9798   -9.8307  -3.0279   -2.1341   -9.7042
  -2.9971   -2.2843   -9.5561  -2.9457   -2.4194   -9.3908  -2.9663   -2.5209   -9.1859
  -2.9701   -2.6225   -8.9688  -2.9636   -2.7131   -8.7437  -2.9702   -2.7825   -8.4984
  -2.9830   -2.8410   -8.2369  -3.0103   -2.8929   -7.9869  -3.0346   -2.9380   -7.7316
  -3.0618   -2.9881   -7.4696  -3.0621   -3.0286   -7.1826  -3.0695   -3.0700   -6.8958
  -3.1014   -3.1083   -6.6098  -3.0971   -3.1382   -6.3160  -3.1171   -3.1671   -6.0124
  -3.1250   -3.1978   -5.7165  -3.1406   -3.2199   -5.4137  -3.1372   -3.2647   -5.1149
  -3.1470   -3.3055   -4.8160  -3.1171   -3.3723   -4.5077  -3.0911   -3.4350   -4.2022
  -3.0415   -3.5090   -3.8973  -2.9854   -3.5794   -3.6030  -2.9103   -3.6643   -3.3050
  -2.8223   -3.7618   -3.0094  -2.7676   -3.8394   -2.7074  -2.7057   -3.9272   -2.4032
  -2.6209   -4.0362   -2.1075  -2.5427   -4.1426   -1.8066  -2.4558   -4.2576   -1.5155
  -2.3581   -4.3807   -1.2320  -2.2460   -4.5180   -0.9499  -2.1463   -4.6678   -0.6782
  -2.0366   -4.8095   -0.4089  -1.9156   -4.9692   -0.1574  -1.7901   -5.1372    0.0955
  -1.6518   -5.3216    0.3235  -1.5142   -5.5122    0.5502  -1.3727   -5.6968    0.7802
  -1.2252   -5.9022    0.9870  -1.0601   -6.1173    1.1824  -0.8789   -6.3496    1.3244
  -0.7022   -6.5866    1.4746  -0.5197   -6.8271    1.6108  -0.3293   -7.0772    1.7096
  -0.1424   -7.3388    1.7916   0.0479   -7.6161    1.8372   0.2272   -7.8943    1.8399
   0.3982   -8.1790    1.8222   0.5562   -8.4595    1.7586   0.7051   -8.7334    1.6510
   0.8328   -8.9946    1.5016   0.9481   -9.2254    1.3157   1.0345   -9.4284    1.0936
   1.1092   -9.6011    0.8362   1.1696   -9.7186    0.5589   1.2209   -9.8307    0.2819
  -2.8894   -1.7699   -9.6012  -2.8422   -1.9388   -9.4771  -2.8291   -2.0868   -9.3315
  -2.8003   -2.2302   -9.1729  -2.8173   -2.3373   -8.9696  -2.7970   -2.4527   -8.7648
  -2.8147   -2.5295   -8.5290  -2.8268   -2.6014   -8.2905  -2.8513   -2.6516   -8.0400
  -2.8697   -2.7039   -7.7820  -2.8939   -2.7507   -7.5211  -2.9168   -2.7968   -7.2673
  -2.9389   -2.8400   -7.0013  -2.9597   -2.8657   -6.7085  -2.9764   -2.8988   -6.4259
  -2.9895   -2.9325   -6.1340  -3.0153   -2.9495   -5.8398  -3.0083   -2.9894   -5.5417
  -2.9978   -3.0304   -5.2396  -2.9845   -3.0836   -4.9336  -2.9990   -3.1215   -4.6286
  -2.9773   -3.1779   -4.3359  -2.9416   -3.2493   -4.0384  -2.8795   -3.3264   -3.7475
  -2.8138   -3.4066   -3.4488  -2.7397   -3.4899   -3.1631  -2.6695   -3.5824   -2.8602
  -2.6111   -3.6585   -2.5567  -2.5419   -3.7581   -2.2698  -2.4628   -3.8681   -1.9696
  -2.3579   -3.9915   -1.6896  -2.2729   -4.1019   -1.3961  -2.1752   -4.2312   -1.1147
  -2.0768   -4.3647   -0.8425  -1.9651   -4.5104   -0.5800  -1.8386   -4.6701   -0.3233
  -1.7215   -4.8327   -0.0685  -1.5966   -5.0070    0.1771  -1.4539   -5.1946    0.4095
  -1.3074   -5.3891    0.6287  -1.1627   -5.5789    0.8427  -1.0157   -5.7866    1.0505
  -0.8465   -6.0153    1.2239  -0.6689   -6.2500    1.3787  -0.4789   -6.5012    1.4966
  -0.3027   -6.7350    1.6276  -0.1172   -6.9905    1.7297   0.0702   -7.2594    1.7996
   0.2533   -7.5276    1.8401   0.4312   -7.8055    1.8307   0.6028   -8.0883    1.8149
   0.7646   -8.3722    1.7388   0.9140   -8.6481    1.6295   1.0476   -8.9037    1.4788
   1.1629   -9.1483    1.2977   1.2632   -9.3639    1.0880   1.3392   -9.5451    0.8424
   1.4104   -9.6751    0.5626   1.4643   -9.8024    0.2901  -2.7047   -1.5778   -9.3728
  -2.6765   -1.7444   -9.2455  -2.6621   -1.8975   -9.1023  -2.6474   -2.0519   -8.9487
  -2.6448   -2.1742   -8.7628  -2.6525   -2.2705   -8.5507  -2.6519   -2.3605   -8.3365
  -2.6714   -2.4241   -8.0982  -2.6883   -2.4788   -7.8456  -2.7257   -2.5261   -7.5924
  -2.7708   -2.5529   -7.3250  -2.7923   -2.5992   -7.0664  -2.8179   -2.6320   -6.7942
  -2.8144   -2.6763   -6.5303  -2.8276   -2.7092   -6.2414  -2.8704   -2.7195   -5.9593
  -2.8539   -2.7679   -5.6668  -2.8726   -2.7895   -5.3695  -2.8541   -2.8419   -5.0687
  -2.8582   -2.8788   -4.7641  -2.8370   -2.9321   -4.4663  -2.8162   -2.9902   -4.1674
  -2.7579   -3.0740   -3.8868  -2.7057   -3.1525   -3.5884  -2.6553   -3.2234   -3.2986
  -2.5855   -3.3163   -3.0055  -2.5025   -3.4095   -2.7282  -2.4319   -3.4910   -2.4416
  -2.3605   -3.5996   -2.1446  -2.2753   -3.7130   -1.8618  -2.1894   -3.8235   -1.5634
  -2.0942   -3.9392   -1.2794  -1.9969   -4.0776   -1.0023  -1.8818   -4.2196   -0.7381
  -1.7695   -4.3645   -0.4684  -1.6470   -4.5268   -0.2317  -1.5338   -4.6966    0.0224
  -1.3997   -4.8779    0.2650  -1.2670   -5.0578    0.4996  -1.1059   -5.2579    0.6991
  -0.9555   -5.4665    0.9088  -0.8074   -5.6845    1.1085  -0.6383   -5.9050    1.2716
  -0.4581   -6.1454    1.4052  -0.2786   -6.3857    1.5507  -0.0907   -6.6387    1.6645
   0.0939   -6.8998    1.7566   0.2823   -7.1717    1.8022   0.4700   -7.4493    1.8449
   0.6467   -7.7275    1.8302   0.8173   -8.0140    1.7883   0.9784   -8.2913    1.7112
   1.1260   -8.5610    1.5954   1.2672   -8.8271    1.4575   1.3835   -9.0690    1.2825
   1.4862   -9.2897    1.0742   1.5657   -9.4686    0.8307   1.6440   -9.6355    0.5614
   1.7133   -9.7721    0.2892  -2.5207   -1.3949   -9.1187  -2.4707   -1.5725   -9.0143
  -2.4596   -1.7438   -8.8849  -2.4471   -1.8916   -8.7315  -2.4606   -2.0126   -8.5543
  -2.4555   -2.1212   -8.3546  -2.4832   -2.2019   -8.1360  -2.5046   -2.2661   -7.8999
  -2.5326   -2.3102   -7.6422  -2.5696   -2.3559   -7.3959  -2.5995   -2.3875   -7.1401
  -2.6424   -2.4112   -6.8702  -2.6712   -2.4295   -6.6052  -2.6919   -2.4679   -6.3401
  -2.7037   -2.4999   -6.0593  -2.7178   -2.5274   -5.7803  -2.7077   -2.5628   -5.4952
  -2.7090   -2.6059   -5.1976  -2.7017   -2.6562   -4.9015  -2.6755   -2.7003   -4.5982
  -2.6599   -2.7571   -4.3063  -2.6230   -2.8191   -4.0115  -2.5697   -2.9049   -3.7244
  -2.5287   -2.9774   -3.4398  -2.4658   -3.0626   -3.1477  -2.4028   -3.1530   -2.8610
  -2.3140   -3.2530   -2.5743  -2.2471   -3.3377   -2.2901  -2.1649   -3.4476   -2.0072
  -2.0800   -3.5619   -1.7296  -1.9927   -3.6669   -1.4511  -1.8958   -3.7931   -1.1721
  -1.7955   -3.9336   -0.8982  -1.6959   -4.0648   -0.6273  -1.5693   -4.2228   -0.3723
  -1.4458   -4.3997   -0.1186  -1.3231   -4.5698    0.1231  -1.1931   -4.7479    0.3575
  -1.0532   -4.9357    0.5792  -0.8993   -5.1358    0.7818  -0.7467   -5.3565    0.9741
  -0.5935   -5.5760    1.1657  -0.4218   -5.8034    1.3323  -0.2406   -6.0472    1.4605
  -0.0573   -6.2909    1.5735   0.1275   -6.5482    1.6893   0.3122   -6.8152    1.7634
   0.5003   -7.0896    1.8124   0.6886   -7.3664    1.8366   0.8678   -7.6546    1.8311
   1.0386   -7.9387    1.7829   1.2009   -8.2172    1.6926   1.3455   -8.4796    1.5711
   1.4831   -8.7430    1.4402   1.6084   -8.9971    1.2700   1.7149   -9.2169    1.0556
   1.8009   -9.4233    0.8234   1.8864   -9.5976    0.5654   1.9531   -9.7415    0.2858
  -2.3445   -1.2314   -8.8618  -2.2999   -1.4142   -8.7713  -2.2531   -1.5863   -8.6654
  -2.2631   -1.7352   -8.5171  -2.2486   -1.8766   -8.3473  -2.2687   -1.9802   -8.1511
  -2.2923   -2.0716   -7.9468  -2.3299   -2.1281   -7.7092  -2.3468   -2.1832   -7.4571
  -2.3907   -2.1912   -7.2018  -2.4419   -2.2010   -6.9591  -2.4865   -2.2166   -6.6996
  -2.4984   -2.2580   -6.4209  -2.5174   -2.2871   -6.1454  -2.5266   -2.3163   -5.8870
  -2.5414   -2.3410   -5.6013  -2.5212   -2.3933   -5.3221  -2.5250   -2.4294   -5.0271
  -2.4924   -2.4942   -4.7326  -2.4885   -2.5244   -4.4417  -2.4724   -2.5834   -4.1396
  -2.4408   -2.6426   -3.8489  -2.3834   -2.7321   -3.5610  -2.3401   -2.8077   -3.2741
  -2.2688   -2.9023   -3.0036  -2.1882   -3.0007   -2.7266  -2.1249   -3.0897   -2.4445
  -2.0453   -3.1821   -2.1520  -1.9657   -3.2875   -1.8734  -1.8736   -3.4050   -1.6040
  -1.7775   -3.5309   -1.3344  -1.6919   -3.6511   -1.0555  -1.5903   -3.7877   -0.7865
  -1.4864   -3.9275   -0.5194  -1.3673   -4.0878   -0.2703  -1.2415   -4.2579   -0.0242
  -1.1054   -4.4355    0.2048  -0.9811   -4.6179    0.4331  -0.8373   -4.8126    0.6524
  -0.6842   -5.0246    0.8484  -0.5269   -5.2510    1.0308  -0.3671   -5.4734    1.2023
  -0.1982   -5.6997    1.3654  -0.0247   -5.9396    1.4966   0.1639   -6.1952    1.6063
   0.3442   -6.4549    1.7094   0.5303   -6.7317    1.7702   0.7219   -7.0107    1.8115
   0.9107   -7.2939    1.8350   1.0898   -7.5813    1.8267   1.2633   -7.8649    1.7656
   1.4240   -8.1393    1.6798   1.5696   -8.4040    1.5507   1.7059   -8.6674    1.4099
   1.8353   -8.9246    1.2467   1.9404   -9.1498    1.0354   2.0324   -9.3582    0.8031
   2.1212   -9.5552    0.5607   2.1963   -9.7101    0.2826  -2.1374   -1.0781   -8.6195
  -2.1135   -1.2639   -8.5295  -2.0752   -1.4368   -8.4167  -2.0662   -1.5964   -8.2885
  -2.0440   -1.7521   -8.1417  -2.0607   -1.8646   -7.9536  -2.0752   -1.9731   -7.7566
  -2.1188   -2.0262   -7.5293  -2.1528   -2.0595   -7.2901  -2.1842   -2.0561   -7.0298
  -2.2390   -2.0441   -6.7783  -2.2824   -2.0724   -6.5355  -2.3056   -2.1011   -6.2607
  -2.3193   -2.1318   -5.9828  -2.3340   -2.1622   -5.7171  -2.3356   -2.1804   -5.4415
  -2.3243   -2.2317   -5.1634  -2.3157   -2.2852   -4.8767  -2.3075   -2.3228   -4.5854
  -2.2857   -2.3722   -4.2940  -2.2590   -2.4401   -4.0032  -2.2342   -2.4840   -3.6992
  -2.1947   -2.5600   -3.4136  -2.1328   -2.6466   -3.1338  -2.0640   -2.7354   -2.8453
  -1.9840   -2.8347   -2.5794  -1.9173   -2.9248   -2.3023  -1.8367   -3.0249   -2.0211
  -1.7565   -3.1281   -1.7431  -1.6605   -3.2557   -1.4767  -1.5863   -3.3725   -1.2033
  -1.4894   -3.5012   -0.9364  -1.3746   -3.6471   -0.6792  -1.2674   -3.7909   -0.4187
  -1.1459   -3.9612   -0.1759  -1.0130   -4.1342    0.0577  -0.8817   -4.3131    0.2846
  -0.7508   -4.5068    0.5081  -0.6172   -4.6953    0.7245  -0.4594   -4.9151    0.9104
  -0.3042   -5.1369    1.0863  -0.1410   -5.3666    1.2591   0.0317   -5.6023    1.3948
   0.2027   -5.8472    1.5342   0.3852   -6.1052    1.6481   0.5685   -6.3761    1.7318
   0.7558   -6.6524    1.7787   0.9468   -6.9318    1.8136   1.1297   -7.2149    1.8255
   1.3094   -7.5028    1.8147   1.4869   -7.7905    1.7596   1.6498   -8.0703    1.6573
   1.7995   -8.3380    1.5369   1.9338   -8.5974    1.3831   2.0624   -8.8470    1.2102
   2.1714   -9.0922    1.0161   2.2711   -9.3014    0.7862   2.3577   -9.5020    0.5504
   2.4411   -9.6725    0.2801  -1.9403   -0.9374   -8.3623  -1.9218   -1.1244   -8.2839
  -1.8735   -1.3071   -8.1983  -1.8540   -1.4820   -8.0818  -1.8253   -1.6412   -7.9440
  -1.8356   -1.7728   -7.7677  -1.8691   -1.8633   -7.5606  -1.8925   -1.9472   -7.3491
  -1.9280   -1.9668   -7.1142  -1.9608   -1.9897   -6.8663  -2.0029   -1.9515   -6.6066
  -2.0539   -1.9546   -6.3591  -2.0830   -1.9693   -6.1063  -2.1082   -1.9876   -5.8408
  -2.1107   -2.0200   -5.5597  -2.1224   -2.0521   -5.3002  -2.1040   -2.0886   -5.0210
  -2.1058   -2.1363   -4.7395  -2.1047   -2.1666   -4.4384  -2.0860   -2.2191   -4.1487
  -2.0644   -2.2672   -3.8582  -2.0470   -2.3192   -3.5582  -1.9960   -2.3877   -3.2674
  -1.9137   -2.4885   -2.9999  -1.8555   -2.5687   -2.7129  -1.7666   -2.6747   -2.4480
  -1.6985   -2.7699   -2.1603  -1.6211   -2.8674   -1.8861  -1.5454   -2.9764   -1.6101
  -1.4539   -3.1039   -1.3434  -1.3765   -3.2181   -1.0671  -1.2733   -3.3585   -0.8163
  -1.1621   -3.5023   -0.5698  -1.0411   -3.6633   -0.3193  -0.9174   -3.8291   -0.0756
  -0.7819   -4.0072    0.1414  -0.6544   -4.1944    0.3703  -0.5231   -4.3837    0.5872
  -0.3876   -4.5860    0.7980  -0.2317   -4.8009    0.9848  -0.0700   -5.0324    1.1466
   0.0898   -5.2641    1.2967   0.2626   -5.5095    1.4359   0.4355   -5.7551    1.5786
   0.6108   -6.0218    1.6769   0.7934   -6.2983    1.7448   0.9857   -6.5774    1.7911
   1.1750   -6.8555    1.8102   1.3587   -7.1418    1.8182   1.5368   -7.4310    1.8031
   1.7077   -7.7131    1.7374   1.8734   -7.9942    1.6390   2.0282   -8.2670    1.5138
   2.1587   -8.5218    1.3475   2.2830   -8.7708    1.1778   2.4013   -9.0279    1.0066
   2.5101   -9.2543    0.7879   2.5988   -9.4441    0.5321   2.6829   -9.6357    0.2829
  -1.8053   -0.8019   -8.0683  -1.7582   -1.0008   -8.0167  -1.7155   -1.1805   -7.9343
  -1.6664   -1.3626   -7.8488  -1.6301   -1.5349   -7.7239  -1.6219   -1.6856   -7.5654
  -1.6177   -1.8314   -7.3909  -1.6382   -1.9339   -7.1794  -1.6855   -1.9435   -6.9438
  -1.7244   -1.9322   -6.6875  -1.7695   -1.8824   -6.4513  -1.8114   -1.8731   -6.1967
  -1.8450   -1.8749   -5.9493  -1.8584   -1.9009   -5.6882  -1.8826   -1.9053   -5.4270
  -1.9047   -1.8974   -5.1568  -1.8978   -1.9408   -4.8787  -1.8904   -1.9878   -4.5943
  -1.8806   -2.0216   -4.3071  -1.8683   -2.0630   -4.0183  -1.8481   -2.1172   -3.7195
  -1.8170   -2.1753   -3.4262  -1.7598   -2.2501   -3.1498  -1.7094   -2.3213   -2.8561
  -1.6468   -2.4064   -2.5753  -1.5716   -2.5003   -2.2935  -1.4818   -2.6213   -2.0373
  -1.4102   -2.7046   -1.7576  -1.3324   -2.8258   -1.4880  -1.2417   -2.9496   -1.2205
  -1.1422   -3.0762   -0.9602  -1.0500   -3.2164   -0.6991  -0.9321   -3.3712   -0.4532
  -0.8182   -3.5234   -0.2154  -0.6885   -3.6970    0.0180  -0.5556   -3.8862    0.2424
  -0.4245   -4.0705    0.4616  -0.2880   -4.2674    0.6781  -0.1475   -4.4815    0.8651
   0.0032   -4.6909    1.0456   0.1583   -4.9245    1.2068   0.3238   -5.1738    1.3495
   0.5006   -5.4258    1.4701   0.6744   -5.6742    1.6019   0.8419   -5.9452    1.7035
   1.0289   -6.2239    1.7533   1.2184   -6.4991    1.7914   1.4039   -6.7802    1.8093
   1.5857   -7.0714    1.8170   1.7615   -7.3548    1.7855   1.9306   -7.6411    1.7142
   2.0941   -7.9152    1.6070   2.2554   -8.1939    1.4848   2.3939   -8.4632    1.3438
   2.5168   -8.7145    1.1759   2.6318   -8.9665    0.9903   2.7482   -9.2023    0.7795
   2.8389   -9.3977    0.5306   2.9245   -9.5889    0.2758  -1.6934   -0.7033   -7.7635
  -1.6095   -0.8860   -7.7346  -1.5411   -1.0694   -7.6679  -1.4653   -1.2605   -7.6217
  -1.4251   -1.4444   -7.5253  -1.4082   -1.6116   -7.3729  -1.3640   -1.7942   -7.2314
  -1.4005   -1.8816   -7.0099  -1.4421   -1.9090   -6.7806  -1.4766   -1.9224   -6.5428
  -1.5144   -1.8753   -6.3022  -1.5433   -1.8588   -6.0639  -1.5746   -1.8604   -5.8087
  -1.6024   -1.8814   -5.5572  -1.6256   -1.8509   -5.2890  -1.6498   -1.8150   -5.0248
  -1.6597   -1.8311   -4.7413  -1.6515   -1.8793   -4.4672  -1.6347   -1.9044   -4.1784
  -1.6363   -1.9314   -3.8906  -1.6012   -1.9876   -3.6057  -1.5747   -2.0485   -3.3136
  -1.5504   -2.0824   -3.0121  -1.4905   -2.1682   -2.7298  -1.4219   -2.2479   -2.4504
  -1.3479   -2.3489   -2.1725  -1.2600   -2.4585   -1.8968  -1.1880   -2.5579   -1.6261
  -1.1019   -2.6821   -1.3646  -1.0075   -2.8069   -1.1120  -0.9053   -2.9428   -0.8504
  -0.8099   -3.0835   -0.5900  -0.7099   -3.2185   -0.3411  -0.5836   -3.3851   -0.1021
  -0.4638   -3.5640    0.1259  -0.3285   -3.7562    0.3363  -0.1916   -3.9512    0.5536
  -0.0486   -4.1490    0.7485   0.1001   -4.3787    0.9247   0.2488   -4.6052    1.0904
   0.3981   -4.8408    1.2553   0.5642   -5.0849    1.3955   0.7394   -5.3392    1.5063
   0.9106   -5.6008    1.6213   1.0841   -5.8698    1.7129   1.2650   -6.1448    1.7623
   1.4552   -6.4245    1.7814   1.6381   -6.7101    1.8068   1.8148   -6.9962    1.8097
   1.9893   -7.2874    1.7632   2.1609   -7.5734    1.6991   2.3269   -7.8509    1.5868
   2.4805   -8.1228    1.4731   2.6227   -8.3993    1.3377   2.7519   -8.6568    1.1586
   2.8646   -8.9064    0.9769   2.9797   -9.1281    0.7637   3.0796   -9.3486    0.5305
   3.1646   -9.5348    0.2620  -1.5237   -0.6119   -7.4810  -1.4468   -0.7976   -7.4517
  -1.3695   -0.9896   -7.4178  -1.2802   -1.1779   -7.3795  -1.1996   -1.3715   -7.3250
  -1.1738   -1.5608   -7.2084  -1.1296   -1.7532   -7.0736  -1.1542   -1.8657   -6.8616
  -1.1844   -1.9039   -6.6288  -1.2262   -1.9076   -6.3896  -1.2583   -1.9040   -6.1465
  -1.2824   -1.8639   -5.9049  -1.3231   -1.8052   -5.6637  -1.3457   -1.7926   -5.4095
  -1.3665   -1.7727   -5.1503  -1.3764   -1.7478   -4.8829  -1.3978   -1.7489   -4.6170
  -1.4029   -1.7762   -4.3462  -1.3995   -1.7884   -4.0629  -1.3866   -1.8040   -3.7784
  -1.3642   -1.8450   -3.4883  -1.3362   -1.9022   -3.2005  -1.2919   -1.9712   -2.9068
  -1.2768   -2.0092   -2.6170  -1.1984   -2.0900   -2.3343  -1.1150   -2.1969   -2.0557
  -1.0430   -2.2990   -1.7806  -0.9588   -2.4083   -1.4996  -0.8583   -2.5372   -1.2456
  -0.7821   -2.6539   -0.9854  -0.6733   -2.7911   -0.7371  -0.5650   -2.9491   -0.4920
  -0.4570   -3.0978   -0.2471  -0.3385   -3.2608   -0.0090  -0.2171   -3.4413    0.2170
  -0.0766   -3.6488    0.4089   0.0623   -3.8497    0.6195   0.2074   -4.0579    0.8077
   0.3458   -4.2782    0.9835   0.4944   -4.5193    1.1453   0.6429   -4.7555    1.3031
   0.8064   -4.9964    1.4350   0.9796   -5.2577    1.5377   1.1487   -5.5207    1.6399
   1.3264   -5.7927    1.7211   1.5064   -6.0689    1.7697   1.6855   -6.3508    1.7908
   1.8721   -6.6328    1.8045   2.0455   -6.9260    1.8037   2.2168   -7.2172    1.7422
   2.3947   -7.5034    1.6772   2.5584   -7.7867    1.5859   2.7099   -8.0603    1.4522
   2.8545   -8.3292    1.3147   2.9828   -8.5869    1.1422   3.1049   -8.8422    0.9647
   3.2188   -9.0701    0.7471   3.3188   -9.2920    0.5179   3.4097   -9.4852    0.2614
  -1.3132   -0.5206   -7.2205  -1.2505   -0.7250   -7.2070  -1.1445   -0.9146   -7.1936
  -1.0753   -1.1109   -7.1517  -0.9998   -1.3086   -7.1105  -0.9447   -1.5117   -7.0207
  -0.8797   -1.7221   -6.9324  -0.8972   -1.8674   -6.7340  -0.9330   -1.9198   -6.4943
  -0.9761   -1.9202   -6.2456  -0.9946   -1.8656   -6.0011  -1.0295   -1.8726   -5.7555
  -1.0655   -1.8247   -5.5243  -1.0754   -1.7896   -5.2719  -1.0864   -1.7511   -5.0181
  -1.0984   -1.7233   -4.7499  -1.1261   -1.7073   -4.4842  -1.1301   -1.7031   -4.2265
  -1.1392   -1.7095   -3.9494  -1.1179   -1.7284   -3.6713  -1.1059   -1.7471   -3.3923
  -1.0846   -1.7793   -3.1015  -1.0614   -1.8093   -2.8032  -1.0198   -1.8673   -2.5084
  -0.9520   -1.9504   -2.2254  -0.8740   -2.0552   -1.9538  -0.7990   -2.1559   -1.6764
  -0.7104   -2.2709   -1.4078  -0.6239   -2.3831   -1.1373  -0.5285   -2.5184   -0.8764
  -0.4226   -2.6614   -0.6405  -0.3156   -2.8262   -0.3982  -0.1923   -2.9936   -0.1601
  -0.0774   -3.1614    0.0693   0.0435   -3.3408    0.2792   0.1851   -3.5484    0.4716
   0.3258   -3.7485    0.6615   0.4563   -3.9512    0.8501   0.5919   -4.1849    1.0176
   0.7403   -4.4236    1.1841   0.8906   -4.6638    1.3352   1.0516   -4.9100    1.4700
   1.2214   -5.1734    1.5502   1.3926   -5.4419    1.6516   1.5685   -5.7143    1.7252
   1.7471   -5.9913    1.7724   1.9220   -6.2800    1.7934   2.1029   -6.5616    1.7965
   2.2752   -6.8558    1.7925   2.4503   -7.1462    1.7418   2.6215   -7.4282    1.6592
   2.7852   -7.7178    1.5670   2.9399   -7.9895    1.4413   3.0886   -8.2651    1.2980
   3.2150   -8.5246    1.1331   3.3369   -8.7758    0.9520   3.4545   -9.0118    0.7303
   3.5569   -9.2335    0.4978   3.6529   -9.4345    0.2514  -1.1016   -0.4650   -6.9527
  -1.0349   -0.6653   -6.9568  -0.9407   -0.8576   -6.9683  -0.8506   -1.0562   -6.9457
  -0.7780   -1.2698   -6.9087  -0.6908   -1.4870   -6.9054  -0.6412   -1.6944   -6.7856
  -0.6540   -1.8488   -6.5937  -0.6879   -1.8754   -6.3506  -0.7179   -1.9310   -6.1151
  -0.7368   -1.8832   -5.8695  -0.7619   -1.8556   -5.6261  -0.7884   -1.8132   -5.3980
  -0.8022   -1.7960   -5.1504  -0.8115   -1.7421   -4.8959  -0.8234   -1.7025   -4.6365
  -0.8327   -1.6957   -4.3701  -0.8477   -1.6646   -4.1049  -0.8548   -1.6581   -3.8436
  -0.8536   -1.6403   -3.5737  -0.8405   -1.6468   -3.2854  -0.8257   -1.6551   -3.0018
  -0.8015   -1.6748   -2.7131  -0.7571   -1.7436   -2.4291  -0.6940   -1.8166   -2.1305
  -0.6288   -1.9221   -1.8585  -0.5430   -2.0266   -1.5914  -0.4481   -2.1442   -1.3309
  -0.3571   -2.2746   -1.0602  -0.2678   -2.3980   -0.8002  -0.1603   -2.5583   -0.5616
  -0.0465   -2.7298   -0.3336   0.0684   -2.8877   -0.0904   0.1857   -3.0621    0.1346
   0.3177   -3.2562    0.3324   0.4512   -3.4597    0.5160   0.5919   -3.6596    0.7046
   0.7150   -3.8745    0.8892   0.8437   -4.0999    1.0640   0.9879   -4.3306    1.2232
   1.1393   -4.5749    1.3704   1.3007   -4.8329    1.4917   1.4667   -5.0902    1.5847
   1.6360   -5.3654    1.6664   1.8123   -5.6370    1.7354   1.9877   -5.9194    1.7771
   2.1623   -6.2028    1.7900   2.3428   -6.4918    1.7995   2.5095   -6.7859    1.7813
   2.6859   -7.0770    1.7360   2.8538   -7.3626    1.6437   3.0123   -7.6451    1.5506
   3.1714   -7.9219    1.4240   3.3130   -8.1934    1.2884   3.4487   -8.4638    1.1218
   3.5722   -8.7142    0.9277   3.6861   -8.9534    0.7212   3.7933   -9.1699    0.4841
   3.8964   -9.3808    0.2410  -0.8735   -0.4347   -6.6943  -0.7939   -0.6209   -6.7446
  -0.7157   -0.8216   -6.7567  -0.6366   -1.0288   -6.7515  -0.5223   -1.2316   -6.7750
  -0.4456   -1.4475   -6.7583  -0.4003   -1.6666   -6.6683  -0.4053   -1.8136   -6.4720
  -0.4361   -1.8559   -6.2312  -0.4540   -1.8959   -5.9964  -0.4721   -1.8963   -5.7519
  -0.4911   -1.8592   -5.5068  -0.5122   -1.8079   -5.2690  -0.5305   -1.7522   -5.0271
  -0.5322   -1.7491   -4.7780  -0.5343   -1.7080   -4.5323  -0.5487   -1.6892   -4.2698
  -0.5656   -1.6673   -4.0064  -0.5607   -1.6267   -3.7383  -0.5699   -1.6006   -3.4797
  -0.5647   -1.5748   -3.2077  -0.5511   -1.5554   -2.9195  -0.5240   -1.5890   -2.6413
  -0.4768   -1.6410   -2.3602  -0.4160   -1.7272   -2.0819  -0.3559   -1.8185   -1.8079
  -0.2699   -1.9273   -1.5254  -0.1754   -2.0485   -1.2580  -0.0865   -2.1710   -0.9889
   0.0112   -2.3199   -0.7427   0.1123   -2.4547   -0.4961   0.2225   -2.6227   -0.2714
   0.3325   -2.7863   -0.0401   0.4509   -2.9664    0.1866   0.5891   -3.1586    0.3798
   0.7126   -3.3569    0.5623   0.8426   -3.5661    0.7432   0.9669   -3.7828    0.9222
   1.0953   -4.0047    1.0941   1.2401   -4.2450    1.2431   1.3913   -4.4900    1.3790
   1.5475   -4.7492    1.4914   1.7137   -5.0189    1.6017   1.8783   -5.2905    1.6802
   2.0534   -5.5665    1.7461   2.2306   -5.8454    1.7626   2.4054   -6.1309    1.7986
   2.5785   -6.4223    1.7950   2.7493   -6.7195    1.7718   2.9208   -7.0081    1.7253
   3.0863   -7.2916    1.6368   3.2487   -7.5795    1.5334   3.4040   -7.8573    1.4153
   3.5473   -8.1344    1.2722   3.6791   -8.4026    1.1070   3.8054   -8.6527    0.9112
   3.9220   -8.8953    0.7069   4.0285   -9.1164    0.4738   4.1401   -9.3278    0.2379
  -0.6511   -0.4194   -6.4471  -0.5552   -0.5936   -6.5219  -0.4773   -0.7890   -6.5649
  -0.3822   -0.9911   -6.5926  -0.2783   -1.1853   -6.6446  -0.2046   -1.4070   -6.6342
  -0.1612   -1.6150   -6.5356  -0.1704   -1.7529   -6.3471  -0.1670   -1.8507   -6.1300
  -0.1892   -1.8807   -5.8929  -0.2091   -1.8499   -5.6506  -0.2215   -1.8362   -5.4081
  -0.2323   -1.8126   -5.1628  -0.2425   -1.7886   -4.9286  -0.2453   -1.7513   -4.6882
  -0.2532   -1.7014   -4.4379  -0.2637   -1.6723   -4.1868  -0.2736   -1.6389   -3.9268
  -0.2746   -1.6290   -3.6647  -0.2757   -1.5806   -3.3975  -0.2705   -1.5424   -3.1311
  -0.2598   -1.5181   -2.8598  -0.2359   -1.5381   -2.5819  -0.1883   -1.5831   -2.3051
  -0.1329   -1.6625   -2.0303  -0.0655   -1.7421   -1.7508   0.0036   -1.8279   -1.4710
   0.0913   -1.9529   -1.2100   0.1847   -2.0808   -0.9484   0.2859   -2.2201   -0.6953
   0.3857   -2.3598   -0.4448   0.4839   -2.5033   -0.1933   0.5969   -2.6838    0.0191
   0.7142   -2.8648    0.2295   0.8434   -3.0566    0.4162   0.9714   -3.2650    0.6094
   1.0969   -3.4692    0.7896   1.2221   -3.6903    0.9583   1.3496   -3.9272    1.1159
   1.4891   -4.1611    1.2763   1.6452   -4.4156    1.3944   1.8092   -4.6764    1.5055
   1.9583   -4.9404    1.6051   2.1264   -5.2170    1.6858   2.2947   -5.4912    1.7476
   2.4694   -5.7737    1.7772   2.6426   -6.0601    1.7925   2.8129   -6.3538    1.7866
   2.9873   -6.6471    1.7640   3.1536   -6.9397    1.7105   3.3182   -7.2224    1.6311
   3.4816   -7.5099    1.5256   3.6341   -7.7951    1.3998   3.7772   -8.0714    1.2587
   3.9104   -8.3385    1.0880   4.0419   -8.5877    0.8939   4.1576   -8.8293    0.6896
   4.2654   -9.0591    0.4708   4.3834   -9.2728    0.2352  -0.3671   -0.4081   -6.2505
  -0.2796   -0.5739   -6.3525  -0.2078   -0.7666   -6.4120  -0.1127   -0.9556   -6.4614
  -0.0154   -1.1371   -6.5372   0.0383   -1.3528   -6.5102   0.0878   -1.5808   -6.4460
   0.1017   -1.7330   -6.2625   0.0867   -1.7923   -6.0307   0.0746   -1.8319   -5.8017
   0.0575   -1.8265   -5.5664   0.0499   -1.8063   -5.3269   0.0530   -1.7754   -5.0856
   0.0516   -1.7567   -4.8476   0.0395   -1.7144   -4.6063   0.0342   -1.6987   -4.3583
   0.0313   -1.6583   -4.1068   0.0280   -1.6288   -3.8520   0.0280   -1.6112   -3.5916
   0.0221   -1.5730   -3.3347   0.0262   -1.5275   -3.0669   0.0439   -1.5094   -2.7997
   0.0665   -1.5343   -2.5349   0.1088   -1.5532   -2.2576   0.1606   -1.6202   -1.9876
   0.2163   -1.6670   -1.7011   0.2833   -1.7339   -1.4132   0.3690   -1.8789   -1.1637
   0.4587   -1.9964   -0.9003   0.5466   -2.1097   -0.6374   0.6517   -2.2581   -0.3883
   0.7582   -2.4114   -0.1613   0.8683   -2.5759    0.0667   0.9742   -2.7591    0.2803
   1.0993   -2.9597    0.4667   1.2286   -3.1657    0.6527   1.3546   -3.3794    0.8348
   1.4819   -3.6035    0.9895   1.6046   -3.8385    1.1484   1.7390   -4.0830    1.2914
   1.8923   -4.3357    1.4097   2.0552   -4.5943    1.5177   2.2141   -4.8678    1.6156
   2.3735   -5.1414    1.6895   2.5439   -5.4195    1.7427   2.7110   -5.7047    1.7861
   2.8853   -5.9907    1.7948   3.0515   -6.2863    1.7798   3.2246   -6.5749    1.7552
   3.3867   -6.8706    1.6978   3.5535   -7.1620    1.6208   3.7121   -7.4454    1.5182
   3.8628   -7.7285    1.3925   4.0085   -8.0084    1.2444   4.1450   -8.2718    1.0712
   4.2768   -8.5207    0.8795   4.3919   -8.7656    0.6736   4.5094   -8.9959    0.4609
   4.6280   -9.2159    0.2320  -0.0810   -0.4282   -6.0664  -0.0026   -0.5712   -6.1889
   0.0703   -0.7470   -6.2619   0.1698   -0.9137   -6.3507   0.2311   -1.1167   -6.3907
   0.3064   -1.3357   -6.4241   0.3461   -1.5485   -6.3584   0.3614   -1.7055   -6.1800
   0.3590   -1.7789   -5.9591   0.3514   -1.7756   -5.7295   0.3359   -1.7925   -5.5011
   0.3324   -1.7822   -5.2635   0.3408   -1.7585   -5.0204   0.3394   -1.7449   -4.7723
   0.3367   -1.7347   -4.5308   0.3237   -1.6943   -4.2898   0.3287   -1.6452   -4.0451
   0.3229   -1.6152   -3.7995   0.3220   -1.5945   -3.5395   0.3187   -1.5560   -3.2754
   0.3284   -1.5249   -3.0099   0.3489   -1.5134   -2.7439   0.3737   -1.5049   -2.4758
   0.4065   -1.5243   -2.2070   0.4483   -1.5598   -1.9342   0.4996   -1.6051   -1.6534
   0.5709   -1.6743   -1.3707   0.6451   -1.7794   -1.1096   0.7258   -1.8846   -0.8419
   0.8164   -2.0062   -0.5812   0.9232   -2.1610   -0.3402   1.0291   -2.3154   -0.1112
   1.1292   -2.4774    0.1149   1.2416   -2.6627    0.3191   1.3550   -2.8649    0.5061
   1.4795   -3.0615    0.7012   1.6047   -3.2771    0.8747   1.7315   -3.5076    1.0389
   1.8534   -3.7442    1.1953   1.9912   -3.9967    1.3121   2.1345   -4.2421    1.4408
   2.2910   -4.5091    1.5419   2.4578   -4.7847    1.6287   2.6186   -5.0629    1.7015
   2.7874   -5.3417    1.7638   2.9562   -5.6229    1.7869   3.1240   -5.9158    1.7948
   3.2877   -6.2073    1.7815   3.4590   -6.5058    1.7512   3.6246   -6.8019    1.6909
   3.7861   -7.0945    1.6137   3.9441   -7.3836    1.5070   4.0961   -7.6634    1.3809
   4.2388   -7.9399    1.2325   4.3857   -8.2020    1.0574   4.5088   -8.4561    0.8657
   4.6246   -8.6988    0.6639   4.7503   -8.9279    0.4536   4.8625   -9.1577    0.2314
   0.2114   -0.3849   -5.9504   0.3051   -0.5338   -6.0805   0.3746   -0.6963   -6.1889
   0.4498   -0.8816   -6.2637   0.5164   -1.0801   -6.3375   0.5514   -1.3002   -6.3452
   0.6086   -1.5369   -6.3121   0.6304   -1.6693   -6.1219   0.6362   -1.7718   -5.9127
   0.6306   -1.7866   -5.6760   0.6248   -1.7600   -5.4443   0.6168   -1.7681   -5.2096
   0.6271   -1.7516   -4.9709   0.6307   -1.7544   -4.7321   0.6194   -1.7189   -4.4823
   0.6243   -1.6943   -4.2349   0.6191   -1.6607   -3.9907   0.6201   -1.6300   -3.7371
   0.6180   -1.5902   -3.4918   0.6122   -1.5575   -3.2348   0.6275   -1.5130   -2.9684
   0.6509   -1.4958   -2.6987   0.6759   -1.4827   -2.4320   0.6969   -1.4502   -2.1639
   0.7272   -1.4674   -1.8887   0.7789   -1.5237   -1.6126   0.8505   -1.5914   -1.3383
   0.9208   -1.6833   -1.0689   0.9936   -1.7885   -0.7974   1.0928   -1.9123   -0.5447
   1.1848   -2.0537   -0.2982   1.2914   -2.2150   -0.0656   1.3887   -2.3810    0.1603
   1.4945   -2.5588    0.3728   1.6087   -2.7590    0.5678   1.7391   -2.9735    0.7298
   1.8608   -3.1950    0.9060   1.9788   -3.4186    1.0971   2.1091   -3.6570    1.2499
   2.2516   -3.9081    1.3630   2.3910   -4.1600    1.4736   2.5365   -4.4271    1.5585
   2.6954   -4.6964    1.6455   2.8628   -4.9772    1.7129   3.0271   -5.2631    1.7674
   3.1985   -5.5500    1.7963   3.3633   -5.8404    1.8020   3.5313   -6.1379    1.7893
   3.6882   -6.4342    1.7538   3.8601   -6.7265    1.6929   4.0207   -7.0244    1.6066
   4.1745   -7.3123    1.5008   4.3254   -7.5947    1.3751   4.4718   -7.8691    1.2210
   4.6134   -8.1318    1.0483   4.7443   -8.3880    0.8559   4.8649   -8.6297    0.6544
   4.9878   -8.8653    0.4450   5.1086   -9.1041    0.2276   0.5351   -0.4034   -5.8271
   0.6118   -0.5019   -5.9933   0.6821   -0.6447   -6.1368   0.7349   -0.8479   -6.2062
   0.7901   -1.0547   -6.2896   0.8343   -1.2823   -6.3346   0.8774   -1.4915   -6.2765
   0.8996   -1.6504   -6.0987   0.9043   -1.7329   -5.8823   0.9116   -1.7676   -5.6596
   0.9141   -1.7742   -5.4239   0.9076   -1.7757   -5.1865   0.9227   -1.7494   -4.9465
   0.9138   -1.7317   -4.7043   0.9071   -1.7126   -4.4613   0.9127   -1.6846   -4.2134
   0.9155   -1.6691   -3.9600   0.9143   -1.6178   -3.7136   0.9175   -1.5689   -3.4568
   0.9079   -1.5361   -3.2000   0.9227   -1.5131   -2.9327   0.9473   -1.4848   -2.6645
   0.9772   -1.4401   -2.3996   0.9897   -1.4054   -2.1309   1.0235   -1.4270   -1.8626
   1.0713   -1.4523   -1.5834   1.1303   -1.5149   -1.3060   1.1964   -1.6033   -1.0378
   1.2777   -1.7020   -0.7733   1.3484   -1.8195   -0.5168   1.4486   -1.9586   -0.2742
   1.5491   -2.1125   -0.0364   1.6446   -2.2748    0.1965   1.7508   -2.4634    0.4056
   1.8698   -2.6651    0.5982   1.9874   -2.8687    0.7802   2.1107   -3.1087    0.9359
   2.2365   -3.3351    1.1189   2.3642   -3.5686    1.2804   2.5042   -3.8200    1.4021
   2.6432   -4.0720    1.5044   2.7860   -4.3446    1.5840   2.9427   -4.6204    1.6664
   3.1058   -4.8955    1.7364   3.2708   -5.1784    1.7779   3.4306   -5.4738    1.8068
   3.6022   -5.7676    1.8149   3.7635   -6.0619    1.7992   3.9267   -6.3643    1.7578
   4.0916   -6.6615    1.6908   4.2538   -6.9547    1.6038   4.4074   -7.2453    1.4973
   4.5591   -7.5238    1.3698   4.7038   -7.7985    1.2163   4.8420   -8.0683    1.0441
   4.9756   -8.3184    0.8555   5.1000   -8.5613    0.6478   5.2276   -8.7977    0.4402
   5.3421   -9.0403    0.2273   0.8564   -0.4101   -5.7355   0.9288   -0.4882   -5.9241
   0.9818   -0.6259   -6.0853   1.0256   -0.8285   -6.1773   1.0657   -1.0307   -6.2644
   1.1065   -1.2524   -6.3502   1.1561   -1.4818   -6.2602   1.1696   -1.6165   -6.0660
   1.1918   -1.7498   -5.8824   1.1903   -1.7712   -5.6459   1.1982   -1.7745   -5.4057
   1.2050   -1.7407   -5.1676   1.2049   -1.7588   -4.9288   1.2041   -1.7153   -4.6825
   1.2043   -1.6965   -4.4404   1.2010   -1.6772   -4.1945   1.2052   -1.6374   -3.9422
   1.2078   -1.5887   -3.6902   1.2074   -1.5525   -3.4315   1.2149   -1.5001   -3.1752
   1.2225   -1.4833   -2.9189   1.2479   -1.4492   -2.6530   1.2752   -1.4052   -2.3830
   1.2955   -1.3807   -2.1098   1.3218   -1.3695   -1.8393   1.3656   -1.4020   -1.5656
   1.4089   -1.4517   -1.2870   1.4723   -1.5132   -1.0130   1.5502   -1.6040   -0.7470
   1.6307   -1.7263   -0.4921   1.7111   -1.8604   -0.2420   1.8141   -2.0205   -0.0094
   1.9061   -2.1863    0.2186   2.0049   -2.3578    0.4307   2.1221   -2.5572    0.6316
   2.2365   -2.7728    0.8270   2.3571   -3.0085    0.9901   2.4862   -3.2404    1.1440
   2.6161   -3.4830    1.3037   2.7601   -3.7377    1.4322   2.9004   -4.0017    1.5290
   3.0413   -4.2705    1.6184   3.1898   -4.5371    1.6844   3.3458   -4.8174    1.7551
   3.5118   -5.1069    1.7937   3.6763   -5.3965    1.8201   3.8380   -5.6904    1.8277
   4.0020   -5.9902    1.8074   4.1583   -6.2895    1.7557   4.3206   -6.5872    1.6915
   4.4824   -6.8835    1.6062   4.6390   -7.1755    1.4985   4.7939   -7.4580    1.3642
   4.9350   -7.7335    1.2144   5.0725   -7.9993    1.0475   5.2092   -8.2561    0.8486
   5.3412   -8.4909    0.6393   5.4636   -8.7320    0.4353   5.5821   -8.9691    0.2184
   1.1813   -0.4296   -5.6671   1.2429   -0.5086   -5.8560   1.2821   -0.6400   -6.0207
   1.3074   -0.8266   -6.1360   1.3553   -1.0011   -6.2990   1.3758   -1.2253   -6.3399
   1.4211   -1.4414   -6.2748   1.4486   -1.6084   -6.1058   1.4647   -1.6952   -5.8825
   1.4688   -1.7438   -5.6513   1.4781   -1.7478   -5.4049   1.4940   -1.7338   -5.1620
   1.4943   -1.7588   -4.9168   1.4916   -1.7088   -4.6772   1.4970   -1.6768   -4.4299
   1.4888   -1.6513   -4.1832   1.4937   -1.6112   -3.9349   1.4964   -1.5664   -3.6814
   1.5042   -1.5159   -3.4286   1.5167   -1.4723   -3.1737   1.5316   -1.4640   -2.9155
   1.5443   -1.4209   -2.6573   1.5730   -1.3957   -2.3779   1.5963   -1.3653   -2.1051
   1.6251   -1.3327   -1.8335   1.6581   -1.3443   -1.5551   1.6936   -1.3731   -1.2796
   1.7495   -1.4371   -1.0053   1.8246   -1.5127   -0.7278   1.8996   -1.6262   -0.4637
   1.9809   -1.7670   -0.2193   2.0740   -1.9130    0.0190   2.1644   -2.0782    0.2444
   2.2654   -2.2718    0.4537   2.3749   -2.4601    0.6666   2.4922   -2.6814    0.8573
   2.6171   -2.9147    1.0161   2.7352   -3.1509    1.1798   2.8663   -3.3931    1.3288
   3.0080   -3.6431    1.4532   3.1426   -3.9088    1.5586   3.2881   -4.1744    1.6511
   3.4433   -4.4542    1.7245   3.5900   -4.7392    1.7752   3.7542   -5.0273    1.8153
   3.9122   -5.3214    1.8335   4.0770   -5.6180    1.8269   4.2349   -5.9150    1.8092
   4.3985   -6.2153    1.7581   4.5535   -6.5140    1.6913   4.7165   -6.8087    1.6116
   4.8729   -7.0993    1.5019   5.0219   -7.3868    1.3642   5.1715   -7.6619    1.2123
   5.3075   -7.9328    1.0426   5.4385   -8.1837    0.8526   5.5725   -8.4230    0.6417
   5.6984   -8.6693    0.4342   5.8236   -8.9009    0.2121   1.5200   -0.4220   -5.6224
   1.5480   -0.4993   -5.8220   1.5850   -0.6446   -5.9934   1.6000   -0.7820   -6.1653
   1.6202   -0.9613   -6.3069   1.6602   -1.1932   -6.3208   1.6970   -1.4241   -6.2969
   1.7176   -1.5760   -6.1085   1.7389   -1.6634   -5.8929   1.7454   -1.7114   -5.6590
   1.7568   -1.7040   -5.4206   1.7707   -1.7087   -5.1811   1.7694   -1.6869   -4.9306
   1.7731   -1.6605   -4.6850   1.7812   -1.6197   -4.4378   1.7816   -1.6072   -4.1936
   1.7825   -1.5760   -3.9467   1.7862   -1.5324   -3.6963   1.8027   -1.4828   -3.4442
   1.8100   -1.4608   -3.1877   1.8268   -1.4165   -2.9305   1.8411   -1.3844   -2.6683
   1.8633   -1.3613   -2.4019   1.8913   -1.3320   -2.1208   1.9205   -1.3090   -1.8436
   1.9547   -1.2980   -1.5639   1.9885   -1.3051   -1.2777   2.0302   -1.3583   -0.9979
   2.0990   -1.4379   -0.7269   2.1727   -1.5457   -0.4623   2.2499   -1.6773   -0.2137
   2.3381   -1.8288    0.0271   2.4337   -1.9926    0.2596   2.5327   -2.1736    0.4722
   2.6285   -2.3704    0.6814   2.7364   -2.5827    0.8773   2.8631   -2.8167    1.0438
   2.9832   -3.0491    1.2055   3.1113   -3.2965    1.3481   3.2535   -3.5557    1.4890
   3.3942   -3.8237    1.5989   3.5365   -4.0968    1.6812   3.6863   -4.3728    1.7612
   3.8387   -4.6610    1.8000   3.9933   -4.9521    1.8276   4.1516   -5.2425    1.8467
   4.3056   -5.5401    1.8339   4.4684   -5.8435    1.8172   4.6294   -6.1431    1.7698
   4.7902   -6.4404    1.7004   4.9471   -6.7374    1.6188   5.1039   -7.0270    1.5007
   5.2528   -7.3165    1.3631   5.4032   -7.5898    1.2066   5.5382   -7.8597    1.0461
   5.6782   -8.1171    0.8522   5.8040   -8.3590    0.6411   5.9338   -8.5953    0.4362
   6.0592   -8.8314    0.2139   1.8481   -0.4098   -5.6133   1.8771   -0.5236   -5.7971
   1.8812   -0.5933   -6.0058   1.8893   -0.7315   -6.1840   1.8977   -0.9207   -6.3208
   1.9292   -1.1431   -6.3685   1.9697   -1.3705   -6.2933   1.9935   -1.5288   -6.1192
   2.0172   -1.6424   -5.9073   2.0266   -1.6676   -5.6769   2.0436   -1.6852   -5.4450
   2.0541   -1.6988   -5.1990   2.0560   -1.6847   -4.9531   2.0607   -1.6369   -4.7090
   2.0722   -1.6093   -4.4626   2.0697   -1.5605   -4.2125   2.0738   -1.5276   -3.9658
   2.0786   -1.4714   -3.7219   2.0910   -1.4463   -3.4685   2.1068   -1.4105   -3.2101
   2.1199   -1.3923   -2.9469   2.1394   -1.3584   -2.6831   2.1625   -1.3280   -2.4180
   2.1776   -1.2976   -2.1485   2.2112   -1.2775   -1.8686   2.2413   -1.2640   -1.5844
   2.2785   -1.2660   -1.2975   2.3205   -1.3013   -1.0130   2.3787   -1.3866   -0.7384
   2.4506   -1.4861   -0.4760   2.5243   -1.6007   -0.2135   2.6102   -1.7541    0.0205
   2.7010   -1.9081    0.2564   2.8002   -2.0891    0.4838   2.8887   -2.2817    0.6940
   2.9944   -2.4874    0.8902   3.1045   -2.7109    1.0643   3.2284   -2.9543    1.2329
   3.3609   -3.2032    1.3800   3.4932   -3.4615    1.5104   3.6381   -3.7335    1.6225
   3.7881   -4.0120    1.7056   3.9307   -4.2939    1.7846   4.0794   -4.5800    1.8333
   4.2333   -4.8708    1.8534   4.3898   -5.1638    1.8562   4.5518   -5.4649    1.8529
   4.7034   -5.7670    1.8220   4.8612   -6.0698    1.7813   5.0264   -6.3689    1.7074
   5.1820   -6.6691    1.6193   5.3376   -6.9580    1.5006   5.4843   -7.2412    1.3631
   5.6340   -7.5152    1.2115   5.7734   -7.7917    1.0493   5.9055   -8.0412    0.8570
   6.0368   -8.2810    0.6508   6.1727   -8.5210    0.4389   6.2970   -8.7620    0.2193
   2.1825   -0.3571   -5.6450   2.1853   -0.4448   -5.8400   2.1905   -0.5684   -6.0242
   2.1804   -0.7026   -6.2063   2.1711   -0.8531   -6.3752   2.1951   -1.0972   -6.4022
   2.2312   -1.3153   -6.3108   2.2685   -1.4807   -6.1463   2.2956   -1.5853   -5.9446
   2.3055   -1.6460   -5.7119   2.3219   -1.6988   -5.4842   2.3417   -1.7089   -5.2438
   2.3411   -1.6755   -4.9956   2.3475   -1.6183   -4.7506   2.3527   -1.5655   -4.5046
   2.3595   -1.5289   -4.2573   2.3620   -1.4828   -4.0064   2.3730   -1.4435   -3.7550
   2.3802   -1.3997   -3.5024   2.3970   -1.3659   -3.2450   2.4106   -1.3357   -2.9799
   2.4318   -1.3143   -2.7113   2.4515   -1.2837   -2.4428   2.4797   -1.2609   -2.1757
   2.4955   -1.2450   -1.9008   2.5311   -1.2325   -1.6187   2.5579   -1.2324   -1.3317
   2.6030   -1.2545   -1.0414   2.6646   -1.3347   -0.7660   2.7294   -1.4209   -0.4941
   2.7996   -1.5256   -0.2347   2.8811   -1.6641    0.0105   2.9644   -1.8225    0.2467
   3.0584   -1.9960    0.4795   3.1554   -2.1924    0.6961   3.2577   -2.3939    0.8965
   3.3625   -2.6210    1.0820   3.4804   -2.8573    1.2507   3.6102   -3.1111    1.3956
   3.7454   -3.3735    1.5268   3.8800   -3.6411    1.6344   4.0285   -3.9225    1.7242
   4.1722   -4.2117    1.7949   4.3221   -4.5019    1.8480   4.4772   -4.7974    1.8705
   4.6303   -5.0956    1.8835   4.7899   -5.3899    1.8676   4.9499   -5.6934    1.8397
   5.0982   -6.0025    1.7886   5.2631   -6.2963    1.7162   5.4174   -6.5932    1.6179
   5.5700   -6.8844    1.5041   5.7222   -7.1685    1.3656   5.8672   -7.4464    1.2175
   6.0089   -7.7136    1.0517   6.1426   -7.9685    0.8605   6.2762   -8.2103    0.6558
   6.4090   -8.4514    0.4454   6.5354   -8.6927    0.2230   2.5104   -0.3108   -5.6855
   2.5131   -0.4464   -5.8608   2.4946   -0.5605   -6.0564   2.4764   -0.7062   -6.2313
   2.4495   -0.8641   -6.4100   2.4689   -1.0876   -6.4582   2.4976   -1.2969   -6.3793
   2.5426   -1.4489   -6.2105   2.5693   -1.5512   -6.0019   2.5824   -1.6184   -5.7734
   2.6008   -1.6611   -5.5329   2.6170   -1.6506   -5.2904   2.6206   -1.6178   -5.0472
   2.6363   -1.6099   -4.8003   2.6435   -1.5707   -4.5551   2.6389   -1.5079   -4.3049
   2.6452   -1.4550   -4.0546   2.6622   -1.4057   -3.8038   2.6733   -1.3679   -3.5521
   2.6875   -1.3328   -3.2949   2.7013   -1.3164   -3.0280   2.7196   -1.2798   -2.7614
   2.7427   -1.2566   -2.4949   2.7734   -1.2359   -2.2191   2.7892   -1.2130   -1.9371
   2.8159   -1.2008   -1.6556   2.8443   -1.1880   -1.3680   2.8831   -1.2160   -1.0886
   2.9401   -1.2712   -0.8085   3.0053   -1.3496   -0.5323   3.0763   -1.4497   -0.2660
   3.1496   -1.5814   -0.0059   3.2371   -1.7429    0.2394   3.3224   -1.9155    0.4691
   3.4157   -2.1030    0.6899   3.5185   -2.3099    0.8974   3.6215   -2.5314    1.0884
   3.7406   -2.7686    1.2548   3.8634   -3.0212    1.4058   3.9917   -3.2821    1.5334
   4.1309   -3.5565    1.6449   4.2693   -3.8348    1.7365   4.4165   -4.1196    1.8098
   4.5605   -4.4134    1.8623   4.7135   -4.7108    1.8933   4.8672   -5.0166    1.9043
   5.0228   -5.3200    1.8895   5.1817   -5.6226    1.8533   5.3365   -5.9285    1.7973
   5.4961   -6.2256    1.7189   5.6522   -6.5213    1.6222   5.8049   -6.8126    1.5056
   5.9557   -7.0940    1.3760   6.1010   -7.3710    1.2243   6.2436   -7.6382    1.0549
   6.3790   -7.8927    0.8662   6.5127   -8.1390    0.6610   6.6459   -8.3833    0.4487
   6.7743   -8.6186    0.2262   2.8299   -0.2580   -5.7529   2.8177   -0.3927   -5.9344
   2.7788   -0.5150   -6.1219   2.7344   -0.6345   -6.3327   2.7274   -0.8289   -6.4702
   2.7375   -1.0639   -6.5255   2.7602   -1.2944   -6.4642   2.7906   -1.4797   -6.3028
   2.8352   -1.5653   -6.0822   2.8595   -1.6073   -5.8454   2.8779   -1.6451   -5.6078
   2.8929   -1.6551   -5.3589   2.9080   -1.6145   -5.1083   2.9183   -1.5782   -4.8606
   2.9241   -1.5265   -4.6091   2.9229   -1.4738   -4.3607   2.9280   -1.4212   -4.1107
   2.9498   -1.3775   -3.8623   2.9646   -1.3373   -3.6065   2.9794   -1.3033   -3.3467
   2.9924   -1.2860   -3.0823   3.0107   -1.2462   -2.8148   3.0366   -1.2356   -2.5414
   3.0585   -1.2101   -2.2630   3.0806   -1.1820   -1.9847   3.1034   -1.1555   -1.7020
   3.1310   -1.1426   -1.4220   3.1678   -1.1623   -1.1305   3.2091   -1.2030   -0.8509
   3.2808   -1.2741   -0.5744   3.3512   -1.3797   -0.3007   3.4207   -1.5095   -0.0433
   3.4998   -1.6514    0.2101   3.5909   -1.8221    0.4460   3.6816   -2.0151    0.6704
   3.7736   -2.2222    0.8826   3.8796   -2.4447    1.0770   3.9930   -2.6815    1.2495
   4.1178   -2.9335    1.4066   4.2448   -3.1979    1.5371   4.3763   -3.4666    1.6553
   4.5168   -3.7500    1.7491   4.6616   -4.0346    1.8248   4.8060   -4.3341    1.8795
   4.9545   -4.6328    1.9115   5.1042   -4.9356    1.9210   5.2545   -5.2454    1.9050
   5.4123   -5.5476    1.8668   5.5676   -5.8523    1.8094   5.7283   -6.1536    1.7272
   5.8858   -6.4477    1.6290   6.0411   -6.7363    1.5148   6.1916   -7.0235    1.3834
   6.3361   -7.2982    1.2263   6.4790   -7.5655    1.0590   6.6160   -7.8199    0.8676
   6.7467   -8.0663    0.6657   6.8808   -8.3064    0.4526   7.0140   -8.5429    0.2329
   3.1206   -0.1797   -5.8536   3.1028   -0.3190   -6.0205   3.0629   -0.4625   -6.1891
   3.0195   -0.6102   -6.3629   3.0085   -0.8040   -6.4974   3.0005   -1.0308   -6.5673
   3.0342   -1.2559   -6.5062   3.0670   -1.4390   -6.3696   3.0955   -1.5883   -6.1836
   3.1313   -1.6252   -5.9413   3.1484   -1.6145   -5.6897   3.1637   -1.6198   -5.4370
   3.1785   -1.5729   -5.1864   3.1976   -1.5320   -4.9336   3.2035   -1.4774   -4.6870
   3.2011   -1.4180   -4.4370   3.2096   -1.3844   -4.1821   3.2339   -1.3371   -3.9273
   3.2526   -1.2953   -3.6725   3.2676   -1.2687   -3.4122   3.2813   -1.2491   -3.1407
   3.3024   -1.2290   -2.8709   3.3233   -1.2038   -2.5973   3.3415   -1.1713   -2.3219
   3.3633   -1.1371   -2.0420   3.3904   -1.1236   -1.7597   3.4174   -1.0988   -1.4766
   3.4517   -1.1129   -1.1968   3.4894   -1.1555   -0.9117   3.5482   -1.2165   -0.6277
   3.6206   -1.3102   -0.3523   3.6881   -1.4326   -0.0837   3.7681   -1.5725    0.1698
   3.8509   -1.7353    0.4142   3.9412   -1.9263    0.6422   4.0373   -2.1339    0.8577
   4.1324   -2.3567    1.0517   4.2482   -2.5911    1.2361   4.3711   -2.8459    1.3963
   4.4970   -3.1102    1.5380   4.6276   -3.3817    1.6622   4.7644   -3.6659    1.7579
   4.9111   -3.9558    1.8342   5.0538   -4.2541    1.8904   5.1982   -4.5548    1.9219
   5.3478   -4.8630    1.9311   5.4945   -5.1661    1.9147   5.6467   -5.4732    1.8793
   5.8042   -5.7751    1.8201   5.9585   -6.0756    1.7421   6.1181   -6.3727    1.6447
   6.2737   -6.6643    1.5292   6.4239   -6.9522    1.3933   6.5718   -7.2224    1.2285
   6.7121   -7.4892    1.0557   6.8545   -7.7474    0.8725   6.9829   -7.9890    0.6716
   7.1167   -8.2261    0.4594   7.2502   -8.4643    0.2383   3.4213   -0.1040   -5.9853
   3.3818   -0.2391   -6.1338   3.3485   -0.3998   -6.2804   3.3022   -0.5500   -6.4244
   3.2753   -0.7552   -6.5433   3.2735   -1.0036   -6.5821   3.3136   -1.2445   -6.5734
   3.3413   -1.4526   -6.4794   3.3625   -1.5754   -6.2703   3.4012   -1.6169   -6.0241
   3.4140   -1.6021   -5.7704   3.4341   -1.6007   -5.5179   3.4484   -1.5526   -5.2644
   3.4718   -1.4938   -5.0183   3.4869   -1.4486   -4.7621   3.4879   -1.4088   -4.5094
   3.4989   -1.3543   -4.2597   3.5170   -1.3119   -4.0112   3.5413   -1.2779   -3.7526
   3.5518   -1.2469   -3.4845   3.5696   -1.2245   -3.2182   3.5831   -1.1927   -2.9437
   3.5996   -1.1542   -2.6637   3.6238   -1.1287   -2.3903   3.6424   -1.0965   -2.1144
   3.6702   -1.0797   -1.8315   3.7022   -1.0675   -1.5441   3.7354   -1.0745   -1.2525
   3.7675   -1.1019   -0.9722   3.8127   -1.1536   -0.6875   3.8839   -1.2483   -0.4054
   3.9556   -1.3544   -0.1314   4.0308   -1.4958    0.1265   4.1133   -1.6552    0.3746
   4.1998   -1.8368    0.6079   4.2925   -2.0398    0.8270   4.3899   -2.2657    1.0275
   4.4973   -2.4997    1.2158   4.6206   -2.7530    1.3756   4.7469   -3.0177    1.5253
   4.8794   -3.2925    1.6517   5.0140   -3.5779    1.7542   5.1543   -3.8744    1.8334
   5.3051   -4.1740    1.8901   5.4452   -4.4764    1.9249   5.5910   -4.7811    1.9331
   5.7367   -5.0892    1.9219   5.8835   -5.3961    1.8879   6.0376   -5.6984    1.8294
   6.1939   -6.0015    1.7538   6.3490   -6.3001    1.6584   6.5048   -6.5924    1.5415
   6.6551   -6.8729    1.4015   6.8031   -7.1470    1.2394   6.9432   -7.4114    1.0626
   7.0854   -7.6715    0.8797   7.2188   -7.9081    0.6615   7.3513   -8.1443    0.4556
   7.4846   -8.3802    0.2390   3.7309   -0.0503   -6.1140   3.6812   -0.1915   -6.2647
   3.6423   -0.3730   -6.3687   3.5931   -0.5295   -6.5043   3.5385   -0.7121   -6.6199
   3.5237   -0.9494   -6.6215   3.5942   -1.1909   -6.6005   3.6197   -1.4266   -6.5613
   3.6325   -1.5766   -6.3611   3.6631   -1.6115   -6.1099   3.6788   -1.5862   -5.8504
   3.7062   -1.5800   -5.5952   3.7246   -1.5255   -5.3519   3.7463   -1.4812   -5.1052
   3.7658   -1.4302   -4.8564   3.7765   -1.3786   -4.6018   3.7829   -1.3224   -4.3518
   3.8053   -1.2864   -4.0961   3.8177   -1.2398   -3.8356   3.8340   -1.2054   -3.5740
   3.8475   -1.1967   -3.3008   3.8568   -1.1544   -3.0258   3.8753   -1.1161   -2.7501
   3.8968   -1.0869   -2.4756   3.9247   -1.0657   -2.1944   3.9491   -1.0429   -1.9127
   3.9783   -1.0320   -1.6256   4.0085   -1.0370   -1.3360   4.0421   -1.0581   -1.0409
   4.0878   -1.1103   -0.7542   4.1493   -1.1794   -0.4761   4.2191   -1.2824   -0.1979
   4.2898   -1.4074    0.0707   4.3711   -1.5695    0.3203   4.4536   -1.7524    0.5641
   4.5461   -1.9524    0.7910   4.6494   -2.1746    0.9985   4.7531   -2.4120    1.1834
   4.8671   -2.6603    1.3481   4.9972   -2.9222    1.5029   5.1246   -3.1999    1.6275
   5.2610   -3.4870    1.7351   5.3954   -3.7834    1.8208   5.5427   -4.0836    1.8798
   5.6924   -4.3878    1.9177   5.8330   -4.6966    1.9330   5.9806   -5.0040    1.9217
   6.1204   -5.3143    1.8907   6.2752   -5.6196    1.8339   6.4265   -5.9237    1.7570
   6.5803   -6.2227    1.6647   6.7353   -6.5116    1.5447   6.8875   -6.7951    1.4053
   7.0336   -7.0690    1.2490   7.1778   -7.3330    1.0724   7.3160   -7.5874    0.8766
   7.4504   -7.8230    0.6690   7.5837   -8.0602    0.4597   7.7161   -8.2921    0.2347
   3.9907    0.0326   -6.2928   3.9554   -0.1437   -6.4295   3.9132   -0.3167   -6.5289
   3.8562   -0.4765   -6.6497   3.8094   -0.6762   -6.7128   3.7959   -0.9056   -6.7030
   3.8452   -1.1266   -6.6384   3.8815   -1.3718   -6.6317   3.8909   -1.5591   -6.4301
   3.9286   -1.5766   -6.1742   3.9526   -1.5873   -5.9286   3.9762   -1.5438   -5.6868
   4.0027   -1.5009   -5.4447   4.0237   -1.4532   -5.2028   4.0405   -1.3879   -4.9589
   4.0528   -1.3341   -4.7110   4.0656   -1.2959   -4.4503   4.0813   -1.2539   -4.1949
   4.0969   -1.2236   -3.9294   4.1073   -1.1854   -3.6603   4.1176   -1.1465   -3.3862
   4.1284   -1.1158   -3.1110   4.1538   -1.0829   -2.8406   4.1716   -1.0471   -2.5660
   4.1983   -1.0360   -2.2865   4.2231   -1.0137   -1.9948   4.2531   -0.9987   -1.7034
   4.2803   -1.0043   -1.4116   4.3177   -1.0117   -1.1159   4.3556   -1.0592   -0.8280
   4.4173   -1.1241   -0.5476   4.4774   -1.2115   -0.2776   4.5458   -1.3484   -0.0065
   4.6225   -1.4980    0.2605   4.7084   -1.6763    0.5124   4.8048   -1.8778    0.7446
   4.9059   -2.0953    0.9522   5.0137   -2.3307    1.1391   5.1250   -2.5755    1.3155
   5.2411   -2.8346    1.4682   5.3673   -3.1117    1.5963   5.5026   -3.3994    1.7083
   5.6364   -3.6911    1.7974   5.7747   -3.9931    1.8624   5.9271   -4.2971    1.9067
   6.0702   -4.6076    1.9248   6.2203   -4.9173    1.9167   6.3621   -5.2297    1.8874
   6.5079   -5.5357    1.8298   6.6586   -5.8410    1.7623   6.8118   -6.1388    1.6653
   6.9627   -6.4281    1.5461   7.1134   -6.7075    1.4059   7.2619   -6.9859    1.2550
   7.4061   -7.2429    1.0660   7.5431   -7.4942    0.8818   7.6838   -7.7417    0.6798
   7.8168   -7.9728    0.4560   7.9461   -8.1995    0.2320   4.2826    0.0588   -6.4774
   4.2150   -0.0861   -6.6098   4.1650   -0.2708   -6.7095   4.1132   -0.4542   -6.8090
   4.0648   -0.6636   -6.8762   4.0539   -0.8792   -6.8639   4.0683   -1.0646   -6.7508
   4.1139   -1.3435   -6.6793   4.1659   -1.4465   -6.4810   4.1884   -1.5837   -6.2711
   4.2297   -1.5865   -6.0269   4.2558   -1.5203   -5.7921   4.2741   -1.4725   -5.5531
   4.2960   -1.4087   -5.3105   4.3139   -1.3389   -5.0732   4.3297   -1.2976   -4.8176
   4.3443   -1.2798   -4.5632   4.3541   -1.2236   -4.3061   4.3617   -1.1623   -4.0413
   4.3753   -1.1339   -3.7626   4.3871   -1.1171   -3.4850   4.4024   -1.0909   -3.2139
   4.4299   -1.0665   -2.9389   4.4462   -1.0321   -2.6627   4.4700   -1.0177   -2.3758
   4.4909   -0.9937   -2.0872   4.5179   -0.9784   -1.7942   4.5514   -0.9604   -1.4953
   4.5831   -0.9605   -1.2044   4.6255   -1.0049   -0.9105   4.6762   -1.0718   -0.6278
   4.7335   -1.1655   -0.3475   4.7971   -1.2927   -0.0769   4.8773   -1.4394    0.1879
   4.9600   -1.6182    0.4308   5.0535   -1.8053    0.6706   5.1566   -2.0163    0.8860
   5.2652   -2.2452    1.0843   5.3760   -2.4945    1.2676   5.4908   -2.7537    1.4245
   5.6107   -3.0249    1.5614   5.7389   -3.3072    1.6761   5.8761   -3.5997    1.7721
   6.0089   -3.8971    1.8453   6.1522   -4.2033    1.8949   6.3038   -4.5154    1.9119
   6.4491   -4.8275    1.9078   6.5975   -5.1394    1.8730   6.7426   -5.4480    1.8246
   6.8905   -5.7518    1.7570   7.0405   -6.0505    1.6637   7.1944   -6.3381    1.5418
   7.3427   -6.6237    1.4080   7.4869   -6.8907    1.2501   7.6322   -7.1460    1.0760
   7.7735   -7.4065    0.8913   7.9093   -7.6478    0.6867   8.0438   -7.8751    0.4604
   8.1787   -8.0995    0.2309   4.5494    0.0793   -6.6671   4.4981   -0.1081   -6.7762
   4.4137   -0.2483   -6.9168   4.3451   -0.4315   -7.0055   4.2779   -0.6357   -7.0771
   4.2972   -0.8796   -7.0276   4.2916   -1.1066   -6.9224   4.3503   -1.2908   -6.8002
   4.4146   -1.4539   -6.6139   4.4607   -1.5285   -6.3891   4.4856   -1.5240   -6.1551
   4.5256   -1.4916   -5.9216   4.5456   -1.4329   -5.6732   4.5710   -1.3988   -5.4312
   4.5881   -1.3302   -5.1863   4.6073   -1.2758   -4.9355   4.6167   -1.2410   -4.6781
   4.6255   -1.1977   -4.4191   4.6307   -1.1534   -4.1489   4.6400   -1.1185   -3.8718
   4.6588   -1.0877   -3.5976   4.6747   -1.0659   -3.3195   4.6939   -1.0302   -3.0430
   4.7165   -1.0107   -2.7645   4.7390   -0.9916   -2.4784   4.7612   -0.9891   -2.1891
   4.7833   -0.9637   -1.8989   4.8130   -0.9361   -1.6028   4.8451   -0.9268   -1.3021
   4.8876   -0.9553   -0.9964   4.9389   -1.0309   -0.7120   4.9929   -1.1319   -0.4425
   5.0560   -1.2451   -0.1662   5.1265   -1.3913    0.0935   5.2088   -1.5452    0.3550
   5.3007   -1.7363    0.5886   5.4014   -1.9388    0.8136   5.5023   -2.1706    1.0142
   5.6167   -2.4097    1.2020   5.7331   -2.6740    1.3723   5.8572   -2.9417    1.5186
   5.9800   -3.2192    1.6433   6.1106   -3.5098    1.7439   6.2501   -3.8086    1.8292
   6.3841   -4.1178    1.8754   6.5346   -4.4240    1.8965   6.6799   -4.7369    1.8922
   6.8246   -5.0460    1.8606   6.9742   -5.3533    1.8171   7.1206   -5.6592    1.7502
   7.2688   -5.9565    1.6554   7.4213   -6.2443    1.5416   7.5703   -6.5274    1.4044
   7.7161   -6.7978    1.2464   7.8624   -7.0606    1.0822   7.9987   -7.3129    0.8901
   8.1376   -7.5532    0.6862   8.2721   -7.7779    0.4619   8.4057   -7.9996    0.2308
   4.7774    0.1073   -6.9234   4.7117   -0.0686   -7.0173   4.6138   -0.2291   -7.1446
   4.5640   -0.4385   -7.2222   4.5021   -0.6579   -7.2554   4.4891   -0.8854   -7.1810
   4.5366   -1.1032   -7.0963   4.5784   -1.2878   -6.9610   4.6510   -1.4210   -6.7728
   4.7055   -1.4973   -6.5375   4.7585   -1.5296   -6.2861   4.7859   -1.4579   -6.0428
   4.8167   -1.3975   -5.8094   4.8361   -1.3583   -5.5567   4.8563   -1.3119   -5.3060
   4.8699   -1.2543   -5.0533   4.8877   -1.1847   -4.8068   4.8876   -1.1528   -4.5358
   4.8974   -1.1077   -4.2708   4.9114   -1.0854   -3.9961   4.9188   -1.0614   -3.7200
   4.9428   -1.0328   -3.4401   4.9614   -1.0122   -3.1609   4.9848   -0.9916   -2.8797
   5.0049   -0.9704   -2.5928   5.0259   -0.9540   -2.3006   5.0515   -0.9326   -2.0122
   5.0699   -0.9077   -1.7136   5.1025   -0.9123   -1.4091   5.1406   -0.9069   -1.1037
   5.1983   -1.0000   -0.8160   5.2523   -1.1000   -0.5323   5.3037   -1.2079   -0.2658
   5.3706   -1.3356    0.0126   5.4503   -1.4990    0.2700   5.5453   -1.6807    0.5055
   5.6401   -1.8793    0.7308   5.7420   -2.0922    0.9405   5.8503   -2.3379    1.1364
   5.9692   -2.5918    1.3114   6.0948   -2.8583    1.4684   6.2175   -3.1304    1.6035
   6.3435   -3.4198    1.7134   6.4801   -3.7171    1.7992   6.6187   -4.0248    1.8474
   6.7601   -4.3367    1.8737   6.9118   -4.6441    1.8705   7.0542   -4.9494    1.8448
   7.1999   -5.2572    1.8145   7.3465   -5.5601    1.7423   7.4961   -5.8557    1.6494
   7.6477   -6.1499    1.5431   7.7946   -6.4273    1.3996   7.9445   -6.7040    1.2530
   8.0943   -6.9669    1.0806   8.2267   -7.2143    0.8901   8.3645   -7.4541    0.6932
   8.4995   -7.6800    0.4692   8.6286   -7.8974    0.2294   5.0391    0.1128   -7.1497
   4.9247   -0.0472   -7.2557   4.8626   -0.2334   -7.3513   4.7875   -0.4399   -7.4144
   4.6732   -0.6739   -7.4596   4.7143   -0.8821   -7.3578   4.7779   -1.0819   -7.2752
   4.8362   -1.2509   -7.1127   4.8960   -1.3814   -6.9125   4.9523   -1.4535   -6.6866
   5.0047   -1.4492   -6.4373   5.0414   -1.4029   -6.1953   5.0751   -1.3703   -5.9410
   5.1004   -1.3217   -5.6910   5.1157   -1.2683   -5.4363   5.1411   -1.2251   -5.1869
   5.1521   -1.1763   -4.9256   5.1598   -1.1424   -4.6591   5.1725   -1.1121   -4.3867
   5.1777   -1.0779   -4.1133   5.1969   -1.0523   -3.8349   5.2078   -1.0278   -3.5605
   5.2285   -0.9938   -3.2852   5.2482   -0.9779   -3.0022   5.2627   -0.9422   -2.7101
   5.2913   -0.9223   -2.4222   5.3086   -0.8886   -2.1263   5.3311   -0.8940   -1.8199
   5.3544   -0.8608   -1.5233   5.3938   -0.8895   -1.2168   5.4472   -0.9820   -0.9386
   5.5039   -1.0443   -0.6410   5.5574   -1.1617   -0.3478   5.6181   -1.3001   -0.0887
   5.6927   -1.4461    0.1582   5.7784   -1.6060    0.4172   5.8804   -1.8081    0.6420
   5.9739   -2.0263    0.8626   6.0828   -2.2602    1.0682   6.1984   -2.5081    1.2480
   6.3237   -2.7655    1.4147   6.4467   -3.0438    1.5554   6.5759   -3.3253    1.6742
   6.7030   -3.6256    1.7537   6.8451   -3.9327    1.8083   6.9871   -4.2360    1.8358
   7.1315   -4.5394    1.8464   7.2809   -4.8503    1.8451   7.4252   -5.1574    1.8017
   7.5704   -5.4616    1.7328   7.7253   -5.7600    1.6511   7.8737   -6.0487    1.5400
   8.0238   -6.3282    1.4076   8.1697   -6.5979    1.2554   8.3132   -6.8599    1.0786
   8.4502   -7.1093    0.8861   8.5917   -7.3539    0.6888   8.7261   -7.5787    0.4658
   8.8555   -7.7947    0.2304   5.2541    0.1457   -7.3819   5.1555   -0.0166   -7.4926
   5.0793   -0.2065   -7.5757   4.9982   -0.4177   -7.6285   4.9417   -0.6417   -7.6381
   4.9512   -0.8527   -7.5370   5.0256   -1.0335   -7.4238   5.0785   -1.2087   -7.2837
   5.1520   -1.2963   -7.0636   5.2001   -1.3810   -6.8304   5.2576   -1.3904   -6.5960
   5.2922   -1.3493   -6.3484   5.3334   -1.3271   -6.0997   5.3525   -1.2706   -5.8384
   5.3807   -1.2352   -5.5834   5.3906   -1.1735   -5.3197   5.4116   -1.1356   -5.0596
   5.4292   -1.1201   -4.7872   5.4407   -1.0868   -4.5182   5.4469   -1.0328   -4.2461
   5.4577   -1.0098   -3.9708   5.4747   -0.9782   -3.6931   5.4961   -0.9673   -3.4187
   5.5058   -0.9425   -3.1319   5.5203   -0.9179   -2.8332   5.5469   -0.8990   -2.5404
   5.5656   -0.8607   -2.2413   5.5825   -0.8477   -1.9382   5.6143   -0.8442   -1.6350
   5.6496   -0.8741   -1.3410   5.6915   -0.9348   -1.0356   5.7477   -0.9951   -0.7397
   5.8013   -1.0896   -0.4580   5.8685   -1.2283   -0.1853   5.9384   -1.3786    0.0753
   6.0199   -1.5334    0.3266   6.1101   -1.7268    0.5625   6.2039   -1.9391    0.7963
   6.3134   -2.1619    1.0033   6.4239   -2.4064    1.1942   6.5484   -2.6616    1.3578
   6.6679   -2.9414    1.4960   6.7991   -3.2286    1.6268   6.9275   -3.5276    1.7014
   7.0617   -3.8317    1.7638   7.2072   -4.1340    1.8072   7.3516   -4.4424    1.8260
   7.5007   -4.7505    1.8323   7.6527   -5.0580    1.7928   7.7967   -5.3594    1.7287
   7.9470   -5.6568    1.6515   8.0986   -5.9445    1.5410   8.2477   -6.2284    1.4154
   8.3960   -6.4989    1.2557   8.5345   -6.7578    1.0839   8.6742   -7.0121    0.8956
   8.8173   -7.2449    0.6824   8.9535   -7.4692    0.4650   9.0838   -7.6877    0.2360
   5.4794    0.1861   -7.6341   5.3901    0.0075   -7.7151   5.3255   -0.1874   -7.7806
   5.2370   -0.3873   -7.8402   5.1869   -0.6140   -7.8407   5.2018   -0.8308   -7.7474
   5.2594   -1.0021   -7.6088   5.3410   -1.1334   -7.4267   5.3997   -1.2336   -7.2098
   5.4624   -1.3302   -6.9953   5.5089   -1.3135   -6.7473   5.5563   -1.3094   -6.5034
   5.5857   -1.2678   -6.2507   5.6076   -1.2258   -5.9934   5.6332   -1.1775   -5.7354
   5.6469   -1.1236   -5.4748   5.6616   -1.0887   -5.2020   5.6902   -1.0801   -4.9327
   5.7024   -1.0487   -4.6621   5.7094   -1.0099   -4.3841   5.7248   -0.9900   -4.1029
   5.7396   -0.9584   -3.8271   5.7499   -0.9204   -3.5481   5.7619   -0.8992   -3.2515
   5.7725   -0.8655   -2.9662   5.7986   -0.8631   -2.6648   5.8138   -0.8180   -2.3613
   5.8407   -0.8229   -2.0562   5.8643   -0.7985   -1.7468   5.9002   -0.8352   -1.4414
   5.9412   -0.8783   -1.1531   5.9834   -0.9429   -0.8540   6.0453   -1.0381   -0.5576
   6.1108   -1.1465   -0.2753   6.1828   -1.2983   -0.0078   6.2561   -1.4516    0.2423
   6.3399   -1.6394    0.4913   6.4411   -1.8371    0.7237   6.5383   -2.0590    0.9386
   6.6532   -2.3060    1.1296   6.7705   -2.5733    1.3027   6.8952   -2.8475    1.4460
   7.0169   -3.1252    1.5684   7.1443   -3.4186    1.6541   7.2778   -3.7159    1.7351
   7.4178   -4.0262    1.7865   7.5663   -4.3398    1.8034   7.7192   -4.6451    1.8036
   7.8691   -4.9473    1.7731   8.0182   -5.2501    1.7184   8.1703   -5.5483    1.6551
   8.3195   -5.8391    1.5448   8.4678   -6.1247    1.4198   8.6171   -6.3964    1.2645
   8.7614   -6.6564    1.0848   8.8932   -6.8988    0.8854   9.0394   -7.1354    0.6931
   9.1798   -7.3556    0.4681   9.3115   -7.5771    0.2411   5.6847    0.2258   -7.8987
   5.5825    0.0572   -7.9876   5.5017   -0.1398   -8.0465   5.4869   -0.3670   -8.0347
   5.4657   -0.5915   -7.9971   5.4632   -0.8086   -7.9390   5.5088   -1.0075   -7.8174
   5.5820   -1.1194   -7.6080   5.6531   -1.1959   -7.3845   5.7123   -1.2302   -7.1510
   5.7591   -1.2348   -6.9139   5.8116   -1.2461   -6.6642   5.8474   -1.2367   -6.4056
   5.8633   -1.1794   -6.1487   5.8938   -1.1329   -5.8921   5.9025   -1.0826   -5.6246
   5.9207   -1.0493   -5.3571   5.9346   -1.0114   -5.0823   5.9521   -1.0018   -4.8005
   5.9620   -0.9676   -4.5265   5.9716   -0.9497   -4.2355   5.9922   -0.9183   -3.9654
   6.0038   -0.8908   -3.6720   6.0167   -0.8658   -3.3800   6.0311   -0.8352   -3.0845
   6.0475   -0.8319   -2.7818   6.0664   -0.7978   -2.4779   6.0845   -0.7728   -2.1710
   6.1093   -0.7511   -1.8628   6.1484   -0.8061   -1.5602   6.1842   -0.8278   -1.2609
   6.2252   -0.8916   -0.9690   6.2768   -0.9844   -0.6843   6.3490   -1.0761   -0.3967
   6.4118   -1.2195   -0.1271   6.4860   -1.3660    0.1518   6.5747   -1.5601    0.4027
   6.6670   -1.7502    0.6435   6.7618   -1.9683    0.8747   6.8742   -2.2144    1.0619
   6.9887   -2.4645    1.2336   7.1006   -2.7371    1.3836   7.2339   -3.0289    1.5097
   7.3628   -3.3128    1.6331   7.4941   -3.6133    1.7134   7.6330   -3.9208    1.7640
   7.7759   -4.2253    1.7818   7.9311   -4.5366    1.7852   8.0840   -4.8448    1.7563
   8.2406   -5.1452    1.7131   8.3938   -5.4442    1.6474   8.5409   -5.7354    1.5468
   8.6885   -6.0165    1.4204   8.8358   -6.2894    1.2719   8.9741   -6.5395    1.0842
   9.1124   -6.7808    0.8932   9.2605   -7.0256    0.7040   9.4019   -7.2447    0.4791
   9.5328   -7.4605    0.2440   5.8629    0.2752   -8.1748   5.8102    0.0766   -8.2264
   5.7512   -0.1289   -8.2508   5.7350   -0.3445   -8.2218   5.7224   -0.5667   -8.1785
   5.7462   -0.7633   -8.0847   5.7807   -0.9571   -7.9697   5.8414   -1.0778   -7.7825
   5.9047   -1.1674   -7.5676   5.9611   -1.1746   -7.3214   6.0133   -1.1884   -7.0720
   6.0560   -1.1674   -6.8266   6.0859   -1.1381   -6.5704   6.1086   -1.1032   -6.3090
   6.1240   -1.0634   -6.0403   6.1576   -1.0381   -5.7780   6.1703   -1.0048   -5.5064
   6.1864   -0.9689   -5.2352   6.1958   -0.9461   -4.9535   6.2143   -0.9147   -4.6624
   6.2220   -0.9079   -4.3825   6.2392   -0.8694   -4.1024   6.2492   -0.8315   -3.8121
   6.2592   -0.8063   -3.5177   6.2765   -0.7899   -3.2063   6.2937   -0.7738   -2.9001
   6.3109   -0.7511   -2.6037   6.3281   -0.7260   -2.3013   6.3494   -0.7140   -1.9897
   6.3862   -0.7607   -1.6835   6.4195   -0.8030   -1.3803   6.4644   -0.8676   -1.0872
   6.5118   -0.9259   -0.7865   6.5731   -1.0277   -0.5123   6.6365   -1.1575   -0.2248
   6.7210   -1.3065    0.0487   6.7986   -1.4854    0.3078   6.8903   -1.6670    0.5614
   6.9875   -1.8808    0.7905   7.0948   -2.1104    0.9913   7.2050   -2.3633    1.1700
   7.3169   -2.6472    1.3236   7.4426   -2.9153    1.4661   7.5738   -3.2059    1.5895
   7.7117   -3.5042    1.6907   7.8540   -3.8075    1.7397   7.9936   -4.1204    1.7589
   8.1390   -4.4249    1.7696   8.2976   -4.7323    1.7550   8.4510   -5.0328    1.7020
   8.6061   -5.3290    1.6338   8.7585   -5.6197    1.5362   8.9037   -5.8988    1.4179
   9.0506   -6.1708    1.2689   9.1896   -6.4218    1.0862   9.3362   -6.6714    0.8996
   9.4779   -6.9076    0.6998   9.6137   -7.1292    0.4834   9.7485   -7.3386    0.2419
   6.0693    0.3054   -8.4452   6.0436    0.0906   -8.4495   5.9883   -0.1168   -8.4681
   5.9617   -0.3393   -8.4570   5.9709   -0.5401   -8.3879   5.9910   -0.7418   -8.2971
   6.0350   -0.9103   -8.1457   6.1023   -1.0433   -7.9549   6.1620   -1.1073   -7.7349
   6.2104   -1.1198   -7.4888   6.2647   -1.1308   -7.2548   6.3070   -1.1077   -7.0017
   6.3284   -1.0685   -6.7388   6.3550   -1.0289   -6.4737   6.3753   -1.0015   -6.2047
   6.3997   -0.9678   -5.9394   6.4178   -0.9481   -5.6649   6.4327   -0.9286   -5.3806
   6.4434   -0.9087   -5.0948   6.4544   -0.8769   -4.8092   6.4771   -0.8561   -4.5175
   6.4725   -0.8153   -4.2406   6.4899   -0.7662   -3.9508   6.4956   -0.7448   -3.6458
   6.5127   -0.7217   -3.3420   6.5356   -0.7157   -3.0414   6.5513   -0.6944   -2.7381
   6.5739   -0.6848   -2.4311   6.5929   -0.6764   -2.1221   6.6190   -0.6961   -1.8126
   6.6576   -0.7533   -1.5032   6.6966   -0.8114   -1.2022   6.7472   -0.8872   -0.9210
   6.8032   -0.9860   -0.6202   6.8650   -1.1001   -0.3183   6.9477   -1.2462   -0.0482
   7.0257   -1.4115    0.2131   7.1136   -1.5886    0.4691   7.2090   -1.7936    0.6984
   7.3122   -2.0299    0.9005   7.4171   -2.2663    1.1199   7.5357   -2.5372    1.2809
   7.6590   -2.8174    1.4302   7.7892   -3.1069    1.5508   7.9257   -3.3938    1.6533
   8.0660   -3.7015    1.7129   8.2058   -4.0107    1.7282   8.3522   -4.3157    1.7541
   8.5085   -4.6153    1.7458   8.6610   -4.9160    1.6900   8.8166   -5.2145    1.6282
   8.9708   -5.5002    1.5341   9.1193   -5.7851    1.4031   9.2682   -6.0510    1.2714
   9.4083   -6.3072    1.0983   9.5492   -6.5560    0.9167   9.6935   -6.7895    0.7112
   9.8281   -7.0078    0.4785   9.9599   -7.2130    0.2388   6.3048    0.3158   -8.6839
   6.2616    0.1128   -8.7157   6.2244   -0.0979   -8.6994   6.2174   -0.3090   -8.6689
   6.2186   -0.5152   -8.6058   6.2400   -0.7124   -8.4899   6.2921   -0.8694   -8.3261
   6.3592   -0.9747   -8.1253   6.4176   -1.0789   -7.9104   6.4717   -1.0774   -7.6730
   6.5152   -1.0621   -7.4317   6.5495   -1.0619   -7.1654   6.5740   -0.9996   -6.9057
   6.6072   -0.9890   -6.6394   6.6310   -0.9729   -6.3673   6.6519   -0.9508   -6.0971
   6.6675   -0.9304   -5.8092   6.6758   -0.8953   -5.5287   6.6880   -0.8625   -5.2399
   6.6955   -0.8188   -4.9558   6.7107   -0.7775   -4.6730   6.7226   -0.7796   -4.3670
   6.7222   -0.7433   -4.0830   6.7398   -0.7032   -3.7800   6.7570   -0.6786   -3.4812
   6.7722   -0.6547   -3.1788   6.7945   -0.6476   -2.8708   6.8115   -0.6356   -2.5562
   6.8308   -0.6357   -2.2403   6.8510   -0.6366   -1.9232   6.8903   -0.6933   -1.6205
   6.9296   -0.7533   -1.3175   6.9809   -0.8390   -1.0103   7.0308   -0.9183   -0.7079
   7.0898   -1.0297   -0.4188   7.1675   -1.1590   -0.1439   7.2433   -1.3203    0.1298
   7.3306   -1.5113    0.3792   7.4224   -1.7163    0.6154   7.5287   -1.9352    0.8497
   7.6362   -2.1736    1.0537   7.7458   -2.4450    1.2282   7.8720   -2.7117    1.3848
   7.9977   -2.9894    1.5065   8.1335   -3.2852    1.5993   8.2693   -3.5853    1.6707
   8.4138   -3.8900    1.7004   8.5595   -4.1905    1.7321   8.7172   -4.4927    1.7226
   8.8691   -4.7962    1.6794   9.0266   -5.0889    1.6139   9.1803   -5.3836    1.5241
   9.3305   -5.6613    1.4141   9.4860   -5.9302    1.2703   9.6236   -6.1857    1.0991
   9.7683   -6.4364    0.9232   9.9067   -6.6688    0.7103  10.0418   -6.8833    0.4798
  10.1724   -7.0853    0.2396   6.5052    0.3268   -8.9721   6.4616    0.1214   -8.9754
   6.4533   -0.0856   -8.9429   6.4333   -0.3064   -8.9082   6.4500   -0.5163   -8.8328
   6.4939   -0.6923   -8.6827   6.5504   -0.8322   -8.5189   6.6114   -0.9497   -8.3169
   6.6724   -0.9886   -8.0925   6.7242   -1.0264   -7.8483   6.7671   -1.0248   -7.5972
   6.7996   -1.0074   -7.3357   6.8236   -0.9845   -7.0743   6.8601   -0.9636   -6.8118
   6.8807   -0.9356   -6.5355   6.9015   -0.9100   -6.2513   6.9186   -0.9067   -5.9657
   6.9243   -0.8560   -5.6810   6.9356   -0.8231   -5.3961   6.9457   -0.7851   -5.1035
   6.9583   -0.7528   -4.8095   6.9621   -0.7253   -4.5142   6.9669   -0.6822   -4.2161
   6.9766   -0.6544   -3.9187   6.9961   -0.6280   -3.6167   7.0102   -0.6008   -3.3087
   7.0288   -0.5928   -2.9968   7.0402   -0.5923   -2.6775   7.0639   -0.5899   -2.3592
   7.0858   -0.5962   -2.0471   7.1177   -0.6268   -1.7285   7.1567   -0.6897   -1.4170
   7.2024   -0.7571   -1.1119   7.2503   -0.8424   -0.8100   7.3147   -0.9413   -0.5161
   7.3833   -1.0668   -0.2216   7.4543   -1.2213    0.0555   7.5454   -1.4232    0.2980
   7.6428   -1.6310    0.5393   7.7391   -1.8385    0.7797   7.8447   -2.0739    0.9852
   7.9535   -2.3266    1.1729   8.0770   -2.5994    1.3256   8.2089   -2.8752    1.4621
   8.3326   -3.1657    1.5565   8.4741   -3.4684    1.6270   8.6184   -3.7664    1.6821
   8.7677   -4.0649    1.7151   8.9200   -4.3713    1.7191   9.0768   -4.6672    1.6666
   9.2283   -4.9617    1.6077   9.3851   -5.2510    1.5264   9.5398   -5.5368    1.4174
   9.6909   -5.8063    1.2717   9.8404   -6.0625    1.0997   9.9842   -6.3149    0.9245
  10.1187   -6.5416    0.7168  10.2515   -6.7534    0.4843  10.3839   -6.9545    0.2398
   6.7229    0.3084   -9.2359   6.6924    0.1001   -9.2326   6.6325   -0.1118   -9.2278
   6.6460   -0.3166   -9.1557   6.6806   -0.5079   -9.0453   6.7468   -0.6584   -8.8865
   6.8085   -0.7991   -8.7111   6.8622   -0.9003   -8.5050   6.9266   -0.9700   -8.2720
   6.9728   -0.9618   -8.0268   7.0144   -0.9823   -7.7740   7.0530   -0.9744   -7.5104
   7.0807   -0.9505   -7.2474   7.1050   -0.9246   -6.9722   7.1295   -0.9034   -6.6955
   7.1460   -0.8843   -6.4165   7.1576   -0.8448   -6.1294   7.1750   -0.8417   -5.8384
   7.1815   -0.7939   -5.5474   7.1910   -0.7452   -5.2587   7.1954   -0.7074   -4.9618
   7.1968   -0.6628   -4.6610   7.2021   -0.6226   -4.3608   7.2165   -0.6006   -4.0566
   7.2280   -0.5829   -3.7513   7.2493   -0.5505   -3.4451   7.2631   -0.5562   -3.1231
   7.2745   -0.5518   -2.8013   7.2917   -0.5424   -2.4901   7.3128   -0.5372   -2.1632
   7.3471   -0.5632   -1.8460   7.3822   -0.6124   -1.5270   7.4202   -0.6759   -1.2193
   7.4678   -0.7480   -0.9090   7.5289   -0.8537   -0.6159   7.6002   -0.9816   -0.3212
   7.6700   -1.1242   -0.0251   7.7621   -1.3300    0.2119   7.8506   -1.5219    0.4676
   7.9518   -1.7309    0.7097   8.0526   -1.9639    0.9183   8.1661   -2.2175    1.1032
   8.2845   -2.4769    1.2773   8.4184   -2.7499    1.4218   8.5470   -3.0503    1.5212
   8.6763   -3.3464    1.5894   8.8226   -3.6360    1.6537   8.9701   -3.9382    1.6991
   9.1241   -4.2412    1.6985   9.2792   -4.5429    1.6555   9.4352   -4.8340    1.5990
   9.5896   -5.1247    1.5292   9.7403   -5.4047    1.4049   9.8967   -5.6761    1.2687
  10.0450   -5.9336    1.1006  10.1899   -6.1721    0.9150  10.3272   -6.4063    0.7161
  10.4588   -6.6206    0.4869  10.5902   -6.8180    0.2457   6.9379    0.2950   -9.5239
   6.8896    0.0816   -9.5100   6.8647   -0.1341   -9.4887   6.8838   -0.3305   -9.4022
   6.9299   -0.4965   -9.2688   7.0167   -0.6059   -9.0873   7.0582   -0.7545   -8.9059
   7.1198   -0.8529   -8.6931   7.1774   -0.9155   -8.4655   7.2257   -0.9339   -8.2145
   7.2692   -0.9355   -7.9547   7.3017   -0.9314   -7.6898   7.3319   -0.9058   -7.4208
   7.3546   -0.8770   -7.1495   7.3755   -0.8598   -6.8690   7.3860   -0.8314   -6.5825
   7.4021   -0.8081   -6.2914   7.4033   -0.7515   -6.0028   7.4213   -0.7404   -5.7106
   7.4234   -0.6921   -5.4115   7.4287   -0.6345   -5.1142   7.4292   -0.6079   -4.8075
   7.4365   -0.5798   -4.5063   7.4542   -0.5575   -4.1947   7.4719   -0.5544   -3.8901
   7.4793   -0.5159   -3.5761   7.4934   -0.5091   -3.2515   7.5099   -0.5154   -2.9286
   7.5256   -0.5016   -2.6042   7.5391   -0.4822   -2.2818   7.5675   -0.5002   -1.9598
   7.6105   -0.5369   -1.6433   7.6516   -0.5897   -1.3269   7.6924   -0.6527   -1.0119
   7.7504   -0.7476   -0.7034   7.8173   -0.8722   -0.4026   7.8888   -1.0255   -0.1228
   7.9776   -1.2123    0.1412   8.0665   -1.4070    0.3958   8.1609   -1.6096    0.6434
   8.2581   -1.8466    0.8634   8.3730   -2.1005    1.0545   8.4909   -2.3629    1.2217
   8.6128   -2.6297    1.3722   8.7439   -2.9137    1.4935   8.8811   -3.2100    1.5721
   9.0214   -3.5036    1.6381   9.1714   -3.8062    1.6719   9.3245   -4.1013    1.6907
   9.4786   -4.4058    1.6512   9.6360   -4.6993    1.5909   9.7907   -4.9899    1.5143
   9.9416   -5.2708    1.4026  10.0965   -5.5430    1.2689  10.2483   -5.7994    1.1072
  10.3945   -6.0381    0.9152  10.5322   -6.2659    0.7130  10.6656   -6.4830    0.4932
  10.7951   -6.6782    0.2452   7.1561    0.2812   -9.7972   7.1267    0.0705   -9.7651
   7.0971   -0.1411   -9.7478   7.1313   -0.3284   -9.6384   7.1985   -0.4654   -9.4781
   7.2608   -0.5967   -9.2992   7.3145   -0.7094   -9.1024   7.3743   -0.7991   -8.8911
   7.4258   -0.8657   -8.6496   7.4759   -0.8836   -8.3949   7.5176   -0.8889   -8.1362
   7.5482   -0.8703   -7.8654   7.5704   -0.8483   -7.5927   7.6009   -0.8454   -7.3197
   7.6205   -0.8367   -7.0285   7.6258   -0.7844   -6.7455   7.6390   -0.7599   -6.4551
   7.6443   -0.7126   -6.1632   7.6562   -0.6905   -5.8634   7.6564   -0.6220   -5.5690
   7.6535   -0.5867   -5.2614   7.6655   -0.5433   -4.9595   7.6709   -0.5409   -4.6490
   7.6812   -0.5112   -4.3395   7.6999   -0.4916   -4.0232   7.7110   -0.4966   -3.6947
   7.7266   -0.4820   -3.3790   7.7385   -0.4709   -3.0508   7.7532   -0.4495   -2.7279
   7.7703   -0.4393   -2.3985   7.7904   -0.4452   -2.0768   7.8379   -0.4797   -1.7522
   7.8806   -0.5151   -1.4294   7.9243   -0.5740   -1.1134   7.9791   -0.6622   -0.8020
   8.0413   -0.7890   -0.5022   8.1120   -0.9386   -0.2127   8.1936   -1.1139    0.0566
   8.2743   -1.2928    0.3187   8.3714   -1.4946    0.5720   8.4623   -1.7255    0.8026
   8.5788   -1.9713    0.9997   8.6867   -2.2385    1.1713   8.8130   -2.5111    1.3257
   8.9392   -2.7832    1.4640   9.0799   -3.0752    1.5688   9.2246   -3.3745    1.6302
   9.3757   -3.6740    1.6496   9.5244   -3.9734    1.6791   9.6773   -4.2704    1.6396
   9.8343   -4.5664    1.5776   9.9923   -4.8570    1.5007  10.1417   -5.1370    1.4002
  10.2911   -5.4035    1.2614  10.4472   -5.6647    1.1054  10.5951   -5.9009    0.9148
  10.7343   -6.1267    0.7158  10.8689   -6.3424    0.4946  10.9986   -6.5388    0.2508
   7.3775    0.2705  -10.0666   7.3600    0.0601  -10.0342   7.3445   -0.1475   -9.9863
   7.3944   -0.3182   -9.8644   7.4565   -0.4606   -9.7039   7.5094   -0.5935   -9.5227
   7.5706   -0.6857   -9.3077   7.6256   -0.7465   -9.0769   7.6764   -0.7966   -8.8363
   7.7186   -0.7972   -8.5842   7.7561   -0.8129   -8.3180   7.7937   -0.8277   -8.0458
   7.8173   -0.8225   -7.7642   7.8384   -0.7816   -7.4870   7.8623   -0.7987   -7.2009
   7.8592   -0.7209   -6.9145   7.8732   -0.7148   -6.6219   7.8851   -0.6780   -6.3214
   7.8812   -0.6145   -6.0231   7.8897   -0.5913   -5.7129   7.8921   -0.5494   -5.4135
   7.8969   -0.5418   -5.0914   7.9115   -0.5111   -4.7934   7.9137   -0.5095   -4.4770
   7.9274   -0.4775   -4.1536   7.9416   -0.4644   -3.8262   7.9529   -0.4397   -3.4981
   7.9687   -0.4348   -3.1758   7.9817   -0.4252   -2.8458   7.9994   -0.4121   -2.5194
   8.0230   -0.4118   -2.1911   8.0562   -0.4230   -1.8609   8.0993   -0.4536   -1.5377
   8.1442   -0.5079   -1.2094   8.2014   -0.5969   -0.8982   8.2541   -0.7059   -0.5884
   8.3257   -0.8481   -0.3040   8.3978   -1.0023   -0.0232   8.4799   -1.1969    0.2429
   8.5694   -1.3945    0.4951   8.6733   -1.6123    0.7309   8.7730   -1.8452    0.9455
   8.8898   -2.1160    1.1211   9.0105   -2.3857    1.2813   9.1401   -2.6596    1.4335
   9.2750   -2.9493    1.5439   9.4205   -3.2454    1.6085   9.5747   -3.5381    1.6430
   9.7252   -3.8367    1.6603   9.8755   -4.1335    1.6399  10.0312   -4.4319    1.5778
  10.1928   -4.7203    1.5077  10.3447   -4.9984    1.4021  10.4890   -5.2692    1.2618
  10.6444   -5.5205    1.1086  10.7954   -5.7611    0.9288  10.9352   -5.9887    0.7202
  11.0709   -6.1976    0.4974  11.1991   -6.3898    0.2528   7.5943    0.2471  -10.3457
   7.5690    0.0351  -10.3186   7.5967   -0.1575  -10.2295   7.6634   -0.3009  -10.0806
   7.7211   -0.4328   -9.9041   7.7669   -0.5622   -9.7244   7.8192   -0.6660   -9.5161
   7.8779   -0.7226   -9.2790   7.9302   -0.7412   -9.0327   7.9662   -0.7699   -8.7728
   8.0006   -0.7686   -8.5071   8.0280   -0.7600   -8.2277   8.0602   -0.7646   -7.9485
   8.0783   -0.7524   -7.6629   8.0928   -0.7286   -7.3688   8.1025   -0.6864   -7.0804
   8.1021   -0.6340   -6.7829   8.1096   -0.6077   -6.4826   8.1066   -0.5682   -6.1702
   8.1121   -0.5281   -5.8639   8.1205   -0.5105   -5.5458   8.1241   -0.4896   -5.2300
   8.1329   -0.4718   -4.9116   8.1519   -0.4791   -4.5951   8.1538   -0.4627   -4.2772
   8.1726   -0.4615   -3.9494   8.1771   -0.4198   -3.6222   8.1935   -0.4148   -3.2984
   8.2079   -0.3920   -2.9675   8.2262   -0.3801   -2.6370   8.2465   -0.3690   -2.3076
   8.2813   -0.3674   -1.9801   8.3200   -0.4044   -1.6462   8.3592   -0.4581   -1.3261
   8.4125   -0.5279   -1.0023   8.4695   -0.6260   -0.6865   8.5371   -0.7647   -0.3925
   8.6146   -0.9084   -0.0987   8.6846   -1.0903    0.1665   8.7735   -1.2850    0.4282
   8.8707   -1.5023    0.6663   8.9777   -1.7380    0.8825   9.0858   -1.9887    1.0741
   9.2028   -2.2510    1.2525   9.3314   -2.5264    1.3958   9.4704   -2.8165    1.5069
   9.6134   -3.1079    1.5781   9.7673   -3.4061    1.6300   9.9229   -3.7022    1.6512
  10.0738   -4.0031    1.6327  10.2264   -4.2998    1.5927  10.3881   -4.5845    1.5080
  10.5416   -4.8602    1.4031  10.6897   -5.1281    1.2701  10.8422   -5.3803    1.1164
  10.9931   -5.6207    0.9356  11.1301   -5.8387    0.7280  11.2713   -6.0493    0.5041
  11.3940   -6.2340    0.2515   7.8194    0.2240  -10.6263   7.8343    0.0266  -10.5608
   7.8664   -0.1543  -10.4554   7.9243   -0.2907  -10.3065   7.9824   -0.4209  -10.1291
   8.0279   -0.5354   -9.9346   8.0786   -0.6020   -9.7092   8.1284   -0.6752   -9.4768
   8.1722   -0.7188   -9.2247   8.2160   -0.7311   -8.9568   8.2456   -0.7468   -8.6835
   8.2707   -0.7259   -8.4092   8.2957   -0.7048   -8.1257   8.3132   -0.7078   -7.8354
   8.3247   -0.6952   -7.5355   8.3277   -0.6301   -7.2383   8.3440   -0.6062   -6.9396
   8.3407   -0.5830   -6.6354   8.3403   -0.5367   -6.3193   8.3451   -0.5109   -6.0034
   8.3510   -0.4978   -5.6820   8.3571   -0.4931   -5.3629   8.3653   -0.4767   -5.0472
   8.3763   -0.4667   -4.7242   8.3847   -0.4588   -4.4034   8.3937   -0.4169   -4.0744
   8.4055   -0.3928   -3.7445   8.4213   -0.3756   -3.4156   8.4361   -0.3720   -3.0867
   8.4505   -0.3513   -2.7544   8.4695   -0.3352   -2.4228   8.5024   -0.3424   -2.0919
   8.5392   -0.3691   -1.7605   8.5812   -0.4056   -1.4285   8.6271   -0.4725   -1.1089
   8.6876   -0.5534   -0.7863   8.7480   -0.6679   -0.4786   8.8230   -0.8195   -0.1852
   8.8981   -0.9778    0.1001   8.9749   -1.1729    0.3622   9.0797   -1.3865    0.6004
   9.1787   -1.6140    0.8307   9.2899   -1.8567    1.0402   9.4044   -2.1160    1.2169
   9.5275   -2.3963    1.3601   9.6669   -2.6785    1.4743   9.8066   -2.9754    1.5622
   9.9592   -3.2686    1.6157  10.1190   -3.5682    1.6338  10.2726   -3.8668    1.6287
  10.4197   -4.1628    1.5938  10.5820   -4.4417    1.5194  10.7341   -4.7152    1.4111
  10.8886   -4.9866    1.2878  11.0398   -5.2400    1.1267  11.1902   -5.4704    0.9467
  11.3270   -5.6874    0.7327  11.4622   -5.8937    0.5109  11.5894   -6.0782    0.2568
   8.0436    0.2011  -10.9053   8.0775    0.0152  -10.8168   8.1264   -0.1483  -10.6913
   8.1813   -0.2899  -10.5354   8.2395   -0.4049  -10.3499   8.2873   -0.5184  -10.1510
   8.3346   -0.5921   -9.9189   8.3746   -0.6122   -9.6686   8.4238   -0.6619   -9.4176
   8.4532   -0.6878   -9.1487   8.4879   -0.7110   -8.8653   8.5128   -0.7115   -8.5808
   8.5252   -0.6848   -8.2931   8.5528   -0.6589   -7.9979   8.5617   -0.6463   -7.6956
   8.5617   -0.6012   -7.3923   8.5514   -0.5591   -7.0843   8.5667   -0.5318   -6.7739
   8.5728   -0.5061   -6.4620   8.5706   -0.4702   -6.1449   8.5764   -0.4628   -5.8258
   8.5852   -0.4636   -5.5029   8.5922   -0.4384   -5.1811   8.6031   -0.4297   -4.8555
   8.6105   -0.4196   -4.5244   8.6183   -0.4028   -4.1931   8.6337   -0.3706   -3.8631
   8.6464   -0.3461   -3.5316   8.6618   -0.3309   -3.1986   8.6772   -0.3211   -2.8648
   8.6943   -0.3014   -2.5292   8.7169   -0.3053   -2.1926   8.7502   -0.3212   -1.8640
   8.7977   -0.3495   -1.5379   8.8456   -0.4026   -1.1998   8.8999   -0.4880   -0.8851
   8.9611   -0.5868   -0.5607   9.0298   -0.7241   -0.2628   9.1043   -0.8841    0.0251
   9.1872   -1.0676    0.2932   9.2741   -1.2748    0.5398   9.3769   -1.4916    0.7760
   9.4790   -1.7317    0.9907   9.5980   -1.9938    1.1627   9.7207   -2.2614    1.3275
   9.8573   -2.5503    1.4369  10.0027   -2.8394    1.5311  10.1536   -3.1339    1.6035
  10.3102   -3.4288    1.6296  10.4643   -3.7232    1.6265  10.6153   -4.0205    1.5989
  10.7732   -4.3024    1.5191  10.9304   -4.5716    1.4105  11.0774   -4.8396    1.2862
  11.2316   -5.0898    1.1337  11.3842   -5.3203    0.9474  11.5224   -5.5357    0.7388
  11.6525   -5.7381    0.5086  11.7754   -5.9117    0.2539   8.2546    0.1575  -11.1904
   8.3180   -0.0103  -11.0851   8.3697   -0.1713  -10.9400   8.4288   -0.3068  -10.7777
   8.4958   -0.4024  -10.5812   8.5400   -0.4958  -10.3573   8.5886   -0.5628  -10.1181
   8.6285   -0.6374   -9.8692   8.6665   -0.6223   -9.6151   8.6974   -0.6613   -9.3331
   8.7296   -0.6917   -9.0497   8.7469   -0.6574   -8.7566   8.7628   -0.6284   -8.4637
   8.7808   -0.6065   -8.1600   8.7847   -0.5874   -7.8560   8.7881   -0.5492   -7.5465
   8.7796   -0.4977   -7.2318   8.7919   -0.4900   -6.9194   8.7975   -0.4663   -6.6063
   8.7931   -0.4249   -6.2855   8.7973   -0.4283   -5.9616   8.8105   -0.4373   -5.6345
   8.8174   -0.4040   -5.3112   8.8223   -0.3914   -4.9762   8.8302   -0.3713   -4.6413
   8.8399   -0.3556   -4.3063   8.8532   -0.3411   -3.9815   8.8701   -0.3236   -3.6418
   8.8861   -0.3173   -3.3038   8.8998   -0.2978   -2.9650   8.9146   -0.2682   -2.6307
   8.9386   -0.2638   -2.3005   8.9648   -0.2685   -1.9662   9.0088   -0.2948   -1.6332
   9.0566   -0.3367   -1.3043   9.1047   -0.4099   -0.9739   9.1640   -0.5039   -0.6526
   9.2327   -0.6356   -0.3447   9.3059   -0.7872   -0.0523   9.3798   -0.9624    0.2235
   9.4715   -1.1642    0.4832   9.5748   -1.3841    0.7149   9.6809   -1.6147    0.9303
   9.7891   -1.8713    1.1153   9.9100   -2.1332    1.2880  10.0496   -2.4190    1.4032
  10.1954   -2.7061    1.4994  10.3435   -2.9931    1.5834  10.5015   -3.2863    1.6299
  10.6591   -3.5839    1.6188  10.8038   -3.8755    1.5838  10.9625   -4.1523    1.5110
  11.1192   -4.4254    1.4111  11.2748   -4.6942    1.2942  11.4256   -4.9433    1.1413
  11.5745   -5.1656    0.9560  11.7119   -5.3792    0.7468  11.8376   -5.5753    0.5106
  11.9633   -5.7537    0.2591   8.5106    0.1310  -11.4535   8.5618   -0.0345  -11.3410
   8.6266   -0.1779  -11.1768   8.7016   -0.2650  -10.9866   8.7397   -0.4195  -10.8090
   8.7867   -0.5079  -10.5792   8.8400   -0.5525  -10.3277   8.8792   -0.6059  -10.0753
   8.9009   -0.6153   -9.7952   8.9434   -0.6354   -9.5161   8.9686   -0.6432   -9.2240
   8.9749   -0.6070   -8.9264   8.9893   -0.6018   -8.6206   8.9982   -0.5616   -8.3139
   9.0162   -0.5479   -8.0028   9.0156   -0.5249   -7.6895   9.0106   -0.4851   -7.3765
   9.0076   -0.4330   -7.0620   9.0202   -0.4245   -6.7386   9.0235   -0.4122   -6.4115
   9.0192   -0.3849   -6.0823   9.0234   -0.3793   -5.7467   9.0303   -0.3455   -5.4275
   9.0382   -0.3416   -5.0912   9.0446   -0.3333   -4.7542   9.0585   -0.3146   -4.4174
   9.0722   -0.3060   -4.0834   9.0883   -0.2743   -3.7442   9.1003   -0.2509   -3.4048
   9.1146   -0.2469   -3.0651   9.1352   -0.2407   -2.7292   9.1587   -0.2316   -2.3922
   9.1822   -0.2057   -2.0564   9.2105   -0.2161   -1.7189   9.2590   -0.2640   -1.3862
   9.3068   -0.3388   -1.0601   9.3674   -0.4327   -0.7387   9.4312   -0.5549   -0.4267
   9.5052   -0.6921   -0.1256   9.5817   -0.8519    0.1675   9.6714   -1.0552    0.4196
   9.7687   -1.2625    0.6651   9.8789   -1.4890    0.8841   9.9870   -1.7462    1.0702
  10.1097   -2.0058    1.2432  10.2414   -2.2839    1.3683  10.3854   -2.5653    1.4879
  10.5352   -2.8553    1.5608  10.6911   -3.1473    1.6107  10.8474   -3.4399    1.6097
  10.9985   -3.7314    1.5722  11.1565   -4.0100    1.5066  11.3105   -4.2789    1.4106
  11.4597   -4.5406    1.2995  11.6162   -4.7884    1.1521  11.7656   -5.0171    0.9697
  11.8976   -5.2239    0.7440  12.0242   -5.4140    0.5143  12.1507   -5.5874    0.2658
   8.7525    0.0955  -11.7215   8.8281   -0.0453  -11.5831   8.8918   -0.1712  -11.4169
   8.9538   -0.2730  -11.2292   8.9941   -0.3889  -11.0210   9.0436   -0.4729  -10.7937
   9.0855   -0.5385  -10.5414   9.1224   -0.5598  -10.2663   9.1479   -0.5621   -9.9813
   9.1698   -0.5521   -9.6927   9.1910   -0.5808   -9.3959   9.2044   -0.5530   -9.0932
   9.2202   -0.5565   -8.7828   9.2323   -0.5512   -8.4725   9.2385   -0.5083   -8.1535
   9.2414   -0.4758   -7.8423   9.2317   -0.4206   -7.5221   9.2372   -0.4065   -7.1960
   9.2350   -0.3699   -6.8679   9.2389   -0.3605   -6.5370   9.2385   -0.3481   -6.2078
   9.2397   -0.3144   -5.8782   9.2486   -0.3141   -5.5418   9.2533   -0.3004   -5.2034
   9.2607   -0.2892   -4.8621   9.2680   -0.2646   -4.5205   9.2903   -0.2561   -4.1845
   9.2971   -0.2200   -3.8404   9.3184   -0.2131   -3.5001   9.3303   -0.1926   -3.1577
   9.3510   -0.1885   -2.8215   9.3674   -0.1652   -2.4804   9.3936   -0.1577   -2.1385
   9.4240   -0.1546   -1.8020   9.4688   -0.2112   -1.4688   9.5159   -0.2827   -1.1386
   9.5748   -0.3708   -0.8167   9.6339   -0.4725   -0.5023   9.7015   -0.5969   -0.1941
   9.7805   -0.7514    0.0980   9.8731   -0.9431    0.3568   9.9675   -1.1468    0.6109
  10.0768   -1.3688    0.8378  10.1896   -1.6197    1.0222  10.3065   -1.8781    1.1939
  10.4370   -2.1513    1.3377  10.5720   -2.4298    1.4707  10.7260   -2.7209    1.5380
  10.8768   -3.0011    1.5908  11.0299   -3.2937    1.6020  11.1898   -3.5845    1.5649
  11.3455   -3.8595    1.5072  11.4991   -4.1296    1.4190  11.6560   -4.3913    1.3008
  11.8077   -4.6346    1.1561  11.9521   -4.8644    0.9676  12.0856   -5.0629    0.7481
  12.2150   -5.2517    0.5186  12.3268   -5.4111    0.2605   8.9930    0.0407  -11.9933
   9.0790   -0.0794  -11.8415   9.1429   -0.2052  -11.6626   9.2079   -0.2840  -11.4633
   9.2557   -0.3571  -11.2329   9.3008   -0.4002  -10.9902   9.3303   -0.4928  -10.7352
   9.3662   -0.5198  -10.4569   9.3858   -0.5087  -10.1679   9.4031   -0.5092   -9.8685
   9.4184   -0.4943   -9.5637   9.4350   -0.5185   -9.2546   9.4451   -0.5085   -8.9378
   9.4469   -0.4710   -8.6147   9.4558   -0.4654   -8.2966   9.4516   -0.4108   -7.9836
   9.4561   -0.4027   -7.6558   9.4508   -0.3519   -7.3223   9.4463   -0.3238   -6.9901
   9.4540   -0.3155   -6.6526   9.4580   -0.3049   -6.3239   9.4584   -0.2928   -5.9887
   9.4659   -0.2780   -5.6505   9.4626   -0.2566   -5.3047   9.4723   -0.2483   -4.9574
   9.4815   -0.2245   -4.6134   9.4974   -0.2100   -4.2715   9.5129   -0.1882   -3.9290
   9.5317   -0.1736   -3.5851   9.5477   -0.1504   -3.2444   9.5637   -0.1315   -2.9034
   9.5801   -0.1173   -2.5594   9.6020   -0.1084   -2.2192   9.6356   -0.1057   -1.8759
   9.6802   -0.1651   -1.5438   9.7287   -0.2245   -1.2151   9.7839   -0.3086   -0.8949
   9.8395   -0.3916   -0.5793   9.9006   -0.5100   -0.2690   9.9782   -0.6599    0.0241
  10.0702   -0.8355    0.3030  10.1664   -1.0378    0.5510  10.2690   -1.2537    0.7832
  10.3815   -1.4901    0.9915  10.5017   -1.7540    1.1551  10.6267   -2.0111    1.3168
  10.7598   -2.2854    1.4444  10.9095   -2.5640    1.5305  11.0618   -2.8566    1.5857
  11.2160   -3.1493    1.5965  11.3765   -3.4270    1.5733  11.5326   -3.7092    1.5170
  11.6870   -3.9798    1.4212  11.8434   -4.2349    1.3105  11.9981   -4.4853    1.1532
  12.1397   -4.6999    0.9675  12.2712   -4.8966    0.7579  12.3969   -5.0780    0.5244
  12.5067   -5.2299    0.2644   9.2614    0.0103  -12.2468   9.3431   -0.0982  -12.0854
   9.4117   -0.1963  -11.8946   9.4648   -0.2833  -11.6854   9.5150   -0.3529  -11.4526
   9.5491   -0.4193  -11.1958   9.5822   -0.4582  -10.9283   9.6028   -0.4679  -10.6415
   9.6240   -0.4745  -10.3434   9.6361   -0.4729  -10.0358   9.6395   -0.4600   -9.7202
   9.6638   -0.4766   -9.4077   9.6607   -0.4490   -9.0816   9.6722   -0.4441   -8.7592
   9.6766   -0.4225   -8.4370   9.6721   -0.3929   -8.1039   9.6712   -0.3631   -7.7634
   9.6628   -0.3260   -7.4314   9.6716   -0.2980   -7.0984   9.6754   -0.2971   -6.7556
   9.6670   -0.2621   -6.4240   9.6689   -0.2383   -6.0795   9.6780   -0.2411   -5.7350
   9.6746   -0.2109   -5.3944   9.6807   -0.1997   -5.0525   9.6928   -0.1871   -4.7049
   9.7046   -0.1611   -4.3591   9.7239   -0.1464   -4.0134   9.7440   -0.1408   -3.6682
   9.7606   -0.1133   -3.3231   9.7754   -0.0920   -2.9782   9.7956   -0.0801   -2.6385
   9.8140   -0.0699   -2.2974   9.8479   -0.0719   -1.9570   9.8912   -0.1182   -1.6226
   9.9383   -0.1717   -1.2907   9.9930   -0.2492   -0.9708  10.0462   -0.3214   -0.6504
  10.1026   -0.4298   -0.3347  10.1791   -0.5722   -0.0376  10.2659   -0.7328    0.2428
  10.3654   -0.9374    0.4899  10.4657   -1.1388    0.7343  10.5731   -1.3641    0.9562
  10.6889   -1.6168    1.1271  10.8173   -1.8744    1.2880  10.9471   -2.1443    1.4244
  11.0921   -2.4241    1.5222  11.2468   -2.7075    1.5778  11.4009   -2.9940    1.5955
  11.5629   -3.2813    1.5797  11.7195   -3.5561    1.5252  11.8787   -3.8259    1.4420
  12.0332   -4.0863    1.3219  12.1779   -4.3187    1.1722  12.3225   -4.5356    0.9830
  12.4583   -4.7328    0.7690  12.5733   -4.9008    0.5233  12.6869   -5.0524    0.2666
   9.5266   -0.0125  -12.5017   9.6027   -0.1179  -12.3282   9.6694   -0.2124  -12.1364
   9.7237   -0.2967  -11.9149   9.7652   -0.3485  -11.6644   9.8015   -0.3790  -11.3985
   9.8295   -0.4148  -11.1165   9.8432   -0.4400  -10.8216   9.8544   -0.4394  -10.5129
   9.8616   -0.4419  -10.1926   9.8749   -0.4297   -9.8700   9.8761   -0.4267   -9.5455
   9.8824   -0.3922   -9.2195   9.8813   -0.3776   -8.8837   9.8823   -0.3475   -8.5568
   9.8845   -0.3395   -8.2169   9.8770   -0.3003   -7.8809   9.8859   -0.2946   -7.5427
   9.8838   -0.2693   -7.1970   9.8840   -0.2565   -6.8566   9.8850   -0.2356   -6.5101
   9.8901   -0.2368   -6.1706   9.8914   -0.2243   -5.8260   9.8910   -0.1957   -5.4834
   9.8939   -0.1738   -5.1377   9.9038   -0.1583   -4.7893   9.9169   -0.1345   -4.4428
   9.9345   -0.1220   -4.0969   9.9522   -0.1018   -3.7494   9.9719   -0.0821   -3.4024
   9.9899   -0.0627   -3.0590  10.0100   -0.0571   -2.7163  10.0320   -0.0444   -2.3751
  10.0608   -0.0512   -2.0349  10.1002   -0.0637   -1.6966  10.1475   -0.1243   -1.3660
  10.1991   -0.1848   -1.0424  10.2512   -0.2531   -0.7150  10.3096   -0.3547   -0.3994
  10.3786   -0.4849   -0.1043  10.4603   -0.6328    0.1853  10.5580   -0.8325    0.4386
  10.6625   -1.0315    0.6848  10.7583   -1.2322    0.9219  10.8814   -1.4869    1.0989
  11.0101   -1.7434    1.2635  11.1380   -2.0107    1.3969  11.2775   -2.2817    1.5046
  11.4328   -2.5610    1.5713  11.5860   -2.8482    1.6009  11.7416   -3.1266    1.5856
  11.9032   -3.4011    1.5448  12.0597   -3.6636    1.4552  12.2127   -3.9179    1.3426
  12.3641   -4.1557    1.1823  12.5099   -4.3740    1.0070  12.6367   -4.5628    0.7774
  12.7534   -4.7260    0.5315  12.8551   -4.8686    0.2717   9.7955   -0.0434  -12.7525
   9.8719   -0.1396  -12.5772   9.9336   -0.2150  -12.3661   9.9801   -0.2809  -12.1321
  10.0197   -0.3458  -11.8760  10.0473   -0.3356  -11.5931  10.0630   -0.3643  -11.2960
  10.0795   -0.4272  -10.9913  10.0841   -0.4118  -10.6696  10.0925   -0.4098  -10.3409
  10.0936   -0.4011  -10.0112  10.0985   -0.3929   -9.6773  10.0980   -0.3501   -9.3421
  10.0969   -0.3516   -9.0046  10.0972   -0.3447   -8.6628  10.0880   -0.2904   -8.3253
  10.0923   -0.2863   -7.9809  10.0946   -0.2701   -7.6373  10.0974   -0.2396   -7.2947
  10.0986   -0.2347   -6.9488  10.0969   -0.2109   -6.6021  10.1005   -0.2015   -6.2576
  10.1021   -0.1897   -5.9086  10.1026   -0.1684   -5.5607  10.1072   -0.1502   -5.2163
  10.1142   -0.1296   -4.8670  10.1280   -0.1093   -4.5194  10.1453   -0.0888   -4.1719
  10.1620   -0.0783   -3.8246  10.1827   -0.0684   -3.4778  10.2019   -0.0503   -3.1317
  10.2245   -0.0375   -2.7880  10.2471   -0.0337   -2.4473  10.2752   -0.0318   -2.1113
  10.3119   -0.0456   -1.7763  10.3536   -0.0780   -1.4375  10.4033   -0.1217   -1.1025
  10.4560   -0.1884   -0.7774  10.5145   -0.2783   -0.4645  10.5777   -0.3956   -0.1580
  10.6567   -0.5432    0.1337  10.7508   -0.7191    0.3944  10.8447   -0.9009    0.6561
  10.9536   -1.1052    0.8915  11.0728   -1.3484    1.0806  11.1961   -1.6023    1.2574
  11.3284   -1.8713    1.3878  11.4650   -2.1368    1.4988  11.6174   -2.4118    1.5697
  11.7695   -2.6916    1.6177  11.9271   -2.9655    1.6008  12.0846   -3.2403    1.5679
  12.2432   -3.5107    1.4773  12.3986   -3.7566    1.3441  12.5449   -3.9830    1.1970
  12.6915   -4.2037    1.0164  12.8158   -4.3881    0.7867  12.9322   -4.5477    0.5415
  13.0238   -4.6857    0.2755  10.0607   -0.0936  -13.0127  10.1417   -0.1514  -12.8165
  10.1950   -0.2222  -12.5982  10.2376   -0.2719  -12.3468  10.2674   -0.2894  -12.0764
  10.2894   -0.3390  -11.7821  10.3037   -0.3645  -11.4657  10.3062   -0.3742  -11.1472
  10.3081   -0.3761  -10.8121  10.3023   -0.3651  -10.4742  10.3151   -0.3647  -10.1381
  10.3102   -0.3449   -9.8008  10.3109   -0.3258   -9.4512  10.3070   -0.3238   -9.1069
  10.3051   -0.2911   -8.7646  10.3017   -0.2787   -8.4200  10.3006   -0.2442   -8.0800
  10.3047   -0.2357   -7.7323  10.3043   -0.2105   -7.3853  10.3090   -0.2071   -7.0373
  10.3135   -0.1994   -6.6877  10.3096   -0.1820   -6.3385  10.3139   -0.1743   -5.9871
  10.3148   -0.1639   -5.6386  10.3186   -0.1321   -5.2898  10.3252   -0.1166   -4.9390
  10.3402   -0.0981   -4.5899  10.3566   -0.0836   -4.2413  10.3742   -0.0704   -3.8941
  10.3931   -0.0646   -3.5485  10.4137   -0.0482   -3.2034  10.4390   -0.0371   -2.8598
  10.4622   -0.0322   -2.5215  10.4927   -0.0263   -2.1828  10.5217   -0.0279   -1.8421
  10.5599   -0.0475   -1.5025  10.6074   -0.0673   -1.1674  10.6615   -0.1261   -0.8390
  10.7182   -0.2073   -0.5221  10.7829   -0.3135   -0.2140  10.8545   -0.4512    0.0752
  10.9390   -0.5953    0.3634  11.0343   -0.7753    0.6271  11.1412   -0.9809    0.8604
  11.2567   -1.2114    1.0688  11.3817   -1.4654    1.2377  11.5135   -1.7240    1.3742
  11.6509   -1.9944    1.4919  11.8034   -2.2584    1.5754  11.9525   -2.5297    1.6196
  12.1060   -2.8039    1.6180  12.2729   -3.0807    1.5839  12.4241   -3.3491    1.4945
  12.5788   -3.5911    1.3614  12.7319   -3.8232    1.2159  12.8668   -4.0313    1.0252
  12.9954   -4.2143    0.8063  13.1062   -4.3685    0.5544  13.1872   -4.4980    0.2769
  10.3408   -0.1071  -13.2547  10.4135   -0.1613  -13.0553  10.4561   -0.2451  -12.8230
  10.4905   -0.2783  -12.5607  10.5165   -0.2917  -12.2664  10.5200   -0.3071  -11.9447
  10.5261   -0.3419  -11.6181  10.5280   -0.3473  -11.2823  10.5223   -0.3333  -10.9396
  10.5280   -0.3273  -10.5962  10.5269   -0.3213  -10.2507  10.5236   -0.3053   -9.9042
  10.5219   -0.2963   -9.5536  10.5129   -0.2692   -9.2015  10.5138   -0.2528   -8.8599
  10.5149   -0.2287   -8.5186  10.5128   -0.2157   -8.1648  10.5062   -0.1939   -7.8156
  10.5093   -0.1696   -7.4692  10.5167   -0.1722   -7.1144  10.5250   -0.1912   -6.7625
  10.5228   -0.1587   -6.4088  10.5223   -0.1532   -6.0617  10.5236   -0.1380   -5.7086
  10.5284   -0.1200   -5.3567  10.5365   -0.0991   -5.0080  10.5492   -0.0859   -4.6585
  10.5666   -0.0644   -4.3111  10.5862   -0.0518   -3.9651  10.6053   -0.0479   -3.6202
  10.6255   -0.0419   -3.2745  10.6516   -0.0336   -2.9333  10.6769   -0.0237   -2.5906
  10.7029   -0.0126   -2.2493  10.7344   -0.0028   -1.9095  10.7679   -0.0121   -1.5702
  10.8120   -0.0188   -1.2376  10.8667   -0.0633   -0.9060  10.9214   -0.1323   -0.5836
  10.9896   -0.2391   -0.2747  11.0521   -0.3459    0.0344  11.1387   -0.5019    0.3146
  11.2271   -0.6616    0.5862  11.3306   -0.8557    0.8349  11.4464   -1.0840    1.0480
  11.5698   -1.3295    1.2210  11.6982   -1.5813    1.3723  11.8386   -1.8373    1.4881
  11.9827   -2.1068    1.5726  12.1354   -2.3762    1.6207  12.2908   -2.6519    1.6233
  12.4540   -2.9241    1.6015  12.6080   -3.1910    1.5020  12.7647   -3.4314    1.3831
  12.9079   -3.6549    1.2232  13.0466   -3.8617    1.0391  13.1721   -4.0390    0.8162
  13.2717   -4.1902    0.5668  13.3477   -4.3030    0.2861  10.6163   -0.1341  -13.5069
  10.6800   -0.1938  -13.2929  10.7187   -0.2248  -13.0410  10.7422   -0.2701  -12.7573
  10.7443   -0.2924  -12.4307  10.7477   -0.3025  -12.0945  10.7469   -0.3144  -11.7517
  10.7441   -0.3117  -11.4034  10.7386   -0.2969  -11.0527  10.7386   -0.2876  -10.6987
  10.7403   -0.2897  -10.3464  10.7283   -0.2550   -9.9944  10.7266   -0.2425   -9.6425
  10.7286   -0.2420   -9.2967  10.7157   -0.1972   -8.9452  10.7130   -0.1648   -8.5952
  10.7154   -0.1611   -8.2402  10.7172   -0.1517   -7.8884  10.7151   -0.1313   -7.5361
  10.7186   -0.1221   -7.1811  10.7227   -0.1303   -6.8311  10.7271   -0.1196   -6.4797
  10.7294   -0.1148   -6.1249  10.7311   -0.1052   -5.7714  10.7369   -0.0948   -5.4209
  10.7453   -0.0784   -5.0709  10.7590   -0.0620   -4.7244  10.7755   -0.0417   -4.3792
  10.7963   -0.0303   -4.0321  10.8154   -0.0276   -3.6850  10.8354   -0.0234   -3.3424
  10.8622   -0.0177   -2.9970  10.8883   -0.0090   -2.6543  10.9149    0.0037   -2.3134
  10.9463    0.0143   -1.9735  10.9787    0.0238   -1.6376  11.0176    0.0223   -1.3051
  11.0685    0.0007   -0.9739  11.1235   -0.0566   -0.6464  11.1885   -0.1471   -0.3320
  11.2513   -0.2559   -0.0250  11.3316   -0.3828    0.2684  11.4174   -0.5443    0.5444
  11.5213   -0.7373    0.7942  11.6318   -0.9511    1.0192  11.7514   -1.1876    1.2043
  11.8879   -1.4345    1.3578  12.0289   -1.6940    1.4793  12.1739   -1.9594    1.5623
  12.3233   -2.2322    1.6274  12.4839   -2.4991    1.6320  12.6373   -2.7735    1.6024
  12.7978   -3.0264    1.5155  12.9469   -3.2710    1.3984  13.0956   -3.4967    1.2456
  13.2276   -3.6962    1.0570  13.3432   -3.8620    0.8282  13.4408   -4.0018    0.5738
  13.5056   -4.1125    0.2928  10.8984   -0.1424  -13.7521  10.9470   -0.1785  -13.5220
  10.9754   -0.2217  -13.2465  10.9719   -0.2524  -12.9136  10.9681   -0.2550  -12.5689
  10.9630   -0.2779  -12.2196  10.9593   -0.2771  -11.8648  10.9556   -0.2749  -11.5070
  10.9458   -0.2598  -11.1482  10.9423   -0.2415  -10.7883  10.9383   -0.2342  -10.4337
  10.9305   -0.2123  -10.0799  10.9297   -0.1892   -9.7277  10.9311   -0.1941   -9.3674
  10.9152   -0.1427   -9.0166  10.9160   -0.1266   -8.6573  10.9146   -0.0964   -8.3042
  10.9200   -0.0974   -7.9508  10.9159   -0.0785   -7.5935  10.9196   -0.0734   -7.2407
  10.9279   -0.0805   -6.8878  10.9284   -0.0697   -6.5323  10.9319   -0.0639   -6.1803
  10.9346   -0.0549   -5.8290  10.9434   -0.0530   -5.4801  10.9534   -0.0406   -5.1340
  10.9651   -0.0322   -4.7886  10.9829   -0.0187   -4.4415  11.0026   -0.0040   -4.0938
  11.0246   -0.0025   -3.7486  11.0447   -0.0012   -3.4007  11.0696    0.0058   -3.0565
  11.0985    0.0155   -2.7111  11.1263    0.0246   -2.3707  11.1568    0.0413   -2.0323
  11.1896    0.0615   -1.6964  11.2270    0.0695   -1.3641  11.2708    0.0564   -1.0305
  11.3272    0.0131   -0.7029  11.3873   -0.0575   -0.3779  11.4548   -0.1646   -0.0733
  11.5275   -0.2810    0.2226  11.6130   -0.4387    0.5016  11.7087   -0.6126    0.7602
  11.8138   -0.8167    0.9924  11.9364   -1.0471    1.1856  12.0706   -1.2914    1.3449
  12.2117   -1.5471    1.4696  12.3618   -1.8114    1.5691  12.5113   -2.0814    1.6313
  12.6679   -2.3527    1.6461  12.8308   -2.6184    1.6140  12.9801   -2.8769    1.5356
  13.1320   -3.1110    1.4139  13.2737   -3.3317    1.2682  13.4060   -3.5251    1.0685
  13.5118   -3.6816    0.8373  13.5987   -3.8138    0.5716  13.6612   -3.9178    0.2928
  11.1745   -0.1604  -13.9940  11.2125   -0.1957  -13.7369  11.1971   -0.2217  -13.3941
  11.1917   -0.2408  -13.0399  11.1826   -0.2439  -12.6792  11.1756   -0.2604  -12.3189
  11.1652   -0.2426  -11.9539  11.1592   -0.2329  -11.5885  11.1514   -0.2165  -11.2255
  11.1494   -0.2009  -10.8613  11.1433   -0.1931  -10.4998  11.1364   -0.1624  -10.1443
  11.1296   -0.1366   -9.7896  11.1247   -0.1255   -9.4264  11.1142   -0.0905   -9.0704
  11.1140   -0.0576   -8.7133  11.1142   -0.0432   -8.3561  11.1139   -0.0345   -7.9970
  11.1190   -0.0325   -7.6445  11.1211   -0.0254   -7.2897  11.1265   -0.0288   -6.9337
  11.1324   -0.0315   -6.5803  11.1357   -0.0193   -6.2271  11.1425   -0.0192   -5.8765
  11.1496   -0.0108   -5.5261  11.1609   -0.0014   -5.1766  11.1759    0.0033   -4.8313
  11.1908    0.0090   -4.4900  11.2119    0.0187   -4.1477  11.2310    0.0213   -3.7988
  11.2528    0.0272   -3.4503  11.2779    0.0332   -3.1066  11.3061    0.0412   -2.7665
  11.3372    0.0498   -2.4264  11.3664    0.0701   -2.0888  11.4004    0.0929   -1.7520
  11.4388    0.1024   -1.4136  11.4761    0.1074   -1.0809  11.5336    0.0698   -0.7578
  11.5931    0.0011   -0.4432  11.6585   -0.0823   -0.1358  11.7286   -0.1927    0.1698
  11.8097   -0.3307    0.4580  11.9045   -0.5108    0.7148  12.0062   -0.6939    0.9577
  12.1252   -0.9169    1.1589  12.2612   -1.1542    1.3307  12.3991   -1.4100    1.4641
  12.5472   -1.6660    1.5780  12.7019   -1.9293    1.6354  12.8578   -2.1962    1.6602
  13.0115   -2.4638    1.6298  13.1705   -2.7157    1.5461  13.3178   -2.9546    1.4364
  13.4646   -3.1705    1.2829  13.5735   -3.3428    1.0676  13.6831   -3.5100    0.8371
  13.7548   -3.6256    0.5664  13.8157   -3.7313    0.2931  11.4484   -0.1895  -14.2265
  11.4227   -0.2093  -13.8685  11.4156   -0.2187  -13.5010  11.4011   -0.2264  -13.1302
  11.3899   -0.2213  -12.7576  11.3795   -0.2336  -12.3852  11.3675   -0.2085  -12.0133
  11.3579   -0.1928  -11.6449  11.3509   -0.1801  -11.2780  11.3443   -0.1481  -10.9116
  11.3414   -0.1492  -10.5468  11.3350   -0.1169  -10.1833  11.3333   -0.1215   -9.8203
  11.3256   -0.0938   -9.4620  11.3135   -0.0510   -9.1086  11.3157   -0.0220   -8.7503
  11.3165   -0.0063   -8.3928  11.3187    0.0047   -8.0348  11.3217    0.0102   -7.6789
  11.3210    0.0164   -7.3234  11.3277    0.0162   -6.9673  11.3339    0.0133   -6.6149
  11.3414    0.0156   -6.2699  11.3515    0.0140   -5.9205  11.3581    0.0174   -5.5700
  11.3706    0.0279   -5.2225  11.3867    0.0351   -4.8772  11.4023    0.0391   -4.5318
  11.4207    0.0401   -4.1891  11.4386    0.0462   -3.8454  11.4605    0.0565   -3.5042
  11.4856    0.0635   -3.1622  11.5131    0.0699   -2.8189  11.5450    0.0825   -2.4760
  11.5772    0.0970   -2.1381  11.6121    0.1106   -1.8054  11.6469    0.1334   -1.4728
  11.6897    0.1334   -1.1446  11.7442    0.1045   -0.8220  11.8018    0.0659   -0.5053
  11.8623   -0.0017   -0.1899  11.9281   -0.1022    0.1181  12.0076   -0.2366    0.4035
  12.0951   -0.4005    0.6728  12.2028   -0.5821    0.9247  12.3207   -0.7967    1.1310
  12.4478   -1.0219    1.3158  12.5876   -1.2639    1.4691  12.7319   -1.5169    1.5798
  12.8888   -1.7800    1.6418  13.0457   -2.0488    1.6671  13.2042   -2.3088    1.6404
  13.3515   -2.5515    1.5510  13.5076   -2.7876    1.4501  13.6503   -3.0084    1.2953
  13.7624   -3.1907    1.0750  13.8501   -3.3307    0.8337  13.9046   -3.4298    0.5682
  13.9448   -3.5157    0.2873  11.6448   -0.1837  -14.3162  11.6330   -0.2208  -13.9349
  11.6182   -0.2161  -13.5518  11.6054   -0.2172  -13.1700  11.5928   -0.2080  -12.7928
  11.5777   -0.1958  -12.4167  11.5675   -0.1835  -12.0416  11.5560   -0.1599  -11.6750
  11.5509   -0.1515  -11.3046  11.5419   -0.1303  -10.9369  11.5405   -0.1190  -10.5730
  11.5323   -0.0778  -10.2103  11.5306   -0.0668   -9.8468  11.5252   -0.0543   -9.4904
  11.5213   -0.0236   -9.1325  11.5188   -0.0127   -8.7748  11.5206    0.0209   -8.4164
  11.5211    0.0266   -8.0587  11.5235    0.0326   -7.7032  11.5267    0.0351   -7.3486
  11.5322    0.0401   -6.9981  11.5403    0.0402   -6.6483  11.5485    0.0505   -6.3001
  11.5573    0.0484   -5.9518  11.5670    0.0484   -5.6031  11.5816    0.0579   -5.2588
  11.5963    0.0657   -4.9148  11.6116    0.0666   -4.5708  11.6282    0.0695   -4.2256
  11.6490    0.0759   -3.8857  11.6705    0.0825   -3.5459  11.6954    0.0904   -3.2075
  11.7216    0.0973   -2.8704  11.7515    0.1088   -2.5344  11.7867    0.1282   -2.2005
  11.8201    0.1458   -1.8658  11.8591    0.1537   -1.5334  11.9013    0.1557   -1.2035
  11.9546    0.1388   -0.8820  12.0097    0.1153   -0.5633  12.0674    0.0586   -0.2463
  12.1302   -0.0262    0.0626  12.2052   -0.1455    0.3620  12.2940   -0.2981    0.6309
  12.3920   -0.4723    0.8813  12.5126   -0.6796    1.1007  12.6368   -0.8896    1.2989
  12.7741   -1.1162    1.4630  12.9232   -1.3755    1.5788  13.0819   -1.6388    1.6417
  13.2387   -1.8967    1.6791  13.3963   -2.1514    1.6502  13.5448   -2.3968    1.5713
  13.6938   -2.6278    1.4500  13.8292   -2.8386    1.2851  13.9426   -3.0171    1.0827
  14.0181   -3.1490    0.8337  14.0656   -3.2453    0.5660  14.0753   -3.3059    0.2866
  11.8368   -0.2122  -14.2240  11.8379   -0.2124  -13.8685  11.8137   -0.2156  -13.5077
  11.8036   -0.2094  -13.1407  11.7881   -0.1894  -12.7725  11.7748   -0.1669  -12.4043
  11.7647   -0.1624  -12.0358  11.7528   -0.1388  -11.6715  11.7487   -0.1260  -11.3080
  11.7412   -0.0920  -10.9448  11.7381   -0.0951  -10.5792  11.7362   -0.0708  -10.2175
  11.7292   -0.0454   -9.8627  11.7268   -0.0344   -9.5009  11.7235   -0.0046   -9.1431
  11.7219    0.0115   -8.7854  11.7253    0.0305   -8.4291  11.7272    0.0297   -8.0744
  11.7295    0.0327   -7.7234  11.7330    0.0444   -7.3716  11.7386    0.0508   -7.0190
  11.7488    0.0494   -6.6729  11.7562    0.0571   -6.3265  11.7662    0.0600   -5.9781
  11.7767    0.0698   -5.6318  11.7945    0.0770   -5.2878  11.8077    0.0873   -4.9469
  11.8212    0.0892   -4.6054  11.8379    0.0911   -4.2651  11.8590    0.0947   -3.9240
  11.8827    0.1036   -3.5864  11.9070    0.1115   -3.2532  11.9328    0.1188   -2.9189
  11.9634    0.1272   -2.5874  11.9978    0.1385   -2.2562  12.0327    0.1493   -1.9233
  12.0698    0.1526   -1.5919  12.1145    0.1581   -1.2636  12.1666    0.1631   -0.9428
  12.2206    0.1495   -0.6219  12.2760    0.1042   -0.3042  12.3366    0.0386    0.0079
  12.4069   -0.0624    0.3044  12.4915   -0.2046    0.5803  12.5883   -0.3690    0.8333
  12.7027   -0.5594    1.0530  12.8243   -0.7566    1.2630  12.9659   -0.9915    1.4310
  13.1127   -1.2357    1.5510  13.2691   -1.4885    1.6246  13.4310   -1.7416    1.6627
  13.5889   -2.0013    1.6523  13.7382   -2.2448    1.5687  13.8859   -2.4706    1.4532
  14.0059   -2.6654    1.2698  14.1202   -2.8388    1.0760  14.1852   -2.9641    0.8300
  14.2194   -3.0502    0.5643  14.2115   -3.1033    0.2836  12.0955   -0.1875  -13.9924
  12.0372   -0.1823  -13.7414  12.0201   -0.1851  -13.4046  12.0042   -0.1918  -13.0697
  11.9861   -0.1636  -12.7156  11.9704   -0.1571  -12.3617  11.9630   -0.1421  -12.0044
  11.9511   -0.1160  -11.6430  11.9464   -0.1030  -11.2860  11.9402   -0.0853  -10.9299
  11.9387   -0.0763  -10.5732  11.9355   -0.0675  -10.2129  11.9324   -0.0550   -9.8520
  11.9314   -0.0231   -9.4960  11.9289   -0.0077   -9.1395  11.9303    0.0124   -8.7862
  11.9318    0.0218   -8.4341  11.9318    0.0240   -8.0833  11.9350    0.0318   -7.7293
  11.9400    0.0454   -7.3823  11.9482    0.0517   -7.0360  11.9577    0.0534   -6.6891
  11.9659    0.0585   -6.3453  11.9739    0.0712   -6.0012  11.9878    0.0879   -5.6562
  12.0048    0.0960   -5.3157  12.0201    0.0982   -4.9730  12.0346    0.0991   -4.6324
  12.0503    0.1015   -4.2972  12.0714    0.1083   -3.9642  12.0951    0.1124   -3.6308
  12.1194    0.1141   -3.2965  12.1456    0.1232   -2.9638  12.1771    0.1313   -2.6339
  12.2108    0.1465   -2.3050  12.2452    0.1565   -1.9767  12.2837    0.1603   -1.6510
  12.3288    0.1696   -1.3287  12.3777    0.1836   -1.0014  12.4318    0.1724   -0.6767
  12.4855    0.1501   -0.3610  12.5398    0.1014   -0.0499  12.6085    0.0102    0.2519
  12.6925   -0.1131    0.5340  12.7881   -0.2610    0.7862  12.8965   -0.4362    1.0208
  13.0183   -0.6313    1.2333  13.1511   -0.8579    1.3971  13.3017   -1.0995    1.5320
  13.4609   -1.3421    1.6195  13.6246   -1.6033    1.6473  13.7850   -1.8482    1.6527
  13.9315   -2.0880    1.5673  14.0738   -2.3090    1.4480  14.1926   -2.5000    1.2798
  14.2905   -2.6553    1.0668  14.3493   -2.7753    0.8177  14.3755   -2.8582    0.5509
  14.3418   -2.8861    0.2752  12.3496   -0.1953  -13.7779  12.2798   -0.1903  -13.5391
  12.2293   -0.2005  -13.2723  12.2082   -0.1731  -12.9570  12.1870   -0.1499  -12.6311
  12.1775   -0.1410  -12.2891  12.1634   -0.1220  -11.9410  12.1598   -0.0967  -11.5924
  12.1499   -0.0881  -11.2417  12.1450   -0.0891  -10.8918  12.1408   -0.0827  -10.5374
  12.1370   -0.0667  -10.1829  12.1365   -0.0478   -9.8291  12.1361   -0.0359   -9.4754
  12.1349   -0.0219   -9.1245  12.1362   -0.0105   -8.7748  12.1394    0.0037   -8.4265
  12.1380    0.0077   -8.0798  12.1428    0.0203   -7.7351  12.1486    0.0302   -7.3888
  12.1571    0.0411   -7.0440  12.1680    0.0495   -6.7017  12.1772    0.0625   -6.3608
  12.1846    0.0724   -6.0188  12.1981    0.0825   -5.6781  12.2149    0.0897   -5.3383
  12.2315    0.0946   -4.9997  12.2485    0.1006   -4.6628  12.2650    0.1044   -4.3292
  12.2857    0.1099   -3.9970  12.3099    0.1175   -3.6673  12.3313    0.1207   -3.3393
  12.3586    0.1284   -3.0124  12.3887    0.1396   -2.6832  12.4245    0.1519   -2.3541
  12.4604    0.1608   -2.0288  12.4992    0.1687   -1.7072  12.5425    0.1826   -1.3825
  12.5898    0.1933   -1.0572  12.6423    0.1842   -0.7324  12.6956    0.1904   -0.4181
  12.7472    0.1503   -0.1021  12.8166    0.0619    0.1985  12.8983   -0.0281    0.4772
  12.9894   -0.1635    0.7446  13.0926   -0.3229    0.9899  13.2089   -0.5086    1.2110
  13.3433   -0.7306    1.3807  13.4901   -0.9602    1.5145  13.6546   -1.2147    1.5965
  13.8180   -1.4584    1.6543  13.9848   -1.7118    1.6542  14.1365   -1.9468    1.5698
  14.2764   -2.1502    1.4453  14.3948   -2.3384    1.2839  14.4675   -2.4776    1.0517
  14.5181   -2.5893    0.8029  14.5166   -2.6534    0.5337  14.4775   -2.6791    0.2618
  12.5890   -0.2615  -13.5868  12.5113   -0.2527  -13.3616  12.4647   -0.2070  -13.0967
  12.4213   -0.1628  -12.8180  12.3984   -0.1582  -12.5143  12.3841   -0.1433  -12.1931
  12.3737   -0.1252  -11.8591  12.3674   -0.1066  -11.5192  12.3535   -0.1048  -11.1823
  12.3467   -0.0986  -10.8382  12.3437   -0.0894  -10.4896  12.3403   -0.0780  -10.1410
  12.3405   -0.0631   -9.7918  12.3421   -0.0487   -9.4457  12.3423   -0.0396   -9.1011
  12.3446   -0.0283   -8.7577  12.3474   -0.0207   -8.4155  12.3483   -0.0118   -8.0754
  12.3521   -0.0001   -7.7342  12.3570    0.0100   -7.3960  12.3665    0.0245   -7.0546
  12.3788    0.0351   -6.7138  12.3893    0.0527   -6.3760  12.3968    0.0617   -6.0369
  12.4091    0.0735   -5.7006  12.4262    0.0817   -5.3634  12.4438    0.0865   -5.0278
  12.4626    0.0889   -4.6965  12.4808    0.0993   -4.3686  12.5001    0.1152   -4.0408
  12.5240    0.1248   -3.7122  12.5461    0.1279   -3.3816  12.5723    0.1353   -3.0543
  12.6029    0.1421   -2.7294  12.6369    0.1540   -2.4037  12.6771    0.1600   -2.0794
  12.7155    0.1781   -1.7582  12.7555    0.1909   -1.4369  12.8020    0.2033   -1.1141
  12.8544    0.1997   -0.7929  12.9048    0.2231   -0.4708  12.9602    0.1767   -0.1622
  13.0256    0.1218    0.1277  13.1058    0.0394    0.4209  13.1898   -0.0651    0.7005
  13.2884   -0.2084    0.9569  13.3995   -0.3868    1.1914  13.5384   -0.6104    1.3642
  13.6869   -0.8394    1.5155  13.8479   -1.0811    1.5915  14.0157   -1.3270    1.6546
  14.1849   -1.5679    1.6541  14.3378   -1.7959    1.5657  14.4806   -1.9972    1.4352
  14.5984   -2.1807    1.2660  14.6545   -2.3073    1.0313  14.6816   -2.4003    0.7781
  14.6564   -2.4442    0.5119  14.6011   -2.4613    0.2579  12.8154   -0.3155  -13.4347
  12.7441   -0.2859  -13.1874  12.6844   -0.2530  -12.9388  12.6338   -0.2383  -12.6764
  12.6090   -0.2030  -12.3866  12.5957   -0.1686  -12.0833  12.5864   -0.1260  -11.7692
  12.5738   -0.1284  -11.4379  12.5649   -0.1103  -11.1047  12.5545   -0.1024  -10.7717
  12.5486   -0.0948  -10.4336  12.5464   -0.0873  -10.0940  12.5472   -0.0732   -9.7534
  12.5503   -0.0684   -9.4124  12.5511   -0.0635   -9.0716  12.5551   -0.0466   -8.7339
  12.5595   -0.0317   -8.3990  12.5608   -0.0251   -8.0620  12.5625   -0.0148   -7.7278
  12.5683   -0.0005   -7.3905  12.5790    0.0102   -7.0591  12.5917    0.0228   -6.7282
  12.6013    0.0359   -6.3936  12.6101    0.0495   -6.0609  12.6229    0.0655   -5.7302
  12.6383    0.0744   -5.3989  12.6569    0.0791   -5.0678  12.6772    0.0817   -4.7368
  12.6971    0.0846   -4.4066  12.7152    0.1046   -4.0790  12.7392    0.1176   -3.7505
  12.7625    0.1292   -3.4257  12.7873    0.1325   -3.1015  12.8176    0.1459   -2.7763
  12.8523    0.1561   -2.4560  12.8920    0.1685   -2.1365  12.9307    0.1817   -1.8140
  12.9692    0.2030   -1.4928  13.0123    0.2085   -1.1729  13.0633    0.2165   -0.8485
  13.1175    0.2278   -0.5334  13.1738    0.2023   -0.2292  13.2382    0.1777    0.0715
  13.3118    0.1099    0.3580  13.3955    0.0152    0.6399  13.4881   -0.1106    0.9146
  13.6021   -0.2959    1.1428  13.7323   -0.4936    1.3429  13.8833   -0.7220    1.4783
  14.0457   -0.9553    1.5801  14.2149   -1.1954    1.6200  14.3899   -1.4275    1.6255
  14.5434   -1.6500    1.5641  14.6847   -1.8438    1.4068  14.7984   -2.0180    1.2271
  14.8395   -2.1351    0.9944  14.8489   -2.2110    0.7483  14.8013   -2.2343    0.4894
  14.7267   -2.2410    0.2305  13.0336   -0.3742  -13.2734  12.9721   -0.3280  -13.0354
  12.9118   -0.2873  -12.7900  12.8654   -0.2437  -12.5266  12.8366   -0.2145  -12.2553
  12.8171   -0.1782  -11.9665  12.8024   -0.1451  -11.6617  12.7845   -0.1307  -11.3474
  12.7741   -0.1232  -11.0246  12.7651   -0.1094  -10.6992  12.7588   -0.0940  -10.3737
  12.7573   -0.0848  -10.0441  12.7596   -0.0822   -9.7144  12.7607   -0.0735   -9.3813
  12.7640   -0.0684   -9.0457  12.7691   -0.0533   -8.7139  12.7728   -0.0412   -8.3787
  12.7752   -0.0269   -8.0475  12.7759   -0.0216   -7.7192  12.7833   -0.0062   -7.3958
  12.7950    0.0073   -7.0743  12.8051    0.0198   -6.7419  12.8142    0.0329   -6.4076
  12.8243    0.0485   -6.0745  12.8395    0.0652   -5.7439  12.8546    0.0721   -5.4155
  12.8727    0.0736   -5.0898  12.8927    0.0748   -4.7637  12.9132    0.0806   -4.4381
  12.9309    0.0998   -4.1107  12.9544    0.1121   -3.7855  12.9796    0.1252   -3.4570
  13.0045    0.1270   -3.1351  13.0352    0.1430   -2.8194  13.0711    0.1586   -2.5029
  13.1095    0.1681   -2.1876  13.1451    0.1837   -1.8692  13.1819    0.2069   -1.5459
  13.2233    0.2158   -1.2233  13.2730    0.2228   -0.9094  13.3301    0.2234   -0.6009
  13.3871    0.2227   -0.2930  13.4535    0.2061    0.0024  13.5203    0.1778    0.3026
  13.6010    0.0927    0.5915  13.6918   -0.0363    0.8583  13.8003   -0.1956    1.1011
  13.9247   -0.3748    1.3204  14.0703   -0.5849    1.4780  14.2366   -0.8256    1.5613
  14.4120   -1.0603    1.5985  14.5938   -1.2885    1.5959  14.7505   -1.5040    1.4958
  14.8943   -1.6937    1.3662  15.0025   -1.8531    1.1737  15.0343   -1.9633    0.9419
  15.0159   -2.0150    0.6846  14.9383   -2.0218    0.4453  14.8377   -2.0181    0.2055
  13.2534   -0.4574  -13.1309  13.1913   -0.3885  -12.8954  13.1364   -0.3327  -12.6486
  13.0953   -0.2917  -12.3962  13.0675   -0.2378  -12.1309  13.0461   -0.1879  -11.8553
  13.0156   -0.1851  -11.5594  12.9983   -0.1571  -11.2581  12.9870   -0.1524  -10.9458
  12.9814   -0.1120  -10.6311  12.9736   -0.0973  -10.3113  12.9733   -0.0864   -9.9889
  12.9757   -0.0755   -9.6668  12.9751   -0.0729   -9.3451  12.9798   -0.0510   -9.0202
  12.9833   -0.0403   -8.6948  12.9878   -0.0328   -8.3675  12.9901   -0.0218   -8.0430
  12.9899   -0.0161   -7.7256  12.9997   -0.0152   -7.4023  13.0107    0.0052   -7.0757
  13.0199    0.0159   -6.7458  13.0284    0.0266   -6.4142  13.0398    0.0462   -6.0844
  13.0565    0.0598   -5.7588  13.0716    0.0682   -5.4351  13.0917    0.0724   -5.1129
  13.1079    0.0825   -4.7908  13.1286    0.0939   -4.4657  13.1475    0.1069   -4.1409
  13.1684    0.1166   -3.8138  13.1963    0.1231   -3.4929  13.2236    0.1272   -3.1757
  13.2564    0.1402   -2.8645  13.2910    0.1522   -2.5517  13.3265    0.1668   -2.2362
  13.3601    0.1803   -1.9176  13.3947    0.1959   -1.6005  13.4362    0.2030   -1.2885
  13.4842    0.2083   -0.9789  13.5400    0.2087   -0.6696  13.5986    0.2145   -0.3637
  13.6669    0.2081   -0.0595  13.7334    0.2171    0.2421  13.8107    0.1413    0.5324
  13.8959    0.0349    0.8094  14.0026   -0.1025    1.0675  14.1236   -0.2752    1.2867
  14.2748   -0.4877    1.4425  14.4351   -0.7049    1.5549  14.6145   -0.9335    1.5834
  14.7975   -1.1556    1.5518  14.9605   -1.3516    1.4416  15.0963   -1.5233    1.2980
  15.1847   -1.6712    1.1076  15.2063   -1.7633    0.8620  15.1682   -1.8085    0.6222
  15.0709   -1.8052    0.3804  14.9271   -1.7832    0.1743  13.4672   -0.5300  -13.0048
  13.4060   -0.4627  -12.7708  13.3694   -0.3850  -12.5347  13.3238   -0.3499  -12.2826
  13.2984   -0.2848  -12.0272  13.2602   -0.2554  -11.7522  13.2400   -0.2028  -11.4682
  13.2188   -0.1782  -11.1724  13.2057   -0.1533  -10.8702  13.1969   -0.1472  -10.5621
  13.1885   -0.1339  -10.2497  13.1879   -0.1234   -9.9405  13.1895   -0.1136   -9.6195
  13.1928   -0.0842   -9.3009  13.2012   -0.0635   -8.9804  13.2044   -0.0455   -8.6617
  13.2047   -0.0387   -8.3415  13.2072   -0.0145   -8.0237  13.2097   -0.0183   -7.6996
  13.2177   -0.0081   -7.3867  13.2275   -0.0006   -7.0668  13.2368    0.0055   -6.7414
  13.2457    0.0172   -6.4180  13.2573    0.0401   -6.0935  13.2756    0.0570   -5.7694
  13.2907    0.0622   -5.4480  13.3097    0.0620   -5.1282  13.3270    0.0734   -4.8112
  13.3438    0.0925   -4.4947  13.3644    0.1044   -4.1727  13.3846    0.1063   -3.8528
  13.4118    0.1147   -3.5356  13.4433    0.1216   -3.2181  13.4786    0.1209   -2.9038
  13.5108    0.1311   -2.5923  13.5440    0.1565   -2.2786  13.5760    0.1805   -1.9661
  13.6124    0.1894   -1.6534  13.6534    0.1943   -1.3457  13.6960    0.1816   -1.0374
  13.7537    0.2042   -0.7365  13.8076    0.2104   -0.4354  13.8756    0.2152   -0.1340
  13.9461    0.1951    0.1628  14.0186    0.1455    0.4560  14.1030    0.0677    0.7427
  14.1998   -0.0293    1.0210  14.3232   -0.1881    1.2583  14.4739   -0.3836    1.4383
  14.6455   -0.5966    1.5623  14.8270   -0.8184    1.5611  15.0046   -1.0173    1.5013
  15.1633   -1.1947    1.3846  15.2849   -1.3457    1.2077  15.3526   -1.4739    1.0067
  15.3657   -1.5522    0.7775  15.3229   -1.6035    0.5400  15.1983   -1.5905    0.3224
  15.0208   -1.5478    0.1382  13.6621   -0.6523  -12.9004  13.5912   -0.5985  -12.6630
  13.5675   -0.5155  -12.4276  13.5384   -0.4493  -12.1787  13.5094   -0.3769  -11.9220
  13.4746   -0.3233  -11.6522  13.4488   -0.2863  -11.3720  13.4374   -0.2320  -11.0886
  13.4231   -0.2014  -10.7971  13.4168   -0.1776  -10.4978  13.4070   -0.1640  -10.1979
  13.4072   -0.1534   -9.8879  13.4041   -0.1386   -9.5720  13.4118   -0.1096   -9.2539
  13.4207   -0.1020   -8.9330  13.4158   -0.1071   -8.6206  13.4241   -0.0712   -8.3107
  13.4283   -0.0344   -7.9993  13.4300   -0.0306   -7.6876  13.4398   -0.0299   -7.3693
  13.4453   -0.0274   -7.0536  13.4547   -0.0129   -6.7347  13.4659    0.0032   -6.4138
  13.4761    0.0163   -6.0950  13.4919    0.0254   -5.7761  13.5096    0.0385   -5.4591
  13.5292    0.0498   -5.1441  13.5471    0.0665   -4.8329  13.5613    0.0737   -4.5139
  13.5833    0.0884   -4.1995  13.6029    0.0891   -3.8845  13.6279    0.0941   -3.5684
  13.6630    0.1100   -3.2564  13.6980    0.1152   -2.9420  13.7310    0.1166   -2.6259
  13.7644    0.1347   -2.3241  13.7949    0.1543   -2.0158  13.8333    0.1764   -1.7114
  13.8706    0.1860   -1.4055  13.9139    0.1945   -1.1022  13.9650    0.1822   -0.8007
  14.0215    0.1808   -0.4996  14.0773    0.1595   -0.2084  14.1385    0.1114    0.0899
  14.2263    0.1298    0.3825  14.3097    0.0774    0.6781  14.4029   -0.0189    0.9554
  14.5318   -0.1445    1.2051  14.6846   -0.3096    1.4037  14.8537   -0.4906    1.5320
  15.0444   -0.6950    1.5541  15.2189   -0.8780    1.4417  15.3688   -1.0375    1.3023
  15.4705   -1.1678    1.1117  15.5278   -1.2738    0.8984  15.5237   -1.3438    0.6670
  15.4569   -1.3797    0.4400  15.2939   -1.3569    0.2539  15.0970   -1.3067    0.1093
  13.8382   -0.7935  -12.8002  13.7920   -0.7248  -12.5634  13.7508   -0.6586  -12.3241
  13.7245   -0.5757  -12.0785  13.6972   -0.4948  -11.8230  13.6681   -0.4390  -11.5536
  13.6503   -0.3826  -11.2800  13.6300   -0.3472  -11.0008  13.6209   -0.3051  -10.7169
  13.6198   -0.2668  -10.4308  13.6229   -0.2305  -10.1386  13.6189   -0.2176   -9.8338
  13.6146   -0.2045   -9.5268  13.6090   -0.2027   -9.2165  13.6221   -0.1958   -8.9047
  13.6309   -0.1785   -8.5979  13.6222   -0.1643   -8.2904  13.6351   -0.1288   -7.9831
  13.6477   -0.0938   -7.6788  13.6501   -0.0958   -7.3667  13.6552   -0.0897   -7.0488
  13.6651   -0.0719   -6.7313  13.6823   -0.0399   -6.4153  13.6948   -0.0130   -6.0994
  13.7139    0.0080   -5.7871  13.7248    0.0011   -5.4723  13.7477    0.0082   -5.1616
  13.7566    0.0159   -4.8428  13.7823    0.0481   -4.5302  13.8031    0.0644   -4.2208
  13.8245    0.0668   -3.9115  13.8460    0.0698   -3.6022  13.8808    0.0816   -3.2896
  13.9139    0.0829   -2.9775  13.9512    0.1002   -2.6718  13.9872    0.1378   -2.3634
  14.0221    0.1439   -2.0606  14.0497    0.1331   -1.7604  14.0895    0.1522   -1.4576
  14.1292    0.1421   -1.1567  14.1758    0.1421   -0.8577  14.2208    0.0956   -0.5566
  14.2743    0.0785   -0.2641  14.3394    0.0389    0.0248  14.4187    0.0552    0.3122
  14.5079    0.0547    0.6099  14.6063   -0.0267    0.8869  14.7349   -0.1037    1.1402
  14.8854   -0.2349    1.3355  15.0705   -0.3937    1.5001  15.2694   -0.5770    1.5237
  15.4316   -0.7363    1.3858  15.5654   -0.8692    1.2086  15.6575   -0.9812    1.0132
  15.7002   -1.0685    0.7940  15.6509   -1.1068    0.5638  15.5515   -1.1320    0.3549
  15.3773   -1.1081    0.1913  15.1682   -1.0649    0.0657  13.9079   -1.0203  -12.7214
  13.9207   -0.9186  -12.4851  13.9108   -0.8243  -12.2411  13.8857   -0.7268  -11.9950
  13.8883   -0.6188  -11.7395  13.8503   -0.5637  -11.4740  13.8476   -0.5036  -11.2035
  13.8212   -0.4602  -10.9257  13.8066   -0.4371  -10.6465  13.8143   -0.3861  -10.3719
  13.8260   -0.3329  -10.0849  13.8302   -0.3007   -9.7955  13.8143   -0.3083   -9.4969
  13.8074   -0.3102   -9.1973  13.8173   -0.3053   -8.8894  13.8264   -0.2800   -8.5750
  13.8204   -0.2774   -8.2636  13.8407   -0.2211   -7.9711  13.8442   -0.2034   -7.6585
  13.8514   -0.1932   -7.3465  13.8610   -0.1687   -7.0367  13.8708   -0.1529   -6.7278
  13.8796   -0.1413   -6.4155  13.8992   -0.1017   -6.1062  13.9107   -0.0983   -5.7975
  13.9322   -0.0674   -5.4846  13.9534   -0.0643   -5.1680  13.9666   -0.0587   -4.8598
  13.9893   -0.0235   -4.5534  14.0155   -0.0137   -4.2454  14.0402    0.0145   -3.9376
  14.0623    0.0154   -3.6253  14.0917    0.0214   -3.3212  14.1329    0.0408   -3.0155
  14.1724    0.0808   -2.7193  14.2020    0.0876   -2.4126  14.2355    0.0892   -2.1043
  14.2746    0.1082   -1.7989  14.3081    0.1181   -1.5013  14.3480    0.1090   -1.1947
  14.3892    0.0798   -0.8909  14.4366    0.0480   -0.6008  14.4887    0.0261   -0.3131
  14.5441   -0.0081   -0.0463  14.6163   -0.0314    0.2552  14.6999    0.0100    0.5383
  14.8086   -0.0237    0.8083  14.9322   -0.0831    1.0576  15.1004   -0.1702    1.2910
  15.2829   -0.2729    1.4747  15.4775   -0.4426    1.4551  15.6538   -0.5940    1.3236
  15.7534   -0.6872    1.1173  15.8268   -0.7763    0.9075  15.8448   -0.8460    0.6829
  15.7709   -0.8651    0.4559  15.6447   -0.8791    0.2497  15.4457   -0.8535    0.1167
  15.2063   -0.8062    0.0536  14.0356   -1.2130  -12.6551  14.0249   -1.1252  -12.4076
  14.0235   -1.0151  -12.1610  14.0383   -0.8916  -11.9170  14.0262   -0.7910  -11.6670
  14.0312   -0.7089  -11.4038  14.0142   -0.6424  -11.1347  13.9990   -0.6155  -10.8603
  14.0017   -0.5571  -10.5948  14.0068   -0.5126  -10.3142  13.9959   -0.4992  -10.0309
  14.0069   -0.4621   -9.7511  13.9999   -0.4388   -9.4668  13.9954   -0.4407   -9.1651
  13.9930   -0.4355   -8.8697  14.0137   -0.4070   -8.5701  14.0243   -0.3781   -8.2669
  14.0268   -0.3536   -7.9546  14.0388   -0.3114   -7.6542  14.0515   -0.2875   -7.3401
  14.0562   -0.2800   -7.0277  14.0730   -0.2502   -6.7221  14.0891   -0.2127   -6.4143
  14.0855   -0.2262   -6.1066  14.1030   -0.2163   -5.7961  14.1323   -0.1651   -5.4980
  14.1552   -0.1481   -5.1895  14.1678   -0.1459   -4.8744  14.1976   -0.1067   -4.5735
  14.2170   -0.1110   -4.2668  14.2575   -0.0401   -3.9670  14.2743   -0.0443   -3.6666
  14.3065   -0.0441   -3.3590  14.3463   -0.0179   -3.0574  14.3819   -0.0038   -2.7523
  14.4097    0.0151   -2.4472  14.4437    0.0147   -2.1418  14.4694   -0.0004   -1.8375
  14.5186    0.0352   -1.5379  14.5560    0.0488   -1.2459  14.6029    0.0416   -0.9439
  14.6534   -0.0108   -0.6485  14.7073   -0.0225   -0.3716  14.7580   -0.0473   -0.0854
  14.8208   -0.0475    0.1753  14.9003   -0.0576    0.4636  15.0013   -0.0516    0.7403
  15.1449   -0.0751    0.9853  15.2948   -0.0858    1.2280  15.4827   -0.1485    1.4327
  15.6862   -0.3026    1.3893  15.8516   -0.4242    1.2431  15.9451   -0.4956    1.0273
  15.9855   -0.5584    0.8037  15.9640   -0.5993    0.5746  15.8568   -0.6001    0.3641
  15.7048   -0.6119    0.1893  15.4899   -0.5922    0.0554  15.2385   -0.5485    0.0039
  14.2262   -1.3428  -12.6185  14.2161   -1.2501  -12.3635  14.2000   -1.1583  -12.1022
  14.1947   -1.0549  -11.8529  14.1998   -0.9477  -11.6049  14.1891   -0.8648  -11.3461
  14.1757   -0.8150  -11.0758  14.1722   -0.7643  -10.8007  14.1859   -0.6988  -10.5307
  14.2056   -0.6268  -10.2698  14.1993   -0.6101   -9.9917  14.1949   -0.6032   -9.7045
  14.2009   -0.5619   -9.4231  14.1996   -0.5270   -9.1347  14.2048   -0.5091   -8.8322
  14.2286   -0.4713   -8.5401  14.2307   -0.4625   -8.2423  14.2354   -0.4325   -7.9545
  14.2457   -0.3859   -7.6479  14.2558   -0.3705   -7.3408  14.2701   -0.3469   -7.0330
  14.2814   -0.3173   -6.7189  14.2962   -0.3020   -6.4100  14.3005   -0.2653   -6.1104
  14.3140   -0.2805   -5.8134  14.3314   -0.2797   -5.5031  14.3579   -0.2213   -5.1998
  14.3791   -0.2020   -4.9050  14.4058   -0.1841   -4.5945  14.4315   -0.1727   -4.2912
  14.4647   -0.1422   -3.9947  14.4820   -0.1182   -3.6927  14.5258   -0.0954   -3.3907
  14.5557   -0.0903   -3.0891  14.5896   -0.0860   -2.7789  14.6188   -0.0649   -2.4830
  14.6439   -0.0757   -2.1758  14.6883   -0.0397   -1.8695  14.7216   -0.0156   -1.5679
  14.7795   -0.0175   -1.2769  14.8168    0.0033   -0.9913  14.8720   -0.0119   -0.7076
  14.9296   -0.0731   -0.4134  14.9789   -0.0877   -0.1544  15.0385   -0.0633    0.1412
  15.1120   -0.0652    0.4128  15.2140   -0.0327    0.6811  15.3200    0.0233    0.9333
  15.4645    0.0340    1.1835  15.6626   -0.0118    1.3669  15.8857   -0.1400    1.3188
  16.0447   -0.2365    1.1577  16.1085   -0.2775    0.9321  16.1058   -0.3130    0.7033
  16.0706   -0.3391    0.4756  15.9352   -0.3388    0.2831  15.7554   -0.3449    0.1071
  15.5267   -0.3222    0.0338  15.2675   -0.2964   -0.0197 -14.6841    0.2603    0.1740
 -14.3738    0.2666    0.3450 -14.0605    0.2837    0.5186 -13.7524    0.3081    0.6983
 -13.4207    0.3370    0.8361 -13.0936    0.3639    0.9629 -12.7685    0.3967    1.1125
 -12.4266    0.4315    1.2276 -12.0762    0.4757    1.3055 -11.7220    0.5162    1.3688
 -11.3649    0.5625    1.4058 -11.0107    0.6174    1.4327 -10.6486    0.6587    1.4281
 -10.2895    0.7099    1.4103  -9.9329    0.7597    1.3775  -9.5792    0.8094    1.3330
  -9.2284    0.8642    1.2655  -8.8861    0.9207    1.1657  -8.5493    0.9713    1.0487
  -8.2146    1.0288    0.9277  -7.8973    1.0799    0.7691  -7.5843    1.1385    0.6045
  -7.2855    1.1934    0.4241  -7.0000    1.2455    0.2231  -6.7236    1.2979    0.0091
  -6.4674    1.3488   -0.2261  -6.2346    1.3862   -0.4740  -6.0162    1.4310   -0.7212
  -5.8049    1.4741   -0.9702  -5.5986    1.5212   -1.2293  -5.4106    1.5613   -1.4964
  -5.2432    1.5897   -1.7693  -5.0908    1.6204   -2.0468  -4.9637    1.6403   -2.3288
  -4.8303    1.6655   -2.6144  -4.7094    1.6831   -2.8913  -4.6218    1.6830   -3.1800
  -4.5529    1.6815   -3.4759  -4.5029    1.6817   -3.7716  -4.4662    1.6407   -4.0519
  -4.4558    1.6169   -4.3475  -4.4439    1.5850   -4.6314  -4.4577    1.5372   -4.9193
  -4.4604    1.4882   -5.2026  -4.4556    1.4502   -5.4791  -4.4676    1.3883   -5.7521
  -4.4595    1.3479   -6.0228  -4.4585    1.3036   -6.2973  -4.4649    1.2597   -6.5666
  -4.4630    1.2142   -6.8376  -4.4544    1.1553   -7.0942  -4.4555    1.0882   -7.3429
  -4.4571    1.0257   -7.5980  -4.4351    0.9677   -7.8405  -4.3956    0.9179   -8.0790
  -4.3450    0.8634   -8.3095  -4.2797    0.7978   -8.5375  -4.2055    0.7420   -8.7594
  -4.1217    0.6858   -8.9824 -14.6701    0.5043    0.1756 -14.3629    0.5040    0.3563
 -14.0544    0.5149    0.5241 -13.7498    0.5330    0.7081 -13.4239    0.5656    0.8431
 -13.0957    0.5909    0.9737 -12.7668    0.6179    1.1155 -12.4325    0.6560    1.2373
 -12.0808    0.6932    1.3044 -11.7301    0.7348    1.3811 -11.3737    0.7823    1.4199
 -11.0142    0.8311    1.4357 -10.6554    0.8764    1.4310 -10.3013    0.9271    1.3968
  -9.9420    0.9758    1.3726  -9.5869    1.0266    1.3139  -9.2415    1.0839    1.2404
  -8.8998    1.1416    1.1461  -8.5687    1.1917    1.0138  -8.2377    1.2469    0.8866
  -7.9219    1.3058    0.7271  -7.6162    1.3601    0.5518  -7.3191    1.4225    0.3647
  -7.0340    1.4747    0.1692  -6.7783    1.5238   -0.0575  -6.5325    1.5701   -0.2932
  -6.3112    1.6094   -0.5484  -6.0879    1.6536   -0.8024  -5.8777    1.7023   -1.0567
  -5.6875    1.7452   -1.3148  -5.5052    1.7847   -1.5865  -5.3551    1.8129   -1.8758
  -5.2121    1.8328   -2.1629  -5.0837    1.8544   -2.4457  -4.9710    1.8637   -2.7448
  -4.8595    1.8869   -3.0250  -4.7792    1.8828   -3.3128  -4.6988    1.8910   -3.6065
  -4.6532    1.8880   -3.8938  -4.6184    1.8616   -4.1869  -4.6005    1.8363   -4.4769
  -4.5867    1.8052   -4.7747  -4.6129    1.7393   -5.0554  -4.6098    1.6995   -5.3383
  -4.6051    1.6550   -5.6228  -4.6082    1.6056   -5.8960  -4.6042    1.5561   -6.1655
  -4.6020    1.5122   -6.4345  -4.6049    1.4599   -6.7039  -4.6008    1.4090   -6.9747
  -4.6066    1.3459   -7.2361  -4.5977    1.2852   -7.4921  -4.5972    1.2234   -7.7397
  -4.5854    1.1625   -7.9854  -4.5616    1.0977   -8.2217  -4.5102    1.0340   -8.4520
  -4.4560    0.9677   -8.6738  -4.3868    0.8997   -8.8919  -4.2942    0.8501   -9.1049
 -14.6515    0.7447    0.1863 -14.3472    0.7429    0.3644 -14.0406    0.7482    0.5441
 -13.7368    0.7655    0.7133 -13.4228    0.7962    0.8716 -13.0974    0.8129    1.0135
 -12.7638    0.8393    1.1232 -12.4220    0.8763    1.2422 -12.0836    0.9133    1.3321
 -11.7289    0.9552    1.3919 -11.3773    0.9992    1.4331 -11.0198    1.0469    1.4431
 -10.6595    1.0953    1.4366 -10.3006    1.1451    1.4090  -9.9456    1.1961    1.3770
  -9.5968    1.2443    1.3075  -9.2539    1.3015    1.2126  -8.9107    1.3611    1.1213
  -8.5819    1.4126    0.9849  -8.2607    1.4663    0.8386  -7.9507    1.5238    0.6791
  -7.6525    1.5808    0.4975  -7.3667    1.6356    0.3035  -7.0899    1.6947    0.0939
  -6.8391    1.7458   -0.1377  -6.6043    1.7855   -0.3776  -6.3832    1.8299   -0.6328
  -6.1742    1.8666   -0.8854  -5.9695    1.9153   -1.1409  -5.7787    1.9615   -1.4122
  -5.6202    1.9928   -1.6997  -5.4796    2.0150   -1.9839  -5.3404    2.0370   -2.2776
  -5.2243    2.0435   -2.5701  -5.1112    2.0659   -2.8628  -5.0170    2.0793   -3.1530
  -4.9286    2.0897   -3.4435  -4.8592    2.0913   -3.7370  -4.7922    2.0963   -4.0311
  -4.7554    2.0799   -4.3236  -4.7455    2.0371   -4.6267  -4.7498    2.0023   -4.9108
  -4.7365    1.9658   -5.2037  -4.7403    1.9152   -5.4903  -4.7459    1.8615   -5.7676
  -4.7299    1.8261   -6.0498  -4.7365    1.7701   -6.3195  -4.7401    1.7182   -6.5919
  -4.7425    1.6606   -6.8534  -4.7451    1.6048   -7.1173  -4.7423    1.5470   -7.3829
  -4.7507    1.4812   -7.6366  -4.7407    1.4195   -7.8894  -4.7491    1.3433   -8.1320
  -4.7143    1.2863   -8.3720  -4.6732    1.2180   -8.5997  -4.6126    1.1527   -8.8196
  -4.5530    1.0694   -9.0351  -4.4771    1.0009   -9.2510 -14.6268    0.9846    0.1987
 -14.3248    0.9834    0.3763 -14.0301    0.9861    0.5564 -13.7284    0.9946    0.7356
 -13.4101    1.0213    0.8965 -13.0809    1.0430    1.0201 -12.7503    1.0667    1.1435
 -12.4165    1.0958    1.2559 -12.0740    1.1370    1.3471 -11.7218    1.1751    1.3990
 -11.3709    1.2208    1.4431 -11.0163    1.2635    1.4478 -10.6569    1.3133    1.4421
 -10.3029    1.3628    1.3985  -9.9492    1.4146    1.3587  -9.6006    1.4657    1.2842
  -9.2622    1.5210    1.1886  -8.9227    1.5785    1.0925  -8.5939    1.6277    0.9514
  -8.2799    1.6837    0.7915  -7.9814    1.7411    0.6181  -7.6891    1.7968    0.4369
  -7.4152    1.8508    0.2288  -7.1534    1.9037    0.0105  -6.9065    1.9589   -0.2230
  -6.6687    2.0039   -0.4655  -6.4544    2.0479   -0.7167  -6.2485    2.0912   -0.9780
  -6.0622    2.1317   -1.2457  -5.8877    2.1653   -1.5240  -5.7232    2.2030   -1.8091
  -5.5942    2.2200   -2.1091  -5.4668    2.2381   -2.4007  -5.3382    2.2555   -2.7011
  -5.2379    2.2726   -2.9955  -5.1521    2.2819   -3.2878  -5.0658    2.2973   -3.5761
  -4.9988    2.3043   -3.8782  -4.9583    2.2790   -4.1792  -4.9221    2.2664   -4.4769
  -4.9110    2.2307   -4.7651  -4.8857    2.2039   -5.0678  -4.9000    2.1522   -5.3623
  -4.8808    2.1138   -5.6383  -4.8897    2.0655   -5.9271  -4.8880    2.0168   -6.2023
  -4.8746    1.9782   -6.4833  -4.8773    1.9173   -6.7467  -4.8837    1.8649   -7.0156
  -4.8856    1.8028   -7.2786  -4.8821    1.7503   -7.5373  -4.8811    1.6909   -7.7959
  -4.8741    1.6210   -8.0392  -4.8712    1.5537   -8.2887  -4.8586    1.4789   -8.5267
  -4.8203    1.4097   -8.7563  -4.7886    1.3182   -8.9778  -4.7144    1.2420   -9.1886
  -4.6396    1.1638   -9.3980 -14.5915    1.2270    0.2079 -14.2966    1.2254    0.3912
 -13.9989    1.2201    0.5774 -13.6997    1.2298    0.7542 -13.3985    1.2460    0.9201
 -13.0749    1.2708    1.0516 -12.7398    1.2926    1.1615 -12.4039    1.3248    1.2702
 -12.0640    1.3635    1.3698 -11.7145    1.3961    1.4248 -11.3588    1.4374    1.4414
 -11.0039    1.4864    1.4571 -10.6536    1.5312    1.4334 -10.3009    1.5822    1.3877
  -9.9502    1.6315    1.3350  -9.6092    1.6832    1.2589  -9.2710    1.7396    1.1665
  -8.9386    1.7942    1.0522  -8.6215    1.8389    0.9049  -8.3145    1.8988    0.7432
  -8.0174    1.9594    0.5601  -7.7347    2.0137    0.3659  -7.4664    2.0699    0.1563
  -7.2145    2.1245   -0.0756  -6.9734    2.1698   -0.3104  -6.7397    2.2241   -0.5442
  -6.5183    2.2696   -0.7992  -6.3180    2.3133   -1.0614  -6.1380    2.3540   -1.3445
  -5.9782    2.3800   -1.6395  -5.8283    2.4073   -1.9251  -5.7021    2.4316   -2.2209
  -5.5775    2.4448   -2.5252  -5.4651    2.4660   -2.8117  -5.3696    2.4754   -3.1263
  -5.2810    2.4880   -3.4230  -5.2040    2.5032   -3.7232  -5.1467    2.4981   -4.0217
  -5.1010    2.4811   -4.3231  -5.0650    2.4651   -4.6270  -5.0647    2.4268   -4.9266
  -5.0350    2.4006   -5.2169  -5.0459    2.3472   -5.5099  -5.0348    2.3095   -5.8082
  -5.0159    2.2721   -6.0879  -5.0239    2.2241   -6.3761  -5.0233    2.1673   -6.6523
  -5.0211    2.1201   -6.9229  -5.0251    2.0604   -7.1889  -5.0262    2.0072   -7.4535
  -5.0119    1.9528   -7.7128  -5.0190    1.8956   -7.9713  -5.0069    1.8222   -8.2089
  -4.9991    1.7482   -8.4512  -4.9819    1.6836   -8.6991  -4.9555    1.6008   -8.9281
  -4.9194    1.5121   -9.1494  -4.8829    1.4108   -9.3571  -4.8226    1.3157   -9.5551
 -14.5430    1.4702    0.2203 -14.2541    1.4650    0.4098 -13.9716    1.4601    0.5988
 -13.6791    1.4577    0.7793 -13.3715    1.4772    0.9436 -13.0518    1.4942    1.0861
 -12.7216    1.5139    1.2018 -12.3863    1.5544    1.2983 -12.0463    1.5852    1.3866
 -11.6967    1.6177    1.4341 -11.3465    1.6599    1.4519 -10.9973    1.7050    1.4589
 -10.6443    1.7521    1.4348 -10.2966    1.8026    1.3850  -9.9516    1.8512    1.3171
  -9.6137    1.9014    1.2326  -9.2794    1.9564    1.1349  -8.9525    2.0105    1.0069
  -8.6403    2.0585    0.8544  -8.3419    2.1159    0.6849  -8.0522    2.1780    0.5078
  -7.7748    2.2323    0.3050  -7.5114    2.2846    0.0871  -7.2671    2.3435   -0.1453
  -7.0336    2.3961   -0.3826  -6.8066    2.4438   -0.6321  -6.5973    2.4849   -0.8958
  -6.4080    2.5131   -1.1692  -6.2357    2.5537   -1.4558  -6.0903    2.5759   -1.7530
  -5.9537    2.5981   -2.0494  -5.8157    2.6268   -2.3497  -5.7058    2.6419   -2.6532
  -5.5937    2.6625   -2.9532  -5.5239    2.6540   -3.2546  -5.4352    2.6693   -3.5646
  -5.3752    2.6679   -3.8756  -5.3110    2.6708   -4.1745  -5.2685    2.6562   -4.4797
  -5.2327    2.6397   -4.7846  -5.2174    2.6129   -5.0926  -5.1937    2.5844   -5.3874
  -5.1715    2.5518   -5.6820  -5.1628    2.5135   -5.9735  -5.1623    2.4661   -6.2656
  -5.1631    2.4153   -6.5411  -5.1626    2.3675   -6.8220  -5.1578    2.3201   -7.1001
  -5.1530    2.2683   -7.3728  -5.1528    2.2118   -7.6361  -5.1554    2.1510   -7.8911
  -5.1561    2.0900   -8.1436  -5.1458    2.0194   -8.3942  -5.1217    1.9540   -8.6353
  -5.1097    1.8793   -8.8743  -5.0908    1.7955   -9.1083  -5.0534    1.7100   -9.3253
  -5.0258    1.6056   -9.5296  -4.9873    1.4904   -9.7265 -14.4845    1.7110    0.2170
 -14.2047    1.7049    0.4177 -13.9286    1.6954    0.6224 -13.6368    1.7025    0.8061
 -13.3365    1.7011    0.9782 -13.0188    1.7209    1.1094 -12.6978    1.7494    1.2389
 -12.3639    1.7755    1.3360 -12.0211    1.8114    1.4037 -11.6778    1.8393    1.4576
 -11.3301    1.8829    1.4734 -10.9815    1.9291    1.4634 -10.6351    1.9719    1.4359
 -10.2929    2.0254    1.3775  -9.9533    2.0708    1.3008  -9.6156    2.1216    1.2076
  -9.2847    2.1762    1.1058  -8.9627    2.2281    0.9811  -8.6554    2.2764    0.8151
  -8.3648    2.3374    0.6401  -8.0786    2.3956    0.4520  -7.8069    2.4489    0.2431
  -7.5509    2.5013    0.0145  -7.3105    2.5566   -0.2228  -7.0836    2.6064   -0.4687
  -6.8728    2.6558   -0.7286  -6.6765    2.6899   -0.9965  -6.5003    2.7228   -1.2819
  -6.3331    2.7515   -1.5678  -6.1911    2.7757   -1.8649  -6.0563    2.7954   -2.1689
  -5.9416    2.8154   -2.4793  -5.8361    2.8304   -2.7857  -5.7418    2.8406   -3.0966
  -5.6596    2.8418   -3.3988  -5.5867    2.8533   -3.7018  -5.5427    2.8388   -4.0159
  -5.4913    2.8297   -4.3245  -5.4416    2.8160   -4.6350  -5.4099    2.8018   -4.9378
  -5.3816    2.7744   -5.2476  -5.3571    2.7562   -5.5573  -5.3388    2.7219   -5.8487
  -5.3192    2.6941   -6.1476  -5.3109    2.6566   -6.4357  -5.3042    2.6122   -6.7258
  -5.2878    2.5713   -7.0051  -5.2878    2.5177   -7.2840  -5.2900    2.4640   -7.5611
  -5.2870    2.4143   -7.8236  -5.2821    2.3555   -8.0847  -5.2919    2.2831   -8.3365
  -5.2800    2.2150   -8.5856  -5.2844    2.1348   -8.8314  -5.2537    2.0691   -9.0696
  -5.2325    1.9847   -9.2889  -5.2115    1.8940   -9.5058  -5.1525    1.8081   -9.7129
  -5.1269    1.6831   -9.9044 -14.4136    1.9526    0.2192 -14.1482    1.9352    0.4309
 -13.8794    1.9339    0.6441 -13.5919    1.9314    0.8290 -13.2994    1.9378    0.9962
 -12.9869    1.9557    1.1401 -12.6686    1.9768    1.2671 -12.3365    2.0033    1.3655
 -11.9933    2.0343    1.4263 -11.6516    2.0689    1.4659 -11.3099    2.1105    1.4905
 -10.9656    2.1522    1.4797 -10.6219    2.1975    1.4378 -10.2803    2.2485    1.3706
  -9.9414    2.2927    1.2934  -9.6139    2.3456    1.1937  -9.2868    2.3962    1.0832
  -8.9606    2.4483    0.9569  -8.6608    2.4979    0.7892  -8.3776    2.5576    0.5994
  -8.1050    2.6153    0.3984  -7.8422    2.6683    0.1821  -7.5925    2.7197   -0.0502
  -7.3544    2.7713   -0.2930  -7.1352    2.8154   -0.5590  -6.9427    2.8564   -0.8283
  -6.7596    2.8930   -1.1062  -6.5838    2.9324   -1.3810  -6.4307    2.9517   -1.6845
  -6.2875    2.9754   -1.9857  -6.1581    2.9955   -2.2937  -6.0551    3.0121   -2.6059
  -5.9709    3.0156   -2.9167  -5.8822    3.0212   -3.2298  -5.8118    3.0155   -3.5430
  -5.7426    3.0280   -3.8554  -5.6894    3.0113   -4.1678  -5.6322    3.0038   -4.4786
  -5.6109    2.9769   -4.7914  -5.5782    2.9613   -5.1044  -5.5397    2.9454   -5.4113
  -5.5231    2.9172   -5.7200  -5.4973    2.8984   -6.0183  -5.4816    2.8674   -6.3191
  -5.4730    2.8337   -6.6116  -5.4538    2.7956   -6.9037  -5.4428    2.7579   -7.1910
  -5.4350    2.7093   -7.4650  -5.4349    2.6571   -7.7386  -5.4240    2.6061   -8.0159
  -5.4188    2.5494   -8.2785  -5.4211    2.4813   -8.5384  -5.4177    2.4119   -8.7875
  -5.4048    2.3441   -9.0289  -5.3901    2.2686   -9.2610  -5.3644    2.1874   -9.4847
  -5.3393    2.0952   -9.7014  -5.3125    1.9896   -9.9073  -5.2808    1.8640  -10.0873
 -14.3372    2.1864    0.2231 -14.0854    2.1766    0.4457 -13.8271    2.1594    0.6556
 -13.5477    2.1739    0.8537 -13.2522    2.1750    1.0302 -12.9491    2.1884    1.1760
 -12.6264    2.2089    1.2883 -12.3002    2.2371    1.3811 -11.9653    2.2639    1.4496
 -11.6238    2.3037    1.4858 -11.2878    2.3392    1.5077 -10.9407    2.3768    1.4963
 -10.6008    2.4268    1.4477 -10.2640    2.4711    1.3805  -9.9280    2.5177    1.2955
  -9.5999    2.5698    1.1877  -9.2780    2.6196    1.0630  -8.9649    2.6747    0.9321
  -8.6658    2.7273    0.7636  -8.3897    2.7871    0.5627  -8.1246    2.8406    0.3446
  -7.8725    2.8902    0.1135  -7.6307    2.9420   -0.1199  -7.4003    2.9861   -0.3705
  -7.1924    3.0267   -0.6404  -7.0035    3.0637   -0.9281  -6.8338    3.0948   -1.2121
  -6.6644    3.1304   -1.5021  -6.5245    3.1487   -1.8096  -6.3905    3.1719   -2.1094
  -6.2862    3.1815   -2.4185  -6.1814    3.2020   -2.7282  -6.0923    3.2075   -3.0489
  -6.0177    3.2007   -3.3719  -5.9594    3.1915   -3.6911  -5.8932    3.1888   -3.9983
  -5.8494    3.1746   -4.3227  -5.8074    3.1592   -4.6386  -5.7724    3.1394   -4.9545
  -5.7407    3.1223   -5.2666  -5.7121    3.1017   -5.5769  -5.6866    3.0816   -5.8843
  -5.6703    3.0543   -6.1917  -5.6542    3.0234   -6.4934  -5.6340    2.9975   -6.7923
  -5.6088    2.9737   -7.0849  -5.5891    2.9363   -7.3790  -5.5845    2.8950   -7.6570
  -5.5776    2.8465   -7.9305  -5.5680    2.7968   -8.2042  -5.5678    2.7326   -8.4751
  -5.5461    2.6845   -8.7376  -5.5336    2.6230   -8.9903  -5.5196    2.5558   -9.2350
  -5.5148    2.4770   -9.4649  -5.5077    2.3827   -9.6868  -5.4862    2.2871   -9.9011
  -5.4706    2.1796  -10.1013  -5.4226    2.0561  -10.2811 -14.2664    2.4264    0.2415
 -14.0159    2.4130    0.4679 -13.7626    2.3957    0.6842 -13.4967    2.4115    0.8805
 -13.2155    2.4095    1.0604 -12.9052    2.4244    1.2088 -12.5842    2.4514    1.3107
 -12.2623    2.4671    1.3989 -11.9307    2.5017    1.4739 -11.5975    2.5354    1.5100
 -11.2558    2.5665    1.5276 -10.9157    2.6046    1.5117 -10.5786    2.6500    1.4674
 -10.2408    2.6952    1.3945  -9.9122    2.7432    1.3054  -9.5861    2.7957    1.1912
  -9.2710    2.8472    1.0543  -8.9627    2.9032    0.9035  -8.6693    2.9603    0.7327
  -8.3993    3.0142    0.5275  -8.1414    3.0681    0.2984  -7.9029    3.1144    0.0543
  -7.6740    3.1582   -0.1991  -7.4459    3.2051   -0.4538  -7.2434    3.2444   -0.7263
  -7.0686    3.2728   -1.0170  -6.9032    3.3028   -1.3138  -6.7539    3.3248   -1.6115
  -6.6262    3.3440   -1.9217  -6.4944    3.3683   -2.2255  -6.3947    3.3823   -2.5435
  -6.2980    3.3940   -2.8616  -6.2213    3.3880   -3.1810  -6.1634    3.3787   -3.5048
  -6.1056    3.3621   -3.8278  -6.0500    3.3468   -4.1489  -6.0136    3.3277   -4.4711
  -5.9720    3.3174   -4.7923  -5.9399    3.2962   -5.1113  -5.9043    3.2831   -5.4282
  -5.8787    3.2622   -5.7414  -5.8552    3.2408   -6.0536  -5.8281    3.2239   -6.3596
  -5.8086    3.1959   -6.6667  -5.7821    3.1763   -6.9688  -5.7556    3.1550   -7.2681
  -5.7515    3.1059   -7.5579  -5.7453    3.0668   -7.8475  -5.7285    3.0257   -8.1283
  -5.7143    2.9830   -8.4016  -5.6977    2.9358   -8.6711  -5.6886    2.8804   -8.9344
  -5.6842    2.8174   -9.1897  -5.6749    2.7434   -9.4304  -5.6528    2.6779   -9.6751
  -5.6378    2.5851   -9.8893  -5.6125    2.4985  -10.1072  -5.5853    2.3877  -10.3007
  -5.5694    2.2595  -10.4851 -14.1812    2.6629    0.2541 -13.9458    2.6495    0.4890
 -13.7020    2.6414    0.7021 -13.4371    2.6456    0.9088 -13.1616    2.6525    1.0888
 -12.8647    2.6611    1.2333 -12.5478    2.6915    1.3439 -12.2242    2.7137    1.4285
 -11.8967    2.7382    1.4954 -11.5584    2.7670    1.5419 -11.2171    2.7976    1.5496
 -10.8791    2.8366    1.5293 -10.5440    2.8800    1.4786 -10.2172    2.9254    1.4047
  -9.8932    2.9712    1.3079  -9.5710    3.0216    1.1889  -9.2622    3.0763    1.0411
  -8.9612    3.1301    0.8850  -8.6787    3.1882    0.6979  -8.4088    3.2387    0.4857
  -8.1608    3.2876    0.2514  -7.9254    3.3350    0.0007  -7.7113    3.3756   -0.2663
  -7.4935    3.4191   -0.5297  -7.2910    3.4594   -0.8092  -7.1303    3.4807   -1.1131
  -6.9736    3.5097   -1.4125  -6.8428    3.5259   -1.7202  -6.7318    3.5355   -2.0343
  -6.6146    3.5515   -2.3471  -6.5166    3.5656   -2.6698  -6.4319    3.5624   -2.9923
  -6.3612    3.5596   -3.3170  -6.3060    3.5436   -3.6427  -6.2574    3.5204   -3.9738
  -6.2134    3.4994   -4.2998  -6.1727    3.4850   -4.6236  -6.1410    3.4662   -4.9466
  -6.1069    3.4478   -5.2698  -6.0716    3.4354   -5.5876  -6.0400    3.4232   -5.9063
  -6.0158    3.4012   -6.2213  -5.9921    3.3817   -6.5351  -5.9599    3.3690   -6.8421
  -5.9336    3.3480   -7.1465  -5.9075    3.3308   -7.4497  -5.8908    3.2958   -7.7447
  -5.8712    3.2648   -8.0365  -5.8699    3.2184   -8.3253  -5.8630    3.1705   -8.6013
  -5.8552    3.1198   -8.8705  -5.8266    3.0793   -9.1351  -5.8113    3.0220   -9.3932
  -5.8105    2.9492   -9.6352  -5.8001    2.8769   -9.8741  -5.7824    2.7907  -10.0944
  -5.7484    2.7013  -10.3112  -5.7499    2.5868  -10.5081  -5.7083    2.4724  -10.6857
 -14.1060    2.8964    0.2628 -13.8774    2.8855    0.5017 -13.6313    2.8827    0.7295
 -13.3799    2.8884    0.9236 -13.1119    2.8957    1.1129 -12.8125    2.9031    1.2614
 -12.5059    2.9321    1.3834 -12.1859    2.9531    1.4653 -11.8567    2.9758    1.5192
 -11.5209    3.0002    1.5652 -11.1823    3.0321    1.5703 -10.8433    3.0733    1.5430
 -10.5182    3.1149    1.4884 -10.1901    3.1574    1.4101  -9.8675    3.2040    1.2964
  -9.5574    3.2517    1.1779  -9.2534    3.3037    1.0305  -8.9593    3.3624    0.8649
  -8.6806    3.4070    0.6653  -8.4204    3.4596    0.4472  -8.1800    3.5036    0.2007
  -7.9581    3.5463   -0.0625  -7.7438    3.5892   -0.3301  -7.5423    3.6296   -0.6037
  -7.3569    3.6625   -0.8919  -7.1859    3.6844   -1.1972  -7.0547    3.7046   -1.5151
  -6.9377    3.7180   -1.8346  -6.8320    3.7263   -2.1525  -6.7352    3.7303   -2.4748
  -6.6478    3.7253   -2.7993  -6.5710    3.7308   -3.1215  -6.5140    3.7095   -3.4520
  -6.4622    3.6849   -3.7855  -6.4165    3.6677   -4.1109  -6.3819    3.6440   -4.4415
  -6.3413    3.6322   -4.7695  -6.3112    3.6066   -5.0986  -6.2787    3.5930   -5.4266
  -6.2445    3.5793   -5.7462  -6.2120    3.5636   -6.0671  -6.1840    3.5508   -6.3874
  -6.1492    3.5423   -6.7037  -6.1220    3.5290   -7.0178  -6.1071    3.5015   -7.3266
  -6.0833    3.4829   -7.6280  -6.0608    3.4600   -7.9284  -6.0403    3.4321   -8.2247
  -6.0147    3.4049   -8.5151  -6.0149    3.3558   -8.8002  -6.0071    3.3058   -9.0745
  -5.9893    3.2567   -9.3417  -5.9703    3.2067   -9.6002  -5.9556    3.1469   -9.8504
  -5.9329    3.0838  -10.0889  -5.9051    2.9989  -10.3097  -5.9182    2.8910  -10.5185
  -5.9047    2.7911  -10.7182  -5.8760    2.6736  -10.9011 -14.0162    3.1230    0.2709
 -13.7921    3.1267    0.5267 -13.5712    3.1251    0.7465 -13.3164    3.1251    0.9551
 -13.0517    3.1374    1.1404 -12.7694    3.1467    1.2890 -12.4674    3.1693    1.4181
 -12.1417    3.1869    1.5040 -11.8069    3.2069    1.5539 -11.4751    3.2354    1.5868
 -11.1446    3.2688    1.5885 -10.8171    3.3072    1.5608 -10.4852    3.3535    1.4966
 -10.1578    3.3916    1.4083  -9.8455    3.4369    1.2949  -9.5368    3.4835    1.1663
  -9.2457    3.5326    1.0136  -8.9546    3.5836    0.8340  -8.6828    3.6334    0.6279
  -8.4326    3.6805    0.3956  -8.2050    3.7232    0.1419  -7.9934    3.7595   -0.1295
  -7.7762    3.8040   -0.3946  -7.5942    3.8345   -0.6830  -7.4231    3.8614   -0.9810
  -7.2771    3.8724   -1.2886  -7.1527    3.8878   -1.6104  -7.0436    3.9013   -1.9334
  -6.9423    3.9058   -2.2623  -6.8550    3.8989   -2.5940  -6.7811    3.8954   -2.9228
  -6.7224    3.8740   -3.2526  -6.6642    3.8520   -3.5840  -6.6262    3.8238   -3.9161
  -6.5822    3.8078   -4.2516  -6.5467    3.7839   -4.5814  -6.5114    3.7651   -4.9120
  -6.4683    3.7610   -5.2425  -6.4391    3.7438   -5.5723  -6.4031    3.7322   -5.9023
  -6.3826    3.7048   -6.2255  -6.3491    3.6955   -6.5470  -6.3244    3.6840   -6.8680
  -6.3027    3.6696   -7.1840  -6.2780    3.6531   -7.4980  -6.2560    3.6325   -7.8075
  -6.2308    3.6203   -8.1098  -6.2074    3.5946   -8.4111  -6.1856    3.5667   -8.7092
  -6.1686    3.5307   -8.9960  -6.1507    3.4907   -9.2809  -6.1413    3.4424   -9.5498
  -6.1337    3.3872   -9.8135  -6.1102    3.3384  -10.0672  -6.0784    3.2784  -10.3071
  -6.0711    3.1892  -10.5314  -6.0651    3.1011  -10.7425  -6.0371    2.9994  -10.9358
  -6.0090    2.8965  -11.1280 -13.9171    3.3548    0.2796 -13.7157    3.3618    0.5241
 -13.4936    3.3607    0.7689 -13.2562    3.3666    0.9732 -12.9913    3.3792    1.1588
 -12.7112    3.3981    1.3203 -12.4169    3.4060    1.4494 -12.1003    3.4237    1.5325
 -11.7787    3.4444    1.5753 -11.4486    3.4734    1.6049 -11.1120    3.5067    1.6018
 -10.7824    3.5459    1.5764 -10.4574    3.5919    1.5013 -10.1351    3.6278    1.4055
  -9.8190    3.6706    1.2942  -9.5174    3.7184    1.1562  -9.2280    3.7640    0.9819
  -8.9461    3.8154    0.7916  -8.6850    3.8663    0.5830  -8.4456    3.9058    0.3418
  -8.2316    3.9461    0.0731  -8.0234    3.9759   -0.1986  -7.8245    4.0116   -0.4726
  -7.6504    4.0384   -0.7676  -7.4939    4.0629   -1.0704  -7.3613    4.0683   -1.3827
  -7.2477    4.0788   -1.7029  -7.1512    4.0817   -2.0311  -7.0565    4.0763   -2.3651
  -6.9784    4.0698   -2.6999  -6.9166    4.0549   -3.0383  -6.8659    4.0181   -3.3747
  -6.8246    3.9885   -3.7126  -6.7821    3.9721   -4.0429  -6.7422    3.9465   -4.3794
  -6.7066    3.9210   -4.7192  -6.6792    3.8954   -5.0505  -6.6526    3.8762   -5.3851
  -6.6044    3.8850   -5.7157  -6.5690    3.8701   -6.0460  -6.5458    3.8534   -6.3755
  -6.5295    3.8258   -6.7019  -6.4973    3.8258   -7.0230  -6.4738    3.8161   -7.3463
  -6.4482    3.8023   -7.6669  -6.4296    3.7829   -7.9821  -6.4040    3.7668   -8.2906
  -6.3766    3.7487   -8.5987  -6.3558    3.7262   -8.8985  -6.3295    3.6995   -9.1943
  -6.3122    3.6657   -9.4820  -6.3174    3.6075   -9.7609  -6.2944    3.5647  -10.0205
  -6.2711    3.5201  -10.2865  -6.2510    3.4544  -10.5296  -6.2236    3.3961  -10.7545
  -6.2061    3.3042  -10.9672  -6.2055    3.1925  -11.1647  -6.1568    3.0929  -11.3526
 -13.8102    3.5847    0.2861 -13.6183    3.5928    0.5332 -13.4202    3.5980    0.7780
 -13.1911    3.6115    0.9960 -12.9360    3.6245    1.1815 -12.6666    3.6399    1.3461
 -12.3655    3.6499    1.4741 -12.0549    3.6686    1.5538 -11.7303    3.6900    1.5899
 -11.4080    3.7179    1.6240 -11.0808    3.7506    1.6164 -10.7489    3.7884    1.5818
 -10.4294    3.8292    1.5064 -10.1114    3.8649    1.4122  -9.8001    3.9077    1.2945
  -9.4981    3.9562    1.1423  -9.2111    3.9989    0.9524  -8.9408    4.0491    0.7524
  -8.6871    4.0950    0.5308  -8.4601    4.1296    0.2779  -8.2593    4.1610    0.0077
  -8.0565    4.1921   -0.2626  -7.8672    4.2221   -0.5489  -7.7126    4.2430   -0.8512
  -7.5645    4.2592   -1.1626  -7.4481    4.2602   -1.4813  -7.3462    4.2629   -1.8035
  -7.2525    4.2559   -2.1354  -7.1774    4.2433   -2.4693  -7.1115    4.2257   -2.8080
  -7.0636    4.1953   -3.1499  -7.0213    4.1622   -3.4881  -6.9761    4.1398   -3.8289
  -6.9335    4.1143   -4.1663  -6.8894    4.0956   -4.5053  -6.8642    4.0625   -4.8440
  -6.8436    4.0322   -5.1808  -6.8042    4.0284   -5.5196  -6.7722    4.0145   -5.8485
  -6.7404    4.0064   -6.1835  -6.7124    3.9931   -6.5165  -6.6902    3.9784   -6.8476
  -6.6708    3.9683   -7.1778  -6.6463    3.9520   -7.5030  -6.6123    3.9519   -7.8270
  -6.5900    3.9412   -8.1505  -6.5634    3.9273   -8.4679  -6.5381    3.9074   -8.7784
  -6.5182    3.8851   -9.0885  -6.4979    3.8607   -9.3876  -6.4740    3.8379   -9.6812
  -6.4487    3.8052   -9.9622  -6.4462    3.7542  -10.2369  -6.4263    3.7056  -10.4991
  -6.3939    3.6557  -10.7512  -6.3699    3.5877  -10.9805  -6.3489    3.5046  -11.2035
  -6.3375    3.4091  -11.4049  -6.2902    3.3133  -11.5856 -13.7035    3.8075    0.2801
 -13.5309    3.8227    0.5424 -13.3489    3.8374    0.7857 -13.1397    3.8512    1.0166
 -12.8819    3.8634    1.2036 -12.6086    3.8752    1.3712 -12.3082    3.8947    1.4807
 -12.0083    3.9093    1.5668 -11.6935    3.9297    1.6114 -11.3754    3.9567    1.6361
 -11.0479    3.9901    1.6323 -10.7256    4.0262    1.5876 -10.4020    4.0708    1.5146
 -10.0928    4.1059    1.4147  -9.7795    4.1492    1.2806  -9.4808    4.1889    1.1113
  -9.2092    4.2333    0.9178  -8.9476    4.2746    0.7113  -8.7058    4.3129    0.4735
  -8.4881    4.3437    0.2188  -8.2880    4.3716   -0.0540  -8.0980    4.4045   -0.3294
  -7.9231    4.4254   -0.6257  -7.7747    4.4409   -0.9384  -7.6421    4.4520   -1.2579
  -7.5404    4.4487   -1.5841  -7.4501    4.4340   -1.9123  -7.3679    4.4256   -2.2428
  -7.2995    4.4055   -2.5780  -7.2501    4.3750   -2.9158  -7.2058    4.3438   -3.2558
  -7.1621    4.3154   -3.5982  -7.1233    4.2881   -3.9400  -7.0786    4.2628   -4.2830
  -7.0440    4.2358   -4.6256  -7.0139    4.2100   -4.9690  -6.9773    4.1960   -5.3087
  -6.9596    4.1708   -5.6410  -6.9305    4.1549   -5.9787  -6.9067    4.1426   -6.3148
  -6.8815    4.1291   -6.6521  -6.8571    4.1192   -6.9852  -6.8280    4.1173   -7.3190
  -6.8001    4.1119   -7.6516  -6.7830    4.0931   -7.9813  -6.7578    4.0827   -8.3073
  -6.7292    4.0730   -8.6333  -6.6923    4.0723   -8.9550  -6.6785    4.0492   -9.2668
  -6.6590    4.0291   -9.5768  -6.6289    4.0113   -9.8714  -6.6142    3.9755  -10.1657
  -6.5971    3.9359  -10.4469  -6.5834    3.8925  -10.7158  -6.5444    3.8537  -10.9655
  -6.5158    3.7858  -11.2121  -6.5195    3.6995  -11.4352  -6.4844    3.6186  -11.6410
  -6.4275    3.5272  -11.8236 -13.5990    4.0287    0.2845 -13.4493    4.0547    0.5497
 -13.2749    4.0742    0.8024 -13.0799    4.0893    1.0323 -12.8356    4.1038    1.2322
 -12.5510    4.1156    1.3738 -12.2609    4.1406    1.4865 -11.9627    4.1528    1.5792
 -11.6570    4.1715    1.6369 -11.3464    4.1978    1.6384 -11.0197    4.2278    1.6395
 -10.7009    4.2609    1.5933 -10.3806    4.3031    1.5249 -10.0661    4.3366    1.4058
  -9.7676    4.3848    1.2541  -9.4809    4.4156    1.0755  -9.2152    4.4620    0.8842
  -8.9601    4.4950    0.6626  -8.7281    4.5282    0.4175  -8.5139    4.5584    0.1554
  -8.3229    4.5855   -0.1237  -8.1307    4.6127   -0.4104  -7.9833    4.6234   -0.7126
  -7.8429    4.6367   -1.0274  -7.7226    4.6441   -1.3480  -7.6340    4.6307   -1.6829
  -7.5541    4.6109   -2.0148  -7.4927    4.5825   -2.3503  -7.4341    4.5568   -2.6869
  -7.3965    4.5197   -3.0246  -7.3521    4.4896   -3.3643  -7.3057    4.4627   -3.7042
  -7.2657    4.4319   -4.0495  -7.2235    4.4115   -4.3931  -7.1907    4.3824   -4.7355
  -7.1537    4.3639   -5.0775  -7.1270    4.3424   -5.4209  -7.1031    4.3262   -5.7643
  -7.0727    4.3157   -6.1000  -7.0422    4.3098   -6.4399  -7.0246    4.2898   -6.7788
  -7.0135    4.2716   -7.1190  -6.9802    4.2715   -7.4557  -6.9547    4.2603   -7.7923
  -6.9403    4.2446   -8.1286  -6.9063    4.2419   -8.4606  -6.8755    4.2386   -8.7912
  -6.8567    4.2230   -9.1178  -6.8353    4.2123   -9.4400  -6.8175    4.1884   -9.7562
  -6.7987    4.1673  -10.0647  -6.7736    4.1478  -10.3633  -6.7605    4.1117  -10.6538
  -6.7300    4.0817  -10.9322  -6.7080    4.0333  -11.1967  -6.6851    3.9715  -11.4381
  -6.6660    3.9048  -11.6743  -6.6337    3.8264  -11.8885  -6.6086    3.7123  -12.0722
 -13.4731    4.2395    0.2787 -13.3579    4.2840    0.5659 -13.1987    4.3098    0.8216
 -13.0064    4.3352    1.0543 -12.7851    4.3491    1.2459 -12.5082    4.3610    1.3882
 -12.2223    4.3784    1.5096 -11.9278    4.3963    1.6108 -11.6093    4.4123    1.6489
 -11.2986    4.4460    1.6581 -10.9912    4.4650    1.6459 -10.6654    4.4982    1.6007
 -10.3464    4.5340    1.5241 -10.0422    4.5777    1.3933  -9.7578    4.6100    1.2267
  -9.4848    4.6451    1.0478  -9.2164    4.6851    0.8431  -8.9708    4.7146    0.6081
  -8.7471    4.7442    0.3528  -8.5412    4.7689    0.0881  -8.3476    4.7973   -0.1961
  -8.1814    4.8154   -0.4926  -8.0463    4.8214   -0.8038  -7.9295    4.8221   -1.1242
  -7.8228    4.8192   -1.4505  -7.7330    4.8036   -1.7780  -7.6719    4.7743   -2.1135
  -7.6187    4.7399   -2.4505  -7.5722    4.7089   -2.7850  -7.5288    4.6780   -3.1287
  -7.4838    4.6480   -3.4698  -7.4376    4.6188   -3.8121  -7.3967    4.5911   -4.1524
  -7.3604    4.5630   -4.4964  -7.3239    4.5416   -4.8433  -7.2904    4.5204   -5.1873
  -7.2617    4.5028   -5.5311  -7.2297    4.4954   -5.8734  -7.2159    4.4742   -6.2186
  -7.1851    4.4651   -6.5610  -7.1608    4.4554   -6.9044  -7.1476    4.4354   -7.2464
  -7.1256    4.4272   -7.5884  -7.1048    4.4153   -7.9282  -7.0895    4.3964   -8.2677
  -7.0589    4.3948   -8.6060  -7.0267    4.3974   -8.9394  -7.0113    4.3818   -9.2733
  -6.9886    4.3716   -9.6017  -6.9716    4.3551   -9.9283  -6.9525    4.3362  -10.2442
  -6.9239    4.3242  -10.5579  -6.9222    4.2835  -10.8539  -6.8969    4.2533  -11.1402
  -6.8730    4.2139  -11.4179  -6.8605    4.1560  -11.6668  -6.8180    4.1058  -11.9078
  -6.8137    4.0142  -12.1274  -6.7507    3.9362  -12.3190 -13.3529    4.4649    0.2872
 -13.2733    4.5144    0.5678 -13.1248    4.5490    0.8200 -12.9467    4.5808    1.0603
 -12.7163    4.5964    1.2551 -12.4540    4.6105    1.4089 -12.1836    4.6282    1.5350
 -11.8852    4.6422    1.6419 -11.5819    4.6643    1.6564 -11.2744    4.6831    1.6638
 -10.9529    4.7040    1.6526 -10.6383    4.7372    1.6056 -10.3237    4.7718    1.5180
 -10.0267    4.8066    1.3794  -9.7445    4.8411    1.2034  -9.4792    4.8700    1.0124
  -9.2217    4.9038    0.7954  -8.9871    4.9303    0.5520  -8.7711    4.9562    0.2951
  -8.5793    4.9739    0.0161  -8.3997    4.9950   -0.2738  -8.2461    5.0115   -0.5778
  -8.1203    5.0121   -0.8928  -8.0160    5.0041   -1.2214  -7.9297    4.9884   -1.5468
  -7.8517    4.9674   -1.8801  -7.7977    4.9281   -2.2101  -7.7514    4.8954   -2.5471
  -7.7149    4.8586   -2.8895  -7.6588    4.8335   -3.2296  -7.6119    4.8027   -3.5724
  -7.5692    4.7752   -3.9154  -7.5294    4.7496   -4.2563  -7.4868    4.7250   -4.5995
  -7.4518    4.7017   -4.9427  -7.4184    4.6846   -5.2907  -7.3906    4.6680   -5.6371
  -7.3692    4.6534   -5.9821  -7.3470    4.6389   -6.3294  -7.3265    4.6217   -6.6749
  -7.3033    4.6111   -7.0213  -7.2895    4.5961   -7.3668  -7.2749    4.5772   -7.7101
  -7.2566    4.5631   -8.0568  -7.2255    4.5610   -8.3999  -7.2016    4.5532   -8.7421
  -7.1886    4.5385   -9.0813  -7.1622    4.5350   -9.4191  -7.1377    4.5285   -9.7536
  -7.1252    4.5121  -10.0880  -7.0995    4.5053  -10.4173  -7.0829    4.4842  -10.7391
  -7.0595    4.4671  -11.0492  -7.0517    4.4303  -11.3486  -7.0246    4.3984  -11.6302
  -7.0057    4.3555  -11.8959  -6.9851    4.2938  -12.1408  -6.9540    4.2303  -12.3684
  -6.9218    4.1357  -12.5648 -13.2290    4.6945    0.2849 -13.1695    4.7582    0.5671
 -13.0503    4.8016    0.8288 -12.8765    4.8265    1.0673 -12.6544    4.8502    1.2645
 -12.4046    4.8600    1.4283 -12.1250    4.8762    1.5497 -11.8456    4.8863    1.6544
 -11.5406    4.9110    1.6685 -11.2299    4.9319    1.6707 -10.9265    4.9446    1.6480
 -10.6108    4.9791    1.5958 -10.3061    5.0066    1.4936 -10.0188    5.0401    1.3521
  -9.7409    5.0651    1.1761  -9.4840    5.0929    0.9682  -9.2393    5.1164    0.7467
  -9.0108    5.1388    0.4999  -8.7992    5.1644    0.2291  -8.6230    5.1719   -0.0656
  -8.4638    5.1867   -0.3620  -8.3272    5.1954   -0.6715  -8.2081    5.1908   -0.9895
  -8.1202    5.1729   -1.3146  -8.0475    5.1483   -1.6448  -7.9801    5.1196   -1.9743
  -7.9272    5.0871   -2.3115  -7.8806    5.0521   -2.6482  -7.8359    5.0175   -2.9858
  -7.7830    4.9913   -3.3285  -7.7388    4.9627   -3.6684  -7.6979    4.9352   -4.0087
  -7.6546    4.9095   -4.3534  -7.6122    4.8875   -4.6971  -7.5766    4.8671   -5.0414
  -7.5483    4.8472   -5.3853  -7.5239    4.8294   -5.7328  -7.5053    4.8122   -6.0817
  -7.4860    4.7947   -6.4286  -7.4628    4.7808   -6.7759  -7.4457    4.7664   -7.1236
  -7.4300    4.7512   -7.4738  -7.4113    4.7374   -7.8231  -7.3914    4.7240   -8.1706
  -7.3678    4.7142   -8.5198  -7.3503    4.7055   -8.8656  -7.3320    4.6942   -9.2130
  -7.3134    4.6855   -9.5567  -7.2865    4.6839   -9.8979  -7.2557    4.6845  -10.2376
  -7.2430    4.6674  -10.5752  -7.2296    4.6535  -10.9056  -7.2079    4.6377  -11.2317
  -7.2023    4.6099  -11.5458  -7.1789    4.5850  -11.8420  -7.1446    4.5565  -12.1209
  -7.1295    4.5017  -12.3795  -7.0966    4.4440  -12.6103  -7.0501    4.3678  -12.8117
 -13.1090    4.9141    0.2764 -13.0537    4.9851    0.5520 -12.9539    5.0435    0.8273
 -12.7942    5.0781    1.0723 -12.5970    5.1077    1.2856 -12.3573    5.1194    1.4511
 -12.0895    5.1282    1.5515 -11.8122    5.1343    1.6513 -11.5094    5.1538    1.6619
 -11.2117    5.1709    1.6718 -10.8942    5.1879    1.6375 -10.5934    5.2098    1.5693
 -10.2979    5.2429    1.4655 -10.0086    5.2670    1.3148  -9.7379    5.2873    1.1401
  -9.4814    5.3122    0.9279  -9.2472    5.3288    0.6871  -9.0340    5.3483    0.4354
  -8.8351    5.3658    0.1632  -8.6735    5.3698   -0.1355  -8.5351    5.3773   -0.4431
  -8.4152    5.3726   -0.7595  -8.3119    5.3598   -1.0806  -8.2353    5.3330   -1.4091
  -8.1656    5.3057   -1.7389  -8.1131    5.2686   -2.0712  -8.0650    5.2375   -2.4041
  -8.0161    5.2017   -2.7394  -7.9653    5.1701   -3.0771  -7.9202    5.1421   -3.4174
  -7.8710    5.1162   -3.7589  -7.8278    5.0911   -4.1049  -7.7871    5.0621   -4.4460
  -7.7466    5.0431   -4.7893  -7.7094    5.0286   -5.1335  -7.6853    5.0037   -5.4770
  -7.6624    4.9841   -5.8217  -7.6435    4.9663   -6.1704  -7.6190    4.9531   -6.5211
  -7.5924    4.9439   -6.8702  -7.5691    4.9343   -7.2193  -7.5560    4.9143   -7.5690
  -7.5446    4.8964   -7.9201  -7.5282    4.8807   -8.2740  -7.5068    4.8714   -8.6259
  -7.4941    4.8556   -8.9767  -7.4677    4.8532   -9.3277  -7.4387    4.8562   -9.6784
  -7.4246    4.8426  -10.0267  -7.4162    4.8265  -10.3755  -7.3831    4.8303  -10.7196
  -7.3757    4.8104  -11.0618  -7.3542    4.8041  -11.3982  -7.3315    4.7948  -11.7262
  -7.3212    4.7728  -12.0465  -7.3045    4.7387  -12.3395  -7.2801    4.7036  -12.6066
  -7.2349    4.6564  -12.8551  -7.2031    4.5771  -13.0638 -12.9863    5.1263    0.2644
 -12.9382    5.2079    0.5369 -12.8661    5.2723    0.8030 -12.7367    5.3166    1.0475
 -12.5583    5.3509    1.2819 -12.3175    5.3812    1.4522 -12.0478    5.3902    1.5628
 -11.7663    5.3856    1.6445 -11.4717    5.4005    1.6637 -11.1622    5.4110    1.6570
 -10.8676    5.4320    1.6124 -10.5709    5.4574    1.5463 -10.2867    5.4738    1.4262
 -10.0097    5.4886    1.2678  -9.7476    5.5090    1.0788  -9.4903    5.5287    0.8815
  -9.2679    5.5418    0.6365  -9.0753    5.5510    0.3645  -8.8866    5.5593    0.0903
  -8.7421    5.5608   -0.2152  -8.6104    5.5641   -0.5238  -8.5053    5.5475   -0.8430
  -8.4186    5.5257   -1.1676  -8.3535    5.4909   -1.4966  -8.2993    5.4531   -1.8287
  -8.2500    5.4177   -2.1621  -8.1996    5.3829   -2.4971  -8.1448    5.3541   -2.8338
  -8.0996    5.3227   -3.1680  -8.0545    5.2946   -3.5057  -8.0092    5.2660   -3.8458
  -7.9617    5.2427   -4.1877  -7.9250    5.2149   -4.5312  -7.8930    5.1907   -4.8762
  -7.8543    5.1779   -5.2156  -7.8271    5.1543   -5.5630  -7.8023    5.1345   -5.9090
  -7.7810    5.1207   -6.2543  -7.7528    5.1101   -6.6035  -7.7259    5.1023   -6.9543
  -7.7072    5.0888   -7.3066  -7.6898    5.0733   -7.6574  -7.6735    5.0564   -8.0106
  -7.6624    5.0362   -8.3651  -7.6471    5.0218   -8.7214  -7.6256    5.0167   -9.0771
  -7.6129    5.0024   -9.4317  -7.5849    5.0025   -9.7852  -7.5743    4.9899  -10.1419
  -7.5504    4.9873  -10.4954  -7.5259    4.9830  -10.8464  -7.5107    4.9754  -11.1981
  -7.4938    4.9672  -11.5459  -7.4774    4.9597  -11.8883  -7.4644    4.9439  -12.2233
  -7.4488    4.9332  -12.5481  -7.4287    4.8998  -12.8356  -7.3991    4.8594  -13.0909
  -7.3637    4.7925  -13.3151 -12.8506    5.3283    0.2418 -12.8207    5.4218    0.5163
 -12.7814    5.5119    0.7790 -12.6805    5.5576    1.0423 -12.5060    5.5992    1.2654
 -12.2695    5.6267    1.4173 -12.0111    5.6432    1.5490 -11.7322    5.6385    1.6098
 -11.4299    5.6453    1.6521 -11.1354    5.6585    1.6409 -10.8450    5.6798    1.5882
 -10.5556    5.6985    1.5105 -10.2692    5.7054    1.3854 -10.0072    5.7152    1.2157
  -9.7655    5.7242    1.0141  -9.5050    5.7366    0.8171  -9.2928    5.7555    0.5692
  -9.1112    5.7536    0.2972  -8.9499    5.7508    0.0124  -8.8190    5.7471   -0.2911
  -8.7075    5.7335   -0.6088  -8.6127    5.7120   -0.9311  -8.5436    5.6775   -1.2588
  -8.4852    5.6401   -1.5889  -8.4392    5.5952   -1.9190  -8.3914    5.5566   -2.2490
  -8.3362    5.5277   -2.5846  -8.2871    5.5005   -2.9165  -8.2393    5.4708   -3.2514
  -8.1977    5.4402   -3.5873  -8.1543    5.4074   -3.9264  -8.1046    5.3865   -4.2677
  -8.0682    5.3640   -4.6090  -8.0430    5.3345   -4.9509  -8.0028    5.3208   -5.2965
  -7.9667    5.3043   -5.6383  -7.9534    5.2779   -5.9811  -7.9241    5.2726   -6.3288
  -7.8944    5.2637   -6.6762  -7.8673    5.2519   -7.0256  -7.8519    5.2367   -7.3806
  -7.8314    5.2206   -7.7360  -7.8126    5.2060   -8.0905  -7.7864    5.1999   -8.4446
  -7.7737    5.1830   -8.8029  -7.7521    5.1768   -9.1608  -7.7395    5.1659   -9.5201
  -7.7165    5.1617   -9.8798  -7.6969    5.1549  -10.2383  -7.6841    5.1445  -10.5988
  -7.6660    5.1402  -10.9579  -7.6441    5.1341  -11.3151  -7.6295    5.1309  -11.6705
  -7.6174    5.1169  -12.0251  -7.6046    5.1112  -12.3757  -7.5933    5.1021  -12.7182
  -7.5901    5.0857  -13.0511  -7.5578    5.0603  -13.3276  -7.5169    5.0158  -13.5632
 -12.7088    5.5177    0.2262 -12.7147    5.6411    0.4793 -12.7029    5.7307    0.7476
 -12.6107    5.7995    0.9982 -12.4500    5.8476    1.2079 -12.2296    5.8779    1.3820
 -11.9796    5.8888    1.5085 -11.6873    5.8858    1.5820 -11.4040    5.8941    1.6321
 -11.1110    5.9122    1.6270 -10.8183    5.9290    1.5810 -10.5361    5.9355    1.4767
 -10.2564    5.9363    1.3395  -9.9844    5.9436    1.1726  -9.7628    5.9449    0.9596
  -9.5381    5.9476    0.7460  -9.3302    5.9595    0.5007  -9.1612    5.9525    0.2170
  -9.0180    5.9407   -0.0762  -8.9065    5.9237   -0.3853  -8.8057    5.9026   -0.6976
  -8.7305    5.8669   -1.0230  -8.6739    5.8255   -1.3507  -8.6181    5.7874   -1.6811
  -8.5657    5.7497   -2.0120  -8.5258    5.7045   -2.3397  -8.4771    5.6736   -2.6685
  -8.4301    5.6439   -3.0010  -8.3843    5.6174   -3.3327  -8.3445    5.5857   -3.6653
  -8.2909    5.5567   -3.9996  -8.2541    5.5254   -4.3430  -8.2178    5.5055   -4.6844
  -8.1856    5.4833   -5.0248  -8.1534    5.4600   -5.3661  -8.1163    5.4498   -5.7097
  -8.0936    5.4329   -6.0551  -8.0708    5.4176   -6.3987  -8.0342    5.4141   -6.7476
  -8.0086    5.4008   -7.0991  -7.9851    5.3897   -7.4474  -7.9615    5.3804   -7.8007
  -7.9416    5.3643   -8.1566  -7.9088    5.3635   -8.5150  -7.8857    5.3527   -8.8726
  -7.8801    5.3359   -9.2332  -7.8593    5.3307   -9.5938  -7.8447    5.3192   -9.9551
  -7.8263    5.3130  -10.3168  -7.8051    5.3096  -10.6791  -7.7917    5.3005  -11.0447
  -7.7684    5.2999  -11.4091  -7.7626    5.2872  -11.7736  -7.7519    5.2792  -12.1370
  -7.7397    5.2724  -12.4993  -7.7293    5.2679  -12.8591  -7.7182    5.2629  -13.2124
  -7.7102    5.2606  -13.5559  -7.6809    5.2211  -13.8140 -12.5559    5.7208    0.1932
 -12.6191    5.8470    0.4375 -12.6116    5.9514    0.6856 -12.5304    6.0295    0.9258
 -12.3823    6.0881    1.1428 -12.1943    6.1216    1.3297 -11.9474    6.1381    1.4838
 -11.6714    6.1350    1.5586 -11.3863    6.1529    1.6077 -11.1006    6.1632    1.5929
 -10.8055    6.1722    1.5453 -10.5151    6.1721    1.4491 -10.2392    6.1675    1.3069
  -9.9801    6.1681    1.1289  -9.7550    6.1667    0.9042  -9.5611    6.1596    0.6560
  -9.3672    6.1607    0.4093  -9.2185    6.1473    0.1250  -9.0911    6.1270   -0.1714
  -8.9954    6.0996   -0.4813  -8.9143    6.0623   -0.7945  -8.8521    6.0190   -1.1182
  -8.7968    5.9775   -1.4456  -8.7447    5.9409   -1.7713  -8.6979    5.8994   -2.0973
  -8.6556    5.8597   -2.4286  -8.6113    5.8245   -2.7561  -8.5676    5.7944   -3.0848
  -8.5310    5.7631   -3.4196  -8.4856    5.7321   -3.7534  -8.4401    5.6957   -4.0770
  -8.4017    5.6695   -4.4123  -8.3682    5.6461   -4.7531  -8.3276    5.6319   -5.0943
  -8.2896    5.6176   -5.4301  -8.2591    5.6035   -5.7714  -8.2197    5.5978   -6.1137
  -8.1966    5.5816   -6.4587  -8.1678    5.5710   -6.8040  -8.1421    5.5586   -7.1534
  -8.1159    5.5496   -7.5066  -8.0854    5.5434   -7.8605  -8.0647    5.5280   -8.2132
  -8.0347    5.5229   -8.5678  -8.0148    5.5128   -8.9248  -7.9964    5.4997   -9.2833
  -7.9691    5.4996   -9.6446  -7.9626    5.4842  -10.0098  -7.9383    5.4820  -10.3766
  -7.9292    5.4688  -10.7424  -7.9100    5.4641  -11.1083  -7.9003    5.4540  -11.4783
  -7.8907    5.4444  -11.8492  -7.8829    5.4351  -12.2210  -7.8618    5.4380  -12.5912
  -7.8573    5.4311  -12.9630  -7.8484    5.4294  -13.3336  -7.8402    5.4217  -13.7001
  -7.8388    5.4298  -14.0600 -12.4172    5.9073    0.1539 -12.5057    6.0513    0.3654
 -12.5011    6.1651    0.6118 -12.4567    6.2670    0.8497 -12.3313    6.3313    1.0713
 -12.1529    6.3680    1.2806 -11.9232    6.3815    1.4262 -11.6585    6.3894    1.5299
 -11.3756    6.4005    1.5643 -11.0800    6.4091    1.5606 -10.7870    6.4099    1.5141
 -10.5016    6.4071    1.4108 -10.2370    6.3930    1.2554  -9.9836    6.3901    1.0705
  -9.7599    6.3867    0.8494  -9.5856    6.3724    0.5934  -9.4227    6.3560    0.3257
  -9.2868    6.3336    0.0335  -9.1689    6.3078   -0.2668  -9.0845    6.2673   -0.5823
  -9.0189    6.2246   -0.9012  -8.9711    6.1731   -1.2227  -8.9218    6.1299   -1.5412
  -8.8766    6.0883   -1.8652  -8.8326    6.0452   -2.1901  -8.7953    6.0034   -2.5171
  -8.7554    5.9641   -2.8402  -8.7191    5.9317   -3.1669  -8.6786    5.9036   -3.4960
  -8.6302    5.8793   -3.8255  -8.5845    5.8456   -4.1549  -8.5398    5.8215   -4.4814
  -8.5011    5.8061   -4.8183  -8.4599    5.7923   -5.1530  -8.4206    5.7824   -5.4896
  -8.3847    5.7695   -5.8288  -8.3516    5.7573   -6.1680  -8.3294    5.7406   -6.5109
  -8.3000    5.7325   -6.8558  -8.2708    5.7207   -7.1998  -8.2434    5.7117   -7.5503
  -8.2192    5.6993   -7.9028  -8.1909    5.6881   -8.2581  -8.1569    5.6819   -8.6104
  -8.1507    5.6652   -8.9650  -8.1226    5.6590   -9.3257  -8.0959    5.6575   -9.6851
  -8.0813    5.6467  -10.0473  -8.0657    5.6355  -10.4105  -8.0482    5.6304  -10.7781
  -8.0304    5.6229  -11.1474  -8.0285    5.6096  -11.5167  -8.0195    5.5979  -11.8887
  -8.0002    5.5973  -12.2633  -7.9827    5.5986  -12.6398  -7.9802    5.5908  -13.0181
  -7.9653    5.5941  -13.3992  -7.9520    5.5967  -13.7829  -7.9494    5.5891  -14.1653
 -12.2590    6.0825    0.1208 -12.3649    6.2455    0.3003 -12.3867    6.3749    0.5207
 -12.3715    6.4903    0.7490 -12.2730    6.5632    0.9832 -12.1178    6.6075    1.1996
 -11.8889    6.6264    1.3510 -11.6505    6.6398    1.4837 -11.3640    6.6422    1.5247
 -11.0660    6.6464    1.5324 -10.7711    6.6452    1.4758 -10.5022    6.6319    1.3390
 -10.2464    6.6193    1.1849 -10.0109    6.6051    0.9969  -9.7918    6.5993    0.7740
  -9.6174    6.5791    0.5131  -9.4647    6.5522    0.2290  -9.3530    6.5183   -0.0660
  -9.2664    6.4697   -0.3727  -9.1891    6.4278   -0.6852  -9.1480    6.3692   -1.0021
  -9.1056    6.3167   -1.3207  -9.0577    6.2751   -1.6413  -9.0042    6.2382   -1.9598
  -8.9667    6.1947   -2.2837  -8.9334    6.1500   -2.6044  -8.8899    6.1205   -2.9266
  -8.8462    6.0910   -3.2498  -8.8060    6.0615   -3.5759  -8.7542    6.0393   -3.9009
  -8.7157    6.0081   -4.2225  -8.6791    5.9794   -4.5483  -8.6342    5.9694   -4.8787
  -8.5948    5.9548   -5.2106  -8.5571    5.9415   -5.5440  -8.5223    5.9281   -5.8797
  -8.4874    5.9147   -6.2167  -8.4630    5.9013   -6.5555  -8.4313    5.8957   -6.8986
  -8.4006    5.8835   -7.2417  -8.3755    5.8701   -7.5854  -8.3489    5.8581   -7.9362
  -8.3238    5.8411   -8.2908  -8.2992    5.8302   -8.6420  -8.2765    5.8225   -8.9965
  -8.2493    5.8178   -9.3501  -8.2300    5.8089   -9.7079  -8.2060    5.8071  -10.0668
  -8.1872    5.7987  -10.4275  -8.1627    5.7945  -10.7898  -8.1555    5.7833  -11.1545
  -8.1480    5.7687  -11.5196  -8.1390    5.7606  -11.8878  -8.1151    5.7627  -12.2566
  -8.0879    5.7688  -12.6264  -8.0819    5.7656  -12.9937  -8.0666    5.7686  -13.3630
  -8.0532    5.7759  -13.7275  -8.0356    5.7675  -14.0828 -12.0807    6.2610    0.0819
 -12.1916    6.4261    0.2323 -12.2616    6.5837    0.4149 -12.2688    6.7024    0.6414
 -12.1958    6.7886    0.8793 -12.0588    6.8424    1.0965 -11.8701    6.8758    1.2739
 -11.6296    6.8872    1.3963 -11.3639    6.8816    1.4665 -11.0752    6.8789    1.4840
 -10.7784    6.8727    1.4214 -10.5031    6.8579    1.2837 -10.2425    6.8475    1.1269
 -10.0208    6.8227    0.9213  -9.8203    6.8064    0.6806  -9.6592    6.7739    0.4139
  -9.5187    6.7411    0.1329  -9.4188    6.7015   -0.1676  -9.3458    6.6467   -0.4668
  -9.2925    6.5948   -0.7834  -9.2536    6.5330   -1.0994  -9.2148    6.4811   -1.4160
  -9.1754    6.4411   -1.7313  -9.1309    6.3968   -2.0429  -9.0944    6.3534   -2.3588
  -9.0576    6.3171   -2.6810  -9.0235    6.2785   -3.0001  -8.9753    6.2520   -3.3190
  -8.9287    6.2234   -3.6415  -8.8858    6.1998   -3.9653  -8.8481    6.1748   -4.2887
  -8.8142    6.1421   -4.6091  -8.7711    6.1301   -4.9395  -8.7334    6.1153   -5.2689
  -8.6969    6.0997   -5.5993  -8.6620    6.0859   -5.9290  -8.6287    6.0725   -6.2608
  -8.5980    6.0625   -6.5977  -8.5690    6.0507   -6.9384  -8.5358    6.0433   -7.2800
  -8.5050    6.0297   -7.6254  -8.4745    6.0177   -7.9742  -8.4509    6.0028   -8.3189
  -8.4198    5.9964   -8.6633  -8.3917    5.9913   -9.0122  -8.3693    5.9850   -9.3634
  -8.3438    5.9799   -9.7152  -8.3227    5.9729  -10.0703  -8.3110    5.9604  -10.4276
  -8.2988    5.9505  -10.7824  -8.2751    5.9447  -11.1389  -8.2525    5.9428  -11.4992
  -8.2393    5.9348  -11.8595  -8.2237    5.9337  -12.2191  -8.2012    5.9368  -12.5763
  -8.1817    5.9463  -12.9317  -8.1621    5.9582  -13.2789  -8.1391    5.9659  -13.6136
  -8.1214    6.0202  -13.8681 -11.8921    6.4377    0.0269 -12.0303    6.6141    0.1392
 -12.1158    6.7744    0.3067 -12.1454    6.9060    0.5162 -12.1133    7.0027    0.7467
 -12.0107    7.0753    0.9700 -11.8575    7.1250    1.1723 -11.6290    7.1271    1.3045
 -11.3636    7.1248    1.3999 -11.0796    7.1072    1.4143 -10.8025    7.0885    1.3486
 -10.5313    7.0691    1.2198 -10.2582    7.0602    1.0573 -10.0471    7.0334    0.8282
  -9.8701    6.9970    0.5848  -9.7128    6.9594    0.3111  -9.5762    6.9268    0.0252
  -9.4806    6.8835   -0.2740  -9.4192    6.8288   -0.5787  -9.3759    6.7662   -0.8855
  -9.3512    6.7066   -1.1982  -9.3279    6.6480   -1.5053  -9.2844    6.6131   -1.8214
  -9.2422    6.5703   -2.1303  -9.2076    6.5258   -2.4420  -9.1714    6.4894   -2.7578
  -9.1346    6.4536   -3.0784  -9.0985    6.4146   -3.3988  -9.0477    6.3920   -3.7146
  -9.0099    6.3673   -4.0314  -8.9778    6.3432   -4.3492  -8.9463    6.3120   -4.6724
  -8.9013    6.2995   -4.9907  -8.8674    6.2804   -5.3177  -8.8327    6.2661   -5.6452
  -8.8021    6.2461   -5.9750  -8.7711    6.2329   -6.3039  -8.7358    6.2244   -6.6320
  -8.7022    6.2117   -6.9677  -8.6704    6.2017   -7.3088  -8.6356    6.1930   -7.6468
  -8.6027    6.1817   -7.9859  -8.5739    6.1713   -8.3272  -8.5461    6.1618   -8.6696
  -8.5170    6.1601   -9.0125  -8.4934    6.1528   -9.3585  -8.4683    6.1452   -9.7064
  -8.4424    6.1397  -10.0572  -8.4275    6.1309  -10.4067  -8.4106    6.1213  -10.7571
  -8.3841    6.1183  -11.1062  -8.3558    6.1209  -11.4554  -8.3422    6.1151  -11.8055
  -8.3218    6.1159  -12.1499  -8.2976    6.1224  -12.4934  -8.2675    6.1400  -12.8281
  -8.2455    6.1597  -13.1509  -8.2336    6.1985  -13.4255  -8.1733    6.2707  -13.6537
 -11.6941    6.6043    0.0065 -11.8501    6.7973    0.0605 -11.9588    6.9656    0.1953
 -12.0239    7.1110    0.3875 -12.0271    7.2219    0.6089 -11.9727    7.3101    0.8304
 -11.8444    7.3600    1.0445 -11.6324    7.3673    1.2145 -11.3805    7.3522    1.3147
 -11.1034    7.3367    1.3375 -10.8299    7.3012    1.2634 -10.5610    7.2679    1.1332
 -10.3130    7.2479    0.9553 -10.1129    7.2137    0.7198  -9.9503    7.1583    0.4683
  -9.7975    7.1291    0.1997  -9.6820    7.0788   -0.0902  -9.5685    7.0563   -0.3848
  -9.5063    7.0075   -0.6875  -9.4715    6.9419   -0.9871  -9.4572    6.8766   -1.2940
  -9.4290    6.8222   -1.5973  -9.3801    6.7920   -1.9053  -9.3397    6.7557   -2.2155
  -9.3077    6.7106   -2.5220  -9.2719    6.6718   -2.8335  -9.2438    6.6273   -3.1507
  -9.2056    6.5938   -3.4689  -9.1624    6.5715   -3.7761  -9.1252    6.5503   -4.0845
  -9.0929    6.5243   -4.3998  -9.0622    6.4976   -4.7162  -9.0302    6.4716   -5.0404
  -9.0011    6.4527   -5.3640  -8.9618    6.4387   -5.6851  -8.9230    6.4236   -6.0093
  -8.8936    6.4089   -6.3388  -8.8640    6.3965   -6.6697  -8.8295    6.3803   -6.9985
  -8.7942    6.3709   -7.3296  -8.7558    6.3667   -7.6635  -8.7245    6.3541   -8.0001
  -8.6975    6.3420   -8.3367  -8.6679    6.3329   -8.6759  -8.6435    6.3318   -9.0157
  -8.6136    6.3276   -9.3538  -8.5925    6.3157   -9.6930  -8.5655    6.3080  -10.0319
  -8.5355    6.3072  -10.3747  -8.5071    6.3051  -10.7167  -8.4922    6.2956  -11.0576
  -8.4624    6.3008  -11.3937  -8.4452    6.3002  -11.7315  -8.4296    6.2984  -12.0651
  -8.4009    6.3121  -12.3899  -8.3566    6.3404  -12.7017  -8.3285    6.3790  -12.9860
  -8.3050    6.4353  -13.2459  -8.2346    6.5155  -13.4688 -11.4938    6.7689   -0.0153
 -11.6419    6.9633   -0.0005 -11.7836    7.1462    0.0953 -11.8868    7.3057    0.2542
 -11.9239    7.4356    0.4601 -11.8956    7.5348    0.6770 -11.7976    7.5886    0.9050
 -11.6299    7.6025    1.0972 -11.4094    7.5931    1.2381 -11.1336    7.5524    1.2445
 -10.8562    7.5010    1.1641 -10.6152    7.4478    1.0243 -10.4029    7.3915    0.8184
 -10.1967    7.3643    0.5987 -10.0701    7.2782    0.3305  -9.9371    7.2353    0.0563
  -9.8154    7.2026   -0.2221  -9.7021    7.1943   -0.5048  -9.6244    7.1637   -0.7978
  -9.5852    7.1029   -1.0942  -9.5651    7.0465   -1.3918  -9.5230    7.0068   -1.6882
  -9.4740    6.9750   -1.9877  -9.4421    6.9394   -2.2945  -9.4019    6.9043   -2.5982
  -9.3667    6.8607   -2.8988  -9.3400    6.8122   -3.2099  -9.2980    6.7869   -3.5200
  -9.2577    6.7662   -3.8323  -9.2309    6.7396   -4.1457  -9.2123    6.7075   -4.4554
  -9.1734    6.6858   -4.7654  -9.1422    6.6610   -5.0786  -9.1210    6.6348   -5.3973
  -9.0810    6.6195   -5.7230  -9.0409    6.6068   -6.0453  -9.0183    6.5833   -6.3674
  -8.9875    6.5716   -6.6963  -8.9567    6.5513   -7.0276  -8.9263    6.5352   -7.3597
  -8.8888    6.5334   -7.6917  -8.8537    6.5265   -8.0202  -8.8209    6.5194   -8.3477
  -8.7815    6.5188   -8.6736  -8.7575    6.5170   -9.0003  -8.7363    6.5108   -9.3309
  -8.7062    6.4969   -9.6627  -8.6785    6.4861   -9.9987  -8.6583    6.4810  -10.3302
  -8.6278    6.4776  -10.6632  -8.6003    6.4774  -10.9978  -8.5630    6.4885  -11.3272
  -8.5259    6.4993  -11.6523  -8.5092    6.5021  -11.9738  -8.4747    6.5215  -12.2789
  -8.4426    6.5543  -12.5692  -8.3962    6.6045  -12.8392  -8.3599    6.6698  -13.0925
  -8.2850    6.7626  -13.3090 -11.2895    6.9269   -0.0712 -11.4482    7.1282   -0.0534
 -11.5936    7.3227    0.0038 -11.7159    7.4918    0.1299 -11.7849    7.6355    0.3118
 -11.7854    7.7492    0.5204 -11.7283    7.8138    0.7491 -11.6192    7.8490    0.9788
 -11.4359    7.8408    1.1636 -11.1621    7.7760    1.1561 -10.9044    7.7018    1.0702
 -10.6698    7.6264    0.9138 -10.4752    7.5503    0.7057 -10.2882    7.4975    0.4675
 -10.1905    7.3952    0.1893 -10.0708    7.3197   -0.0968  -9.9546    7.3187   -0.3574
  -9.8457    7.3209   -0.6335  -9.7740    7.2928   -0.9172  -9.7162    7.2588   -1.1980
  -9.6558    7.2345   -1.4855  -9.6153    7.1905   -1.7768  -9.5992    7.1437   -2.0723
  -9.5628    7.1108   -2.3719  -9.5255    7.0765   -2.6767  -9.4655    7.0505   -2.9779
  -9.4312    7.0024   -3.2734  -9.3968    6.9793   -3.5805  -9.3672    6.9509   -3.8857
  -9.3494    6.9236   -4.1962  -9.3399    6.8887   -4.5028  -9.3159    6.8529   -4.8125
  -9.2796    6.8341   -5.1225  -9.2541    6.8045   -5.4439  -9.2202    6.7855   -5.7623
  -9.1753    6.7782   -6.0795  -9.1568    6.7479   -6.4006  -9.1308    6.7274   -6.7256
  -9.1197    6.6917   -7.0517  -9.0803    6.6834   -7.3767  -9.0402    6.6867   -7.7032
  -9.0016    6.6890   -8.0288  -8.9546    6.6958   -8.3487  -8.9192    6.6944   -8.6671
  -8.8863    6.6990   -8.9883  -8.8673    6.6886   -9.3100  -8.8392    6.6692   -9.6366
  -8.8022    6.6602   -9.9669  -8.7759    6.6588  -10.2972  -8.7356    6.6611  -10.6227
  -8.6908    6.6708  -10.9441  -8.6517    6.6829  -11.2637  -8.6200    6.6950  -11.5808
  -8.5846    6.7153  -11.8850  -8.5592    6.7339  -12.1815  -8.5141    6.7800  -12.4542
  -8.4719    6.8343  -12.7110  -8.4177    6.8992  -12.9596  -8.3640    6.9927  -13.1851
 -11.0791    7.0752   -0.0880 -11.2338    7.2906   -0.0726 -11.3877    7.4877   -0.0778
 -11.5147    7.6666    0.0373 -11.6135    7.8324    0.1771 -11.6592    7.9615    0.3791
 -11.6393    8.0441    0.6080 -11.5850    8.0886    0.8517 -11.4229    8.0799    1.0641
 -11.1823    7.9968    1.0811 -10.9404    7.8974    0.9548 -10.7273    7.7945    0.8034
 -10.5427    7.7111    0.5949 -10.4329    7.5873    0.3394 -10.3242    7.5088    0.0770
 -10.2008    7.4556   -0.2113 -10.0935    7.4356   -0.4846 -10.0223    7.4161   -0.7603
  -9.9483    7.4060   -1.0297  -9.8818    7.3912   -1.3051  -9.8018    7.3868   -1.5828
  -9.7523    7.3579   -1.8663  -9.7073    7.3283   -2.1564  -9.6833    7.2858   -2.4488
  -9.6393    7.2562   -2.7474  -9.5939    7.2227   -3.0421  -9.5713    7.1699   -3.3401
  -9.5324    7.1449   -3.6365  -9.4903    7.1333   -3.9396  -9.4761    7.1022   -4.2448
  -9.4708    7.0631   -4.5564  -9.4445    7.0363   -4.8631  -9.4121    7.0064   -5.1678
  -9.3985    6.9679   -5.4839  -9.3686    6.9469   -5.8033  -9.3391    6.9195   -6.1131
  -9.3203    6.8903   -6.4290  -9.2892    6.8751   -6.7497  -9.2515    6.8645   -7.0731
  -9.2180    6.8492   -7.3940  -9.1972    6.8393   -7.7155  -9.1620    6.8417   -8.0350
  -9.1212    6.8495   -8.3490  -9.0803    6.8554   -8.6600  -9.0455    6.8630   -8.9693
  -9.0165    6.8507   -9.2899  -8.9805    6.8384   -9.6161  -8.9310    6.8360   -9.9343
  -8.8924    6.8382  -10.2588  -8.8487    6.8448  -10.5827  -8.8105    6.8519  -10.9004
  -8.7609    6.8745  -11.2061  -8.7134    6.8975  -11.5064  -8.6667    6.9263  -11.7983
  -8.6414    6.9547  -12.0840  -8.5828    7.0045  -12.3469  -8.5393    7.0688  -12.6016
  -8.4846    7.1264  -12.8471  -8.4309    7.2205  -13.0760 -10.8758    7.2274   -0.0925
 -11.0259    7.4351   -0.1643 -11.1837    7.6510   -0.1451 -11.3126    7.8458   -0.0538
 -11.4350    8.0207    0.0776 -11.5102    8.1727    0.2558 -11.5429    8.2757    0.4795
 -11.5178    8.3275    0.7226 -11.3898    8.3171    0.9456 -11.1548    8.2153    0.9977
 -10.9454    8.0831    0.8638 -10.8023    7.9449    0.6651 -10.6393    7.8415    0.4665
 -10.4990    7.7504    0.2354 -10.4164    7.6705   -0.0279 -10.3144    7.6228   -0.3110
 -10.2197    7.6004   -0.5840 -10.1314    7.5975   -0.8510 -10.0706    7.5859   -1.1189
 -10.0130    7.5655   -1.3914  -9.9360    7.5588   -1.6543  -9.8635    7.5443   -1.9360
  -9.8537    7.4917   -2.2214  -9.8227    7.4489   -2.5122  -9.7755    7.4266   -2.8048
  -9.7514    7.3747   -3.0983  -9.7073    7.3412   -3.3889  -9.6682    7.3177   -3.6881
  -9.6536    7.2753   -3.9899  -9.6318    7.2577   -4.2969  -9.6218    7.2239   -4.6000
  -9.6042    7.1916   -4.9063  -9.5669    7.1654   -5.2131  -9.5445    7.1313   -5.5189
  -9.4996    7.1172   -5.8332  -9.4825    7.0883   -6.1498  -9.4433    7.0640   -6.4631
  -9.4229    7.0489   -6.7774  -9.3911    7.0290   -7.0889  -9.3625    7.0177   -7.4039
  -9.3333    7.0100   -7.7154  -9.3114    7.0078   -8.0346  -9.2935    7.0036   -8.3495
  -9.2532    7.0121   -8.6563  -9.2204    7.0151   -8.9641  -9.1621    7.0207   -9.2736
  -9.1106    7.0176   -9.5887  -9.0714    7.0023   -9.9130  -9.0275    7.0053  -10.2280
  -8.9861    7.0190  -10.5440  -8.9281    7.0391  -10.8486  -8.8672    7.0713  -11.1427
  -8.8260    7.0964  -11.4378  -8.7807    7.1318  -11.7197  -8.7215    7.1714  -11.9866
  -8.6952    7.2223  -12.2543  -8.6558    7.2717  -12.5239  -8.6244    7.3450  -12.7750
  -8.5408    7.4281  -13.0042 -10.6667    7.3686   -0.1161 -10.8174    7.5926   -0.2030
 -10.9711    7.8088   -0.1897 -11.1062    8.0242   -0.1121 -11.2359    8.2075   -0.0100
 -11.3308    8.3663    0.1569 -11.3946    8.4920    0.3634 -11.4022    8.5598    0.5982
 -11.3130    8.5505    0.8253 -11.1044    8.4280    0.9019 -10.9133    8.2665    0.8145
 -10.8455    8.1252    0.5514 -10.6807    8.0160    0.3543 -10.5369    7.9317    0.1309
 -10.3750    7.8770   -0.0865 -10.3131    7.8393   -0.3788 -10.2675    7.8145   -0.6433
 -10.2083    7.8025   -0.9061 -10.1531    7.7919   -1.1803 -10.1065    7.7778   -1.4537
 -10.0534    7.7464   -1.7249 -10.0126    7.7123   -2.0006  -9.9840    7.6647   -2.2826
  -9.9350    7.6429   -2.5698  -9.8932    7.6044   -2.8573  -9.8510    7.5677   -3.1489
  -9.8162    7.5276   -3.4492  -9.7994    7.4862   -3.7460  -9.7702    7.4641   -4.0451
  -9.7681    7.4270   -4.3419  -9.7428    7.4071   -4.6520  -9.7170    7.3740   -4.9554
  -9.6894    7.3480   -5.2583  -9.6569    7.3184   -5.5600  -9.6265    7.2976   -5.8614
  -9.5994    7.2644   -6.1750  -9.5726    7.2463   -6.4813  -9.5477    7.2293   -6.7881
  -9.5243    7.2107   -7.0980  -9.5012    7.1898   -7.4058  -9.4659    7.1838   -7.7224
  -9.4415    7.1826   -8.0330  -9.4321    7.1864   -8.3450  -9.4162    7.1790   -8.6571
  -9.3776    7.1837   -8.9655  -9.2958    7.2013   -9.2693  -9.2491    7.1893   -9.5762
  -9.1942    7.1876   -9.8807  -9.1486    7.1885  -10.1892  -9.1018    7.2050  -10.4931
  -9.0560    7.2291  -10.7940  -8.9959    7.2574  -11.0887  -8.9556    7.2872  -11.3785
  -8.9144    7.3278  -11.6555  -8.8515    7.3809  -11.9246  -8.8032    7.4213  -12.1907
  -8.7443    7.4897  -12.4495  -8.7244    7.5564  -12.7200  -8.6570    7.6516  -12.9495
 -10.4565    7.5023   -0.1303 -10.5972    7.7336   -0.2221 -10.7650    7.9699   -0.2135
 -10.8867    8.1893   -0.1623 -11.0256    8.3878   -0.0762 -11.1348    8.5503    0.0765
 -11.2011    8.6831    0.2722 -11.2267    8.7720    0.4853 -11.1763    8.7678    0.7148
 -11.0029    8.6295    0.8143 -10.8338    8.4274    0.7605 -10.7452    8.3059    0.5275
 -10.6195    8.2170    0.3094 -10.4776    8.1321    0.0875 -10.3674    8.0917   -0.1371
 -10.3061    8.0658   -0.4197 -10.2554    8.0437   -0.6783 -10.2310    8.0318   -0.9562
 -10.2007    8.0172   -1.2296 -10.1775    7.9905   -1.5080 -10.1520    7.9521   -1.7902
 -10.0961    7.9107   -2.0661 -10.0402    7.8856   -2.3481  -9.9991    7.8468   -2.6284
  -9.9511    7.8188   -2.9142  -9.9070    7.7749   -3.1991  -9.8756    7.7368   -3.4873
  -9.8440    7.7002   -3.7840  -9.8149    7.6746   -4.0796  -9.8020    7.6451   -4.3698
  -9.7773    7.6172   -4.6722  -9.7700    7.5871   -4.9795  -9.7321    7.5570   -5.2815
  -9.7007    7.5356   -5.5829  -9.6692    7.5072   -5.8880  -9.6209    7.4839   -6.1865
  -9.6024    7.4615   -6.4902  -9.5774    7.4463   -6.7923  -9.5518    7.4284   -7.0994
  -9.5351    7.4049   -7.4074  -9.5354    7.3915   -7.7154  -9.5338    7.3861   -8.0255
  -9.5222    7.3901   -8.3370  -9.5003    7.3879   -8.6490  -9.4637    7.3889   -8.9543
  -9.4133    7.3909   -9.2556  -9.3546    7.3915   -9.5545  -9.2713    7.3922   -9.8521
  -9.2038    7.4005  -10.1538  -9.1623    7.4177  -10.4490  -9.1119    7.4438  -10.7385
  -9.0693    7.4677  -11.0304  -9.0370    7.5025  -11.3155  -8.9928    7.5476  -11.5923
  -8.9234    7.5958  -11.8588  -8.8596    7.6512  -12.1279  -8.7896    7.7038  -12.3887
  -8.7409    7.7853  -12.6391  -8.6974    7.8806  -12.8877 -10.2123    7.6776   -0.1489
 -10.4312    7.8828   -0.2471 -10.5386    8.1300   -0.2639 -10.6708    8.3539   -0.2174
 -10.7985    8.5512   -0.1204 -10.9045    8.7227    0.0317 -10.9659    8.8477    0.2240
 -11.0039    8.9580    0.4200 -10.9758    8.9447    0.6436 -10.8395    8.7875    0.7744
 -10.7000    8.5765    0.7400 -10.5899    8.4436    0.5421 -10.4723    8.3797    0.3079
 -10.3270    8.2839    0.1016 -10.2228    8.2582   -0.1342 -10.1522    8.2285   -0.4070
 -10.1122    8.2213   -0.6798 -10.1190    8.2431   -0.9649 -10.1183    8.2362   -1.2452
 -10.0884    8.1973   -1.5283 -10.0471    8.1573   -1.8051 -10.0013    8.1234   -2.0809
  -9.9737    8.0989   -2.3650  -9.9416    8.0713   -2.6532  -9.8958    8.0348   -2.9376
  -9.8709    7.9994   -3.2215  -9.8371    7.9525   -3.5100  -9.7859    7.9154   -3.8047
  -9.7537    7.8856   -4.0945  -9.7407    7.8600   -4.3928  -9.7156    7.8237   -4.6926
  -9.6939    7.7939   -4.9941  -9.6663    7.7689   -5.2988  -9.6237    7.7443   -5.5982
  -9.5815    7.7187   -5.8909  -9.5514    7.6893   -6.1884  -9.5271    7.6717   -6.4942
  -9.5080    7.6565   -6.8015  -9.4864    7.6374   -7.1043  -9.4598    7.6158   -7.4059
  -9.4489    7.5997   -7.7085  -9.4412    7.5902   -8.0103  -9.4367    7.5922   -8.3162
  -9.4182    7.5925   -8.6225  -9.3851    7.5961   -8.9277  -9.3498    7.6057   -9.2305
  -9.2972    7.6062   -9.5243  -9.2471    7.6108   -9.8202  -9.1892    7.6220  -10.1077
  -9.1378    7.6401  -10.3953  -9.0912    7.6640  -10.6804  -9.0253    7.6821  -10.9645
  -8.9672    7.7135  -11.2431  -8.9337    7.7641  -11.5133  -8.8853    7.8162  -11.7818
  -8.8246    7.8700  -12.0460  -8.7499    7.9276  -12.3076  -8.6701    7.9945  -12.5696
  -8.5777    8.0810  -12.8156 -10.0317    7.7850   -0.1588 -10.1650    8.0260   -0.2591
 -10.3309    8.2730   -0.3034 -10.4348    8.5052   -0.2391 -10.5507    8.6914   -0.1156
 -10.6500    8.8636    0.0349 -10.7239    9.0132    0.2080 -10.7447    9.1047    0.4241
 -10.7404    9.0855    0.6550 -10.6428    8.9014    0.7886 -10.5240    8.6740    0.7590
 -10.4102    8.5217    0.5904 -10.2857    8.4903    0.3521 -10.1706    8.4441    0.1008
 -10.0333    8.3757   -0.1236  -9.9679    8.3650   -0.3902  -9.9415    8.3663   -0.6843
  -9.9207    8.3655   -0.9707  -9.9032    8.3305   -1.2379  -9.8778    8.2859   -1.5087
  -9.8382    8.2518   -1.7859  -9.7923    8.2215   -2.0659  -9.7594    8.1672   -2.3490
  -9.7263    8.1406   -2.6326  -9.6957    8.1426   -2.9279  -9.6740    8.1142   -3.2179
  -9.6354    8.0556   -3.5010  -9.5949    8.0232   -3.7915  -9.5629    7.9936   -4.0954
  -9.5408    7.9546   -4.3923  -9.5203    7.9298   -4.6900  -9.4954    7.8928   -4.9845
  -9.4563    7.8494   -5.2810  -9.4196    7.8447   -5.5746  -9.3937    7.8423   -5.8757
  -9.3621    7.8089   -6.1761  -9.3462    7.7940   -6.4811  -9.3270    7.7802   -6.7887
  -9.3061    7.7696   -7.0983  -9.2876    7.7534   -7.4028  -9.2595    7.7243   -7.7026
  -9.2396    7.6918   -8.0008  -9.2302    7.6764   -8.3007  -9.2144    7.6767   -8.6021
  -9.1857    7.6976   -8.9004  -9.1535    7.7086   -9.1944  -9.1092    7.7248   -9.4843
  -9.0662    7.7414   -9.7730  -9.0258    7.7676  -10.0607  -8.9711    7.7897  -10.3452
  -8.9187    7.8019  -10.6245  -8.8634    7.8318  -10.9010  -8.8128    7.8744  -11.1724
  -8.7721    7.9227  -11.4399  -8.7192    7.9672  -11.7018  -8.6439    7.9991  -11.9625
  -8.5618    8.0340  -12.2257  -8.4807    8.1022  -12.4843  -8.4005    8.1982  -12.7269
  -9.8142    7.8976   -0.1418  -9.9449    8.1522   -0.2581 -10.0961    8.4221   -0.3054
 -10.1855    8.6358   -0.2153 -10.2950    8.8295   -0.1014 -10.3887    8.9693    0.0807
 -10.4514    9.1200    0.2656 -10.4788    9.2051    0.4893 -10.4874    9.1763    0.7245
 -10.4302    8.9608    0.8499 -10.3277    8.7114    0.8082 -10.2080    8.5552    0.6323
 -10.0793    8.5127    0.3823  -9.9457    8.4776    0.1516  -9.8269    8.4219   -0.0833
  -9.7438    8.3755   -0.3882  -9.7128    8.3588   -0.6646  -9.6892    8.3205   -0.9339
  -9.6805    8.2474   -1.1952  -9.6680    8.2022   -1.4657  -9.6324    8.1653   -1.7404
  -9.5834    8.1338   -2.0240  -9.5539    8.0888   -2.3081  -9.5254    8.0484   -2.6035
  -9.5090    8.0217   -2.8943  -9.4725    7.9959   -3.1814  -9.4284    7.9756   -3.4699
  -9.3923    7.9390   -3.7616  -9.3680    7.9075   -4.0601  -9.3287    7.8886   -4.3587
  -9.3112    7.8616   -4.6543  -9.2824    7.8312   -4.9504  -9.2421    7.7873   -5.2505
  -9.2007    7.7851   -5.5490  -9.1775    7.7810   -5.8457  -9.1474    7.7763   -6.1522
  -9.1278    7.7593   -6.4618  -9.1108    7.7364   -6.7701  -9.0895    7.7253   -7.0784
  -9.0686    7.7211   -7.3865  -9.0394    7.6963   -7.6875  -9.0188    7.6564   -7.9901
  -9.0114    7.6294   -8.2930  -8.9965    7.6294   -8.5926  -8.9638    7.6492   -8.8855
  -8.9264    7.6750   -9.1707  -8.8818    7.7150   -9.4517  -8.8438    7.7519   -9.7411
  -8.8058    7.7876  -10.0279  -8.7482    7.8295  -10.3044  -8.6977    7.8423  -10.5811
  -8.6347    7.8426  -10.8546  -8.5814    7.8565  -11.1247  -8.5416    7.8829  -11.3918
  -8.4897    7.9250  -11.6519  -8.4141    7.9682  -11.9032  -8.3396    8.0133  -12.1603
  -8.2615    8.0704  -12.4218  -8.1787    8.1461  -12.6670  -9.5853    8.0148   -0.1360
  -9.7303    8.2424   -0.2021  -9.8289    8.5326   -0.2533  -9.9325    8.7414   -0.1626
 -10.0360    8.9472   -0.0501 -10.1288    9.0841    0.1362 -10.1831    9.1829    0.3480
 -10.2097    9.2529    0.5862 -10.2308    9.1950    0.8268 -10.2134    8.9667    0.9390
 -10.1269    8.7155    0.8819 -10.0140    8.5510    0.6709  -9.8910    8.4250    0.4427
  -9.7189    8.4155    0.2097  -9.6344    8.3416   -0.0436  -9.5687    8.2651   -0.3199
  -9.5522    8.1817   -0.6123  -9.5274    8.1512   -0.8714  -9.5248    8.0860   -1.1332
  -9.5161    8.0335   -1.4150  -9.5097    7.9765   -1.6902  -9.4907    7.9292   -1.9712
  -9.4472    7.8935   -2.2566  -9.4276    7.8568   -2.5480  -9.3915    7.8326   -2.8403
  -9.3753    7.7964   -3.1381  -9.3502    7.7633   -3.4305  -9.3085    7.7395   -3.7247
  -9.2831    7.7046   -4.0168  -9.2421    7.6863   -4.3089  -9.2027    7.6700   -4.6091
  -9.1564    7.6478   -4.9145  -9.0939    7.6338   -5.2189  -9.0506    7.6167   -5.5267
  -9.0483    7.5980   -5.8325  -9.0227    7.5932   -6.1345  -9.0013    7.5813   -6.4406
  -8.9748    7.5643   -6.7504  -8.9528    7.5531   -7.0629  -8.9318    7.5437   -7.3696
  -8.8930    7.5285   -7.6720  -8.8513    7.5158   -7.9761  -8.8409    7.4954   -8.2857
  -8.8336    7.4766   -8.5900  -8.8025    7.4877   -8.8841  -8.7570    7.5195   -9.1748
  -8.7325    7.5430   -9.4677  -8.7238    7.5594   -9.7598  -8.6934    7.5894  -10.0475
  -8.6253    7.6265  -10.3130  -8.5434    7.6586  -10.5678  -8.4752    7.6756  -10.8333
  -8.3955    7.7121  -11.0984  -8.3488    7.7463  -11.3640  -8.3039    7.7745  -11.6286
  -8.2294    7.8185  -11.8764  -8.1628    7.8570  -12.1357  -8.1039    7.8977  -12.3934
  -8.0042    7.9837  -12.6184  -9.3306    8.1561   -0.1007  -9.4687    8.3979   -0.1558
  -9.5836    8.6189   -0.1840  -9.6842    8.8501   -0.1013  -9.7847    9.0420    0.0246
  -9.8668    9.1725    0.2174  -9.9212    9.2294    0.4531  -9.9527    9.2575    0.6987
  -9.9822    9.1547    0.9325  -9.9940    8.9187    1.0342  -9.9438    8.6568    0.9604
  -9.8450    8.4846    0.7542  -9.7155    8.3651    0.5238  -9.6016    8.2376    0.2663
  -9.4922    8.1546    0.0111  -9.4197    8.1008   -0.2605  -9.4400    8.0100   -0.5130
  -9.4372    7.9302   -0.7855  -9.4368    7.8841   -1.0657  -9.4780    7.8106   -1.3454
  -9.4362    7.7733   -1.6214  -9.4271    7.7151   -1.9074  -9.4387    7.6666   -2.1985
  -9.4086    7.6329   -2.4893  -9.3766    7.6074   -2.7844  -9.3523    7.5727   -3.0814
  -9.3148    7.5461   -3.3776  -9.2713    7.5200   -3.6742  -9.2371    7.4893   -3.9717
  -9.2003    7.4684   -4.2736  -9.1592    7.4519   -4.5777  -9.1017    7.4453   -4.8790
  -9.0496    7.4246   -5.1859  -9.0366    7.3957   -5.5003  -9.0244    7.3823   -5.8165
  -9.0134    7.3662   -6.1280  -8.9748    7.3602   -6.4323  -8.9475    7.3467   -6.7385
  -8.9081    7.3344   -7.0431  -8.8877    7.3223   -7.3508  -8.8464    7.3107   -7.6565
  -8.8005    7.3011   -7.9660  -8.7537    7.2921   -8.2726  -8.7071    7.2967   -8.5794
  -8.6898    7.3009   -8.8848  -8.6854    7.3049   -9.1857  -8.7008    7.3232   -9.4807
  -8.6680    7.3421   -9.7771  -8.6553    7.3590  -10.0756  -8.6162    7.3853  -10.3582
  -8.5628    7.4123  -10.6285  -8.5006    7.4454  -10.8948  -8.4400    7.4764  -11.1597
  -8.3508    7.5105  -11.4139  -8.2802    7.5390  -11.6710  -8.2058    7.5831  -11.9263
  -8.1163    7.6226  -12.1666  -8.0485    7.6733  -12.4262  -7.9954    7.7528  -12.6811
  -9.1079    8.2527   -0.0748  -9.2285    8.4976   -0.1073  -9.3370    8.7350   -0.1067
  -9.4335    8.9500   -0.0302  -9.5315    9.1204    0.1224  -9.6093    9.2185    0.3296
  -9.6630    9.2347    0.5713  -9.7068    9.1887    0.8142  -9.7453    9.0673    1.0395
  -9.7794    8.8318    1.1258  -9.7648    8.5772    1.0492  -9.6992    8.3677    0.8419
  -9.6228    8.2109    0.6195  -9.4975    8.0951    0.3690  -9.3851    7.9770    0.1037
  -9.3624    7.8808   -0.1816  -9.3446    7.8014   -0.4291  -9.3704    7.7207   -0.7142
  -9.4440    7.6586   -0.9972  -9.4516    7.5922   -1.2718  -9.4428    7.5373   -1.5625
  -9.4157    7.4968   -1.8484  -9.3939    7.4505   -2.1391  -9.3769    7.4105   -2.4343
  -9.3576    7.3801   -2.7325  -9.3323    7.3497   -3.0330  -9.2982    7.3237   -3.3328
  -9.2479    7.3002   -3.6306  -9.2119    7.2703   -3.9362  -9.1676    7.2501   -4.2438
  -9.1253    7.2377   -4.5485  -9.0925    7.2216   -4.8547  -9.0443    7.2069   -5.1606
  -9.0331    7.1839   -5.4768  -9.0213    7.1624   -5.7972  -8.9970    7.1459   -6.1114
  -8.9522    7.1387   -6.4225  -8.9174    7.1285   -6.7286  -8.8851    7.1158   -7.0354
  -8.8723    7.1004   -7.3442  -8.8332    7.0887   -7.6551  -8.7570    7.0872   -7.9582
  -8.7244    7.0821   -8.2718  -8.6804    7.0854   -8.5751  -8.6605    7.0817   -8.8899
  -8.6699    7.0848   -9.1956  -8.6652    7.0986   -9.5024  -8.6627    7.1115   -9.8074
  -8.6181    7.1324  -10.1019  -8.6156    7.1490  -10.4003  -8.5574    7.1807  -10.6813
  -8.4894    7.2086  -10.9584  -8.4321    7.2433  -11.2226  -8.3944    7.2807  -11.4862
  -8.3320    7.3184  -11.7548  -8.2283    7.3513  -11.9962  -8.1598    7.3923  -12.2448
  -8.0869    7.4532  -12.4830  -8.0697    7.5352  -12.7400  -8.8799    8.3616   -0.0728
  -8.9891    8.6033   -0.0958  -9.0950    8.8414   -0.0568  -9.1864    9.0442    0.0597
  -9.2806    9.1900    0.2302  -9.3551    9.2553    0.4534  -9.4171    9.2187    0.6921
  -9.4755    9.1144    0.9142  -9.5260    8.9777    1.1329  -9.5815    8.7236    1.2209
  -9.6024    8.4565    1.1436  -9.5911    8.2393    0.9602  -9.5360    8.0496    0.7180
  -9.4776    7.9072    0.4596  -9.3817    7.7865    0.1937  -9.3177    7.6635   -0.0736
  -9.3597    7.5810   -0.3396  -9.3853    7.5157   -0.6182  -9.4318    7.4419   -0.8951
  -9.4133    7.3793   -1.1972  -9.4008    7.3255   -1.4832  -9.3694    7.2797   -1.7731
  -9.3483    7.2333   -2.0692  -9.3156    7.2008   -2.3706  -9.2922    7.1663   -2.6725
  -9.2690    7.1361   -2.9730  -9.2433    7.1108   -3.2796  -9.2068    7.0837   -3.5885
  -9.1662    7.0566   -3.8959  -9.1322    7.0330   -4.2083  -9.1028    7.0188   -4.5241
  -9.0712    7.0008   -4.8342  -9.0405    6.9877   -5.1446  -8.9994    6.9729   -5.4609
  -8.9842    6.9485   -5.7741  -8.9638    6.9289   -6.0881  -8.9125    6.9264   -6.3998
  -8.8703    6.9161   -6.7123  -8.8595    6.8965   -7.0261  -8.8434    6.8806   -7.3394
  -8.7858    6.8788   -7.6512  -8.7495    6.8658   -7.9679  -8.6990    6.8699   -8.2757
  -8.6708    6.8674   -8.5908  -8.6473    6.8648   -8.9058  -8.6470    6.8659   -9.2171
  -8.6417    6.8772   -9.5316  -8.6162    6.8901   -9.8391  -8.5977    6.9030  -10.1480
  -8.5733    6.9297  -10.4409  -8.5408    6.9421  -10.7355  -8.5069    6.9787  -11.0166
  -8.4259    7.0116  -11.2957  -8.4073    7.0477  -11.5660  -8.3749    7.0884  -11.8257
  -8.3232    7.1316  -12.0824  -8.2044    7.1668  -12.3117  -8.1505    7.2307  -12.5599
  -8.1213    7.3124  -12.7938  -8.6472    8.4662   -0.0482  -8.7505    8.7076   -0.0654
  -8.8514    8.9278    0.0117  -8.9408    9.1164    0.1499  -9.0289    9.2341    0.3507
  -9.1154    9.2579    0.5848  -9.1853    9.1773    0.8262  -9.2566    9.0348    1.0379
  -9.3155    8.8504    1.2244  -9.3961    8.5961    1.3081  -9.4405    8.3260    1.2333
  -9.4651    8.0915    1.0561  -9.4600    7.9040    0.8339  -9.4364    7.7294    0.5886
  -9.3987    7.5993    0.3172  -9.3775    7.4807    0.0542  -9.4028    7.3756   -0.2238
  -9.3794    7.2963   -0.5109  -9.3816    7.2431   -0.8112  -9.3681    7.1728   -1.0996
  -9.3409    7.1141   -1.3982  -9.3144    7.0674   -1.6932  -9.2667    7.0361   -1.9946
  -9.2314    7.0012   -2.2971  -9.1986    6.9662   -2.5996  -9.1675    6.9403   -2.9094
  -9.1460    6.9115   -3.2181  -9.1162    6.8852   -3.5294  -9.0782    6.8565   -3.8452
  -9.0469    6.8372   -4.1636  -9.0234    6.8124   -4.4808  -8.9923    6.8007   -4.7998
  -8.9701    6.7794   -5.1139  -8.9376    6.7663   -5.4287  -8.9006    6.7520   -5.7493
  -8.8678    6.7319   -6.0658  -8.8588    6.7164   -6.3780  -8.8305    6.7042   -6.6917
  -8.7914    6.6930   -7.0128  -8.7687    6.6750   -7.3348  -8.7266    6.6720   -7.6522
  -8.6970    6.6598   -7.9725  -8.6554    6.6598   -8.2937  -8.6212    6.6612   -8.6100
  -8.6002    6.6560   -8.9301  -8.5953    6.6590   -9.2531  -8.5729    6.6673   -9.5685
  -8.5582    6.6735   -9.8802  -8.5223    6.6958  -10.1863  -8.5070    6.7053  -10.4890
  -8.4732    6.7288  -10.7855  -8.4359    6.7553  -11.0816  -8.3906    6.7878  -11.3644
  -8.3479    6.8157  -11.6415  -8.3579    6.8510  -11.9088  -8.3247    6.8968  -12.1730
  -8.2354    6.9413  -12.4140  -8.1910    7.0093  -12.6493  -8.1583    7.0761  -12.8862
  -8.4132    8.5681   -0.0198  -8.5081    8.7990   -0.0054  -8.6123    9.0066    0.0978
  -8.7042    9.1649    0.2720  -8.7925    9.2384    0.4938  -8.8853    9.2240    0.7271
  -8.9667    9.1289    0.9517  -9.0402    8.9633    1.1492  -9.1114    8.7413    1.2969
  -9.1984    8.4814    1.3774  -9.2514    8.2060    1.2841  -9.3192    7.9481    1.1434
  -9.3481    7.7457    0.9296  -9.3460    7.5646    0.6890  -9.3642    7.4084    0.4249
  -9.3614    7.2823    0.1558  -9.3570    7.1739   -0.1287  -9.3238    7.0982   -0.4235
  -9.2968    7.0423   -0.7199  -9.2605    6.9877   -1.0124  -9.2415    6.9264   -1.3091
  -9.2064    6.8768   -1.6080  -9.1744    6.8416   -1.9161  -9.1266    6.8130   -2.2244
  -9.0847    6.7853   -2.5391  -9.0742    6.7423   -2.8526  -9.0489    6.7134   -3.1705
  -9.0072    6.6923   -3.4847  -8.9734    6.6684   -3.7988  -8.9384    6.6483   -4.1173
  -8.9148    6.6299   -4.4380  -8.8832    6.6106   -4.7571  -8.8572    6.5947   -5.0770
  -8.8303    6.5773   -5.4000  -8.7927    6.5674   -5.7193  -8.7559    6.5499   -6.0424
  -8.7330    6.5365   -6.3667  -8.7097    6.5240   -6.6871  -8.6818    6.5111   -7.0102
  -8.6453    6.4984   -7.3328  -8.6140    6.4881   -7.6557  -8.5816    6.4835   -7.9817
  -8.5561    6.4750   -8.3099  -8.5258    6.4711   -8.6341  -8.4969    6.4753   -8.9575
  -8.4806    6.4766   -9.2836  -8.4509    6.4874   -9.5993  -8.4315    6.4904   -9.9184
  -8.4208    6.4951  -10.2289  -8.4060    6.5037  -10.5388  -8.3978    6.5148  -10.8502
  -8.3636    6.5404  -11.1452  -8.3461    6.5586  -11.4400  -8.3284    6.5869  -11.7292
  -8.2900    6.6247  -12.0087  -8.2813    6.6626  -12.2698  -8.2510    6.7168  -12.5234
  -8.1681    6.7743  -12.7532  -8.1182    6.8563  -12.9907  -8.1739    8.6641    0.0075
  -8.2751    8.8951    0.0752  -8.3740    9.0828    0.2012  -8.4687    9.2134    0.3889
  -8.5627    9.2324    0.6216  -8.6574    9.1676    0.8548  -8.7437    9.0550    1.0770
  -8.8260    8.8693    1.2521  -8.9129    8.6342    1.3902  -9.0016    8.3611    1.4326
  -9.0684    8.0924    1.3443  -9.1430    7.8342    1.2176  -9.1907    7.6143    1.0134
  -9.2271    7.4143    0.7812  -9.2537    7.2483    0.5274  -9.2515    7.1142    0.2483
  -9.2464    7.0013   -0.0365  -9.2362    6.9087   -0.3279  -9.2001    6.8487   -0.6251
  -9.1585    6.7959   -0.9217  -9.1288    6.7477   -1.2251  -9.1004    6.6911   -1.5319
  -9.0666    6.6575   -1.8434  -9.0246    6.6276   -2.1539  -8.9898    6.5946   -2.4705
  -8.9629    6.5583   -2.7884  -8.9310    6.5289   -3.1064  -8.8931    6.5125   -3.4263
  -8.8523    6.4889   -3.7456  -8.8290    6.4667   -4.0678  -8.7905    6.4534   -4.3913
  -8.7587    6.4405   -4.7180  -8.7239    6.4244   -5.0399  -8.6976    6.4069   -5.3644
  -8.6665    6.3944   -5.6889  -8.6376    6.3760   -6.0164  -8.5990    6.3684   -6.3413
  -8.5782    6.3538   -6.6635  -8.5479    6.3477   -6.9856  -8.5166    6.3343   -7.3149
  -8.4840    6.3229   -7.6509  -8.4594    6.3154   -7.9851  -8.4291    6.3078   -8.3160
  -8.4008    6.3081   -8.6477  -8.3782    6.3034   -8.9799  -8.3518    6.3084   -9.3055
  -8.3400    6.3000   -9.6306  -8.3251    6.3018   -9.9528  -8.3081    6.3047  -10.2764
  -8.2970    6.3111  -10.5979  -8.2798    6.3236  -10.9134  -8.2591    6.3354  -11.2229
  -8.2440    6.3540  -11.5244  -8.2220    6.3777  -11.8161  -8.2085    6.4060  -12.0962
  -8.1830    6.4484  -12.3669  -8.1646    6.4873  -12.6279  -8.1235    6.5466  -12.8738
  -8.1041    6.6325  -13.1050  -7.9378    8.7580    0.0259  -8.0408    8.9682    0.1341
  -8.1377    9.1442    0.3054  -8.2365    9.2475    0.5155  -8.3346    9.2362    0.7534
  -8.4301    9.1315    0.9693  -8.5211    8.9857    1.1786  -8.6135    8.7726    1.3346
  -8.7031    8.5324    1.4533  -8.7870    8.2600    1.4483  -8.8819    7.9861    1.4210
  -8.9558    7.7265    1.2729  -9.0338    7.4804    1.0961  -9.0849    7.2745    0.8767
  -9.1005    7.1106    0.6200  -9.1309    6.9560    0.3575  -9.1262    6.8434    0.0601
  -9.1258    6.7358   -0.2309  -9.0889    6.6683   -0.5298  -9.0470    6.6150   -0.8403
  -9.0120    6.5664   -1.1506  -8.9773    6.5186   -1.4607  -8.9503    6.4794   -1.7721
  -8.9122    6.4440   -2.0894  -8.8729    6.4178   -2.4052  -8.8395    6.3815   -2.7237
  -8.8076    6.3546   -3.0476  -8.7730    6.3364   -3.3767  -8.7332    6.3126   -3.6981
  -8.6966    6.2966   -4.0205  -8.6641    6.2856   -4.3442  -8.6304    6.2692   -4.6644
  -8.5984    6.2559   -4.9911  -8.5657    6.2425   -5.3237  -8.5348    6.2271   -5.6586
  -8.4977    6.2162   -5.9856  -8.4676    6.2001   -6.3120  -8.4365    6.1947   -6.6420
  -8.4136    6.1854   -6.9752  -8.3847    6.1752   -7.3103  -8.3536    6.1646   -7.6473
  -8.3288    6.1541   -7.9863  -8.3021    6.1453   -8.3246  -8.2874    6.1333   -8.6638
  -8.2619    6.1327   -8.9969  -8.2305    6.1330   -9.3323  -8.2105    6.1337   -9.6630
  -8.2027    6.1236   -9.9924  -8.1804    6.1317  -10.3225  -8.1741    6.1312  -10.6509
  -8.1615    6.1366  -10.9769  -8.1333    6.1505  -11.2997  -8.1271    6.1581  -11.6109
  -8.1193    6.1718  -11.9166  -8.1125    6.1939  -12.2092  -8.0900    6.2287  -12.4850
  -8.0776    6.2679  -12.7493  -8.0709    6.3207  -13.0084  -8.0608    6.4097  -13.2421
  -7.7035    8.8390    0.0691  -7.8098    9.0401    0.1902  -7.9074    9.1812    0.3901
  -8.0053    9.2531    0.6295  -8.1085    9.2273    0.8753  -8.2044    9.0995    1.0911
  -8.2991    8.9285    1.2696  -8.3904    8.7038    1.3991  -8.4871    8.4457    1.4980
  -8.5822    8.1690    1.5063  -8.6795    7.8905    1.4657  -8.7714    7.6245    1.3504
  -8.8584    7.3744    1.1906  -8.9003    7.1615    0.9592  -8.9450    6.9757    0.7162
  -8.9786    6.8144    0.4501  -8.9993    6.6874    0.1644  -8.9846    6.5863   -0.1310
  -8.9585    6.5073   -0.4331  -8.9341    6.4414   -0.7461  -8.8945    6.3913   -1.0589
  -8.8492    6.3530   -1.3759  -8.8068    6.3233   -1.7007  -8.7667    6.2898   -2.0174
  -8.7310    6.2559   -2.3375  -8.6997    6.2237   -2.6587  -8.6738    6.1940   -2.9839
  -8.6416    6.1712   -3.3086  -8.6025    6.1498   -3.6354  -8.5656    6.1291   -3.9643
  -8.5384    6.1126   -4.2929  -8.5002    6.1016   -4.6208  -8.4645    6.0908   -4.9513
  -8.4303    6.0823   -5.2814  -8.3929    6.0710   -5.6097  -8.3584    6.0605   -5.9422
  -8.3282    6.0448   -6.2813  -8.3041    6.0341   -6.6202  -8.2793    6.0260   -6.9629
  -8.2538    6.0138   -7.3068  -8.2226    6.0034   -7.6461  -8.2022    5.9927   -7.9882
  -8.1774    5.9830   -8.3277  -8.1527    5.9765   -8.6695  -8.1366    5.9677   -9.0119
  -8.1094    5.9664   -9.3542  -8.0879    5.9616   -9.6894  -8.0774    5.9562  -10.0335
  -8.0565    5.9573  -10.3737  -8.0407    5.9619  -10.7118  -8.0350    5.9589  -11.0467
  -8.0276    5.9592  -11.3764  -8.0251    5.9625  -11.7028  -8.0094    5.9760  -12.0235
  -7.9965    5.9914  -12.3317  -7.9786    6.0197  -12.6216  -7.9785    6.0549  -12.8928
  -7.9785    6.1085  -13.1494  -8.0021    6.1810  -13.3858  -7.4742    8.9221    0.0899
  -7.5768    9.0992    0.2616  -7.6759    9.2071    0.4757  -7.7739    9.2282    0.7173
  -7.8750    9.1939    0.9632  -7.9746    9.0606    1.1761  -8.0762    8.8708    1.3569
  -8.1759    8.6299    1.4670  -8.2724    8.3623    1.5318  -8.3772    8.0813    1.5739
  -8.4679    7.8074    1.5016  -8.5709    7.5282    1.4042  -8.6580    7.2697    1.2508
  -8.7129    7.0576    1.0348  -8.7670    6.8562    0.7992  -8.8188    6.6785    0.5408
  -8.8380    6.5488    0.2492  -8.8267    6.4472   -0.0455  -8.8219    6.3496   -0.3471
  -8.8009    6.2797   -0.6576  -8.7601    6.2294   -0.9748  -8.7121    6.1955   -1.2971
  -8.6690    6.1627   -1.6209  -8.6245    6.1318   -1.9424  -8.5948    6.0968   -2.2671
  -8.5636    6.0649   -2.5910  -8.5320    6.0408   -2.9227  -8.4978    6.0184   -3.2549
  -8.4617    5.9917   -3.5817  -8.4270    5.9714   -3.9091  -8.3954    5.9555   -4.2379
  -8.3667    5.9410   -4.5723  -8.3261    5.9325   -4.9070  -8.2912    5.9198   -5.2406
  -8.2586    5.9094   -5.5760  -8.2278    5.8978   -5.9187  -8.1947    5.8905   -6.2574
  -8.1709    5.8754   -6.5993  -8.1471    5.8685   -6.9467  -8.1234    5.8518   -7.2930
  -8.0923    5.8461   -7.6350  -8.0717    5.8360   -7.9861  -8.0431    5.8242   -8.3272
  -8.0255    5.8163   -8.6746  -8.0046    5.8089   -9.0231  -7.9792    5.8067   -9.3698
  -7.9595    5.8009   -9.7205  -7.9437    5.7956  -10.0690  -7.9294    5.7930  -10.4217
  -7.9163    5.7900  -10.7669  -7.9068    5.7904  -11.1097  -7.9117    5.7803  -11.4536
  -7.9104    5.7796  -11.7931  -7.9010    5.7826  -12.1267  -7.8783    5.8003  -12.4546
  -7.8766    5.8099  -12.7693  -7.8682    5.8472  -13.0556  -7.8859    5.8868  -13.3161
  -7.9035    5.9495  -13.5519  -7.2451    8.9863    0.1312  -7.3436    9.1602    0.3155
  -7.4439    9.2335    0.5512  -7.5420    9.2315    0.8023  -7.6439    9.1444    1.0354
  -7.7501    9.0058    1.2512  -7.8535    8.8100    1.4242  -7.9578    8.5713    1.5316
  -8.0473    8.2984    1.5727  -8.1581    8.0203    1.6176  -8.2593    7.7241    1.5514
  -8.3524    7.4487    1.4428  -8.4404    7.1970    1.2957  -8.5133    6.9630    1.0907
  -8.5783    6.7479    0.8623  -8.6336    6.5626    0.6095  -8.6620    6.4218    0.3312
  -8.6666    6.3069    0.0411  -8.6679    6.2059   -0.2542  -8.6542    6.1316   -0.5694
  -8.6229    6.0722   -0.8921  -8.5779    6.0346   -1.2146  -8.5346    6.0017   -1.5377
  -8.4919    5.9701   -1.8693  -8.4575    5.9366   -2.1982  -8.4228    5.9102   -2.5288
  -8.3879    5.8911   -2.8584  -8.3515    5.8699   -3.1877  -8.3123    5.8449   -3.5200
  -8.2767    5.8254   -3.8554  -8.2498    5.8063   -4.1929  -8.2209    5.7888   -4.5295
  -8.1865    5.7775   -4.8696  -8.1582    5.7571   -5.2095  -8.1260    5.7490   -5.5485
  -8.0935    5.7413   -5.8907  -8.0672    5.7277   -6.2344  -8.0350    5.7240   -6.5776
  -8.0152    5.7087   -6.9235  -7.9905    5.6978   -7.2671  -7.9662    5.6872   -7.6151
  -7.9321    5.6835   -7.9644  -7.9112    5.6715   -8.3154  -7.8903    5.6632   -8.6703
  -7.8747    5.6518   -9.0265  -7.8557    5.6439   -9.3822  -7.8399    5.6372   -9.7396
  -7.8226    5.6322  -10.0978  -7.8120    5.6240  -10.4540  -7.7953    5.6231  -10.8080
  -7.7824    5.6232  -11.1633  -7.7832    5.6171  -11.5155  -7.7718    5.6169  -11.8671
  -7.7710    5.6124  -12.2160  -7.7538    5.6230  -12.5608  -7.7513    5.6280  -12.8993
  -7.7343    5.6477  -13.2230  -7.7522    5.6763  -13.5021  -7.7959    5.7178  -13.7452
  -7.0107    9.0430    0.1660  -7.1149    9.2045    0.3620  -7.2136    9.2518    0.6167
  -7.3088    9.2268    0.8703  -7.4134    9.1172    1.0998  -7.5188    8.9579    1.3051
  -7.6219    8.7524    1.4743  -7.7278    8.5083    1.5726  -7.8295    8.2380    1.6371
  -7.9386    7.9507    1.6475  -8.0402    7.6628    1.5910  -8.1313    7.3835    1.4859
  -8.2198    7.1230    1.3395  -8.3079    6.8827    1.1516  -8.3710    6.6667    0.9229
  -8.4304    6.4705    0.6765  -8.4618    6.3143    0.4065  -8.4864    6.1841    0.1252
  -8.4982    6.0830   -0.1793  -8.4995    5.9909   -0.4912  -8.4824    5.9225   -0.8108
  -8.4452    5.8723   -1.1378  -8.4024    5.8399   -1.4678  -8.3571    5.8111   -1.7985
  -8.3179    5.7835   -2.1328  -8.2777    5.7592   -2.4681  -8.2382    5.7424   -2.7971
  -8.2038    5.7198   -3.1285  -8.1649    5.6988   -3.4641  -8.1299    5.6819   -3.8044
  -8.0971    5.6628   -4.1454  -8.0699    5.6478   -4.4799  -8.0428    5.6274   -4.8211
  -8.0138    5.6104   -5.1676  -7.9848    5.6000   -5.5149  -7.9576    5.5874   -5.8631
  -7.9338    5.5744   -6.2078  -7.9108    5.5602   -6.5501  -7.8805    5.5527   -6.8945
  -7.8558    5.5458   -7.2477  -7.8340    5.5321   -7.6015  -7.8125    5.5203   -7.9566
  -7.7847    5.5143   -8.3102  -7.7616    5.5051   -8.6673  -7.7498    5.4934   -9.0248
  -7.7348    5.4825   -9.3852  -7.7154    5.4784   -9.7464  -7.7053    5.4667  -10.1075
  -7.6906    5.4633  -10.4687  -7.6783    5.4571  -10.8326  -7.6612    5.4574  -11.1973
  -7.6476    5.4613  -11.5588  -7.6377    5.4618  -11.9237  -7.6340    5.4561  -12.2859
  -7.6165    5.4636  -12.6452  -7.6080    5.4700  -13.0021  -7.6178    5.4649  -13.3516
  -7.6075    5.4707  -13.6897  -7.6503    5.4932  -13.9437  -6.7737    9.0990    0.1883
  -6.8804    9.2326    0.4089  -6.9767    9.2620    0.6641  -7.0743    9.2236    0.9250
  -7.1794    9.0979    1.1652  -7.2832    8.9182    1.3612  -7.3897    8.6990    1.5087
  -7.4925    8.4506    1.6169  -7.6063    8.1800    1.6628  -7.7103    7.8947    1.6684
  -7.8102    7.6118    1.6168  -7.9064    7.3298    1.5231  -7.9974    7.0584    1.3783
  -8.0884    6.8148    1.1995  -8.1571    6.5918    0.9811  -8.2196    6.3931    0.7471
  -8.2627    6.2207    0.4810  -8.2902    6.0766    0.1954  -8.3199    5.9621   -0.1043
  -8.3297    5.8660   -0.4189  -8.3219    5.7860   -0.7409  -8.2985    5.7238   -1.0612
  -8.2622    5.6882   -1.3931  -8.2184    5.6602   -1.7282  -8.1744    5.6326   -2.0649
  -8.1301    5.6131   -2.3999  -8.0911    5.5925   -2.7367  -8.0545    5.5715   -3.0719
  -8.0190    5.5513   -3.4097  -7.9850    5.5341   -3.7478  -7.9547    5.5167   -4.0896
  -7.9232    5.5012   -4.4346  -7.8967    5.4825   -4.7774  -7.8642    5.4665   -5.1183
  -7.8411    5.4538   -5.4648  -7.8182    5.4430   -5.8170  -7.7890    5.4310   -6.1697
  -7.7724    5.4129   -6.5181  -7.7347    5.4106   -6.8734  -7.7191    5.3950   -7.2274
  -7.7002    5.3792   -7.5833  -7.6776    5.3700   -7.9394  -7.6588    5.3558   -8.2976
  -7.6422    5.3441   -8.6568  -7.6255    5.3323   -9.0210  -7.6119    5.3238   -9.3829
  -7.5906    5.3196   -9.7447  -7.5741    5.3153  -10.1097  -7.5584    5.3108  -10.4756
  -7.5413    5.3096  -10.8442  -7.5254    5.3108  -11.2151  -7.5148    5.3090  -11.5852
  -7.5055    5.3079  -11.9550  -7.4939    5.3076  -12.3270  -7.4875    5.3073  -12.6999
  -7.4781    5.3091  -13.0718  -7.4733    5.3077  -13.4407  -7.4815    5.3025  -13.8061
  -7.4708    5.2922  -14.1612  -6.5381    9.1566    0.2120  -6.6393    9.2525    0.4483
  -6.7404    9.2739    0.7115  -6.8409    9.2062    0.9734  -6.9401    9.0713    1.2017
  -7.0455    8.8837    1.4026  -7.1524    8.6480    1.5382  -7.2591    8.4006    1.6554
  -7.3649    8.1210    1.6790  -7.4790    7.8433    1.6859  -7.5728    7.5622    1.6328
  -7.6784    7.2778    1.5454  -7.7736    7.0022    1.4130  -7.8611    6.7522    1.2378
  -7.9425    6.5250    1.0400  -8.0055    6.3180    0.8048  -8.0625    6.1328    0.5491
  -8.0982    5.9735    0.2640  -8.1365    5.8465   -0.0415  -8.1548    5.7432   -0.3532
  -8.1542    5.6580   -0.6676  -8.1403    5.5833   -0.9924  -8.1132    5.5390   -1.3211
  -8.0814    5.5087   -1.6612  -8.0342    5.4796   -2.0016  -7.9889    5.4607   -2.3369
  -7.9491    5.4418   -2.6736  -7.9114    5.4205   -3.0127  -7.8760    5.4005   -3.3545
  -7.8436    5.3836   -3.6952  -7.8123    5.3661   -4.0399  -7.7839    5.3547   -4.3820
  -7.7486    5.3381   -4.7279  -7.7159    5.3260   -5.0775  -7.6948    5.3077   -5.4290
  -7.6759    5.2976   -5.7806  -7.6511    5.2836   -6.1261  -7.6283    5.2704   -6.4781
  -7.6042    5.2570   -6.8304  -7.5847    5.2431   -7.1879  -7.5632    5.2298   -7.5446
  -7.5471    5.2140   -7.9062  -7.5348    5.2005   -8.2692  -7.5216    5.1822   -8.6323
  -7.4988    5.1766   -8.9946  -7.4830    5.1703   -9.3608  -7.4607    5.1696   -9.7272
  -7.4441    5.1638  -10.0932  -7.4226    5.1631  -10.4637  -7.4048    5.1638  -10.8353
  -7.3892    5.1638  -11.2073  -7.3797    5.1609  -11.5816  -7.3704    5.1587  -11.9573
  -7.3602    5.1577  -12.3346  -7.3552    5.1560  -12.7142  -7.3512    5.1544  -13.0958
  -7.3566    5.1431  -13.4796  -7.3637    5.1315  -13.8639  -7.3675    5.1186  -14.2478
  -6.2941    9.2069    0.2260  -6.4001    9.2826    0.4862  -6.5024    9.2885    0.7514
  -6.6004    9.1913    1.0098  -6.6994    9.0486    1.2425  -6.8017    8.8589    1.4344
  -6.9065    8.6221    1.5830  -7.0178    8.3568    1.6762  -7.1294    8.0801    1.7107
  -7.2361    7.7933    1.7076  -7.3397    7.5128    1.6505  -7.4458    7.2325    1.5701
  -7.5454    6.9549    1.4479  -7.6350    6.6989    1.2791  -7.7193    6.4555    1.0863
  -7.7940    6.2402    0.8620  -7.8586    6.0404    0.6107  -7.9088    5.8757    0.3309
  -7.9503    5.7377    0.0313  -7.9740    5.6282   -0.2785  -7.9839    5.5288   -0.5991
  -7.9822    5.4493   -0.9226  -7.9636    5.3955   -1.2511  -7.9372    5.3589   -1.5824
  -7.8944    5.3290   -1.9175  -7.8534    5.3099   -2.2595  -7.8144    5.2890   -2.6013
  -7.7768    5.2650   -2.9415  -7.7400    5.2478   -3.2849  -7.7050    5.2330   -3.6301
  -7.6740    5.2170   -3.9761  -7.6405    5.2039   -4.3201  -7.6052    5.1947   -4.6675
  -7.5743    5.1829   -5.0205  -7.5561    5.1631   -5.3728  -7.5317    5.1456   -5.7240
  -7.5155    5.1337   -6.0730  -7.4884    5.1215   -6.4283  -7.4739    5.1062   -6.7862
  -7.4466    5.0969   -7.1408  -7.4325    5.0791   -7.5059  -7.4187    5.0595   -7.8704
  -7.3975    5.0508   -8.2341  -7.3826    5.0376   -8.5973  -7.3674    5.0277   -8.9604
  -7.3466    5.0232   -9.3262  -7.3256    5.0221   -9.6940  -7.3038    5.0223  -10.0628
  -7.2880    5.0156  -10.4304  -7.2719    5.0148  -10.8020  -7.2523    5.0182  -11.1739
  -7.2420    5.0159  -11.5459  -7.2374    5.0099  -11.9194  -7.2280    5.0070  -12.2933
  -7.2208    5.0062  -12.6680  -7.2255    4.9961  -13.0420  -7.2352    4.9797  -13.4141
  -7.2470    4.9626  -13.7804  -7.2618    4.9575  -14.1362  -6.0509    9.2469    0.2498
  -6.1550    9.3090    0.5131  -6.2577    9.2871    0.7838  -6.3590    9.1818    1.0388
  -6.4514    9.0467    1.2799  -6.5558    8.8357    1.4670  -6.6576    8.5976    1.6155
  -6.7691    8.3296    1.7010  -6.8895    8.0364    1.7393  -6.9983    7.7436    1.7296
  -7.1009    7.4639    1.6663  -7.2152    7.1782    1.6001  -7.3139    6.9034    1.4741
  -7.4053    6.6452    1.3085  -7.4929    6.4006    1.1205  -7.5710    6.1741    0.9078
  -7.6447    5.9730    0.6615  -7.6976    5.7971    0.3875  -7.7452    5.6503    0.0967
  -7.7810    5.5235   -0.2104  -7.8073    5.4140   -0.5233  -7.8144    5.3212   -0.8435
  -7.8086    5.2569   -1.1755  -7.7852    5.2112   -1.5075  -7.7534    5.1812   -1.8434
  -7.7147    5.1563   -2.1824  -7.6784    5.1341   -2.5238  -7.6434    5.1110   -2.8703
  -7.6057    5.0922   -3.2157  -7.5714    5.0811   -3.5627  -7.5386    5.0648   -3.9080
  -7.5039    5.0498   -4.2579  -7.4738    5.0386   -4.6105  -7.4417    5.0297   -4.9623
  -7.4180    5.0147   -5.3126  -7.3934    4.9993   -5.6652  -7.3739    4.9865   -6.0212
  -7.3563    4.9706   -6.3764  -7.3327    4.9576   -6.7392  -7.3174    4.9452   -7.0995
  -7.2998    4.9279   -7.4588  -7.2849    4.9110   -7.8217  -7.2694    4.8970   -8.1853
  -7.2483    4.8890   -8.5505  -7.2305    4.8784   -8.9149  -7.2032    4.8839   -9.2757
  -7.1866    4.8794   -9.6426  -7.1633    4.8757  -10.0061  -7.1452    4.8756  -10.3738
  -7.1385    4.8646  -10.7427  -7.1103    4.8766  -11.1095  -7.1074    4.8644  -11.4774
  -7.0969    4.8615  -11.8446  -7.0973    4.8511  -12.2109  -7.0889    4.8476  -12.5756
  -7.0986    4.8303  -12.9362  -7.1147    4.8068  -13.2875  -7.1271    4.7890  -13.6295
  -7.1202    4.7350  -13.8803  -5.8015    9.2672    0.2675  -5.9130    9.3104    0.5375
  -6.0155    9.2752    0.8159  -6.1140    9.1741    1.0660  -6.2096    9.0297    1.3017
  -6.3083    8.8070    1.4855  -6.4132    8.5576    1.6270  -6.5356    8.2862    1.7150
  -6.6415    8.0049    1.7510  -6.7511    7.7155    1.7399  -6.8614    7.4218    1.6944
  -6.9780    7.1356    1.6268  -7.0769    6.8638    1.5031  -7.1703    6.6011    1.3397
  -7.2596    6.3524    1.1638  -7.3464    6.1174    0.9577  -7.4157    5.9041    0.7187
  -7.4828    5.7299    0.4432  -7.5354    5.5661    0.1551  -7.5827    5.4288   -0.1395
  -7.6134    5.3066   -0.4446  -7.6370    5.2056   -0.7644  -7.6393    5.1330   -1.1000
  -7.6236    5.0793   -1.4291  -7.6050    5.0367   -1.7645  -7.5770    5.0030   -2.1067
  -7.5424    4.9791   -2.4538  -7.5093    4.9559   -2.8014  -7.4748    4.9373   -3.1477
  -7.4417    4.9239   -3.4939  -7.4060    4.9105   -3.8456  -7.3732    4.8969   -4.1968
  -7.3428    4.8813   -4.5522  -7.3156    4.8680   -4.9019  -7.2914    4.8567   -5.2562
  -7.2617    4.8460   -5.6075  -7.2451    4.8285   -5.9642  -7.2259    4.8156   -6.3218
  -7.1973    4.8082   -6.6789  -7.1841    4.7920   -7.0378  -7.1661    4.7790   -7.4005
  -7.1505    4.7629   -7.7624  -7.1250    4.7580   -8.1251  -7.1048    4.7502   -8.4859
  -7.0847    4.7424   -8.8476  -7.0610    4.7413   -9.2094  -7.0417    4.7369   -9.5705
  -7.0186    4.7361   -9.9333  -6.9997    4.7353  -10.2973  -6.9916    4.7233  -10.6596
  -6.9740    4.7241  -11.0218  -6.9590    4.7219  -11.3819  -6.9536    4.7126  -11.7404
  -6.9623    4.6917  -12.0952  -6.9635    4.6776  -12.4460  -6.9694    4.6567  -12.7889
  -6.9846    4.6296  -13.1203  -6.9883    4.5757  -13.3899  -6.9782    4.5083  -13.6203
  -5.5564    9.3006    0.2777  -5.6666    9.3135    0.5534  -5.7674    9.2687    0.8185
  -5.8675    9.1608    1.0752  -5.9654    9.0009    1.3094  -6.0638    8.7709    1.4864
  -6.1656    8.5281    1.6260  -6.2841    8.2521    1.7154  -6.3974    7.9724    1.7550
  -6.5043    7.6885    1.7518  -6.6176    7.3919    1.7092  -6.7325    7.1085    1.6446
  -6.8372    6.8308    1.5262  -6.9283    6.5653    1.3757  -7.0252    6.3077    1.1991
  -7.1073    6.0663    0.9979  -7.1951    5.8494    0.7683  -7.2636    5.6643    0.4967
  -7.3183    5.5013    0.2151  -7.3664    5.3432   -0.0749  -7.4139    5.2119   -0.3771
  -7.4450    5.1015   -0.6945  -7.4596    5.0216   -1.0173  -7.4621    4.9556   -1.3507
  -7.4531    4.9002   -1.6951  -7.4325    4.8604   -2.0375  -7.4029    4.8291   -2.3849
  -7.3741    4.8015   -2.7332  -7.3427    4.7828   -3.0832  -7.3118    4.7655   -3.4344
  -7.2740    4.7550   -3.7814  -7.2463    4.7381   -4.1322  -7.2187    4.7218   -4.4817
  -7.1931    4.7111   -4.8350  -7.1583    4.6993   -5.1872  -7.1345    4.6892   -5.5419
  -7.1081    4.6791   -5.8992  -7.0895    4.6632   -6.2556  -7.0608    4.6574   -6.6132
  -7.0456    4.6426   -6.9719  -7.0234    4.6342   -7.3288  -7.0043    4.6247   -7.6891
  -6.9834    4.6153   -8.0489  -6.9624    4.6062   -8.4070  -6.9409    4.6017   -8.7635
  -6.9147    4.6004   -9.1215  -6.8945    4.5946   -9.4815  -6.8746    4.5930   -9.8417
  -6.8591    4.5867  -10.2004  -6.8408    4.5853  -10.5579  -6.8313    4.5751  -10.9094
  -6.8230    4.5637  -11.2613  -6.8189    4.5499  -11.6090  -6.8179    4.5322  -11.9523
  -6.8273    4.5050  -12.2873  -6.8314    4.4788  -12.6122  -6.8402    4.4269  -12.8918
  -6.8481    4.3611  -13.1408  -6.8299    4.2822  -13.3597  -5.3163    9.3491    0.2879
  -5.4228    9.3265    0.5671  -5.5221    9.2630    0.8374  -5.6185    9.1450    1.0855
  -5.7138    8.9684    1.3032  -5.8086    8.7529    1.4840  -5.9194    8.4998    1.6309
  -6.0276    8.2300    1.7135  -6.1479    7.9433    1.7614  -6.2617    7.6495    1.7616
  -6.3736    7.3648    1.7269  -6.4841    7.0772    1.6594  -6.5938    6.7963    1.5536
  -6.6948    6.5239    1.4113  -6.7899    6.2686    1.2380  -6.8761    6.0276    1.0345
  -6.9690    5.7940    0.8106  -7.0396    5.6071    0.5499  -7.0986    5.4391    0.2780
  -7.1520    5.2758   -0.0050  -7.2060    5.1294   -0.3018  -7.2429    5.0208   -0.6201
  -7.2676    4.9236   -0.9480  -7.2885    4.8409   -1.2817  -7.2931    4.7709   -1.6173
  -7.2875    4.7202   -1.9575  -7.2661    4.6810   -2.3040  -7.2338    4.6544   -2.6532
  -7.2068    4.6312   -3.0003  -7.1743    4.6189   -3.3470  -7.1416    4.6029   -3.7021
  -7.1112    4.5865   -4.0549  -7.0819    4.5731   -4.4059  -7.0483    4.5656   -4.7592
  -7.0306    4.5455   -5.1111  -7.0004    4.5391   -5.4655  -6.9778    4.5239   -5.8185
  -6.9522    4.5153   -6.1761  -6.9278    4.5036   -6.5332  -6.9106    4.4898   -6.8891
  -6.8879    4.4794   -7.2487  -6.8556    4.4836   -7.6058  -6.8532    4.4598   -7.9579
  -6.8223    4.4578   -8.3131  -6.7979    4.4543   -8.6672  -6.7696    4.4569   -9.0209
  -6.7499    4.4485   -9.3779  -6.7289    4.4471   -9.7323  -6.7093    4.4442  -10.0831
  -6.6875    4.4392  -10.4311  -6.6884    4.4184  -10.7768  -6.6797    4.4049  -11.1186
  -6.6838    4.3798  -11.4553  -6.6794    4.3601  -11.7851  -6.6909    4.3237  -12.1036
  -6.6919    4.2778  -12.3916  -6.6968    4.2207  -12.6531  -6.7035    4.1440  -12.8887
  -6.6967    4.0504  -13.0939  -5.0709    9.3855    0.2863  -5.1749    9.3429    0.5774
  -5.2684    9.2623    0.8386  -5.3603    9.1455    1.0898  -5.4630    8.9535    1.3058
  -5.5596    8.7312    1.4890  -5.6713    8.4817    1.6159  -5.7808    8.1990    1.7117
  -5.8989    7.9170    1.7684  -6.0137    7.6294    1.7758  -6.1296    7.3389    1.7372
  -6.2353    7.0512    1.6668  -6.3499    6.7657    1.5767  -6.4538    6.4893    1.4475
  -6.5513    6.2367    1.2752  -6.6452    5.9862    1.0810  -6.7348    5.7545    0.8569
  -6.8037    5.5619    0.6110  -6.8751    5.3810    0.3394  -6.9379    5.2066    0.0612
  -6.9971    5.0553   -0.2323  -7.0410    4.9291   -0.5474  -7.0793    4.8214   -0.8686
  -7.1041    4.7317   -1.1978  -7.1155    4.6576   -1.5315  -7.1175    4.5952   -1.8761
  -7.1054    4.5510   -2.2184  -7.0949    4.5064   -2.5682  -7.0609    4.4893   -2.9178
  -7.0326    4.4710   -3.2708  -7.0022    4.4563   -3.6222  -6.9677    4.4431   -3.9733
  -6.9363    4.4323   -4.3265  -6.9132    4.4145   -4.6765  -6.8952    4.3962   -5.0267
  -6.8695    4.3837   -5.3774  -6.8396    4.3752   -5.7333  -6.8152    4.3675   -6.0881
  -6.7904    4.3548   -6.4449  -6.7661    4.3456   -6.8009  -6.7376    4.3403   -7.1543
  -6.7077    4.3388   -7.5060  -6.6933    4.3259   -7.8615  -6.6655    4.3261   -8.2122
  -6.6380    4.3214   -8.5622  -6.6109    4.3179   -8.9109  -6.5998    4.3049   -9.2603
  -6.5739    4.3050   -9.6046  -6.5499    4.3041   -9.9468  -6.5478    4.2812  -10.2875
  -6.5298    4.2692  -10.6250  -6.5376    4.2370  -10.9574  -6.5366    4.2114  -11.2832
  -6.5477    4.1730  -11.5969  -6.5512    4.1286  -11.8890  -6.5550    4.0744  -12.1600
  -6.5521    4.0098  -12.4103  -6.5411    3.9336  -12.6357  -6.5376    3.8330  -12.8307
  -4.8271    9.4185    0.2903  -4.9146    9.3572    0.5702  -5.0141    9.2628    0.8402
  -5.1095    9.1385    1.0932  -5.2105    8.9517    1.3030  -5.3133    8.7161    1.4733
  -5.4276    8.4604    1.6147  -5.5352    8.1896    1.7079  -5.6441    7.8994    1.7670
  -5.7650    7.6044    1.7789  -5.8821    7.3211    1.7500  -5.9902    7.0231    1.6819
  -6.1033    6.7431    1.5992  -6.2117    6.4594    1.4765  -6.3127    6.1971    1.3052
  -6.4043    5.9495    1.1191  -6.4849    5.7288    0.8997  -6.5663    5.5138    0.6592
  -6.6413    5.3298    0.4033  -6.7152    5.1470    0.1240  -6.7816    4.9885   -0.1702
  -6.8340    4.8493   -0.4773  -6.8787    4.7295   -0.7957  -6.9090    4.6325   -1.1193
  -6.9286    4.5501   -1.4536  -6.9368    4.4841   -1.7932  -6.9445    4.4231   -2.1372
  -6.9423    4.3683   -2.4842  -6.9177    4.3461   -2.8353  -6.8880    4.3253   -3.1847
  -6.8607    4.3082   -3.5333  -6.8203    4.3054   -3.8844  -6.7889    4.2915   -4.2341
  -6.7636    4.2763   -4.5836  -6.7467    4.2553   -4.9359  -6.7209    4.2450   -5.2898
  -6.6920    4.2387   -5.6435  -6.6624    4.2314   -5.9972  -6.6359    4.2261   -6.3480
  -6.6130    4.2128   -6.6989  -6.5834    4.2095   -7.0519  -6.5624    4.1947   -7.4029
  -6.5311    4.1926   -7.7507  -6.5091    4.1883   -8.0973  -6.4801    4.1821   -8.4425
  -6.4591    4.1734   -8.7844  -6.4345    4.1708   -9.1227  -6.4141    4.1646   -9.4636
  -6.3995    4.1510   -9.7983  -6.3982    4.1218  -10.1312  -6.3907    4.1005  -10.4595
  -6.3878    4.0704  -10.7823  -6.3830    4.0407  -11.0953  -6.3892    3.9921  -11.3894
  -6.3977    3.9375  -11.6650  -6.3996    3.8768  -11.9258  -6.3986    3.8020  -12.1635
  -6.3903    3.7163  -12.3790  -6.3748    3.6147  -12.5728  -4.5775    9.4433    0.2875
  -4.6667    9.3658    0.5759  -4.7644    9.2751    0.8391  -4.8586    9.1299    1.0845
  -4.9566    8.9446    1.2982  -5.0623    8.7099    1.4709  -5.1739    8.4535    1.6171
  -5.2870    8.1846    1.7139  -5.3912    7.8926    1.7755  -5.5094    7.5920    1.7905
  -5.6317    7.3029    1.7632  -5.7448    7.0028    1.7120  -5.8544    6.7189    1.6221
  -5.9642    6.4462    1.5044  -6.0693    6.1779    1.3454  -6.1565    5.9283    1.1493
  -6.2431    5.6977    0.9363  -6.3267    5.4825    0.7065  -6.4093    5.2824    0.4532
  -6.4858    5.1021    0.1807  -6.5564    4.9325   -0.1093  -6.6203    4.7834   -0.4116
  -6.6698    4.6561   -0.7215  -6.7089    4.5419   -1.0432  -6.7404    4.4480   -1.3717
  -6.7552    4.3755   -1.7097  -6.7646    4.3144   -2.0486  -6.7681    4.2583   -2.3930
  -6.7517    4.2263   -2.7407  -6.7362    4.1904   -3.0899  -6.7103    4.1699   -3.4376
  -6.6759    4.1594   -3.7857  -6.6417    4.1498   -4.1370  -6.6065    4.1451   -4.4902
  -6.5977    4.1155   -4.8428  -6.5663    4.1119   -5.1952  -6.5370    4.1053   -5.5454
  -6.5068    4.1006   -5.8930  -6.4827    4.0902   -6.2414  -6.4534    4.0847   -6.5896
  -6.4329    4.0684   -6.9380  -6.4067    4.0576   -7.2851  -6.3665    4.0661   -7.6291
  -6.3482    4.0485   -7.9697  -6.3230    4.0424   -8.3049  -6.2895    4.0425   -8.6426
  -6.2700    4.0344   -8.9773  -6.2579    4.0113   -9.3080  -6.2580    3.9842   -9.6360
  -6.2496    3.9600   -9.9613  -6.2491    3.9268  -10.2801  -6.2481    3.8913  -10.5915
  -6.2397    3.8527  -10.8875  -6.2358    3.8049  -11.1684  -6.2521    3.7386  -11.4345
  -6.2579    3.6703  -11.6804  -6.2458    3.5939  -11.9136  -6.2414    3.4994  -12.1267
  -6.2400    3.3858  -12.3066  -4.3245    9.4808    0.2888  -4.4131    9.3897    0.5602
  -4.5104    9.2961    0.8405  -4.6048    9.1221    1.0774  -4.6988    8.9367    1.2962
  -4.8074    8.7047    1.4624  -4.9161    8.4481    1.6061  -5.0325    8.1717    1.7124
  -5.1432    7.8872    1.7761  -5.2596    7.5803    1.7907  -5.3733    7.2919    1.7700
  -5.4929    6.9936    1.7393  -5.5991    6.7063    1.6421  -5.7092    6.4290    1.5246
  -5.8212    6.1619    1.3694  -5.9156    5.9109    1.1810  -6.0085    5.6749    0.9837
  -6.0963    5.4429    0.7542  -6.1830    5.2334    0.4998  -6.2661    5.0469    0.2380
[truncated: 2,137,883 more chars]
