# Supplementary material for: An in-silico benchmark for the tricuspid heart valve – Geometry, finite element mesh, Abaqus simulation, and result data set
Source: Data Brief. 2021 Dec 2;39:107664. doi: 10.1016/j.dib.2021.107664 (PMC8668829; doi:10.1016/j.dib.2021.107664)
Supplement: Supplementary Data S1 — Supplementary Raw Research Data. This is open data under the CC BY license http://creativecommons.org/licenses/by/4.0/ [file mmc1.zip › DataInBrief_TricuspidValveBenchmark/ParaView_Visualization/Visualize.pvsm]

<ParaView>
  <ServerManagerState version="5.4.1">
    <Proxy group="animation" type="AnimationScene" id="263" servers="16">
      <Property name="AnimationTime" id="263.AnimationTime" number_of_elements="1">
        <Element index="0" value="0"/>
      </Property>
      <Property name="Cues" id="263.Cues" number_of_elements="1">
        <Proxy value="265"/>
        <Domain name="groups" id="263.Cues.groups"/>
      </Property>
      <Property name="Duration" id="263.Duration" number_of_elements="1">
        <Element index="0" value="10"/>
      </Property>
      <Property name="EndTime" id="263.EndTime" number_of_elements="1">
        <Element index="0" value="1"/>
      </Property>
      <Property name="FramesPerTimestep" id="263.FramesPerTimestep" number_of_elements="1">
        <Element index="0" value="1"/>
        <Domain name="range" id="263.FramesPerTimestep.range"/>
      </Property>
      <Property name="GoToFirst" id="263.GoToFirst"/>
      <Property name="GoToLast" id="263.GoToLast"/>
      <Property name="GoToNext" id="263.GoToNext"/>
      <Property name="GoToPrevious" id="263.GoToPrevious"/>
      <Property name="LockEndTime" id="263.LockEndTime" number_of_elements="1">
        <Element index="0" value="0"/>
        <Domain name="bool" id="263.LockEndTime.bool"/>
      </Property>
      <Property name="LockStartTime" id="263.LockStartTime" number_of_elements="1">
        <Element index="0" value="0"/>
        <Domain name="bool" id="263.LockStartTime.bool"/>
      </Property>
      <Property name="Loop" id="263.Loop" number_of_elements="1">
        <Element index="0" value="0"/>
        <Domain name="bool" id="263.Loop.bool"/>
      </Property>
      <Property name="NumberOfFrames" id="263.NumberOfFrames" number_of_elements="1">
        <Element index="0" value="10"/>
        <Domain name="range" id="263.NumberOfFrames.range"/>
      </Property>
      <Property name="Play" id="263.Play"/>
      <Property name="PlayMode" id="263.PlayMode" number_of_elements="1">
        <Element index="0" value="0"/>
        <Domain name="enum" id="263.PlayMode.enum">
          <Entry value="0" text="Sequence"/>
          <Entry value="1" text="Real Time"/>
          <Entry value="2" text="Snap To TimeSteps"/>
        </Domain>
      </Property>
      <Property name="StartTime" id="263.StartTime" number_of_elements="1">
        <Element index="0" value="0"/>
      </Property>
      <Property name="Stop" id="263.Stop"/>
      <Property name="TimeKeeper" id="263.TimeKeeper" number_of_elements="1">
        <Proxy value="259"/>
      </Property>
      <Property name="ViewModules" id="263.ViewModules" number_of_elements="1">
        <Proxy value="6201"/>
        <Domain name="groups" id="263.ViewModules.groups"/>
      </Property>
    </Proxy>
    <Proxy group="animation" type="TimeAnimationCue" id="265" servers="16">
      <Property name="AnimatedDomainName" id="265.AnimatedDomainName" number_of_elements="1">
        <Element index="0" value=""/>
      </Property>
      <Property name="AnimatedElement" id="265.AnimatedElement" number_of_elements="1">
        <Element index="0" value="0"/>
      </Property>
      <Property name="AnimatedPropertyName" id="265.AnimatedPropertyName" number_of_elements="1">
        <Element index="0" value="Time"/>
      </Property>
      <Property name="AnimatedProxy" id="265.AnimatedProxy" number_of_elements="1">
        <Proxy value="259"/>
        <Domain name="groups" id="265.AnimatedProxy.groups"/>
      </Property>
      <Property name="Enabled" id="265.Enabled" number_of_elements="1">
        <Element index="0" value="1"/>
        <Domain name="bool" id="265.Enabled.bool"/>
      </Property>
      <Property name="EndTime" id="265.EndTime" number_of_elements="1">
        <Element index="0" value="1"/>
      </Property>
      <Property name="KeyFrames" id="265.KeyFrames">
        <Domain name="groups" id="265.KeyFrames.groups"/>
      </Property>
      <Property name="LastAddedKeyFrameIndex" id="265.LastAddedKeyFrameIndex"/>
      <Property name="StartTime" id="265.StartTime" number_of_elements="1">
        <Element index="0" value="0"/>
      </Property>
      <Property name="TimeMode" id="265.TimeMode" number_of_elements="1">
        <Element index="0" value="0"/>
        <Domain name="enum" id="265.TimeMode.enum">
          <Entry value="0" text="Normalized"/>
          <Entry value="1" text="Relative"/>
        </Domain>
      </Property>
      <Property name="UseAnimationTime" id="265.UseAnimationTime" number_of_elements="1">
        <Element index="0" value="1"/>
        <Domain name="bool" id="265.UseAnimationTime.bool"/>
      </Property>
    </Proxy>
    <Proxy group="misc" type="ViewLayout" id="6190" servers="16">
      <Property name="ShowWindowDecorations" id="6190.ShowWindowDecorations" number_of_elements="1">
        <Element index="0" value="1"/>
      </Property>
      <Layout number_of_elements="1">
        <Item direction="0" fraction="0.5" view="6201"/>
      </Layout>
    </Proxy>
    <Proxy group="lookup_tables" type="PVLookupTable" id="4915" servers="21">
      <Property name="AboveRangeColor" id="4915.AboveRangeColor" number_of_elements="3">
        <Element index="0" value="0.5"/>
        <Element index="1" value="0.5"/>
        <Element index="2" value="0.5"/>
      </Property>
      <Property name="ActiveAnnotatedValues" id="4915.ActiveAnnotatedValues"/>
      <Property name="AllowDuplicateScalars" id="4915.AllowDuplicateScalars" number_of_elements="1">
        <Element index="0" value="1"/>
        <Domain name="bool" id="4915.AllowDuplicateScalars.bool"/>
      </Property>
      <Property name="Annotations" id="4915.Annotations"/>
      <Property name="BelowRangeColor" id="4915.BelowRangeColor" number_of_elements="3">
        <Element index="0" value="0"/>
        <Element index="1" value="0"/>
        <Element index="2" value="0"/>
      </Property>
      <Property name="Build" id="4915.Build"/>
      <Property name="ColorSpace" id="4915.ColorSpace" number_of_elements="1">
        <Element index="0" value="3"/>
        <Domain name="enum" id="4915.ColorSpace.enum">
          <Entry value="0" text="RGB"/>
          <Entry value="1" text="HSV"/>
          <Entry value="2" text="Lab"/>
          <Entry value="3" text="Diverging"/>
        </Domain>
      </Property>
      <Property name="Discretize" id="4915.Discretize" number_of_elements="1">
        <Element index="0" value="1"/>
        <Domain name="bool" id="4915.Discretize.bool"/>
      </Property>
      <Property name="EnableOpacityMapping" id="4915.EnableOpacityMapping" number_of_elements="1">
        <Element index="0" value="0"/>
        <Domain name="bool" id="4915.EnableOpacityMapping.bool"/>
      </Property>
      <Property name="HSVWrap" id="4915.HSVWrap" number_of_elements="1">
        <Element index="0" value="0"/>
        <Domain name="bool" id="4915.HSVWrap.bool"/>
      </Property>
      <Property name="IndexedColors" id="4915.IndexedColors"/>
      <Property name="IndexedLookup" id="4915.IndexedLookup" number_of_elements="1">
        <Element index="0" value="0"/>
        <Domain name="bool" id="4915.IndexedLookup.bool"/>
      </Property>
      <Property name="LockScalarRange" id="4915.LockScalarRange" number_of_elements="1">
        <Element index="0" value="0"/>
        <Domain name="bool" id="4915.LockScalarRange.bool"/>
      </Property>
      <Property name="NanColor" id="4915.NanColor" number_of_elements="3">
        <Element index="0" value="1"/>
        <Element index="1" value="1"/>
        <Element index="2" value="0"/>
      </Property>
      <Property name="NumberOfTableValues" id="4915.NumberOfTableValues" number_of_elements="1">
        <Element index="0" value="256"/>
        <Domain name="range" id="4915.NumberOfTableValues.range"/>
      </Property>
      <Property name="RGBPoints" id="4915.RGBPoints" number_of_elements="12">
        <Element index="0" value="0"/>
        <Element index="1" value="0.231373"/>
        <Element index="2" value="0.298039"/>
        <Element index="3" value="0.752941"/>
        <Element index="4" value="5.87890668373891e-039"/>
        <Element index="5" value="0.865003"/>
        <Element index="6" value="0.865003"/>
        <Element index="7" value="0.865003"/>
        <Element index="8" value="1.17578133674778e-038"/>
        <Element index="9" value="0.705882"/>
        <Element index="10" value="0.0156863"/>
        <Element index="11" value="0.14902"/>
      </Property>
      <Property name="RescaleOnVisibilityChange" id="4915.RescaleOnVisibilityChange" number_of_elements="1">
        <Element index="0" value="0"/>
        <Domain name="bool" id="4915.RescaleOnVisibilityChange.bool"/>
      </Property>
      <Property name="ScalarOpacityFunction" id="4915.ScalarOpacityFunction" number_of_elements="1">
        <Proxy value="4914"/>
      </Property>
      <Property name="ScalarRangeInitialized" id="4915.ScalarRangeInitialized" number_of_elements="1">
        <Element index="0" value="1"/>
        <Domain name="bool" id="4915.ScalarRangeInitialized.bool"/>
      </Property>
      <Property name="ShowIndexedColorActiveValues" id="4915.ShowIndexedColorActiveValues" number_of_elements="1">
        <Element index="0" value="0"/>
        <Domain name="bool" id="4915.ShowIndexedColorActiveValues.bool"/>
      </Property>
      <Property name="UseAboveRangeColor" id="4915.UseAboveRangeColor" number_of_elements="1">
        <Element index="0" value="0"/>
        <Domain name="bool" id="4915.UseAboveRangeColor.bool"/>
      </Property>
      <Property name="UseBelowRangeColor" id="4915.UseBelowRangeColor" number_of_elements="1">
        <Element index="0" value="0"/>
        <Domain name="bool" id="4915.UseBelowRangeColor.bool"/>
      </Property>
      <Property name="UseLogScale" id="4915.UseLogScale" number_of_elements="1">
        <Element index="0" value="0"/>
        <Domain name="bool" id="4915.UseLogScale.bool"/>
      </Property>
      <Property name="VectorComponent" id="4915.VectorComponent" number_of_elements="1">
        <Element index="0" value="0"/>
        <Domain name="range" id="4915.VectorComponent.range"/>
      </Property>
      <Property name="VectorMode" id="4915.VectorMode" number_of_elements="1">
        <Element index="0" value="0"/>
        <Domain name="enum" id="4915.VectorMode.enum">
          <Entry value="0" text="Magnitude"/>
          <Entry value="1" text="Component"/>
        </Domain>
      </Property>
    </Proxy>
    <Proxy group="lookup_tables" type="PVLookupTable" id="5147" servers="21">
      <Property name="AboveRangeColor" id="5147.AboveRangeColor" number_of_elements="3">
        <Element index="0" value="0.5"/>
        <Element index="1" value="0.5"/>
        <Element index="2" value="0.5"/>
      </Property>
      <Property name="ActiveAnnotatedValues" id="5147.ActiveAnnotatedValues"/>
      <Property name="AllowDuplicateScalars" id="5147.AllowDuplicateScalars" number_of_elements="1">
        <Element index="0" value="1"/>
        <Domain name="bool" id="5147.AllowDuplicateScalars.bool"/>
      </Property>
      <Property name="Annotations" id="5147.Annotations"/>
      <Property name="BelowRangeColor" id="5147.BelowRangeColor" number_of_elements="3">
        <Element index="0" value="0"/>
        <Element index="1" value="0"/>
        <Element index="2" value="0"/>
      </Property>
      <Property name="Build" id="5147.Build"/>
      <Property name="ColorSpace" id="5147.ColorSpace" number_of_elements="1">
        <Element index="0" value="3"/>
        <Domain name="enum" id="5147.ColorSpace.enum">
          <Entry value="0" text="RGB"/>
          <Entry value="1" text="HSV"/>
          <Entry value="2" text="Lab"/>
          <Entry value="3" text="Diverging"/>
        </Domain>
      </Property>
      <Property name="Discretize" id="5147.Discretize" number_of_elements="1">
        <Element index="0" value="1"/>
        <Domain name="bool" id="5147.Discretize.bool"/>
      </Property>
      <Property name="EnableOpacityMapping" id="5147.EnableOpacityMapping" number_of_elements="1">
        <Element index="0" value="0"/>
        <Domain name="bool" id="5147.EnableOpacityMapping.bool"/>
      </Property>
      <Property name="HSVWrap" id="5147.HSVWrap" number_of_elements="1">
        <Element index="0" value="0"/>
        <Domain name="bool" id="5147.HSVWrap.bool"/>
      </Property>
      <Property name="IndexedColors" id="5147.IndexedColors"/>
      <Property name="IndexedLookup" id="5147.IndexedLookup" number_of_elements="1">
        <Element index="0" value="0"/>
        <Domain name="bool" id="5147.IndexedLookup.bool"/>
      </Property>
      <Property name="LockScalarRange" id="5147.LockScalarRange" number_of_elements="1">
        <Element index="0" value="0"/>
        <Domain name="bool" id="5147.LockScalarRange.bool"/>
      </Property>
      <Property name="NanColor" id="5147.NanColor" number_of_elements="3">
        <Element index="0" value="1"/>
        <Element index="1" value="1"/>
        <Element index="2" value="0"/>
      </Property>
      <Property name="NumberOfTableValues" id="5147.NumberOfTableValues" number_of_elements="1">
        <Element index="0" value="256"/>
        <Domain name="range" id="5147.NumberOfTableValues.range"/>
      </Property>
      <Property name="RGBPoints" id="5147.RGBPoints" number_of_elements="12">
        <Element index="0" value="0"/>
        <Element index="1" value="0.231373"/>
        <Element index="2" value="0.298039"/>
        <Element index="3" value="0.752941"/>
        <Element index="4" value="5.87890668373891e-039"/>
        <Element index="5" value="0.865003"/>
        <Element index="6" value="0.865003"/>
        <Element index="7" value="0.865003"/>
        <Element index="8" value="1.17578133674778e-038"/>
        <Element index="9" value="0.705882"/>
        <Element index="10" value="0.0156863"/>
        <Element index="11" value="0.14902"/>
      </Property>
      <Property name="RescaleOnVisibilityChange" id="5147.RescaleOnVisibilityChange" number_of_elements="1">
        <Element index="0" value="0"/>
        <Domain name="bool" id="5147.RescaleOnVisibilityChange.bool"/>
      </Property>
      <Property name="ScalarOpacityFunction" id="5147.ScalarOpacityFunction" number_of_elements="1">
        <Proxy value="5146"/>
      </Property>
      <Property name="ScalarRangeInitialized" id="5147.ScalarRangeInitialized" number_of_elements="1">
        <Element index="0" value="1"/>
        <Domain name="bool" id="5147.ScalarRangeInitialized.bool"/>
      </Property>
      <Property name="ShowIndexedColorActiveValues" id="5147.ShowIndexedColorActiveValues" number_of_elements="1">
        <Element index="0" value="0"/>
        <Domain name="bool" id="5147.ShowIndexedColorActiveValues.bool"/>
      </Property>
      <Property name="UseAboveRangeColor" id="5147.UseAboveRangeColor" number_of_elements="1">
        <Element index="0" value="0"/>
        <Domain name="bool" id="5147.UseAboveRangeColor.bool"/>
      </Property>
      <Property name="UseBelowRangeColor" id="5147.UseBelowRangeColor" number_of_elements="1">
        <Element index="0" value="0"/>
        <Domain name="bool" id="5147.UseBelowRangeColor.bool"/>
      </Property>
      <Property name="UseLogScale" id="5147.UseLogScale" number_of_elements="1">
        <Element index="0" value="0"/>
        <Domain name="bool" id="5147.UseLogScale.bool"/>
      </Property>
      <Property name="VectorComponent" id="5147.VectorComponent" number_of_elements="1">
        <Element index="0" value="0"/>
        <Domain name="range" id="5147.VectorComponent.range"/>
      </Property>
      <Property name="VectorMode" id="5147.VectorMode" number_of_elements="1">
        <Element index="0" value="0"/>
        <Domain name="enum" id="5147.VectorMode.enum">
          <Entry value="0" text="Magnitude"/>
          <Entry value="1" text="Component"/>
        </Domain>
      </Property>
    </Proxy>
    <Proxy group="lookup_tables" type="PVLookupTable" id="5809" servers="21">
      <Property name="AboveRangeColor" id="5809.AboveRangeColor" number_of_elements="3">
        <Element index="0" value="0.5"/>
        <Element index="1" value="0.5"/>
        <Element index="2" value="0.5"/>
      </Property>
      <Property name="ActiveAnnotatedValues" id="5809.ActiveAnnotatedValues"/>
      <Property name="AllowDuplicateScalars" id="5809.AllowDuplicateScalars" number_of_elements="1">
        <Element index="0" value="1"/>
        <Domain name="bool" id="5809.AllowDuplicateScalars.bool"/>
      </Property>
      <Property name="Annotations" id="5809.Annotations"/>
      <Property name="BelowRangeColor" id="5809.BelowRangeColor" number_of_elements="3">
        <Element index="0" value="0"/>
        <Element index="1" value="0"/>
        <Element index="2" value="0"/>
      </Property>
      <Property name="Build" id="5809.Build"/>
      <Property name="ColorSpace" id="5809.ColorSpace" number_of_elements="1">
        <Element index="0" value="3"/>
        <Domain name="enum" id="5809.ColorSpace.enum">
          <Entry value="0" text="RGB"/>
          <Entry value="1" text="HSV"/>
          <Entry value="2" text="Lab"/>
          <Entry value="3" text="Diverging"/>
        </Domain>
      </Property>
      <Property name="Discretize" id="5809.Discretize" number_of_elements="1">
        <Element index="0" value="1"/>
        <Domain name="bool" id="5809.Discretize.bool"/>
      </Property>
      <Property name="EnableOpacityMapping" id="5809.EnableOpacityMapping" number_of_elements="1">
        <Element index="0" value="0"/>
        <Domain name="bool" id="5809.EnableOpacityMapping.bool"/>
      </Property>
      <Property name="HSVWrap" id="5809.HSVWrap" number_of_elements="1">
        <Element index="0" value="0"/>
        <Domain name="bool" id="5809.HSVWrap.bool"/>
      </Property>
      <Property name="IndexedColors" id="5809.IndexedColors"/>
      <Property name="IndexedLookup" id="5809.IndexedLookup" number_of_elements="1">
        <Element index="0" value="0"/>
        <Domain name="bool" id="5809.IndexedLookup.bool"/>
      </Property>
      <Property name="LockScalarRange" id="5809.LockScalarRange" number_of_elements="1">
        <Element index="0" value="0"/>
        <Domain name="bool" id="5809.LockScalarRange.bool"/>
      </Property>
      <Property name="NanColor" id="5809.NanColor" number_of_elements="3">
        <Element index="0" value="1"/>
        <Element index="1" value="1"/>
        <Element index="2" value="0"/>
      </Property>
      <Property name="NumberOfTableValues" id="5809.NumberOfTableValues" number_of_elements="1">
        <Element index="0" value="256"/>
        <Domain name="range" id="5809.NumberOfTableValues.range"/>
      </Property>
      <Property name="RGBPoints" id="5809.RGBPoints" number_of_elements="12">
        <Element index="0" value="0"/>
        <Element index="1" value="0.231373"/>
        <Element index="2" value="0.298039"/>
        <Element index="3" value="0.752941"/>
        <Element index="4" value="5.87890668373891e-039"/>
        <Element index="5" value="0.865003"/>
        <Element index="6" value="0.865003"/>
        <Element index="7" value="0.865003"/>
        <Element index="8" value="1.17578133674778e-038"/>
        <Element index="9" value="0.705882"/>
        <Element index="10" value="0.0156863"/>
        <Element index="11" value="0.14902"/>
      </Property>
      <Property name="RescaleOnVisibilityChange" id="5809.RescaleOnVisibilityChange" number_of_elements="1">
        <Element index="0" value="0"/>
        <Domain name="bool" id="5809.RescaleOnVisibilityChange.bool"/>
      </Property>
      <Property name="ScalarOpacityFunction" id="5809.ScalarOpacityFunction" number_of_elements="1">
        <Proxy value="5808"/>
      </Property>
      <Property name="ScalarRangeInitialized" id="5809.ScalarRangeInitialized" number_of_elements="1">
        <Element index="0" value="1"/>
        <Domain name="bool" id="5809.ScalarRangeInitialized.bool"/>
      </Property>
      <Property name="ShowIndexedColorActiveValues" id="5809.ShowIndexedColorActiveValues" number_of_elements="1">
        <Element index="0" value="0"/>
        <Domain name="bool" id="5809.ShowIndexedColorActiveValues.bool"/>
      </Property>
      <Property name="UseAboveRangeColor" id="5809.UseAboveRangeColor" number_of_elements="1">
        <Element index="0" value="0"/>
        <Domain name="bool" id="5809.UseAboveRangeColor.bool"/>
      </Property>
      <Property name="UseBelowRangeColor" id="5809.UseBelowRangeColor" number_of_elements="1">
        <Element index="0" value="0"/>
        <Domain name="bool" id="5809.UseBelowRangeColor.bool"/>
      </Property>
      <Property name="UseLogScale" id="5809.UseLogScale" number_of_elements="1">
        <Element index="0" value="0"/>
        <Domain name="bool" id="5809.UseLogScale.bool"/>
      </Property>
      <Property name="VectorComponent" id="5809.VectorComponent" number_of_elements="1">
        <Element index="0" value="0"/>
        <Domain name="range" id="5809.VectorComponent.range"/>
      </Property>
      <Property name="VectorMode" id="5809.VectorMode" number_of_elements="1">
        <Element index="0" value="0"/>
        <Domain name="enum" id="5809.VectorMode.enum">
          <Entry value="0" text="Magnitude"/>
          <Entry value="1" text="Component"/>
        </Domain>
      </Property>
    </Proxy>
    <Proxy group="lookup_tables" type="PVLookupTable" id="6179" servers="21">
      <Property name="AboveRangeColor" id="6179.AboveRangeColor" number_of_elements="3">
        <Element index="0" value="1"/>
        <Element index="1" value="1"/>
        <Element index="2" value="1"/>
      </Property>
      <Property name="ActiveAnnotatedValues" id="6179.ActiveAnnotatedValues"/>
      <Property name="AllowDuplicateScalars" id="6179.AllowDuplicateScalars" number_of_elements="1">
        <Element index="0" value="1"/>
        <Domain name="bool" id="6179.AllowDuplicateScalars.bool"/>
      </Property>
      <Property name="Annotations" id="6179.Annotations"/>
      <Property name="BelowRangeColor" id="6179.BelowRangeColor" number_of_elements="3">
        <Element index="0" value="0"/>
        <Element index="1" value="0"/>
        <Element index="2" value="0"/>
      </Property>
      <Property name="Build" id="6179.Build"/>
      <Property name="ColorSpace" id="6179.ColorSpace" number_of_elements="1">
        <Element index="0" value="3"/>
        <Domain name="enum" id="6179.ColorSpace.enum">
          <Entry value="0" text="RGB"/>
          <Entry value="1" text="HSV"/>
          <Entry value="2" text="Lab"/>
          <Entry value="3" text="Diverging"/>
        </Domain>
      </Property>
      <Property name="Discretize" id="6179.Discretize" number_of_elements="1">
        <Element index="0" value="1"/>
        <Domain name="bool" id="6179.Discretize.bool"/>
      </Property>
      <Property name="EnableOpacityMapping" id="6179.EnableOpacityMapping" number_of_elements="1">
        <Element index="0" value="0"/>
        <Domain name="bool" id="6179.EnableOpacityMapping.bool"/>
      </Property>
      <Property name="HSVWrap" id="6179.HSVWrap" number_of_elements="1">
        <Element index="0" value="0"/>
        <Domain name="bool" id="6179.HSVWrap.bool"/>
      </Property>
      <Property name="IndexedColors" id="6179.IndexedColors"/>
      <Property name="IndexedLookup" id="6179.IndexedLookup" number_of_elements="1">
        <Element index="0" value="0"/>
        <Domain name="bool" id="6179.IndexedLookup.bool"/>
      </Property>
      <Property name="LockScalarRange" id="6179.LockScalarRange" number_of_elements="1">
        <Element index="0" value="0"/>
        <Domain name="bool" id="6179.LockScalarRange.bool"/>
      </Property>
      <Property name="NanColor" id="6179.NanColor" number_of_elements="3">
        <Element index="0" value="1"/>
        <Element index="1" value="1"/>
        <Element index="2" value="0"/>
      </Property>
      <Property name="NumberOfTableValues" id="6179.NumberOfTableValues" number_of_elements="1">
        <Element index="0" value="256"/>
        <Domain name="range" id="6179.NumberOfTableValues.range"/>
      </Property>
      <Property name="RGBPoints" id="6179.RGBPoints" number_of_elements="12">
        <Element index="0" value="0"/>
        <Element index="1" value="0.231373"/>
        <Element index="2" value="0.298039"/>
        <Element index="3" value="0.752941"/>
        <Element index="4" value="5.87890668373891e-039"/>
        <Element index="5" value="0.865003"/>
        <Element index="6" value="0.865003"/>
        <Element index="7" value="0.865003"/>
        <Element index="8" value="1.17578133674778e-038"/>
        <Element index="9" value="0.705882"/>
        <Element index="10" value="0.0156863"/>
        <Element index="11" value="0.14902"/>
      </Property>
      <Property name="RescaleOnVisibilityChange" id="6179.RescaleOnVisibilityChange" number_of_elements="1">
        <Element index="0" value="0"/>
        <Domain name="bool" id="6179.RescaleOnVisibilityChange.bool"/>
      </Property>
      <Property name="ScalarOpacityFunction" id="6179.ScalarOpacityFunction" number_of_elements="1">
        <Proxy value="6178"/>
      </Property>
      <Property name="ScalarRangeInitialized" id="6179.ScalarRangeInitialized" number_of_elements="1">
        <Element index="0" value="1"/>
        <Domain name="bool" id="6179.ScalarRangeInitialized.bool"/>
      </Property>
      <Property name="ShowIndexedColorActiveValues" id="6179.ShowIndexedColorActiveValues" number_of_elements="1">
        <Element index="0" value="0"/>
        <Domain name="bool" id="6179.ShowIndexedColorActiveValues.bool"/>
      </Property>
      <Property name="UseAboveRangeColor" id="6179.UseAboveRangeColor" number_of_elements="1">
        <Element index="0" value="0"/>
        <Domain name="bool" id="6179.UseAboveRangeColor.bool"/>
      </Property>
      <Property name="UseBelowRangeColor" id="6179.UseBelowRangeColor" number_of_elements="1">
        <Element index="0" value="0"/>
        <Domain name="bool" id="6179.UseBelowRangeColor.bool"/>
      </Property>
      <Property name="UseLogScale" id="6179.UseLogScale" number_of_elements="1">
        <Element index="0" value="0"/>
        <Domain name="bool" id="6179.UseLogScale.bool"/>
      </Property>
      <Property name="VectorComponent" id="6179.VectorComponent" number_of_elements="1">
        <Element index="0" value="0"/>
        <Domain name="range" id="6179.VectorComponent.range"/>
      </Property>
      <Property name="VectorMode" id="6179.VectorMode" number_of_elements="1">
        <Element index="0" value="0"/>
        <Domain name="enum" id="6179.VectorMode.enum">
          <Entry value="0" text="Magnitude"/>
          <Entry value="1" text="Component"/>
        </Domain>
      </Property>
    </Proxy>
    <Proxy group="piecewise_functions" type="PiecewiseFunction" id="4914" servers="21">
      <Property name="AllowDuplicateScalars" id="4914.AllowDuplicateScalars" number_of_elements="1">
        <Element index="0" value="1"/>
        <Domain name="bool" id="4914.AllowDuplicateScalars.bool"/>
      </Property>
      <Property name="Points" id="4914.Points" number_of_elements="8">
        <Element index="0" value="0"/>
        <Element index="1" value="0"/>
        <Element index="2" value="0.5"/>
        <Element index="3" value="0"/>
        <Element index="4" value="1.17578133674778e-038"/>
        <Element index="5" value="1"/>
        <Element index="6" value="0.5"/>
        <Element index="7" value="0"/>
      </Property>
      <Property name="ScalarRangeInitialized" id="4914.ScalarRangeInitialized" number_of_elements="1">
        <Element index="0" value="1"/>
        <Domain name="bool" id="4914.ScalarRangeInitialized.bool"/>
      </Property>
    </Proxy>
    <Proxy group="piecewise_functions" type="PiecewiseFunction" id="5146" servers="21">
      <Property name="AllowDuplicateScalars" id="5146.AllowDuplicateScalars" number_of_elements="1">
        <Element index="0" value="1"/>
        <Domain name="bool" id="5146.AllowDuplicateScalars.bool"/>
      </Property>
      <Property name="Points" id="5146.Points" number_of_elements="8">
        <Element index="0" value="0"/>
        <Element index="1" value="0"/>
        <Element index="2" value="0.5"/>
        <Element index="3" value="0"/>
        <Element index="4" value="1.17578133674778e-038"/>
        <Element index="5" value="1"/>
        <Element index="6" value="0.5"/>
        <Element index="7" value="0"/>
      </Property>
      <Property name="ScalarRangeInitialized" id="5146.ScalarRangeInitialized" number_of_elements="1">
        <Element index="0" value="1"/>
        <Domain name="bool" id="5146.ScalarRangeInitialized.bool"/>
      </Property>
    </Proxy>
    <Proxy group="piecewise_functions" type="PiecewiseFunction" id="5808" servers="21">
      <Property name="AllowDuplicateScalars" id="5808.AllowDuplicateScalars" number_of_elements="1">
        <Element index="0" value="1"/>
        <Domain name="bool" id="5808.AllowDuplicateScalars.bool"/>
      </Property>
      <Property name="Points" id="5808.Points" number_of_elements="8">
        <Element index="0" value="0"/>
        <Element index="1" value="0"/>
        <Element index="2" value="0.5"/>
        <Element index="3" value="0"/>
        <Element index="4" value="1.17578133674778e-038"/>
        <Element index="5" value="1"/>
        <Element index="6" value="0.5"/>
        <Element index="7" value="0"/>
      </Property>
      <Property name="ScalarRangeInitialized" id="5808.ScalarRangeInitialized" number_of_elements="1">
        <Element index="0" value="1"/>
        <Domain name="bool" id="5808.ScalarRangeInitialized.bool"/>
      </Property>
    </Proxy>
    <Proxy group="piecewise_functions" type="PiecewiseFunction" id="6178" servers="21">
      <Property name="AllowDuplicateScalars" id="6178.AllowDuplicateScalars" number_of_elements="1">
        <Element index="0" value="1"/>
        <Domain name="bool" id="6178.AllowDuplicateScalars.bool"/>
      </Property>
      <Property name="Points" id="6178.Points" number_of_elements="8">
        <Element index="0" value="0"/>
        <Element index="1" value="0"/>
        <Element index="2" value="0.5"/>
        <Element index="3" value="0"/>
        <Element index="4" value="1.17578133674778e-038"/>
        <Element index="5" value="1"/>
        <Element index="6" value="0.5"/>
        <Element index="7" value="0"/>
      </Property>
      <Property name="ScalarRangeInitialized" id="6178.ScalarRangeInitialized" number_of_elements="1">
        <Element index="0" value="1"/>
        <Domain name="bool" id="6178.ScalarRangeInitialized.bool"/>
      </Property>
    </Proxy>
    <Proxy group="misc" type="RepresentationAnimationHelper" id="5959" servers="16">
      <Property name="Source" id="5959.Source" number_of_elements="1">
        <Proxy value="5948"/>
      </Property>
    </Proxy>
    <Proxy group="annotations" type="GridAxes3DActor" id="6199" servers="21">
      <Property name="AxesToLabel" id="6199.AxesToLabel" number_of_elements="1">
        <Element index="0" value="63"/>
        <Domain name="range" id="6199.AxesToLabel.range"/>
      </Property>
      <Property name="DataBoundsInflateFactor" id="6199.DataBoundsInflateFactor" number_of_elements="1">
        <Element index="0" value="0.0008"/>
        <Domain name="range" id="6199.DataBoundsInflateFactor.range"/>
      </Property>
      <Property name="DataPosition" id="6199.DataPosition" number_of_elements="3">
        <Element index="0" value="0"/>
        <Element index="1" value="0"/>
        <Element index="2" value="0"/>
        <Domain name="range" id="6199.DataPosition.range"/>
      </Property>
      <Property name="DataScale" id="6199.DataScale" number_of_elements="3">
        <Element index="0" value="1"/>
        <Element index="1" value="1"/>
        <Element index="2" value="1"/>
        <Domain name="range" id="6199.DataScale.range"/>
      </Property>
      <Property name="FacesToRender" id="6199.FacesToRender" number_of_elements="1">
        <Element index="0" value="63"/>
        <Domain name="range" id="6199.FacesToRender.range"/>
      </Property>
      <Property name="LabelUniqueEdgesOnly" id="6199.LabelUniqueEdgesOnly" number_of_elements="1">
        <Element index="0" value="1"/>
        <Domain name="bool" id="6199.LabelUniqueEdgesOnly.bool"/>
      </Property>
      <Property name="ModelBounds" id="6199.ModelBounds" number_of_elements="6">
        <Element index="0" value="0"/>
        <Element index="1" value="1"/>
        <Element index="2" value="0"/>
        <Element index="3" value="1"/>
        <Element index="4" value="0"/>
        <Element index="5" value="1"/>
      </Property>
      <Property name="ModelTransformMatrix" id="6199.ModelTransformMatrix" number_of_elements="16">
        <Element index="0" value="1"/>
        <Element index="1" value="0"/>
        <Element index="2" value="0"/>
        <Element index="3" value="0"/>
        <Element index="4" value="0"/>
        <Element index="5" value="1"/>
        <Element index="6" value="0"/>
        <Element index="7" value="0"/>
        <Element index="8" value="0"/>
        <Element index="9" value="0"/>
        <Element index="10" value="1"/>
        <Element index="11" value="0"/>
        <Element index="12" value="0"/>
        <Element index="13" value="0"/>
        <Element index="14" value="0"/>
        <Element index="15" value="1"/>
      </Property>
      <Property name="ShowEdges" id="6199.ShowEdges" number_of_elements="1">
        <Element index="0" value="1"/>
        <Domain name="bool" id="6199.ShowEdges.bool"/>
      </Property>
      <Property name="ShowGrid" id="6199.ShowGrid" number_of_elements="1">
        <Element index="0" value="0"/>
        <Domain name="bool" id="6199.ShowGrid.bool"/>
      </Property>
      <Property name="ShowTicks" id="6199.ShowTicks" number_of_elements="1">
        <Element index="0" value="1"/>
        <Domain name="bool" id="6199.ShowTicks.bool"/>
      </Property>
      <Property name="UseModelTransform" id="6199.UseModelTransform" number_of_elements="1">
        <Element index="0" value="0"/>
        <Domain name="range" id="6199.UseModelTransform.range"/>
      </Property>
      <Property name="Visibility" id="6199.Visibility" number_of_elements="1">
        <Element index="0" value="0"/>
        <Domain name="bool" id="6199.Visibility.bool"/>
      </Property>
      <Property name="XAxisLabels" id="6199.XAxisLabels">
        <Domain name="scalar_range" id="6199.XAxisLabels.scalar_range"/>
      </Property>
      <Property name="XAxisNotation" id="6199.XAxisNotation" number_of_elements="1">
        <Element index="0" value="0"/>
        <Domain name="enum" id="6199.XAxisNotation.enum">
          <Entry value="0" text="Mixed"/>
          <Entry value="1" text="Scientific"/>
          <Entry value="2" text="Fixed"/>
        </Domain>
      </Property>
      <Property name="XAxisPrecision" id="6199.XAxisPrecision" number_of_elements="1">
        <Element index="0" value="2"/>
        <Domain name="range" id="6199.XAxisPrecision.range"/>
      </Property>
      <Property name="XAxisUseCustomLabels" id="6199.XAxisUseCustomLabels" number_of_elements="1">
        <Element index="0" value="0"/>
        <Domain name="bool" id="6199.XAxisUseCustomLabels.bool"/>
      </Property>
      <Property name="XTitle" id="6199.XTitle" number_of_elements="1">
        <Element index="0" value="X Axis"/>
      </Property>
      <Property name="YAxisLabels" id="6199.YAxisLabels">
        <Domain name="scalar_range" id="6199.YAxisLabels.scalar_range"/>
      </Property>
      <Property name="YAxisNotation" id="6199.YAxisNotation" number_of_elements="1">
        <Element index="0" value="0"/>
        <Domain name="enum" id="6199.YAxisNotation.enum">
          <Entry value="0" text="Mixed"/>
          <Entry value="1" text="Scientific"/>
          <Entry value="2" text="Fixed"/>
        </Domain>
      </Property>
      <Property name="YAxisPrecision" id="6199.YAxisPrecision" number_of_elements="1">
        <Element index="0" value="2"/>
        <Domain name="range" id="6199.YAxisPrecision.range"/>
      </Property>
      <Property name="YAxisUseCustomLabels" id="6199.YAxisUseCustomLabels" number_of_elements="1">
        <Element index="0" value="0"/>
        <Domain name="bool" id="6199.YAxisUseCustomLabels.bool"/>
      </Property>
      <Property name="YTitle" id="6199.YTitle" number_of_elements="1">
        <Element index="0" value="Y Axis"/>
      </Property>
      <Property name="ZAxisLabels" id="6199.ZAxisLabels">
        <Domain name="scalar_range" id="6199.ZAxisLabels.scalar_range"/>
      </Property>
      <Property name="ZAxisNotation" id="6199.ZAxisNotation" number_of_elements="1">
        <Element index="0" value="0"/>
        <Domain name="enum" id="6199.ZAxisNotation.enum">
          <Entry value="0" text="Mixed"/>
          <Entry value="1" text="Scientific"/>
          <Entry value="2" text="Fixed"/>
        </Domain>
      </Property>
      <Property name="ZAxisPrecision" id="6199.ZAxisPrecision" number_of_elements="1">
        <Element index="0" value="2"/>
        <Domain name="range" id="6199.ZAxisPrecision.range"/>
      </Property>
      <Property name="ZAxisUseCustomLabels" id="6199.ZAxisUseCustomLabels" number_of_elements="1">
        <Element index="0" value="0"/>
        <Domain name="bool" id="6199.ZAxisUseCustomLabels.bool"/>
      </Property>
      <Property name="ZTitle" id="6199.ZTitle" number_of_elements="1">
        <Element index="0" value="Z Axis"/>
      </Property>
      <Property name="CullBackface" id="6199.CullBackface" number_of_elements="1">
        <Element index="0" value="0"/>
        <Domain name="bool" id="6199.CullBackface.bool"/>
      </Property>
      <Property name="CullFrontface" id="6199.CullFrontface" number_of_elements="1">
        <Element index="0" value="1"/>
        <Domain name="bool" id="6199.CullFrontface.bool"/>
      </Property>
      <Property name="GridColor" id="6199.GridColor" number_of_elements="3">
        <Element index="0" value="0"/>
        <Element index="1" value="0"/>
        <Element index="2" value="0"/>
        <Domain name="range" id="6199.GridColor.range"/>
      </Property>
      <Property name="XLabelBold" id="6199.XLabelBold" number_of_elements="1">
        <Element index="0" value="0"/>
        <Domain name="bool" id="6199.XLabelBold.bool"/>
      </Property>
      <Property name="XLabelColor" id="6199.XLabelColor" number_of_elements="3">
        <Element index="0" value="0"/>
        <Element index="1" value="0"/>
        <Element index="2" value="0"/>
        <Domain name="range" id="6199.XLabelColor.range"/>
      </Property>
      <Property name="XLabelFontFamily" id="6199.XLabelFontFamily" number_of_elements="1">
        <Element index="0" value="0"/>
        <Domain name="enum" id="6199.XLabelFontFamily.enum">
          <Entry value="0" text="Arial"/>
          <Entry value="1" text="Courier"/>
          <Entry value="2" text="Times"/>
        </Domain>
      </Property>
      <Property name="XLabelFontSize" id="6199.XLabelFontSize" number_of_elements="1">
        <Element index="0" value="12"/>
        <Domain name="range" id="6199.XLabelFontSize.range"/>
      </Property>
      <Property name="XLabelItalic" id="6199.XLabelItalic" number_of_elements="1">
        <Element index="0" value="0"/>
        <Domain name="bool" id="6199.XLabelItalic.bool"/>
      </Property>
      <Property name="XLabelOpacity" id="6199.XLabelOpacity" number_of_elements="1">
        <Element index="0" value="1"/>
        <Domain name="range" id="6199.XLabelOpacity.range"/>
      </Property>
      <Property name="XLabelShadow" id="6199.XLabelShadow" number_of_elements="1">
        <Element index="0" value="0"/>
        <Domain name="bool" id="6199.XLabelShadow.bool"/>
      </Property>
      <Property name="XTitleBold" id="6199.XTitleBold" number_of_elements="1">
        <Element index="0" value="0"/>
        <Domain name="bool" id="6199.XTitleBold.bool"/>
      </Property>
      <Property name="XTitleColor" id="6199.XTitleColor" number_of_elements="3">
        <Element index="0" value="0"/>
        <Element index="1" value="0"/>
        <Element index="2" value="0"/>
        <Domain name="range" id="6199.XTitleColor.range"/>
      </Property>
      <Property name="XTitleFontFamily" id="6199.XTitleFontFamily" number_of_elements="1">
        <Element index="0" value="0"/>
        <Domain name="enum" id="6199.XTitleFontFamily.enum">
          <Entry value="0" text="Arial"/>
          <Entry value="1" text="Courier"/>
          <Entry value="2" text="Times"/>
        </Domain>
      </Property>
      <Property name="XTitleFontSize" id="6199.XTitleFontSize" number_of_elements="1">
        <Element index="0" value="12"/>
        <Domain name="range" id="6199.XTitleFontSize.range"/>
      </Property>
      <Property name="XTitleItalic" id="6199.XTitleItalic" number_of_elements="1">
        <Element index="0" value="0"/>
        <Domain name="bool" id="6199.XTitleItalic.bool"/>
      </Property>
      <Property name="XTitleOpacity" id="6199.XTitleOpacity" number_of_elements="1">
        <Element index="0" value="1"/>
        <Domain name="range" id="6199.XTitleOpacity.range"/>
      </Property>
      <Property name="XTitleShadow" id="6199.XTitleShadow" number_of_elements="1">
        <Element index="0" value="0"/>
        <Domain name="bool" id="6199.XTitleShadow.bool"/>
      </Property>
      <Property name="YLabelBold" id="6199.YLabelBold" number_of_elements="1">
        <Element index="0" value="0"/>
        <Domain name="bool" id="6199.YLabelBold.bool"/>
      </Property>
      <Property name="YLabelColor" id="6199.YLabelColor" number_of_elements="3">
        <Element index="0" value="0"/>
        <Element index="1" value="0"/>
        <Element index="2" value="0"/>
        <Domain name="range" id="6199.YLabelColor.range"/>
      </Property>
      <Property name="YLabelFontFamily" id="6199.YLabelFontFamily" number_of_elements="1">
        <Element index="0" value="0"/>
        <Domain name="enum" id="6199.YLabelFontFamily.enum">
          <Entry value="0" text="Arial"/>
          <Entry value="1" text="Courier"/>
          <Entry value="2" text="Times"/>
        </Domain>
      </Property>
      <Property name="YLabelFontSize" id="6199.YLabelFontSize" number_of_elements="1">
        <Element index="0" value="12"/>
        <Domain name="range" id="6199.YLabelFontSize.range"/>
      </Property>
      <Property name="YLabelItalic" id="6199.YLabelItalic" number_of_elements="1">
        <Element index="0" value="0"/>
        <Domain name="bool" id="6199.YLabelItalic.bool"/>
      </Property>
      <Property name="YLabelOpacity" id="6199.YLabelOpacity" number_of_elements="1">
        <Element index="0" value="1"/>
        <Domain name="range" id="6199.YLabelOpacity.range"/>
      </Property>
      <Property name="YLabelShadow" id="6199.YLabelShadow" number_of_elements="1">
        <Element index="0" value="0"/>
        <Domain name="bool" id="6199.YLabelShadow.bool"/>
      </Property>
      <Property name="YTitleBold" id="6199.YTitleBold" number_of_elements="1">
        <Element index="0" value="0"/>
        <Domain name="bool" id="6199.YTitleBold.bool"/>
      </Property>
      <Property name="YTitleColor" id="6199.YTitleColor" number_of_elements="3">
        <Element index="0" value="0"/>
        <Element index="1" value="0"/>
        <Element index="2" value="0"/>
        <Domain name="range" id="6199.YTitleColor.range"/>
      </Property>
      <Property name="YTitleFontFamily" id="6199.YTitleFontFamily" number_of_elements="1">
        <Element index="0" value="0"/>
        <Domain name="enum" id="6199.YTitleFontFamily.enum">
          <Entry value="0" text="Arial"/>
          <Entry value="1" text="Courier"/>
          <Entry value="2" text="Times"/>
        </Domain>
      </Property>
      <Property name="YTitleFontSize" id="6199.YTitleFontSize" number_of_elements="1">
        <Element index="0" value="12"/>
        <Domain name="range" id="6199.YTitleFontSize.range"/>
      </Property>
      <Property name="YTitleItalic" id="6199.YTitleItalic" number_of_elements="1">
        <Element index="0" value="0"/>
        <Domain name="bool" id="6199.YTitleItalic.bool"/>
      </Property>
      <Property name="YTitleOpacity" id="6199.YTitleOpacity" number_of_elements="1">
        <Element index="0" value="1"/>
        <Domain name="range" id="6199.YTitleOpacity.range"/>
      </Property>
      <Property name="YTitleShadow" id="6199.YTitleShadow" number_of_elements="1">
        <Element index="0" value="0"/>
        <Domain name="bool" id="6199.YTitleShadow.bool"/>
      </Property>
      <Property name="ZLabelBold" id="6199.ZLabelBold" number_of_elements="1">
        <Element index="0" value="0"/>
        <Domain name="bool" id="6199.ZLabelBold.bool"/>
      </Property>
      <Property name="ZLabelColor" id="6199.ZLabelColor" number_of_elements="3">
        <Element index="0" value="0"/>
        <Element index="1" value="0"/>
        <Element index="2" value="0"/>
        <Domain name="range" id="6199.ZLabelColor.range"/>
      </Property>
      <Property name="ZLabelFontFamily" id="6199.ZLabelFontFamily" number_of_elements="1">
        <Element index="0" value="0"/>
        <Domain name="enum" id="6199.ZLabelFontFamily.enum">
          <Entry value="0" text="Arial"/>
          <Entry value="1" text="Courier"/>
          <Entry value="2" text="Times"/>
        </Domain>
      </Property>
      <Property name="ZLabelFontSize" id="6199.ZLabelFontSize" number_of_elements="1">
        <Element index="0" value="12"/>
        <Domain name="range" id="6199.ZLabelFontSize.range"/>
      </Property>
      <Property name="ZLabelItalic" id="6199.ZLabelItalic" number_of_elements="1">
        <Element index="0" value="0"/>
        <Domain name="bool" id="6199.ZLabelItalic.bool"/>
      </Property>
      <Property name="ZLabelOpacity" id="6199.ZLabelOpacity" number_of_elements="1">
        <Element index="0" value="1"/>
        <Domain name="range" id="6199.ZLabelOpacity.range"/>
      </Property>
      <Property name="ZLabelShadow" id="6199.ZLabelShadow" number_of_elements="1">
        <Element index="0" value="0"/>
        <Domain name="bool" id="6199.ZLabelShadow.bool"/>
      </Property>
      <Property name="ZTitleBold" id="6199.ZTitleBold" number_of_elements="1">
        <Element index="0" value="0"/>
        <Domain name="bool" id="6199.ZTitleBold.bool"/>
      </Property>
      <Property name="ZTitleColor" id="6199.ZTitleColor" number_of_elements="3">
        <Element index="0" value="0"/>
        <Element index="1" value="0"/>
        <Element index="2" value="0"/>
        <Domain name="range" id="6199.ZTitleColor.range"/>
      </Property>
      <Property name="ZTitleFontFamily" id="6199.ZTitleFontFamily" number_of_elements="1">
        <Element index="0" value="0"/>
        <Domain name="enum" id="6199.ZTitleFontFamily.enum">
          <Entry value="0" text="Arial"/>
          <Entry value="1" text="Courier"/>
          <Entry value="2" text="Times"/>
        </Domain>
      </Property>
      <Property name="ZTitleFontSize" id="6199.ZTitleFontSize" number_of_elements="1">
        <Element index="0" value="12"/>
        <Domain name="range" id="6199.ZTitleFontSize.range"/>
      </Property>
      <Property name="ZTitleItalic" id="6199.ZTitleItalic" number_of_elements="1">
        <Element index="0" value="0"/>
        <Domain name="bool" id="6199.ZTitleItalic.bool"/>
      </Property>
      <Property name="ZTitleOpacity" id="6199.ZTitleOpacity" number_of_elements="1">
        <Element index="0" value="1"/>
        <Domain name="range" id="6199.ZTitleOpacity.range"/>
      </Property>
      <Property name="ZTitleShadow" id="6199.ZTitleShadow" number_of_elements="1">
        <Element index="0" value="0"/>
        <Domain name="bool" id="6199.ZTitleShadow.bool"/>
      </Property>
    </Proxy>
    <Proxy group="representations" type="GridAxesRepresentation" id="6210" servers="21">
      <Property name="GridAxesVisibility" id="6210.GridAxesVisibility" number_of_elements="1">
        <Element index="0" value="0"/>
        <Domain name="bool" id="6210.GridAxesVisibility.bool"/>
      </Property>
      <Property name="Input" id="6210.Input">
        <Domain name="input_array_any" id="6210.Input.input_array_any"/>
      </Property>
      <Property name="Position" id="6210.Position" number_of_elements="3">
        <Element index="0" value="0"/>
        <Element index="1" value="0"/>
        <Element index="2" value="0"/>
        <Domain name="range" id="6210.Position.range"/>
      </Property>
      <Property name="Scale" id="6210.Scale" number_of_elements="3">
        <Element index="0" value="1"/>
        <Element index="1" value="1"/>
        <Element index="2" value="1"/>
        <Domain name="range" id="6210.Scale.range"/>
      </Property>
      <Property name="AxesToLabel" id="6210.AxesToLabel" number_of_elements="1">
        <Element index="0" value="63"/>
        <Domain name="range" id="6210.AxesToLabel.range"/>
      </Property>
      <Property name="CullBackface" id="6210.CullBackface" number_of_elements="1">
        <Element index="0" value="0"/>
        <Domain name="bool" id="6210.CullBackface.bool"/>
      </Property>
      <Property name="CullFrontface" id="6210.CullFrontface" number_of_elements="1">
        <Element index="0" value="1"/>
        <Domain name="bool" id="6210.CullFrontface.bool"/>
      </Property>
      <Property name="FacesToRender" id="6210.FacesToRender" number_of_elements="1">
        <Element index="0" value="63"/>
        <Domain name="range" id="6210.FacesToRender.range"/>
      </Property>
      <Property name="GridColor" id="6210.GridColor" number_of_elements="3">
        <Element index="0" value="0"/>
        <Element index="1" value="0"/>
        <Element index="2" value="0"/>
        <Domain name="range" id="6210.GridColor.range"/>
      </Property>
      <Property name="LabelUniqueEdgesOnly" id="6210.LabelUniqueEdgesOnly" number_of_elements="1">
        <Element index="0" value="1"/>
        <Domain name="bool" id="6210.LabelUniqueEdgesOnly.bool"/>
      </Property>
      <Property name="ShowEdges" id="6210.ShowEdges" number_of_elements="1">
        <Element index="0" value="1"/>
        <Domain name="bool" id="6210.ShowEdges.bool"/>
      </Property>
      <Property name="ShowGrid" id="6210.ShowGrid" number_of_elements="1">
        <Element index="0" value="0"/>
        <Domain name="bool" id="6210.ShowGrid.bool"/>
      </Property>
      <Property name="ShowTicks" id="6210.ShowTicks" number_of_elements="1">
        <Element index="0" value="1"/>
        <Domain name="bool" id="6210.ShowTicks.bool"/>
      </Property>
      <Property name="XAxisLabels" id="6210.XAxisLabels">
        <Domain name="scalar_range" id="6210.XAxisLabels.scalar_range"/>
      </Property>
      <Property name="XAxisNotation" id="6210.XAxisNotation" number_of_elements="1">
        <Element index="0" value="0"/>
        <Domain name="enum" id="6210.XAxisNotation.enum">
          <Entry value="0" text="Mixed"/>
          <Entry value="1" text="Scientific"/>
          <Entry value="2" text="Fixed"/>
        </Domain>
      </Property>
      <Property name="XAxisPrecision" id="6210.XAxisPrecision" number_of_elements="1">
        <Element index="0" value="2"/>
        <Domain name="range" id="6210.XAxisPrecision.range"/>
      </Property>
      <Property name="XAxisUseCustomLabels" id="6210.XAxisUseCustomLabels" number_of_elements="1">
        <Element index="0" value="0"/>
        <Domain name="bool" id="6210.XAxisUseCustomLabels.bool"/>
      </Property>
      <Property name="XLabelBold" id="6210.XLabelBold" number_of_elements="1">
        <Element index="0" value="0"/>
        <Domain name="bool" id="6210.XLabelBold.bool"/>
      </Property>
      <Property name="XLabelColor" id="6210.XLabelColor" number_of_elements="3">
        <Element index="0" value="0"/>
        <Element index="1" value="0"/>
        <Element index="2" value="0"/>
        <Domain name="range" id="6210.XLabelColor.range"/>
      </Property>
      <Property name="XLabelFontFamily" id="6210.XLabelFontFamily" number_of_elements="1">
        <Element index="0" value="0"/>
        <Domain name="enum" id="6210.XLabelFontFamily.enum">
          <Entry value="0" text="Arial"/>
          <Entry value="1" text="Courier"/>
          <Entry value="2" text="Times"/>
        </Domain>
      </Property>
      <Property name="XLabelFontSize" id="6210.XLabelFontSize" number_of_elements="1">
        <Element index="0" value="12"/>
        <Domain name="range" id="6210.XLabelFontSize.range"/>
      </Property>
      <Property name="XLabelItalic" id="6210.XLabelItalic" number_of_elements="1">
        <Element index="0" value="0"/>
        <Domain name="bool" id="6210.XLabelItalic.bool"/>
      </Property>
      <Property name="XLabelOpacity" id="6210.XLabelOpacity" number_of_elements="1">
        <Element index="0" value="1"/>
        <Domain name="range" id="6210.XLabelOpacity.range"/>
      </Property>
      <Property name="XLabelShadow" id="6210.XLabelShadow" number_of_elements="1">
        <Element index="0" value="0"/>
        <Domain name="bool" id="6210.XLabelShadow.bool"/>
      </Property>
      <Property name="XTitle" id="6210.XTitle" number_of_elements="1">
        <Element index="0" value="X Axis"/>
      </Property>
      <Property name="XTitleBold" id="6210.XTitleBold" number_of_elements="1">
        <Element index="0" value="0"/>
        <Domain name="bool" id="6210.XTitleBold.bool"/>
      </Property>
      <Property name="XTitleColor" id="6210.XTitleColor" number_of_elements="3">
        <Element index="0" value="0"/>
        <Element index="1" value="0"/>
        <Element index="2" value="0"/>
        <Domain name="range" id="6210.XTitleColor.range"/>
      </Property>
      <Property name="XTitleFontFamily" id="6210.XTitleFontFamily" number_of_elements="1">
        <Element index="0" value="0"/>
        <Domain name="enum" id="6210.XTitleFontFamily.enum">
          <Entry value="0" text="Arial"/>
          <Entry value="1" text="Courier"/>
          <Entry value="2" text="Times"/>
        </Domain>
      </Property>
      <Property name="XTitleFontSize" id="6210.XTitleFontSize" number_of_elements="1">
        <Element index="0" value="12"/>
        <Domain name="range" id="6210.XTitleFontSize.range"/>
      </Property>
      <Property name="XTitleItalic" id="6210.XTitleItalic" number_of_elements="1">
        <Element index="0" value="0"/>
        <Domain name="bool" id="6210.XTitleItalic.bool"/>
      </Property>
      <Property name="XTitleOpacity" id="6210.XTitleOpacity" number_of_elements="1">
        <Element index="0" value="1"/>
        <Domain name="range" id="6210.XTitleOpacity.range"/>
      </Property>
      <Property name="XTitleShadow" id="6210.XTitleShadow" number_of_elements="1">
        <Element index="0" value="0"/>
        <Domain name="bool" id="6210.XTitleShadow.bool"/>
      </Property>
      <Property name="YAxisLabels" id="6210.YAxisLabels">
        <Domain name="scalar_range" id="6210.YAxisLabels.scalar_range"/>
      </Property>
      <Property name="YAxisNotation" id="6210.YAxisNotation" number_of_elements="1">
        <Element index="0" value="0"/>
        <Domain name="enum" id="6210.YAxisNotation.enum">
          <Entry value="0" text="Mixed"/>
          <Entry value="1" text="Scientific"/>
          <Entry value="2" text="Fixed"/>
        </Domain>
      </Property>
      <Property name="YAxisPrecision" id="6210.YAxisPrecision" number_of_elements="1">
        <Element index="0" value="2"/>
        <Domain name="range" id="6210.YAxisPrecision.range"/>
      </Property>
      <Property name="YAxisUseCustomLabels" id="6210.YAxisUseCustomLabels" number_of_elements="1">
        <Element index="0" value="0"/>
        <Domain name="bool" id="6210.YAxisUseCustomLabels.bool"/>
      </Property>
      <Property name="YLabelBold" id="6210.YLabelBold" number_of_elements="1">
        <Element index="0" value="0"/>
        <Domain name="bool" id="6210.YLabelBold.bool"/>
      </Property>
      <Property name="YLabelColor" id="6210.YLabelColor" number_of_elements="3">
        <Element index="0" value="0"/>
        <Element index="1" value="0"/>
        <Element index="2" value="0"/>
        <Domain name="range" id="6210.YLabelColor.range"/>
      </Property>
      <Property name="YLabelFontFamily" id="6210.YLabelFontFamily" number_of_elements="1">
        <Element index="0" value="0"/>
        <Domain name="enum" id="6210.YLabelFontFamily.enum">
          <Entry value="0" text="Arial"/>
          <Entry value="1" text="Courier"/>
          <Entry value="2" text="Times"/>
        </Domain>
      </Property>
      <Property name="YLabelFontSize" id="6210.YLabelFontSize" number_of_elements="1">
        <Element index="0" value="12"/>
        <Domain name="range" id="6210.YLabelFontSize.range"/>
      </Property>
      <Property name="YLabelItalic" id="6210.YLabelItalic" number_of_elements="1">
        <Element index="0" value="0"/>
        <Domain name="bool" id="6210.YLabelItalic.bool"/>
      </Property>
      <Property name="YLabelOpacity" id="6210.YLabelOpacity" number_of_elements="1">
        <Element index="0" value="1"/>
        <Domain name="range" id="6210.YLabelOpacity.range"/>
      </Property>
      <Property name="YLabelShadow" id="6210.YLabelShadow" number_of_elements="1">
        <Element index="0" value="0"/>
        <Domain name="bool" id="6210.YLabelShadow.bool"/>
      </Property>
      <Property name="YTitle" id="6210.YTitle" number_of_elements="1">
        <Element index="0" value="Y Axis"/>
      </Property>
      <Property name="YTitleBold" id="6210.YTitleBold" number_of_elements="1">
        <Element index="0" value="0"/>
        <Domain name="bool" id="6210.YTitleBold.bool"/>
      </Property>
      <Property name="YTitleColor" id="6210.YTitleColor" number_of_elements="3">
        <Element index="0" value="0"/>
        <Element index="1" value="0"/>
        <Element index="2" value="0"/>
        <Domain name="range" id="6210.YTitleColor.range"/>
      </Property>
      <Property name="YTitleFontFamily" id="6210.YTitleFontFamily" number_of_elements="1">
        <Element index="0" value="0"/>
        <Domain name="enum" id="6210.YTitleFontFamily.enum">
          <Entry value="0" text="Arial"/>
          <Entry value="1" text="Courier"/>
          <Entry value="2" text="Times"/>
        </Domain>
      </Property>
      <Property name="YTitleFontSize" id="6210.YTitleFontSize" number_of_elements="1">
        <Element index="0" value="12"/>
        <Domain name="range" id="6210.YTitleFontSize.range"/>
      </Property>
      <Property name="YTitleItalic" id="6210.YTitleItalic" number_of_elements="1">
        <Element index="0" value="0"/>
        <Domain name="bool" id="6210.YTitleItalic.bool"/>
      </Property>
      <Property name="YTitleOpacity" id="6210.YTitleOpacity" number_of_elements="1">
        <Element index="0" value="1"/>
        <Domain name="range" id="6210.YTitleOpacity.range"/>
      </Property>
      <Property name="YTitleShadow" id="6210.YTitleShadow" number_of_elements="1">
        <Element index="0" value="0"/>
        <Domain name="bool" id="6210.YTitleShadow.bool"/>
      </Property>
      <Property name="ZAxisLabels" id="6210.ZAxisLabels">
        <Domain name="scalar_range" id="6210.ZAxisLabels.scalar_range"/>
      </Property>
      <Property name="ZAxisNotation" id="6210.ZAxisNotation" number_of_elements="1">
        <Element index="0" value="0"/>
        <Domain name="enum" id="6210.ZAxisNotation.enum">
          <Entry value="0" text="Mixed"/>
          <Entry value="1" text="Scientific"/>
          <Entry value="2" text="Fixed"/>
        </Domain>
      </Property>
      <Property name="ZAxisPrecision" id="6210.ZAxisPrecision" number_of_elements="1">
        <Element index="0" value="2"/>
        <Domain name="range" id="6210.ZAxisPrecision.range"/>
      </Property>
      <Property name="ZAxisUseCustomLabels" id="6210.ZAxisUseCustomLabels" number_of_elements="1">
        <Element index="0" value="0"/>
        <Domain name="bool" id="6210.ZAxisUseCustomLabels.bool"/>
      </Property>
      <Property name="ZLabelBold" id="6210.ZLabelBold" number_of_elements="1">
        <Element index="0" value="0"/>
        <Domain name="bool" id="6210.ZLabelBold.bool"/>
      </Property>
      <Property name="ZLabelColor" id="6210.ZLabelColor" number_of_elements="3">
        <Element index="0" value="0"/>
        <Element index="1" value="0"/>
        <Element index="2" value="0"/>
        <Domain name="range" id="6210.ZLabelColor.range"/>
      </Property>
      <Property name="ZLabelFontFamily" id="6210.ZLabelFontFamily" number_of_elements="1">
        <Element index="0" value="0"/>
        <Domain name="enum" id="6210.ZLabelFontFamily.enum">
          <Entry value="0" text="Arial"/>
          <Entry value="1" text="Courier"/>
          <Entry value="2" text="Times"/>
        </Domain>
      </Property>
      <Property name="ZLabelFontSize" id="6210.ZLabelFontSize" number_of_elements="1">
        <Element index="0" value="12"/>
        <Domain name="range" id="6210.ZLabelFontSize.range"/>
      </Property>
      <Property name="ZLabelItalic" id="6210.ZLabelItalic" number_of_elements="1">
        <Element index="0" value="0"/>
        <Domain name="bool" id="6210.ZLabelItalic.bool"/>
      </Property>
      <Property name="ZLabelOpacity" id="6210.ZLabelOpacity" number_of_elements="1">
        <Element index="0" value="1"/>
        <Domain name="range" id="6210.ZLabelOpacity.range"/>
      </Property>
      <Property name="ZLabelShadow" id="6210.ZLabelShadow" number_of_elements="1">
        <Element index="0" value="0"/>
        <Domain name="bool" id="6210.ZLabelShadow.bool"/>
      </Property>
      <Property name="ZTitle" id="6210.ZTitle" number_of_elements="1">
        <Element index="0" value="Z Axis"/>
      </Property>
      <Property name="ZTitleBold" id="6210.ZTitleBold" number_of_elements="1">
        <Element index="0" value="0"/>
        <Domain name="bool" id="6210.ZTitleBold.bool"/>
      </Property>
      <Property name="ZTitleColor" id="6210.ZTitleColor" number_of_elements="3">
        <Element index="0" value="0"/>
        <Element index="1" value="0"/>
        <Element index="2" value="0"/>
        <Domain name="range" id="6210.ZTitleColor.range"/>
      </Property>
      <Property name="ZTitleFontFamily" id="6210.ZTitleFontFamily" number_of_elements="1">
        <Element index="0" value="0"/>
        <Domain name="enum" id="6210.ZTitleFontFamily.enum">
          <Entry value="0" text="Arial"/>
          <Entry value="1" text="Courier"/>
          <Entry value="2" text="Times"/>
        </Domain>
      </Property>
      <Property name="ZTitleFontSize" id="6210.ZTitleFontSize" number_of_elements="1">
        <Element index="0" value="12"/>
        <Domain name="range" id="6210.ZTitleFontSize.range"/>
      </Property>
      <Property name="ZTitleItalic" id="6210.ZTitleItalic" number_of_elements="1">
        <Element index="0" value="0"/>
        <Domain name="bool" id="6210.ZTitleItalic.bool"/>
      </Property>
      <Property name="ZTitleOpacity" id="6210.ZTitleOpacity" number_of_elements="1">
        <Element index="0" value="1"/>
        <Domain name="range" id="6210.ZTitleOpacity.range"/>
      </Property>
      <Property name="ZTitleShadow" id="6210.ZTitleShadow" number_of_elements="1">
        <Element index="0" value="0"/>
        <Domain name="bool" id="6210.ZTitleShadow.bool"/>
      </Property>
    </Proxy>
    <Proxy group="sources" type="ArrowSource" id="6236" servers="21">
      <Property name="Invert" id="6236.Invert" number_of_elements="1">
        <Element index="0" value="0"/>
        <Domain name="bool" id="6236.Invert.bool"/>
      </Property>
      <Property name="ShaftRadius" id="6236.ShaftRadius" number_of_elements="1">
        <Element index="0" value="0.03"/>
        <Domain name="range" id="6236.ShaftRadius.range"/>
      </Property>
      <Property name="ShaftResolution" id="6236.ShaftResolution" number_of_elements="1">
        <Element index="0" value="6"/>
        <Domain name="range" id="6236.ShaftResolution.range"/>
      </Property>
      <Property name="TipLength" id="6236.TipLength" number_of_elements="1">
        <Element index="0" value="0.35"/>
        <Domain name="range" id="6236.TipLength.range"/>
      </Property>
      <Property name="TipRadius" id="6236.TipRadius" number_of_elements="1">
        <Element index="0" value="0.1"/>
        <Domain name="range" id="6236.TipRadius.range"/>
      </Property>
      <Property name="TipResolution" id="6236.TipResolution" number_of_elements="1">
        <Element index="0" value="6"/>
        <Domain name="range" id="6236.TipResolution.range"/>
      </Property>
    </Proxy>
    <Proxy group="sources" type="ConeSource" id="6247" servers="21">
      <Property name="Capping" id="6247.Capping" number_of_elements="1">
        <Element index="0" value="1"/>
        <Domain name="bool" id="6247.Capping.bool"/>
      </Property>
      <Property name="Center" id="6247.Center" number_of_elements="3">
        <Element index="0" value="0"/>
        <Element index="1" value="0"/>
        <Element index="2" value="0"/>
        <Domain name="range" id="6247.Center.range"/>
      </Property>
      <Property name="Direction" id="6247.Direction" number_of_elements="3">
        <Element index="0" value="1"/>
        <Element index="1" value="0"/>
        <Element index="2" value="0"/>
        <Domain name="range" id="6247.Direction.range"/>
      </Property>
      <Property name="Height" id="6247.Height" number_of_elements="1">
        <Element index="0" value="1"/>
        <Domain name="range" id="6247.Height.range"/>
      </Property>
      <Property name="Radius" id="6247.Radius" number_of_elements="1">
        <Element index="0" value="0.5"/>
        <Domain name="range" id="6247.Radius.range"/>
      </Property>
      <Property name="Resolution" id="6247.Resolution" number_of_elements="1">
        <Element index="0" value="6"/>
        <Domain name="range" id="6247.Resolution.range"/>
      </Property>
    </Proxy>
    <Proxy group="sources" type="CubeSource" id="6258" servers="21">
      <Property name="Center" id="6258.Center" number_of_elements="3">
        <Element index="0" value="0"/>
        <Element index="1" value="0"/>
        <Element index="2" value="0"/>
        <Domain name="range" id="6258.Center.range"/>
      </Property>
      <Property name="XLength" id="6258.XLength" number_of_elements="1">
        <Element index="0" value="1"/>
        <Domain name="range" id="6258.XLength.range"/>
      </Property>
      <Property name="YLength" id="6258.YLength" number_of_elements="1">
        <Element index="0" value="1"/>
        <Domain name="range" id="6258.YLength.range"/>
      </Property>
      <Property name="ZLength" id="6258.ZLength" number_of_elements="1">
        <Element index="0" value="1"/>
        <Domain name="range" id="6258.ZLength.range"/>
      </Property>
    </Proxy>
    <Proxy group="sources" type="CylinderSource" id="6269" servers="21">
      <Property name="Capping" id="6269.Capping" number_of_elements="1">
        <Element index="0" value="1"/>
        <Domain name="bool" id="6269.Capping.bool"/>
      </Property>
      <Property name="Center" id="6269.Center" number_of_elements="3">
        <Element index="0" value="0"/>
        <Element index="1" value="0"/>
        <Element index="2" value="0"/>
        <Domain name="range" id="6269.Center.range"/>
      </Property>
      <Property name="Height" id="6269.Height" number_of_elements="1">
        <Element index="0" value="1"/>
        <Domain name="range" id="6269.Height.range"/>
      </Property>
      <Property name="Radius" id="6269.Radius" number_of_elements="1">
        <Element index="0" value="0.5"/>
        <Domain name="range" id="6269.Radius.range"/>
      </Property>
      <Property name="Resolution" id="6269.Resolution" number_of_elements="1">
        <Element index="0" value="6"/>
        <Domain name="range" id="6269.Resolution.range"/>
      </Property>
    </Proxy>
    <Proxy group="sources" type="LineSource" id="6280" servers="21">
      <Property name="Point1" id="6280.Point1" number_of_elements="3">
        <Element index="0" value="-0.5"/>
        <Element index="1" value="0"/>
        <Element index="2" value="0"/>
        <Domain name="range" id="6280.Point1.range"/>
      </Property>
      <Property name="Point2" id="6280.Point2" number_of_elements="3">
        <Element index="0" value="0.5"/>
        <Element index="1" value="0"/>
        <Element index="2" value="0"/>
        <Domain name="range" id="6280.Point2.range"/>
      </Property>
      <Property name="Resolution" id="6280.Resolution" number_of_elements="1">
        <Element index="0" value="6"/>
        <Domain name="range" id="6280.Resolution.range"/>
      </Property>
    </Proxy>
    <Proxy group="sources" type="SphereSource" id="6291" servers="21">
      <Property name="Center" id="6291.Center" number_of_elements="3">
        <Element index="0" value="0"/>
        <Element index="1" value="0"/>
        <Element index="2" value="0"/>
        <Domain name="range" id="6291.Center.range"/>
      </Property>
      <Property name="EndPhi" id="6291.EndPhi" number_of_elements="1">
        <Element index="0" value="180"/>
        <Domain name="range" id="6291.EndPhi.range"/>
      </Property>
      <Property name="EndTheta" id="6291.EndTheta" number_of_elements="1">
        <Element index="0" value="360"/>
        <Domain name="range" id="6291.EndTheta.range"/>
      </Property>
      <Property name="PhiResolution" id="6291.PhiResolution" number_of_elements="1">
        <Element index="0" value="8"/>
        <Domain name="range" id="6291.PhiResolution.range"/>
      </Property>
      <Property name="Radius" id="6291.Radius" number_of_elements="1">
        <Element index="0" value="0.5"/>
        <Domain name="range" id="6291.Radius.range"/>
      </Property>
      <Property name="StartPhi" id="6291.StartPhi" number_of_elements="1">
        <Element index="0" value="0"/>
        <Domain name="range" id="6291.StartPhi.range"/>
      </Property>
      <Property name="StartTheta" id="6291.StartTheta" number_of_elements="1">
        <Element index="0" value="0"/>
        <Domain name="range" id="6291.StartTheta.range"/>
      </Property>
      <Property name="ThetaResolution" id="6291.ThetaResolution" number_of_elements="1">
        <Element index="0" value="8"/>
        <Domain name="range" id="6291.ThetaResolution.range"/>
      </Property>
    </Proxy>
    <Proxy group="sources" type="GlyphSource2D" id="6302" servers="21">
      <Property name="Center" id="6302.Center" number_of_elements="3">
        <Element index="0" value="0"/>
        <Element index="1" value="0"/>
        <Element index="2" value="0"/>
        <Domain name="range" id="6302.Center.range"/>
      </Property>
      <Property name="Filled" id="6302.Filled" number_of_elements="1">
        <Element index="0" value="0"/>
        <Domain name="bool" id="6302.Filled.bool"/>
      </Property>
      <Property name="GlyphType" id="6302.GlyphType" number_of_elements="1">
        <Element index="0" value="9"/>
        <Domain name="enum" id="6302.GlyphType.enum">
          <Entry value="1" text="Vertex"/>
          <Entry value="2" text="Dash"/>
          <Entry value="3" text="Cross"/>
          <Entry value="4" text="ThickCross"/>
          <Entry value="5" text="Triangle"/>
          <Entry value="6" text="Square"/>
          <Entry value="7" text="Circle"/>
          <Entry value="8" text="Diamond"/>
          <Entry value="9" text="Arrow"/>
          <Entry value="10" text="ThickArrow"/>
          <Entry value="11" text="HookedArrow"/>
          <Entry value="12" text="EdgeArrow"/>
        </Domain>
      </Property>
    </Proxy>
    <Proxy group="internal_filters" type="PipelineConnection" id="6313" servers="21">
      <Property name="AllowNullInput" id="6313.AllowNullInput" number_of_elements="1">
        <Element index="0" value="1"/>
        <Domain name="bool" id="6313.AllowNullInput.bool"/>
      </Property>
      <Property name="Input" id="6313.Input">
        <Domain name="groups" id="6313.Input.groups"/>
        <Domain name="input_type" id="6313.Input.input_type"/>
      </Property>
    </Proxy>
    <Proxy group="piecewise_functions" type="PiecewiseFunction" id="6381" servers="21">
      <Property name="AllowDuplicateScalars" id="6381.AllowDuplicateScalars" number_of_elements="1">
        <Element index="0" value="1"/>
        <Domain name="bool" id="6381.AllowDuplicateScalars.bool"/>
      </Property>
      <Property name="Points" id="6381.Points" number_of_elements="8">
        <Element index="0" value="0"/>
        <Element index="1" value="0"/>
        <Element index="2" value="0.5"/>
        <Element index="3" value="0"/>
        <Element index="4" value="1"/>
        <Element index="5" value="1"/>
        <Element index="6" value="0.5"/>
        <Element index="7" value="0"/>
      </Property>
      <Property name="ScalarRangeInitialized" id="6381.ScalarRangeInitialized" number_of_elements="1">
        <Element index="0" value="0"/>
        <Domain name="bool" id="6381.ScalarRangeInitialized.bool"/>
      </Property>
    </Proxy>
    <Proxy group="piecewise_functions" type="PiecewiseFunction" id="6346" servers="21">
      <Property name="AllowDuplicateScalars" id="6346.AllowDuplicateScalars" number_of_elements="1">
        <Element index="0" value="1"/>
        <Domain name="bool" id="6346.AllowDuplicateScalars.bool"/>
      </Property>
      <Property name="Points" id="6346.Points" number_of_elements="8">
        <Element index="0" value="0"/>
        <Element index="1" value="0"/>
        <Element index="2" value="0.5"/>
        <Element index="3" value="0"/>
        <Element index="4" value="1"/>
        <Element index="5" value="1"/>
        <Element index="6" value="0.5"/>
        <Element index="7" value="0"/>
      </Property>
      <Property name="ScalarRangeInitialized" id="6346.ScalarRangeInitialized" number_of_elements="1">
        <Element index="0" value="0"/>
        <Domain name="bool" id="6346.ScalarRangeInitialized.bool"/>
      </Property>
    </Proxy>
    <Proxy group="representations" type="PolarAxesRepresentation" id="6225" servers="21">
      <Property name="ArcMajorTickSize" id="6225.ArcMajorTickSize" number_of_elements="1">
        <Element index="0" value="0"/>
        <Domain name="range" id="6225.ArcMajorTickSize.range"/>
      </Property>
      <Property name="ArcMajorTickThickness" id="6225.ArcMajorTickThickness" number_of_elements="1">
        <Element index="0" value="1"/>
        <Domain name="range" id="6225.ArcMajorTickThickness.range"/>
      </Property>
      <Property name="ArcMinorTickVisibility" id="6225.ArcMinorTickVisibility" number_of_elements="1">
        <Element index="0" value="0"/>
        <Domain name="bool" id="6225.ArcMinorTickVisibility.bool"/>
      </Property>
      <Property name="ArcTickRatioSize" id="6225.ArcTickRatioSize" number_of_elements="1">
        <Element index="0" value="0.3"/>
        <Domain name="range" id="6225.ArcTickRatioSize.range"/>
      </Property>
      <Property name="ArcTickRatioThickness" id="6225.ArcTickRatioThickness" number_of_elements="1">
        <Element index="0" value="0.5"/>
        <Domain name="range" id="6225.ArcTickRatioThickness.range"/>
      </Property>
      <Property name="ArcTickVisibility" id="6225.ArcTickVisibility" number_of_elements="1">
        <Element index="0" value="1"/>
        <Domain name="bool" id="6225.ArcTickVisibility.bool"/>
      </Property>
      <Property name="ArcTicksOriginToPolarAxis" id="6225.ArcTicksOriginToPolarAxis" number_of_elements="1">
        <Element index="0" value="1"/>
        <Domain name="bool" id="6225.ArcTicksOriginToPolarAxis.bool"/>
      </Property>
      <Property name="AutoSubdividePolarAxis" id="6225.AutoSubdividePolarAxis" number_of_elements="1">
        <Element index="0" value="1"/>
        <Domain name="bool" id="6225.AutoSubdividePolarAxis.bool"/>
      </Property>
      <Property name="AxisMinorTickVisibility" id="6225.AxisMinorTickVisibility" number_of_elements="1">
        <Element index="0" value="0"/>
        <Domain name="bool" id="6225.AxisMinorTickVisibility.bool"/>
      </Property>
      <Property name="AxisTickVisibility" id="6225.AxisTickVisibility" number_of_elements="1">
        <Element index="0" value="1"/>
        <Domain name="bool" id="6225.AxisTickVisibility.bool"/>
      </Property>
      <Property name="CustomBounds" id="6225.CustomBounds" number_of_elements="6">
        <Element index="0" value="0"/>
        <Element index="1" value="1"/>
        <Element index="2" value="0"/>
        <Element index="3" value="1"/>
        <Element index="4" value="0"/>
        <Element index="5" value="1"/>
      </Property>
      <Property name="CustomRange" id="6225.CustomRange" number_of_elements="2">
        <Element index="0" value="0"/>
        <Element index="1" value="1"/>
      </Property>
      <Property name="DataBounds" id="6225.DataBounds" number_of_elements="6">
        <Element index="0" value="0"/>
        <Element index="1" value="1"/>
        <Element index="2" value="0"/>
        <Element index="3" value="1"/>
        <Element index="4" value="0"/>
        <Element index="5" value="1"/>
      </Property>
      <Property name="DeltaAngleMajor" id="6225.DeltaAngleMajor" number_of_elements="1">
        <Element index="0" value="10"/>
        <Domain name="range" id="6225.DeltaAngleMajor.range"/>
      </Property>
      <Property name="DeltaAngleMinor" id="6225.DeltaAngleMinor" number_of_elements="1">
        <Element index="0" value="5"/>
        <Domain name="range" id="6225.DeltaAngleMinor.range"/>
      </Property>
      <Property name="DeltaRangeMajor" id="6225.DeltaRangeMajor" number_of_elements="1">
        <Element index="0" value="1"/>
      </Property>
      <Property name="DeltaRangeMinor" id="6225.DeltaRangeMinor" number_of_elements="1">
        <Element index="0" value="1"/>
      </Property>
      <Property name="DistanceLODThreshold" id="6225.DistanceLODThreshold" number_of_elements="1">
        <Element index="0" value="0.7"/>
        <Domain name="range" id="6225.DistanceLODThreshold.range"/>
      </Property>
      <Property name="DrawPolarArcsGridlines" id="6225.DrawPolarArcsGridlines" number_of_elements="1">
        <Element index="0" value="1"/>
        <Domain name="bool" id="6225.DrawPolarArcsGridlines.bool"/>
      </Property>
      <Property name="DrawRadialGridlines" id="6225.DrawRadialGridlines" number_of_elements="1">
        <Element index="0" value="1"/>
        <Domain name="bool" id="6225.DrawRadialGridlines.bool"/>
      </Property>
      <Property name="EnableCustomBounds" id="6225.EnableCustomBounds" number_of_elements="3">
        <Element index="0" value="0"/>
        <Element index="1" value="0"/>
        <Element index="2" value="0"/>
      </Property>
      <Property name="EnableCustomRange" id="6225.EnableCustomRange" number_of_elements="1">
        <Element index="0" value="0"/>
        <Domain name="bool" id="6225.EnableCustomRange.bool"/>
      </Property>
      <Property name="EnableDistanceLOD" id="6225.EnableDistanceLOD" number_of_elements="1">
        <Element index="0" value="1"/>
        <Domain name="bool" id="6225.EnableDistanceLOD.bool"/>
      </Property>
      <Property name="EnableViewAngleLOD" id="6225.EnableViewAngleLOD" number_of_elements="1">
        <Element index="0" value="1"/>
        <Domain name="bool" id="6225.EnableViewAngleLOD.bool"/>
      </Property>
      <Property name="Input" id="6225.Input" number_of_elements="1">
        <Proxy value="5948" output_port="0"/>
        <Domain name="input_type" id="6225.Input.input_type"/>
      </Property>
      <Property name="LastRadialAxisColor" id="6225.LastRadialAxisColor" number_of_elements="3">
        <Element index="0" value="1"/>
        <Element index="1" value="1"/>
        <Element index="2" value="1"/>
        <Domain name="range" id="6225.LastRadialAxisColor.range"/>
      </Property>
      <Property name="LastRadialAxisMajorTickSize" id="6225.LastRadialAxisMajorTickSize" number_of_elements="1">
        <Element index="0" value="0"/>
        <Domain name="range" id="6225.LastRadialAxisMajorTickSize.range"/>
      </Property>
      <Property name="LastRadialAxisMajorTickThickness" id="6225.LastRadialAxisMajorTickThickness" number_of_elements="1">
        <Element index="0" value="1"/>
        <Domain name="range" id="6225.LastRadialAxisMajorTickThickness.range"/>
      </Property>
      <Property name="LastRadialAxisTickRatioSize" id="6225.LastRadialAxisTickRatioSize" number_of_elements="1">
        <Element index="0" value="0.3"/>
        <Domain name="range" id="6225.LastRadialAxisTickRatioSize.range"/>
      </Property>
      <Property name="LastRadialAxisTickRatioThickness" id="6225.LastRadialAxisTickRatioThickness" number_of_elements="1">
        <Element index="0" value="0.5"/>
        <Domain name="range" id="6225.LastRadialAxisTickRatioThickness.range"/>
      </Property>
      <Property name="MaximumAngle" id="6225.MaximumAngle" number_of_elements="1">
        <Element index="0" value="90"/>
        <Domain name="range" id="6225.MaximumAngle.range"/>
      </Property>
      <Property name="MinimumAngle" id="6225.MinimumAngle" number_of_elements="1">
        <Element index="0" value="0"/>
        <Domain name="range" id="6225.MinimumAngle.range"/>
      </Property>
      <Property name="MinimumRadius" id="6225.MinimumRadius" number_of_elements="1">
        <Element index="0" value="0"/>
        <Domain name="range" id="6225.MinimumRadius.range"/>
      </Property>
      <Property name="NumberOfPolarAxis" id="6225.NumberOfPolarAxis" number_of_elements="1">
        <Element index="0" value="0"/>
        <Domain name="range" id="6225.NumberOfPolarAxis.range"/>
      </Property>
      <Property name="NumberOfRadialAxes" id="6225.NumberOfRadialAxes" number_of_elements="1">
        <Element index="0" value="0"/>
        <Domain name="range" id="6225.NumberOfRadialAxes.range"/>
      </Property>
      <Property name="Orientation" id="6225.Orientation" number_of_elements="3">
        <Element index="0" value="0"/>
        <Element index="1" value="0"/>
        <Element index="2" value="0"/>
        <Domain name="range" id="6225.Orientation.range"/>
      </Property>
      <Property name="PolarArcsColor" id="6225.PolarArcsColor" number_of_elements="3">
        <Element index="0" value="1"/>
        <Element index="1" value="1"/>
        <Element index="2" value="1"/>
        <Domain name="range" id="6225.PolarArcsColor.range"/>
      </Property>
      <Property name="PolarArcsVisibility" id="6225.PolarArcsVisibility" number_of_elements="1">
        <Element index="0" value="1"/>
        <Domain name="bool" id="6225.PolarArcsVisibility.bool"/>
      </Property>
      <Property name="PolarAxisColor" id="6225.PolarAxisColor" number_of_elements="3">
        <Element index="0" value="1"/>
        <Element index="1" value="1"/>
        <Element index="2" value="1"/>
        <Domain name="range" id="6225.PolarAxisColor.range"/>
      </Property>
      <Property name="PolarAxisMajorTickSize" id="6225.PolarAxisMajorTickSize" number_of_elements="1">
        <Element index="0" value="0"/>
        <Domain name="range" id="6225.PolarAxisMajorTickSize.range"/>
      </Property>
      <Property name="PolarAxisMajorTickThickness" id="6225.PolarAxisMajorTickThickness" number_of_elements="1">
        <Element index="0" value="1"/>
        <Domain name="range" id="6225.PolarAxisMajorTickThickness.range"/>
      </Property>
      <Property name="PolarAxisTickRatioSize" id="6225.PolarAxisTickRatioSize" number_of_elements="1">
        <Element index="0" value="0.3"/>
        <Domain name="range" id="6225.PolarAxisTickRatioSize.range"/>
      </Property>
      <Property name="PolarAxisTickRatioThickness" id="6225.PolarAxisTickRatioThickness" number_of_elements="1">
        <Element index="0" value="0.5"/>
        <Domain name="range" id="6225.PolarAxisTickRatioThickness.range"/>
      </Property>
      <Property name="PolarAxisTitle" id="6225.PolarAxisTitle" number_of_elements="1">
        <Element index="0" value="Radial Distance"/>
      </Property>
      <Property name="PolarAxisTitleLocation" id="6225.PolarAxisTitleLocation" number_of_elements="1">
        <Element index="0" value="0"/>
        <Domain name="enum" id="6225.PolarAxisTitleLocation.enum">
          <Entry value="0" text="Bottom"/>
          <Entry value="1" text="Extern"/>
        </Domain>
      </Property>
      <Property name="PolarAxisTitleVisibility" id="6225.PolarAxisTitleVisibility" number_of_elements="1">
        <Element index="0" value="1"/>
        <Domain name="bool" id="6225.PolarAxisTitleVisibility.bool"/>
      </Property>
      <Property name="PolarAxisVisibility" id="6225.PolarAxisVisibility" number_of_elements="1">
        <Element index="0" value="1"/>
        <Domain name="bool" id="6225.PolarAxisVisibility.bool"/>
      </Property>
      <Property name="PolarLabelExponentLocation" id="6225.PolarLabelExponentLocation" number_of_elements="1">
        <Element index="0" value="2"/>
        <Domain name="enum" id="6225.PolarLabelExponentLocation.enum">
          <Entry value="0" text="Bottom"/>
          <Entry value="1" text="Extern"/>
          <Entry value="2" text="Labels"/>
        </Domain>
      </Property>
      <Property name="PolarLabelFormat" id="6225.PolarLabelFormat" number_of_elements="1">
        <Element index="0" value="%-#6.3g"/>
      </Property>
      <Property name="PolarLabelVisibility" id="6225.PolarLabelVisibility" number_of_elements="1">
        <Element index="0" value="1"/>
        <Domain name="bool" id="6225.PolarLabelVisibility.bool"/>
      </Property>
      <Property name="PolarTicksVisibility" id="6225.PolarTicksVisibility" number_of_elements="1">
        <Element index="0" value="1"/>
        <Domain name="bool" id="6225.PolarTicksVisibility.bool"/>
      </Property>
      <Property name="Position" id="6225.Position" number_of_elements="3">
        <Element index="0" value="0"/>
        <Element index="1" value="0"/>
        <Element index="2" value="0"/>
        <Domain name="range" id="6225.Position.range"/>
      </Property>
      <Property name="RadialAxesOriginToPolarAxis" id="6225.RadialAxesOriginToPolarAxis" number_of_elements="1">
        <Element index="0" value="1"/>
        <Domain name="bool" id="6225.RadialAxesOriginToPolarAxis.bool"/>
      </Property>
      <Property name="RadialAxesVisibility" id="6225.RadialAxesVisibility" number_of_elements="1">
        <Element index="0" value="1"/>
        <Domain name="bool" id="6225.RadialAxesVisibility.bool"/>
      </Property>
      <Property name="RadialLabelFormat" id="6225.RadialLabelFormat" number_of_elements="1">
        <Element index="0" value="%-#3.1f"/>
      </Property>
      <Property name="RadialLabelLocation" id="6225.RadialLabelLocation" number_of_elements="1">
        <Element index="0" value="0"/>
        <Domain name="enum" id="6225.RadialLabelLocation.enum">
          <Entry value="0" text="Bottom"/>
          <Entry value="1" text="Extern"/>
        </Domain>
      </Property>
      <Property name="RadialLabelVisibility" id="6225.RadialLabelVisibility" number_of_elements="1">
        <Element index="0" value="1"/>
        <Domain name="bool" id="6225.RadialLabelVisibility.bool"/>
      </Property>
      <Property name="RadialUnitsVisibility" id="6225.RadialUnitsVisibility" number_of_elements="1">
        <Element index="0" value="1"/>
        <Domain name="bool" id="6225.RadialUnitsVisibility.bool"/>
      </Property>
      <Property name="Ratio" id="6225.Ratio" number_of_elements="1">
        <Element index="0" value="1"/>
        <Domain name="range" id="6225.Ratio.range"/>
      </Property>
      <Property name="Scale" id="6225.Scale" number_of_elements="3">
        <Element index="0" value="1"/>
        <Element index="1" value="1"/>
        <Element index="2" value="1"/>
        <Domain name="range" id="6225.Scale.range"/>
      </Property>
      <Property name="ScreenSize" id="6225.ScreenSize" number_of_elements="1">
        <Element index="0" value="10"/>
        <Domain name="range" id="6225.ScreenSize.range"/>
      </Property>
      <Property name="SecondaryPolarArcsColor" id="6225.SecondaryPolarArcsColor" number_of_elements="3">
        <Element index="0" value="1"/>
        <Element index="1" value="1"/>
        <Element index="2" value="1"/>
        <Domain name="range" id="6225.SecondaryPolarArcsColor.range"/>
      </Property>
      <Property name="SecondaryRadialAxesColor" id="6225.SecondaryRadialAxesColor" number_of_elements="3">
        <Element index="0" value="1"/>
        <Element index="1" value="1"/>
        <Element index="2" value="1"/>
        <Domain name="range" id="6225.SecondaryRadialAxesColor.range"/>
      </Property>
      <Property name="SmallestVisiblePolarAngle" id="6225.SmallestVisiblePolarAngle" number_of_elements="1">
        <Element index="0" value="0.5"/>
        <Domain name="range" id="6225.SmallestVisiblePolarAngle.range"/>
      </Property>
      <Property name="TickLocation" id="6225.TickLocation" number_of_elements="1">
        <Element index="0" value="2"/>
        <Domain name="enum" id="6225.TickLocation.enum">
          <Entry value="0" text="Inside"/>
          <Entry value="1" text="Outside"/>
          <Entry value="2" text="Both"/>
        </Domain>
      </Property>
      <Property name="Use2DMode" id="6225.Use2DMode" number_of_elements="1">
        <Element index="0" value="0"/>
        <Domain name="bool" id="6225.Use2DMode.bool"/>
      </Property>
      <Property name="UseLogAxis" id="6225.UseLogAxis" number_of_elements="1">
        <Element index="0" value="0"/>
        <Domain name="bool" id="6225.UseLogAxis.bool"/>
      </Property>
      <Property name="ViewAngleLODThreshold" id="6225.ViewAngleLODThreshold" number_of_elements="1">
        <Element index="0" value="0.7"/>
        <Domain name="range" id="6225.ViewAngleLODThreshold.range"/>
      </Property>
      <Property name="Visibility" id="6225.Visibility" number_of_elements="1">
        <Element index="0" value="0"/>
        <Domain name="bool" id="6225.Visibility.bool"/>
      </Property>
      <Property name="LastRadialAxisTextBold" id="6225.LastRadialAxisTextBold" number_of_elements="1">
        <Element index="0" value="0"/>
        <Domain name="bool" id="6225.LastRadialAxisTextBold.bool"/>
      </Property>
      <Property name="LastRadialAxisTextColor" id="6225.LastRadialAxisTextColor" number_of_elements="3">
        <Element index="0" value="0"/>
        <Element index="1" value="0"/>
        <Element index="2" value="0"/>
        <Domain name="range" id="6225.LastRadialAxisTextColor.range"/>
      </Property>
      <Property name="LastRadialAxisTextFontFamily" id="6225.LastRadialAxisTextFontFamily" number_of_elements="1">
        <Element index="0" value="0"/>
        <Domain name="enum" id="6225.LastRadialAxisTextFontFamily.enum">
          <Entry value="0" text="Arial"/>
          <Entry value="1" text="Courier"/>
          <Entry value="2" text="Times"/>
        </Domain>
      </Property>
      <Property name="LastRadialAxisTextFontSize" id="6225.LastRadialAxisTextFontSize" number_of_elements="1">
        <Element index="0" value="12"/>
        <Domain name="range" id="6225.LastRadialAxisTextFontSize.range"/>
      </Property>
      <Property name="LastRadialAxisTextItalic" id="6225.LastRadialAxisTextItalic" number_of_elements="1">
        <Element index="0" value="0"/>
        <Domain name="bool" id="6225.LastRadialAxisTextItalic.bool"/>
      </Property>
      <Property name="LastRadialAxisTextOpacity" id="6225.LastRadialAxisTextOpacity" number_of_elements="1">
        <Element index="0" value="1"/>
        <Domain name="range" id="6225.LastRadialAxisTextOpacity.range"/>
      </Property>
      <Property name="LastRadialAxisTextShadow" id="6225.LastRadialAxisTextShadow" number_of_elements="1">
        <Element index="0" value="0"/>
        <Domain name="bool" id="6225.LastRadialAxisTextShadow.bool"/>
      </Property>
      <Property name="PolarAxisLabelBold" id="6225.PolarAxisLabelBold" number_of_elements="1">
        <Element index="0" value="0"/>
        <Domain name="bool" id="6225.PolarAxisLabelBold.bool"/>
      </Property>
      <Property name="PolarAxisLabelColor" id="6225.PolarAxisLabelColor" number_of_elements="3">
        <Element index="0" value="0"/>
        <Element index="1" value="0"/>
        <Element index="2" value="0"/>
        <Domain name="range" id="6225.PolarAxisLabelColor.range"/>
      </Property>
      <Property name="PolarAxisLabelFontFamily" id="6225.PolarAxisLabelFontFamily" number_of_elements="1">
        <Element index="0" value="0"/>
        <Domain name="enum" id="6225.PolarAxisLabelFontFamily.enum">
          <Entry value="0" text="Arial"/>
          <Entry value="1" text="Courier"/>
          <Entry value="2" text="Times"/>
        </Domain>
      </Property>
      <Property name="PolarAxisLabelFontSize" id="6225.PolarAxisLabelFontSize" number_of_elements="1">
        <Element index="0" value="12"/>
        <Domain name="range" id="6225.PolarAxisLabelFontSize.range"/>
      </Property>
      <Property name="PolarAxisLabelItalic" id="6225.PolarAxisLabelItalic" number_of_elements="1">
        <Element index="0" value="0"/>
        <Domain name="bool" id="6225.PolarAxisLabelItalic.bool"/>
      </Property>
      <Property name="PolarAxisLabelOpacity" id="6225.PolarAxisLabelOpacity" number_of_elements="1">
        <Element index="0" value="1"/>
        <Domain name="range" id="6225.PolarAxisLabelOpacity.range"/>
      </Property>
      <Property name="PolarAxisLabelShadow" id="6225.PolarAxisLabelShadow" number_of_elements="1">
        <Element index="0" value="0"/>
        <Domain name="bool" id="6225.PolarAxisLabelShadow.bool"/>
      </Property>
      <Property name="PolarAxisTitleBold" id="6225.PolarAxisTitleBold" number_of_elements="1">
        <Element index="0" value="0"/>
        <Domain name="bool" id="6225.PolarAxisTitleBold.bool"/>
      </Property>
      <Property name="PolarAxisTitleColor" id="6225.PolarAxisTitleColor" number_of_elements="3">
        <Element index="0" value="0"/>
        <Element index="1" value="0"/>
        <Element index="2" value="0"/>
        <Domain name="range" id="6225.PolarAxisTitleColor.range"/>
      </Property>
      <Property name="PolarAxisTitleFontFamily" id="6225.PolarAxisTitleFontFamily" number_of_elements="1">
        <Element index="0" value="0"/>
        <Domain name="enum" id="6225.PolarAxisTitleFontFamily.enum">
          <Entry value="0" text="Arial"/>
          <Entry value="1" text="Courier"/>
          <Entry value="2" text="Times"/>
        </Domain>
      </Property>
      <Property name="PolarAxisTitleFontSize" id="6225.PolarAxisTitleFontSize" number_of_elements="1">
        <Element index="0" value="12"/>
        <Domain name="range" id="6225.PolarAxisTitleFontSize.range"/>
      </Property>
      <Property name="PolarAxisTitleItalic" id="6225.PolarAxisTitleItalic" number_of_elements="1">
        <Element index="0" value="0"/>
        <Domain name="bool" id="6225.PolarAxisTitleItalic.bool"/>
      </Property>
      <Property name="PolarAxisTitleOpacity" id="6225.PolarAxisTitleOpacity" number_of_elements="1">
        <Element index="0" value="1"/>
        <Domain name="range" id="6225.PolarAxisTitleOpacity.range"/>
      </Property>
      <Property name="PolarAxisTitleShadow" id="6225.PolarAxisTitleShadow" number_of_elements="1">
        <Element index="0" value="0"/>
        <Domain name="bool" id="6225.PolarAxisTitleShadow.bool"/>
      </Property>
      <Property name="SecondaryRadialAxesTextBold" id="6225.SecondaryRadialAxesTextBold" number_of_elements="1">
        <Element index="0" value="0"/>
        <Domain name="bool" id="6225.SecondaryRadialAxesTextBold.bool"/>
      </Property>
      <Property name="SecondaryRadialAxesTextColor" id="6225.SecondaryRadialAxesTextColor" number_of_elements="3">
        <Element index="0" value="0"/>
        <Element index="1" value="0"/>
        <Element index="2" value="0"/>
        <Domain name="range" id="6225.SecondaryRadialAxesTextColor.range"/>
      </Property>
      <Property name="SecondaryRadialAxesTextFontFamily" id="6225.SecondaryRadialAxesTextFontFamily" number_of_elements="1">
        <Element index="0" value="0"/>
        <Domain name="enum" id="6225.SecondaryRadialAxesTextFontFamily.enum">
          <Entry value="0" text="Arial"/>
          <Entry value="1" text="Courier"/>
          <Entry value="2" text="Times"/>
        </Domain>
      </Property>
      <Property name="SecondaryRadialAxesTextFontSize" id="6225.SecondaryRadialAxesTextFontSize" number_of_elements="1">
        <Element index="0" value="12"/>
        <Domain name="range" id="6225.SecondaryRadialAxesTextFontSize.range"/>
      </Property>
      <Property name="SecondaryRadialAxesTextItalic" id="6225.SecondaryRadialAxesTextItalic" number_of_elements="1">
        <Element index="0" value="0"/>
        <Domain name="bool" id="6225.SecondaryRadialAxesTextItalic.bool"/>
      </Property>
      <Property name="SecondaryRadialAxesTextOpacity" id="6225.SecondaryRadialAxesTextOpacity" number_of_elements="1">
        <Element index="0" value="1"/>
        <Domain name="range" id="6225.SecondaryRadialAxesTextOpacity.range"/>
      </Property>
      <Property name="SecondaryRadialAxesTextShadow" id="6225.SecondaryRadialAxesTextShadow" number_of_elements="1">
        <Element index="0" value="0"/>
        <Domain name="bool" id="6225.SecondaryRadialAxesTextShadow.bool"/>
      </Property>
    </Proxy>
    <Proxy group="piecewise_functions" type="PiecewiseFunction" id="6347" servers="21">
      <Property name="AllowDuplicateScalars" id="6347.AllowDuplicateScalars" number_of_elements="1">
        <Element index="0" value="1"/>
        <Domain name="bool" id="6347.AllowDuplicateScalars.bool"/>
      </Property>
      <Property name="Points" id="6347.Points" number_of_elements="8">
        <Element index="0" value="0"/>
        <Element index="1" value="0"/>
        <Element index="2" value="0.5"/>
        <Element index="3" value="0"/>
        <Element index="4" value="1"/>
        <Element index="5" value="1"/>
        <Element index="6" value="0.5"/>
        <Element index="7" value="0"/>
      </Property>
      <Property name="ScalarRangeInitialized" id="6347.ScalarRangeInitialized" number_of_elements="1">
        <Element index="0" value="0"/>
        <Domain name="bool" id="6347.ScalarRangeInitialized.bool"/>
      </Property>
    </Proxy>
    <Proxy group="implicit_functions" type="Plane" id="6628" servers="1">
      <Property name="Normal" id="6628.Normal" number_of_elements="3">
        <Element index="0" value="1"/>
        <Element index="1" value="0"/>
        <Element index="2" value="0"/>
        <Domain name="range" id="6628.Normal.range"/>
      </Property>
      <Property name="Offset" id="6628.Offset" number_of_elements="1">
        <Element index="0" value="0"/>
      </Property>
      <Property name="Origin" id="6628.Origin" number_of_elements="3">
        <Element index="0" value="9.6"/>
        <Element index="1" value="0"/>
        <Element index="2" value="0"/>
        <Domain name="range" id="6628.Origin.range"/>
      </Property>
    </Proxy>
    <Proxy group="implicit_functions" type="Box" id="6629" servers="1">
      <Property name="Bounds" id="6629.Bounds" number_of_elements="6">
        <Element index="0" value="0"/>
        <Element index="1" value="1"/>
        <Element index="2" value="0"/>
        <Element index="3" value="1"/>
        <Element index="4" value="0"/>
        <Element index="5" value="1"/>
      </Property>
      <Property name="Position" id="6629.Position" number_of_elements="3">
        <Element index="0" value="0"/>
        <Element index="1" value="0"/>
        <Element index="2" value="0"/>
        <Domain name="range" id="6629.Position.range"/>
      </Property>
      <Property name="Rotation" id="6629.Rotation" number_of_elements="3">
        <Element index="0" value="0"/>
        <Element index="1" value="0"/>
        <Element index="2" value="0"/>
        <Domain name="range" id="6629.Rotation.range"/>
      </Property>
      <Property name="Scale" id="6629.Scale" number_of_elements="3">
        <Element index="0" value="1"/>
        <Element index="1" value="1"/>
        <Element index="2" value="1"/>
        <Domain name="range" id="6629.Scale.range"/>
      </Property>
    </Proxy>
    <Proxy group="implicit_functions" type="Sphere" id="6630" servers="1">
      <Property name="Center" id="6630.Center" number_of_elements="3">
        <Element index="0" value="0"/>
        <Element index="1" value="0"/>
        <Element index="2" value="-12.5"/>
        <Domain name="range" id="6630.Center.range"/>
      </Property>
      <Property name="Radius" id="6630.Radius" number_of_elements="1">
        <Element index="0" value="15"/>
        <Domain name="range" id="6630.Radius.range"/>
      </Property>
    </Proxy>
    <Proxy group="implicit_functions" type="Cylinder" id="6631" servers="1">
      <Property name="Axis" id="6631.Axis" number_of_elements="3">
        <Element index="0" value="0"/>
        <Element index="1" value="1"/>
        <Element index="2" value="0"/>
      </Property>
      <Property name="Center" id="6631.Center" number_of_elements="3">
        <Element index="0" value="0"/>
        <Element index="1" value="0"/>
        <Element index="2" value="-12.5"/>
        <Domain name="range" id="6631.Center.range"/>
      </Property>
      <Property name="Radius" id="6631.Radius" number_of_elements="1">
        <Element index="0" value="15"/>
        <Domain name="range" id="6631.Radius.range"/>
      </Property>
    </Proxy>
    <Proxy group="misc" type="RepresentationAnimationHelper" id="6643" servers="16">
      <Property name="Source" id="6643.Source" number_of_elements="1">
        <Proxy value="6632"/>
      </Property>
    </Proxy>
    <Proxy group="representations" type="GridAxesRepresentation" id="6658" servers="21">
      <Property name="GridAxesVisibility" id="6658.GridAxesVisibility" number_of_elements="1">
        <Element index="0" value="0"/>
        <Domain name="bool" id="6658.GridAxesVisibility.bool"/>
      </Property>
      <Property name="Input" id="6658.Input">
        <Domain name="input_array_any" id="6658.Input.input_array_any"/>
      </Property>
      <Property name="Position" id="6658.Position" number_of_elements="3">
        <Element index="0" value="0"/>
        <Element index="1" value="0"/>
        <Element index="2" value="0"/>
        <Domain name="range" id="6658.Position.range"/>
      </Property>
      <Property name="Scale" id="6658.Scale" number_of_elements="3">
        <Element index="0" value="1"/>
        <Element index="1" value="1"/>
        <Element index="2" value="1"/>
        <Domain name="range" id="6658.Scale.range"/>
      </Property>
      <Property name="AxesToLabel" id="6658.AxesToLabel" number_of_elements="1">
        <Element index="0" value="63"/>
        <Domain name="range" id="6658.AxesToLabel.range"/>
      </Property>
      <Property name="CullBackface" id="6658.CullBackface" number_of_elements="1">
        <Element index="0" value="0"/>
        <Domain name="bool" id="6658.CullBackface.bool"/>
      </Property>
      <Property name="CullFrontface" id="6658.CullFrontface" number_of_elements="1">
        <Element index="0" value="1"/>
        <Domain name="bool" id="6658.CullFrontface.bool"/>
      </Property>
      <Property name="FacesToRender" id="6658.FacesToRender" number_of_elements="1">
        <Element index="0" value="63"/>
        <Domain name="range" id="6658.FacesToRender.range"/>
      </Property>
      <Property name="GridColor" id="6658.GridColor" number_of_elements="3">
        <Element index="0" value="0"/>
        <Element index="1" value="0"/>
        <Element index="2" value="0"/>
        <Domain name="range" id="6658.GridColor.range"/>
      </Property>
      <Property name="LabelUniqueEdgesOnly" id="6658.LabelUniqueEdgesOnly" number_of_elements="1">
        <Element index="0" value="1"/>
        <Domain name="bool" id="6658.LabelUniqueEdgesOnly.bool"/>
      </Property>
      <Property name="ShowEdges" id="6658.ShowEdges" number_of_elements="1">
        <Element index="0" value="1"/>
        <Domain name="bool" id="6658.ShowEdges.bool"/>
      </Property>
      <Property name="ShowGrid" id="6658.ShowGrid" number_of_elements="1">
        <Element index="0" value="0"/>
        <Domain name="bool" id="6658.ShowGrid.bool"/>
      </Property>
      <Property name="ShowTicks" id="6658.ShowTicks" number_of_elements="1">
        <Element index="0" value="1"/>
        <Domain name="bool" id="6658.ShowTicks.bool"/>
      </Property>
      <Property name="XAxisLabels" id="6658.XAxisLabels">
        <Domain name="scalar_range" id="6658.XAxisLabels.scalar_range"/>
      </Property>
      <Property name="XAxisNotation" id="6658.XAxisNotation" number_of_elements="1">
        <Element index="0" value="0"/>
        <Domain name="enum" id="6658.XAxisNotation.enum">
          <Entry value="0" text="Mixed"/>
          <Entry value="1" text="Scientific"/>
          <Entry value="2" text="Fixed"/>
        </Domain>
      </Property>
      <Property name="XAxisPrecision" id="6658.XAxisPrecision" number_of_elements="1">
        <Element index="0" value="2"/>
        <Domain name="range" id="6658.XAxisPrecision.range"/>
      </Property>
      <Property name="XAxisUseCustomLabels" id="6658.XAxisUseCustomLabels" number_of_elements="1">
        <Element index="0" value="0"/>
        <Domain name="bool" id="6658.XAxisUseCustomLabels.bool"/>
      </Property>
      <Property name="XLabelBold" id="6658.XLabelBold" number_of_elements="1">
        <Element index="0" value="0"/>
        <Domain name="bool" id="6658.XLabelBold.bool"/>
      </Property>
      <Property name="XLabelColor" id="6658.XLabelColor" number_of_elements="3">
        <Element index="0" value="0"/>
        <Element index="1" value="0"/>
        <Element index="2" value="0"/>
        <Domain name="range" id="6658.XLabelColor.range"/>
      </Property>
      <Property name="XLabelFontFamily" id="6658.XLabelFontFamily" number_of_elements="1">
        <Element index="0" value="0"/>
        <Domain name="enum" id="6658.XLabelFontFamily.enum">
          <Entry value="0" text="Arial"/>
          <Entry value="1" text="Courier"/>
          <Entry value="2" text="Times"/>
        </Domain>
      </Property>
      <Property name="XLabelFontSize" id="6658.XLabelFontSize" number_of_elements="1">
        <Element index="0" value="12"/>
        <Domain name="range" id="6658.XLabelFontSize.range"/>
      </Property>
      <Property name="XLabelItalic" id="6658.XLabelItalic" number_of_elements="1">
        <Element index="0" value="0"/>
        <Domain name="bool" id="6658.XLabelItalic.bool"/>
      </Property>
      <Property name="XLabelOpacity" id="6658.XLabelOpacity" number_of_elements="1">
        <Element index="0" value="1"/>
        <Domain name="range" id="6658.XLabelOpacity.range"/>
      </Property>
      <Property name="XLabelShadow" id="6658.XLabelShadow" number_of_elements="1">
        <Element index="0" value="0"/>
        <Domain name="bool" id="6658.XLabelShadow.bool"/>
      </Property>
      <Property name="XTitle" id="6658.XTitle" number_of_elements="1">
        <Element index="0" value="X Axis"/>
      </Property>
      <Property name="XTitleBold" id="6658.XTitleBold" number_of_elements="1">
        <Element index="0" value="0"/>
        <Domain name="bool" id="6658.XTitleBold.bool"/>
      </Property>
      <Property name="XTitleColor" id="6658.XTitleColor" number_of_elements="3">
        <Element index="0" value="0"/>
        <Element index="1" value="0"/>
        <Element index="2" value="0"/>
        <Domain name="range" id="6658.XTitleColor.range"/>
      </Property>
      <Property name="XTitleFontFamily" id="6658.XTitleFontFamily" number_of_elements="1">
        <Element index="0" value="0"/>
        <Domain name="enum" id="6658.XTitleFontFamily.enum">
          <Entry value="0" text="Arial"/>
          <Entry value="1" text="Courier"/>
          <Entry value="2" text="Times"/>
        </Domain>
      </Property>
      <Property name="XTitleFontSize" id="6658.XTitleFontSize" number_of_elements="1">
        <Element index="0" value="12"/>
        <Domain name="range" id="6658.XTitleFontSize.range"/>
      </Property>
      <Property name="XTitleItalic" id="6658.XTitleItalic" number_of_elements="1">
        <Element index="0" value="0"/>
        <Domain name="bool" id="6658.XTitleItalic.bool"/>
      </Property>
      <Property name="XTitleOpacity" id="6658.XTitleOpacity" number_of_elements="1">
        <Element index="0" value="1"/>
        <Domain name="range" id="6658.XTitleOpacity.range"/>
      </Property>
      <Property name="XTitleShadow" id="6658.XTitleShadow" number_of_elements="1">
        <Element index="0" value="0"/>
        <Domain name="bool" id="6658.XTitleShadow.bool"/>
      </Property>
      <Property name="YAxisLabels" id="6658.YAxisLabels">
        <Domain name="scalar_range" id="6658.YAxisLabels.scalar_range"/>
      </Property>
      <Property name="YAxisNotation" id="6658.YAxisNotation" number_of_elements="1">
        <Element index="0" value="0"/>
        <Domain name="enum" id="6658.YAxisNotation.enum">
          <Entry value="0" text="Mixed"/>
          <Entry value="1" text="Scientific"/>
          <Entry value="2" text="Fixed"/>
        </Domain>
      </Property>
      <Property name="YAxisPrecision" id="6658.YAxisPrecision" number_of_elements="1">
        <Element index="0" value="2"/>
        <Domain name="range" id="6658.YAxisPrecision.range"/>
      </Property>
      <Property name="YAxisUseCustomLabels" id="6658.YAxisUseCustomLabels" number_of_elements="1">
        <Element index="0" value="0"/>
        <Domain name="bool" id="6658.YAxisUseCustomLabels.bool"/>
      </Property>
      <Property name="YLabelBold" id="6658.YLabelBold" number_of_elements="1">
        <Element index="0" value="0"/>
        <Domain name="bool" id="6658.YLabelBold.bool"/>
      </Property>
      <Property name="YLabelColor" id="6658.YLabelColor" number_of_elements="3">
        <Element index="0" value="0"/>
        <Element index="1" value="0"/>
        <Element index="2" value="0"/>
        <Domain name="range" id="6658.YLabelColor.range"/>
      </Property>
      <Property name="YLabelFontFamily" id="6658.YLabelFontFamily" number_of_elements="1">
        <Element index="0" value="0"/>
        <Domain name="enum" id="6658.YLabelFontFamily.enum">
          <Entry value="0" text="Arial"/>
          <Entry value="1" text="Courier"/>
          <Entry value="2" text="Times"/>
        </Domain>
      </Property>
      <Property name="YLabelFontSize" id="6658.YLabelFontSize" number_of_elements="1">
        <Element index="0" value="12"/>
        <Domain name="range" id="6658.YLabelFontSize.range"/>
      </Property>
      <Property name="YLabelItalic" id="6658.YLabelItalic" number_of_elements="1">
        <Element index="0" value="0"/>
        <Domain name="bool" id="6658.YLabelItalic.bool"/>
      </Property>
      <Property name="YLabelOpacity" id="6658.YLabelOpacity" number_of_elements="1">
        <Element index="0" value="1"/>
        <Domain name="range" id="6658.YLabelOpacity.range"/>
      </Property>
      <Property name="YLabelShadow" id="6658.YLabelShadow" number_of_elements="1">
        <Element index="0" value="0"/>
        <Domain name="bool" id="6658.YLabelShadow.bool"/>
      </Property>
      <Property name="YTitle" id="6658.YTitle" number_of_elements="1">
        <Element index="0" value="Y Axis"/>
      </Property>
      <Property name="YTitleBold" id="6658.YTitleBold" number_of_elements="1">
        <Element index="0" value="0"/>
        <Domain name="bool" id="6658.YTitleBold.bool"/>
      </Property>
      <Property name="YTitleColor" id="6658.YTitleColor" number_of_elements="3">
        <Element index="0" value="0"/>
        <Element index="1" value="0"/>
        <Element index="2" value="0"/>
        <Domain name="range" id="6658.YTitleColor.range"/>
      </Property>
      <Property name="YTitleFontFamily" id="6658.YTitleFontFamily" number_of_elements="1">
        <Element index="0" value="0"/>
        <Domain name="enum" id="6658.YTitleFontFamily.enum">
          <Entry value="0" text="Arial"/>
          <Entry value="1" text="Courier"/>
          <Entry value="2" text="Times"/>
        </Domain>
      </Property>
      <Property name="YTitleFontSize" id="6658.YTitleFontSize" number_of_elements="1">
        <Element index="0" value="12"/>
        <Domain name="range" id="6658.YTitleFontSize.range"/>
      </Property>
      <Property name="YTitleItalic" id="6658.YTitleItalic" number_of_elements="1">
        <Element index="0" value="0"/>
        <Domain name="bool" id="6658.YTitleItalic.bool"/>
      </Property>
      <Property name="YTitleOpacity" id="6658.YTitleOpacity" number_of_elements="1">
        <Element index="0" value="1"/>
        <Domain name="range" id="6658.YTitleOpacity.range"/>
      </Property>
      <Property name="YTitleShadow" id="6658.YTitleShadow" number_of_elements="1">
        <Element index="0" value="0"/>
        <Domain name="bool" id="6658.YTitleShadow.bool"/>
      </Property>
      <Property name="ZAxisLabels" id="6658.ZAxisLabels">
        <Domain name="scalar_range" id="6658.ZAxisLabels.scalar_range"/>
      </Property>
      <Property name="ZAxisNotation" id="6658.ZAxisNotation" number_of_elements="1">
        <Element index="0" value="0"/>
        <Domain name="enum" id="6658.ZAxisNotation.enum">
          <Entry value="0" text="Mixed"/>
          <Entry value="1" text="Scientific"/>
          <Entry value="2" text="Fixed"/>
        </Domain>
      </Property>
      <Property name="ZAxisPrecision" id="6658.ZAxisPrecision" number_of_elements="1">
        <Element index="0" value="2"/>
        <Domain name="range" id="6658.ZAxisPrecision.range"/>
      </Property>
      <Property name="ZAxisUseCustomLabels" id="6658.ZAxisUseCustomLabels" number_of_elements="1">
        <Element index="0" value="0"/>
        <Domain name="bool" id="6658.ZAxisUseCustomLabels.bool"/>
      </Property>
      <Property name="ZLabelBold" id="6658.ZLabelBold" number_of_elements="1">
        <Element index="0" value="0"/>
        <Domain name="bool" id="6658.ZLabelBold.bool"/>
      </Property>
      <Property name="ZLabelColor" id="6658.ZLabelColor" number_of_elements="3">
        <Element index="0" value="0"/>
        <Element index="1" value="0"/>
        <Element index="2" value="0"/>
        <Domain name="range" id="6658.ZLabelColor.range"/>
      </Property>
      <Property name="ZLabelFontFamily" id="6658.ZLabelFontFamily" number_of_elements="1">
        <Element index="0" value="0"/>
        <Domain name="enum" id="6658.ZLabelFontFamily.enum">
          <Entry value="0" text="Arial"/>
          <Entry value="1" text="Courier"/>
          <Entry value="2" text="Times"/>
        </Domain>
      </Property>
      <Property name="ZLabelFontSize" id="6658.ZLabelFontSize" number_of_elements="1">
        <Element index="0" value="12"/>
        <Domain name="range" id="6658.ZLabelFontSize.range"/>
      </Property>
      <Property name="ZLabelItalic" id="6658.ZLabelItalic" number_of_elements="1">
        <Element index="0" value="0"/>
        <Domain name="bool" id="6658.ZLabelItalic.bool"/>
      </Property>
      <Property name="ZLabelOpacity" id="6658.ZLabelOpacity" number_of_elements="1">
        <Element index="0" value="1"/>
        <Domain name="range" id="6658.ZLabelOpacity.range"/>
      </Property>
      <Property name="ZLabelShadow" id="6658.ZLabelShadow" number_of_elements="1">
        <Element index="0" value="0"/>
        <Domain name="bool" id="6658.ZLabelShadow.bool"/>
      </Property>
      <Property name="ZTitle" id="6658.ZTitle" number_of_elements="1">
        <Element index="0" value="Z Axis"/>
      </Property>
      <Property name="ZTitleBold" id="6658.ZTitleBold" number_of_elements="1">
        <Element index="0" value="0"/>
        <Domain name="bool" id="6658.ZTitleBold.bool"/>
      </Property>
      <Property name="ZTitleColor" id="6658.ZTitleColor" number_of_elements="3">
        <Element index="0" value="0"/>
        <Element index="1" value="0"/>
        <Element index="2" value="0"/>
        <Domain name="range" id="6658.ZTitleColor.range"/>
      </Property>
      <Property name="ZTitleFontFamily" id="6658.ZTitleFontFamily" number_of_elements="1">
        <Element index="0" value="0"/>
        <Domain name="enum" id="6658.ZTitleFontFamily.enum">
          <Entry value="0" text="Arial"/>
          <Entry value="1" text="Courier"/>
          <Entry value="2" text="Times"/>
        </Domain>
      </Property>
      <Property name="ZTitleFontSize" id="6658.ZTitleFontSize" number_of_elements="1">
        <Element index="0" value="12"/>
        <Domain name="range" id="6658.ZTitleFontSize.range"/>
      </Property>
      <Property name="ZTitleItalic" id="6658.ZTitleItalic" number_of_elements="1">
        <Element index="0" value="0"/>
        <Domain name="bool" id="6658.ZTitleItalic.bool"/>
      </Property>
      <Property name="ZTitleOpacity" id="6658.ZTitleOpacity" number_of_elements="1">
        <Element index="0" value="1"/>
        <Domain name="range" id="6658.ZTitleOpacity.range"/>
      </Property>
      <Property name="ZTitleShadow" id="6658.ZTitleShadow" number_of_elements="1">
        <Element index="0" value="0"/>
        <Domain name="bool" id="6658.ZTitleShadow.bool"/>
      </Property>
    </Proxy>
    <Proxy group="sources" type="ArrowSource" id="6684" servers="21">
      <Property name="Invert" id="6684.Invert" number_of_elements="1">
        <Element index="0" value="0"/>
        <Domain name="bool" id="6684.Invert.bool"/>
      </Property>
      <Property name="ShaftRadius" id="6684.ShaftRadius" number_of_elements="1">
        <Element index="0" value="0.03"/>
        <Domain name="range" id="6684.ShaftRadius.range"/>
      </Property>
      <Property name="ShaftResolution" id="6684.ShaftResolution" number_of_elements="1">
        <Element index="0" value="6"/>
        <Domain name="range" id="6684.ShaftResolution.range"/>
      </Property>
      <Property name="TipLength" id="6684.TipLength" number_of_elements="1">
        <Element index="0" value="0.35"/>
        <Domain name="range" id="6684.TipLength.range"/>
      </Property>
      <Property name="TipRadius" id="6684.TipRadius" number_of_elements="1">
        <Element index="0" value="0.1"/>
        <Domain name="range" id="6684.TipRadius.range"/>
      </Property>
      <Property name="TipResolution" id="6684.TipResolution" number_of_elements="1">
        <Element index="0" value="6"/>
        <Domain name="range" id="6684.TipResolution.range"/>
      </Property>
    </Proxy>
    <Proxy group="sources" type="ConeSource" id="6695" servers="21">
      <Property name="Capping" id="6695.Capping" number_of_elements="1">
        <Element index="0" value="1"/>
        <Domain name="bool" id="6695.Capping.bool"/>
      </Property>
      <Property name="Center" id="6695.Center" number_of_elements="3">
        <Element index="0" value="0"/>
        <Element index="1" value="0"/>
        <Element index="2" value="0"/>
        <Domain name="range" id="6695.Center.range"/>
      </Property>
      <Property name="Direction" id="6695.Direction" number_of_elements="3">
        <Element index="0" value="1"/>
        <Element index="1" value="0"/>
        <Element index="2" value="0"/>
        <Domain name="range" id="6695.Direction.range"/>
      </Property>
      <Property name="Height" id="6695.Height" number_of_elements="1">
        <Element index="0" value="1"/>
        <Domain name="range" id="6695.Height.range"/>
      </Property>
      <Property name="Radius" id="6695.Radius" number_of_elements="1">
        <Element index="0" value="0.5"/>
        <Domain name="range" id="6695.Radius.range"/>
      </Property>
      <Property name="Resolution" id="6695.Resolution" number_of_elements="1">
        <Element index="0" value="6"/>
        <Domain name="range" id="6695.Resolution.range"/>
      </Property>
    </Proxy>
    <Proxy group="sources" type="CubeSource" id="6706" servers="21">
      <Property name="Center" id="6706.Center" number_of_elements="3">
        <Element index="0" value="0"/>
        <Element index="1" value="0"/>
        <Element index="2" value="0"/>
        <Domain name="range" id="6706.Center.range"/>
      </Property>
      <Property name="XLength" id="6706.XLength" number_of_elements="1">
        <Element index="0" value="1"/>
        <Domain name="range" id="6706.XLength.range"/>
      </Property>
      <Property name="YLength" id="6706.YLength" number_of_elements="1">
        <Element index="0" value="1"/>
        <Domain name="range" id="6706.YLength.range"/>
      </Property>
      <Property name="ZLength" id="6706.ZLength" number_of_elements="1">
        <Element index="0" value="1"/>
        <Domain name="range" id="6706.ZLength.range"/>
      </Property>
    </Proxy>
    <Proxy group="sources" type="CylinderSource" id="6717" servers="21">
      <Property name="Capping" id="6717.Capping" number_of_elements="1">
        <Element index="0" value="1"/>
        <Domain name="bool" id="6717.Capping.bool"/>
      </Property>
      <Property name="Center" id="6717.Center" number_of_elements="3">
        <Element index="0" value="0"/>
        <Element index="1" value="0"/>
        <Element index="2" value="0"/>
        <Domain name="range" id="6717.Center.range"/>
      </Property>
      <Property name="Height" id="6717.Height" number_of_elements="1">
        <Element index="0" value="1"/>
        <Domain name="range" id="6717.Height.range"/>
      </Property>
      <Property name="Radius" id="6717.Radius" number_of_elements="1">
        <Element index="0" value="0.5"/>
        <Domain name="range" id="6717.Radius.range"/>
      </Property>
      <Property name="Resolution" id="6717.Resolution" number_of_elements="1">
        <Element index="0" value="6"/>
        <Domain name="range" id="6717.Resolution.range"/>
      </Property>
    </Proxy>
    <Proxy group="sources" type="LineSource" id="6728" servers="21">
      <Property name="Point1" id="6728.Point1" number_of_elements="3">
        <Element index="0" value="-0.5"/>
        <Element index="1" value="0"/>
        <Element index="2" value="0"/>
        <Domain name="range" id="6728.Point1.range"/>
      </Property>
      <Property name="Point2" id="6728.Point2" number_of_elements="3">
        <Element index="0" value="0.5"/>
        <Element index="1" value="0"/>
        <Element index="2" value="0"/>
        <Domain name="range" id="6728.Point2.range"/>
      </Property>
      <Property name="Resolution" id="6728.Resolution" number_of_elements="1">
        <Element index="0" value="6"/>
        <Domain name="range" id="6728.Resolution.range"/>
      </Property>
    </Proxy>
    <Proxy group="sources" type="SphereSource" id="6739" servers="21">
      <Property name="Center" id="6739.Center" number_of_elements="3">
        <Element index="0" value="0"/>
        <Element index="1" value="0"/>
        <Element index="2" value="0"/>
        <Domain name="range" id="6739.Center.range"/>
      </Property>
      <Property name="EndPhi" id="6739.EndPhi" number_of_elements="1">
        <Element index="0" value="180"/>
        <Domain name="range" id="6739.EndPhi.range"/>
      </Property>
      <Property name="EndTheta" id="6739.EndTheta" number_of_elements="1">
        <Element index="0" value="360"/>
        <Domain name="range" id="6739.EndTheta.range"/>
      </Property>
      <Property name="PhiResolution" id="6739.PhiResolution" number_of_elements="1">
        <Element index="0" value="8"/>
        <Domain name="range" id="6739.PhiResolution.range"/>
      </Property>
      <Property name="Radius" id="6739.Radius" number_of_elements="1">
        <Element index="0" value="0.5"/>
        <Domain name="range" id="6739.Radius.range"/>
      </Property>
      <Property name="StartPhi" id="6739.StartPhi" number_of_elements="1">
        <Element index="0" value="0"/>
        <Domain name="range" id="6739.StartPhi.range"/>
      </Property>
      <Property name="StartTheta" id="6739.StartTheta" number_of_elements="1">
        <Element index="0" value="0"/>
        <Domain name="range" id="6739.StartTheta.range"/>
      </Property>
      <Property name="ThetaResolution" id="6739.ThetaResolution" number_of_elements="1">
        <Element index="0" value="8"/>
        <Domain name="range" id="6739.ThetaResolution.range"/>
      </Property>
    </Proxy>
    <Proxy group="sources" type="GlyphSource2D" id="6750" servers="21">
      <Property name="Center" id="6750.Center" number_of_elements="3">
        <Element index="0" value="0"/>
        <Element index="1" value="0"/>
        <Element index="2" value="0"/>
        <Domain name="range" id="6750.Center.range"/>
      </Property>
      <Property name="Filled" id="6750.Filled" number_of_elements="1">
        <Element index="0" value="0"/>
        <Domain name="bool" id="6750.Filled.bool"/>
      </Property>
      <Property name="GlyphType" id="6750.GlyphType" number_of_elements="1">
        <Element index="0" value="9"/>
        <Domain name="enum" id="6750.GlyphType.enum">
          <Entry value="1" text="Vertex"/>
          <Entry value="2" text="Dash"/>
          <Entry value="3" text="Cross"/>
          <Entry value="4" text="ThickCross"/>
          <Entry value="5" text="Triangle"/>
          <Entry value="6" text="Square"/>
          <Entry value="7" text="Circle"/>
          <Entry value="8" text="Diamond"/>
          <Entry value="9" text="Arrow"/>
          <Entry value="10" text="ThickArrow"/>
          <Entry value="11" text="HookedArrow"/>
          <Entry value="12" text="EdgeArrow"/>
        </Domain>
      </Property>
    </Proxy>
    <Proxy group="internal_filters" type="PipelineConnection" id="6761" servers="21">
      <Property name="AllowNullInput" id="6761.AllowNullInput" number_of_elements="1">
        <Element index="0" value="1"/>
        <Domain name="bool" id="6761.AllowNullInput.bool"/>
      </Property>
      <Property name="Input" id="6761.Input">
        <Domain name="groups" id="6761.Input.groups"/>
        <Domain name="input_type" id="6761.Input.input_type"/>
      </Property>
    </Proxy>
    <Proxy group="piecewise_functions" type="PiecewiseFunction" id="6829" servers="21">
      <Property name="AllowDuplicateScalars" id="6829.AllowDuplicateScalars" number_of_elements="1">
        <Element index="0" value="1"/>
        <Domain name="bool" id="6829.AllowDuplicateScalars.bool"/>
      </Property>
      <Property name="Points" id="6829.Points" number_of_elements="8">
        <Element index="0" value="0"/>
        <Element index="1" value="0"/>
        <Element index="2" value="0.5"/>
        <Element index="3" value="0"/>
        <Element index="4" value="1"/>
        <Element index="5" value="1"/>
        <Element index="6" value="0.5"/>
        <Element index="7" value="0"/>
      </Property>
      <Property name="ScalarRangeInitialized" id="6829.ScalarRangeInitialized" number_of_elements="1">
        <Element index="0" value="0"/>
        <Domain name="bool" id="6829.ScalarRangeInitialized.bool"/>
      </Property>
    </Proxy>
    <Proxy group="piecewise_functions" type="PiecewiseFunction" id="6794" servers="21">
      <Property name="AllowDuplicateScalars" id="6794.AllowDuplicateScalars" number_of_elements="1">
        <Element index="0" value="1"/>
        <Domain name="bool" id="6794.AllowDuplicateScalars.bool"/>
      </Property>
      <Property name="Points" id="6794.Points" number_of_elements="8">
        <Element index="0" value="0"/>
        <Element index="1" value="0"/>
        <Element index="2" value="0.5"/>
        <Element index="3" value="0"/>
        <Element index="4" value="1"/>
        <Element index="5" value="1"/>
        <Element index="6" value="0.5"/>
        <Element index="7" value="0"/>
      </Property>
      <Property name="ScalarRangeInitialized" id="6794.ScalarRangeInitialized" number_of_elements="1">
        <Element index="0" value="0"/>
        <Domain name="bool" id="6794.ScalarRangeInitialized.bool"/>
      </Property>
    </Proxy>
    <Proxy group="representations" type="PolarAxesRepresentation" id="6673" servers="21">
      <Property name="ArcMajorTickSize" id="6673.ArcMajorTickSize" number_of_elements="1">
        <Element index="0" value="0"/>
        <Domain name="range" id="6673.ArcMajorTickSize.range"/>
      </Property>
      <Property name="ArcMajorTickThickness" id="6673.ArcMajorTickThickness" number_of_elements="1">
        <Element index="0" value="1"/>
        <Domain name="range" id="6673.ArcMajorTickThickness.range"/>
      </Property>
      <Property name="ArcMinorTickVisibility" id="6673.ArcMinorTickVisibility" number_of_elements="1">
        <Element index="0" value="0"/>
        <Domain name="bool" id="6673.ArcMinorTickVisibility.bool"/>
      </Property>
      <Property name="ArcTickRatioSize" id="6673.ArcTickRatioSize" number_of_elements="1">
        <Element index="0" value="0.3"/>
        <Domain name="range" id="6673.ArcTickRatioSize.range"/>
      </Property>
      <Property name="ArcTickRatioThickness" id="6673.ArcTickRatioThickness" number_of_elements="1">
        <Element index="0" value="0.5"/>
        <Domain name="range" id="6673.ArcTickRatioThickness.range"/>
      </Property>
      <Property name="ArcTickVisibility" id="6673.ArcTickVisibility" number_of_elements="1">
        <Element index="0" value="1"/>
        <Domain name="bool" id="6673.ArcTickVisibility.bool"/>
      </Property>
      <Property name="ArcTicksOriginToPolarAxis" id="6673.ArcTicksOriginToPolarAxis" number_of_elements="1">
        <Element index="0" value="1"/>
        <Domain name="bool" id="6673.ArcTicksOriginToPolarAxis.bool"/>
      </Property>
      <Property name="AutoSubdividePolarAxis" id="6673.AutoSubdividePolarAxis" number_of_elements="1">
        <Element index="0" value="1"/>
        <Domain name="bool" id="6673.AutoSubdividePolarAxis.bool"/>
      </Property>
      <Property name="AxisMinorTickVisibility" id="6673.AxisMinorTickVisibility" number_of_elements="1">
        <Element index="0" value="0"/>
        <Domain name="bool" id="6673.AxisMinorTickVisibility.bool"/>
      </Property>
      <Property name="AxisTickVisibility" id="6673.AxisTickVisibility" number_of_elements="1">
        <Element index="0" value="1"/>
        <Domain name="bool" id="6673.AxisTickVisibility.bool"/>
      </Property>
      <Property name="CustomBounds" id="6673.CustomBounds" number_of_elements="6">
        <Element index="0" value="0"/>
        <Element index="1" value="1"/>
        <Element index="2" value="0"/>
        <Element index="3" value="1"/>
        <Element index="4" value="0"/>
        <Element index="5" value="1"/>
      </Property>
      <Property name="CustomRange" id="6673.CustomRange" number_of_elements="2">
        <Element index="0" value="0"/>
        <Element index="1" value="1"/>
      </Property>
      <Property name="DataBounds" id="6673.DataBounds" number_of_elements="6">
        <Element index="0" value="0"/>
        <Element index="1" value="1"/>
        <Element index="2" value="0"/>
        <Element index="3" value="1"/>
        <Element index="4" value="0"/>
        <Element index="5" value="1"/>
      </Property>
      <Property name="DeltaAngleMajor" id="6673.DeltaAngleMajor" number_of_elements="1">
        <Element index="0" value="10"/>
        <Domain name="range" id="6673.DeltaAngleMajor.range"/>
      </Property>
      <Property name="DeltaAngleMinor" id="6673.DeltaAngleMinor" number_of_elements="1">
        <Element index="0" value="5"/>
        <Domain name="range" id="6673.DeltaAngleMinor.range"/>
      </Property>
      <Property name="DeltaRangeMajor" id="6673.DeltaRangeMajor" number_of_elements="1">
        <Element index="0" value="1"/>
      </Property>
      <Property name="DeltaRangeMinor" id="6673.DeltaRangeMinor" number_of_elements="1">
        <Element index="0" value="1"/>
      </Property>
      <Property name="DistanceLODThreshold" id="6673.DistanceLODThreshold" number_of_elements="1">
        <Element index="0" value="0.7"/>
        <Domain name="range" id="6673.DistanceLODThreshold.range"/>
      </Property>
      <Property name="DrawPolarArcsGridlines" id="6673.DrawPolarArcsGridlines" number_of_elements="1">
        <Element index="0" value="1"/>
        <Domain name="bool" id="6673.DrawPolarArcsGridlines.bool"/>
      </Property>
      <Property name="DrawRadialGridlines" id="6673.DrawRadialGridlines" number_of_elements="1">
        <Element index="0" value="1"/>
        <Domain name="bool" id="6673.DrawRadialGridlines.bool"/>
      </Property>
      <Property name="EnableCustomBounds" id="6673.EnableCustomBounds" number_of_elements="3">
        <Element index="0" value="0"/>
        <Element index="1" value="0"/>
        <Element index="2" value="0"/>
      </Property>
      <Property name="EnableCustomRange" id="6673.EnableCustomRange" number_of_elements="1">
        <Element index="0" value="0"/>
        <Domain name="bool" id="6673.EnableCustomRange.bool"/>
      </Property>
      <Property name="EnableDistanceLOD" id="6673.EnableDistanceLOD" number_of_elements="1">
        <Element index="0" value="1"/>
        <Domain name="bool" id="6673.EnableDistanceLOD.bool"/>
      </Property>
      <Property name="EnableViewAngleLOD" id="6673.EnableViewAngleLOD" number_of_elements="1">
        <Element index="0" value="1"/>
        <Domain name="bool" id="6673.EnableViewAngleLOD.bool"/>
      </Property>
      <Property name="Input" id="6673.Input" number_of_elements="1">
        <Proxy value="6632" output_port="0"/>
        <Domain name="input_type" id="6673.Input.input_type"/>
      </Property>
      <Property name="LastRadialAxisColor" id="6673.LastRadialAxisColor" number_of_elements="3">
        <Element index="0" value="1"/>
        <Element index="1" value="1"/>
        <Element index="2" value="1"/>
        <Domain name="range" id="6673.LastRadialAxisColor.range"/>
      </Property>
      <Property name="LastRadialAxisMajorTickSize" id="6673.LastRadialAxisMajorTickSize" number_of_elements="1">
        <Element index="0" value="0"/>
        <Domain name="range" id="6673.LastRadialAxisMajorTickSize.range"/>
      </Property>
      <Property name="LastRadialAxisMajorTickThickness" id="6673.LastRadialAxisMajorTickThickness" number_of_elements="1">
        <Element index="0" value="1"/>
        <Domain name="range" id="6673.LastRadialAxisMajorTickThickness.range"/>
      </Property>
      <Property name="LastRadialAxisTickRatioSize" id="6673.LastRadialAxisTickRatioSize" number_of_elements="1">
        <Element index="0" value="0.3"/>
        <Domain name="range" id="6673.LastRadialAxisTickRatioSize.range"/>
      </Property>
      <Property name="LastRadialAxisTickRatioThickness" id="6673.LastRadialAxisTickRatioThickness" number_of_elements="1">
        <Element index="0" value="0.5"/>
        <Domain name="range" id="6673.LastRadialAxisTickRatioThickness.range"/>
      </Property>
      <Property name="MaximumAngle" id="6673.MaximumAngle" number_of_elements="1">
        <Element index="0" value="90"/>
        <Domain name="range" id="6673.MaximumAngle.range"/>
      </Property>
      <Property name="MinimumAngle" id="6673.MinimumAngle" number_of_elements="1">
        <Element index="0" value="0"/>
        <Domain name="range" id="6673.MinimumAngle.range"/>
      </Property>
      <Property name="MinimumRadius" id="6673.MinimumRadius" number_of_elements="1">
        <Element index="0" value="0"/>
        <Domain name="range" id="6673.MinimumRadius.range"/>
      </Property>
      <Property name="NumberOfPolarAxis" id="6673.NumberOfPolarAxis" number_of_elements="1">
        <Element index="0" value="0"/>
        <Domain name="range" id="6673.NumberOfPolarAxis.range"/>
      </Property>
      <Property name="NumberOfRadialAxes" id="6673.NumberOfRadialAxes" number_of_elements="1">
        <Element index="0" value="0"/>
        <Domain name="range" id="6673.NumberOfRadialAxes.range"/>
      </Property>
      <Property name="Orientation" id="6673.Orientation" number_of_elements="3">
        <Element index="0" value="0"/>
        <Element index="1" value="0"/>
        <Element index="2" value="0"/>
        <Domain name="range" id="6673.Orientation.range"/>
      </Property>
      <Property name="PolarArcsColor" id="6673.PolarArcsColor" number_of_elements="3">
        <Element index="0" value="1"/>
        <Element index="1" value="1"/>
        <Element index="2" value="1"/>
        <Domain name="range" id="6673.PolarArcsColor.range"/>
      </Property>
      <Property name="PolarArcsVisibility" id="6673.PolarArcsVisibility" number_of_elements="1">
        <Element index="0" value="1"/>
        <Domain name="bool" id="6673.PolarArcsVisibility.bool"/>
      </Property>
      <Property name="PolarAxisColor" id="6673.PolarAxisColor" number_of_elements="3">
        <Element index="0" value="1"/>
        <Element index="1" value="1"/>
        <Element index="2" value="1"/>
        <Domain name="range" id="6673.PolarAxisColor.range"/>
      </Property>
      <Property name="PolarAxisMajorTickSize" id="6673.PolarAxisMajorTickSize" number_of_elements="1">
        <Element index="0" value="0"/>
        <Domain name="range" id="6673.PolarAxisMajorTickSize.range"/>
      </Property>
      <Property name="PolarAxisMajorTickThickness" id="6673.PolarAxisMajorTickThickness" number_of_elements="1">
        <Element index="0" value="1"/>
        <Domain name="range" id="6673.PolarAxisMajorTickThickness.range"/>
      </Property>
      <Property name="PolarAxisTickRatioSize" id="6673.PolarAxisTickRatioSize" number_of_elements="1">
        <Element index="0" value="0.3"/>
        <Domain name="range" id="6673.PolarAxisTickRatioSize.range"/>
      </Property>
      <Property name="PolarAxisTickRatioThickness" id="6673.PolarAxisTickRatioThickness" number_of_elements="1">
        <Element index="0" value="0.5"/>
        <Domain name="range" id="6673.PolarAxisTickRatioThickness.range"/>
      </Property>
      <Property name="PolarAxisTitle" id="6673.PolarAxisTitle" number_of_elements="1">
        <Element index="0" value="Radial Distance"/>
      </Property>
      <Property name="PolarAxisTitleLocation" id="6673.PolarAxisTitleLocation" number_of_elements="1">
        <Element index="0" value="0"/>
        <Domain name="enum" id="6673.PolarAxisTitleLocation.enum">
          <Entry value="0" text="Bottom"/>
          <Entry value="1" text="Extern"/>
        </Domain>
      </Property>
      <Property name="PolarAxisTitleVisibility" id="6673.PolarAxisTitleVisibility" number_of_elements="1">
        <Element index="0" value="1"/>
        <Domain name="bool" id="6673.PolarAxisTitleVisibility.bool"/>
      </Property>
      <Property name="PolarAxisVisibility" id="6673.PolarAxisVisibility" number_of_elements="1">
        <Element index="0" value="1"/>
        <Domain name="bool" id="6673.PolarAxisVisibility.bool"/>
      </Property>
      <Property name="PolarLabelExponentLocation" id="6673.PolarLabelExponentLocation" number_of_elements="1">
        <Element index="0" value="2"/>
        <Domain name="enum" id="6673.PolarLabelExponentLocation.enum">
          <Entry value="0" text="Bottom"/>
          <Entry value="1" text="Extern"/>
          <Entry value="2" text="Labels"/>
        </Domain>
      </Property>
      <Property name="PolarLabelFormat" id="6673.PolarLabelFormat" number_of_elements="1">
        <Element index="0" value="%-#6.3g"/>
      </Property>
      <Property name="PolarLabelVisibility" id="6673.PolarLabelVisibility" number_of_elements="1">
        <Element index="0" value="1"/>
        <Domain name="bool" id="6673.PolarLabelVisibility.bool"/>
      </Property>
      <Property name="PolarTicksVisibility" id="6673.PolarTicksVisibility" number_of_elements="1">
        <Element index="0" value="1"/>
        <Domain name="bool" id="6673.PolarTicksVisibility.bool"/>
      </Property>
      <Property name="Position" id="6673.Position" number_of_elements="3">
        <Element index="0" value="0"/>
        <Element index="1" value="0"/>
        <Element index="2" value="0"/>
        <Domain name="range" id="6673.Position.range"/>
      </Property>
      <Property name="RadialAxesOriginToPolarAxis" id="6673.RadialAxesOriginToPolarAxis" number_of_elements="1">
        <Element index="0" value="1"/>
        <Domain name="bool" id="6673.RadialAxesOriginToPolarAxis.bool"/>
      </Property>
      <Property name="RadialAxesVisibility" id="6673.RadialAxesVisibility" number_of_elements="1">
        <Element index="0" value="1"/>
        <Domain name="bool" id="6673.RadialAxesVisibility.bool"/>
      </Property>
      <Property name="RadialLabelFormat" id="6673.RadialLabelFormat" number_of_elements="1">
        <Element index="0" value="%-#3.1f"/>
      </Property>
      <Property name="RadialLabelLocation" id="6673.RadialLabelLocation" number_of_elements="1">
        <Element index="0" value="0"/>
        <Domain name="enum" id="6673.RadialLabelLocation.enum">
          <Entry value="0" text="Bottom"/>
          <Entry value="1" text="Extern"/>
        </Domain>
      </Property>
      <Property name="RadialLabelVisibility" id="6673.RadialLabelVisibility" number_of_elements="1">
        <Element index="0" value="1"/>
        <Domain name="bool" id="6673.RadialLabelVisibility.bool"/>
      </Property>
      <Property name="RadialUnitsVisibility" id="6673.RadialUnitsVisibility" number_of_elements="1">
        <Element index="0" value="1"/>
        <Domain name="bool" id="6673.RadialUnitsVisibility.bool"/>
      </Property>
      <Property name="Ratio" id="6673.Ratio" number_of_elements="1">
        <Element index="0" value="1"/>
        <Domain name="range" id="6673.Ratio.range"/>
      </Property>
      <Property name="Scale" id="6673.Scale" number_of_elements="3">
        <Element index="0" value="1"/>
        <Element index="1" value="1"/>
        <Element index="2" value="1"/>
        <Domain name="range" id="6673.Scale.range"/>
      </Property>
      <Property name="ScreenSize" id="6673.ScreenSize" number_of_elements="1">
        <Element index="0" value="10"/>
        <Domain name="range" id="6673.ScreenSize.range"/>
      </Property>
      <Property name="SecondaryPolarArcsColor" id="6673.SecondaryPolarArcsColor" number_of_elements="3">
        <Element index="0" value="1"/>
        <Element index="1" value="1"/>
        <Element index="2" value="1"/>
        <Domain name="range" id="6673.SecondaryPolarArcsColor.range"/>
      </Property>
      <Property name="SecondaryRadialAxesColor" id="6673.SecondaryRadialAxesColor" number_of_elements="3">
        <Element index="0" value="1"/>
        <Element index="1" value="1"/>
        <Element index="2" value="1"/>
        <Domain name="range" id="6673.SecondaryRadialAxesColor.range"/>
      </Property>
      <Property name="SmallestVisiblePolarAngle" id="6673.SmallestVisiblePolarAngle" number_of_elements="1">
        <Element index="0" value="0.5"/>
        <Domain name="range" id="6673.SmallestVisiblePolarAngle.range"/>
      </Property>
      <Property name="TickLocation" id="6673.TickLocation" number_of_elements="1">
        <Element index="0" value="2"/>
        <Domain name="enum" id="6673.TickLocation.enum">
          <Entry value="0" text="Inside"/>
          <Entry value="1" text="Outside"/>
          <Entry value="2" text="Both"/>
        </Domain>
      </Property>
      <Property name="Use2DMode" id="6673.Use2DMode" number_of_elements="1">
        <Element index="0" value="0"/>
        <Domain name="bool" id="6673.Use2DMode.bool"/>
      </Property>
      <Property name="UseLogAxis" id="6673.UseLogAxis" number_of_elements="1">
        <Element index="0" value="0"/>
        <Domain name="bool" id="6673.UseLogAxis.bool"/>
      </Property>
      <Property name="ViewAngleLODThreshold" id="6673.ViewAngleLODThreshold" number_of_elements="1">
        <Element index="0" value="0.7"/>
        <Domain name="range" id="6673.ViewAngleLODThreshold.range"/>
      </Property>
      <Property name="Visibility" id="6673.Visibility" number_of_elements="1">
        <Element index="0" value="0"/>
        <Domain name="bool" id="6673.Visibility.bool"/>
      </Property>
      <Property name="LastRadialAxisTextBold" id="6673.LastRadialAxisTextBold" number_of_elements="1">
        <Element index="0" value="0"/>
        <Domain name="bool" id="6673.LastRadialAxisTextBold.bool"/>
      </Property>
      <Property name="LastRadialAxisTextColor" id="6673.LastRadialAxisTextColor" number_of_elements="3">
        <Element index="0" value="0"/>
        <Element index="1" value="0"/>
        <Element index="2" value="0"/>
        <Domain name="range" id="6673.LastRadialAxisTextColor.range"/>
      </Property>
      <Property name="LastRadialAxisTextFontFamily" id="6673.LastRadialAxisTextFontFamily" number_of_elements="1">
        <Element index="0" value="0"/>
        <Domain name="enum" id="6673.LastRadialAxisTextFontFamily.enum">
          <Entry value="0" text="Arial"/>
          <Entry value="1" text="Courier"/>
          <Entry value="2" text="Times"/>
        </Domain>
      </Property>
      <Property name="LastRadialAxisTextFontSize" id="6673.LastRadialAxisTextFontSize" number_of_elements="1">
        <Element index="0" value="12"/>
        <Domain name="range" id="6673.LastRadialAxisTextFontSize.range"/>
      </Property>
      <Property name="LastRadialAxisTextItalic" id="6673.LastRadialAxisTextItalic" number_of_elements="1">
        <Element index="0" value="0"/>
        <Domain name="bool" id="6673.LastRadialAxisTextItalic.bool"/>
      </Property>
      <Property name="LastRadialAxisTextOpacity" id="6673.LastRadialAxisTextOpacity" number_of_elements="1">
        <Element index="0" value="1"/>
        <Domain name="range" id="6673.LastRadialAxisTextOpacity.range"/>
      </Property>
      <Property name="LastRadialAxisTextShadow" id="6673.LastRadialAxisTextShadow" number_of_elements="1">
        <Element index="0" value="0"/>
        <Domain name="bool" id="6673.LastRadialAxisTextShadow.bool"/>
      </Property>
      <Property name="PolarAxisLabelBold" id="6673.PolarAxisLabelBold" number_of_elements="1">
        <Element index="0" value="0"/>
        <Domain name="bool" id="6673.PolarAxisLabelBold.bool"/>
      </Property>
      <Property name="PolarAxisLabelColor" id="6673.PolarAxisLabelColor" number_of_elements="3">
        <Element index="0" value="0"/>
        <Element index="1" value="0"/>
        <Element index="2" value="0"/>
        <Domain name="range" id="6673.PolarAxisLabelColor.range"/>
      </Property>
      <Property name="PolarAxisLabelFontFamily" id="6673.PolarAxisLabelFontFamily" number_of_elements="1">
        <Element index="0" value="0"/>
        <Domain name="enum" id="6673.PolarAxisLabelFontFamily.enum">
          <Entry value="0" text="Arial"/>
          <Entry value="1" text="Courier"/>
          <Entry value="2" text="Times"/>
        </Domain>
      </Property>
      <Property name="PolarAxisLabelFontSize" id="6673.PolarAxisLabelFontSize" number_of_elements="1">
        <Element index="0" value="12"/>
        <Domain name="range" id="6673.PolarAxisLabelFontSize.range"/>
      </Property>
      <Property name="PolarAxisLabelItalic" id="6673.PolarAxisLabelItalic" number_of_elements="1">
        <Element index="0" value="0"/>
        <Domain name="bool" id="6673.PolarAxisLabelItalic.bool"/>
      </Property>
      <Property name="PolarAxisLabelOpacity" id="6673.PolarAxisLabelOpacity" number_of_elements="1">
        <Element index="0" value="1"/>
        <Domain name="range" id="6673.PolarAxisLabelOpacity.range"/>
      </Property>
      <Property name="PolarAxisLabelShadow" id="6673.PolarAxisLabelShadow" number_of_elements="1">
        <Element index="0" value="0"/>
        <Domain name="bool" id="6673.PolarAxisLabelShadow.bool"/>
      </Property>
      <Property name="PolarAxisTitleBold" id="6673.PolarAxisTitleBold" number_of_elements="1">
        <Element index="0" value="0"/>
        <Domain name="bool" id="6673.PolarAxisTitleBold.bool"/>
      </Property>
      <Property name="PolarAxisTitleColor" id="6673.PolarAxisTitleColor" number_of_elements="3">
        <Element index="0" value="0"/>
        <Element index="1" value="0"/>
        <Element index="2" value="0"/>
        <Domain name="range" id="6673.PolarAxisTitleColor.range"/>
      </Property>
      <Property name="PolarAxisTitleFontFamily" id="6673.PolarAxisTitleFontFamily" number_of_elements="1">
        <Element index="0" value="0"/>
        <Domain name="enum" id="6673.PolarAxisTitleFontFamily.enum">
          <Entry value="0" text="Arial"/>
          <Entry value="1" text="Courier"/>
          <Entry value="2" text="Times"/>
        </Domain>
      </Property>
      <Property name="PolarAxisTitleFontSize" id="6673.PolarAxisTitleFontSize" number_of_elements="1">
        <Element index="0" value="12"/>
        <Domain name="range" id="6673.PolarAxisTitleFontSize.range"/>
      </Property>
      <Property name="PolarAxisTitleItalic" id="6673.PolarAxisTitleItalic" number_of_elements="1">
        <Element index="0" value="0"/>
        <Domain name="bool" id="6673.PolarAxisTitleItalic.bool"/>
      </Property>
      <Property name="PolarAxisTitleOpacity" id="6673.PolarAxisTitleOpacity" number_of_elements="1">
        <Element index="0" value="1"/>
        <Domain name="range" id="6673.PolarAxisTitleOpacity.range"/>
      </Property>
      <Property name="PolarAxisTitleShadow" id="6673.PolarAxisTitleShadow" number_of_elements="1">
        <Element index="0" value="0"/>
        <Domain name="bool" id="6673.PolarAxisTitleShadow.bool"/>
      </Property>
      <Property name="SecondaryRadialAxesTextBold" id="6673.SecondaryRadialAxesTextBold" number_of_elements="1">
        <Element index="0" value="0"/>
        <Domain name="bool" id="6673.SecondaryRadialAxesTextBold.bool"/>
      </Property>
      <Property name="SecondaryRadialAxesTextColor" id="6673.SecondaryRadialAxesTextColor" number_of_elements="3">
        <Element index="0" value="0"/>
        <Element index="1" value="0"/>
        <Element index="2" value="0"/>
        <Domain name="range" id="6673.SecondaryRadialAxesTextColor.range"/>
      </Property>
      <Property name="SecondaryRadialAxesTextFontFamily" id="6673.SecondaryRadialAxesTextFontFamily" number_of_elements="1">
        <Element index="0" value="0"/>
        <Domain name="enum" id="6673.SecondaryRadialAxesTextFontFamily.enum">
          <Entry value="0" text="Arial"/>
          <Entry value="1" text="Courier"/>
          <Entry value="2" text="Times"/>
        </Domain>
      </Property>
      <Property name="SecondaryRadialAxesTextFontSize" id="6673.SecondaryRadialAxesTextFontSize" number_of_elements="1">
        <Element index="0" value="12"/>
        <Domain name="range" id="6673.SecondaryRadialAxesTextFontSize.range"/>
      </Property>
      <Property name="SecondaryRadialAxesTextItalic" id="6673.SecondaryRadialAxesTextItalic" number_of_elements="1">
        <Element index="0" value="0"/>
        <Domain name="bool" id="6673.SecondaryRadialAxesTextItalic.bool"/>
      </Property>
      <Property name="SecondaryRadialAxesTextOpacity" id="6673.SecondaryRadialAxesTextOpacity" number_of_elements="1">
        <Element index="0" value="1"/>
        <Domain name="range" id="6673.SecondaryRadialAxesTextOpacity.range"/>
      </Property>
      <Property name="SecondaryRadialAxesTextShadow" id="6673.SecondaryRadialAxesTextShadow" number_of_elements="1">
        <Element index="0" value="0"/>
        <Domain name="bool" id="6673.SecondaryRadialAxesTextShadow.bool"/>
      </Property>
    </Proxy>
    <Proxy group="piecewise_functions" type="PiecewiseFunction" id="6795" servers="21">
      <Property name="AllowDuplicateScalars" id="6795.AllowDuplicateScalars" number_of_elements="1">
        <Element index="0" value="1"/>
        <Domain name="bool" id="6795.AllowDuplicateScalars.bool"/>
      </Property>
      <Property name="Points" id="6795.Points" number_of_elements="8">
        <Element index="0" value="0"/>
        <Element index="1" value="0"/>
        <Element index="2" value="0.5"/>
        <Element index="3" value="0"/>
        <Element index="4" value="1"/>
        <Element index="5" value="1"/>
        <Element index="6" value="0.5"/>
        <Element index="7" value="0"/>
      </Property>
      <Property name="ScalarRangeInitialized" id="6795.ScalarRangeInitialized" number_of_elements="1">
        <Element index="0" value="0"/>
        <Domain name="bool" id="6795.ScalarRangeInitialized.bool"/>
      </Property>
    </Proxy>
    <Proxy group="implicit_functions" type="Plane" id="6852" servers="1">
      <Property name="Normal" id="6852.Normal" number_of_elements="3">
        <Element index="0" value="1"/>
        <Element index="1" value="3.25"/>
        <Element index="2" value="0"/>
        <Domain name="range" id="6852.Normal.range"/>
      </Property>
      <Property name="Offset" id="6852.Offset" number_of_elements="1">
        <Element index="0" value="0"/>
      </Property>
      <Property name="Origin" id="6852.Origin" number_of_elements="3">
        <Element index="0" value="-15"/>
        <Element index="1" value="0"/>
        <Element index="2" value="0"/>
        <Domain name="range" id="6852.Origin.range"/>
      </Property>
    </Proxy>
    <Proxy group="implicit_functions" type="Box" id="6853" servers="1">
      <Property name="Bounds" id="6853.Bounds" number_of_elements="6">
        <Element index="0" value="0"/>
        <Element index="1" value="1"/>
        <Element index="2" value="0"/>
        <Element index="3" value="1"/>
        <Element index="4" value="0"/>
        <Element index="5" value="1"/>
      </Property>
      <Property name="Position" id="6853.Position" number_of_elements="3">
        <Element index="0" value="0"/>
        <Element index="1" value="0"/>
        <Element index="2" value="0"/>
        <Domain name="range" id="6853.Position.range"/>
      </Property>
      <Property name="Rotation" id="6853.Rotation" number_of_elements="3">
        <Element index="0" value="0"/>
        <Element index="1" value="0"/>
        <Element index="2" value="0"/>
        <Domain name="range" id="6853.Rotation.range"/>
      </Property>
      <Property name="Scale" id="6853.Scale" number_of_elements="3">
        <Element index="0" value="1"/>
        <Element index="1" value="1"/>
        <Element index="2" value="1"/>
        <Domain name="range" id="6853.Scale.range"/>
      </Property>
    </Proxy>
    <Proxy group="implicit_functions" type="Sphere" id="6854" servers="1">
      <Property name="Center" id="6854.Center" number_of_elements="3">
        <Element index="0" value="0"/>
        <Element index="1" value="0"/>
        <Element index="2" value="-12.5"/>
        <Domain name="range" id="6854.Center.range"/>
      </Property>
      <Property name="Radius" id="6854.Radius" number_of_elements="1">
        <Element index="0" value="15"/>
        <Domain name="range" id="6854.Radius.range"/>
      </Property>
    </Proxy>
    <Proxy group="implicit_functions" type="Cylinder" id="6855" servers="1">
      <Property name="Axis" id="6855.Axis" number_of_elements="3">
        <Element index="0" value="0"/>
        <Element index="1" value="1"/>
        <Element index="2" value="0"/>
      </Property>
      <Property name="Center" id="6855.Center" number_of_elements="3">
        <Element index="0" value="0"/>
        <Element index="1" value="0"/>
        <Element index="2" value="-12.5"/>
        <Domain name="range" id="6855.Center.range"/>
      </Property>
      <Property name="Radius" id="6855.Radius" number_of_elements="1">
        <Element index="0" value="15"/>
        <Domain name="range" id="6855.Radius.range"/>
      </Property>
    </Proxy>
    <Proxy group="misc" type="RepresentationAnimationHelper" id="6867" servers="16">
      <Property name="Source" id="6867.Source" number_of_elements="1">
        <Proxy value="6856"/>
      </Property>
    </Proxy>
    <Proxy group="representations" type="GridAxesRepresentation" id="6882" servers="21">
      <Property name="GridAxesVisibility" id="6882.GridAxesVisibility" number_of_elements="1">
        <Element index="0" value="0"/>
        <Domain name="bool" id="6882.GridAxesVisibility.bool"/>
      </Property>
      <Property name="Input" id="6882.Input">
        <Domain name="input_array_any" id="6882.Input.input_array_any"/>
      </Property>
      <Property name="Position" id="6882.Position" number_of_elements="3">
        <Element index="0" value="0"/>
        <Element index="1" value="0"/>
        <Element index="2" value="0"/>
        <Domain name="range" id="6882.Position.range"/>
      </Property>
      <Property name="Scale" id="6882.Scale" number_of_elements="3">
        <Element index="0" value="1"/>
        <Element index="1" value="1"/>
        <Element index="2" value="1"/>
        <Domain name="range" id="6882.Scale.range"/>
      </Property>
      <Property name="AxesToLabel" id="6882.AxesToLabel" number_of_elements="1">
        <Element index="0" value="63"/>
        <Domain name="range" id="6882.AxesToLabel.range"/>
      </Property>
      <Property name="CullBackface" id="6882.CullBackface" number_of_elements="1">
        <Element index="0" value="0"/>
        <Domain name="bool" id="6882.CullBackface.bool"/>
      </Property>
      <Property name="CullFrontface" id="6882.CullFrontface" number_of_elements="1">
        <Element index="0" value="1"/>
        <Domain name="bool" id="6882.CullFrontface.bool"/>
      </Property>
      <Property name="FacesToRender" id="6882.FacesToRender" number_of_elements="1">
        <Element index="0" value="63"/>
        <Domain name="range" id="6882.FacesToRender.range"/>
      </Property>
      <Property name="GridColor" id="6882.GridColor" number_of_elements="3">
        <Element index="0" value="0"/>
        <Element index="1" value="0"/>
        <Element index="2" value="0"/>
        <Domain name="range" id="6882.GridColor.range"/>
      </Property>
      <Property name="LabelUniqueEdgesOnly" id="6882.LabelUniqueEdgesOnly" number_of_elements="1">
        <Element index="0" value="1"/>
        <Domain name="bool" id="6882.LabelUniqueEdgesOnly.bool"/>
      </Property>
      <Property name="ShowEdges" id="6882.ShowEdges" number_of_elements="1">
        <Element index="0" value="1"/>
        <Domain name="bool" id="6882.ShowEdges.bool"/>
      </Property>
      <Property name="ShowGrid" id="6882.ShowGrid" number_of_elements="1">
        <Element index="0" value="0"/>
        <Domain name="bool" id="6882.ShowGrid.bool"/>
      </Property>
      <Property name="ShowTicks" id="6882.ShowTicks" number_of_elements="1">
        <Element index="0" value="1"/>
        <Domain name="bool" id="6882.ShowTicks.bool"/>
      </Property>
      <Property name="XAxisLabels" id="6882.XAxisLabels">
        <Domain name="scalar_range" id="6882.XAxisLabels.scalar_range"/>
      </Property>
      <Property name="XAxisNotation" id="6882.XAxisNotation" number_of_elements="1">
        <Element index="0" value="0"/>
        <Domain name="enum" id="6882.XAxisNotation.enum">
          <Entry value="0" text="Mixed"/>
          <Entry value="1" text="Scientific"/>
          <Entry value="2" text="Fixed"/>
        </Domain>
      </Property>
      <Property name="XAxisPrecision" id="6882.XAxisPrecision" number_of_elements="1">
        <Element index="0" value="2"/>
        <Domain name="range" id="6882.XAxisPrecision.range"/>
      </Property>
      <Property name="XAxisUseCustomLabels" id="6882.XAxisUseCustomLabels" number_of_elements="1">
        <Element index="0" value="0"/>
        <Domain name="bool" id="6882.XAxisUseCustomLabels.bool"/>
      </Property>
      <Property name="XLabelBold" id="6882.XLabelBold" number_of_elements="1">
        <Element index="0" value="0"/>
        <Domain name="bool" id="6882.XLabelBold.bool"/>
      </Property>
      <Property name="XLabelColor" id="6882.XLabelColor" number_of_elements="3">
        <Element index="0" value="0"/>
        <Element index="1" value="0"/>
        <Element index="2" value="0"/>
        <Domain name="range" id="6882.XLabelColor.range"/>
      </Property>
      <Property name="XLabelFontFamily" id="6882.XLabelFontFamily" number_of_elements="1">
        <Element index="0" value="0"/>
        <Domain name="enum" id="6882.XLabelFontFamily.enum">
          <Entry value="0" text="Arial"/>
          <Entry value="1" text="Courier"/>
          <Entry value="2" text="Times"/>
        </Domain>
      </Property>
      <Property name="XLabelFontSize" id="6882.XLabelFontSize" number_of_elements="1">
        <Element index="0" value="12"/>
        <Domain name="range" id="6882.XLabelFontSize.range"/>
      </Property>
      <Property name="XLabelItalic" id="6882.XLabelItalic" number_of_elements="1">
        <Element index="0" value="0"/>
        <Domain name="bool" id="6882.XLabelItalic.bool"/>
      </Property>
      <Property name="XLabelOpacity" id="6882.XLabelOpacity" number_of_elements="1">
        <Element index="0" value="1"/>
        <Domain name="range" id="6882.XLabelOpacity.range"/>
      </Property>
      <Property name="XLabelShadow" id="6882.XLabelShadow" number_of_elements="1">
        <Element index="0" value="0"/>
        <Domain name="bool" id="6882.XLabelShadow.bool"/>
      </Property>
      <Property name="XTitle" id="6882.XTitle" number_of_elements="1">
        <Element index="0" value="X Axis"/>
      </Property>
      <Property name="XTitleBold" id="6882.XTitleBold" number_of_elements="1">
        <Element index="0" value="0"/>
        <Domain name="bool" id="6882.XTitleBold.bool"/>
      </Property>
      <Property name="XTitleColor" id="6882.XTitleColor" number_of_elements="3">
        <Element index="0" value="0"/>
        <Element index="1" value="0"/>
        <Element index="2" value="0"/>
        <Domain name="range" id="6882.XTitleColor.range"/>
      </Property>
      <Property name="XTitleFontFamily" id="6882.XTitleFontFamily" number_of_elements="1">
        <Element index="0" value="0"/>
        <Domain name="enum" id="6882.XTitleFontFamily.enum">
          <Entry value="0" text="Arial"/>
          <Entry value="1" text="Courier"/>
          <Entry value="2" text="Times"/>
        </Domain>
      </Property>
      <Property name="XTitleFontSize" id="6882.XTitleFontSize" number_of_elements="1">
        <Element index="0" value="12"/>
        <Domain name="range" id="6882.XTitleFontSize.range"/>
      </Property>
      <Property name="XTitleItalic" id="6882.XTitleItalic" number_of_elements="1">
        <Element index="0" value="0"/>
        <Domain name="bool" id="6882.XTitleItalic.bool"/>
      </Property>
      <Property name="XTitleOpacity" id="6882.XTitleOpacity" number_of_elements="1">
        <Element index="0" value="1"/>
        <Domain name="range" id="6882.XTitleOpacity.range"/>
      </Property>
      <Property name="XTitleShadow" id="6882.XTitleShadow" number_of_elements="1">
        <Element index="0" value="0"/>
        <Domain name="bool" id="6882.XTitleShadow.bool"/>
      </Property>
      <Property name="YAxisLabels" id="6882.YAxisLabels">
        <Domain name="scalar_range" id="6882.YAxisLabels.scalar_range"/>
      </Property>
      <Property name="YAxisNotation" id="6882.YAxisNotation" number_of_elements="1">
        <Element index="0" value="0"/>
        <Domain name="enum" id="6882.YAxisNotation.enum">
          <Entry value="0" text="Mixed"/>
          <Entry value="1" text="Scientific"/>
          <Entry value="2" text="Fixed"/>
        </Domain>
      </Property>
      <Property name="YAxisPrecision" id="6882.YAxisPrecision" number_of_elements="1">
        <Element index="0" value="2"/>
        <Domain name="range" id="6882.YAxisPrecision.range"/>
      </Property>
      <Property name="YAxisUseCustomLabels" id="6882.YAxisUseCustomLabels" number_of_elements="1">
        <Element index="0" value="0"/>
        <Domain name="bool" id="6882.YAxisUseCustomLabels.bool"/>
      </Property>
      <Property name="YLabelBold" id="6882.YLabelBold" number_of_elements="1">
        <Element index="0" value="0"/>
        <Domain name="bool" id="6882.YLabelBold.bool"/>
      </Property>
      <Property name="YLabelColor" id="6882.YLabelColor" number_of_elements="3">
        <Element index="0" value="0"/>
        <Element index="1" value="0"/>
        <Element index="2" value="0"/>
        <Domain name="range" id="6882.YLabelColor.range"/>
      </Property>
      <Property name="YLabelFontFamily" id="6882.YLabelFontFamily" number_of_elements="1">
        <Element index="0" value="0"/>
        <Domain name="enum" id="6882.YLabelFontFamily.enum">
          <Entry value="0" text="Arial"/>
          <Entry value="1" text="Courier"/>
          <Entry value="2" text="Times"/>
        </Domain>
      </Property>
      <Property name="YLabelFontSize" id="6882.YLabelFontSize" number_of_elements="1">
        <Element index="0" value="12"/>
        <Domain name="range" id="6882.YLabelFontSize.range"/>
      </Property>
      <Property name="YLabelItalic" id="6882.YLabelItalic" number_of_elements="1">
        <Element index="0" value="0"/>
        <Domain name="bool" id="6882.YLabelItalic.bool"/>
      </Property>
      <Property name="YLabelOpacity" id="6882.YLabelOpacity" number_of_elements="1">
        <Element index="0" value="1"/>
        <Domain name="range" id="6882.YLabelOpacity.range"/>
      </Property>
      <Property name="YLabelShadow" id="6882.YLabelShadow" number_of_elements="1">
        <Element index="0" value="0"/>
        <Domain name="bool" id="6882.YLabelShadow.bool"/>
      </Property>
      <Property name="YTitle" id="6882.YTitle" number_of_elements="1">
        <Element index="0" value="Y Axis"/>
      </Property>
      <Property name="YTitleBold" id="6882.YTitleBold" number_of_elements="1">
        <Element index="0" value="0"/>
        <Domain name="bool" id="6882.YTitleBold.bool"/>
      </Property>
      <Property name="YTitleColor" id="6882.YTitleColor" number_of_elements="3">
        <Element index="0" value="0"/>
        <Element index="1" value="0"/>
        <Element index="2" value="0"/>
        <Domain name="range" id="6882.YTitleColor.range"/>
      </Property>
      <Property name="YTitleFontFamily" id="6882.YTitleFontFamily" number_of_elements="1">
        <Element index="0" value="0"/>
        <Domain name="enum" id="6882.YTitleFontFamily.enum">
          <Entry value="0" text="Arial"/>
          <Entry value="1" text="Courier"/>
          <Entry value="2" text="Times"/>
        </Domain>
      </Property>
      <Property name="YTitleFontSize" id="6882.YTitleFontSize" number_of_elements="1">
        <Element index="0" value="12"/>
        <Domain name="range" id="6882.YTitleFontSize.range"/>
      </Property>
      <Property name="YTitleItalic" id="6882.YTitleItalic" number_of_elements="1">
        <Element index="0" value="0"/>
        <Domain name="bool" id="6882.YTitleItalic.bool"/>
      </Property>
      <Property name="YTitleOpacity" id="6882.YTitleOpacity" number_of_elements="1">
        <Element index="0" value="1"/>
        <Domain name="range" id="6882.YTitleOpacity.range"/>
      </Property>
      <Property name="YTitleShadow" id="6882.YTitleShadow" number_of_elements="1">
        <Element index="0" value="0"/>
        <Domain name="bool" id="6882.YTitleShadow.bool"/>
      </Property>
      <Property name="ZAxisLabels" id="6882.ZAxisLabels">
        <Domain name="scalar_range" id="6882.ZAxisLabels.scalar_range"/>
      </Property>
      <Property name="ZAxisNotation" id="6882.ZAxisNotation" number_of_elements="1">
        <Element index="0" value="0"/>
        <Domain name="enum" id="6882.ZAxisNotation.enum">
          <Entry value="0" text="Mixed"/>
          <Entry value="1" text="Scientific"/>
          <Entry value="2" text="Fixed"/>
        </Domain>
      </Property>
      <Property name="ZAxisPrecision" id="6882.ZAxisPrecision" number_of_elements="1">
        <Element index="0" value="2"/>
        <Domain name="range" id="6882.ZAxisPrecision.range"/>
      </Property>
      <Property name="ZAxisUseCustomLabels" id="6882.ZAxisUseCustomLabels" number_of_elements="1">
        <Element index="0" value="0"/>
        <Domain name="bool" id="6882.ZAxisUseCustomLabels.bool"/>
      </Property>
      <Property name="ZLabelBold" id="6882.ZLabelBold" number_of_elements="1">
        <Element index="0" value="0"/>
        <Domain name="bool" id="6882.ZLabelBold.bool"/>
      </Property>
      <Property name="ZLabelColor" id="6882.ZLabelColor" number_of_elements="3">
        <Element index="0" value="0"/>
        <Element index="1" value="0"/>
        <Element index="2" value="0"/>
        <Domain name="range" id="6882.ZLabelColor.range"/>
      </Property>
      <Property name="ZLabelFontFamily" id="6882.ZLabelFontFamily" number_of_elements="1">
        <Element index="0" value="0"/>
        <Domain name="enum" id="6882.ZLabelFontFamily.enum">
          <Entry value="0" text="Arial"/>
          <Entry value="1" text="Courier"/>
          <Entry value="2" text="Times"/>
        </Domain>
      </Property>
      <Property name="ZLabelFontSize" id="6882.ZLabelFontSize" number_of_elements="1">
        <Element index="0" value="12"/>
        <Domain name="range" id="6882.ZLabelFontSize.range"/>
      </Property>
      <Property name="ZLabelItalic" id="6882.ZLabelItalic" number_of_elements="1">
        <Element index="0" value="0"/>
        <Domain name="bool" id="6882.ZLabelItalic.bool"/>
      </Property>
      <Property name="ZLabelOpacity" id="6882.ZLabelOpacity" number_of_elements="1">
        <Element index="0" value="1"/>
        <Domain name="range" id="6882.ZLabelOpacity.range"/>
      </Property>
      <Property name="ZLabelShadow" id="6882.ZLabelShadow" number_of_elements="1">
        <Element index="0" value="0"/>
        <Domain name="bool" id="6882.ZLabelShadow.bool"/>
      </Property>
      <Property name="ZTitle" id="6882.ZTitle" number_of_elements="1">
        <Element index="0" value="Z Axis"/>
      </Property>
      <Property name="ZTitleBold" id="6882.ZTitleBold" number_of_elements="1">
        <Element index="0" value="0"/>
        <Domain name="bool" id="6882.ZTitleBold.bool"/>
      </Property>
      <Property name="ZTitleColor" id="6882.ZTitleColor" number_of_elements="3">
        <Element index="0" value="0"/>
        <Element index="1" value="0"/>
        <Element index="2" value="0"/>
        <Domain name="range" id="6882.ZTitleColor.range"/>
      </Property>
      <Property name="ZTitleFontFamily" id="6882.ZTitleFontFamily" number_of_elements="1">
        <Element index="0" value="0"/>
        <Domain name="enum" id="6882.ZTitleFontFamily.enum">
          <Entry value="0" text="Arial"/>
          <Entry value="1" text="Courier"/>
          <Entry value="2" text="Times"/>
        </Domain>
      </Property>
      <Property name="ZTitleFontSize" id="6882.ZTitleFontSize" number_of_elements="1">
        <Element index="0" value="12"/>
        <Domain name="range" id="6882.ZTitleFontSize.range"/>
      </Property>
      <Property name="ZTitleItalic" id="6882.ZTitleItalic" number_of_elements="1">
        <Element index="0" value="0"/>
        <Domain name="bool" id="6882.ZTitleItalic.bool"/>
      </Property>
      <Property name="ZTitleOpacity" id="6882.ZTitleOpacity" number_of_elements="1">
        <Element index="0" value="1"/>
        <Domain name="range" id="6882.ZTitleOpacity.range"/>
      </Property>
      <Property name="ZTitleShadow" id="6882.ZTitleShadow" number_of_elements="1">
        <Element index="0" value="0"/>
        <Domain name="bool" id="6882.ZTitleShadow.bool"/>
      </Property>
    </Proxy>
    <Proxy group="sources" type="ArrowSource" id="6908" servers="21">
      <Property name="Invert" id="6908.Invert" number_of_elements="1">
        <Element index="0" value="0"/>
        <Domain name="bool" id="6908.Invert.bool"/>
      </Property>
      <Property name="ShaftRadius" id="6908.ShaftRadius" number_of_elements="1">
        <Element index="0" value="0.03"/>
        <Domain name="range" id="6908.ShaftRadius.range"/>
      </Property>
      <Property name="ShaftResolution" id="6908.ShaftResolution" number_of_elements="1">
        <Element index="0" value="6"/>
        <Domain name="range" id="6908.ShaftResolution.range"/>
      </Property>
      <Property name="TipLength" id="6908.TipLength" number_of_elements="1">
        <Element index="0" value="0.35"/>
        <Domain name="range" id="6908.TipLength.range"/>
      </Property>
      <Property name="TipRadius" id="6908.TipRadius" number_of_elements="1">
        <Element index="0" value="0.1"/>
        <Domain name="range" id="6908.TipRadius.range"/>
      </Property>
      <Property name="TipResolution" id="6908.TipResolution" number_of_elements="1">
        <Element index="0" value="6"/>
        <Domain name="range" id="6908.TipResolution.range"/>
      </Property>
    </Proxy>
    <Proxy group="sources" type="ConeSource" id="6919" servers="21">
      <Property name="Capping" id="6919.Capping" number_of_elements="1">
        <Element index="0" value="1"/>
        <Domain name="bool" id="6919.Capping.bool"/>
      </Property>
      <Property name="Center" id="6919.Center" number_of_elements="3">
        <Element index="0" value="0"/>
        <Element index="1" value="0"/>
        <Element index="2" value="0"/>
        <Domain name="range" id="6919.Center.range"/>
      </Property>
      <Property name="Direction" id="6919.Direction" number_of_elements="3">
        <Element index="0" value="1"/>
        <Element index="1" value="0"/>
        <Element index="2" value="0"/>
        <Domain name="range" id="6919.Direction.range"/>
      </Property>
      <Property name="Height" id="6919.Height" number_of_elements="1">
        <Element index="0" value="1"/>
        <Domain name="range" id="6919.Height.range"/>
      </Property>
      <Property name="Radius" id="6919.Radius" number_of_elements="1">
        <Element index="0" value="0.5"/>
        <Domain name="range" id="6919.Radius.range"/>
      </Property>
      <Property name="Resolution" id="6919.Resolution" number_of_elements="1">
        <Element index="0" value="6"/>
        <Domain name="range" id="6919.Resolution.range"/>
      </Property>
    </Proxy>
    <Proxy group="sources" type="CubeSource" id="6930" servers="21">
      <Property name="Center" id="6930.Center" number_of_elements="3">
        <Element index="0" value="0"/>
        <Element index="1" value="0"/>
        <Element index="2" value="0"/>
        <Domain name="range" id="6930.Center.range"/>
      </Property>
      <Property name="XLength" id="6930.XLength" number_of_elements="1">
        <Element index="0" value="1"/>
        <Domain name="range" id="6930.XLength.range"/>
      </Property>
      <Property name="YLength" id="6930.YLength" number_of_elements="1">
        <Element index="0" value="1"/>
        <Domain name="range" id="6930.YLength.range"/>
      </Property>
      <Property name="ZLength" id="6930.ZLength" number_of_elements="1">
        <Element index="0" value="1"/>
        <Domain name="range" id="6930.ZLength.range"/>
      </Property>
    </Proxy>
    <Proxy group="sources" type="CylinderSource" id="6941" servers="21">
      <Property name="Capping" id="6941.Capping" number_of_elements="1">
        <Element index="0" value="1"/>
        <Domain name="bool" id="6941.Capping.bool"/>
      </Property>
      <Property name="Center" id="6941.Center" number_of_elements="3">
        <Element index="0" value="0"/>
        <Element index="1" value="0"/>
        <Element index="2" value="0"/>
        <Domain name="range" id="6941.Center.range"/>
      </Property>
      <Property name="Height" id="6941.Height" number_of_elements="1">
        <Element index="0" value="1"/>
        <Domain name="range" id="6941.Height.range"/>
      </Property>
      <Property name="Radius" id="6941.Radius" number_of_elements="1">
        <Element index="0" value="0.5"/>
        <Domain name="range" id="6941.Radius.range"/>
      </Property>
      <Property name="Resolution" id="6941.Resolution" number_of_elements="1">
        <Element index="0" value="6"/>
        <Domain name="range" id="6941.Resolution.range"/>
      </Property>
    </Proxy>
    <Proxy group="sources" type="LineSource" id="6952" servers="21">
      <Property name="Point1" id="6952.Point1" number_of_elements="3">
        <Element index="0" value="-0.5"/>
        <Element index="1" value="0"/>
        <Element index="2" value="0"/>
        <Domain name="range" id="6952.Point1.range"/>
      </Property>
      <Property name="Point2" id="6952.Point2" number_of_elements="3">
        <Element index="0" value="0.5"/>
        <Element index="1" value="0"/>
        <Element index="2" value="0"/>
        <Domain name="range" id="6952.Point2.range"/>
      </Property>
      <Property name="Resolution" id="6952.Resolution" number_of_elements="1">
        <Element index="0" value="6"/>
        <Domain name="range" id="6952.Resolution.range"/>
      </Property>
    </Proxy>
    <Proxy group="sources" type="SphereSource" id="6963" servers="21">
      <Property name="Center" id="6963.Center" number_of_elements="3">
        <Element index="0" value="0"/>
        <Element index="1" value="0"/>
        <Element index="2" value="0"/>
        <Domain name="range" id="6963.Center.range"/>
      </Property>
      <Property name="EndPhi" id="6963.EndPhi" number_of_elements="1">
        <Element index="0" value="180"/>
        <Domain name="range" id="6963.EndPhi.range"/>
      </Property>
      <Property name="EndTheta" id="6963.EndTheta" number_of_elements="1">
        <Element index="0" value="360"/>
        <Domain name="range" id="6963.EndTheta.range"/>
      </Property>
      <Property name="PhiResolution" id="6963.PhiResolution" number_of_elements="1">
        <Element index="0" value="8"/>
        <Domain name="range" id="6963.PhiResolution.range"/>
      </Property>
      <Property name="Radius" id="6963.Radius" number_of_elements="1">
        <Element index="0" value="0.5"/>
        <Domain name="range" id="6963.Radius.range"/>
      </Property>
      <Property name="StartPhi" id="6963.StartPhi" number_of_elements="1">
        <Element index="0" value="0"/>
        <Domain name="range" id="6963.StartPhi.range"/>
      </Property>
      <Property name="StartTheta" id="6963.StartTheta" number_of_elements="1">
        <Element index="0" value="0"/>
        <Domain name="range" id="6963.StartTheta.range"/>
      </Property>
      <Property name="ThetaResolution" id="6963.ThetaResolution" number_of_elements="1">
        <Element index="0" value="8"/>
        <Domain name="range" id="6963.ThetaResolution.range"/>
      </Property>
    </Proxy>
    <Proxy group="sources" type="GlyphSource2D" id="6974" servers="21">
      <Property name="Center" id="6974.Center" number_of_elements="3">
        <Element index="0" value="0"/>
        <Element index="1" value="0"/>
        <Element index="2" value="0"/>
        <Domain name="range" id="6974.Center.range"/>
      </Property>
      <Property name="Filled" id="6974.Filled" number_of_elements="1">
        <Element index="0" value="0"/>
        <Domain name="bool" id="6974.Filled.bool"/>
      </Property>
      <Property name="GlyphType" id="6974.GlyphType" number_of_elements="1">
        <Element index="0" value="9"/>
        <Domain name="enum" id="6974.GlyphType.enum">
          <Entry value="1" text="Vertex"/>
          <Entry value="2" text="Dash"/>
          <Entry value="3" text="Cross"/>
          <Entry value="4" text="ThickCross"/>
          <Entry value="5" text="Triangle"/>
          <Entry value="6" text="Square"/>
          <Entry value="7" text="Circle"/>
          <Entry value="8" text="Diamond"/>
          <Entry value="9" text="Arrow"/>
          <Entry value="10" text="ThickArrow"/>
          <Entry value="11" text="HookedArrow"/>
          <Entry value="12" text="EdgeArrow"/>
        </Domain>
      </Property>
    </Proxy>
    <Proxy group="internal_filters" type="PipelineConnection" id="6985" servers="21">
      <Property name="AllowNullInput" id="6985.AllowNullInput" number_of_elements="1">
        <Element index="0" value="1"/>
        <Domain name="bool" id="6985.AllowNullInput.bool"/>
      </Property>
      <Property name="Input" id="6985.Input">
        <Domain name="groups" id="6985.Input.groups"/>
        <Domain name="input_type" id="6985.Input.input_type"/>
      </Property>
    </Proxy>
    <Proxy group="piecewise_functions" type="PiecewiseFunction" id="7053" servers="21">
      <Property name="AllowDuplicateScalars" id="7053.AllowDuplicateScalars" number_of_elements="1">
        <Element index="0" value="1"/>
        <Domain name="bool" id="7053.AllowDuplicateScalars.bool"/>
      </Property>
      <Property name="Points" id="7053.Points" number_of_elements="8">
        <Element index="0" value="0"/>
        <Element index="1" value="0"/>
        <Element index="2" value="0.5"/>
        <Element index="3" value="0"/>
        <Element index="4" value="1"/>
        <Element index="5" value="1"/>
        <Element index="6" value="0.5"/>
        <Element index="7" value="0"/>
      </Property>
      <Property name="ScalarRangeInitialized" id="7053.ScalarRangeInitialized" number_of_elements="1">
        <Element index="0" value="0"/>
        <Domain name="bool" id="7053.ScalarRangeInitialized.bool"/>
      </Property>
    </Proxy>
    <Proxy group="piecewise_functions" type="PiecewiseFunction" id="7018" servers="21">
      <Property name="AllowDuplicateScalars" id="7018.AllowDuplicateScalars" number_of_elements="1">
        <Element index="0" value="1"/>
        <Domain name="bool" id="7018.AllowDuplicateScalars.bool"/>
      </Property>
      <Property name="Points" id="7018.Points" number_of_elements="8">
        <Element index="0" value="0"/>
        <Element index="1" value="0"/>
        <Element index="2" value="0.5"/>
        <Element index="3" value="0"/>
        <Element index="4" value="1"/>
        <Element index="5" value="1"/>
        <Element index="6" value="0.5"/>
        <Element index="7" value="0"/>
      </Property>
      <Property name="ScalarRangeInitialized" id="7018.ScalarRangeInitialized" number_of_elements="1">
        <Element index="0" value="0"/>
        <Domain name="bool" id="7018.ScalarRangeInitialized.bool"/>
      </Property>
    </Proxy>
    <Proxy group="representations" type="PolarAxesRepresentation" id="6897" servers="21">
      <Property name="ArcMajorTickSize" id="6897.ArcMajorTickSize" number_of_elements="1">
        <Element index="0" value="0"/>
        <Domain name="range" id="6897.ArcMajorTickSize.range"/>
      </Property>
      <Property name="ArcMajorTickThickness" id="6897.ArcMajorTickThickness" number_of_elements="1">
        <Element index="0" value="1"/>
        <Domain name="range" id="6897.ArcMajorTickThickness.range"/>
      </Property>
      <Property name="ArcMinorTickVisibility" id="6897.ArcMinorTickVisibility" number_of_elements="1">
        <Element index="0" value="0"/>
        <Domain name="bool" id="6897.ArcMinorTickVisibility.bool"/>
      </Property>
      <Property name="ArcTickRatioSize" id="6897.ArcTickRatioSize" number_of_elements="1">
        <Element index="0" value="0.3"/>
        <Domain name="range" id="6897.ArcTickRatioSize.range"/>
      </Property>
      <Property name="ArcTickRatioThickness" id="6897.ArcTickRatioThickness" number_of_elements="1">
        <Element index="0" value="0.5"/>
        <Domain name="range" id="6897.ArcTickRatioThickness.range"/>
      </Property>
      <Property name="ArcTickVisibility" id="6897.ArcTickVisibility" number_of_elements="1">
        <Element index="0" value="1"/>
        <Domain name="bool" id="6897.ArcTickVisibility.bool"/>
      </Property>
      <Property name="ArcTicksOriginToPolarAxis" id="6897.ArcTicksOriginToPolarAxis" number_of_elements="1">
        <Element index="0" value="1"/>
        <Domain name="bool" id="6897.ArcTicksOriginToPolarAxis.bool"/>
      </Property>
      <Property name="AutoSubdividePolarAxis" id="6897.AutoSubdividePolarAxis" number_of_elements="1">
        <Element index="0" value="1"/>
        <Domain name="bool" id="6897.AutoSubdividePolarAxis.bool"/>
      </Property>
      <Property name="AxisMinorTickVisibility" id="6897.AxisMinorTickVisibility" number_of_elements="1">
        <Element index="0" value="0"/>
        <Domain name="bool" id="6897.AxisMinorTickVisibility.bool"/>
      </Property>
      <Property name="AxisTickVisibility" id="6897.AxisTickVisibility" number_of_elements="1">
        <Element index="0" value="1"/>
        <Domain name="bool" id="6897.AxisTickVisibility.bool"/>
      </Property>
      <Property name="CustomBounds" id="6897.CustomBounds" number_of_elements="6">
        <Element index="0" value="0"/>
        <Element index="1" value="1"/>
        <Element index="2" value="0"/>
        <Element index="3" value="1"/>
        <Element index="4" value="0"/>
        <Element index="5" value="1"/>
      </Property>
      <Property name="CustomRange" id="6897.CustomRange" number_of_elements="2">
        <Element index="0" value="0"/>
        <Element index="1" value="1"/>
      </Property>
      <Property name="DataBounds" id="6897.DataBounds" number_of_elements="6">
        <Element index="0" value="0"/>
        <Element index="1" value="1"/>
        <Element index="2" value="0"/>
        <Element index="3" value="1"/>
        <Element index="4" value="0"/>
        <Element index="5" value="1"/>
      </Property>
      <Property name="DeltaAngleMajor" id="6897.DeltaAngleMajor" number_of_elements="1">
        <Element index="0" value="10"/>
        <Domain name="range" id="6897.DeltaAngleMajor.range"/>
      </Property>
      <Property name="DeltaAngleMinor" id="6897.DeltaAngleMinor" number_of_elements="1">
        <Element index="0" value="5"/>
        <Domain name="range" id="6897.DeltaAngleMinor.range"/>
      </Property>
      <Property name="DeltaRangeMajor" id="6897.DeltaRangeMajor" number_of_elements="1">
        <Element index="0" value="1"/>
      </Property>
      <Property name="DeltaRangeMinor" id="6897.DeltaRangeMinor" number_of_elements="1">
        <Element index="0" value="1"/>
      </Property>
      <Property name="DistanceLODThreshold" id="6897.DistanceLODThreshold" number_of_elements="1">
        <Element index="0" value="0.7"/>
        <Domain name="range" id="6897.DistanceLODThreshold.range"/>
      </Property>
      <Property name="DrawPolarArcsGridlines" id="6897.DrawPolarArcsGridlines" number_of_elements="1">
        <Element index="0" value="1"/>
        <Domain name="bool" id="6897.DrawPolarArcsGridlines.bool"/>
      </Property>
      <Property name="DrawRadialGridlines" id="6897.DrawRadialGridlines" number_of_elements="1">
        <Element index="0" value="1"/>
        <Domain name="bool" id="6897.DrawRadialGridlines.bool"/>
      </Property>
      <Property name="EnableCustomBounds" id="6897.EnableCustomBounds" number_of_elements="3">
        <Element index="0" value="0"/>
        <Element index="1" value="0"/>
        <Element index="2" value="0"/>
      </Property>
      <Property name="EnableCustomRange" id="6897.EnableCustomRange" number_of_elements="1">
        <Element index="0" value="0"/>
        <Domain name="bool" id="6897.EnableCustomRange.bool"/>
      </Property>
      <Property name="EnableDistanceLOD" id="6897.EnableDistanceLOD" number_of_elements="1">
        <Element index="0" value="1"/>
        <Domain name="bool" id="6897.EnableDistanceLOD.bool"/>
      </Property>
      <Property name="EnableViewAngleLOD" id="6897.EnableViewAngleLOD" number_of_elements="1">
        <Element index="0" value="1"/>
        <Domain name="bool" id="6897.EnableViewAngleLOD.bool"/>
      </Property>
      <Property name="Input" id="6897.Input" number_of_elements="1">
        <Proxy value="6856" output_port="0"/>
        <Domain name="input_type" id="6897.Input.input_type"/>
      </Property>
      <Property name="LastRadialAxisColor" id="6897.LastRadialAxisColor" number_of_elements="3">
        <Element index="0" value="1"/>
        <Element index="1" value="1"/>
        <Element index="2" value="1"/>
        <Domain name="range" id="6897.LastRadialAxisColor.range"/>
      </Property>
      <Property name="LastRadialAxisMajorTickSize" id="6897.LastRadialAxisMajorTickSize" number_of_elements="1">
        <Element index="0" value="0"/>
        <Domain name="range" id="6897.LastRadialAxisMajorTickSize.range"/>
      </Property>
      <Property name="LastRadialAxisMajorTickThickness" id="6897.LastRadialAxisMajorTickThickness" number_of_elements="1">
        <Element index="0" value="1"/>
        <Domain name="range" id="6897.LastRadialAxisMajorTickThickness.range"/>
      </Property>
      <Property name="LastRadialAxisTickRatioSize" id="6897.LastRadialAxisTickRatioSize" number_of_elements="1">
        <Element index="0" value="0.3"/>
        <Domain name="range" id="6897.LastRadialAxisTickRatioSize.range"/>
      </Property>
      <Property name="LastRadialAxisTickRatioThickness" id="6897.LastRadialAxisTickRatioThickness" number_of_elements="1">
        <Element index="0" value="0.5"/>
        <Domain name="range" id="6897.LastRadialAxisTickRatioThickness.range"/>
      </Property>
      <Property name="MaximumAngle" id="6897.MaximumAngle" number_of_elements="1">
        <Element index="0" value="90"/>
        <Domain name="range" id="6897.MaximumAngle.range"/>
      </Property>
      <Property name="MinimumAngle" id="6897.MinimumAngle" number_of_elements="1">
        <Element index="0" value="0"/>
        <Domain name="range" id="6897.MinimumAngle.range"/>
      </Property>
      <Property name="MinimumRadius" id="6897.MinimumRadius" number_of_elements="1">
        <Element index="0" value="0"/>
        <Domain name="range" id="6897.MinimumRadius.range"/>
      </Property>
      <Property name="NumberOfPolarAxis" id="6897.NumberOfPolarAxis" number_of_elements="1">
        <Element index="0" value="0"/>
        <Domain name="range" id="6897.NumberOfPolarAxis.range"/>
      </Property>
      <Property name="NumberOfRadialAxes" id="6897.NumberOfRadialAxes" number_of_elements="1">
        <Element index="0" value="0"/>
        <Domain name="range" id="6897.NumberOfRadialAxes.range"/>
      </Property>
      <Property name="Orientation" id="6897.Orientation" number_of_elements="3">
        <Element index="0" value="0"/>
        <Element index="1" value="0"/>
        <Element index="2" value="0"/>
        <Domain name="range" id="6897.Orientation.range"/>
      </Property>
      <Property name="PolarArcsColor" id="6897.PolarArcsColor" number_of_elements="3">
        <Element index="0" value="1"/>
        <Element index="1" value="1"/>
        <Element index="2" value="1"/>
        <Domain name="range" id="6897.PolarArcsColor.range"/>
      </Property>
      <Property name="PolarArcsVisibility" id="6897.PolarArcsVisibility" number_of_elements="1">
        <Element index="0" value="1"/>
        <Domain name="bool" id="6897.PolarArcsVisibility.bool"/>
      </Property>
      <Property name="PolarAxisColor" id="6897.PolarAxisColor" number_of_elements="3">
        <Element index="0" value="1"/>
        <Element index="1" value="1"/>
        <Element index="2" value="1"/>
        <Domain name="range" id="6897.PolarAxisColor.range"/>
      </Property>
      <Property name="PolarAxisMajorTickSize" id="6897.PolarAxisMajorTickSize" number_of_elements="1">
        <Element index="0" value="0"/>
        <Domain name="range" id="6897.PolarAxisMajorTickSize.range"/>
      </Property>
      <Property name="PolarAxisMajorTickThickness" id="6897.PolarAxisMajorTickThickness" number_of_elements="1">
        <Element index="0" value="1"/>
        <Domain name="range" id="6897.PolarAxisMajorTickThickness.range"/>
      </Property>
      <Property name="PolarAxisTickRatioSize" id="6897.PolarAxisTickRatioSize" number_of_elements="1">
        <Element index="0" value="0.3"/>
        <Domain name="range" id="6897.PolarAxisTickRatioSize.range"/>
      </Property>
      <Property name="PolarAxisTickRatioThickness" id="6897.PolarAxisTickRatioThickness" number_of_elements="1">
        <Element index="0" value="0.5"/>
        <Domain name="range" id="6897.PolarAxisTickRatioThickness.range"/>
      </Property>
      <Property name="PolarAxisTitle" id="6897.PolarAxisTitle" number_of_elements="1">
        <Element index="0" value="Radial Distance"/>
      </Property>
      <Property name="PolarAxisTitleLocation" id="6897.PolarAxisTitleLocation" number_of_elements="1">
        <Element index="0" value="0"/>
        <Domain name="enum" id="6897.PolarAxisTitleLocation.enum">
          <Entry value="0" text="Bottom"/>
          <Entry value="1" text="Extern"/>
        </Domain>
      </Property>
      <Property name="PolarAxisTitleVisibility" id="6897.PolarAxisTitleVisibility" number_of_elements="1">
        <Element index="0" value="1"/>
        <Domain name="bool" id="6897.PolarAxisTitleVisibility.bool"/>
      </Property>
      <Property name="PolarAxisVisibility" id="6897.PolarAxisVisibility" number_of_elements="1">
        <Element index="0" value="1"/>
        <Domain name="bool" id="6897.PolarAxisVisibility.bool"/>
      </Property>
      <Property name="PolarLabelExponentLocation" id="6897.PolarLabelExponentLocation" number_of_elements="1">
        <Element index="0" value="2"/>
        <Domain name="enum" id="6897.PolarLabelExponentLocation.enum">
          <Entry value="0" text="Bottom"/>
          <Entry value="1" text="Extern"/>
          <Entry value="2" text="Labels"/>
        </Domain>
      </Property>
      <Property name="PolarLabelFormat" id="6897.PolarLabelFormat" number_of_elements="1">
        <Element index="0" value="%-#6.3g"/>
      </Property>
      <Property name="PolarLabelVisibility" id="6897.PolarLabelVisibility" number_of_elements="1">
        <Element index="0" value="1"/>
        <Domain name="bool" id="6897.PolarLabelVisibility.bool"/>
      </Property>
      <Property name="PolarTicksVisibility" id="6897.PolarTicksVisibility" number_of_elements="1">
        <Element index="0" value="1"/>
        <Domain name="bool" id="6897.PolarTicksVisibility.bool"/>
      </Property>
      <Property name="Position" id="6897.Position" number_of_elements="3">
        <Element index="0" value="0"/>
        <Element index="1" value="0"/>
        <Element index="2" value="0"/>
        <Domain name="range" id="6897.Position.range"/>
      </Property>
      <Property name="RadialAxesOriginToPolarAxis" id="6897.RadialAxesOriginToPolarAxis" number_of_elements="1">
        <Element index="0" value="1"/>
        <Domain name="bool" id="6897.RadialAxesOriginToPolarAxis.bool"/>
      </Property>
      <Property name="RadialAxesVisibility" id="6897.RadialAxesVisibility" number_of_elements="1">
        <Element index="0" value="1"/>
        <Domain name="bool" id="6897.RadialAxesVisibility.bool"/>
      </Property>
      <Property name="RadialLabelFormat" id="6897.RadialLabelFormat" number_of_elements="1">
        <Element index="0" value="%-#3.1f"/>
      </Property>
      <Property name="RadialLabelLocation" id="6897.RadialLabelLocation" number_of_elements="1">
        <Element index="0" value="0"/>
        <Domain name="enum" id="6897.RadialLabelLocation.enum">
          <Entry value="0" text="Bottom"/>
          <Entry value="1" text="Extern"/>
        </Domain>
      </Property>
      <Property name="RadialLabelVisibility" id="6897.RadialLabelVisibility" number_of_elements="1">
        <Element index="0" value="1"/>
        <Domain name="bool" id="6897.RadialLabelVisibility.bool"/>
      </Property>
      <Property name="RadialUnitsVisibility" id="6897.RadialUnitsVisibility" number_of_elements="1">
        <Element index="0" value="1"/>
        <Domain name="bool" id="6897.RadialUnitsVisibility.bool"/>
      </Property>
      <Property name="Ratio" id="6897.Ratio" number_of_elements="1">
        <Element index="0" value="1"/>
        <Domain name="range" id="6897.Ratio.range"/>
      </Property>
      <Property name="Scale" id="6897.Scale" number_of_elements="3">
        <Element index="0" value="1"/>
        <Element index="1" value="1"/>
        <Element index="2" value="1"/>
        <Domain name="range" id="6897.Scale.range"/>
      </Property>
      <Property name="ScreenSize" id="6897.ScreenSize" number_of_elements="1">
        <Element index="0" value="10"/>
        <Domain name="range" id="6897.ScreenSize.range"/>
      </Property>
      <Property name="SecondaryPolarArcsColor" id="6897.SecondaryPolarArcsColor" number_of_elements="3">
        <Element index="0" value="1"/>
        <Element index="1" value="1"/>
        <Element index="2" value="1"/>
        <Domain name="range" id="6897.SecondaryPolarArcsColor.range"/>
      </Property>
      <Property name="SecondaryRadialAxesColor" id="6897.SecondaryRadialAxesColor" number_of_elements="3">
        <Element index="0" value="1"/>
        <Element index="1" value="1"/>
        <Element index="2" value="1"/>
        <Domain name="range" id="6897.SecondaryRadialAxesColor.range"/>
      </Property>
      <Property name="SmallestVisiblePolarAngle" id="6897.SmallestVisiblePolarAngle" number_of_elements="1">
        <Element index="0" value="0.5"/>
        <Domain name="range" id="6897.SmallestVisiblePolarAngle.range"/>
      </Property>
      <Property name="TickLocation" id="6897.TickLocation" number_of_elements="1">
        <Element index="0" value="2"/>
        <Domain name="enum" id="6897.TickLocation.enum">
          <Entry value="0" text="Inside"/>
          <Entry value="1" text="Outside"/>
          <Entry value="2" text="Both"/>
        </Domain>
      </Property>
      <Property name="Use2DMode" id="6897.Use2DMode" number_of_elements="1">
        <Element index="0" value="0"/>
        <Domain name="bool" id="6897.Use2DMode.bool"/>
      </Property>
      <Property name="UseLogAxis" id="6897.UseLogAxis" number_of_elements="1">
        <Element index="0" value="0"/>
        <Domain name="bool" id="6897.UseLogAxis.bool"/>
      </Property>
      <Property name="ViewAngleLODThreshold" id="6897.ViewAngleLODThreshold" number_of_elements="1">
        <Element index="0" value="0.7"/>
        <Domain name="range" id="6897.ViewAngleLODThreshold.range"/>
      </Property>
      <Property name="Visibility" id="6897.Visibility" number_of_elements="1">
        <Element index="0" value="0"/>
        <Domain name="bool" id="6897.Visibility.bool"/>
      </Property>
      <Property name="LastRadialAxisTextBold" id="6897.LastRadialAxisTextBold" number_of_elements="1">
        <Element index="0" value="0"/>
        <Domain name="bool" id="6897.LastRadialAxisTextBold.bool"/>
      </Property>
      <Property name="LastRadialAxisTextColor" id="6897.LastRadialAxisTextColor" number_of_elements="3">
        <Element index="0" value="0"/>
        <Element index="1" value="0"/>
        <Element index="2" value="0"/>
        <Domain name="range" id="6897.LastRadialAxisTextColor.range"/>
      </Property>
      <Property name="LastRadialAxisTextFontFamily" id="6897.LastRadialAxisTextFontFamily" number_of_elements="1">
        <Element index="0" value="0"/>
        <Domain name="enum" id="6897.LastRadialAxisTextFontFamily.enum">
          <Entry value="0" text="Arial"/>
          <Entry value="1" text="Courier"/>
          <Entry value="2" text="Times"/>
        </Domain>
      </Property>
      <Property name="LastRadialAxisTextFontSize" id="6897.LastRadialAxisTextFontSize" number_of_elements="1">
        <Element index="0" value="12"/>
        <Domain name="range" id="6897.LastRadialAxisTextFontSize.range"/>
      </Property>
      <Property name="LastRadialAxisTextItalic" id="6897.LastRadialAxisTextItalic" number_of_elements="1">
        <Element index="0" value="0"/>
        <Domain name="bool" id="6897.LastRadialAxisTextItalic.bool"/>
      </Property>
      <Property name="LastRadialAxisTextOpacity" id="6897.LastRadialAxisTextOpacity" number_of_elements="1">
        <Element index="0" value="1"/>
        <Domain name="range" id="6897.LastRadialAxisTextOpacity.range"/>
      </Property>
      <Property name="LastRadialAxisTextShadow" id="6897.LastRadialAxisTextShadow" number_of_elements="1">
        <Element index="0" value="0"/>
        <Domain name="bool" id="6897.LastRadialAxisTextShadow.bool"/>
      </Property>
      <Property name="PolarAxisLabelBold" id="6897.PolarAxisLabelBold" number_of_elements="1">
        <Element index="0" value="0"/>
        <Domain name="bool" id="6897.PolarAxisLabelBold.bool"/>
      </Property>
      <Property name="PolarAxisLabelColor" id="6897.PolarAxisLabelColor" number_of_elements="3">
        <Element index="0" value="0"/>
        <Element index="1" value="0"/>
        <Element index="2" value="0"/>
        <Domain name="range" id="6897.PolarAxisLabelColor.range"/>
      </Property>
      <Property name="PolarAxisLabelFontFamily" id="6897.PolarAxisLabelFontFamily" number_of_elements="1">
        <Element index="0" value="0"/>
        <Domain name="enum" id="6897.PolarAxisLabelFontFamily.enum">
          <Entry value="0" text="Arial"/>
          <Entry value="1" text="Courier"/>
          <Entry value="2" text="Times"/>
        </Domain>
      </Property>
      <Property name="PolarAxisLabelFontSize" id="6897.PolarAxisLabelFontSize" number_of_elements="1">
        <Element index="0" value="12"/>
        <Domain name="range" id="6897.PolarAxisLabelFontSize.range"/>
      </Property>
      <Property name="PolarAxisLabelItalic" id="6897.PolarAxisLabelItalic" number_of_elements="1">
        <Element index="0" value="0"/>
        <Domain name="bool" id="6897.PolarAxisLabelItalic.bool"/>
      </Property>
      <Property name="PolarAxisLabelOpacity" id="6897.PolarAxisLabelOpacity" number_of_elements="1">
        <Element index="0" value="1"/>
        <Domain name="range" id="6897.PolarAxisLabelOpacity.range"/>
      </Property>
      <Property name="PolarAxisLabelShadow" id="6897.PolarAxisLabelShadow" number_of_elements="1">
        <Element index="0" value="0"/>
        <Domain name="bool" id="6897.PolarAxisLabelShadow.bool"/>
      </Property>
      <Property name="PolarAxisTitleBold" id="6897.PolarAxisTitleBold" number_of_elements="1">
        <Element index="0" value="0"/>
        <Domain name="bool" id="6897.PolarAxisTitleBold.bool"/>
      </Property>
      <Property name="PolarAxisTitleColor" id="6897.PolarAxisTitleColor" number_of_elements="3">
        <Element index="0" value="0"/>
        <Element index="1" value="0"/>
        <Element index="2" value="0"/>
        <Domain name="range" id="6897.PolarAxisTitleColor.range"/>
      </Property>
      <Property name="PolarAxisTitleFontFamily" id="6897.PolarAxisTitleFontFamily" number_of_elements="1">
        <Element index="0" value="0"/>
        <Domain name="enum" id="6897.PolarAxisTitleFontFamily.enum">
          <Entry value="0" text="Arial"/>
          <Entry value="1" text="Courier"/>
          <Entry value="2" text="Times"/>
        </Domain>
      </Property>
      <Property name="PolarAxisTitleFontSize" id="6897.PolarAxisTitleFontSize" number_of_elements="1">
        <Element index="0" value="12"/>
        <Domain name="range" id="6897.PolarAxisTitleFontSize.range"/>
      </Property>
      <Property name="PolarAxisTitleItalic" id="6897.PolarAxisTitleItalic" number_of_elements="1">
        <Element index="0" value="0"/>
        <Domain name="bool" id="6897.PolarAxisTitleItalic.bool"/>
      </Property>
      <Property name="PolarAxisTitleOpacity" id="6897.PolarAxisTitleOpacity" number_of_elements="1">
        <Element index="0" value="1"/>
        <Domain name="range" id="6897.PolarAxisTitleOpacity.range"/>
      </Property>
      <Property name="PolarAxisTitleShadow" id="6897.PolarAxisTitleShadow" number_of_elements="1">
        <Element index="0" value="0"/>
        <Domain name="bool" id="6897.PolarAxisTitleShadow.bool"/>
      </Property>
      <Property name="SecondaryRadialAxesTextBold" id="6897.SecondaryRadialAxesTextBold" number_of_elements="1">
        <Element index="0" value="0"/>
        <Domain name="bool" id="6897.SecondaryRadialAxesTextBold.bool"/>
      </Property>
      <Property name="SecondaryRadialAxesTextColor" id="6897.SecondaryRadialAxesTextColor" number_of_elements="3">
        <Element index="0" value="0"/>
        <Element index="1" value="0"/>
        <Element index="2" value="0"/>
        <Domain name="range" id="6897.SecondaryRadialAxesTextColor.range"/>
      </Property>
      <Property name="SecondaryRadialAxesTextFontFamily" id="6897.SecondaryRadialAxesTextFontFamily" number_of_elements="1">
        <Element index="0" value="0"/>
        <Domain name="enum" id="6897.SecondaryRadialAxesTextFontFamily.enum">
          <Entry value="0" text="Arial"/>
          <Entry value="1" text="Courier"/>
          <Entry value="2" text="Times"/>
        </Domain>
      </Property>
      <Property name="SecondaryRadialAxesTextFontSize" id="6897.SecondaryRadialAxesTextFontSize" number_of_elements="1">
        <Element index="0" value="12"/>
        <Domain name="range" id="6897.SecondaryRadialAxesTextFontSize.range"/>
      </Property>
      <Property name="SecondaryRadialAxesTextItalic" id="6897.SecondaryRadialAxesTextItalic" number_of_elements="1">
        <Element index="0" value="0"/>
        <Domain name="bool" id="6897.SecondaryRadialAxesTextItalic.bool"/>
      </Property>
      <Property name="SecondaryRadialAxesTextOpacity" id="6897.SecondaryRadialAxesTextOpacity" number_of_elements="1">
        <Element index="0" value="1"/>
        <Domain name="range" id="6897.SecondaryRadialAxesTextOpacity.range"/>
      </Property>
      <Property name="SecondaryRadialAxesTextShadow" id="6897.SecondaryRadialAxesTextShadow" number_of_elements="1">
        <Element index="0" value="0"/>
        <Domain name="bool" id="6897.SecondaryRadialAxesTextShadow.bool"/>
      </Property>
    </Proxy>
    <Proxy group="piecewise_functions" type="PiecewiseFunction" id="7019" servers="21">
      <Property name="AllowDuplicateScalars" id="7019.AllowDuplicateScalars" number_of_elements="1">
        <Element index="0" value="1"/>
        <Domain name="bool" id="7019.AllowDuplicateScalars.bool"/>
      </Property>
      <Property name="Points" id="7019.Points" number_of_elements="8">
        <Element index="0" value="0"/>
        <Element index="1" value="0"/>
        <Element index="2" value="0.5"/>
        <Element index="3" value="0"/>
        <Element index="4" value="1"/>
        <Element index="5" value="1"/>
        <Element index="6" value="0.5"/>
        <Element index="7" value="0"/>
      </Property>
      <Property name="ScalarRangeInitialized" id="7019.ScalarRangeInitialized" number_of_elements="1">
        <Element index="0" value="0"/>
        <Domain name="bool" id="7019.ScalarRangeInitialized.bool"/>
      </Property>
    </Proxy>
    <Proxy group="implicit_functions" type="Plane" id="7076" servers="1">
      <Property name="Normal" id="7076.Normal" number_of_elements="3">
        <Element index="0" value="1"/>
        <Element index="1" value="-3.25"/>
        <Element index="2" value="0"/>
        <Domain name="range" id="7076.Normal.range"/>
      </Property>
      <Property name="Offset" id="7076.Offset" number_of_elements="1">
        <Element index="0" value="0"/>
      </Property>
      <Property name="Origin" id="7076.Origin" number_of_elements="3">
        <Element index="0" value="-15"/>
        <Element index="1" value="0"/>
        <Element index="2" value="0"/>
        <Domain name="range" id="7076.Origin.range"/>
      </Property>
    </Proxy>
    <Proxy group="implicit_functions" type="Box" id="7077" servers="1">
      <Property name="Bounds" id="7077.Bounds" number_of_elements="6">
        <Element index="0" value="0"/>
        <Element index="1" value="1"/>
        <Element index="2" value="0"/>
        <Element index="3" value="1"/>
        <Element index="4" value="0"/>
        <Element index="5" value="1"/>
      </Property>
      <Property name="Position" id="7077.Position" number_of_elements="3">
        <Element index="0" value="0"/>
        <Element index="1" value="0"/>
        <Element index="2" value="0"/>
        <Domain name="range" id="7077.Position.range"/>
      </Property>
      <Property name="Rotation" id="7077.Rotation" number_of_elements="3">
        <Element index="0" value="0"/>
        <Element index="1" value="0"/>
        <Element index="2" value="0"/>
        <Domain name="range" id="7077.Rotation.range"/>
      </Property>
      <Property name="Scale" id="7077.Scale" number_of_elements="3">
        <Element index="0" value="1"/>
        <Element index="1" value="1"/>
        <Element index="2" value="1"/>
        <Domain name="range" id="7077.Scale.range"/>
      </Property>
    </Proxy>
    <Proxy group="implicit_functions" type="Sphere" id="7078" servers="1">
      <Property name="Center" id="7078.Center" number_of_elements="3">
        <Element index="0" value="0"/>
        <Element index="1" value="0"/>
        <Element index="2" value="-12.5"/>
        <Domain name="range" id="7078.Center.range"/>
      </Property>
      <Property name="Radius" id="7078.Radius" number_of_elements="1">
        <Element index="0" value="15"/>
        <Domain name="range" id="7078.Radius.range"/>
      </Property>
    </Proxy>
    <Proxy group="implicit_functions" type="Cylinder" id="7079" servers="1">
      <Property name="Axis" id="7079.Axis" number_of_elements="3">
        <Element index="0" value="0"/>
        <Element index="1" value="1"/>
        <Element index="2" value="0"/>
      </Property>
      <Property name="Center" id="7079.Center" number_of_elements="3">
        <Element index="0" value="0"/>
        <Element index="1" value="0"/>
        <Element index="2" value="-12.5"/>
        <Domain name="range" id="7079.Center.range"/>
      </Property>
      <Property name="Radius" id="7079.Radius" number_of_elements="1">
        <Element index="0" value="15"/>
        <Domain name="range" id="7079.Radius.range"/>
      </Property>
    </Proxy>
    <Proxy group="misc" type="RepresentationAnimationHelper" id="7091" servers="16">
      <Property name="Source" id="7091.Source" number_of_elements="1">
        <Proxy value="7080"/>
      </Property>
    </Proxy>
    <Proxy group="representations" type="GridAxesRepresentation" id="7106" servers="21">
      <Property name="GridAxesVisibility" id="7106.GridAxesVisibility" number_of_elements="1">
        <Element index="0" value="0"/>
        <Domain name="bool" id="7106.GridAxesVisibility.bool"/>
      </Property>
      <Property name="Input" id="7106.Input">
        <Domain name="input_array_any" id="7106.Input.input_array_any"/>
      </Property>
      <Property name="Position" id="7106.Position" number_of_elements="3">
        <Element index="0" value="0"/>
        <Element index="1" value="0"/>
        <Element index="2" value="0"/>
        <Domain name="range" id="7106.Position.range"/>
      </Property>
      <Property name="Scale" id="7106.Scale" number_of_elements="3">
        <Element index="0" value="1"/>
        <Element index="1" value="1"/>
        <Element index="2" value="1"/>
        <Domain name="range" id="7106.Scale.range"/>
      </Property>
      <Property name="AxesToLabel" id="7106.AxesToLabel" number_of_elements="1">
        <Element index="0" value="63"/>
        <Domain name="range" id="7106.AxesToLabel.range"/>
      </Property>
      <Property name="CullBackface" id="7106.CullBackface" number_of_elements="1">
        <Element index="0" value="0"/>
        <Domain name="bool" id="7106.CullBackface.bool"/>
      </Property>
      <Property name="CullFrontface" id="7106.CullFrontface" number_of_elements="1">
        <Element index="0" value="1"/>
        <Domain name="bool" id="7106.CullFrontface.bool"/>
      </Property>
      <Property name="FacesToRender" id="7106.FacesToRender" number_of_elements="1">
        <Element index="0" value="63"/>
        <Domain name="range" id="7106.FacesToRender.range"/>
      </Property>
      <Property name="GridColor" id="7106.GridColor" number_of_elements="3">
        <Element index="0" value="0"/>
        <Element index="1" value="0"/>
        <Element index="2" value="0"/>
        <Domain name="range" id="7106.GridColor.range"/>
      </Property>
      <Property name="LabelUniqueEdgesOnly" id="7106.LabelUniqueEdgesOnly" number_of_elements="1">
        <Element index="0" value="1"/>
        <Domain name="bool" id="7106.LabelUniqueEdgesOnly.bool"/>
      </Property>
      <Property name="ShowEdges" id="7106.ShowEdges" number_of_elements="1">
        <Element index="0" value="1"/>
        <Domain name="bool" id="7106.ShowEdges.bool"/>
      </Property>
      <Property name="ShowGrid" id="7106.ShowGrid" number_of_elements="1">
        <Element index="0" value="0"/>
        <Domain name="bool" id="7106.ShowGrid.bool"/>
      </Property>
      <Property name="ShowTicks" id="7106.ShowTicks" number_of_elements="1">
        <Element index="0" value="1"/>
        <Domain name="bool" id="7106.ShowTicks.bool"/>
      </Property>
      <Property name="XAxisLabels" id="7106.XAxisLabels">
        <Domain name="scalar_range" id="7106.XAxisLabels.scalar_range"/>
      </Property>
      <Property name="XAxisNotation" id="7106.XAxisNotation" number_of_elements="1">
        <Element index="0" value="0"/>
        <Domain name="enum" id="7106.XAxisNotation.enum">
          <Entry value="0" text="Mixed"/>
          <Entry value="1" text="Scientific"/>
          <Entry value="2" text="Fixed"/>
        </Domain>
      </Property>
      <Property name="XAxisPrecision" id="7106.XAxisPrecision" number_of_elements="1">
        <Element index="0" value="2"/>
        <Domain name="range" id="7106.XAxisPrecision.range"/>
      </Property>
      <Property name="XAxisUseCustomLabels" id="7106.XAxisUseCustomLabels" number_of_elements="1">
        <Element index="0" value="0"/>
        <Domain name="bool" id="7106.XAxisUseCustomLabels.bool"/>
      </Property>
      <Property name="XLabelBold" id="7106.XLabelBold" number_of_elements="1">
        <Element index="0" value="0"/>
        <Domain name="bool" id="7106.XLabelBold.bool"/>
      </Property>
      <Property name="XLabelColor" id="7106.XLabelColor" number_of_elements="3">
        <Element index="0" value="0"/>
        <Element index="1" value="0"/>
        <Element index="2" value="0"/>
        <Domain name="range" id="7106.XLabelColor.range"/>
      </Property>
      <Property name="XLabelFontFamily" id="7106.XLabelFontFamily" number_of_elements="1">
        <Element index="0" value="0"/>
        <Domain name="enum" id="7106.XLabelFontFamily.enum">
          <Entry value="0" text="Arial"/>
          <Entry value="1" text="Courier"/>
          <Entry value="2" text="Times"/>
        </Domain>
      </Property>
      <Property name="XLabelFontSize" id="7106.XLabelFontSize" number_of_elements="1">
        <Element index="0" value="12"/>
        <Domain name="range" id="7106.XLabelFontSize.range"/>
      </Property>
      <Property name="XLabelItalic" id="7106.XLabelItalic" number_of_elements="1">
        <Element index="0" value="0"/>
        <Domain name="bool" id="7106.XLabelItalic.bool"/>
      </Property>
      <Property name="XLabelOpacity" id="7106.XLabelOpacity" number_of_elements="1">
        <Element index="0" value="1"/>
        <Domain name="range" id="7106.XLabelOpacity.range"/>
      </Property>
      <Property name="XLabelShadow" id="7106.XLabelShadow" number_of_elements="1">
        <Element index="0" value="0"/>
        <Domain name="bool" id="7106.XLabelShadow.bool"/>
      </Property>
      <Property name="XTitle" id="7106.XTitle" number_of_elements="1">
        <Element index="0" value="X Axis"/>
      </Property>
      <Property name="XTitleBold" id="7106.XTitleBold" number_of_elements="1">
        <Element index="0" value="0"/>
        <Domain name="bool" id="7106.XTitleBold.bool"/>
      </Property>
      <Property name="XTitleColor" id="7106.XTitleColor" number_of_elements="3">
        <Element index="0" value="0"/>
        <Element index="1" value="0"/>
        <Element index="2" value="0"/>
        <Domain name="range" id="7106.XTitleColor.range"/>
      </Property>
      <Property name="XTitleFontFamily" id="7106.XTitleFontFamily" number_of_elements="1">
        <Element index="0" value="0"/>
        <Domain name="enum" id="7106.XTitleFontFamily.enum">
          <Entry value="0" text="Arial"/>
          <Entry value="1" text="Courier"/>
          <Entry value="2" text="Times"/>
        </Domain>
      </Property>
      <Property name="XTitleFontSize" id="7106.XTitleFontSize" number_of_elements="1">
        <Element index="0" value="12"/>
        <Domain name="range" id="7106.XTitleFontSize.range"/>
      </Property>
      <Property name="XTitleItalic" id="7106.XTitleItalic" number_of_elements="1">
        <Element index="0" value="0"/>
        <Domain name="bool" id="7106.XTitleItalic.bool"/>
      </Property>
      <Property name="XTitleOpacity" id="7106.XTitleOpacity" number_of_elements="1">
        <Element index="0" value="1"/>
        <Domain name="range" id="7106.XTitleOpacity.range"/>
      </Property>
      <Property name="XTitleShadow" id="7106.XTitleShadow" number_of_elements="1">
        <Element index="0" value="0"/>
        <Domain name="bool" id="7106.XTitleShadow.bool"/>
      </Property>
      <Property name="YAxisLabels" id="7106.YAxisLabels">
        <Domain name="scalar_range" id="7106.YAxisLabels.scalar_range"/>
      </Property>
      <Property name="YAxisNotation" id="7106.YAxisNotation" number_of_elements="1">
        <Element index="0" value="0"/>
        <Domain name="enum" id="7106.YAxisNotation.enum">
          <Entry value="0" text="Mixed"/>
          <Entry value="1" text="Scientific"/>
          <Entry value="2" text="Fixed"/>
        </Domain>
      </Property>
      <Property name="YAxisPrecision" id="7106.YAxisPrecision" number_of_elements="1">
        <Element index="0" value="2"/>
        <Domain name="range" id="7106.YAxisPrecision.range"/>
      </Property>
      <Property name="YAxisUseCustomLabels" id="7106.YAxisUseCustomLabels" number_of_elements="1">
        <Element index="0" value="0"/>
        <Domain name="bool" id="7106.YAxisUseCustomLabels.bool"/>
      </Property>
      <Property name="YLabelBold" id="7106.YLabelBold" number_of_elements="1">
        <Element index="0" value="0"/>
        <Domain name="bool" id="7106.YLabelBold.bool"/>
      </Property>
      <Property name="YLabelColor" id="7106.YLabelColor" number_of_elements="3">
        <Element index="0" value="0"/>
        <Element index="1" value="0"/>
        <Element index="2" value="0"/>
        <Domain name="range" id="7106.YLabelColor.range"/>
      </Property>
      <Property name="YLabelFontFamily" id="7106.YLabelFontFamily" number_of_elements="1">
        <Element index="0" value="0"/>
        <Domain name="enum" id="7106.YLabelFontFamily.enum">
          <Entry value="0" text="Arial"/>
          <Entry value="1" text="Courier"/>
          <Entry value="2" text="Times"/>
        </Domain>
      </Property>
      <Property name="YLabelFontSize" id="7106.YLabelFontSize" number_of_elements="1">
        <Element index="0" value="12"/>
        <Domain name="range" id="7106.YLabelFontSize.range"/>
      </Property>
      <Property name="YLabelItalic" id="7106.YLabelItalic" number_of_elements="1">
        <Element index="0" value="0"/>
        <Domain name="bool" id="7106.YLabelItalic.bool"/>
      </Property>
      <Property name="YLabelOpacity" id="7106.YLabelOpacity" number_of_elements="1">
        <Element index="0" value="1"/>
        <Domain name="range" id="7106.YLabelOpacity.range"/>
      </Property>
      <Property name="YLabelShadow" id="7106.YLabelShadow" number_of_elements="1">
        <Element index="0" value="0"/>
        <Domain name="bool" id="7106.YLabelShadow.bool"/>
      </Property>
      <Property name="YTitle" id="7106.YTitle" number_of_elements="1">
        <Element index="0" value="Y Axis"/>
      </Property>
      <Property name="YTitleBold" id="7106.YTitleBold" number_of_elements="1">
        <Element index="0" value="0"/>
        <Domain name="bool" id="7106.YTitleBold.bool"/>
      </Property>
      <Property name="YTitleColor" id="7106.YTitleColor" number_of_elements="3">
        <Element index="0" value="0"/>
        <Element index="1" value="0"/>
        <Element index="2" value="0"/>
        <Domain name="range" id="7106.YTitleColor.range"/>
      </Property>
      <Property name="YTitleFontFamily" id="7106.YTitleFontFamily" number_of_elements="1">
        <Element index="0" value="0"/>
        <Domain name="enum" id="7106.YTitleFontFamily.enum">
          <Entry value="0" text="Arial"/>
          <Entry value="1" text="Courier"/>
          <Entry value="2" text="Times"/>
        </Domain>
      </Property>
      <Property name="YTitleFontSize" id="7106.YTitleFontSize" number_of_elements="1">
        <Element index="0" value="12"/>
        <Domain name="range" id="7106.YTitleFontSize.range"/>
      </Property>
      <Property name="YTitleItalic" id="7106.YTitleItalic" number_of_elements="1">
        <Element index="0" value="0"/>
        <Domain name="bool" id="7106.YTitleItalic.bool"/>
      </Property>
      <Property name="YTitleOpacity" id="7106.YTitleOpacity" number_of_elements="1">
        <Element index="0" value="1"/>
        <Domain name="range" id="7106.YTitleOpacity.range"/>
      </Property>
      <Property name="YTitleShadow" id="7106.YTitleShadow" number_of_elements="1">
        <Element index="0" value="0"/>
        <Domain name="bool" id="7106.YTitleShadow.bool"/>
      </Property>
      <Property name="ZAxisLabels" id="7106.ZAxisLabels">
        <Domain name="scalar_range" id="7106.ZAxisLabels.scalar_range"/>
      </Property>
      <Property name="ZAxisNotation" id="7106.ZAxisNotation" number_of_elements="1">
        <Element index="0" value="0"/>
        <Domain name="enum" id="7106.ZAxisNotation.enum">
          <Entry value="0" text="Mixed"/>
          <Entry value="1" text="Scientific"/>
          <Entry value="2" text="Fixed"/>
        </Domain>
      </Property>
      <Property name="ZAxisPrecision" id="7106.ZAxisPrecision" number_of_elements="1">
        <Element index="0" value="2"/>
        <Domain name="range" id="7106.ZAxisPrecision.range"/>
      </Property>
      <Property name="ZAxisUseCustomLabels" id="7106.ZAxisUseCustomLabels" number_of_elements="1">
        <Element index="0" value="0"/>
        <Domain name="bool" id="7106.ZAxisUseCustomLabels.bool"/>
      </Property>
      <Property name="ZLabelBold" id="7106.ZLabelBold" number_of_elements="1">
        <Element index="0" value="0"/>
        <Domain name="bool" id="7106.ZLabelBold.bool"/>
      </Property>
      <Property name="ZLabelColor" id="7106.ZLabelColor" number_of_elements="3">
        <Element index="0" value="0"/>
        <Element index="1" value="0"/>
        <Element index="2" value="0"/>
        <Domain name="range" id="7106.ZLabelColor.range"/>
      </Property>
      <Property name="ZLabelFontFamily" id="7106.ZLabelFontFamily" number_of_elements="1">
        <Element index="0" value="0"/>
        <Domain name="enum" id="7106.ZLabelFontFamily.enum">
          <Entry value="0" text="Arial"/>
          <Entry value="1" text="Courier"/>
          <Entry value="2" text="Times"/>
        </Domain>
      </Property>
      <Property name="ZLabelFontSize" id="7106.ZLabelFontSize" number_of_elements="1">
        <Element index="0" value="12"/>
        <Domain name="range" id="7106.ZLabelFontSize.range"/>
      </Property>
      <Property name="ZLabelItalic" id="7106.ZLabelItalic" number_of_elements="1">
        <Element index="0" value="0"/>
        <Domain name="bool" id="7106.ZLabelItalic.bool"/>
      </Property>
      <Property name="ZLabelOpacity" id="7106.ZLabelOpacity" number_of_elements="1">
        <Element index="0" value="1"/>
        <Domain name="range" id="7106.ZLabelOpacity.range"/>
      </Property>
      <Property name="ZLabelShadow" id="7106.ZLabelShadow" number_of_elements="1">
        <Element index="0" value="0"/>
        <Domain name="bool" id="7106.ZLabelShadow.bool"/>
      </Property>
      <Property name="ZTitle" id="7106.ZTitle" number_of_elements="1">
        <Element index="0" value="Z Axis"/>
      </Property>
      <Property name="ZTitleBold" id="7106.ZTitleBold" number_of_elements="1">
        <Element index="0" value="0"/>
        <Domain name="bool" id="7106.ZTitleBold.bool"/>
      </Property>
      <Property name="ZTitleColor" id="7106.ZTitleColor" number_of_elements="3">
        <Element index="0" value="0"/>
        <Element index="1" value="0"/>
        <Element index="2" value="0"/>
        <Domain name="range" id="7106.ZTitleColor.range"/>
      </Property>
      <Property name="ZTitleFontFamily" id="7106.ZTitleFontFamily" number_of_elements="1">
        <Element index="0" value="0"/>
        <Domain name="enum" id="7106.ZTitleFontFamily.enum">
          <Entry value="0" text="Arial"/>
          <Entry value="1" text="Courier"/>
          <Entry value="2" text="Times"/>
        </Domain>
      </Property>
      <Property name="ZTitleFontSize" id="7106.ZTitleFontSize" number_of_elements="1">
        <Element index="0" value="12"/>
        <Domain name="range" id="7106.ZTitleFontSize.range"/>
      </Property>
      <Property name="ZTitleItalic" id="7106.ZTitleItalic" number_of_elements="1">
        <Element index="0" value="0"/>
        <Domain name="bool" id="7106.ZTitleItalic.bool"/>
      </Property>
      <Property name="ZTitleOpacity" id="7106.ZTitleOpacity" number_of_elements="1">
        <Element index="0" value="1"/>
        <Domain name="range" id="7106.ZTitleOpacity.range"/>
      </Property>
      <Property name="ZTitleShadow" id="7106.ZTitleShadow" number_of_elements="1">
        <Element index="0" value="0"/>
        <Domain name="bool" id="7106.ZTitleShadow.bool"/>
      </Property>
    </Proxy>
    <Proxy group="sources" type="ArrowSource" id="7132" servers="21">
      <Property name="Invert" id="7132.Invert" number_of_elements="1">
        <Element index="0" value="0"/>
        <Domain name="bool" id="7132.Invert.bool"/>
      </Property>
      <Property name="ShaftRadius" id="7132.ShaftRadius" number_of_elements="1">
        <Element index="0" value="0.03"/>
        <Domain name="range" id="7132.ShaftRadius.range"/>
      </Property>
      <Property name="ShaftResolution" id="7132.ShaftResolution" number_of_elements="1">
        <Element index="0" value="6"/>
        <Domain name="range" id="7132.ShaftResolution.range"/>
      </Property>
      <Property name="TipLength" id="7132.TipLength" number_of_elements="1">
        <Element index="0" value="0.35"/>
        <Domain name="range" id="7132.TipLength.range"/>
      </Property>
      <Property name="TipRadius" id="7132.TipRadius" number_of_elements="1">
        <Element index="0" value="0.1"/>
        <Domain name="range" id="7132.TipRadius.range"/>
      </Property>
      <Property name="TipResolution" id="7132.TipResolution" number_of_elements="1">
        <Element index="0" value="6"/>
        <Domain name="range" id="7132.TipResolution.range"/>
      </Property>
    </Proxy>
    <Proxy group="sources" type="ConeSource" id="7143" servers="21">
      <Property name="Capping" id="7143.Capping" number_of_elements="1">
        <Element index="0" value="1"/>
        <Domain name="bool" id="7143.Capping.bool"/>
      </Property>
      <Property name="Center" id="7143.Center" number_of_elements="3">
        <Element index="0" value="0"/>
        <Element index="1" value="0"/>
        <Element index="2" value="0"/>
        <Domain name="range" id="7143.Center.range"/>
      </Property>
      <Property name="Direction" id="7143.Direction" number_of_elements="3">
        <Element index="0" value="1"/>
        <Element index="1" value="0"/>
        <Element index="2" value="0"/>
        <Domain name="range" id="7143.Direction.range"/>
      </Property>
      <Property name="Height" id="7143.Height" number_of_elements="1">
        <Element index="0" value="1"/>
        <Domain name="range" id="7143.Height.range"/>
      </Property>
      <Property name="Radius" id="7143.Radius" number_of_elements="1">
        <Element index="0" value="0.5"/>
        <Domain name="range" id="7143.Radius.range"/>
      </Property>
      <Property name="Resolution" id="7143.Resolution" number_of_elements="1">
        <Element index="0" value="6"/>
        <Domain name="range" id="7143.Resolution.range"/>
      </Property>
    </Proxy>
    <Proxy group="sources" type="CubeSource" id="7154" servers="21">
      <Property name="Center" id="7154.Center" number_of_elements="3">
        <Element index="0" value="0"/>
        <Element index="1" value="0"/>
        <Element index="2" value="0"/>
        <Domain name="range" id="7154.Center.range"/>
      </Property>
      <Property name="XLength" id="7154.XLength" number_of_elements="1">
        <Element index="0" value="1"/>
        <Domain name="range" id="7154.XLength.range"/>
      </Property>
      <Property name="YLength" id="7154.YLength" number_of_elements="1">
        <Element index="0" value="1"/>
        <Domain name="range" id="7154.YLength.range"/>
      </Property>
      <Property name="ZLength" id="7154.ZLength" number_of_elements="1">
        <Element index="0" value="1"/>
        <Domain name="range" id="7154.ZLength.range"/>
      </Property>
    </Proxy>
    <Proxy group="sources" type="CylinderSource" id="7165" servers="21">
      <Property name="Capping" id="7165.Capping" number_of_elements="1">
        <Element index="0" value="1"/>
        <Domain name="bool" id="7165.Capping.bool"/>
      </Property>
      <Property name="Center" id="7165.Center" number_of_elements="3">
        <Element index="0" value="0"/>
        <Element index="1" value="0"/>
        <Element index="2" value="0"/>
        <Domain name="range" id="7165.Center.range"/>
      </Property>
      <Property name="Height" id="7165.Height" number_of_elements="1">
        <Element index="0" value="1"/>
        <Domain name="range" id="7165.Height.range"/>
      </Property>
      <Property name="Radius" id="7165.Radius" number_of_elements="1">
        <Element index="0" value="0.5"/>
        <Domain name="range" id="7165.Radius.range"/>
      </Property>
      <Property name="Resolution" id="7165.Resolution" number_of_elements="1">
        <Element index="0" value="6"/>
        <Domain name="range" id="7165.Resolution.range"/>
      </Property>
    </Proxy>
    <Proxy group="sources" type="LineSource" id="7176" servers="21">
      <Property name="Point1" id="7176.Point1" number_of_elements="3">
        <Element index="0" value="-0.5"/>
        <Element index="1" value="0"/>
        <Element index="2" value="0"/>
        <Domain name="range" id="7176.Point1.range"/>
      </Property>
      <Property name="Point2" id="7176.Point2" number_of_elements="3">
        <Element index="0" value="0.5"/>
        <Element index="1" value="0"/>
        <Element index="2" value="0"/>
        <Domain name="range" id="7176.Point2.range"/>
      </Property>
      <Property name="Resolution" id="7176.Resolution" number_of_elements="1">
        <Element index="0" value="6"/>
        <Domain name="range" id="7176.Resolution.range"/>
      </Property>
    </Proxy>
    <Proxy group="sources" type="SphereSource" id="7187" servers="21">
      <Property name="Center" id="7187.Center" number_of_elements="3">
        <Element index="0" value="0"/>
        <Element index="1" value="0"/>
        <Element index="2" value="0"/>
        <Domain name="range" id="7187.Center.range"/>
      </Property>
      <Property name="EndPhi" id="7187.EndPhi" number_of_elements="1">
        <Element index="0" value="180"/>
        <Domain name="range" id="7187.EndPhi.range"/>
      </Property>
      <Property name="EndTheta" id="7187.EndTheta" number_of_elements="1">
        <Element index="0" value="360"/>
        <Domain name="range" id="7187.EndTheta.range"/>
      </Property>
      <Property name="PhiResolution" id="7187.PhiResolution" number_of_elements="1">
        <Element index="0" value="8"/>
        <Domain name="range" id="7187.PhiResolution.range"/>
      </Property>
      <Property name="Radius" id="7187.Radius" number_of_elements="1">
        <Element index="0" value="0.5"/>
        <Domain name="range" id="7187.Radius.range"/>
      </Property>
      <Property name="StartPhi" id="7187.StartPhi" number_of_elements="1">
        <Element index="0" value="0"/>
        <Domain name="range" id="7187.StartPhi.range"/>
      </Property>
      <Property name="StartTheta" id="7187.StartTheta" number_of_elements="1">
        <Element index="0" value="0"/>
        <Domain name="range" id="7187.StartTheta.range"/>
      </Property>
      <Property name="ThetaResolution" id="7187.ThetaResolution" number_of_elements="1">
        <Element index="0" value="8"/>
        <Domain name="range" id="7187.ThetaResolution.range"/>
      </Property>
    </Proxy>
    <Proxy group="sources" type="GlyphSource2D" id="7198" servers="21">
      <Property name="Center" id="7198.Center" number_of_elements="3">
        <Element index="0" value="0"/>
        <Element index="1" value="0"/>
        <Element index="2" value="0"/>
        <Domain name="range" id="7198.Center.range"/>
      </Property>
      <Property name="Filled" id="7198.Filled" number_of_elements="1">
        <Element index="0" value="0"/>
        <Domain name="bool" id="7198.Filled.bool"/>
      </Property>
      <Property name="GlyphType" id="7198.GlyphType" number_of_elements="1">
        <Element index="0" value="9"/>
        <Domain name="enum" id="7198.GlyphType.enum">
          <Entry value="1" text="Vertex"/>
          <Entry value="2" text="Dash"/>
          <Entry value="3" text="Cross"/>
          <Entry value="4" text="ThickCross"/>
          <Entry value="5" text="Triangle"/>
          <Entry value="6" text="Square"/>
          <Entry value="7" text="Circle"/>
          <Entry value="8" text="Diamond"/>
          <Entry value="9" text="Arrow"/>
          <Entry value="10" text="ThickArrow"/>
          <Entry value="11" text="HookedArrow"/>
          <Entry value="12" text="EdgeArrow"/>
        </Domain>
      </Property>
    </Proxy>
    <Proxy group="internal_filters" type="PipelineConnection" id="7209" servers="21">
      <Property name="AllowNullInput" id="7209.AllowNullInput" number_of_elements="1">
        <Element index="0" value="1"/>
        <Domain name="bool" id="7209.AllowNullInput.bool"/>
      </Property>
      <Property name="Input" id="7209.Input">
        <Domain name="groups" id="7209.Input.groups"/>
        <Domain name="input_type" id="7209.Input.input_type"/>
      </Property>
    </Proxy>
    <Proxy group="piecewise_functions" type="PiecewiseFunction" id="7277" servers="21">
      <Property name="AllowDuplicateScalars" id="7277.AllowDuplicateScalars" number_of_elements="1">
        <Element index="0" value="1"/>
        <Domain name="bool" id="7277.AllowDuplicateScalars.bool"/>
      </Property>
      <Property name="Points" id="7277.Points" number_of_elements="8">
        <Element index="0" value="0"/>
        <Element index="1" value="0"/>
        <Element index="2" value="0.5"/>
        <Element index="3" value="0"/>
        <Element index="4" value="1"/>
        <Element index="5" value="1"/>
        <Element index="6" value="0.5"/>
        <Element index="7" value="0"/>
      </Property>
      <Property name="ScalarRangeInitialized" id="7277.ScalarRangeInitialized" number_of_elements="1">
        <Element index="0" value="0"/>
        <Domain name="bool" id="7277.ScalarRangeInitialized.bool"/>
      </Property>
    </Proxy>
    <Proxy group="piecewise_functions" type="PiecewiseFunction" id="7242" servers="21">
      <Property name="AllowDuplicateScalars" id="7242.AllowDuplicateScalars" number_of_elements="1">
        <Element index="0" value="1"/>
        <Domain name="bool" id="7242.AllowDuplicateScalars.bool"/>
      </Property>
      <Property name="Points" id="7242.Points" number_of_elements="8">
        <Element index="0" value="0"/>
        <Element index="1" value="0"/>
        <Element index="2" value="0.5"/>
        <Element index="3" value="0"/>
        <Element index="4" value="1"/>
        <Element index="5" value="1"/>
        <Element index="6" value="0.5"/>
        <Element index="7" value="0"/>
      </Property>
      <Property name="ScalarRangeInitialized" id="7242.ScalarRangeInitialized" number_of_elements="1">
        <Element index="0" value="0"/>
        <Domain name="bool" id="7242.ScalarRangeInitialized.bool"/>
      </Property>
    </Proxy>
    <Proxy group="representations" type="PolarAxesRepresentation" id="7121" servers="21">
      <Property name="ArcMajorTickSize" id="7121.ArcMajorTickSize" number_of_elements="1">
        <Element index="0" value="0"/>
        <Domain name="range" id="7121.ArcMajorTickSize.range"/>
      </Property>
      <Property name="ArcMajorTickThickness" id="7121.ArcMajorTickThickness" number_of_elements="1">
        <Element index="0" value="1"/>
        <Domain name="range" id="7121.ArcMajorTickThickness.range"/>
      </Property>
      <Property name="ArcMinorTickVisibility" id="7121.ArcMinorTickVisibility" number_of_elements="1">
        <Element index="0" value="0"/>
        <Domain name="bool" id="7121.ArcMinorTickVisibility.bool"/>
      </Property>
      <Property name="ArcTickRatioSize" id="7121.ArcTickRatioSize" number_of_elements="1">
        <Element index="0" value="0.3"/>
        <Domain name="range" id="7121.ArcTickRatioSize.range"/>
      </Property>
      <Property name="ArcTickRatioThickness" id="7121.ArcTickRatioThickness" number_of_elements="1">
        <Element index="0" value="0.5"/>
        <Domain name="range" id="7121.ArcTickRatioThickness.range"/>
      </Property>
      <Property name="ArcTickVisibility" id="7121.ArcTickVisibility" number_of_elements="1">
        <Element index="0" value="1"/>
        <Domain name="bool" id="7121.ArcTickVisibility.bool"/>
      </Property>
      <Property name="ArcTicksOriginToPolarAxis" id="7121.ArcTicksOriginToPolarAxis" number_of_elements="1">
        <Element index="0" value="1"/>
        <Domain name="bool" id="7121.ArcTicksOriginToPolarAxis.bool"/>
      </Property>
      <Property name="AutoSubdividePolarAxis" id="7121.AutoSubdividePolarAxis" number_of_elements="1">
        <Element index="0" value="1"/>
        <Domain name="bool" id="7121.AutoSubdividePolarAxis.bool"/>
      </Property>
      <Property name="AxisMinorTickVisibility" id="7121.AxisMinorTickVisibility" number_of_elements="1">
        <Element index="0" value="0"/>
        <Domain name="bool" id="7121.AxisMinorTickVisibility.bool"/>
      </Property>
      <Property name="AxisTickVisibility" id="7121.AxisTickVisibility" number_of_elements="1">
        <Element index="0" value="1"/>
        <Domain name="bool" id="7121.AxisTickVisibility.bool"/>
      </Property>
      <Property name="CustomBounds" id="7121.CustomBounds" number_of_elements="6">
        <Element index="0" value="0"/>
        <Element index="1" value="1"/>
        <Element index="2" value="0"/>
        <Element index="3" value="1"/>
        <Element index="4" value="0"/>
        <Element index="5" value="1"/>
      </Property>
      <Property name="CustomRange" id="7121.CustomRange" number_of_elements="2">
        <Element index="0" value="0"/>
        <Element index="1" value="1"/>
      </Property>
      <Property name="DataBounds" id="7121.DataBounds" number_of_elements="6">
        <Element index="0" value="0"/>
        <Element index="1" value="1"/>
        <Element index="2" value="0"/>
        <Element index="3" value="1"/>
        <Element index="4" value="0"/>
        <Element index="5" value="1"/>
      </Property>
      <Property name="DeltaAngleMajor" id="7121.DeltaAngleMajor" number_of_elements="1">
        <Element index="0" value="10"/>
        <Domain name="range" id="7121.DeltaAngleMajor.range"/>
      </Property>
      <Property name="DeltaAngleMinor" id="7121.DeltaAngleMinor" number_of_elements="1">
        <Element index="0" value="5"/>
        <Domain name="range" id="7121.DeltaAngleMinor.range"/>
      </Property>
      <Property name="DeltaRangeMajor" id="7121.DeltaRangeMajor" number_of_elements="1">
        <Element index="0" value="1"/>
      </Property>
      <Property name="DeltaRangeMinor" id="7121.DeltaRangeMinor" number_of_elements="1">
        <Element index="0" value="1"/>
      </Property>
      <Property name="DistanceLODThreshold" id="7121.DistanceLODThreshold" number_of_elements="1">
        <Element index="0" value="0.7"/>
        <Domain name="range" id="7121.DistanceLODThreshold.range"/>
      </Property>
      <Property name="DrawPolarArcsGridlines" id="7121.DrawPolarArcsGridlines" number_of_elements="1">
        <Element index="0" value="1"/>
        <Domain name="bool" id="7121.DrawPolarArcsGridlines.bool"/>
      </Property>
      <Property name="DrawRadialGridlines" id="7121.DrawRadialGridlines" number_of_elements="1">
        <Element index="0" value="1"/>
        <Domain name="bool" id="7121.DrawRadialGridlines.bool"/>
      </Property>
      <Property name="EnableCustomBounds" id="7121.EnableCustomBounds" number_of_elements="3">
        <Element index="0" value="0"/>
        <Element index="1" value="0"/>
        <Element index="2" value="0"/>
      </Property>
      <Property name="EnableCustomRange" id="7121.EnableCustomRange" number_of_elements="1">
        <Element index="0" value="0"/>
        <Domain name="bool" id="7121.EnableCustomRange.bool"/>
      </Property>
      <Property name="EnableDistanceLOD" id="7121.EnableDistanceLOD" number_of_elements="1">
        <Element index="0" value="1"/>
        <Domain name="bool" id="7121.EnableDistanceLOD.bool"/>
      </Property>
      <Property name="EnableViewAngleLOD" id="7121.EnableViewAngleLOD" number_of_elements="1">
        <Element index="0" value="1"/>
        <Domain name="bool" id="7121.EnableViewAngleLOD.bool"/>
      </Property>
      <Property name="Input" id="7121.Input" number_of_elements="1">
        <Proxy value="7080" output_port="0"/>
        <Domain name="input_type" id="7121.Input.input_type"/>
      </Property>
      <Property name="LastRadialAxisColor" id="7121.LastRadialAxisColor" number_of_elements="3">
        <Element index="0" value="1"/>
        <Element index="1" value="1"/>
        <Element index="2" value="1"/>
        <Domain name="range" id="7121.LastRadialAxisColor.range"/>
      </Property>
      <Property name="LastRadialAxisMajorTickSize" id="7121.LastRadialAxisMajorTickSize" number_of_elements="1">
        <Element index="0" value="0"/>
        <Domain name="range" id="7121.LastRadialAxisMajorTickSize.range"/>
      </Property>
      <Property name="LastRadialAxisMajorTickThickness" id="7121.LastRadialAxisMajorTickThickness" number_of_elements="1">
        <Element index="0" value="1"/>
        <Domain name="range" id="7121.LastRadialAxisMajorTickThickness.range"/>
      </Property>
      <Property name="LastRadialAxisTickRatioSize" id="7121.LastRadialAxisTickRatioSize" number_of_elements="1">
        <Element index="0" value="0.3"/>
        <Domain name="range" id="7121.LastRadialAxisTickRatioSize.range"/>
      </Property>
      <Property name="LastRadialAxisTickRatioThickness" id="7121.LastRadialAxisTickRatioThickness" number_of_elements="1">
        <Element index="0" value="0.5"/>
        <Domain name="range" id="7121.LastRadialAxisTickRatioThickness.range"/>
      </Property>
      <Property name="MaximumAngle" id="7121.MaximumAngle" number_of_elements="1">
        <Element index="0" value="90"/>
        <Domain name="range" id="7121.MaximumAngle.range"/>
      </Property>
      <Property name="MinimumAngle" id="7121.MinimumAngle" number_of_elements="1">
        <Element index="0" value="0"/>
        <Domain name="range" id="7121.MinimumAngle.range"/>
      </Property>
      <Property name="MinimumRadius" id="7121.MinimumRadius" number_of_elements="1">
        <Element index="0" value="0"/>
        <Domain name="range" id="7121.MinimumRadius.range"/>
      </Property>
      <Property name="NumberOfPolarAxis" id="7121.NumberOfPolarAxis" number_of_elements="1">
        <Element index="0" value="0"/>
        <Domain name="range" id="7121.NumberOfPolarAxis.range"/>
      </Property>
      <Property name="NumberOfRadialAxes" id="7121.NumberOfRadialAxes" number_of_elements="1">
        <Element index="0" value="0"/>
        <Domain name="range" id="7121.NumberOfRadialAxes.range"/>
      </Property>
      <Property name="Orientation" id="7121.Orientation" number_of_elements="3">
        <Element index="0" value="0"/>
        <Element index="1" value="0"/>
        <Element index="2" value="0"/>
        <Domain name="range" id="7121.Orientation.range"/>
      </Property>
      <Property name="PolarArcsColor" id="7121.PolarArcsColor" number_of_elements="3">
        <Element index="0" value="1"/>
        <Element index="1" value="1"/>
        <Element index="2" value="1"/>
        <Domain name="range" id="7121.PolarArcsColor.range"/>
      </Property>
      <Property name="PolarArcsVisibility" id="7121.PolarArcsVisibility" number_of_elements="1">
        <Element index="0" value="1"/>
        <Domain name="bool" id="7121.PolarArcsVisibility.bool"/>
      </Property>
      <Property name="PolarAxisColor" id="7121.PolarAxisColor" number_of_elements="3">
        <Element index="0" value="1"/>
        <Element index="1" value="1"/>
        <Element index="2" value="1"/>
        <Domain name="range" id="7121.PolarAxisColor.range"/>
      </Property>
      <Property name="PolarAxisMajorTickSize" id="7121.PolarAxisMajorTickSize" number_of_elements="1">
        <Element index="0" value="0"/>
        <Domain name="range" id="7121.PolarAxisMajorTickSize.range"/>
      </Property>
      <Property name="PolarAxisMajorTickThickness" id="7121.PolarAxisMajorTickThickness" number_of_elements="1">
        <Element index="0" value="1"/>
        <Domain name="range" id="7121.PolarAxisMajorTickThickness.range"/>
      </Property>
      <Property name="PolarAxisTickRatioSize" id="7121.PolarAxisTickRatioSize" number_of_elements="1">
        <Element index="0" value="0.3"/>
        <Domain name="range" id="7121.PolarAxisTickRatioSize.range"/>
      </Property>
      <Property name="PolarAxisTickRatioThickness" id="7121.PolarAxisTickRatioThickness" number_of_elements="1">
        <Element index="0" value="0.5"/>
        <Domain name="range" id="7121.PolarAxisTickRatioThickness.range"/>
      </Property>
      <Property name="PolarAxisTitle" id="7121.PolarAxisTitle" number_of_elements="1">
        <Element index="0" value="Radial Distance"/>
      </Property>
      <Property name="PolarAxisTitleLocation" id="7121.PolarAxisTitleLocation" number_of_elements="1">
        <Element index="0" value="0"/>
        <Domain name="enum" id="7121.PolarAxisTitleLocation.enum">
          <Entry value="0" text="Bottom"/>
          <Entry value="1" text="Extern"/>
        </Domain>
      </Property>
      <Property name="PolarAxisTitleVisibility" id="7121.PolarAxisTitleVisibility" number_of_elements="1">
        <Element index="0" value="1"/>
        <Domain name="bool" id="7121.PolarAxisTitleVisibility.bool"/>
      </Property>
      <Property name="PolarAxisVisibility" id="7121.PolarAxisVisibility" number_of_elements="1">
        <Element index="0" value="1"/>
        <Domain name="bool" id="7121.PolarAxisVisibility.bool"/>
      </Property>
      <Property name="PolarLabelExponentLocation" id="7121.PolarLabelExponentLocation" number_of_elements="1">
        <Element index="0" value="2"/>
        <Domain name="enum" id="7121.PolarLabelExponentLocation.enum">
          <Entry value="0" text="Bottom"/>
          <Entry value="1" text="Extern"/>
          <Entry value="2" text="Labels"/>
        </Domain>
      </Property>
      <Property name="PolarLabelFormat" id="7121.PolarLabelFormat" number_of_elements="1">
        <Element index="0" value="%-#6.3g"/>
      </Property>
      <Property name="PolarLabelVisibility" id="7121.PolarLabelVisibility" number_of_elements="1">
        <Element index="0" value="1"/>
        <Domain name="bool" id="7121.PolarLabelVisibility.bool"/>
      </Property>
      <Property name="PolarTicksVisibility" id="7121.PolarTicksVisibility" number_of_elements="1">
        <Element index="0" value="1"/>
        <Domain name="bool" id="7121.PolarTicksVisibility.bool"/>
      </Property>
      <Property name="Position" id="7121.Position" number_of_elements="3">
        <Element index="0" value="0"/>
        <Element index="1" value="0"/>
        <Element index="2" value="0"/>
        <Domain name="range" id="7121.Position.range"/>
      </Property>
      <Property name="RadialAxesOriginToPolarAxis" id="7121.RadialAxesOriginToPolarAxis" number_of_elements="1">
        <Element index="0" value="1"/>
        <Domain name="bool" id="7121.RadialAxesOriginToPolarAxis.bool"/>
      </Property>
      <Property name="RadialAxesVisibility" id="7121.RadialAxesVisibility" number_of_elements="1">
        <Element index="0" value="1"/>
        <Domain name="bool" id="7121.RadialAxesVisibility.bool"/>
      </Property>
      <Property name="RadialLabelFormat" id="7121.RadialLabelFormat" number_of_elements="1">
        <Element index="0" value="%-#3.1f"/>
      </Property>
      <Property name="RadialLabelLocation" id="7121.RadialLabelLocation" number_of_elements="1">
        <Element index="0" value="0"/>
        <Domain name="enum" id="7121.RadialLabelLocation.enum">
          <Entry value="0" text="Bottom"/>
          <Entry value="1" text="Extern"/>
        </Domain>
      </Property>
      <Property name="RadialLabelVisibility" id="7121.RadialLabelVisibility" number_of_elements="1">
        <Element index="0" value="1"/>
        <Domain name="bool" id="7121.RadialLabelVisibility.bool"/>
      </Property>
      <Property name="RadialUnitsVisibility" id="7121.RadialUnitsVisibility" number_of_elements="1">
        <Element index="0" value="1"/>
        <Domain name="bool" id="7121.RadialUnitsVisibility.bool"/>
      </Property>
      <Property name="Ratio" id="7121.Ratio" number_of_elements="1">
        <Element index="0" value="1"/>
        <Domain name="range" id="7121.Ratio.range"/>
      </Property>
      <Property name="Scale" id="7121.Scale" number_of_elements="3">
        <Element index="0" value="1"/>
        <Element index="1" value="1"/>
        <Element index="2" value="1"/>
        <Domain name="range" id="7121.Scale.range"/>
      </Property>
      <Property name="ScreenSize" id="7121.ScreenSize" number_of_elements="1">
        <Element index="0" value="10"/>
        <Domain name="range" id="7121.ScreenSize.range"/>
      </Property>
      <Property name="SecondaryPolarArcsColor" id="7121.SecondaryPolarArcsColor" number_of_elements="3">
        <Element index="0" value="1"/>
        <Element index="1" value="1"/>
        <Element index="2" value="1"/>
        <Domain name="range" id="7121.SecondaryPolarArcsColor.range"/>
      </Property>
      <Property name="SecondaryRadialAxesColor" id="7121.SecondaryRadialAxesColor" number_of_elements="3">
        <Element index="0" value="1"/>
        <Element index="1" value="1"/>
        <Element index="2" value="1"/>
        <Domain name="range" id="7121.SecondaryRadialAxesColor.range"/>
      </Property>
      <Property name="SmallestVisiblePolarAngle" id="7121.SmallestVisiblePolarAngle" number_of_elements="1">
        <Element index="0" value="0.5"/>
        <Domain name="range" id="7121.SmallestVisiblePolarAngle.range"/>
      </Property>
      <Property name="TickLocation" id="7121.TickLocation" number_of_elements="1">
        <Element index="0" value="2"/>
        <Domain name="enum" id="7121.TickLocation.enum">
          <Entry value="0" text="Inside"/>
          <Entry value="1" text="Outside"/>
          <Entry value="2" text="Both"/>
        </Domain>
      </Property>
      <Property name="Use2DMode" id="7121.Use2DMode" number_of_elements="1">
        <Element index="0" value="0"/>
        <Domain name="bool" id="7121.Use2DMode.bool"/>
      </Property>
      <Property name="UseLogAxis" id="7121.UseLogAxis" number_of_elements="1">
        <Element index="0" value="0"/>
        <Domain name="bool" id="7121.UseLogAxis.bool"/>
      </Property>
      <Property name="ViewAngleLODThreshold" id="7121.ViewAngleLODThreshold" number_of_elements="1">
        <Element index="0" value="0.7"/>
        <Domain name="range" id="7121.ViewAngleLODThreshold.range"/>
      </Property>
      <Property name="Visibility" id="7121.Visibility" number_of_elements="1">
        <Element index="0" value="0"/>
        <Domain name="bool" id="7121.Visibility.bool"/>
      </Property>
      <Property name="LastRadialAxisTextBold" id="7121.LastRadialAxisTextBold" number_of_elements="1">
        <Element index="0" value="0"/>
        <Domain name="bool" id="7121.LastRadialAxisTextBold.bool"/>
      </Property>
      <Property name="LastRadialAxisTextColor" id="7121.LastRadialAxisTextColor" number_of_elements="3">
        <Element index="0" value="0"/>
        <Element index="1" value="0"/>
        <Element index="2" value="0"/>
        <Domain name="range" id="7121.LastRadialAxisTextColor.range"/>
      </Property>
      <Property name="LastRadialAxisTextFontFamily" id="7121.LastRadialAxisTextFontFamily" number_of_elements="1">
        <Element index="0" value="0"/>
        <Domain name="enum" id="7121.LastRadialAxisTextFontFamily.enum">
          <Entry value="0" text="Arial"/>
          <Entry value="1" text="Courier"/>
          <Entry value="2" text="Times"/>
        </Domain>
      </Property>
      <Property name="LastRadialAxisTextFontSize" id="7121.LastRadialAxisTextFontSize" number_of_elements="1">
        <Element index="0" value="12"/>
        <Domain name="range" id="7121.LastRadialAxisTextFontSize.range"/>
      </Property>
      <Property name="LastRadialAxisTextItalic" id="7121.LastRadialAxisTextItalic" number_of_elements="1">
        <Element index="0" value="0"/>
        <Domain name="bool" id="7121.LastRadialAxisTextItalic.bool"/>
      </Property>
      <Property name="LastRadialAxisTextOpacity" id="7121.LastRadialAxisTextOpacity" number_of_elements="1">
        <Element index="0" value="1"/>
        <Domain name="range" id="7121.LastRadialAxisTextOpacity.range"/>
      </Property>
      <Property name="LastRadialAxisTextShadow" id="7121.LastRadialAxisTextShadow" number_of_elements="1">
        <Element index="0" value="0"/>
        <Domain name="bool" id="7121.LastRadialAxisTextShadow.bool"/>
      </Property>
      <Property name="PolarAxisLabelBold" id="7121.PolarAxisLabelBold" number_of_elements="1">
        <Element index="0" value="0"/>
        <Domain name="bool" id="7121.PolarAxisLabelBold.bool"/>
      </Property>
      <Property name="PolarAxisLabelColor" id="7121.PolarAxisLabelColor" number_of_elements="3">
        <Element index="0" value="0"/>
        <Element index="1" value="0"/>
        <Element index="2" value="0"/>
        <Domain name="range" id="7121.PolarAxisLabelColor.range"/>
      </Property>
      <Property name="PolarAxisLabelFontFamily" id="7121.PolarAxisLabelFontFamily" number_of_elements="1">
        <Element index="0" value="0"/>
        <Domain name="enum" id="7121.PolarAxisLabelFontFamily.enum">
          <Entry value="0" text="Arial"/>
          <Entry value="1" text="Courier"/>
          <Entry value="2" text="Times"/>
        </Domain>
      </Property>
      <Property name="PolarAxisLabelFontSize" id="7121.PolarAxisLabelFontSize" number_of_elements="1">
        <Element index="0" value="12"/>
        <Domain name="range" id="7121.PolarAxisLabelFontSize.range"/>
      </Property>
      <Property name="PolarAxisLabelItalic" id="7121.PolarAxisLabelItalic" number_of_elements="1">
        <Element index="0" value="0"/>
        <Domain name="bool" id="7121.PolarAxisLabelItalic.bool"/>
      </Property>
      <Property name="PolarAxisLabelOpacity" id="7121.PolarAxisLabelOpacity" number_of_elements="1">
        <Element index="0" value="1"/>
        <Domain name="range" id="7121.PolarAxisLabelOpacity.range"/>
      </Property>
      <Property name="PolarAxisLabelShadow" id="7121.PolarAxisLabelShadow" number_of_elements="1">
        <Element index="0" value="0"/>
        <Domain name="bool" id="7121.PolarAxisLabelShadow.bool"/>
      </Property>
      <Property name="PolarAxisTitleBold" id="7121.PolarAxisTitleBold" number_of_elements="1">
        <Element index="0" value="0"/>
        <Domain name="bool" id="7121.PolarAxisTitleBold.bool"/>
      </Property>
      <Property name="PolarAxisTitleColor" id="7121.PolarAxisTitleColor" number_of_elements="3">
        <Element index="0" value="0"/>
        <Element index="1" value="0"/>
        <Element index="2" value="0"/>
        <Domain name="range" id="7121.PolarAxisTitleColor.range"/>
      </Property>
      <Property name="PolarAxisTitleFontFamily" id="7121.PolarAxisTitleFontFamily" number_of_elements="1">
        <Element index="0" value="0"/>
        <Domain name="enum" id="7121.PolarAxisTitleFontFamily.enum">
          <Entry value="0" text="Arial"/>
          <Entry value="1" text="Courier"/>
          <Entry value="2" text="Times"/>
        </Domain>
      </Property>
      <Property name="PolarAxisTitleFontSize" id="7121.PolarAxisTitleFontSize" number_of_elements="1">
        <Element index="0" value="12"/>
        <Domain name="range" id="7121.PolarAxisTitleFontSize.range"/>
      </Property>
      <Property name="PolarAxisTitleItalic" id="7121.PolarAxisTitleItalic" number_of_elements="1">
        <Element index="0" value="0"/>
        <Domain name="bool" id="7121.PolarAxisTitleItalic.bool"/>
      </Property>
      <Property name="PolarAxisTitleOpacity" id="7121.PolarAxisTitleOpacity" number_of_elements="1">
        <Element index="0" value="1"/>
        <Domain name="range" id="7121.PolarAxisTitleOpacity.range"/>
      </Property>
      <Property name="PolarAxisTitleShadow" id="7121.PolarAxisTitleShadow" number_of_elements="1">
        <Element index="0" value="0"/>
        <Domain name="bool" id="7121.PolarAxisTitleShadow.bool"/>
      </Property>
      <Property name="SecondaryRadialAxesTextBold" id="7121.SecondaryRadialAxesTextBold" number_of_elements="1">
        <Element index="0" value="0"/>
        <Domain name="bool" id="7121.SecondaryRadialAxesTextBold.bool"/>
      </Property>
      <Property name="SecondaryRadialAxesTextColor" id="7121.SecondaryRadialAxesTextColor" number_of_elements="3">
        <Element index="0" value="0"/>
        <Element index="1" value="0"/>
        <Element index="2" value="0"/>
        <Domain name="range" id="7121.SecondaryRadialAxesTextColor.range"/>
      </Property>
      <Property name="SecondaryRadialAxesTextFontFamily" id="7121.SecondaryRadialAxesTextFontFamily" number_of_elements="1">
        <Element index="0" value="0"/>
        <Domain name="enum" id="7121.SecondaryRadialAxesTextFontFamily.enum">
          <Entry value="0" text="Arial"/>
          <Entry value="1" text="Courier"/>
          <Entry value="2" text="Times"/>
        </Domain>
      </Property>
      <Property name="SecondaryRadialAxesTextFontSize" id="7121.SecondaryRadialAxesTextFontSize" number_of_elements="1">
        <Element index="0" value="12"/>
        <Domain name="range" id="7121.SecondaryRadialAxesTextFontSize.range"/>
      </Property>
      <Property name="SecondaryRadialAxesTextItalic" id="7121.SecondaryRadialAxesTextItalic" number_of_elements="1">
        <Element index="0" value="0"/>
        <Domain name="bool" id="7121.SecondaryRadialAxesTextItalic.bool"/>
      </Property>
      <Property name="SecondaryRadialAxesTextOpacity" id="7121.SecondaryRadialAxesTextOpacity" number_of_elements="1">
        <Element index="0" value="1"/>
        <Domain name="range" id="7121.SecondaryRadialAxesTextOpacity.range"/>
      </Property>
      <Property name="SecondaryRadialAxesTextShadow" id="7121.SecondaryRadialAxesTextShadow" number_of_elements="1">
        <Element index="0" value="0"/>
        <Domain name="bool" id="7121.SecondaryRadialAxesTextShadow.bool"/>
      </Property>
    </Proxy>
    <Proxy group="piecewise_functions" type="PiecewiseFunction" id="7243" servers="21">
      <Property name="AllowDuplicateScalars" id="7243.AllowDuplicateScalars" number_of_elements="1">
        <Element index="0" value="1"/>
        <Domain name="bool" id="7243.AllowDuplicateScalars.bool"/>
      </Property>
      <Property name="Points" id="7243.Points" number_of_elements="8">
        <Element index="0" value="0"/>
        <Element index="1" value="0"/>
        <Element index="2" value="0.5"/>
        <Element index="3" value="0"/>
        <Element index="4" value="1"/>
        <Element index="5" value="1"/>
        <Element index="6" value="0.5"/>
        <Element index="7" value="0"/>
      </Property>
      <Property name="ScalarRangeInitialized" id="7243.ScalarRangeInitialized" number_of_elements="1">
        <Element index="0" value="0"/>
        <Domain name="bool" id="7243.ScalarRangeInitialized.bool"/>
      </Property>
    </Proxy>
    <Proxy group="representations" type="GeometryRepresentation" id="6841" servers="21">
      <Property name="DataAxesGrid" id="6841.DataAxesGrid" number_of_elements="1">
        <Proxy value="6658"/>
        <Domain name="proxy_list" id="6841.DataAxesGrid.proxy_list">
          <Proxy value="6658"/>
        </Domain>
      </Property>
      <Property name="Input" id="6841.Input" number_of_elements="1">
        <Proxy value="6632" output_port="0"/>
        <Domain name="input_array_cell" id="6841.Input.input_array_cell"/>
        <Domain name="input_array_point" id="6841.Input.input_array_point"/>
        <Domain name="input_type" id="6841.Input.input_type"/>
      </Property>
      <Property name="PolarAxes" id="6841.PolarAxes" number_of_elements="1">
        <Proxy value="6673"/>
        <Domain name="proxy_list" id="6841.PolarAxes.proxy_list">
          <Proxy value="6673"/>
        </Domain>
      </Property>
      <Property name="Representation" id="6841.Representation" number_of_elements="1">
        <Element index="0" value="Surface"/>
        <Domain name="list" id="6841.Representation.list">
          <String text="3D Glyphs"/>
          <String text="Outline"/>
          <String text="Point Gaussian"/>
          <String text="Points"/>
          <String text="Surface"/>
          <String text="Surface With Edges"/>
          <String text="Wireframe"/>
        </Domain>
      </Property>
      <Property name="RepresentationTypesInfo" id="6841.RepresentationTypesInfo" number_of_elements="7">
        <Element index="0" value="3D Glyphs"/>
        <Element index="1" value="Outline"/>
        <Element index="2" value="Point Gaussian"/>
        <Element index="3" value="Points"/>
        <Element index="4" value="Surface"/>
        <Element index="5" value="Surface With Edges"/>
        <Element index="6" value="Wireframe"/>
      </Property>
      <Property name="SelectionCellFieldDataArrayName" id="6841.SelectionCellFieldDataArrayName" number_of_elements="1">
        <Element index="0" value="Stress_Mises_atrium"/>
        <Domain name="array_list" id="6841.SelectionCellFieldDataArrayName.array_list">
          <String text="Strain_E_atrium"/>
          <String text="Strain_E_average"/>
          <String text="Strain_E_ventricle"/>
          <String text="Stress_Mises_atrium"/>
          <String text="Stress_Mises_average"/>
          <String text="Stress_Mises_ventricle"/>
        </Domain>
      </Property>
      <Property name="SelectionPointFieldDataArrayName" id="6841.SelectionPointFieldDataArrayName" number_of_elements="1">
        <Element index="0" value="vtkOriginalPointIds"/>
        <Domain name="array_list" id="6841.SelectionPointFieldDataArrayName.array_list"/>
      </Property>
      <Property name="SelectionVisibility" id="6841.SelectionVisibility" number_of_elements="1">
        <Element index="0" value="1"/>
        <Domain name="bool" id="6841.SelectionVisibility.bool"/>
      </Property>
      <Property name="Visibility" id="6841.Visibility" number_of_elements="1">
        <Element index="0" value="1"/>
        <Domain name="bool" id="6841.Visibility.bool"/>
      </Property>
      <Property name="Ambient" id="6841.Ambient" number_of_elements="1">
        <Element index="0" value="0"/>
        <Domain name="range" id="6841.Ambient.range"/>
      </Property>
      <Property name="AmbientColor" id="6841.AmbientColor" number_of_elements="3">
        <Element index="0" value="0"/>
        <Element index="1" value="0"/>
        <Element index="2" value="0"/>
        <Domain name="range" id="6841.AmbientColor.range"/>
      </Property>
      <Property name="BackfaceAmbientColor" id="6841.BackfaceAmbientColor" number_of_elements="3">
        <Element index="0" value="1"/>
        <Element index="1" value="1"/>
        <Element index="2" value="1"/>
        <Domain name="range" id="6841.BackfaceAmbientColor.range"/>
      </Property>
      <Property name="BackfaceDiffuseColor" id="6841.BackfaceDiffuseColor" number_of_elements="3">
        <Element index="0" value="1"/>
        <Element index="1" value="1"/>
        <Element index="2" value="1"/>
        <Domain name="range" id="6841.BackfaceDiffuseColor.range"/>
      </Property>
      <Property name="BackfaceOpacity" id="6841.BackfaceOpacity" number_of_elements="1">
        <Element index="0" value="1"/>
        <Domain name="range" id="6841.BackfaceOpacity.range"/>
      </Property>
      <Property name="BackfaceRepresentation" id="6841.BackfaceRepresentation" number_of_elements="1">
        <Element index="0" value="400"/>
        <Domain name="enum" id="6841.BackfaceRepresentation.enum">
          <Entry value="400" text="Follow Frontface"/>
          <Entry value="401" text="Cull Backface"/>
          <Entry value="402" text="Cull Frontface"/>
          <Entry value="0" text="Points"/>
          <Entry value="1" text="Wireframe"/>
          <Entry value="2" text="Surface"/>
          <Entry value="3" text="Surface With Edges"/>
        </Domain>
      </Property>
      <Property name="BlockColor" id="6841.BlockColor"/>
      <Property name="BlockColorsDistinctValues" id="6841.BlockColorsDistinctValues" number_of_elements="1">
        <Element index="0" value="12"/>
        <Domain name="range" id="6841.BlockColorsDistinctValues.range"/>
      </Property>
      <Property name="BlockOpacity" id="6841.BlockOpacity"/>
      <Property name="BlockVisibility" id="6841.BlockVisibility"/>
      <Property name="Color" id="6841.Color" number_of_elements="3">
        <Element index="0" value="0"/>
        <Element index="1" value="0"/>
        <Element index="2" value="0"/>
        <Domain name="range" id="6841.Color.range"/>
      </Property>
      <Property name="ColorArrayName" id="6841.ColorArrayName" number_of_elements="5">
        <Element index="0" value=""/>
        <Element index="1" value=""/>
        <Element index="2" value=""/>
        <Element index="3" value="0"/>
        <Element index="4" value=""/>
        <Domain name="array_list" id="6841.ColorArrayName.array_list">
          <String text="Strain_E_atrium"/>
          <String text="Strain_E_average"/>
          <String text="Strain_E_ventricle"/>
          <String text="Stress_Mises_atrium"/>
          <String text="Stress_Mises_average"/>
          <String text="Stress_Mises_ventricle"/>
        </Domain>
        <Domain name="field_list" id="6841.ColorArrayName.field_list">
          <Entry value="0" text="Point Data"/>
          <Entry value="1" text="Cell Data"/>
          <Entry value="2" text="Field Data"/>
          <Entry value="4" text="Vertex Data"/>
          <Entry value="5" text="Edge Data"/>
          <Entry value="6" text="Row Data"/>
        </Domain>
      </Property>
      <Property name="CustomShader" id="6841.CustomShader" number_of_elements="1">
        <Element index="0" value=""/>
      </Property>
      <Property name="Diffuse" id="6841.Diffuse" number_of_elements="1">
        <Element index="0" value="1"/>
        <Domain name="range" id="6841.Diffuse.range"/>
      </Property>
      <Property name="DiffuseColor" id="6841.DiffuseColor" number_of_elements="3">
        <Element index="0" value="0"/>
        <Element index="1" value="0"/>
        <Element index="2" value="0"/>
        <Domain name="range" id="6841.DiffuseColor.range"/>
      </Property>
      <Property name="EdgeColor" id="6841.EdgeColor" number_of_elements="3">
        <Element index="0" value="0"/>
        <Element index="1" value="0"/>
        <Element index="2" value="0.5"/>
        <Domain name="range" id="6841.EdgeColor.range"/>
      </Property>
      <Property name="Emissive" id="6841.Emissive" number_of_elements="1">
        <Element index="0" value="0"/>
        <Domain name="bool" id="6841.Emissive.bool"/>
      </Property>
      <Property name="GaussianRadius" id="6841.GaussianRadius" number_of_elements="1">
        <Element index="0" value="0.77032356262207"/>
        <Domain name="range" id="6841.GaussianRadius.range"/>
      </Property>
      <Property name="GlyphTableIndexArray" id="6841.GlyphTableIndexArray" number_of_elements="1">
        <Element index="0" value="Stress_Mises_atrium"/>
        <Domain name="array_list" id="6841.GlyphTableIndexArray.array_list">
          <String text="None"/>
          <String text="Strain_E_atrium"/>
          <String text="Strain_E_average"/>
          <String text="Strain_E_ventricle"/>
          <String text="Stress_Mises_atrium"/>
          <String text="Stress_Mises_average"/>
          <String text="Stress_Mises_ventricle"/>
        </Domain>
      </Property>
      <Property name="GlyphType" id="6841.GlyphType" number_of_elements="1">
        <Proxy value="6684" output_port="0"/>
        <Domain name="input_type" id="6841.GlyphType.input_type"/>
        <Domain name="proxy_list" id="6841.GlyphType.proxy_list">
          <Proxy value="6684"/>
          <Proxy value="6695"/>
          <Proxy value="6706"/>
          <Proxy value="6717"/>
          <Proxy value="6728"/>
          <Proxy value="6739"/>
          <Proxy value="6750"/>
          <Proxy value="6761"/>
        </Domain>
      </Property>
      <Property name="InterpolateScalarsBeforeMapping" id="6841.InterpolateScalarsBeforeMapping" number_of_elements="1">
        <Element index="0" value="1"/>
        <Domain name="bool" id="6841.InterpolateScalarsBeforeMapping.bool"/>
      </Property>
      <Property name="Interpolation" id="6841.Interpolation" number_of_elements="1">
        <Element index="0" value="1"/>
        <Domain name="enum" id="6841.Interpolation.enum">
          <Entry value="0" text="Flat"/>
          <Entry value="1" text="Gouraud"/>
        </Domain>
      </Property>
      <Property name="LineWidth" id="6841.LineWidth" number_of_elements="1">
        <Element index="0" value="6"/>
        <Domain name="range" id="6841.LineWidth.range"/>
      </Property>
      <Property name="LookupTable" id="6841.LookupTable">
        <Domain name="groups" id="6841.LookupTable.groups"/>
      </Property>
      <Property name="MapScalars" id="6841.MapScalars" number_of_elements="1">
        <Element index="0" value="1"/>
        <Domain name="bool" id="6841.MapScalars.bool"/>
      </Property>
      <Property name="Masking" id="6841.Masking" number_of_elements="1">
        <Element index="0" value="0"/>
        <Domain name="bool" id="6841.Masking.bool"/>
      </Property>
      <Property name="MeshVisibility" id="6841.MeshVisibility" number_of_elements="1">
        <Element index="0" value="0"/>
        <Domain name="bool" id="6841.MeshVisibility.bool"/>
      </Property>
      <Property name="NonlinearSubdivisionLevel" id="6841.NonlinearSubdivisionLevel" number_of_elements="1">
        <Element index="0" value="1"/>
        <Domain name="range" id="6841.NonlinearSubdivisionLevel.range"/>
      </Property>
      <Property name="OSPRayScaleArray" id="6841.OSPRayScaleArray" number_of_elements="1">
        <Element index="0" value="Stress_Mises_atrium"/>
        <Domain name="array_list" id="6841.OSPRayScaleArray.array_list">
          <String text="Strain_E_atrium"/>
          <String text="Strain_E_average"/>
          <String text="Strain_E_ventricle"/>
          <String text="Stress_Mises_atrium"/>
          <String text="Stress_Mises_average"/>
          <String text="Stress_Mises_ventricle"/>
        </Domain>
      </Property>
      <Property name="OSPRayScaleFunction" id="6841.OSPRayScaleFunction" number_of_elements="1">
        <Proxy value="6829"/>
        <Domain name="groups" id="6841.OSPRayScaleFunction.groups"/>
        <Domain name="proxy_list" id="6841.OSPRayScaleFunction.proxy_list">
          <Proxy value="6829"/>
        </Domain>
      </Property>
      <Property name="OSPRayUseScaleArray" id="6841.OSPRayUseScaleArray" number_of_elements="1">
        <Element index="0" value="0"/>
        <Domain name="bool" id="6841.OSPRayUseScaleArray.bool"/>
      </Property>
      <Property name="Opacity" id="6841.Opacity" number_of_elements="1">
        <Element index="0" value="1"/>
        <Domain name="range" id="6841.Opacity.range"/>
      </Property>
      <Property name="OpacityArray" id="6841.OpacityArray" number_of_elements="5">
        <Element index="0" value=""/>
        <Element index="1" value=""/>
        <Element index="2" value=""/>
        <Element index="3" value=""/>
        <Element index="4" value=""/>
        <Domain name="array_list" id="6841.OpacityArray.array_list"/>
      </Property>
      <Property name="OpacityByArray" id="6841.OpacityByArray" number_of_elements="1">
        <Element index="0" value="0"/>
        <Domain name="bool" id="6841.OpacityByArray.bool"/>
      </Property>
      <Property name="OpacityTransferFunction" id="6841.OpacityTransferFunction" number_of_elements="1">
        <Proxy value="6794"/>
        <Domain name="groups" id="6841.OpacityTransferFunction.groups"/>
        <Domain name="proxy_list" id="6841.OpacityTransferFunction.proxy_list">
          <Proxy value="6794"/>
        </Domain>
      </Property>
      <Property name="Orient" id="6841.Orient" number_of_elements="1">
        <Element index="0" value="0"/>
        <Domain name="bool" id="6841.Orient.bool"/>
      </Property>
      <Property name="Orientation" id="6841.Orientation" number_of_elements="3">
        <Element index="0" value="0"/>
        <Element index="1" value="0"/>
        <Element index="2" value="0"/>
        <Domain name="range" id="6841.Orientation.range"/>
      </Property>
      <Property name="OrientationMode" id="6841.OrientationMode" number_of_elements="1">
        <Element index="0" value="0"/>
        <Domain name="enum" id="6841.OrientationMode.enum">
          <Entry value="0" text="Direction"/>
          <Entry value="1" text="Rotation"/>
        </Domain>
      </Property>
      <Property name="Origin" id="6841.Origin" number_of_elements="3">
        <Element index="0" value="0"/>
        <Element index="1" value="0"/>
        <Element index="2" value="0"/>
        <Domain name="range" id="6841.Origin.range"/>
      </Property>
      <Property name="Pickable" id="6841.Pickable" number_of_elements="1">
        <Element index="0" value="1"/>
        <Domain name="bool" id="6841.Pickable.bool"/>
      </Property>
      <Property name="PointSize" id="6841.PointSize" number_of_elements="1">
        <Element index="0" value="2"/>
        <Domain name="range" id="6841.PointSize.range"/>
      </Property>
      <Property name="Position" id="6841.Position" number_of_elements="3">
        <Element index="0" value="0"/>
        <Element index="1" value="0"/>
        <Element index="2" value="0"/>
        <Domain name="range" id="6841.Position.range"/>
      </Property>
      <Property name="Scale" id="6841.Scale" number_of_elements="3">
        <Element index="0" value="1"/>
        <Element index="1" value="1"/>
        <Element index="2" value="1"/>
        <Domain name="range" id="6841.Scale.range"/>
      </Property>
      <Property name="ScaleByArray" id="6841.ScaleByArray" number_of_elements="1">
        <Element index="0" value="0"/>
        <Domain name="bool" id="6841.ScaleByArray.bool"/>
      </Property>
      <Property name="ScaleFactor" id="6841.ScaleFactor" number_of_elements="1">
        <Element index="0" value="1.54064712524414"/>
        <Domain name="bounds" id="6841.ScaleFactor.bounds"/>
        <Domain name="scalar_range" id="6841.ScaleFactor.scalar_range"/>
        <Domain name="vector_range" id="6841.ScaleFactor.vector_range"/>
      </Property>
      <Property name="ScaleMode" id="6841.ScaleMode" number_of_elements="1">
        <Element index="0" value="0"/>
        <Domain name="enum" id="6841.ScaleMode.enum">
          <Entry value="0" text="No Data Scaling Off"/>
          <Entry value="1" text="Magnitude"/>
          <Entry value="2" text="Vector Components"/>
        </Domain>
      </Property>
      <Property name="ScaleTransferFunction" id="6841.ScaleTransferFunction" number_of_elements="1">
        <Proxy value="6795"/>
        <Domain name="groups" id="6841.ScaleTransferFunction.groups"/>
        <Domain name="proxy_list" id="6841.ScaleTransferFunction.proxy_list">
          <Proxy value="6795"/>
        </Domain>
      </Property>
      <Property name="Scaling" id="6841.Scaling" number_of_elements="1">
        <Element index="0" value="0"/>
        <Domain name="bool" id="6841.Scaling.bool"/>
      </Property>
      <Property name="SelectMaskArray" id="6841.SelectMaskArray" number_of_elements="1">
        <Element index="0" value=""/>
      </Property>
      <Property name="SelectOrientationVectors" id="6841.SelectOrientationVectors" number_of_elements="1">
        <Element index="0" value="None"/>
        <Domain name="array_list" id="6841.SelectOrientationVectors.array_list">
          <String text="None"/>
          <String text="Strain_E_atrium"/>
          <String text="Strain_E_average"/>
          <String text="Strain_E_ventricle"/>
          <String text="Stress_Mises_atrium"/>
          <String text="Stress_Mises_average"/>
          <String text="Stress_Mises_ventricle"/>
        </Domain>
      </Property>
      <Property name="SelectScaleArray" id="6841.SelectScaleArray" number_of_elements="1">
        <Element index="0" value="Stress_Mises_atrium"/>
        <Domain name="array_list" id="6841.SelectScaleArray.array_list">
          <String text="None"/>
          <String text="Strain_E_atrium"/>
          <String text="Strain_E_average"/>
          <String text="Strain_E_ventricle"/>
          <String text="Stress_Mises_atrium"/>
          <String text="Stress_Mises_average"/>
          <String text="Stress_Mises_ventricle"/>
        </Domain>
      </Property>
      <Property name="SelectionCellLabelBold" id="6841.SelectionCellLabelBold" number_of_elements="1">
        <Element index="0" value="0"/>
        <Domain name="bool" id="6841.SelectionCellLabelBold.bool"/>
      </Property>
      <Property name="SelectionCellLabelColor" id="6841.SelectionCellLabelColor" number_of_elements="3">
        <Element index="0" value="0"/>
        <Element index="1" value="1"/>
        <Element index="2" value="0"/>
        <Domain name="range" id="6841.SelectionCellLabelColor.range"/>
      </Property>
      <Property name="SelectionCellLabelFontFamily" id="6841.SelectionCellLabelFontFamily" number_of_elements="1">
        <Element index="0" value="0"/>
        <Domain name="enum" id="6841.SelectionCellLabelFontFamily.enum">
          <Entry value="0" text="Arial"/>
          <Entry value="1" text="Courier"/>
          <Entry value="2" text="Times"/>
        </Domain>
      </Property>
      <Property name="SelectionCellLabelFontSize" id="6841.SelectionCellLabelFontSize" number_of_elements="1">
        <Element index="0" value="18"/>
        <Domain name="range" id="6841.SelectionCellLabelFontSize.range"/>
      </Property>
      <Property name="SelectionCellLabelFormat" id="6841.SelectionCellLabelFormat" number_of_elements="1">
        <Element index="0" value=""/>
      </Property>
      <Property name="SelectionCellLabelItalic" id="6841.SelectionCellLabelItalic" number_of_elements="1">
        <Element index="0" value="0"/>
        <Domain name="bool" id="6841.SelectionCellLabelItalic.bool"/>
      </Property>
      <Property name="SelectionCellLabelJustification" id="6841.SelectionCellLabelJustification" number_of_elements="1">
        <Element index="0" value="0"/>
        <Domain name="enum" id="6841.SelectionCellLabelJustification.enum">
          <Entry value="0" text="Left"/>
          <Entry value="1" text="Center"/>
          <Entry value="2" text="Right"/>
        </Domain>
      </Property>
      <Property name="SelectionCellLabelOpacity" id="6841.SelectionCellLabelOpacity" number_of_elements="1">
        <Element index="0" value="1"/>
        <Domain name="range" id="6841.SelectionCellLabelOpacity.range"/>
      </Property>
      <Property name="SelectionCellLabelShadow" id="6841.SelectionCellLabelShadow" number_of_elements="1">
        <Element index="0" value="0"/>
        <Domain name="bool" id="6841.SelectionCellLabelShadow.bool"/>
      </Property>
      <Property name="SelectionCellLabelVisibility" id="6841.SelectionCellLabelVisibility" number_of_elements="1">
        <Element index="0" value="0"/>
        <Domain name="bool" id="6841.SelectionCellLabelVisibility.bool"/>
      </Property>
      <Property name="SelectionColor" id="6841.SelectionColor" number_of_elements="3">
        <Element index="0" value="1"/>
        <Element index="1" value="0"/>
        <Element index="2" value="1"/>
        <Domain name="range" id="6841.SelectionColor.range"/>
      </Property>
      <Property name="SelectionLineWidth" id="6841.SelectionLineWidth" number_of_elements="1">
        <Element index="0" value="2"/>
        <Domain name="range" id="6841.SelectionLineWidth.range"/>
      </Property>
      <Property name="SelectionMaximumNumberOfLabels" id="6841.SelectionMaximumNumberOfLabels" number_of_elements="1">
        <Element index="0" value="100"/>
        <Domain name="range" id="6841.SelectionMaximumNumberOfLabels.range"/>
      </Property>
      <Property name="SelectionOpacity" id="6841.SelectionOpacity" number_of_elements="1">
        <Element index="0" value="1"/>
        <Domain name="range" id="6841.SelectionOpacity.range"/>
      </Property>
      <Property name="SelectionPointLabelBold" id="6841.SelectionPointLabelBold" number_of_elements="1">
        <Element index="0" value="0"/>
        <Domain name="bool" id="6841.SelectionPointLabelBold.bool"/>
      </Property>
      <Property name="SelectionPointLabelColor" id="6841.SelectionPointLabelColor" number_of_elements="3">
        <Element index="0" value="1"/>
        <Element index="1" value="1"/>
        <Element index="2" value="0"/>
        <Domain name="range" id="6841.SelectionPointLabelColor.range"/>
      </Property>
      <Property name="SelectionPointLabelFontFamily" id="6841.SelectionPointLabelFontFamily" number_of_elements="1">
        <Element index="0" value="0"/>
        <Domain name="enum" id="6841.SelectionPointLabelFontFamily.enum">
          <Entry value="0" text="Arial"/>
          <Entry value="1" text="Courier"/>
          <Entry value="2" text="Times"/>
        </Domain>
      </Property>
      <Property name="SelectionPointLabelFontSize" id="6841.SelectionPointLabelFontSize" number_of_elements="1">
        <Element index="0" value="18"/>
        <Domain name="range" id="6841.SelectionPointLabelFontSize.range"/>
      </Property>
      <Property name="SelectionPointLabelFormat" id="6841.SelectionPointLabelFormat" number_of_elements="1">
        <Element index="0" value=""/>
      </Property>
      <Property name="SelectionPointLabelItalic" id="6841.SelectionPointLabelItalic" number_of_elements="1">
        <Element index="0" value="0"/>
        <Domain name="bool" id="6841.SelectionPointLabelItalic.bool"/>
      </Property>
      <Property name="SelectionPointLabelJustification" id="6841.SelectionPointLabelJustification" number_of_elements="1">
        <Element index="0" value="0"/>
        <Domain name="enum" id="6841.SelectionPointLabelJustification.enum">
          <Entry value="0" text="Left"/>
          <Entry value="1" text="Center"/>
          <Entry value="2" text="Right"/>
        </Domain>
      </Property>
      <Property name="SelectionPointLabelOpacity" id="6841.SelectionPointLabelOpacity" number_of_elements="1">
        <Element index="0" value="1"/>
        <Domain name="range" id="6841.SelectionPointLabelOpacity.range"/>
      </Property>
      <Property name="SelectionPointLabelShadow" id="6841.SelectionPointLabelShadow" number_of_elements="1">
        <Element index="0" value="0"/>
        <Domain name="bool" id="6841.SelectionPointLabelShadow.bool"/>
      </Property>
      <Property name="SelectionPointLabelVisibility" id="6841.SelectionPointLabelVisibility" number_of_elements="1">
        <Element index="0" value="0"/>
        <Domain name="bool" id="6841.SelectionPointLabelVisibility.bool"/>
      </Property>
      <Property name="SelectionPointSize" id="6841.SelectionPointSize" number_of_elements="1">
        <Element index="0" value="5"/>
        <Domain name="range" id="6841.SelectionPointSize.range"/>
      </Property>
      <Property name="SelectionRepresentation" id="6841.SelectionRepresentation" number_of_elements="1">
        <Element index="0" value="1"/>
        <Domain name="enum" id="6841.SelectionRepresentation.enum">
          <Entry value="0" text="Points"/>
          <Entry value="1" text="Wireframe"/>
          <Entry value="2" text="Surface"/>
        </Domain>
      </Property>
      <Property name="SelectionUseOutline" id="6841.SelectionUseOutline" number_of_elements="1">
        <Element index="0" value="0"/>
        <Domain name="bool" id="6841.SelectionUseOutline.bool"/>
      </Property>
      <Property name="SetScaleArray" id="6841.SetScaleArray" number_of_elements="5">
        <Element index="0" value=""/>
        <Element index="1" value=""/>
        <Element index="2" value=""/>
        <Element index="3" value=""/>
        <Element index="4" value=""/>
        <Domain name="array_list" id="6841.SetScaleArray.array_list"/>
      </Property>
      <Property name="ShaderPreset" id="6841.ShaderPreset" number_of_elements="1">
        <Element index="0" value="1"/>
        <Domain name="enum" id="6841.ShaderPreset.enum">
          <Entry value="0" text="Gaussian Blur (Default)"/>
          <Entry value="1" text="Sphere"/>
          <Entry value="2" text="Black-edged circle"/>
          <Entry value="3" text="Plain circle"/>
          <Entry value="4" text="Triangle"/>
          <Entry value="5" text="Square Outline"/>
        </Domain>
      </Property>
      <Property name="Specular" id="6841.Specular" number_of_elements="1">
        <Element index="0" value="0"/>
        <Domain name="range" id="6841.Specular.range"/>
      </Property>
      <Property name="SpecularColor" id="6841.SpecularColor" number_of_elements="3">
        <Element index="0" value="1"/>
        <Element index="1" value="1"/>
        <Element index="2" value="1"/>
        <Domain name="range" id="6841.SpecularColor.range"/>
      </Property>
      <Property name="SpecularPower" id="6841.SpecularPower" number_of_elements="1">
        <Element index="0" value="100"/>
        <Domain name="range" id="6841.SpecularPower.range"/>
      </Property>
      <Property name="StaticMode" id="6841.StaticMode" number_of_elements="1">
        <Element index="0" value="0"/>
        <Domain name="bool" id="6841.StaticMode.bool"/>
      </Property>
      <Property name="SuppressLOD" id="6841.SuppressLOD" number_of_elements="1">
        <Element index="0" value="0"/>
        <Domain name="bool" id="6841.SuppressLOD.bool"/>
      </Property>
      <Property name="Texture" id="6841.Texture">
        <Domain name="groups" id="6841.Texture.groups"/>
      </Property>
      <Property name="Triangulate" id="6841.Triangulate" number_of_elements="1">
        <Element index="0" value="0"/>
        <Domain name="bool" id="6841.Triangulate.bool"/>
      </Property>
      <Property name="UseCompositeGlyphTable" id="6841.UseCompositeGlyphTable" number_of_elements="1">
        <Element index="0" value="0"/>
        <Domain name="bool" id="6841.UseCompositeGlyphTable.bool"/>
      </Property>
      <Property name="UseDataPartitions" id="6841.UseDataPartitions" number_of_elements="1">
        <Element index="0" value="0"/>
        <Domain name="bool" id="6841.UseDataPartitions.bool"/>
      </Property>
      <Property name="UseGlyphTable" id="6841.UseGlyphTable" number_of_elements="1">
        <Element index="0" value="0"/>
        <Domain name="bool" id="6841.UseGlyphTable.bool"/>
      </Property>
      <Property name="UserTransform" id="6841.UserTransform" number_of_elements="16">
        <Element index="0" value="1"/>
        <Element index="1" value="0"/>
        <Element index="2" value="0"/>
        <Element index="3" value="0"/>
        <Element index="4" value="0"/>
        <Element index="5" value="1"/>
        <Element index="6" value="0"/>
        <Element index="7" value="0"/>
        <Element index="8" value="0"/>
        <Element index="9" value="0"/>
        <Element index="10" value="1"/>
        <Element index="11" value="0"/>
        <Element index="12" value="0"/>
        <Element index="13" value="0"/>
        <Element index="14" value="0"/>
        <Element index="15" value="1"/>
      </Property>
    </Proxy>
    <Proxy group="representations" type="GeometryRepresentation" id="7065" servers="21">
      <Property name="DataAxesGrid" id="7065.DataAxesGrid" number_of_elements="1">
        <Proxy value="6882"/>
        <Domain name="proxy_list" id="7065.DataAxesGrid.proxy_list">
          <Proxy value="6882"/>
        </Domain>
      </Property>
      <Property name="Input" id="7065.Input" number_of_elements="1">
        <Proxy value="6856" output_port="0"/>
        <Domain name="input_array_cell" id="7065.Input.input_array_cell"/>
        <Domain name="input_array_point" id="7065.Input.input_array_point"/>
        <Domain name="input_type" id="7065.Input.input_type"/>
      </Property>
      <Property name="PolarAxes" id="7065.PolarAxes" number_of_elements="1">
        <Proxy value="6897"/>
        <Domain name="proxy_list" id="7065.PolarAxes.proxy_list">
          <Proxy value="6897"/>
        </Domain>
      </Property>
      <Property name="Representation" id="7065.Representation" number_of_elements="1">
        <Element index="0" value="Surface"/>
        <Domain name="list" id="7065.Representation.list">
          <String text="3D Glyphs"/>
          <String text="Outline"/>
          <String text="Point Gaussian"/>
          <String text="Points"/>
          <String text="Surface"/>
          <String text="Surface With Edges"/>
          <String text="Wireframe"/>
        </Domain>
      </Property>
      <Property name="RepresentationTypesInfo" id="7065.RepresentationTypesInfo" number_of_elements="7">
        <Element index="0" value="3D Glyphs"/>
        <Element index="1" value="Outline"/>
        <Element index="2" value="Point Gaussian"/>
        <Element index="3" value="Points"/>
        <Element index="4" value="Surface"/>
        <Element index="5" value="Surface With Edges"/>
        <Element index="6" value="Wireframe"/>
      </Property>
      <Property name="SelectionCellFieldDataArrayName" id="7065.SelectionCellFieldDataArrayName" number_of_elements="1">
        <Element index="0" value="Stress_Mises_atrium"/>
        <Domain name="array_list" id="7065.SelectionCellFieldDataArrayName.array_list">
          <String text="Strain_E_atrium"/>
          <String text="Strain_E_average"/>
          <String text="Strain_E_ventricle"/>
          <String text="Stress_Mises_atrium"/>
          <String text="Stress_Mises_average"/>
          <String text="Stress_Mises_ventricle"/>
        </Domain>
      </Property>
      <Property name="SelectionPointFieldDataArrayName" id="7065.SelectionPointFieldDataArrayName" number_of_elements="1">
        <Element index="0" value="vtkOriginalPointIds"/>
        <Domain name="array_list" id="7065.SelectionPointFieldDataArrayName.array_list"/>
      </Property>
      <Property name="SelectionVisibility" id="7065.SelectionVisibility" number_of_elements="1">
        <Element index="0" value="1"/>
        <Domain name="bool" id="7065.SelectionVisibility.bool"/>
      </Property>
      <Property name="Visibility" id="7065.Visibility" number_of_elements="1">
        <Element index="0" value="1"/>
        <Domain name="bool" id="7065.Visibility.bool"/>
      </Property>
      <Property name="Ambient" id="7065.Ambient" number_of_elements="1">
        <Element index="0" value="0"/>
        <Domain name="range" id="7065.Ambient.range"/>
      </Property>
      <Property name="AmbientColor" id="7065.AmbientColor" number_of_elements="3">
        <Element index="0" value="0"/>
        <Element index="1" value="0"/>
        <Element index="2" value="0"/>
        <Domain name="range" id="7065.AmbientColor.range"/>
      </Property>
      <Property name="BackfaceAmbientColor" id="7065.BackfaceAmbientColor" number_of_elements="3">
        <Element index="0" value="1"/>
        <Element index="1" value="1"/>
        <Element index="2" value="1"/>
        <Domain name="range" id="7065.BackfaceAmbientColor.range"/>
      </Property>
      <Property name="BackfaceDiffuseColor" id="7065.BackfaceDiffuseColor" number_of_elements="3">
        <Element index="0" value="1"/>
        <Element index="1" value="1"/>
        <Element index="2" value="1"/>
        <Domain name="range" id="7065.BackfaceDiffuseColor.range"/>
      </Property>
      <Property name="BackfaceOpacity" id="7065.BackfaceOpacity" number_of_elements="1">
        <Element index="0" value="1"/>
        <Domain name="range" id="7065.BackfaceOpacity.range"/>
      </Property>
      <Property name="BackfaceRepresentation" id="7065.BackfaceRepresentation" number_of_elements="1">
        <Element index="0" value="400"/>
        <Domain name="enum" id="7065.BackfaceRepresentation.enum">
          <Entry value="400" text="Follow Frontface"/>
          <Entry value="401" text="Cull Backface"/>
          <Entry value="402" text="Cull Frontface"/>
          <Entry value="0" text="Points"/>
          <Entry value="1" text="Wireframe"/>
          <Entry value="2" text="Surface"/>
          <Entry value="3" text="Surface With Edges"/>
        </Domain>
      </Property>
      <Property name="BlockColor" id="7065.BlockColor"/>
      <Property name="BlockColorsDistinctValues" id="7065.BlockColorsDistinctValues" number_of_elements="1">
        <Element index="0" value="12"/>
        <Domain name="range" id="7065.BlockColorsDistinctValues.range"/>
      </Property>
      <Property name="BlockOpacity" id="7065.BlockOpacity"/>
      <Property name="BlockVisibility" id="7065.BlockVisibility"/>
      <Property name="Color" id="7065.Color" number_of_elements="3">
        <Element index="0" value="0"/>
        <Element index="1" value="0"/>
        <Element index="2" value="0"/>
        <Domain name="range" id="7065.Color.range"/>
      </Property>
      <Property name="ColorArrayName" id="7065.ColorArrayName" number_of_elements="5">
        <Element index="0" value=""/>
        <Element index="1" value=""/>
        <Element index="2" value=""/>
        <Element index="3" value="0"/>
        <Element index="4" value=""/>
        <Domain name="array_list" id="7065.ColorArrayName.array_list">
          <String text="Strain_E_atrium"/>
          <String text="Strain_E_average"/>
          <String text="Strain_E_ventricle"/>
          <String text="Stress_Mises_atrium"/>
          <String text="Stress_Mises_average"/>
          <String text="Stress_Mises_ventricle"/>
        </Domain>
        <Domain name="field_list" id="7065.ColorArrayName.field_list">
          <Entry value="0" text="Point Data"/>
          <Entry value="1" text="Cell Data"/>
          <Entry value="2" text="Field Data"/>
          <Entry value="4" text="Vertex Data"/>
          <Entry value="5" text="Edge Data"/>
          <Entry value="6" text="Row Data"/>
        </Domain>
      </Property>
      <Property name="CustomShader" id="7065.CustomShader" number_of_elements="1">
        <Element index="0" value=""/>
      </Property>
      <Property name="Diffuse" id="7065.Diffuse" number_of_elements="1">
        <Element index="0" value="1"/>
        <Domain name="range" id="7065.Diffuse.range"/>
      </Property>
      <Property name="DiffuseColor" id="7065.DiffuseColor" number_of_elements="3">
        <Element index="0" value="0"/>
        <Element index="1" value="0"/>
        <Element index="2" value="0"/>
        <Domain name="range" id="7065.DiffuseColor.range"/>
      </Property>
      <Property name="EdgeColor" id="7065.EdgeColor" number_of_elements="3">
        <Element index="0" value="0"/>
        <Element index="1" value="0"/>
        <Element index="2" value="0.5"/>
        <Domain name="range" id="7065.EdgeColor.range"/>
      </Property>
      <Property name="Emissive" id="7065.Emissive" number_of_elements="1">
        <Element index="0" value="0"/>
        <Domain name="bool" id="7065.Emissive.bool"/>
      </Property>
      <Property name="GaussianRadius" id="7065.GaussianRadius" number_of_elements="1">
        <Element index="0" value="0.77032356262207"/>
        <Domain name="range" id="7065.GaussianRadius.range"/>
      </Property>
      <Property name="GlyphTableIndexArray" id="7065.GlyphTableIndexArray" number_of_elements="1">
        <Element index="0" value="Stress_Mises_atrium"/>
        <Domain name="array_list" id="7065.GlyphTableIndexArray.array_list">
          <String text="None"/>
          <String text="Strain_E_atrium"/>
          <String text="Strain_E_average"/>
          <String text="Strain_E_ventricle"/>
          <String text="Stress_Mises_atrium"/>
          <String text="Stress_Mises_average"/>
          <String text="Stress_Mises_ventricle"/>
        </Domain>
      </Property>
      <Property name="GlyphType" id="7065.GlyphType" number_of_elements="1">
        <Proxy value="6908" output_port="0"/>
        <Domain name="input_type" id="7065.GlyphType.input_type"/>
        <Domain name="proxy_list" id="7065.GlyphType.proxy_list">
          <Proxy value="6908"/>
          <Proxy value="6919"/>
          <Proxy value="6930"/>
          <Proxy value="6941"/>
          <Proxy value="6952"/>
          <Proxy value="6963"/>
          <Proxy value="6974"/>
          <Proxy value="6985"/>
        </Domain>
      </Property>
      <Property name="InterpolateScalarsBeforeMapping" id="7065.InterpolateScalarsBeforeMapping" number_of_elements="1">
        <Element index="0" value="1"/>
        <Domain name="bool" id="7065.InterpolateScalarsBeforeMapping.bool"/>
      </Property>
      <Property name="Interpolation" id="7065.Interpolation" number_of_elements="1">
        <Element index="0" value="1"/>
        <Domain name="enum" id="7065.Interpolation.enum">
          <Entry value="0" text="Flat"/>
          <Entry value="1" text="Gouraud"/>
        </Domain>
      </Property>
      <Property name="LineWidth" id="7065.LineWidth" number_of_elements="1">
        <Element index="0" value="6"/>
        <Domain name="range" id="7065.LineWidth.range"/>
      </Property>
      <Property name="LookupTable" id="7065.LookupTable">
        <Domain name="groups" id="7065.LookupTable.groups"/>
      </Property>
      <Property name="MapScalars" id="7065.MapScalars" number_of_elements="1">
        <Element index="0" value="1"/>
        <Domain name="bool" id="7065.MapScalars.bool"/>
      </Property>
      <Property name="Masking" id="7065.Masking" number_of_elements="1">
        <Element index="0" value="0"/>
        <Domain name="bool" id="7065.Masking.bool"/>
      </Property>
      <Property name="MeshVisibility" id="7065.MeshVisibility" number_of_elements="1">
        <Element index="0" value="0"/>
        <Domain name="bool" id="7065.MeshVisibility.bool"/>
      </Property>
      <Property name="NonlinearSubdivisionLevel" id="7065.NonlinearSubdivisionLevel" number_of_elements="1">
        <Element index="0" value="1"/>
        <Domain name="range" id="7065.NonlinearSubdivisionLevel.range"/>
      </Property>
      <Property name="OSPRayScaleArray" id="7065.OSPRayScaleArray" number_of_elements="1">
        <Element index="0" value="Stress_Mises_atrium"/>
        <Domain name="array_list" id="7065.OSPRayScaleArray.array_list">
          <String text="Strain_E_atrium"/>
          <String text="Strain_E_average"/>
          <String text="Strain_E_ventricle"/>
          <String text="Stress_Mises_atrium"/>
          <String text="Stress_Mises_average"/>
          <String text="Stress_Mises_ventricle"/>
        </Domain>
      </Property>
      <Property name="OSPRayScaleFunction" id="7065.OSPRayScaleFunction" number_of_elements="1">
        <Proxy value="7053"/>
        <Domain name="groups" id="7065.OSPRayScaleFunction.groups"/>
        <Domain name="proxy_list" id="7065.OSPRayScaleFunction.proxy_list">
          <Proxy value="7053"/>
        </Domain>
      </Property>
      <Property name="OSPRayUseScaleArray" id="7065.OSPRayUseScaleArray" number_of_elements="1">
        <Element index="0" value="0"/>
        <Domain name="bool" id="7065.OSPRayUseScaleArray.bool"/>
      </Property>
      <Property name="Opacity" id="7065.Opacity" number_of_elements="1">
        <Element index="0" value="1"/>
        <Domain name="range" id="7065.Opacity.range"/>
      </Property>
      <Property name="OpacityArray" id="7065.OpacityArray" number_of_elements="5">
        <Element index="0" value=""/>
        <Element index="1" value=""/>
        <Element index="2" value=""/>
        <Element index="3" value=""/>
        <Element index="4" value=""/>
        <Domain name="array_list" id="7065.OpacityArray.array_list"/>
      </Property>
      <Property name="OpacityByArray" id="7065.OpacityByArray" number_of_elements="1">
        <Element index="0" value="0"/>
        <Domain name="bool" id="7065.OpacityByArray.bool"/>
      </Property>
      <Property name="OpacityTransferFunction" id="7065.OpacityTransferFunction" number_of_elements="1">
        <Proxy value="7018"/>
        <Domain name="groups" id="7065.OpacityTransferFunction.groups"/>
        <Domain name="proxy_list" id="7065.OpacityTransferFunction.proxy_list">
          <Proxy value="7018"/>
        </Domain>
      </Property>
      <Property name="Orient" id="7065.Orient" number_of_elements="1">
        <Element index="0" value="0"/>
        <Domain name="bool" id="7065.Orient.bool"/>
      </Property>
      <Property name="Orientation" id="7065.Orientation" number_of_elements="3">
        <Element index="0" value="0"/>
        <Element index="1" value="0"/>
        <Element index="2" value="0"/>
        <Domain name="range" id="7065.Orientation.range"/>
      </Property>
      <Property name="OrientationMode" id="7065.OrientationMode" number_of_elements="1">
        <Element index="0" value="0"/>
        <Domain name="enum" id="7065.OrientationMode.enum">
          <Entry value="0" text="Direction"/>
          <Entry value="1" text="Rotation"/>
        </Domain>
      </Property>
      <Property name="Origin" id="7065.Origin" number_of_elements="3">
        <Element index="0" value="0"/>
        <Element index="1" value="0"/>
        <Element index="2" value="0"/>
        <Domain name="range" id="7065.Origin.range"/>
      </Property>
      <Property name="Pickable" id="7065.Pickable" number_of_elements="1">
        <Element index="0" value="1"/>
        <Domain name="bool" id="7065.Pickable.bool"/>
      </Property>
      <Property name="PointSize" id="7065.PointSize" number_of_elements="1">
        <Element index="0" value="2"/>
        <Domain name="range" id="7065.PointSize.range"/>
      </Property>
      <Property name="Position" id="7065.Position" number_of_elements="3">
        <Element index="0" value="0"/>
        <Element index="1" value="0"/>
        <Element index="2" value="0"/>
        <Domain name="range" id="7065.Position.range"/>
      </Property>
      <Property name="Scale" id="7065.Scale" number_of_elements="3">
        <Element index="0" value="1"/>
        <Element index="1" value="1"/>
        <Element index="2" value="1"/>
        <Domain name="range" id="7065.Scale.range"/>
      </Property>
      <Property name="ScaleByArray" id="7065.ScaleByArray" number_of_elements="1">
        <Element index="0" value="0"/>
        <Domain name="bool" id="7065.ScaleByArray.bool"/>
      </Property>
      <Property name="ScaleFactor" id="7065.ScaleFactor" number_of_elements="1">
        <Element index="0" value="1.54064712524414"/>
        <Domain name="bounds" id="7065.ScaleFactor.bounds"/>
        <Domain name="scalar_range" id="7065.ScaleFactor.scalar_range"/>
        <Domain name="vector_range" id="7065.ScaleFactor.vector_range"/>
      </Property>
      <Property name="ScaleMode" id="7065.ScaleMode" number_of_elements="1">
        <Element index="0" value="0"/>
        <Domain name="enum" id="7065.ScaleMode.enum">
          <Entry value="0" text="No Data Scaling Off"/>
          <Entry value="1" text="Magnitude"/>
          <Entry value="2" text="Vector Components"/>
        </Domain>
      </Property>
      <Property name="ScaleTransferFunction" id="7065.ScaleTransferFunction" number_of_elements="1">
        <Proxy value="7019"/>
        <Domain name="groups" id="7065.ScaleTransferFunction.groups"/>
        <Domain name="proxy_list" id="7065.ScaleTransferFunction.proxy_list">
          <Proxy value="7019"/>
        </Domain>
      </Property>
      <Property name="Scaling" id="7065.Scaling" number_of_elements="1">
        <Element index="0" value="0"/>
        <Domain name="bool" id="7065.Scaling.bool"/>
      </Property>
      <Property name="SelectMaskArray" id="7065.SelectMaskArray" number_of_elements="1">
        <Element index="0" value=""/>
      </Property>
      <Property name="SelectOrientationVectors" id="7065.SelectOrientationVectors" number_of_elements="1">
        <Element index="0" value="None"/>
        <Domain name="array_list" id="7065.SelectOrientationVectors.array_list">
          <String text="None"/>
          <String text="Strain_E_atrium"/>
          <String text="Strain_E_average"/>
          <String text="Strain_E_ventricle"/>
          <String text="Stress_Mises_atrium"/>
          <String text="Stress_Mises_average"/>
          <String text="Stress_Mises_ventricle"/>
        </Domain>
      </Property>
      <Property name="SelectScaleArray" id="7065.SelectScaleArray" number_of_elements="1">
        <Element index="0" value="Stress_Mises_atrium"/>
        <Domain name="array_list" id="7065.SelectScaleArray.array_list">
          <String text="None"/>
          <String text="Strain_E_atrium"/>
          <String text="Strain_E_average"/>
          <String text="Strain_E_ventricle"/>
          <String text="Stress_Mises_atrium"/>
          <String text="Stress_Mises_average"/>
          <String text="Stress_Mises_ventricle"/>
        </Domain>
      </Property>
      <Property name="SelectionCellLabelBold" id="7065.SelectionCellLabelBold" number_of_elements="1">
        <Element index="0" value="0"/>
        <Domain name="bool" id="7065.SelectionCellLabelBold.bool"/>
      </Property>
      <Property name="SelectionCellLabelColor" id="7065.SelectionCellLabelColor" number_of_elements="3">
        <Element index="0" value="0"/>
        <Element index="1" value="1"/>
        <Element index="2" value="0"/>
        <Domain name="range" id="7065.SelectionCellLabelColor.range"/>
      </Property>
      <Property name="SelectionCellLabelFontFamily" id="7065.SelectionCellLabelFontFamily" number_of_elements="1">
        <Element index="0" value="0"/>
        <Domain name="enum" id="7065.SelectionCellLabelFontFamily.enum">
          <Entry value="0" text="Arial"/>
          <Entry value="1" text="Courier"/>
          <Entry value="2" text="Times"/>
        </Domain>
      </Property>
      <Property name="SelectionCellLabelFontSize" id="7065.SelectionCellLabelFontSize" number_of_elements="1">
        <Element index="0" value="18"/>
        <Domain name="range" id="7065.SelectionCellLabelFontSize.range"/>
      </Property>
      <Property name="SelectionCellLabelFormat" id="7065.SelectionCellLabelFormat" number_of_elements="1">
        <Element index="0" value=""/>
      </Property>
      <Property name="SelectionCellLabelItalic" id="7065.SelectionCellLabelItalic" number_of_elements="1">
        <Element index="0" value="0"/>
        <Domain name="bool" id="7065.SelectionCellLabelItalic.bool"/>
      </Property>
      <Property name="SelectionCellLabelJustification" id="7065.SelectionCellLabelJustification" number_of_elements="1">
        <Element index="0" value="0"/>
        <Domain name="enum" id="7065.SelectionCellLabelJustification.enum">
          <Entry value="0" text="Left"/>
          <Entry value="1" text="Center"/>
          <Entry value="2" text="Right"/>
        </Domain>
      </Property>
      <Property name="SelectionCellLabelOpacity" id="7065.SelectionCellLabelOpacity" number_of_elements="1">
        <Element index="0" value="1"/>
        <Domain name="range" id="7065.SelectionCellLabelOpacity.range"/>
      </Property>
      <Property name="SelectionCellLabelShadow" id="7065.SelectionCellLabelShadow" number_of_elements="1">
        <Element index="0" value="0"/>
        <Domain name="bool" id="7065.SelectionCellLabelShadow.bool"/>
      </Property>
      <Property name="SelectionCellLabelVisibility" id="7065.SelectionCellLabelVisibility" number_of_elements="1">
        <Element index="0" value="0"/>
        <Domain name="bool" id="7065.SelectionCellLabelVisibility.bool"/>
      </Property>
      <Property name="SelectionColor" id="7065.SelectionColor" number_of_elements="3">
        <Element index="0" value="1"/>
        <Element index="1" value="0"/>
        <Element index="2" value="1"/>
        <Domain name="range" id="7065.SelectionColor.range"/>
      </Property>
      <Property name="SelectionLineWidth" id="7065.SelectionLineWidth" number_of_elements="1">
        <Element index="0" value="2"/>
        <Domain name="range" id="7065.SelectionLineWidth.range"/>
      </Property>
      <Property name="SelectionMaximumNumberOfLabels" id="7065.SelectionMaximumNumberOfLabels" number_of_elements="1">
        <Element index="0" value="100"/>
        <Domain name="range" id="7065.SelectionMaximumNumberOfLabels.range"/>
      </Property>
      <Property name="SelectionOpacity" id="7065.SelectionOpacity" number_of_elements="1">
        <Element index="0" value="1"/>
        <Domain name="range" id="7065.SelectionOpacity.range"/>
      </Property>
      <Property name="SelectionPointLabelBold" id="7065.SelectionPointLabelBold" number_of_elements="1">
        <Element index="0" value="0"/>
        <Domain name="bool" id="7065.SelectionPointLabelBold.bool"/>
      </Property>
      <Property name="SelectionPointLabelColor" id="7065.SelectionPointLabelColor" number_of_elements="3">
        <Element index="0" value="1"/>
        <Element index="1" value="1"/>
        <Element index="2" value="0"/>
        <Domain name="range" id="7065.SelectionPointLabelColor.range"/>
      </Property>
      <Property name="SelectionPointLabelFontFamily" id="7065.SelectionPointLabelFontFamily" number_of_elements="1">
        <Element index="0" value="0"/>
        <Domain name="enum" id="7065.SelectionPointLabelFontFamily.enum">
          <Entry value="0" text="Arial"/>
          <Entry value="1" text="Courier"/>
          <Entry value="2" text="Times"/>
        </Domain>
      </Property>
      <Property name="SelectionPointLabelFontSize" id="7065.SelectionPointLabelFontSize" number_of_elements="1">
        <Element index="0" value="18"/>
        <Domain name="range" id="7065.SelectionPointLabelFontSize.range"/>
      </Property>
      <Property name="SelectionPointLabelFormat" id="7065.SelectionPointLabelFormat" number_of_elements="1">
        <Element index="0" value=""/>
      </Property>
      <Property name="SelectionPointLabelItalic" id="7065.SelectionPointLabelItalic" number_of_elements="1">
        <Element index="0" value="0"/>
        <Domain name="bool" id="7065.SelectionPointLabelItalic.bool"/>
      </Property>
      <Property name="SelectionPointLabelJustification" id="7065.SelectionPointLabelJustification" number_of_elements="1">
        <Element index="0" value="0"/>
        <Domain name="enum" id="7065.SelectionPointLabelJustification.enum">
          <Entry value="0" text="Left"/>
          <Entry value="1" text="Center"/>
          <Entry value="2" text="Right"/>
        </Domain>
      </Property>
      <Property name="SelectionPointLabelOpacity" id="7065.SelectionPointLabelOpacity" number_of_elements="1">
        <Element index="0" value="1"/>
        <Domain name="range" id="7065.SelectionPointLabelOpacity.range"/>
      </Property>
      <Property name="SelectionPointLabelShadow" id="7065.SelectionPointLabelShadow" number_of_elements="1">
        <Element index="0" value="0"/>
        <Domain name="bool" id="7065.SelectionPointLabelShadow.bool"/>
      </Property>
      <Property name="SelectionPointLabelVisibility" id="7065.SelectionPointLabelVisibility" number_of_elements="1">
        <Element index="0" value="0"/>
        <Domain name="bool" id="7065.SelectionPointLabelVisibility.bool"/>
      </Property>
      <Property name="SelectionPointSize" id="7065.SelectionPointSize" number_of_elements="1">
        <Element index="0" value="5"/>
        <Domain name="range" id="7065.SelectionPointSize.range"/>
      </Property>
      <Property name="SelectionRepresentation" id="7065.SelectionRepresentation" number_of_elements="1">
        <Element index="0" value="1"/>
        <Domain name="enum" id="7065.SelectionRepresentation.enum">
          <Entry value="0" text="Points"/>
          <Entry value="1" text="Wireframe"/>
          <Entry value="2" text="Surface"/>
        </Domain>
      </Property>
      <Property name="SelectionUseOutline" id="7065.SelectionUseOutline" number_of_elements="1">
        <Element index="0" value="0"/>
        <Domain name="bool" id="7065.SelectionUseOutline.bool"/>
      </Property>
      <Property name="SetScaleArray" id="7065.SetScaleArray" number_of_elements="5">
        <Element index="0" value=""/>
        <Element index="1" value=""/>
        <Element index="2" value=""/>
        <Element index="3" value=""/>
        <Element index="4" value=""/>
        <Domain name="array_list" id="7065.SetScaleArray.array_list"/>
      </Property>
      <Property name="ShaderPreset" id="7065.ShaderPreset" number_of_elements="1">
        <Element index="0" value="1"/>
        <Domain name="enum" id="7065.ShaderPreset.enum">
          <Entry value="0" text="Gaussian Blur (Default)"/>
          <Entry value="1" text="Sphere"/>
          <Entry value="2" text="Black-edged circle"/>
          <Entry value="3" text="Plain circle"/>
          <Entry value="4" text="Triangle"/>
          <Entry value="5" text="Square Outline"/>
        </Domain>
      </Property>
      <Property name="Specular" id="7065.Specular" number_of_elements="1">
        <Element index="0" value="0"/>
        <Domain name="range" id="7065.Specular.range"/>
      </Property>
      <Property name="SpecularColor" id="7065.SpecularColor" number_of_elements="3">
        <Element index="0" value="1"/>
        <Element index="1" value="1"/>
        <Element index="2" value="1"/>
        <Domain name="range" id="7065.SpecularColor.range"/>
      </Property>
      <Property name="SpecularPower" id="7065.SpecularPower" number_of_elements="1">
        <Element index="0" value="100"/>
        <Domain name="range" id="7065.SpecularPower.range"/>
      </Property>
      <Property name="StaticMode" id="7065.StaticMode" number_of_elements="1">
        <Element index="0" value="0"/>
        <Domain name="bool" id="7065.StaticMode.bool"/>
      </Property>
      <Property name="SuppressLOD" id="7065.SuppressLOD" number_of_elements="1">
        <Element index="0" value="0"/>
        <Domain name="bool" id="7065.SuppressLOD.bool"/>
      </Property>
      <Property name="Texture" id="7065.Texture">
        <Domain name="groups" id="7065.Texture.groups"/>
      </Property>
      <Property name="Triangulate" id="7065.Triangulate" number_of_elements="1">
        <Element index="0" value="0"/>
        <Domain name="bool" id="7065.Triangulate.bool"/>
      </Property>
      <Property name="UseCompositeGlyphTable" id="7065.UseCompositeGlyphTable" number_of_elements="1">
        <Element index="0" value="0"/>
        <Domain name="bool" id="7065.UseCompositeGlyphTable.bool"/>
      </Property>
      <Property name="UseDataPartitions" id="7065.UseDataPartitions" number_of_elements="1">
        <Element index="0" value="0"/>
        <Domain name="bool" id="7065.UseDataPartitions.bool"/>
      </Property>
      <Property name="UseGlyphTable" id="7065.UseGlyphTable" number_of_elements="1">
        <Element index="0" value="0"/>
        <Domain name="bool" id="7065.UseGlyphTable.bool"/>
      </Property>
      <Property name="UserTransform" id="7065.UserTransform" number_of_elements="16">
        <Element index="0" value="1"/>
        <Element index="1" value="0"/>
        <Element index="2" value="0"/>
        <Element index="3" value="0"/>
        <Element index="4" value="0"/>
        <Element index="5" value="1"/>
        <Element index="6" value="0"/>
        <Element index="7" value="0"/>
        <Element index="8" value="0"/>
        <Element index="9" value="0"/>
        <Element index="10" value="1"/>
        <Element index="11" value="0"/>
        <Element index="12" value="0"/>
        <Element index="13" value="0"/>
        <Element index="14" value="0"/>
        <Element index="15" value="1"/>
      </Property>
    </Proxy>
    <Proxy group="representations" type="GeometryRepresentation" id="7289" servers="21">
      <Property name="DataAxesGrid" id="7289.DataAxesGrid" number_of_elements="1">
        <Proxy value="7106"/>
        <Domain name="proxy_list" id="7289.DataAxesGrid.proxy_list">
          <Proxy value="7106"/>
        </Domain>
      </Property>
      <Property name="Input" id="7289.Input" number_of_elements="1">
        <Proxy value="7080" output_port="0"/>
        <Domain name="input_array_cell" id="7289.Input.input_array_cell"/>
        <Domain name="input_array_point" id="7289.Input.input_array_point"/>
        <Domain name="input_type" id="7289.Input.input_type"/>
      </Property>
      <Property name="PolarAxes" id="7289.PolarAxes" number_of_elements="1">
        <Proxy value="7121"/>
        <Domain name="proxy_list" id="7289.PolarAxes.proxy_list">
          <Proxy value="7121"/>
        </Domain>
      </Property>
      <Property name="Representation" id="7289.Representation" number_of_elements="1">
        <Element index="0" value="Surface"/>
        <Domain name="list" id="7289.Representation.list">
          <String text="3D Glyphs"/>
          <String text="Outline"/>
          <String text="Point Gaussian"/>
          <String text="Points"/>
          <String text="Surface"/>
          <String text="Surface With Edges"/>
          <String text="Wireframe"/>
        </Domain>
      </Property>
      <Property name="RepresentationTypesInfo" id="7289.RepresentationTypesInfo" number_of_elements="7">
        <Element index="0" value="3D Glyphs"/>
        <Element index="1" value="Outline"/>
        <Element index="2" value="Point Gaussian"/>
        <Element index="3" value="Points"/>
        <Element index="4" value="Surface"/>
        <Element index="5" value="Surface With Edges"/>
        <Element index="6" value="Wireframe"/>
      </Property>
      <Property name="SelectionCellFieldDataArrayName" id="7289.SelectionCellFieldDataArrayName" number_of_elements="1">
        <Element index="0" value="Stress_Mises_atrium"/>
        <Domain name="array_list" id="7289.SelectionCellFieldDataArrayName.array_list">
          <String text="Strain_E_atrium"/>
          <String text="Strain_E_average"/>
          <String text="Strain_E_ventricle"/>
          <String text="Stress_Mises_atrium"/>
          <String text="Stress_Mises_average"/>
          <String text="Stress_Mises_ventricle"/>
        </Domain>
      </Property>
      <Property name="SelectionPointFieldDataArrayName" id="7289.SelectionPointFieldDataArrayName" number_of_elements="1">
        <Element index="0" value="vtkOriginalPointIds"/>
        <Domain name="array_list" id="7289.SelectionPointFieldDataArrayName.array_list"/>
      </Property>
      <Property name="SelectionVisibility" id="7289.SelectionVisibility" number_of_elements="1">
        <Element index="0" value="1"/>
        <Domain name="bool" id="7289.SelectionVisibility.bool"/>
      </Property>
      <Property name="Visibility" id="7289.Visibility" number_of_elements="1">
        <Element index="0" value="1"/>
        <Domain name="bool" id="7289.Visibility.bool"/>
      </Property>
      <Property name="Ambient" id="7289.Ambient" number_of_elements="1">
        <Element index="0" value="0"/>
        <Domain name="range" id="7289.Ambient.range"/>
      </Property>
      <Property name="AmbientColor" id="7289.AmbientColor" number_of_elements="3">
        <Element index="0" value="0"/>
        <Element index="1" value="0"/>
        <Element index="2" value="0"/>
        <Domain name="range" id="7289.AmbientColor.range"/>
      </Property>
      <Property name="BackfaceAmbientColor" id="7289.BackfaceAmbientColor" number_of_elements="3">
        <Element index="0" value="1"/>
        <Element index="1" value="1"/>
        <Element index="2" value="1"/>
        <Domain name="range" id="7289.BackfaceAmbientColor.range"/>
      </Property>
      <Property name="BackfaceDiffuseColor" id="7289.BackfaceDiffuseColor" number_of_elements="3">
        <Element index="0" value="1"/>
        <Element index="1" value="1"/>
        <Element index="2" value="1"/>
        <Domain name="range" id="7289.BackfaceDiffuseColor.range"/>
      </Property>
      <Property name="BackfaceOpacity" id="7289.BackfaceOpacity" number_of_elements="1">
        <Element index="0" value="1"/>
        <Domain name="range" id="7289.BackfaceOpacity.range"/>
      </Property>
      <Property name="BackfaceRepresentation" id="7289.BackfaceRepresentation" number_of_elements="1">
        <Element index="0" value="400"/>
        <Domain name="enum" id="7289.BackfaceRepresentation.enum">
          <Entry value="400" text="Follow Frontface"/>
          <Entry value="401" text="Cull Backface"/>
          <Entry value="402" text="Cull Frontface"/>
          <Entry value="0" text="Points"/>
          <Entry value="1" text="Wireframe"/>
          <Entry value="2" text="Surface"/>
          <Entry value="3" text="Surface With Edges"/>
        </Domain>
      </Property>
      <Property name="BlockColor" id="7289.BlockColor"/>
      <Property name="BlockColorsDistinctValues" id="7289.BlockColorsDistinctValues" number_of_elements="1">
        <Element index="0" value="12"/>
        <Domain name="range" id="7289.BlockColorsDistinctValues.range"/>
      </Property>
      <Property name="BlockOpacity" id="7289.BlockOpacity"/>
      <Property name="BlockVisibility" id="7289.BlockVisibility"/>
      <Property name="Color" id="7289.Color" number_of_elements="3">
        <Element index="0" value="0"/>
        <Element index="1" value="0"/>
        <Element index="2" value="0"/>
        <Domain name="range" id="7289.Color.range"/>
      </Property>
      <Property name="ColorArrayName" id="7289.ColorArrayName" number_of_elements="5">
        <Element index="0" value=""/>
        <Element index="1" value=""/>
        <Element index="2" value=""/>
        <Element index="3" value="0"/>
        <Element index="4" value=""/>
        <Domain name="array_list" id="7289.ColorArrayName.array_list">
          <String text="Strain_E_atrium"/>
          <String text="Strain_E_average"/>
          <String text="Strain_E_ventricle"/>
          <String text="Stress_Mises_atrium"/>
          <String text="Stress_Mises_average"/>
          <String text="Stress_Mises_ventricle"/>
        </Domain>
        <Domain name="field_list" id="7289.ColorArrayName.field_list">
          <Entry value="0" text="Point Data"/>
          <Entry value="1" text="Cell Data"/>
          <Entry value="2" text="Field Data"/>
          <Entry value="4" text="Vertex Data"/>
          <Entry value="5" text="Edge Data"/>
          <Entry value="6" text="Row Data"/>
        </Domain>
      </Property>
      <Property name="CustomShader" id="7289.CustomShader" number_of_elements="1">
        <Element index="0" value=""/>
      </Property>
      <Property name="Diffuse" id="7289.Diffuse" number_of_elements="1">
        <Element index="0" value="1"/>
        <Domain name="range" id="7289.Diffuse.range"/>
      </Property>
      <Property name="DiffuseColor" id="7289.DiffuseColor" number_of_elements="3">
        <Element index="0" value="0"/>
        <Element index="1" value="0"/>
        <Element index="2" value="0"/>
        <Domain name="range" id="7289.DiffuseColor.range"/>
      </Property>
      <Property name="EdgeColor" id="7289.EdgeColor" number_of_elements="3">
        <Element index="0" value="0"/>
        <Element index="1" value="0"/>
        <Element index="2" value="0.5"/>
        <Domain name="range" id="7289.EdgeColor.range"/>
      </Property>
      <Property name="Emissive" id="7289.Emissive" number_of_elements="1">
        <Element index="0" value="0"/>
        <Domain name="bool" id="7289.Emissive.bool"/>
      </Property>
      <Property name="GaussianRadius" id="7289.GaussianRadius" number_of_elements="1">
        <Element index="0" value="0.77032356262207"/>
        <Domain name="range" id="7289.GaussianRadius.range"/>
      </Property>
      <Property name="GlyphTableIndexArray" id="7289.GlyphTableIndexArray" number_of_elements="1">
        <Element index="0" value="Stress_Mises_atrium"/>
        <Domain name="array_list" id="7289.GlyphTableIndexArray.array_list">
          <String text="None"/>
          <String text="Strain_E_atrium"/>
          <String text="Strain_E_average"/>
          <String text="Strain_E_ventricle"/>
          <String text="Stress_Mises_atrium"/>
          <String text="Stress_Mises_average"/>
          <String text="Stress_Mises_ventricle"/>
        </Domain>
      </Property>
      <Property name="GlyphType" id="7289.GlyphType" number_of_elements="1">
        <Proxy value="7132" output_port="0"/>
        <Domain name="input_type" id="7289.GlyphType.input_type"/>
        <Domain name="proxy_list" id="7289.GlyphType.proxy_list">
          <Proxy value="7132"/>
          <Proxy value="7143"/>
          <Proxy value="7154"/>
          <Proxy value="7165"/>
          <Proxy value="7176"/>
          <Proxy value="7187"/>
          <Proxy value="7198"/>
          <Proxy value="7209"/>
        </Domain>
      </Property>
      <Property name="InterpolateScalarsBeforeMapping" id="7289.InterpolateScalarsBeforeMapping" number_of_elements="1">
        <Element index="0" value="1"/>
        <Domain name="bool" id="7289.InterpolateScalarsBeforeMapping.bool"/>
      </Property>
      <Property name="Interpolation" id="7289.Interpolation" number_of_elements="1">
        <Element index="0" value="1"/>
        <Domain name="enum" id="7289.Interpolation.enum">
          <Entry value="0" text="Flat"/>
          <Entry value="1" text="Gouraud"/>
        </Domain>
      </Property>
      <Property name="LineWidth" id="7289.LineWidth" number_of_elements="1">
        <Element index="0" value="6"/>
        <Domain name="range" id="7289.LineWidth.range"/>
      </Property>
      <Property name="LookupTable" id="7289.LookupTable">
        <Domain name="groups" id="7289.LookupTable.groups"/>
      </Property>
      <Property name="MapScalars" id="7289.MapScalars" number_of_elements="1">
        <Element index="0" value="1"/>
        <Domain name="bool" id="7289.MapScalars.bool"/>
      </Property>
      <Property name="Masking" id="7289.Masking" number_of_elements="1">
        <Element index="0" value="0"/>
        <Domain name="bool" id="7289.Masking.bool"/>
      </Property>
      <Property name="MeshVisibility" id="7289.MeshVisibility" number_of_elements="1">
        <Element index="0" value="0"/>
        <Domain name="bool" id="7289.MeshVisibility.bool"/>
      </Property>
      <Property name="NonlinearSubdivisionLevel" id="7289.NonlinearSubdivisionLevel" number_of_elements="1">
        <Element index="0" value="1"/>
        <Domain name="range" id="7289.NonlinearSubdivisionLevel.range"/>
      </Property>
      <Property name="OSPRayScaleArray" id="7289.OSPRayScaleArray" number_of_elements="1">
        <Element index="0" value="Stress_Mises_atrium"/>
        <Domain name="array_list" id="7289.OSPRayScaleArray.array_list">
          <String text="Strain_E_atrium"/>
          <String text="Strain_E_average"/>
          <String text="Strain_E_ventricle"/>
          <String text="Stress_Mises_atrium"/>
          <String text="Stress_Mises_average"/>
          <String text="Stress_Mises_ventricle"/>
        </Domain>
      </Property>
      <Property name="OSPRayScaleFunction" id="7289.OSPRayScaleFunction" number_of_elements="1">
        <Proxy value="7277"/>
        <Domain name="groups" id="7289.OSPRayScaleFunction.groups"/>
        <Domain name="proxy_list" id="7289.OSPRayScaleFunction.proxy_list">
          <Proxy value="7277"/>
        </Domain>
      </Property>
      <Property name="OSPRayUseScaleArray" id="7289.OSPRayUseScaleArray" number_of_elements="1">
        <Element index="0" value="0"/>
        <Domain name="bool" id="7289.OSPRayUseScaleArray.bool"/>
      </Property>
      <Property name="Opacity" id="7289.Opacity" number_of_elements="1">
        <Element index="0" value="1"/>
        <Domain name="range" id="7289.Opacity.range"/>
      </Property>
      <Property name="OpacityArray" id="7289.OpacityArray" number_of_elements="5">
        <Element index="0" value=""/>
        <Element index="1" value=""/>
        <Element index="2" value=""/>
        <Element index="3" value=""/>
        <Element index="4" value=""/>
        <Domain name="array_list" id="7289.OpacityArray.array_list"/>
      </Property>
      <Property name="OpacityByArray" id="7289.OpacityByArray" number_of_elements="1">
        <Element index="0" value="0"/>
        <Domain name="bool" id="7289.OpacityByArray.bool"/>
      </Property>
      <Property name="OpacityTransferFunction" id="7289.OpacityTransferFunction" number_of_elements="1">
        <Proxy value="7242"/>
        <Domain name="groups" id="7289.OpacityTransferFunction.groups"/>
        <Domain name="proxy_list" id="7289.OpacityTransferFunction.proxy_list">
          <Proxy value="7242"/>
        </Domain>
      </Property>
      <Property name="Orient" id="7289.Orient" number_of_elements="1">
        <Element index="0" value="0"/>
        <Domain name="bool" id="7289.Orient.bool"/>
      </Property>
      <Property name="Orientation" id="7289.Orientation" number_of_elements="3">
        <Element index="0" value="0"/>
        <Element index="1" value="0"/>
        <Element index="2" value="0"/>
        <Domain name="range" id="7289.Orientation.range"/>
      </Property>
      <Property name="OrientationMode" id="7289.OrientationMode" number_of_elements="1">
        <Element index="0" value="0"/>
        <Domain name="enum" id="7289.OrientationMode.enum">
          <Entry value="0" text="Direction"/>
          <Entry value="1" text="Rotation"/>
        </Domain>
      </Property>
      <Property name="Origin" id="7289.Origin" number_of_elements="3">
        <Element index="0" value="0"/>
        <Element index="1" value="0"/>
        <Element index="2" value="0"/>
        <Domain name="range" id="7289.Origin.range"/>
      </Property>
      <Property name="Pickable" id="7289.Pickable" number_of_elements="1">
        <Element index="0" value="1"/>
        <Domain name="bool" id="7289.Pickable.bool"/>
      </Property>
      <Property name="PointSize" id="7289.PointSize" number_of_elements="1">
        <Element index="0" value="2"/>
        <Domain name="range" id="7289.PointSize.range"/>
      </Property>
      <Property name="Position" id="7289.Position" number_of_elements="3">
        <Element index="0" value="0"/>
        <Element index="1" value="0"/>
        <Element index="2" value="0"/>
        <Domain name="range" id="7289.Position.range"/>
      </Property>
      <Property name="Scale" id="7289.Scale" number_of_elements="3">
        <Element index="0" value="1"/>
        <Element index="1" value="1"/>
        <Element index="2" value="1"/>
        <Domain name="range" id="7289.Scale.range"/>
      </Property>
      <Property name="ScaleByArray" id="7289.ScaleByArray" number_of_elements="1">
        <Element index="0" value="0"/>
        <Domain name="bool" id="7289.ScaleByArray.bool"/>
      </Property>
      <Property name="ScaleFactor" id="7289.ScaleFactor" number_of_elements="1">
        <Element index="0" value="1.54064712524414"/>
        <Domain name="bounds" id="7289.ScaleFactor.bounds"/>
        <Domain name="scalar_range" id="7289.ScaleFactor.scalar_range"/>
        <Domain name="vector_range" id="7289.ScaleFactor.vector_range"/>
      </Property>
      <Property name="ScaleMode" id="7289.ScaleMode" number_of_elements="1">
        <Element index="0" value="0"/>
        <Domain name="enum" id="7289.ScaleMode.enum">
          <Entry value="0" text="No Data Scaling Off"/>
          <Entry value="1" text="Magnitude"/>
          <Entry value="2" text="Vector Components"/>
        </Domain>
      </Property>
      <Property name="ScaleTransferFunction" id="7289.ScaleTransferFunction" number_of_elements="1">
        <Proxy value="7243"/>
        <Domain name="groups" id="7289.ScaleTransferFunction.groups"/>
        <Domain name="proxy_list" id="7289.ScaleTransferFunction.proxy_list">
          <Proxy value="7243"/>
        </Domain>
      </Property>
      <Property name="Scaling" id="7289.Scaling" number_of_elements="1">
        <Element index="0" value="0"/>
        <Domain name="bool" id="7289.Scaling.bool"/>
      </Property>
      <Property name="SelectMaskArray" id="7289.SelectMaskArray" number_of_elements="1">
        <Element index="0" value=""/>
      </Property>
      <Property name="SelectOrientationVectors" id="7289.SelectOrientationVectors" number_of_elements="1">
        <Element index="0" value="None"/>
        <Domain name="array_list" id="7289.SelectOrientationVectors.array_list">
          <String text="None"/>
          <String text="Strain_E_atrium"/>
          <String text="Strain_E_average"/>
          <String text="Strain_E_ventricle"/>
          <String text="Stress_Mises_atrium"/>
          <String text="Stress_Mises_average"/>
          <String text="Stress_Mises_ventricle"/>
        </Domain>
      </Property>
      <Property name="SelectScaleArray" id="7289.SelectScaleArray" number_of_elements="1">
        <Element index="0" value="Stress_Mises_atrium"/>
        <Domain name="array_list" id="7289.SelectScaleArray.array_list">
          <String text="None"/>
          <String text="Strain_E_atrium"/>
          <String text="Strain_E_average"/>
          <String text="Strain_E_ventricle"/>
          <String text="Stress_Mises_atrium"/>
          <String text="Stress_Mises_average"/>
          <String text="Stress_Mises_ventricle"/>
        </Domain>
      </Property>
      <Property name="SelectionCellLabelBold" id="7289.SelectionCellLabelBold" number_of_elements="1">
        <Element index="0" value="0"/>
        <Domain name="bool" id="7289.SelectionCellLabelBold.bool"/>
      </Property>
      <Property name="SelectionCellLabelColor" id="7289.SelectionCellLabelColor" number_of_elements="3">
        <Element index="0" value="0"/>
        <Element index="1" value="1"/>
        <Element index="2" value="0"/>
        <Domain name="range" id="7289.SelectionCellLabelColor.range"/>
      </Property>
      <Property name="SelectionCellLabelFontFamily" id="7289.SelectionCellLabelFontFamily" number_of_elements="1">
        <Element index="0" value="0"/>
        <Domain name="enum" id="7289.SelectionCellLabelFontFamily.enum">
          <Entry value="0" text="Arial"/>
          <Entry value="1" text="Courier"/>
          <Entry value="2" text="Times"/>
        </Domain>
      </Property>
      <Property name="SelectionCellLabelFontSize" id="7289.SelectionCellLabelFontSize" number_of_elements="1">
        <Element index="0" value="18"/>
        <Domain name="range" id="7289.SelectionCellLabelFontSize.range"/>
      </Property>
      <Property name="SelectionCellLabelFormat" id="7289.SelectionCellLabelFormat" number_of_elements="1">
        <Element index="0" value=""/>
      </Property>
      <Property name="SelectionCellLabelItalic" id="7289.SelectionCellLabelItalic" number_of_elements="1">
        <Element index="0" value="0"/>
        <Domain name="bool" id="7289.SelectionCellLabelItalic.bool"/>
      </Property>
      <Property name="SelectionCellLabelJustification" id="7289.SelectionCellLabelJustification" number_of_elements="1">
        <Element index="0" value="0"/>
        <Domain name="enum" id="7289.SelectionCellLabelJustification.enum">
          <Entry value="0" text="Left"/>
          <Entry value="1" text="Center"/>
          <Entry value="2" text="Right"/>
        </Domain>
      </Property>
      <Property name="SelectionCellLabelOpacity" id="7289.SelectionCellLabelOpacity" number_of_elements="1">
        <Element index="0" value="1"/>
        <Domain name="range" id="7289.SelectionCellLabelOpacity.range"/>
      </Property>
      <Property name="SelectionCellLabelShadow" id="7289.SelectionCellLabelShadow" number_of_elements="1">
        <Element index="0" value="0"/>
        <Domain name="bool" id="7289.SelectionCellLabelShadow.bool"/>
      </Property>
      <Property name="SelectionCellLabelVisibility" id="7289.SelectionCellLabelVisibility" number_of_elements="1">
        <Element index="0" value="0"/>
        <Domain name="bool" id="7289.SelectionCellLabelVisibility.bool"/>
      </Property>
      <Property name="SelectionColor" id="7289.SelectionColor" number_of_elements="3">
        <Element index="0" value="1"/>
        <Element index="1" value="0"/>
        <Element index="2" value="1"/>
        <Domain name="range" id="7289.SelectionColor.range"/>
      </Property>
      <Property name="SelectionLineWidth" id="7289.SelectionLineWidth" number_of_elements="1">
        <Element index="0" value="2"/>
        <Domain name="range" id="7289.SelectionLineWidth.range"/>
      </Property>
      <Property name="SelectionMaximumNumberOfLabels" id="7289.SelectionMaximumNumberOfLabels" number_of_elements="1">
        <Element index="0" value="100"/>
        <Domain name="range" id="7289.SelectionMaximumNumberOfLabels.range"/>
      </Property>
      <Property name="SelectionOpacity" id="7289.SelectionOpacity" number_of_elements="1">
        <Element index="0" value="1"/>
        <Domain name="range" id="7289.SelectionOpacity.range"/>
      </Property>
      <Property name="SelectionPointLabelBold" id="7289.SelectionPointLabelBold" number_of_elements="1">
        <Element index="0" value="0"/>
        <Domain name="bool" id="7289.SelectionPointLabelBold.bool"/>
      </Property>
      <Property name="SelectionPointLabelColor" id="7289.SelectionPointLabelColor" number_of_elements="3">
        <Element index="0" value="1"/>
        <Element index="1" value="1"/>
        <Element index="2" value="0"/>
        <Domain name="range" id="7289.SelectionPointLabelColor.range"/>
      </Property>
      <Property name="SelectionPointLabelFontFamily" id="7289.SelectionPointLabelFontFamily" number_of_elements="1">
        <Element index="0" value="0"/>
        <Domain name="enum" id="7289.SelectionPointLabelFontFamily.enum">
          <Entry value="0" text="Arial"/>
          <Entry value="1" text="Courier"/>
          <Entry value="2" text="Times"/>
        </Domain>
      </Property>
      <Property name="SelectionPointLabelFontSize" id="7289.SelectionPointLabelFontSize" number_of_elements="1">
        <Element index="0" value="18"/>
        <Domain name="range" id="7289.SelectionPointLabelFontSize.range"/>
      </Property>
      <Property name="SelectionPointLabelFormat" id="7289.SelectionPointLabelFormat" number_of_elements="1">
        <Element index="0" value=""/>
      </Property>
      <Property name="SelectionPointLabelItalic" id="7289.SelectionPointLabelItalic" number_of_elements="1">
        <Element index="0" value="0"/>
        <Domain name="bool" id="7289.SelectionPointLabelItalic.bool"/>
      </Property>
      <Property name="SelectionPointLabelJustification" id="7289.SelectionPointLabelJustification" number_of_elements="1">
        <Element index="0" value="0"/>
        <Domain name="enum" id="7289.SelectionPointLabelJustification.enum">
          <Entry value="0" text="Left"/>
          <Entry value="1" text="Center"/>
          <Entry value="2" text="Right"/>
        </Domain>
      </Property>
      <Property name="SelectionPointLabelOpacity" id="7289.SelectionPointLabelOpacity" number_of_elements="1">
        <Element index="0" value="1"/>
        <Domain name="range" id="7289.SelectionPointLabelOpacity.range"/>
      </Property>
      <Property name="SelectionPointLabelShadow" id="7289.SelectionPointLabelShadow" number_of_elements="1">
        <Element index="0" value="0"/>
        <Domain name="bool" id="7289.SelectionPointLabelShadow.bool"/>
      </Property>
      <Property name="SelectionPointLabelVisibility" id="7289.SelectionPointLabelVisibility" number_of_elements="1">
        <Element index="0" value="0"/>
        <Domain name="bool" id="7289.SelectionPointLabelVisibility.bool"/>
      </Property>
      <Property name="SelectionPointSize" id="7289.SelectionPointSize" number_of_elements="1">
        <Element index="0" value="5"/>
        <Domain name="range" id="7289.SelectionPointSize.range"/>
      </Property>
      <Property name="SelectionRepresentation" id="7289.SelectionRepresentation" number_of_elements="1">
        <Element index="0" value="1"/>
        <Domain name="enum" id="7289.SelectionRepresentation.enum">
          <Entry value="0" text="Points"/>
          <Entry value="1" text="Wireframe"/>
          <Entry value="2" text="Surface"/>
        </Domain>
      </Property>
      <Property name="SelectionUseOutline" id="7289.SelectionUseOutline" number_of_elements="1">
        <Element index="0" value="0"/>
        <Domain name="bool" id="7289.SelectionUseOutline.bool"/>
      </Property>
      <Property name="SetScaleArray" id="7289.SetScaleArray" number_of_elements="5">
        <Element index="0" value=""/>
        <Element index="1" value=""/>
        <Element index="2" value=""/>
        <Element index="3" value=""/>
        <Element index="4" value=""/>
        <Domain name="array_list" id="7289.SetScaleArray.array_list"/>
      </Property>
      <Property name="ShaderPreset" id="7289.ShaderPreset" number_of_elements="1">
        <Element index="0" value="1"/>
        <Domain name="enum" id="7289.ShaderPreset.enum">
          <Entry value="0" text="Gaussian Blur (Default)"/>
          <Entry value="1" text="Sphere"/>
          <Entry value="2" text="Black-edged circle"/>
          <Entry value="3" text="Plain circle"/>
          <Entry value="4" text="Triangle"/>
          <Entry value="5" text="Square Outline"/>
        </Domain>
      </Property>
      <Property name="Specular" id="7289.Specular" number_of_elements="1">
        <Element index="0" value="0"/>
        <Domain name="range" id="7289.Specular.range"/>
      </Property>
      <Property name="SpecularColor" id="7289.SpecularColor" number_of_elements="3">
        <Element index="0" value="1"/>
        <Element index="1" value="1"/>
        <Element index="2" value="1"/>
        <Domain name="range" id="7289.SpecularColor.range"/>
      </Property>
      <Property name="SpecularPower" id="7289.SpecularPower" number_of_elements="1">
        <Element index="0" value="100"/>
        <Domain name="range" id="7289.SpecularPower.range"/>
      </Property>
      <Property name="StaticMode" id="7289.StaticMode" number_of_elements="1">
        <Element index="0" value="0"/>
        <Domain name="bool" id="7289.StaticMode.bool"/>
      </Property>
      <Property name="SuppressLOD" id="7289.SuppressLOD" number_of_elements="1">
        <Element index="0" value="0"/>
        <Domain name="bool" id="7289.SuppressLOD.bool"/>
      </Property>
      <Property name="Texture" id="7289.Texture">
        <Domain name="groups" id="7289.Texture.groups"/>
      </Property>
      <Property name="Triangulate" id="7289.Triangulate" number_of_elements="1">
        <Element index="0" value="0"/>
        <Domain name="bool" id="7289.Triangulate.bool"/>
      </Property>
      <Property name="UseCompositeGlyphTable" id="7289.UseCompositeGlyphTable" number_of_elements="1">
        <Element index="0" value="0"/>
        <Domain name="bool" id="7289.UseCompositeGlyphTable.bool"/>
      </Property>
      <Property name="UseDataPartitions" id="7289.UseDataPartitions" number_of_elements="1">
        <Element index="0" value="0"/>
        <Domain name="bool" id="7289.UseDataPartitions.bool"/>
      </Property>
      <Property name="UseGlyphTable" id="7289.UseGlyphTable" number_of_elements="1">
        <Element index="0" value="0"/>
        <Domain name="bool" id="7289.UseGlyphTable.bool"/>
      </Property>
      <Property name="UserTransform" id="7289.UserTransform" number_of_elements="16">
        <Element index="0" value="1"/>
        <Element index="1" value="0"/>
        <Element index="2" value="0"/>
        <Element index="3" value="0"/>
        <Element index="4" value="0"/>
        <Element index="5" value="1"/>
        <Element index="6" value="0"/>
        <Element index="7" value="0"/>
        <Element index="8" value="0"/>
        <Element index="9" value="0"/>
        <Element index="10" value="1"/>
        <Element index="11" value="0"/>
        <Element index="12" value="0"/>
        <Element index="13" value="0"/>
        <Element index="14" value="0"/>
        <Element index="15" value="1"/>
      </Property>
    </Proxy>
    <Proxy group="representations" type="UnstructuredGridRepresentation" id="6409" servers="21">
      <Property name="DataAxesGrid" id="6409.DataAxesGrid" number_of_elements="1">
        <Proxy value="6210"/>
        <Domain name="proxy_list" id="6409.DataAxesGrid.proxy_list">
          <Proxy value="6210"/>
        </Domain>
      </Property>
      <Property name="Input" id="6409.Input" number_of_elements="1">
        <Proxy value="5948" output_port="0"/>
        <Domain name="input_array_cell" id="6409.Input.input_array_cell"/>
        <Domain name="input_array_point" id="6409.Input.input_array_point"/>
        <Domain name="input_type" id="6409.Input.input_type"/>
      </Property>
      <Property name="PolarAxes" id="6409.PolarAxes" number_of_elements="1">
        <Proxy value="6225"/>
        <Domain name="proxy_list" id="6409.PolarAxes.proxy_list">
          <Proxy value="6225"/>
        </Domain>
      </Property>
      <Property name="Representation" id="6409.Representation" number_of_elements="1">
        <Element index="0" value="Surface"/>
        <Domain name="list" id="6409.Representation.list">
          <String text="3D Glyphs"/>
          <String text="Outline"/>
          <String text="Point Gaussian"/>
          <String text="Points"/>
          <String text="Surface"/>
          <String text="Surface With Edges"/>
          <String text="Volume"/>
          <String text="Wireframe"/>
        </Domain>
      </Property>
      <Property name="RepresentationTypesInfo" id="6409.RepresentationTypesInfo" number_of_elements="8">
        <Element index="0" value="3D Glyphs"/>
        <Element index="1" value="Outline"/>
        <Element index="2" value="Point Gaussian"/>
        <Element index="3" value="Points"/>
        <Element index="4" value="Surface"/>
        <Element index="5" value="Surface With Edges"/>
        <Element index="6" value="Volume"/>
        <Element index="7" value="Wireframe"/>
      </Property>
      <Property name="SelectionCellFieldDataArrayName" id="6409.SelectionCellFieldDataArrayName" number_of_elements="1">
        <Element index="0" value="Stress_Mises_atrium"/>
        <Domain name="array_list" id="6409.SelectionCellFieldDataArrayName.array_list">
          <String text="Strain_E_atrium"/>
          <String text="Strain_E_average"/>
          <String text="Strain_E_ventricle"/>
          <String text="Stress_Mises_atrium"/>
          <String text="Stress_Mises_average"/>
          <String text="Stress_Mises_ventricle"/>
        </Domain>
      </Property>
      <Property name="SelectionPointFieldDataArrayName" id="6409.SelectionPointFieldDataArrayName" number_of_elements="1">
        <Element index="0" value="vtkOriginalPointIds"/>
        <Domain name="array_list" id="6409.SelectionPointFieldDataArrayName.array_list"/>
      </Property>
      <Property name="SelectionVisibility" id="6409.SelectionVisibility" number_of_elements="1">
        <Element index="0" value="1"/>
        <Domain name="bool" id="6409.SelectionVisibility.bool"/>
      </Property>
      <Property name="Visibility" id="6409.Visibility" number_of_elements="1">
        <Element index="0" value="1"/>
        <Domain name="bool" id="6409.Visibility.bool"/>
      </Property>
      <Property name="Ambient" id="6409.Ambient" number_of_elements="1">
        <Element index="0" value="0"/>
        <Domain name="range" id="6409.Ambient.range"/>
      </Property>
      <Property name="AmbientColor" id="6409.AmbientColor" number_of_elements="3">
        <Element index="0" value="0"/>
        <Element index="1" value="0"/>
        <Element index="2" value="0"/>
        <Domain name="range" id="6409.AmbientColor.range"/>
      </Property>
      <Property name="BackfaceAmbientColor" id="6409.BackfaceAmbientColor" number_of_elements="3">
        <Element index="0" value="1"/>
        <Element index="1" value="1"/>
        <Element index="2" value="1"/>
        <Domain name="range" id="6409.BackfaceAmbientColor.range"/>
      </Property>
      <Property name="BackfaceDiffuseColor" id="6409.BackfaceDiffuseColor" number_of_elements="3">
        <Element index="0" value="1"/>
        <Element index="1" value="1"/>
        <Element index="2" value="1"/>
        <Domain name="range" id="6409.BackfaceDiffuseColor.range"/>
      </Property>
      <Property name="BackfaceOpacity" id="6409.BackfaceOpacity" number_of_elements="1">
        <Element index="0" value="1"/>
        <Domain name="range" id="6409.BackfaceOpacity.range"/>
      </Property>
      <Property name="BackfaceRepresentation" id="6409.BackfaceRepresentation" number_of_elements="1">
        <Element index="0" value="400"/>
        <Domain name="enum" id="6409.BackfaceRepresentation.enum">
          <Entry value="400" text="Follow Frontface"/>
          <Entry value="401" text="Cull Backface"/>
          <Entry value="402" text="Cull Frontface"/>
          <Entry value="0" text="Points"/>
          <Entry value="1" text="Wireframe"/>
          <Entry value="2" text="Surface"/>
          <Entry value="3" text="Surface With Edges"/>
        </Domain>
      </Property>
      <Property name="BlockColor" id="6409.BlockColor"/>
      <Property name="BlockColorsDistinctValues" id="6409.BlockColorsDistinctValues" number_of_elements="1">
        <Element index="0" value="12"/>
        <Domain name="range" id="6409.BlockColorsDistinctValues.range"/>
      </Property>
      <Property name="BlockOpacity" id="6409.BlockOpacity"/>
      <Property name="BlockVisibility" id="6409.BlockVisibility"/>
      <Property name="Color" id="6409.Color" number_of_elements="3">
        <Element index="0" value="0"/>
        <Element index="1" value="0"/>
        <Element index="2" value="0"/>
        <Domain name="range" id="6409.Color.range"/>
      </Property>
      <Property name="ColorArrayName" id="6409.ColorArrayName" number_of_elements="5">
        <Element index="0" value=""/>
        <Element index="1" value=""/>
        <Element index="2" value=""/>
        <Element index="3" value="1"/>
        <Element index="4" value="Stress_Mises_atrium"/>
        <Domain name="array_list" id="6409.ColorArrayName.array_list">
          <String text="Strain_E_atrium"/>
          <String text="Strain_E_average"/>
          <String text="Strain_E_ventricle"/>
          <String text="Stress_Mises_atrium"/>
          <String text="Stress_Mises_average"/>
          <String text="Stress_Mises_ventricle"/>
        </Domain>
        <Domain name="field_list" id="6409.ColorArrayName.field_list">
          <Entry value="0" text="Point Data"/>
          <Entry value="1" text="Cell Data"/>
          <Entry value="2" text="Field Data"/>
          <Entry value="4" text="Vertex Data"/>
          <Entry value="5" text="Edge Data"/>
          <Entry value="6" text="Row Data"/>
        </Domain>
      </Property>
      <Property name="CustomShader" id="6409.CustomShader" number_of_elements="1">
        <Element index="0" value=""/>
      </Property>
      <Property name="Diffuse" id="6409.Diffuse" number_of_elements="1">
        <Element index="0" value="1"/>
        <Domain name="range" id="6409.Diffuse.range"/>
      </Property>
      <Property name="DiffuseColor" id="6409.DiffuseColor" number_of_elements="3">
        <Element index="0" value="1"/>
        <Element index="1" value="1"/>
        <Element index="2" value="1"/>
        <Domain name="range" id="6409.DiffuseColor.range"/>
      </Property>
      <Property name="EdgeColor" id="6409.EdgeColor" number_of_elements="3">
        <Element index="0" value="0"/>
        <Element index="1" value="0"/>
        <Element index="2" value="0.5"/>
        <Domain name="range" id="6409.EdgeColor.range"/>
      </Property>
      <Property name="Emissive" id="6409.Emissive" number_of_elements="1">
        <Element index="0" value="0"/>
        <Domain name="bool" id="6409.Emissive.bool"/>
      </Property>
      <Property name="ExtractedBlockIndex" id="6409.ExtractedBlockIndex" number_of_elements="1">
        <Element index="0" value="0"/>
        <Domain name="tree" id="6409.ExtractedBlockIndex.tree"/>
      </Property>
      <Property name="GaussianRadius" id="6409.GaussianRadius" number_of_elements="1">
        <Element index="0" value="1.5"/>
        <Domain name="range" id="6409.GaussianRadius.range"/>
      </Property>
      <Property name="GlyphTableIndexArray" id="6409.GlyphTableIndexArray" number_of_elements="1">
        <Element index="0" value="Stress_Mises_atrium"/>
        <Domain name="array_list" id="6409.GlyphTableIndexArray.array_list">
          <String text="None"/>
          <String text="Strain_E_atrium"/>
          <String text="Strain_E_average"/>
          <String text="Strain_E_ventricle"/>
          <String text="Stress_Mises_atrium"/>
          <String text="Stress_Mises_average"/>
          <String text="Stress_Mises_ventricle"/>
        </Domain>
      </Property>
      <Property name="GlyphType" id="6409.GlyphType" number_of_elements="1">
        <Proxy value="6236" output_port="0"/>
        <Domain name="input_type" id="6409.GlyphType.input_type"/>
        <Domain name="proxy_list" id="6409.GlyphType.proxy_list">
          <Proxy value="6236"/>
          <Proxy value="6247"/>
          <Proxy value="6258"/>
          <Proxy value="6269"/>
          <Proxy value="6280"/>
          <Proxy value="6291"/>
          <Proxy value="6302"/>
          <Proxy value="6313"/>
        </Domain>
      </Property>
      <Property name="InterpolateScalarsBeforeMapping" id="6409.InterpolateScalarsBeforeMapping" number_of_elements="1">
        <Element index="0" value="1"/>
        <Domain name="bool" id="6409.InterpolateScalarsBeforeMapping.bool"/>
      </Property>
      <Property name="Interpolation" id="6409.Interpolation" number_of_elements="1">
        <Element index="0" value="1"/>
        <Domain name="enum" id="6409.Interpolation.enum">
          <Entry value="0" text="Flat"/>
          <Entry value="1" text="Gouraud"/>
        </Domain>
      </Property>
      <Property name="LineWidth" id="6409.LineWidth" number_of_elements="1">
        <Element index="0" value="1"/>
        <Domain name="range" id="6409.LineWidth.range"/>
      </Property>
      <Property name="LookupTable" id="6409.LookupTable" number_of_elements="1">
        <Proxy value="6179"/>
        <Domain name="groups" id="6409.LookupTable.groups"/>
      </Property>
      <Property name="MapScalars" id="6409.MapScalars" number_of_elements="1">
        <Element index="0" value="1"/>
        <Domain name="bool" id="6409.MapScalars.bool"/>
      </Property>
      <Property name="Masking" id="6409.Masking" number_of_elements="1">
        <Element index="0" value="0"/>
        <Domain name="bool" id="6409.Masking.bool"/>
      </Property>
      <Property name="MeshVisibility" id="6409.MeshVisibility" number_of_elements="1">
        <Element index="0" value="0"/>
        <Domain name="bool" id="6409.MeshVisibility.bool"/>
      </Property>
      <Property name="NonlinearSubdivisionLevel" id="6409.NonlinearSubdivisionLevel" number_of_elements="1">
        <Element index="0" value="1"/>
        <Domain name="range" id="6409.NonlinearSubdivisionLevel.range"/>
      </Property>
      <Property name="OSPRayScaleArray" id="6409.OSPRayScaleArray" number_of_elements="1">
        <Element index="0" value="Stress_Mises_atrium"/>
        <Domain name="array_list" id="6409.OSPRayScaleArray.array_list">
          <String text="Strain_E_atrium"/>
          <String text="Strain_E_average"/>
          <String text="Strain_E_ventricle"/>
          <String text="Stress_Mises_atrium"/>
          <String text="Stress_Mises_average"/>
          <String text="Stress_Mises_ventricle"/>
        </Domain>
      </Property>
      <Property name="OSPRayScaleFunction" id="6409.OSPRayScaleFunction" number_of_elements="1">
        <Proxy value="6381"/>
        <Domain name="groups" id="6409.OSPRayScaleFunction.groups"/>
        <Domain name="proxy_list" id="6409.OSPRayScaleFunction.proxy_list">
          <Proxy value="6381"/>
        </Domain>
      </Property>
      <Property name="OSPRayUseScaleArray" id="6409.OSPRayUseScaleArray" number_of_elements="1">
        <Element index="0" value="0"/>
        <Domain name="bool" id="6409.OSPRayUseScaleArray.bool"/>
      </Property>
      <Property name="Opacity" id="6409.Opacity" number_of_elements="1">
        <Element index="0" value="1"/>
        <Domain name="range" id="6409.Opacity.range"/>
      </Property>
      <Property name="OpacityArray" id="6409.OpacityArray" number_of_elements="5">
        <Element index="0" value=""/>
        <Element index="1" value=""/>
        <Element index="2" value=""/>
        <Element index="3" value=""/>
        <Element index="4" value=""/>
        <Domain name="array_list" id="6409.OpacityArray.array_list"/>
      </Property>
      <Property name="OpacityByArray" id="6409.OpacityByArray" number_of_elements="1">
        <Element index="0" value="0"/>
        <Domain name="bool" id="6409.OpacityByArray.bool"/>
      </Property>
      <Property name="OpacityTransferFunction" id="6409.OpacityTransferFunction" number_of_elements="1">
        <Proxy value="6346"/>
        <Domain name="groups" id="6409.OpacityTransferFunction.groups"/>
        <Domain name="proxy_list" id="6409.OpacityTransferFunction.proxy_list">
          <Proxy value="6346"/>
        </Domain>
      </Property>
      <Property name="Orient" id="6409.Orient" number_of_elements="1">
        <Element index="0" value="0"/>
        <Domain name="bool" id="6409.Orient.bool"/>
      </Property>
      <Property name="Orientation" id="6409.Orientation" number_of_elements="3">
        <Element index="0" value="0"/>
        <Element index="1" value="0"/>
        <Element index="2" value="0"/>
        <Domain name="range" id="6409.Orientation.range"/>
      </Property>
      <Property name="OrientationMode" id="6409.OrientationMode" number_of_elements="1">
        <Element index="0" value="0"/>
        <Domain name="enum" id="6409.OrientationMode.enum">
          <Entry value="0" text="Direction"/>
          <Entry value="1" text="Rotation"/>
        </Domain>
      </Property>
      <Property name="Origin" id="6409.Origin" number_of_elements="3">
        <Element index="0" value="0"/>
        <Element index="1" value="0"/>
        <Element index="2" value="0"/>
        <Domain name="range" id="6409.Origin.range"/>
      </Property>
      <Property name="Pickable" id="6409.Pickable" number_of_elements="1">
        <Element index="0" value="1"/>
        <Domain name="bool" id="6409.Pickable.bool"/>
      </Property>
      <Property name="PointSize" id="6409.PointSize" number_of_elements="1">
        <Element index="0" value="2"/>
        <Domain name="range" id="6409.PointSize.range"/>
      </Property>
      <Property name="Position" id="6409.Position" number_of_elements="3">
        <Element index="0" value="0"/>
        <Element index="1" value="0"/>
        <Element index="2" value="0"/>
        <Domain name="range" id="6409.Position.range"/>
      </Property>
      <Property name="SamplingDimensions" id="6409.SamplingDimensions" number_of_elements="3">
        <Element index="0" value="128"/>
        <Element index="1" value="128"/>
        <Element index="2" value="128"/>
        <Domain name="range" id="6409.SamplingDimensions.range"/>
      </Property>
      <Property name="ScalarOpacityFunction" id="6409.ScalarOpacityFunction" number_of_elements="1">
        <Proxy value="6178"/>
        <Domain name="groups" id="6409.ScalarOpacityFunction.groups"/>
      </Property>
      <Property name="ScalarOpacityUnitDistance" id="6409.ScalarOpacityUnitDistance" number_of_elements="1">
        <Element index="0" value="1.64425448826638"/>
        <Domain name="bounds" id="6409.ScalarOpacityUnitDistance.bounds"/>
      </Property>
      <Property name="Scale" id="6409.Scale" number_of_elements="3">
        <Element index="0" value="1"/>
        <Element index="1" value="1"/>
        <Element index="2" value="1"/>
        <Domain name="range" id="6409.Scale.range"/>
      </Property>
      <Property name="ScaleByArray" id="6409.ScaleByArray" number_of_elements="1">
        <Element index="0" value="0"/>
        <Domain name="bool" id="6409.ScaleByArray.bool"/>
      </Property>
      <Property name="ScaleFactor" id="6409.ScaleFactor" number_of_elements="1">
        <Element index="0" value="3"/>
        <Domain name="bounds" id="6409.ScaleFactor.bounds"/>
        <Domain name="scalar_range" id="6409.ScaleFactor.scalar_range"/>
        <Domain name="vector_range" id="6409.ScaleFactor.vector_range"/>
      </Property>
      <Property name="ScaleMode" id="6409.ScaleMode" number_of_elements="1">
        <Element index="0" value="0"/>
        <Domain name="enum" id="6409.ScaleMode.enum">
          <Entry value="0" text="No Data Scaling Off"/>
          <Entry value="1" text="Magnitude"/>
          <Entry value="2" text="Vector Components"/>
        </Domain>
      </Property>
      <Property name="ScaleTransferFunction" id="6409.ScaleTransferFunction" number_of_elements="1">
        <Proxy value="6347"/>
        <Domain name="groups" id="6409.ScaleTransferFunction.groups"/>
        <Domain name="proxy_list" id="6409.ScaleTransferFunction.proxy_list">
          <Proxy value="6347"/>
        </Domain>
      </Property>
      <Property name="Scaling" id="6409.Scaling" number_of_elements="1">
        <Element index="0" value="0"/>
        <Domain name="bool" id="6409.Scaling.bool"/>
      </Property>
      <Property name="SelectMapper" id="6409.SelectMapper" number_of_elements="1">
        <Element index="0" value="Projected tetra"/>
        <Domain name="list" id="6409.SelectMapper.list">
          <String text="Projected tetra"/>
          <String text="Z sweep"/>
          <String text="Bunyk ray cast"/>
          <String text="Resample To Image"/>
        </Domain>
      </Property>
      <Property name="SelectMaskArray" id="6409.SelectMaskArray" number_of_elements="1">
        <Element index="0" value=""/>
      </Property>
      <Property name="SelectOrientationVectors" id="6409.SelectOrientationVectors" number_of_elements="1">
        <Element index="0" value="None"/>
        <Domain name="array_list" id="6409.SelectOrientationVectors.array_list">
          <String text="None"/>
          <String text="Strain_E_atrium"/>
          <String text="Strain_E_average"/>
          <String text="Strain_E_ventricle"/>
          <String text="Stress_Mises_atrium"/>
          <String text="Stress_Mises_average"/>
          <String text="Stress_Mises_ventricle"/>
        </Domain>
      </Property>
      <Property name="SelectScaleArray" id="6409.SelectScaleArray" number_of_elements="1">
        <Element index="0" value="Stress_Mises_atrium"/>
        <Domain name="array_list" id="6409.SelectScaleArray.array_list">
          <String text="None"/>
          <String text="Strain_E_atrium"/>
          <String text="Strain_E_average"/>
          <String text="Strain_E_ventricle"/>
          <String text="Stress_Mises_atrium"/>
          <String text="Stress_Mises_average"/>
          <String text="Stress_Mises_ventricle"/>
        </Domain>
      </Property>
      <Property name="SelectionCellLabelBold" id="6409.SelectionCellLabelBold" number_of_elements="1">
        <Element index="0" value="0"/>
        <Domain name="bool" id="6409.SelectionCellLabelBold.bool"/>
      </Property>
      <Property name="SelectionCellLabelColor" id="6409.SelectionCellLabelColor" number_of_elements="3">
        <Element index="0" value="0"/>
        <Element index="1" value="1"/>
        <Element index="2" value="0"/>
        <Domain name="range" id="6409.SelectionCellLabelColor.range"/>
      </Property>
      <Property name="SelectionCellLabelFontFamily" id="6409.SelectionCellLabelFontFamily" number_of_elements="1">
        <Element index="0" value="0"/>
        <Domain name="enum" id="6409.SelectionCellLabelFontFamily.enum">
          <Entry value="0" text="Arial"/>
          <Entry value="1" text="Courier"/>
          <Entry value="2" text="Times"/>
        </Domain>
      </Property>
      <Property name="SelectionCellLabelFontSize" id="6409.SelectionCellLabelFontSize" number_of_elements="1">
        <Element index="0" value="18"/>
        <Domain name="range" id="6409.SelectionCellLabelFontSize.range"/>
      </Property>
      <Property name="SelectionCellLabelFormat" id="6409.SelectionCellLabelFormat" number_of_elements="1">
        <Element index="0" value=""/>
      </Property>
      <Property name="SelectionCellLabelItalic" id="6409.SelectionCellLabelItalic" number_of_elements="1">
        <Element index="0" value="0"/>
        <Domain name="bool" id="6409.SelectionCellLabelItalic.bool"/>
      </Property>
      <Property name="SelectionCellLabelJustification" id="6409.SelectionCellLabelJustification" number_of_elements="1">
        <Element index="0" value="0"/>
        <Domain name="enum" id="6409.SelectionCellLabelJustification.enum">
          <Entry value="0" text="Left"/>
          <Entry value="1" text="Center"/>
          <Entry value="2" text="Right"/>
        </Domain>
      </Property>
      <Property name="SelectionCellLabelOpacity" id="6409.SelectionCellLabelOpacity" number_of_elements="1">
        <Element index="0" value="1"/>
        <Domain name="range" id="6409.SelectionCellLabelOpacity.range"/>
      </Property>
      <Property name="SelectionCellLabelShadow" id="6409.SelectionCellLabelShadow" number_of_elements="1">
        <Element index="0" value="0"/>
        <Domain name="bool" id="6409.SelectionCellLabelShadow.bool"/>
      </Property>
      <Property name="SelectionCellLabelVisibility" id="6409.SelectionCellLabelVisibility" number_of_elements="1">
        <Element index="0" value="0"/>
        <Domain name="bool" id="6409.SelectionCellLabelVisibility.bool"/>
      </Property>
      <Property name="SelectionColor" id="6409.SelectionColor" number_of_elements="3">
        <Element index="0" value="1"/>
        <Element index="1" value="0"/>
        <Element index="2" value="1"/>
        <Domain name="range" id="6409.SelectionColor.range"/>
      </Property>
      <Property name="SelectionLineWidth" id="6409.SelectionLineWidth" number_of_elements="1">
        <Element index="0" value="2"/>
        <Domain name="range" id="6409.SelectionLineWidth.range"/>
      </Property>
      <Property name="SelectionMaximumNumberOfLabels" id="6409.SelectionMaximumNumberOfLabels" number_of_elements="1">
        <Element index="0" value="100"/>
        <Domain name="range" id="6409.SelectionMaximumNumberOfLabels.range"/>
      </Property>
      <Property name="SelectionOpacity" id="6409.SelectionOpacity" number_of_elements="1">
        <Element index="0" value="1"/>
        <Domain name="range" id="6409.SelectionOpacity.range"/>
      </Property>
      <Property name="SelectionPointLabelBold" id="6409.SelectionPointLabelBold" number_of_elements="1">
        <Element index="0" value="0"/>
        <Domain name="bool" id="6409.SelectionPointLabelBold.bool"/>
      </Property>
      <Property name="SelectionPointLabelColor" id="6409.SelectionPointLabelColor" number_of_elements="3">
        <Element index="0" value="1"/>
        <Element index="1" value="1"/>
        <Element index="2" value="0"/>
        <Domain name="range" id="6409.SelectionPointLabelColor.range"/>
      </Property>
      <Property name="SelectionPointLabelFontFamily" id="6409.SelectionPointLabelFontFamily" number_of_elements="1">
        <Element index="0" value="0"/>
        <Domain name="enum" id="6409.SelectionPointLabelFontFamily.enum">
          <Entry value="0" text="Arial"/>
          <Entry value="1" text="Courier"/>
          <Entry value="2" text="Times"/>
        </Domain>
      </Property>
      <Property name="SelectionPointLabelFontSize" id="6409.SelectionPointLabelFontSize" number_of_elements="1">
        <Element index="0" value="18"/>
        <Domain name="range" id="6409.SelectionPointLabelFontSize.range"/>
      </Property>
      <Property name="SelectionPointLabelFormat" id="6409.SelectionPointLabelFormat" number_of_elements="1">
        <Element index="0" value=""/>
      </Property>
      <Property name="SelectionPointLabelItalic" id="6409.SelectionPointLabelItalic" number_of_elements="1">
        <Element index="0" value="0"/>
        <Domain name="bool" id="6409.SelectionPointLabelItalic.bool"/>
      </Property>
      <Property name="SelectionPointLabelJustification" id="6409.SelectionPointLabelJustification" number_of_elements="1">
        <Element index="0" value="0"/>
        <Domain name="enum" id="6409.SelectionPointLabelJustification.enum">
          <Entry value="0" text="Left"/>
          <Entry value="1" text="Center"/>
          <Entry value="2" text="Right"/>
        </Domain>
      </Property>
      <Property name="SelectionPointLabelOpacity" id="6409.SelectionPointLabelOpacity" number_of_elements="1">
        <Element index="0" value="1"/>
        <Domain name="range" id="6409.SelectionPointLabelOpacity.range"/>
      </Property>
      <Property name="SelectionPointLabelShadow" id="6409.SelectionPointLabelShadow" number_of_elements="1">
        <Element index="0" value="0"/>
        <Domain name="bool" id="6409.SelectionPointLabelShadow.bool"/>
      </Property>
      <Property name="SelectionPointLabelVisibility" id="6409.SelectionPointLabelVisibility" number_of_elements="1">
        <Element index="0" value="0"/>
        <Domain name="bool" id="6409.SelectionPointLabelVisibility.bool"/>
      </Property>
      <Property name="SelectionPointSize" id="6409.SelectionPointSize" number_of_elements="1">
        <Element index="0" value="5"/>
        <Domain name="range" id="6409.SelectionPointSize.range"/>
      </Property>
      <Property name="SelectionRepresentation" id="6409.SelectionRepresentation" number_of_elements="1">
        <Element index="0" value="1"/>
        <Domain name="enum" id="6409.SelectionRepresentation.enum">
          <Entry value="0" text="Points"/>
          <Entry value="1" text="Wireframe"/>
          <Entry value="2" text="Surface"/>
        </Domain>
      </Property>
      <Property name="SelectionUseOutline" id="6409.SelectionUseOutline" number_of_elements="1">
        <Element index="0" value="0"/>
        <Domain name="bool" id="6409.SelectionUseOutline.bool"/>
      </Property>
      <Property name="SetScaleArray" id="6409.SetScaleArray" number_of_elements="5">
        <Element index="0" value=""/>
        <Element index="1" value=""/>
        <Element index="2" value=""/>
        <Element index="3" value=""/>
        <Element index="4" value=""/>
        <Domain name="array_list" id="6409.SetScaleArray.array_list"/>
      </Property>
      <Property name="ShaderPreset" id="6409.ShaderPreset" number_of_elements="1">
        <Element index="0" value="1"/>
        <Domain name="enum" id="6409.ShaderPreset.enum">
          <Entry value="0" text="Gaussian Blur (Default)"/>
          <Entry value="1" text="Sphere"/>
          <Entry value="2" text="Black-edged circle"/>
          <Entry value="3" text="Plain circle"/>
          <Entry value="4" text="Triangle"/>
          <Entry value="5" text="Square Outline"/>
        </Domain>
      </Property>
      <Property name="Specular" id="6409.Specular" number_of_elements="1">
        <Element index="0" value="0"/>
        <Domain name="range" id="6409.Specular.range"/>
      </Property>
      <Property name="SpecularColor" id="6409.SpecularColor" number_of_elements="3">
        <Element index="0" value="1"/>
        <Element index="1" value="1"/>
        <Element index="2" value="1"/>
        <Domain name="range" id="6409.SpecularColor.range"/>
      </Property>
      <Property name="SpecularPower" id="6409.SpecularPower" number_of_elements="1">
        <Element index="0" value="100"/>
        <Domain name="range" id="6409.SpecularPower.range"/>
      </Property>
      <Property name="StaticMode" id="6409.StaticMode" number_of_elements="1">
        <Element index="0" value="0"/>
        <Domain name="bool" id="6409.StaticMode.bool"/>
      </Property>
      <Property name="SuppressLOD" id="6409.SuppressLOD" number_of_elements="1">
        <Element index="0" value="0"/>
        <Domain name="bool" id="6409.SuppressLOD.bool"/>
      </Property>
      <Property name="Texture" id="6409.Texture">
        <Domain name="groups" id="6409.Texture.groups"/>
      </Property>
      <Property name="Triangulate" id="6409.Triangulate" number_of_elements="1">
        <Element index="0" value="0"/>
        <Domain name="bool" id="6409.Triangulate.bool"/>
      </Property>
      <Property name="UseCompositeGlyphTable" id="6409.UseCompositeGlyphTable" number_of_elements="1">
        <Element index="0" value="0"/>
        <Domain name="bool" id="6409.UseCompositeGlyphTable.bool"/>
      </Property>
      <Property name="UseDataPartitions" id="6409.UseDataPartitions" number_of_elements="1">
        <Element index="0" value="0"/>
        <Domain name="bool" id="6409.UseDataPartitions.bool"/>
      </Property>
      <Property name="UseFloatingPointFrameBuffer" id="6409.UseFloatingPointFrameBuffer" number_of_elements="1">
        <Element index="0" value="1"/>
        <Domain name="bool" id="6409.UseFloatingPointFrameBuffer.bool"/>
      </Property>
      <Property name="UseGlyphTable" id="6409.UseGlyphTable" number_of_elements="1">
        <Element index="0" value="0"/>
        <Domain name="bool" id="6409.UseGlyphTable.bool"/>
      </Property>
      <Property name="UserTransform" id="6409.UserTransform" number_of_elements="16">
        <Element index="0" value="1"/>
        <Element index="1" value="0"/>
        <Element index="2" value="0"/>
        <Element index="3" value="0"/>
        <Element index="4" value="0"/>
        <Element index="5" value="1"/>
        <Element index="6" value="0"/>
        <Element index="7" value="0"/>
        <Element index="8" value="0"/>
        <Element index="9" value="0"/>
        <Element index="10" value="1"/>
        <Element index="11" value="0"/>
        <Element index="12" value="0"/>
        <Element index="13" value="0"/>
        <Element index="14" value="0"/>
        <Element index="15" value="1"/>
      </Property>
    </Proxy>
    <Proxy group="representations" type="ScalarBarWidgetRepresentation" id="6627" servers="21">
      <Property name="Enabled" id="6627.Enabled" number_of_elements="1">
        <Element index="0" value="1"/>
        <Domain name="bool" id="6627.Enabled.bool"/>
      </Property>
      <Property name="LockPosition" id="6627.LockPosition" number_of_elements="1">
        <Element index="0" value="0"/>
        <Domain name="bool" id="6627.LockPosition.bool"/>
      </Property>
      <Property name="UseNonCompositedRenderer" id="6627.UseNonCompositedRenderer" number_of_elements="1">
        <Element index="0" value="1"/>
      </Property>
      <Property name="AddRangeAnnotations" id="6627.AddRangeAnnotations" number_of_elements="1">
        <Element index="0" value="0"/>
        <Domain name="bool" id="6627.AddRangeAnnotations.bool"/>
      </Property>
      <Property name="AddRangeLabels" id="6627.AddRangeLabels" number_of_elements="1">
        <Element index="0" value="1"/>
        <Domain name="bool" id="6627.AddRangeLabels.bool"/>
      </Property>
      <Property name="AutoOrient" id="6627.AutoOrient" number_of_elements="1">
        <Element index="0" value="1"/>
        <Domain name="bool" id="6627.AutoOrient.bool"/>
      </Property>
      <Property name="AutoOrientInfo" id="6627.AutoOrientInfo" number_of_elements="1">
        <Element index="0" value="1"/>
        <Domain name="bool" id="6627.AutoOrientInfo.bool"/>
      </Property>
      <Property name="AutomaticAnnotations" id="6627.AutomaticAnnotations" number_of_elements="1">
        <Element index="0" value="0"/>
        <Domain name="bool" id="6627.AutomaticAnnotations.bool"/>
      </Property>
      <Property name="AutomaticLabelFormat" id="6627.AutomaticLabelFormat" number_of_elements="1">
        <Element index="0" value="1"/>
        <Domain name="bool" id="6627.AutomaticLabelFormat.bool"/>
      </Property>
      <Property name="ComponentTitle" id="6627.ComponentTitle" number_of_elements="1">
        <Element index="0" value=""/>
      </Property>
      <Property name="CustomLabels" id="6627.CustomLabels"/>
      <Property name="DrawAnnotations" id="6627.DrawAnnotations" number_of_elements="1">
        <Element index="0" value="1"/>
        <Domain name="bool" id="6627.DrawAnnotations.bool"/>
      </Property>
      <Property name="DrawNanAnnotation" id="6627.DrawNanAnnotation" number_of_elements="1">
        <Element index="0" value="0"/>
        <Domain name="bool" id="6627.DrawNanAnnotation.bool"/>
      </Property>
      <Property name="DrawTickLabels" id="6627.DrawTickLabels" number_of_elements="1">
        <Element index="0" value="1"/>
        <Domain name="bool" id="6627.DrawTickLabels.bool"/>
      </Property>
      <Property name="DrawTickMarks" id="6627.DrawTickMarks" number_of_elements="1">
        <Element index="0" value="1"/>
        <Domain name="bool" id="6627.DrawTickMarks.bool"/>
      </Property>
      <Property name="LabelBold" id="6627.LabelBold" number_of_elements="1">
        <Element index="0" value="0"/>
        <Domain name="bool" id="6627.LabelBold.bool"/>
      </Property>
      <Property name="LabelColor" id="6627.LabelColor" number_of_elements="3">
        <Element index="0" value="0"/>
        <Element index="1" value="0"/>
        <Element index="2" value="0"/>
        <Domain name="range" id="6627.LabelColor.range"/>
      </Property>
      <Property name="LabelFontFamily" id="6627.LabelFontFamily" number_of_elements="1">
        <Element index="0" value="0"/>
        <Domain name="enum" id="6627.LabelFontFamily.enum">
          <Entry value="0" text="Arial"/>
          <Entry value="1" text="Courier"/>
          <Entry value="2" text="Times"/>
        </Domain>
      </Property>
      <Property name="LabelFontSize" id="6627.LabelFontSize" number_of_elements="1">
        <Element index="0" value="16"/>
        <Domain name="range" id="6627.LabelFontSize.range"/>
      </Property>
      <Property name="LabelFormat" id="6627.LabelFormat" number_of_elements="1">
        <Element index="0" value="%-#6.3g"/>
      </Property>
      <Property name="LabelItalic" id="6627.LabelItalic" number_of_elements="1">
        <Element index="0" value="0"/>
        <Domain name="bool" id="6627.LabelItalic.bool"/>
      </Property>
      <Property name="LabelOpacity" id="6627.LabelOpacity" number_of_elements="1">
        <Element index="0" value="1"/>
        <Domain name="range" id="6627.LabelOpacity.range"/>
      </Property>
      <Property name="LabelShadow" id="6627.LabelShadow" number_of_elements="1">
        <Element index="0" value="0"/>
        <Domain name="bool" id="6627.LabelShadow.bool"/>
      </Property>
      <Property name="LookupTable" id="6627.LookupTable" number_of_elements="1">
        <Proxy value="6179"/>
        <Domain name="groups" id="6627.LookupTable.groups"/>
      </Property>
      <Property name="NanAnnotation" id="6627.NanAnnotation" number_of_elements="1">
        <Element index="0" value="NaN"/>
      </Property>
      <Property name="Orientation" id="6627.Orientation" number_of_elements="1">
        <Element index="0" value="1"/>
        <Domain name="enum" id="6627.Orientation.enum">
          <Entry value="0" text="Horizontal"/>
          <Entry value="1" text="Vertical"/>
        </Domain>
      </Property>
      <Property name="OrientationInfo" id="6627.OrientationInfo" number_of_elements="1">
        <Element index="0" value="1"/>
      </Property>
      <Property name="Position" id="6627.Position" number_of_elements="2">
        <Element index="0" value="0.89"/>
        <Element index="1" value="0.02"/>
        <Domain name="range" id="6627.Position.range"/>
      </Property>
      <Property name="PositionInfo" id="6627.PositionInfo" number_of_elements="2">
        <Element index="0" value="0.89"/>
        <Element index="1" value="0.02"/>
      </Property>
      <Property name="RangeLabelFormat" id="6627.RangeLabelFormat" number_of_elements="1">
        <Element index="0" value="%-#6.1e"/>
      </Property>
      <Property name="Repositionable" id="6627.Repositionable" number_of_elements="1">
        <Element index="0" value="1"/>
        <Domain name="bool" id="6627.Repositionable.bool"/>
      </Property>
      <Property name="Resizable" id="6627.Resizable" number_of_elements="1">
        <Element index="0" value="1"/>
        <Domain name="bool" id="6627.Resizable.bool"/>
      </Property>
      <Property name="ScalarBarLength" id="6627.ScalarBarLength" number_of_elements="1">
        <Element index="0" value="0.33"/>
      </Property>
      <Property name="ScalarBarThickness" id="6627.ScalarBarThickness" number_of_elements="1">
        <Element index="0" value="16"/>
      </Property>
      <Property name="Selectable" id="6627.Selectable" number_of_elements="1">
        <Element index="0" value="0"/>
        <Domain name="bool" id="6627.Selectable.bool"/>
      </Property>
      <Property name="TextPosition" id="6627.TextPosition" number_of_elements="1">
        <Element index="0" value="1"/>
        <Domain name="enum" id="6627.TextPosition.enum">
          <Entry value="1" text="Ticks right/top, annotations left/bottom"/>
          <Entry value="0" text="Ticks left/bottom, annotations right/top"/>
        </Domain>
      </Property>
      <Property name="Title" id="6627.Title" number_of_elements="1">
        <Element index="0" value="Stress_Mises_atrium"/>
      </Property>
      <Property name="TitleBold" id="6627.TitleBold" number_of_elements="1">
        <Element index="0" value="0"/>
        <Domain name="bool" id="6627.TitleBold.bool"/>
      </Property>
      <Property name="TitleColor" id="6627.TitleColor" number_of_elements="3">
        <Element index="0" value="0"/>
        <Element index="1" value="0"/>
        <Element index="2" value="0"/>
        <Domain name="range" id="6627.TitleColor.range"/>
      </Property>
      <Property name="TitleFontFamily" id="6627.TitleFontFamily" number_of_elements="1">
        <Element index="0" value="0"/>
        <Domain name="enum" id="6627.TitleFontFamily.enum">
          <Entry value="0" text="Arial"/>
          <Entry value="1" text="Courier"/>
          <Entry value="2" text="Times"/>
        </Domain>
      </Property>
      <Property name="TitleFontSize" id="6627.TitleFontSize" number_of_elements="1">
        <Element index="0" value="16"/>
        <Domain name="range" id="6627.TitleFontSize.range"/>
      </Property>
      <Property name="TitleItalic" id="6627.TitleItalic" number_of_elements="1">
        <Element index="0" value="0"/>
        <Domain name="bool" id="6627.TitleItalic.bool"/>
      </Property>
      <Property name="TitleJustification" id="6627.TitleJustification" number_of_elements="1">
        <Element index="0" value="1"/>
        <Domain name="enum" id="6627.TitleJustification.enum">
          <Entry value="0" text="Left"/>
          <Entry value="1" text="Centered"/>
          <Entry value="2" text="Right"/>
        </Domain>
      </Property>
      <Property name="TitleOpacity" id="6627.TitleOpacity" number_of_elements="1">
        <Element index="0" value="1"/>
        <Domain name="range" id="6627.TitleOpacity.range"/>
      </Property>
      <Property name="TitleShadow" id="6627.TitleShadow" number_of_elements="1">
        <Element index="0" value="0"/>
        <Domain name="bool" id="6627.TitleShadow.bool"/>
      </Property>
      <Property name="UseCustomLabels" id="6627.UseCustomLabels" number_of_elements="1">
        <Element index="0" value="0"/>
        <Domain name="bool" id="6627.UseCustomLabels.bool"/>
      </Property>
      <Property name="Visibility" id="6627.Visibility" number_of_elements="1">
        <Element index="0" value="1"/>
        <Domain name="bool" id="6627.Visibility.bool"/>
      </Property>
      <Property name="WindowLocation" id="6627.WindowLocation" number_of_elements="1">
        <Element index="0" value="2"/>
        <Domain name="enum" id="6627.WindowLocation.enum">
          <Entry value="0" text="AnyLocation"/>
          <Entry value="1" text="LowerLeftCorner"/>
          <Entry value="2" text="LowerRightCorner"/>
          <Entry value="3" text="LowerCenter"/>
          <Entry value="4" text="UpperLeftCorner"/>
          <Entry value="5" text="UpperRightCorner"/>
          <Entry value="6" text="UpperCenter"/>
        </Domain>
      </Property>
    </Proxy>
    <Proxy group="sources" type="LegacyVTKFileReader" id="5948" servers="1">
      <Property name="FileNameInfo" id="5948.FileNameInfo" number_of_elements="1">
        <Element index="0" value="G:\TV_FEA_Benchmark\Simulations_v3\Simulations\Mesh7 (DiB)\DataInBrief_TricuspidValveBenchmark\ParaView_Visualization\00_run_Model_Frame0.vtk"/>
      </Property>
      <Property name="FileNames" id="5948.FileNames" number_of_elements="1">
        <Element index="0" value="G:\TV_FEA_Benchmark\Simulations_v3\Simulations\Mesh7 (DiB)\DataInBrief_TricuspidValveBenchmark\ParaView_Visualization\00_run_Model_Frame0.vtk"/>
        <Domain name="files" id="5948.FileNames.files"/>
      </Property>
      <Property name="TimestepValues" id="5948.TimestepValues"/>
    </Proxy>
    <Proxy group="filters" type="Cut" id="6632" servers="1">
      <Property name="ContourValues" id="6632.ContourValues" number_of_elements="1">
        <Element index="0" value="0"/>
        <Domain name="bounds" id="6632.ContourValues.bounds"/>
      </Property>
      <Property name="CutFunction" id="6632.CutFunction" number_of_elements="1">
        <Proxy value="6628"/>
        <Domain name="groups" id="6632.CutFunction.groups"/>
        <Domain name="proxy_list" id="6632.CutFunction.proxy_list">
          <Proxy value="6628"/>
          <Proxy value="6629"/>
          <Proxy value="6630"/>
          <Proxy value="6631"/>
        </Domain>
      </Property>
      <Property name="Input" id="6632.Input" number_of_elements="1">
        <Proxy value="5948" output_port="0"/>
        <Domain name="groups" id="6632.Input.groups"/>
        <Domain name="input_type" id="6632.Input.input_type"/>
      </Property>
      <Property name="InputBounds" id="6632.InputBounds">
        <Domain name="bounds" id="6632.InputBounds.bounds"/>
      </Property>
      <Property name="PreserveInputCells" id="6632.PreserveInputCells" number_of_elements="1">
        <Element index="0" value="0"/>
        <Domain name="bool" id="6632.PreserveInputCells.bool"/>
      </Property>
      <Property name="Triangulate the slice" id="6632.Triangulate the slice" number_of_elements="1">
        <Element index="0" value="1"/>
        <Domain name="bool" id="6632.Triangulate the slice.bool"/>
      </Property>
    </Proxy>
    <Proxy group="filters" type="Cut" id="6856" servers="1">
      <Property name="ContourValues" id="6856.ContourValues" number_of_elements="1">
        <Element index="0" value="0"/>
        <Domain name="bounds" id="6856.ContourValues.bounds"/>
      </Property>
      <Property name="CutFunction" id="6856.CutFunction" number_of_elements="1">
        <Proxy value="6852"/>
        <Domain name="groups" id="6856.CutFunction.groups"/>
        <Domain name="proxy_list" id="6856.CutFunction.proxy_list">
          <Proxy value="6852"/>
          <Proxy value="6853"/>
          <Proxy value="6854"/>
          <Proxy value="6855"/>
        </Domain>
      </Property>
      <Property name="Input" id="6856.Input" number_of_elements="1">
        <Proxy value="5948" output_port="0"/>
        <Domain name="groups" id="6856.Input.groups"/>
        <Domain name="input_type" id="6856.Input.input_type"/>
      </Property>
      <Property name="InputBounds" id="6856.InputBounds">
        <Domain name="bounds" id="6856.InputBounds.bounds"/>
      </Property>
      <Property name="PreserveInputCells" id="6856.PreserveInputCells" number_of_elements="1">
        <Element index="0" value="0"/>
        <Domain name="bool" id="6856.PreserveInputCells.bool"/>
      </Property>
      <Property name="Triangulate the slice" id="6856.Triangulate the slice" number_of_elements="1">
        <Element index="0" value="1"/>
        <Domain name="bool" id="6856.Triangulate the slice.bool"/>
      </Property>
    </Proxy>
    <Proxy group="filters" type="Cut" id="7080" servers="1">
      <Property name="ContourValues" id="7080.ContourValues" number_of_elements="1">
        <Element index="0" value="0"/>
        <Domain name="bounds" id="7080.ContourValues.bounds"/>
      </Property>
      <Property name="CutFunction" id="7080.CutFunction" number_of_elements="1">
        <Proxy value="7076"/>
        <Domain name="groups" id="7080.CutFunction.groups"/>
        <Domain name="proxy_list" id="7080.CutFunction.proxy_list">
          <Proxy value="7076"/>
          <Proxy value="7077"/>
          <Proxy value="7078"/>
          <Proxy value="7079"/>
        </Domain>
      </Property>
      <Property name="Input" id="7080.Input" number_of_elements="1">
        <Proxy value="5948" output_port="0"/>
        <Domain name="groups" id="7080.Input.groups"/>
        <Domain name="input_type" id="7080.Input.input_type"/>
      </Property>
      <Property name="InputBounds" id="7080.InputBounds">
        <Domain name="bounds" id="7080.InputBounds.bounds"/>
      </Property>
      <Property name="PreserveInputCells" id="7080.PreserveInputCells" number_of_elements="1">
        <Element index="0" value="0"/>
        <Domain name="bool" id="7080.PreserveInputCells.bool"/>
      </Property>
      <Property name="Triangulate the slice" id="7080.Triangulate the slice" number_of_elements="1">
        <Element index="0" value="1"/>
        <Domain name="bool" id="7080.Triangulate the slice.bool"/>
      </Property>
    </Proxy>
    <Proxy group="misc" type="TimeKeeper" id="259" servers="16">
      <Property name="SuppressedTimeSources" id="259.SuppressedTimeSources"/>
      <Property name="Time" id="259.Time" number_of_elements="1">
        <Element index="0" value="0"/>
        <Domain name="range" id="259.Time.range"/>
      </Property>
      <Property name="TimeLabel" id="259.TimeLabel" number_of_elements="1">
        <Element index="0" value="Time"/>
      </Property>
      <Property name="TimeRange" id="259.TimeRange" number_of_elements="2">
        <Element index="0" value="0"/>
        <Element index="1" value="1"/>
      </Property>
      <Property name="TimeSources" id="259.TimeSources" number_of_elements="4">
        <Proxy value="5948"/>
        <Proxy value="6632"/>
        <Proxy value="6856"/>
        <Proxy value="7080"/>
      </Property>
      <Property name="TimestepValues" id="259.TimestepValues"/>
      <Property name="Views" id="259.Views" number_of_elements="1">
        <Proxy value="6201"/>
      </Property>
    </Proxy>
    <Proxy group="views" type="RenderView" id="6201" servers="21">
      <Property name="AlphaBitPlanes" id="6201.AlphaBitPlanes" number_of_elements="1">
        <Element index="0" value="1"/>
        <Domain name="bool" id="6201.AlphaBitPlanes.bool"/>
      </Property>
      <Property name="AmbientSamples" id="6201.AmbientSamples" number_of_elements="1">
        <Element index="0" value="0"/>
        <Domain name="range" id="6201.AmbientSamples.range"/>
      </Property>
      <Property name="AnnotationColor" id="6201.AnnotationColor" number_of_elements="3">
        <Element index="0" value="0"/>
        <Element index="1" value="0"/>
        <Element index="2" value="0"/>
      </Property>
      <Property name="ArrayComponentToDraw" id="6201.ArrayComponentToDraw" number_of_elements="1">
        <Element index="0" value="0"/>
        <Domain name="range" id="6201.ArrayComponentToDraw.range"/>
      </Property>
      <Property name="ArrayNameToDraw" id="6201.ArrayNameToDraw" number_of_elements="1">
        <Element index="0" value=""/>
      </Property>
      <Property name="ArrayNumberToDraw" id="6201.ArrayNumberToDraw" number_of_elements="1">
        <Element index="0" value="0"/>
        <Domain name="range" id="6201.ArrayNumberToDraw.range"/>
      </Property>
      <Property name="AxesGrid" id="6201.AxesGrid" number_of_elements="1">
        <Proxy value="6199"/>
        <Domain name="proxy_list" id="6201.AxesGrid.proxy_list">
          <Proxy value="6199"/>
        </Domain>
      </Property>
      <Property name="BackLightAzimuth" id="6201.BackLightAzimuth" number_of_elements="1">
        <Element index="0" value="110"/>
        <Domain name="range" id="6201.BackLightAzimuth.range"/>
      </Property>
      <Property name="BackLightElevation" id="6201.BackLightElevation" number_of_elements="1">
        <Element index="0" value="0"/>
        <Domain name="range" id="6201.BackLightElevation.range"/>
      </Property>
      <Property name="BackLightK:B Ratio" id="6201.BackLightK:B Ratio" number_of_elements="1">
        <Element index="0" value="3.5"/>
        <Domain name="range" id="6201.BackLightK:B Ratio.range"/>
      </Property>
      <Property name="BackLightWarmth" id="6201.BackLightWarmth" number_of_elements="1">
        <Element index="0" value="0.5"/>
        <Domain name="range" id="6201.BackLightWarmth.range"/>
      </Property>
      <Property name="Background" id="6201.Background" number_of_elements="3">
        <Element index="0" value="1"/>
        <Element index="1" value="1"/>
        <Element index="2" value="1"/>
        <Domain name="range" id="6201.Background.range"/>
      </Property>
      <Property name="Background2" id="6201.Background2" number_of_elements="3">
        <Element index="0" value="0"/>
        <Element index="1" value="0"/>
        <Element index="2" value="0.165"/>
        <Domain name="range" id="6201.Background2.range"/>
      </Property>
      <Property name="BackgroundTexture" id="6201.BackgroundTexture">
        <Domain name="groups" id="6201.BackgroundTexture.groups"/>
      </Property>
      <Property name="BeginValueCapture" id="6201.BeginValueCapture"/>
      <Property name="CacheKey" id="6201.CacheKey" number_of_elements="1">
        <Element index="0" value="0"/>
        <Domain name="range" id="6201.CacheKey.range"/>
      </Property>
      <Property name="Camera2DManipulators" id="6201.Camera2DManipulators" number_of_elements="9">
        <Element index="0" value="1"/>
        <Element index="1" value="3"/>
        <Element index="2" value="2"/>
        <Element index="3" value="2"/>
        <Element index="4" value="2"/>
        <Element index="5" value="6"/>
        <Element index="6" value="3"/>
        <Element index="7" value="1"/>
        <Element index="8" value="4"/>
        <Domain name="enum" id="6201.Camera2DManipulators.enum">
[truncated: 34,787 more chars]
