# Supplementary material for: An in-silico benchmark for the tricuspid heart valve – Geometry, finite element mesh, Abaqus simulation, and result data set
Source: Data Brief. 2021 Dec 2;39:107664. doi: 10.1016/j.dib.2021.107664 (PMC8668829; doi:10.1016/j.dib.2021.107664)
Supplement: Supplementary Data S1 — Supplementary Raw Research Data. This is open data under the CC BY license http://creativecommons.org/licenses/by/4.0/ [file mmc1.zip › DataInBrief_TricuspidValveBenchmark/Post_Processing/ODB_process.bat]

(

abaqus make job=process_elem.c
abaqus make job=process_node.c

abaqus process_node.exe ../Abaqus_Simulation_Files/00_Run_Model.odb ../Text_Files/00_Run_Model_node
abaqus process_elem.exe ../Abaqus_Simulation_Files/00_Run_Model.odb ../Text_Files/00_Run_Model_elem
)
