# Supplementary material for: An in-silico benchmark for the tricuspid heart valve – Geometry, finite element mesh, Abaqus simulation, and result data set
Source: Data Brief. 2021 Dec 2;39:107664. doi: 10.1016/j.dib.2021.107664 (PMC8668829; doi:10.1016/j.dib.2021.107664)
Supplement: Supplementary Data S1 — Supplementary Raw Research Data. This is open data under the CC BY license http://creativecommons.org/licenses/by/4.0/ [file mmc1.zip › DataInBrief_TricuspidValveBenchmark/Text_Files/00_run_Model_elem_Frame0.txt]

   Stress 1  1  4  0.000000e+00  0.000000e+00  0.000000e+00  0.000000e+00  0.000000e+00  0.000000e+00  0.000000e+00
   Strain 1  1  4  0.000000e+00  0.000000e+00  0.000000e+00  0.000000e+00  0.000000e+00  0.000000e+00  
   Stress 1  2  4  0.000000e+00  0.000000e+00  0.000000e+00  0.000000e+00  0.000000e+00  0.000000e+00  0.000000e+00
   Strain 1  2  4  0.000000e+00  0.000000e+00  0.000000e+00  0.000000e+00  0.000000e+00  0.000000e+00  
   Stress 1  3  4  0.000000e+00  0.000000e+00  0.000000e+00  0.000000e+00  0.000000e+00  0.000000e+00  0.000000e+00
   Strain 1  3  4  0.000000e+00  0.000000e+00  0.000000e+00  0.000000e+00  0.000000e+00  0.000000e+00  
   Stress 1  4  4  0.000000e+00  0.000000e+00  0.000000e+00  0.000000e+00  0.000000e+00  0.000000e+00  0.000000e+00
   Strain 1  4  4  0.000000e+00  0.000000e+00  0.000000e+00  0.000000e+00  0.000000e+00  0.000000e+00  
   Stress 2  1  4  0.000000e+00  0.000000e+00  0.000000e+00  0.000000e+00  0.000000e+00  0.000000e+00  0.000000e+00
   Strain 2  1  4  0.000000e+00  0.000000e+00  0.000000e+00  0.000000e+00  0.000000e+00  0.000000e+00  
   Stress 2  2  4  0.000000e+00  0.000000e+00  0.000000e+00  0.000000e+00  0.000000e+00  0.000000e+00  0.000000e+00
   Strain 2  2  4  0.000000e+00  0.000000e+00  0.000000e+00  0.000000e+00  0.000000e+00  0.000000e+00  
   Stress 2  3  4  0.000000e+00  0.000000e+00  0.000000e+00  0.000000e+00  0.000000e+00  0.000000e+00  0.000000e+00
   Strain 2  3  4  0.000000e+00  0.000000e+00  0.000000e+00  0.000000e+00  0.000000e+00  0.000000e+00  
   Stress 2  4  4  0.000000e+00  0.000000e+00  0.000000e+00  0.000000e+00  0.000000e+00  0.000000e+00  0.000000e+00
   Strain 2  4  4  0.000000e+00  0.000000e+00  0.000000e+00  0.000000e+00  0.000000e+00  0.000000e+00  
   Stress 3  1  4  0.000000e+00  0.000000e+00  0.000000e+00  0.000000e+00  0.000000e+00  0.000000e+00  0.000000e+00
   Strain 3  1  4  0.000000e+00  0.000000e+00  0.000000e+00  0.000000e+00  0.000000e+00  0.000000e+00  
   Stress 3  2  4  0.000000e+00  0.000000e+00  0.000000e+00  0.000000e+00  0.000000e+00  0.000000e+00  0.000000e+00
   Strain 3  2  4  0.000000e+00  0.000000e+00  0.000000e+00  0.000000e+00  0.000000e+00  0.000000e+00  
   Stress 3  3  4  0.000000e+00  0.000000e+00  0.000000e+00  0.000000e+00  0.000000e+00  0.000000e+00  0.000000e+00
   Strain 3  3  4  0.000000e+00  0.000000e+00  0.000000e+00  0.000000e+00  0.000000e+00  0.000000e+00  
   Stress 3  4  4  0.000000e+00  0.000000e+00  0.000000e+00  0.000000e+00  0.000000e+00  0.000000e+00  0.000000e+00
   Strain 3  4  4  0.000000e+00  0.000000e+00  0.000000e+00  0.000000e+00  0.000000e+00  0.000000e+00  
   Stress 4  1  4  0.000000e+00  0.000000e+00  0.000000e+00  0.000000e+00  0.000000e+00  0.000000e+00  0.000000e+00
   Strain 4  1  4  0.000000e+00  0.000000e+00  0.000000e+00  0.000000e+00  0.000000e+00  0.000000e+00  
   Stress 4  2  4  0.000000e+00  0.000000e+00  0.000000e+00  0.000000e+00  0.000000e+00  0.000000e+00  0.000000e+00
   Strain 4  2  4  0.000000e+00  0.000000e+00  0.000000e+00  0.000000e+00  0.000000e+00  0.000000e+00  
   Stress 4  3  4  0.000000e+00  0.000000e+00  0.000000e+00  0.000000e+00  0.000000e+00  0.000000e+00  0.000000e+00
   Strain 4  3  4  0.000000e+00  0.000000e+00  0.000000e+00  0.000000e+00  0.000000e+00  0.000000e+00  
   Stress 4  4  4  0.000000e+00  0.000000e+00  0.000000e+00  0.000000e+00  0.000000e+00  0.000000e+00  0.000000e+00
   Strain 4  4  4  0.000000e+00  0.000000e+00  0.000000e+00  0.000000e+00  0.000000e+00  0.000000e+00  
   Stress 5  1  4  0.000000e+00  0.000000e+00  0.000000e+00  0.000000e+00  0.000000e+00  0.000000e+00  0.000000e+00
   Strain 5  1  4  0.000000e+00  0.000000e+00  0.000000e+00  0.000000e+00  0.000000e+00  0.000000e+00  
   Stress 5  2  4  0.000000e+00  0.000000e+00  0.000000e+00  0.000000e+00  0.000000e+00  0.000000e+00  0.000000e+00
   Strain 5  2  4  0.000000e+00  0.000000e+00  0.000000e+00  0.000000e+00  0.000000e+00  0.000000e+00  
   Stress 5  3  4  0.000000e+00  0.000000e+00  0.000000e+00  0.000000e+00  0.000000e+00  0.000000e+00  0.000000e+00
   Strain 5  3  4  0.000000e+00  0.000000e+00  0.000000e+00  0.000000e+00  0.000000e+00  0.000000e+00  
   Stress 5  4  4  0.000000e+00  0.000000e+00  0.000000e+00  0.000000e+00  0.000000e+00  0.000000e+00  0.000000e+00
   Strain 5  4  4  0.000000e+00  0.000000e+00  0.000000e+00  0.000000e+00  0.000000e+00  0.000000e+00  
   Stress 6  1  4  0.000000e+00  0.000000e+00  0.000000e+00  0.000000e+00  0.000000e+00  0.000000e+00  0.000000e+00
   Strain 6  1  4  0.000000e+00  0.000000e+00  0.000000e+00  0.000000e+00  0.000000e+00  0.000000e+00  
   Stress 6  2  4  0.000000e+00  0.000000e+00  0.000000e+00  0.000000e+00  0.000000e+00  0.000000e+00  0.000000e+00
   Strain 6  2  4  0.000000e+00  0.000000e+00  0.000000e+00  0.000000e+00  0.000000e+00  0.000000e+00  
   Stress 6  3  4  0.000000e+00  0.000000e+00  0.000000e+00  0.000000e+00  0.000000e+00  0.000000e+00  0.000000e+00
   Strain 6  3  4  0.000000e+00  0.000000e+00  0.000000e+00  0.000000e+00  0.000000e+00  0.000000e+00  
   Stress 6  4  4  0.000000e+00  0.000000e+00  0.000000e+00  0.000000e+00  0.000000e+00  0.000000e+00  0.000000e+00
   Strain 6  4  4  0.000000e+00  0.000000e+00  0.000000e+00  0.000000e+00  0.000000e+00  0.000000e+00  
   Stress 7  1  4  0.000000e+00  0.000000e+00  0.000000e+00  0.000000e+00  0.000000e+00  0.000000e+00  0.000000e+00
   Strain 7  1  4  0.000000e+00  0.000000e+00  0.000000e+00  0.000000e+00  0.000000e+00  0.000000e+00  
   Stress 7  2  4  0.000000e+00  0.000000e+00  0.000000e+00  0.000000e+00  0.000000e+00  0.000000e+00  0.000000e+00
   Strain 7  2  4  0.000000e+00  0.000000e+00  0.000000e+00  0.000000e+00  0.000000e+00  0.000000e+00  
   Stress 7  3  4  0.000000e+00  0.000000e+00  0.000000e+00  0.000000e+00  0.000000e+00  0.000000e+00  0.000000e+00
   Strain 7  3  4  0.000000e+00  0.000000e+00  0.000000e+00  0.000000e+00  0.000000e+00  0.000000e+00  
   Stress 7  4  4  0.000000e+00  0.000000e+00  0.000000e+00  0.000000e+00  0.000000e+00  0.000000e+00  0.000000e+00
   Strain 7  4  4  0.000000e+00  0.000000e+00  0.000000e+00  0.000000e+00  0.000000e+00  0.000000e+00  
   Stress 8  1  4  0.000000e+00  0.000000e+00  0.000000e+00  0.000000e+00  0.000000e+00  0.000000e+00  0.000000e+00
   Strain 8  1  4  0.000000e+00  0.000000e+00  0.000000e+00  0.000000e+00  0.000000e+00  0.000000e+00  
   Stress 8  2  4  0.000000e+00  0.000000e+00  0.000000e+00  0.000000e+00  0.000000e+00  0.000000e+00  0.000000e+00
   Strain 8  2  4  0.000000e+00  0.000000e+00  0.000000e+00  0.000000e+00  0.000000e+00  0.000000e+00  
   Stress 8  3  4  0.000000e+00  0.000000e+00  0.000000e+00  0.000000e+00  0.000000e+00  0.000000e+00  0.000000e+00
   Strain 8  3  4  0.000000e+00  0.000000e+00  0.000000e+00  0.000000e+00  0.000000e+00  0.000000e+00  
   Stress 8  4  4  0.000000e+00  0.000000e+00  0.000000e+00  0.000000e+00  0.000000e+00  0.000000e+00  0.000000e+00
   Strain 8  4  4  0.000000e+00  0.000000e+00  0.000000e+00  0.000000e+00  0.000000e+00  0.000000e+00  
   Stress 9  1  4  0.000000e+00  0.000000e+00  0.000000e+00  0.000000e+00  0.000000e+00  0.000000e+00  0.000000e+00
   Strain 9  1  4  0.000000e+00  0.000000e+00  0.000000e+00  0.000000e+00  0.000000e+00  0.000000e+00  
   Stress 9  2  4  0.000000e+00  0.000000e+00  0.000000e+00  0.000000e+00  0.000000e+00  0.000000e+00  0.000000e+00
   Strain 9  2  4  0.000000e+00  0.000000e+00  0.000000e+00  0.000000e+00  0.000000e+00  0.000000e+00  
   Stress 9  3  4  0.000000e+00  0.000000e+00  0.000000e+00  0.000000e+00  0.000000e+00  0.000000e+00  0.000000e+00
   Strain 9  3  4  0.000000e+00  0.000000e+00  0.000000e+00  0.000000e+00  0.000000e+00  0.000000e+00  
   Stress 9  4  4  0.000000e+00  0.000000e+00  0.000000e+00  0.000000e+00  0.000000e+00  0.000000e+00  0.000000e+00
   Strain 9  4  4  0.000000e+00  0.000000e+00  0.000000e+00  0.000000e+00  0.000000e+00  0.000000e+00  
   Stress 10  1  4  0.000000e+00  0.000000e+00  0.000000e+00  0.000000e+00  0.000000e+00  0.000000e+00  0.000000e+00
   Strain 10  1  4  0.000000e+00  0.000000e+00  0.000000e+00  0.000000e+00  0.000000e+00  0.000000e+00  
   Stress 10  2  4  0.000000e+00  0.000000e+00  0.000000e+00  0.000000e+00  0.000000e+00  0.000000e+00  0.000000e+00
   Strain 10  2  4  0.000000e+00  0.000000e+00  0.000000e+00  0.000000e+00  0.000000e+00  0.000000e+00  
   Stress 10  3  4  0.000000e+00  0.000000e+00  0.000000e+00  0.000000e+00  0.000000e+00  0.000000e+00  0.000000e+00
   Strain 10  3  4  0.000000e+00  0.000000e+00  0.000000e+00  0.000000e+00  0.000000e+00  0.000000e+00  
   Stress 10  4  4  0.000000e+00  0.000000e+00  0.000000e+00  0.000000e+00  0.000000e+00  0.000000e+00  0.000000e+00
   Strain 10  4  4  0.000000e+00  0.000000e+00  0.000000e+00  0.000000e+00  0.000000e+00  0.000000e+00  
   Stress 11  1  4  0.000000e+00  0.000000e+00  0.000000e+00  0.000000e+00  0.000000e+00  0.000000e+00  0.000000e+00
   Strain 11  1  4  0.000000e+00  0.000000e+00  0.000000e+00  0.000000e+00  0.000000e+00  0.000000e+00  
   Stress 11  2  4  0.000000e+00  0.000000e+00  0.000000e+00  0.000000e+00  0.000000e+00  0.000000e+00  0.000000e+00
   Strain 11  2  4  0.000000e+00  0.000000e+00  0.000000e+00  0.000000e+00  0.000000e+00  0.000000e+00  
   Stress 11  3  4  0.000000e+00  0.000000e+00  0.000000e+00  0.000000e+00  0.000000e+00  0.000000e+00  0.000000e+00
   Strain 11  3  4  0.000000e+00  0.000000e+00  0.000000e+00  0.000000e+00  0.000000e+00  0.000000e+00  
   Stress 11  4  4  0.000000e+00  0.000000e+00  0.000000e+00  0.000000e+00  0.000000e+00  0.000000e+00  0.000000e+00
   Strain 11  4  4  0.000000e+00  0.000000e+00  0.000000e+00  0.000000e+00  0.000000e+00  0.000000e+00  
   Stress 12  1  4  0.000000e+00  0.000000e+00  0.000000e+00  0.000000e+00  0.000000e+00  0.000000e+00  0.000000e+00
   Strain 12  1  4  0.000000e+00  0.000000e+00  0.000000e+00  0.000000e+00  0.000000e+00  0.000000e+00  
   Stress 12  2  4  0.000000e+00  0.000000e+00  0.000000e+00  0.000000e+00  0.000000e+00  0.000000e+00  0.000000e+00
   Strain 12  2  4  0.000000e+00  0.000000e+00  0.000000e+00  0.000000e+00  0.000000e+00  0.000000e+00  
   Stress 12  3  4  0.000000e+00  0.000000e+00  0.000000e+00  0.000000e+00  0.000000e+00  0.000000e+00  0.000000e+00
   Strain 12  3  4  0.000000e+00  0.000000e+00  0.000000e+00  0.000000e+00  0.000000e+00  0.000000e+00  
   Stress 12  4  4  0.000000e+00  0.000000e+00  0.000000e+00  0.000000e+00  0.000000e+00  0.000000e+00  0.000000e+00
   Strain 12  4  4  0.000000e+00  0.000000e+00  0.000000e+00  0.000000e+00  0.000000e+00  0.000000e+00  
   Stress 13  1  4  0.000000e+00  0.000000e+00  0.000000e+00  0.000000e+00  0.000000e+00  0.000000e+00  0.000000e+00
   Strain 13  1  4  0.000000e+00  0.000000e+00  0.000000e+00  0.000000e+00  0.000000e+00  0.000000e+00  
   Stress 13  2  4  0.000000e+00  0.000000e+00  0.000000e+00  0.000000e+00  0.000000e+00  0.000000e+00  0.000000e+00
   Strain 13  2  4  0.000000e+00  0.000000e+00  0.000000e+00  0.000000e+00  0.000000e+00  0.000000e+00  
   Stress 13  3  4  0.000000e+00  0.000000e+00  0.000000e+00  0.000000e+00  0.000000e+00  0.000000e+00  0.000000e+00
   Strain 13  3  4  0.000000e+00  0.000000e+00  0.000000e+00  0.000000e+00  0.000000e+00  0.000000e+00  
   Stress 13  4  4  0.000000e+00  0.000000e+00  0.000000e+00  0.000000e+00  0.000000e+00  0.000000e+00  0.000000e+00
   Strain 13  4  4  0.000000e+00  0.000000e+00  0.000000e+00  0.000000e+00  0.000000e+00  0.000000e+00  
   Stress 14  1  4  0.000000e+00  0.000000e+00  0.000000e+00  0.000000e+00  0.000000e+00  0.000000e+00  0.000000e+00
   Strain 14  1  4  0.000000e+00  0.000000e+00  0.000000e+00  0.000000e+00  0.000000e+00  0.000000e+00  
   Stress 14  2  4  0.000000e+00  0.000000e+00  0.000000e+00  0.000000e+00  0.000000e+00  0.000000e+00  0.000000e+00
   Strain 14  2  4  0.000000e+00  0.000000e+00  0.000000e+00  0.000000e+00  0.000000e+00  0.000000e+00  
   Stress 14  3  4  0.000000e+00  0.000000e+00  0.000000e+00  0.000000e+00  0.000000e+00  0.000000e+00  0.000000e+00
   Strain 14  3  4  0.000000e+00  0.000000e+00  0.000000e+00  0.000000e+00  0.000000e+00  0.000000e+00  
   Stress 14  4  4  0.000000e+00  0.000000e+00  0.000000e+00  0.000000e+00  0.000000e+00  0.000000e+00  0.000000e+00
   Strain 14  4  4  0.000000e+00  0.000000e+00  0.000000e+00  0.000000e+00  0.000000e+00  0.000000e+00  
   Stress 15  1  4  0.000000e+00  0.000000e+00  0.000000e+00  0.000000e+00  0.000000e+00  0.000000e+00  0.000000e+00
   Strain 15  1  4  0.000000e+00  0.000000e+00  0.000000e+00  0.000000e+00  0.000000e+00  0.000000e+00  
   Stress 15  2  4  0.000000e+00  0.000000e+00  0.000000e+00  0.000000e+00  0.000000e+00  0.000000e+00  0.000000e+00
   Strain 15  2  4  0.000000e+00  0.000000e+00  0.000000e+00  0.000000e+00  0.000000e+00  0.000000e+00  
   Stress 15  3  4  0.000000e+00  0.000000e+00  0.000000e+00  0.000000e+00  0.000000e+00  0.000000e+00  0.000000e+00
   Strain 15  3  4  0.000000e+00  0.000000e+00  0.000000e+00  0.000000e+00  0.000000e+00  0.000000e+00  
   Stress 15  4  4  0.000000e+00  0.000000e+00  0.000000e+00  0.000000e+00  0.000000e+00  0.000000e+00  0.000000e+00
   Strain 15  4  4  0.000000e+00  0.000000e+00  0.000000e+00  0.000000e+00  0.000000e+00  0.000000e+00  
   Stress 16  1  4  0.000000e+00  0.000000e+00  0.000000e+00  0.000000e+00  0.000000e+00  0.000000e+00  0.000000e+00
   Strain 16  1  4  0.000000e+00  0.000000e+00  0.000000e+00  0.000000e+00  0.000000e+00  0.000000e+00  
   Stress 16  2  4  0.000000e+00  0.000000e+00  0.000000e+00  0.000000e+00  0.000000e+00  0.000000e+00  0.000000e+00
   Strain 16  2  4  0.000000e+00  0.000000e+00  0.000000e+00  0.000000e+00  0.000000e+00  0.000000e+00  
   Stress 16  3  4  0.000000e+00  0.000000e+00  0.000000e+00  0.000000e+00  0.000000e+00  0.000000e+00  0.000000e+00
   Strain 16  3  4  0.000000e+00  0.000000e+00  0.000000e+00  0.000000e+00  0.000000e+00  0.000000e+00  
   Stress 16  4  4  0.000000e+00  0.000000e+00  0.000000e+00  0.000000e+00  0.000000e+00  0.000000e+00  0.000000e+00
   Strain 16  4  4  0.000000e+00  0.000000e+00  0.000000e+00  0.000000e+00  0.000000e+00  0.000000e+00  
   Stress 17  1  4  0.000000e+00  0.000000e+00  0.000000e+00  0.000000e+00  0.000000e+00  0.000000e+00  0.000000e+00
   Strain 17  1  4  0.000000e+00  0.000000e+00  0.000000e+00  0.000000e+00  0.000000e+00  0.000000e+00  
   Stress 17  2  4  0.000000e+00  0.000000e+00  0.000000e+00  0.000000e+00  0.000000e+00  0.000000e+00  0.000000e+00
   Strain 17  2  4  0.000000e+00  0.000000e+00  0.000000e+00  0.000000e+00  0.000000e+00  0.000000e+00  
   Stress 17  3  4  0.000000e+00  0.000000e+00  0.000000e+00  0.000000e+00  0.000000e+00  0.000000e+00  0.000000e+00
   Strain 17  3  4  0.000000e+00  0.000000e+00  0.000000e+00  0.000000e+00  0.000000e+00  0.000000e+00  
   Stress 17  4  4  0.000000e+00  0.000000e+00  0.000000e+00  0.000000e+00  0.000000e+00  0.000000e+00  0.000000e+00
   Strain 17  4  4  0.000000e+00  0.000000e+00  0.000000e+00  0.000000e+00  0.000000e+00  0.000000e+00  
   Stress 18  1  4  0.000000e+00  0.000000e+00  0.000000e+00  0.000000e+00  0.000000e+00  0.000000e+00  0.000000e+00
   Strain 18  1  4  0.000000e+00  0.000000e+00  0.000000e+00  0.000000e+00  0.000000e+00  0.000000e+00  
   Stress 18  2  4  0.000000e+00  0.000000e+00  0.000000e+00  0.000000e+00  0.000000e+00  0.000000e+00  0.000000e+00
   Strain 18  2  4  0.000000e+00  0.000000e+00  0.000000e+00  0.000000e+00  0.000000e+00  0.000000e+00  
   Stress 18  3  4  0.000000e+00  0.000000e+00  0.000000e+00  0.000000e+00  0.000000e+00  0.000000e+00  0.000000e+00
   Strain 18  3  4  0.000000e+00  0.000000e+00  0.000000e+00  0.000000e+00  0.000000e+00  0.000000e+00  
   Stress 18  4  4  0.000000e+00  0.000000e+00  0.000000e+00  0.000000e+00  0.000000e+00  0.000000e+00  0.000000e+00
   Strain 18  4  4  0.000000e+00  0.000000e+00  0.000000e+00  0.000000e+00  0.000000e+00  0.000000e+00  
   Stress 19  1  4  0.000000e+00  0.000000e+00  0.000000e+00  0.000000e+00  0.000000e+00  0.000000e+00  0.000000e+00
   Strain 19  1  4  0.000000e+00  0.000000e+00  0.000000e+00  0.000000e+00  0.000000e+00  0.000000e+00  
   Stress 19  2  4  0.000000e+00  0.000000e+00  0.000000e+00  0.000000e+00  0.000000e+00  0.000000e+00  0.000000e+00
   Strain 19  2  4  0.000000e+00  0.000000e+00  0.000000e+00  0.000000e+00  0.000000e+00  0.000000e+00  
   Stress 19  3  4  0.000000e+00  0.000000e+00  0.000000e+00  0.000000e+00  0.000000e+00  0.000000e+00  0.000000e+00
   Strain 19  3  4  0.000000e+00  0.000000e+00  0.000000e+00  0.000000e+00  0.000000e+00  0.000000e+00  
   Stress 19  4  4  0.000000e+00  0.000000e+00  0.000000e+00  0.000000e+00  0.000000e+00  0.000000e+00  0.000000e+00
   Strain 19  4  4  0.000000e+00  0.000000e+00  0.000000e+00  0.000000e+00  0.000000e+00  0.000000e+00  
   Stress 20  1  4  0.000000e+00  0.000000e+00  0.000000e+00  0.000000e+00  0.000000e+00  0.000000e+00  0.000000e+00
   Strain 20  1  4  0.000000e+00  0.000000e+00  0.000000e+00  0.000000e+00  0.000000e+00  0.000000e+00  
   Stress 20  2  4  0.000000e+00  0.000000e+00  0.000000e+00  0.000000e+00  0.000000e+00  0.000000e+00  0.000000e+00
   Strain 20  2  4  0.000000e+00  0.000000e+00  0.000000e+00  0.000000e+00  0.000000e+00  0.000000e+00  
   Stress 20  3  4  0.000000e+00  0.000000e+00  0.000000e+00  0.000000e+00  0.000000e+00  0.000000e+00  0.000000e+00
   Strain 20  3  4  0.000000e+00  0.000000e+00  0.000000e+00  0.000000e+00  0.000000e+00  0.000000e+00  
   Stress 20  4  4  0.000000e+00  0.000000e+00  0.000000e+00  0.000000e+00  0.000000e+00  0.000000e+00  0.000000e+00
   Strain 20  4  4  0.000000e+00  0.000000e+00  0.000000e+00  0.000000e+00  0.000000e+00  0.000000e+00  
   Stress 21  1  4  0.000000e+00  0.000000e+00  0.000000e+00  0.000000e+00  0.000000e+00  0.000000e+00  0.000000e+00
   Strain 21  1  4  0.000000e+00  0.000000e+00  0.000000e+00  0.000000e+00  0.000000e+00  0.000000e+00  
   Stress 21  2  4  0.000000e+00  0.000000e+00  0.000000e+00  0.000000e+00  0.000000e+00  0.000000e+00  0.000000e+00
   Strain 21  2  4  0.000000e+00  0.000000e+00  0.000000e+00  0.000000e+00  0.000000e+00  0.000000e+00  
   Stress 21  3  4  0.000000e+00  0.000000e+00  0.000000e+00  0.000000e+00  0.000000e+00  0.000000e+00  0.000000e+00
   Strain 21  3  4  0.000000e+00  0.000000e+00  0.000000e+00  0.000000e+00  0.000000e+00  0.000000e+00  
   Stress 21  4  4  0.000000e+00  0.000000e+00  0.000000e+00  0.000000e+00  0.000000e+00  0.000000e+00  0.000000e+00
   Strain 21  4  4  0.000000e+00  0.000000e+00  0.000000e+00  0.000000e+00  0.000000e+00  0.000000e+00  
   Stress 22  1  4  0.000000e+00  0.000000e+00  0.000000e+00  0.000000e+00  0.000000e+00  0.000000e+00  0.000000e+00
   Strain 22  1  4  0.000000e+00  0.000000e+00  0.000000e+00  0.000000e+00  0.000000e+00  0.000000e+00  
   Stress 22  2  4  0.000000e+00  0.000000e+00  0.000000e+00  0.000000e+00  0.000000e+00  0.000000e+00  0.000000e+00
   Strain 22  2  4  0.000000e+00  0.000000e+00  0.000000e+00  0.000000e+00  0.000000e+00  0.000000e+00  
   Stress 22  3  4  0.000000e+00  0.000000e+00  0.000000e+00  0.000000e+00  0.000000e+00  0.000000e+00  0.000000e+00
   Strain 22  3  4  0.000000e+00  0.000000e+00  0.000000e+00  0.000000e+00  0.000000e+00  0.000000e+00  
   Stress 22  4  4  0.000000e+00  0.000000e+00  0.000000e+00  0.000000e+00  0.000000e+00  0.000000e+00  0.000000e+00
   Strain 22  4  4  0.000000e+00  0.000000e+00  0.000000e+00  0.000000e+00  0.000000e+00  0.000000e+00  
   Stress 23  1  4  0.000000e+00  0.000000e+00  0.000000e+00  0.000000e+00  0.000000e+00  0.000000e+00  0.000000e+00
   Strain 23  1  4  0.000000e+00  0.000000e+00  0.000000e+00  0.000000e+00  0.000000e+00  0.000000e+00  
   Stress 23  2  4  0.000000e+00  0.000000e+00  0.000000e+00  0.000000e+00  0.000000e+00  0.000000e+00  0.000000e+00
   Strain 23  2  4  0.000000e+00  0.000000e+00  0.000000e+00  0.000000e+00  0.000000e+00  0.000000e+00  
   Stress 23  3  4  0.000000e+00  0.000000e+00  0.000000e+00  0.000000e+00  0.000000e+00  0.000000e+00  0.000000e+00
   Strain 23  3  4  0.000000e+00  0.000000e+00  0.000000e+00  0.000000e+00  0.000000e+00  0.000000e+00  
   Stress 23  4  4  0.000000e+00  0.000000e+00  0.000000e+00  0.000000e+00  0.000000e+00  0.000000e+00  0.000000e+00
   Strain 23  4  4  0.000000e+00  0.000000e+00  0.000000e+00  0.000000e+00  0.000000e+00  0.000000e+00  
   Stress 24  1  4  0.000000e+00  0.000000e+00  0.000000e+00  0.000000e+00  0.000000e+00  0.000000e+00  0.000000e+00
   Strain 24  1  4  0.000000e+00  0.000000e+00  0.000000e+00  0.000000e+00  0.000000e+00  0.000000e+00  
   Stress 24  2  4  0.000000e+00  0.000000e+00  0.000000e+00  0.000000e+00  0.000000e+00  0.000000e+00  0.000000e+00
   Strain 24  2  4  0.000000e+00  0.000000e+00  0.000000e+00  0.000000e+00  0.000000e+00  0.000000e+00  
   Stress 24  3  4  0.000000e+00  0.000000e+00  0.000000e+00  0.000000e+00  0.000000e+00  0.000000e+00  0.000000e+00
   Strain 24  3  4  0.000000e+00  0.000000e+00  0.000000e+00  0.000000e+00  0.000000e+00  0.000000e+00  
   Stress 24  4  4  0.000000e+00  0.000000e+00  0.000000e+00  0.000000e+00  0.000000e+00  0.000000e+00  0.000000e+00
   Strain 24  4  4  0.000000e+00  0.000000e+00  0.000000e+00  0.000000e+00  0.000000e+00  0.000000e+00  
   Stress 25  1  4  0.000000e+00  0.000000e+00  0.000000e+00  0.000000e+00  0.000000e+00  0.000000e+00  0.000000e+00
   Strain 25  1  4  0.000000e+00  0.000000e+00  0.000000e+00  0.000000e+00  0.000000e+00  0.000000e+00  
   Stress 25  2  4  0.000000e+00  0.000000e+00  0.000000e+00  0.000000e+00  0.000000e+00  0.000000e+00  0.000000e+00
   Strain 25  2  4  0.000000e+00  0.000000e+00  0.000000e+00  0.000000e+00  0.000000e+00  0.000000e+00  
   Stress 25  3  4  0.000000e+00  0.000000e+00  0.000000e+00  0.000000e+00  0.000000e+00  0.000000e+00  0.000000e+00
   Strain 25  3  4  0.000000e+00  0.000000e+00  0.000000e+00  0.000000e+00  0.000000e+00  0.000000e+00  
   Stress 25  4  4  0.000000e+00  0.000000e+00  0.000000e+00  0.000000e+00  0.000000e+00  0.000000e+00  0.000000e+00
   Strain 25  4  4  0.000000e+00  0.000000e+00  0.000000e+00  0.000000e+00  0.000000e+00  0.000000e+00  
   Stress 26  1  4  0.000000e+00  0.000000e+00  0.000000e+00  0.000000e+00  0.000000e+00  0.000000e+00  0.000000e+00
   Strain 26  1  4  0.000000e+00  0.000000e+00  0.000000e+00  0.000000e+00  0.000000e+00  0.000000e+00  
   Stress 26  2  4  0.000000e+00  0.000000e+00  0.000000e+00  0.000000e+00  0.000000e+00  0.000000e+00  0.000000e+00
   Strain 26  2  4  0.000000e+00  0.000000e+00  0.000000e+00  0.000000e+00  0.000000e+00  0.000000e+00  
   Stress 26  3  4  0.000000e+00  0.000000e+00  0.000000e+00  0.000000e+00  0.000000e+00  0.000000e+00  0.000000e+00
   Strain 26  3  4  0.000000e+00  0.000000e+00  0.000000e+00  0.000000e+00  0.000000e+00  0.000000e+00  
   Stress 26  4  4  0.000000e+00  0.000000e+00  0.000000e+00  0.000000e+00  0.000000e+00  0.000000e+00  0.000000e+00
   Strain 26  4  4  0.000000e+00  0.000000e+00  0.000000e+00  0.000000e+00  0.000000e+00  0.000000e+00  
   Stress 27  1  4  0.000000e+00  0.000000e+00  0.000000e+00  0.000000e+00  0.000000e+00  0.000000e+00  0.000000e+00
   Strain 27  1  4  0.000000e+00  0.000000e+00  0.000000e+00  0.000000e+00  0.000000e+00  0.000000e+00  
   Stress 27  2  4  0.000000e+00  0.000000e+00  0.000000e+00  0.000000e+00  0.000000e+00  0.000000e+00  0.000000e+00
   Strain 27  2  4  0.000000e+00  0.000000e+00  0.000000e+00  0.000000e+00  0.000000e+00  0.000000e+00  
   Stress 27  3  4  0.000000e+00  0.000000e+00  0.000000e+00  0.000000e+00  0.000000e+00  0.000000e+00  0.000000e+00
   Strain 27  3  4  0.000000e+00  0.000000e+00  0.000000e+00  0.000000e+00  0.000000e+00  0.000000e+00  
   Stress 27  4  4  0.000000e+00  0.000000e+00  0.000000e+00  0.000000e+00  0.000000e+00  0.000000e+00  0.000000e+00
   Strain 27  4  4  0.000000e+00  0.000000e+00  0.000000e+00  0.000000e+00  0.000000e+00  0.000000e+00  
   Stress 28  1  4  0.000000e+00  0.000000e+00  0.000000e+00  0.000000e+00  0.000000e+00  0.000000e+00  0.000000e+00
   Strain 28  1  4  0.000000e+00  0.000000e+00  0.000000e+00  0.000000e+00  0.000000e+00  0.000000e+00  
   Stress 28  2  4  0.000000e+00  0.000000e+00  0.000000e+00  0.000000e+00  0.000000e+00  0.000000e+00  0.000000e+00
   Strain 28  2  4  0.000000e+00  0.000000e+00  0.000000e+00  0.000000e+00  0.000000e+00  0.000000e+00  
   Stress 28  3  4  0.000000e+00  0.000000e+00  0.000000e+00  0.000000e+00  0.000000e+00  0.000000e+00  0.000000e+00
   Strain 28  3  4  0.000000e+00  0.000000e+00  0.000000e+00  0.000000e+00  0.000000e+00  0.000000e+00  
   Stress 28  4  4  0.000000e+00  0.000000e+00  0.000000e+00  0.000000e+00  0.000000e+00  0.000000e+00  0.000000e+00
   Strain 28  4  4  0.000000e+00  0.000000e+00  0.000000e+00  0.000000e+00  0.000000e+00  0.000000e+00  
   Stress 29  1  4  0.000000e+00  0.000000e+00  0.000000e+00  0.000000e+00  0.000000e+00  0.000000e+00  0.000000e+00
   Strain 29  1  4  0.000000e+00  0.000000e+00  0.000000e+00  0.000000e+00  0.000000e+00  0.000000e+00  
   Stress 29  2  4  0.000000e+00  0.000000e+00  0.000000e+00  0.000000e+00  0.000000e+00  0.000000e+00  0.000000e+00
   Strain 29  2  4  0.000000e+00  0.000000e+00  0.000000e+00  0.000000e+00  0.000000e+00  0.000000e+00  
   Stress 29  3  4  0.000000e+00  0.000000e+00  0.000000e+00  0.000000e+00  0.000000e+00  0.000000e+00  0.000000e+00
   Strain 29  3  4  0.000000e+00  0.000000e+00  0.000000e+00  0.000000e+00  0.000000e+00  0.000000e+00  
   Stress 29  4  4  0.000000e+00  0.000000e+00  0.000000e+00  0.000000e+00  0.000000e+00  0.000000e+00  0.000000e+00
   Strain 29  4  4  0.000000e+00  0.000000e+00  0.000000e+00  0.000000e+00  0.000000e+00  0.000000e+00  
   Stress 30  1  4  0.000000e+00  0.000000e+00  0.000000e+00  0.000000e+00  0.000000e+00  0.000000e+00  0.000000e+00
   Strain 30  1  4  0.000000e+00  0.000000e+00  0.000000e+00  0.000000e+00  0.000000e+00  0.000000e+00  
   Stress 30  2  4  0.000000e+00  0.000000e+00  0.000000e+00  0.000000e+00  0.000000e+00  0.000000e+00  0.000000e+00
   Strain 30  2  4  0.000000e+00  0.000000e+00  0.000000e+00  0.000000e+00  0.000000e+00  0.000000e+00  
   Stress 30  3  4  0.000000e+00  0.000000e+00  0.000000e+00  0.000000e+00  0.000000e+00  0.000000e+00  0.000000e+00
   Strain 30  3  4  0.000000e+00  0.000000e+00  0.000000e+00  0.000000e+00  0.000000e+00  0.000000e+00  
   Stress 30  4  4  0.000000e+00  0.000000e+00  0.000000e+00  0.000000e+00  0.000000e+00  0.000000e+00  0.000000e+00
   Strain 30  4  4  0.000000e+00  0.000000e+00  0.000000e+00  0.000000e+00  0.000000e+00  0.000000e+00  
   Stress 31  1  4  0.000000e+00  0.000000e+00  0.000000e+00  0.000000e+00  0.000000e+00  0.000000e+00  0.000000e+00
   Strain 31  1  4  0.000000e+00  0.000000e+00  0.000000e+00  0.000000e+00  0.000000e+00  0.000000e+00  
   Stress 31  2  4  0.000000e+00  0.000000e+00  0.000000e+00  0.000000e+00  0.000000e+00  0.000000e+00  0.000000e+00
   Strain 31  2  4  0.000000e+00  0.000000e+00  0.000000e+00  0.000000e+00  0.000000e+00  0.000000e+00  
   Stress 31  3  4  0.000000e+00  0.000000e+00  0.000000e+00  0.000000e+00  0.000000e+00  0.000000e+00  0.000000e+00
   Strain 31  3  4  0.000000e+00  0.000000e+00  0.000000e+00  0.000000e+00  0.000000e+00  0.000000e+00  
   Stress 31  4  4  0.000000e+00  0.000000e+00  0.000000e+00  0.000000e+00  0.000000e+00  0.000000e+00  0.000000e+00
   Strain 31  4  4  0.000000e+00  0.000000e+00  0.000000e+00  0.000000e+00  0.000000e+00  0.000000e+00  
   Stress 32  1  4  0.000000e+00  0.000000e+00  0.000000e+00  0.000000e+00  0.000000e+00  0.000000e+00  0.000000e+00
   Strain 32  1  4  0.000000e+00  0.000000e+00  0.000000e+00  0.000000e+00  0.000000e+00  0.000000e+00  
   Stress 32  2  4  0.000000e+00  0.000000e+00  0.000000e+00  0.000000e+00  0.000000e+00  0.000000e+00  0.000000e+00
   Strain 32  2  4  0.000000e+00  0.000000e+00  0.000000e+00  0.000000e+00  0.000000e+00  0.000000e+00  
   Stress 32  3  4  0.000000e+00  0.000000e+00  0.000000e+00  0.000000e+00  0.000000e+00  0.000000e+00  0.000000e+00
   Strain 32  3  4  0.000000e+00  0.000000e+00  0.000000e+00  0.000000e+00  0.000000e+00  0.000000e+00  
   Stress 32  4  4  0.000000e+00  0.000000e+00  0.000000e+00  0.000000e+00  0.000000e+00  0.000000e+00  0.000000e+00
   Strain 32  4  4  0.000000e+00  0.000000e+00  0.000000e+00  0.000000e+00  0.000000e+00  0.000000e+00  
   Stress 33  1  4  0.000000e+00  0.000000e+00  0.000000e+00  0.000000e+00  0.000000e+00  0.000000e+00  0.000000e+00
   Strain 33  1  4  0.000000e+00  0.000000e+00  0.000000e+00  0.000000e+00  0.000000e+00  0.000000e+00  
   Stress 33  2  4  0.000000e+00  0.000000e+00  0.000000e+00  0.000000e+00  0.000000e+00  0.000000e+00  0.000000e+00
   Strain 33  2  4  0.000000e+00  0.000000e+00  0.000000e+00  0.000000e+00  0.000000e+00  0.000000e+00  
   Stress 33  3  4  0.000000e+00  0.000000e+00  0.000000e+00  0.000000e+00  0.000000e+00  0.000000e+00  0.000000e+00
   Strain 33  3  4  0.000000e+00  0.000000e+00  0.000000e+00  0.000000e+00  0.000000e+00  0.000000e+00  
   Stress 33  4  4  0.000000e+00  0.000000e+00  0.000000e+00  0.000000e+00  0.000000e+00  0.000000e+00  0.000000e+00
   Strain 33  4  4  0.000000e+00  0.000000e+00  0.000000e+00  0.000000e+00  0.000000e+00  0.000000e+00  
   Stress 34  1  4  0.000000e+00  0.000000e+00  0.000000e+00  0.000000e+00  0.000000e+00  0.000000e+00  0.000000e+00
   Strain 34  1  4  0.000000e+00  0.000000e+00  0.000000e+00  0.000000e+00  0.000000e+00  0.000000e+00  
   Stress 34  2  4  0.000000e+00  0.000000e+00  0.000000e+00  0.000000e+00  0.000000e+00  0.000000e+00  0.000000e+00
   Strain 34  2  4  0.000000e+00  0.000000e+00  0.000000e+00  0.000000e+00  0.000000e+00  0.000000e+00  
   Stress 34  3  4  0.000000e+00  0.000000e+00  0.000000e+00  0.000000e+00  0.000000e+00  0.000000e+00  0.000000e+00
   Strain 34  3  4  0.000000e+00  0.000000e+00  0.000000e+00  0.000000e+00  0.000000e+00  0.000000e+00  
   Stress 34  4  4  0.000000e+00  0.000000e+00  0.000000e+00  0.000000e+00  0.000000e+00  0.000000e+00  0.000000e+00
   Strain 34  4  4  0.000000e+00  0.000000e+00  0.000000e+00  0.000000e+00  0.000000e+00  0.000000e+00  
   Stress 35  1  4  0.000000e+00  0.000000e+00  0.000000e+00  0.000000e+00  0.000000e+00  0.000000e+00  0.000000e+00
   Strain 35  1  4  0.000000e+00  0.000000e+00  0.000000e+00  0.000000e+00  0.000000e+00  0.000000e+00  
   Stress 35  2  4  0.000000e+00  0.000000e+00  0.000000e+00  0.000000e+00  0.000000e+00  0.000000e+00  0.000000e+00
   Strain 35  2  4  0.000000e+00  0.000000e+00  0.000000e+00  0.000000e+00  0.000000e+00  0.000000e+00  
   Stress 35  3  4  0.000000e+00  0.000000e+00  0.000000e+00  0.000000e+00  0.000000e+00  0.000000e+00  0.000000e+00
   Strain 35  3  4  0.000000e+00  0.000000e+00  0.000000e+00  0.000000e+00  0.000000e+00  0.000000e+00  
   Stress 35  4  4  0.000000e+00  0.000000e+00  0.000000e+00  0.000000e+00  0.000000e+00  0.000000e+00  0.000000e+00
   Strain 35  4  4  0.000000e+00  0.000000e+00  0.000000e+00  0.000000e+00  0.000000e+00  0.000000e+00  
   Stress 36  1  4  0.000000e+00  0.000000e+00  0.000000e+00  0.000000e+00  0.000000e+00  0.000000e+00  0.000000e+00
   Strain 36  1  4  0.000000e+00  0.000000e+00  0.000000e+00  0.000000e+00  0.000000e+00  0.000000e+00  
   Stress 36  2  4  0.000000e+00  0.000000e+00  0.000000e+00  0.000000e+00  0.000000e+00  0.000000e+00  0.000000e+00
   Strain 36  2  4  0.000000e+00  0.000000e+00  0.000000e+00  0.000000e+00  0.000000e+00  0.000000e+00  
   Stress 36  3  4  0.000000e+00  0.000000e+00  0.000000e+00  0.000000e+00  0.000000e+00  0.000000e+00  0.000000e+00
   Strain 36  3  4  0.000000e+00  0.000000e+00  0.000000e+00  0.000000e+00  0.000000e+00  0.000000e+00  
   Stress 36  4  4  0.000000e+00  0.000000e+00  0.000000e+00  0.000000e+00  0.000000e+00  0.000000e+00  0.000000e+00
   Strain 36  4  4  0.000000e+00  0.000000e+00  0.000000e+00  0.000000e+00  0.000000e+00  0.000000e+00  
   Stress 37  1  4  0.000000e+00  0.000000e+00  0.000000e+00  0.000000e+00  0.000000e+00  0.000000e+00  0.000000e+00
   Strain 37  1  4  0.000000e+00  0.000000e+00  0.000000e+00  0.000000e+00  0.000000e+00  0.000000e+00  
   Stress 37  2  4  0.000000e+00  0.000000e+00  0.000000e+00  0.000000e+00  0.000000e+00  0.000000e+00  0.000000e+00
   Strain 37  2  4  0.000000e+00  0.000000e+00  0.000000e+00  0.000000e+00  0.000000e+00  0.000000e+00  
   Stress 37  3  4  0.000000e+00  0.000000e+00  0.000000e+00  0.000000e+00  0.000000e+00  0.000000e+00  0.000000e+00
   Strain 37  3  4  0.000000e+00  0.000000e+00  0.000000e+00  0.000000e+00  0.000000e+00  0.000000e+00  
   Stress 37  4  4  0.000000e+00  0.000000e+00  0.000000e+00  0.000000e+00  0.000000e+00  0.000000e+00  0.000000e+00
   Strain 37  4  4  0.000000e+00  0.000000e+00  0.000000e+00  0.000000e+00  0.000000e+00  0.000000e+00  
   Stress 38  1  4  0.000000e+00  0.000000e+00  0.000000e+00  0.000000e+00  0.000000e+00  0.000000e+00  0.000000e+00
   Strain 38  1  4  0.000000e+00  0.000000e+00  0.000000e+00  0.000000e+00  0.000000e+00  0.000000e+00  
   Stress 38  2  4  0.000000e+00  0.000000e+00  0.000000e+00  0.000000e+00  0.000000e+00  0.000000e+00  0.000000e+00
   Strain 38  2  4  0.000000e+00  0.000000e+00  0.000000e+00  0.000000e+00  0.000000e+00  0.000000e+00  
   Stress 38  3  4  0.000000e+00  0.000000e+00  0.000000e+00  0.000000e+00  0.000000e+00  0.000000e+00  0.000000e+00
   Strain 38  3  4  0.000000e+00  0.000000e+00  0.000000e+00  0.000000e+00  0.000000e+00  0.000000e+00  
   Stress 38  4  4  0.000000e+00  0.000000e+00  0.000000e+00  0.000000e+00  0.000000e+00  0.000000e+00  0.000000e+00
   Strain 38  4  4  0.000000e+00  0.000000e+00  0.000000e+00  0.000000e+00  0.000000e+00  0.000000e+00  
   Stress 39  1  4  0.000000e+00  0.000000e+00  0.000000e+00  0.000000e+00  0.000000e+00  0.000000e+00  0.000000e+00
   Strain 39  1  4  0.000000e+00  0.000000e+00  0.000000e+00  0.000000e+00  0.000000e+00  0.000000e+00  
   Stress 39  2  4  0.000000e+00  0.000000e+00  0.000000e+00  0.000000e+00  0.000000e+00  0.000000e+00  0.000000e+00
   Strain 39  2  4  0.000000e+00  0.000000e+00  0.000000e+00  0.000000e+00  0.000000e+00  0.000000e+00  
   Stress 39  3  4  0.000000e+00  0.000000e+00  0.000000e+00  0.000000e+00  0.000000e+00  0.000000e+00  0.000000e+00
   Strain 39  3  4  0.000000e+00  0.000000e+00  0.000000e+00  0.000000e+00  0.000000e+00  0.000000e+00  
   Stress 39  4  4  0.000000e+00  0.000000e+00  0.000000e+00  0.000000e+00  0.000000e+00  0.000000e+00  0.000000e+00
   Strain 39  4  4  0.000000e+00  0.000000e+00  0.000000e+00  0.000000e+00  0.000000e+00  0.000000e+00  
   Stress 40  1  4  0.000000e+00  0.000000e+00  0.000000e+00  0.000000e+00  0.000000e+00  0.000000e+00  0.000000e+00
   Strain 40  1  4  0.000000e+00  0.000000e+00  0.000000e+00  0.000000e+00  0.000000e+00  0.000000e+00  
   Stress 40  2  4  0.000000e+00  0.000000e+00  0.000000e+00  0.000000e+00  0.000000e+00  0.000000e+00  0.000000e+00
   Strain 40  2  4  0.000000e+00  0.000000e+00  0.000000e+00  0.000000e+00  0.000000e+00  0.000000e+00  
   Stress 40  3  4  0.000000e+00  0.000000e+00  0.000000e+00  0.000000e+00  0.000000e+00  0.000000e+00  0.000000e+00
   Strain 40  3  4  0.000000e+00  0.000000e+00  0.000000e+00  0.000000e+00  0.000000e+00  0.000000e+00  
   Stress 40  4  4  0.000000e+00  0.000000e+00  0.000000e+00  0.000000e+00  0.000000e+00  0.000000e+00  0.000000e+00
   Strain 40  4  4  0.000000e+00  0.000000e+00  0.000000e+00  0.000000e+00  0.000000e+00  0.000000e+00  
   Stress 41  1  4  0.000000e+00  0.000000e+00  0.000000e+00  0.000000e+00  0.000000e+00  0.000000e+00  0.000000e+00
   Strain 41  1  4  0.000000e+00  0.000000e+00  0.000000e+00  0.000000e+00  0.000000e+00  0.000000e+00  
   Stress 41  2  4  0.000000e+00  0.000000e+00  0.000000e+00  0.000000e+00  0.000000e+00  0.000000e+00  0.000000e+00
   Strain 41  2  4  0.000000e+00  0.000000e+00  0.000000e+00  0.000000e+00  0.000000e+00  0.000000e+00  
   Stress 41  3  4  0.000000e+00  0.000000e+00  0.000000e+00  0.000000e+00  0.000000e+00  0.000000e+00  0.000000e+00
   Strain 41  3  4  0.000000e+00  0.000000e+00  0.000000e+00  0.000000e+00  0.000000e+00  0.000000e+00  
   Stress 41  4  4  0.000000e+00  0.000000e+00  0.000000e+00  0.000000e+00  0.000000e+00  0.000000e+00  0.000000e+00
   Strain 41  4  4  0.000000e+00  0.000000e+00  0.000000e+00  0.000000e+00  0.000000e+00  0.000000e+00  
   Stress 42  1  4  0.000000e+00  0.000000e+00  0.000000e+00  0.000000e+00  0.000000e+00  0.000000e+00  0.000000e+00
   Strain 42  1  4  0.000000e+00  0.000000e+00  0.000000e+00  0.000000e+00  0.000000e+00  0.000000e+00  
   Stress 42  2  4  0.000000e+00  0.000000e+00  0.000000e+00  0.000000e+00  0.000000e+00  0.000000e+00  0.000000e+00
   Strain 42  2  4  0.000000e+00  0.000000e+00  0.000000e+00  0.000000e+00  0.000000e+00  0.000000e+00  
   Stress 42  3  4  0.000000e+00  0.000000e+00  0.000000e+00  0.000000e+00  0.000000e+00  0.000000e+00  0.000000e+00
   Strain 42  3  4  0.000000e+00  0.000000e+00  0.000000e+00  0.000000e+00  0.000000e+00  0.000000e+00  
   Stress 42  4  4  0.000000e+00  0.000000e+00  0.000000e+00  0.000000e+00  0.000000e+00  0.000000e+00  0.000000e+00
   Strain 42  4  4  0.000000e+00  0.000000e+00  0.000000e+00  0.000000e+00  0.000000e+00  0.000000e+00  
   Stress 43  1  4  0.000000e+00  0.000000e+00  0.000000e+00  0.000000e+00  0.000000e+00  0.000000e+00  0.000000e+00
   Strain 43  1  4  0.000000e+00  0.000000e+00  0.000000e+00  0.000000e+00  0.000000e+00  0.000000e+00  
   Stress 43  2  4  0.000000e+00  0.000000e+00  0.000000e+00  0.000000e+00  0.000000e+00  0.000000e+00  0.000000e+00
   Strain 43  2  4  0.000000e+00  0.000000e+00  0.000000e+00  0.000000e+00  0.000000e+00  0.000000e+00  
   Stress 43  3  4  0.000000e+00  0.000000e+00  0.000000e+00  0.000000e+00  0.000000e+00  0.000000e+00  0.000000e+00
   Strain 43  3  4  0.000000e+00  0.000000e+00  0.000000e+00  0.000000e+00  0.000000e+00  0.000000e+00  
   Stress 43  4  4  0.000000e+00  0.000000e+00  0.000000e+00  0.000000e+00  0.000000e+00  0.000000e+00  0.000000e+00
   Strain 43  4  4  0.000000e+00  0.000000e+00  0.000000e+00  0.000000e+00  0.000000e+00  0.000000e+00  
   Stress 44  1  4  0.000000e+00  0.000000e+00  0.000000e+00  0.000000e+00  0.000000e+00  0.000000e+00  0.000000e+00
   Strain 44  1  4  0.000000e+00  0.000000e+00  0.000000e+00  0.000000e+00  0.000000e+00  0.000000e+00  
   Stress 44  2  4  0.000000e+00  0.000000e+00  0.000000e+00  0.000000e+00  0.000000e+00  0.000000e+00  0.000000e+00
   Strain 44  2  4  0.000000e+00  0.000000e+00  0.000000e+00  0.000000e+00  0.000000e+00  0.000000e+00  
   Stress 44  3  4  0.000000e+00  0.000000e+00  0.000000e+00  0.000000e+00  0.000000e+00  0.000000e+00  0.000000e+00
   Strain 44  3  4  0.000000e+00  0.000000e+00  0.000000e+00  0.000000e+00  0.000000e+00  0.000000e+00  
   Stress 44  4  4  0.000000e+00  0.000000e+00  0.000000e+00  0.000000e+00  0.000000e+00  0.000000e+00  0.000000e+00
   Strain 44  4  4  0.000000e+00  0.000000e+00  0.000000e+00  0.000000e+00  0.000000e+00  0.000000e+00  
   Stress 45  1  4  0.000000e+00  0.000000e+00  0.000000e+00  0.000000e+00  0.000000e+00  0.000000e+00  0.000000e+00
   Strain 45  1  4  0.000000e+00  0.000000e+00  0.000000e+00  0.000000e+00  0.000000e+00  0.000000e+00  
   Stress 45  2  4  0.000000e+00  0.000000e+00  0.000000e+00  0.000000e+00  0.000000e+00  0.000000e+00  0.000000e+00
   Strain 45  2  4  0.000000e+00  0.000000e+00  0.000000e+00  0.000000e+00  0.000000e+00  0.000000e+00  
   Stress 45  3  4  0.000000e+00  0.000000e+00  0.000000e+00  0.000000e+00  0.000000e+00  0.000000e+00  0.000000e+00
   Strain 45  3  4  0.000000e+00  0.000000e+00  0.000000e+00  0.000000e+00  0.000000e+00  0.000000e+00  
   Stress 45  4  4  0.000000e+00  0.000000e+00  0.000000e+00  0.000000e+00  0.000000e+00  0.000000e+00  0.000000e+00
   Strain 45  4  4  0.000000e+00  0.000000e+00  0.000000e+00  0.000000e+00  0.000000e+00  0.000000e+00  
   Stress 46  1  4  0.000000e+00  0.000000e+00  0.000000e+00  0.000000e+00  0.000000e+00  0.000000e+00  0.000000e+00
   Strain 46  1  4  0.000000e+00  0.000000e+00  0.000000e+00  0.000000e+00  0.000000e+00  0.000000e+00  
   Stress 46  2  4  0.000000e+00  0.000000e+00  0.000000e+00  0.000000e+00  0.000000e+00  0.000000e+00  0.000000e+00
   Strain 46  2  4  0.000000e+00  0.000000e+00  0.000000e+00  0.000000e+00  0.000000e+00  0.000000e+00  
   Stress 46  3  4  0.000000e+00  0.000000e+00  0.000000e+00  0.000000e+00  0.000000e+00  0.000000e+00  0.000000e+00
   Strain 46  3  4  0.000000e+00  0.000000e+00  0.000000e+00  0.000000e+00  0.000000e+00  0.000000e+00  
   Stress 46  4  4  0.000000e+00  0.000000e+00  0.000000e+00  0.000000e+00  0.000000e+00  0.000000e+00  0.000000e+00
   Strain 46  4  4  0.000000e+00  0.000000e+00  0.000000e+00  0.000000e+00  0.000000e+00  0.000000e+00  
   Stress 47  1  4  0.000000e+00  0.000000e+00  0.000000e+00  0.000000e+00  0.000000e+00  0.000000e+00  0.000000e+00
   Strain 47  1  4  0.000000e+00  0.000000e+00  0.000000e+00  0.000000e+00  0.000000e+00  0.000000e+00  
   Stress 47  2  4  0.000000e+00  0.000000e+00  0.000000e+00  0.000000e+00  0.000000e+00  0.000000e+00  0.000000e+00
   Strain 47  2  4  0.000000e+00  0.000000e+00  0.000000e+00  0.000000e+00  0.000000e+00  0.000000e+00  
   Stress 47  3  4  0.000000e+00  0.000000e+00  0.000000e+00  0.000000e+00  0.000000e+00  0.000000e+00  0.000000e+00
   Strain 47  3  4  0.000000e+00  0.000000e+00  0.000000e+00  0.000000e+00  0.000000e+00  0.000000e+00  
   Stress 47  4  4  0.000000e+00  0.000000e+00  0.000000e+00  0.000000e+00  0.000000e+00  0.000000e+00  0.000000e+00
   Strain 47  4  4  0.000000e+00  0.000000e+00  0.000000e+00  0.000000e+00  0.000000e+00  0.000000e+00  
   Stress 48  1  4  0.000000e+00  0.000000e+00  0.000000e+00  0.000000e+00  0.000000e+00  0.000000e+00  0.000000e+00
   Strain 48  1  4  0.000000e+00  0.000000e+00  0.000000e+00  0.000000e+00  0.000000e+00  0.000000e+00  
   Stress 48  2  4  0.000000e+00  0.000000e+00  0.000000e+00  0.000000e+00  0.000000e+00  0.000000e+00  0.000000e+00
   Strain 48  2  4  0.000000e+00  0.000000e+00  0.000000e+00  0.000000e+00  0.000000e+00  0.000000e+00  
   Stress 48  3  4  0.000000e+00  0.000000e+00  0.000000e+00  0.000000e+00  0.000000e+00  0.000000e+00  0.000000e+00
   Strain 48  3  4  0.000000e+00  0.000000e+00  0.000000e+00  0.000000e+00  0.000000e+00  0.000000e+00  
   Stress 48  4  4  0.000000e+00  0.000000e+00  0.000000e+00  0.000000e+00  0.000000e+00  0.000000e+00  0.000000e+00
   Strain 48  4  4  0.000000e+00  0.000000e+00  0.000000e+00  0.000000e+00  0.000000e+00  0.000000e+00  
   Stress 49  1  4  0.000000e+00  0.000000e+00  0.000000e+00  0.000000e+00  0.000000e+00  0.000000e+00  0.000000e+00
   Strain 49  1  4  0.000000e+00  0.000000e+00  0.000000e+00  0.000000e+00  0.000000e+00  0.000000e+00  
   Stress 49  2  4  0.000000e+00  0.000000e+00  0.000000e+00  0.000000e+00  0.000000e+00  0.000000e+00  0.000000e+00
   Strain 49  2  4  0.000000e+00  0.000000e+00  0.000000e+00  0.000000e+00  0.000000e+00  0.000000e+00  
   Stress 49  3  4  0.000000e+00  0.000000e+00  0.000000e+00  0.000000e+00  0.000000e+00  0.000000e+00  0.000000e+00
   Strain 49  3  4  0.000000e+00  0.000000e+00  0.000000e+00  0.000000e+00  0.000000e+00  0.000000e+00  
   Stress 49  4  4  0.000000e+00  0.000000e+00  0.000000e+00  0.000000e+00  0.000000e+00  0.000000e+00  0.000000e+00
   Strain 49  4  4  0.000000e+00  0.000000e+00  0.000000e+00  0.000000e+00  0.000000e+00  0.000000e+00  
   Stress 50  1  4  0.000000e+00  0.000000e+00  0.000000e+00  0.000000e+00  0.000000e+00  0.000000e+00  0.000000e+00
   Strain 50  1  4  0.000000e+00  0.000000e+00  0.000000e+00  0.000000e+00  0.000000e+00  0.000000e+00  
   Stress 50  2  4  0.000000e+00  0.000000e+00  0.000000e+00  0.000000e+00  0.000000e+00  0.000000e+00  0.000000e+00
   Strain 50  2  4  0.000000e+00  0.000000e+00  0.000000e+00  0.000000e+00  0.000000e+00  0.000000e+00  
   Stress 50  3  4  0.000000e+00  0.000000e+00  0.000000e+00  0.000000e+00  0.000000e+00  0.000000e+00  0.000000e+00
   Strain 50  3  4  0.000000e+00  0.000000e+00  0.000000e+00  0.000000e+00  0.000000e+00  0.000000e+00  
   Stress 50  4  4  0.000000e+00  0.000000e+00  0.000000e+00  0.000000e+00  0.000000e+00  0.000000e+00  0.000000e+00
   Strain 50  4  4  0.000000e+00  0.000000e+00  0.000000e+00  0.000000e+00  0.000000e+00  0.000000e+00  
   Stress 51  1  4  0.000000e+00  0.000000e+00  0.000000e+00  0.000000e+00  0.000000e+00  0.000000e+00  0.000000e+00
   Strain 51  1  4  0.000000e+00  0.000000e+00  0.000000e+00  0.000000e+00  0.000000e+00  0.000000e+00  
   Stress 51  2  4  0.000000e+00  0.000000e+00  0.000000e+00  0.000000e+00  0.000000e+00  0.000000e+00  0.000000e+00
   Strain 51  2  4  0.000000e+00  0.000000e+00  0.000000e+00  0.000000e+00  0.000000e+00  0.000000e+00  
   Stress 51  3  4  0.000000e+00  0.000000e+00  0.000000e+00  0.000000e+00  0.000000e+00  0.000000e+00  0.000000e+00
   Strain 51  3  4  0.000000e+00  0.000000e+00  0.000000e+00  0.000000e+00  0.000000e+00  0.000000e+00  
   Stress 51  4  4  0.000000e+00  0.000000e+00  0.000000e+00  0.000000e+00  0.000000e+00  0.000000e+00  0.000000e+00
   Strain 51  4  4  0.000000e+00  0.000000e+00  0.000000e+00  0.000000e+00  0.000000e+00  0.000000e+00  
   Stress 52  1  4  0.000000e+00  0.000000e+00  0.000000e+00  0.000000e+00  0.000000e+00  0.000000e+00  0.000000e+00
   Strain 52  1  4  0.000000e+00  0.000000e+00  0.000000e+00  0.000000e+00  0.000000e+00  0.000000e+00  
   Stress 52  2  4  0.000000e+00  0.000000e+00  0.000000e+00  0.000000e+00  0.000000e+00  0.000000e+00  0.000000e+00
   Strain 52  2  4  0.000000e+00  0.000000e+00  0.000000e+00  0.000000e+00  0.000000e+00  0.000000e+00  
   Stress 52  3  4  0.000000e+00  0.000000e+00  0.000000e+00  0.000000e+00  0.000000e+00  0.000000e+00  0.000000e+00
   Strain 52  3  4  0.000000e+00  0.000000e+00  0.000000e+00  0.000000e+00  0.000000e+00  0.000000e+00  
   Stress 52  4  4  0.000000e+00  0.000000e+00  0.000000e+00  0.000000e+00  0.000000e+00  0.000000e+00  0.000000e+00
   Strain 52  4  4  0.000000e+00  0.000000e+00  0.000000e+00  0.000000e+00  0.000000e+00  0.000000e+00  
   Stress 53  1  4  0.000000e+00  0.000000e+00  0.000000e+00  0.000000e+00  0.000000e+00  0.000000e+00  0.000000e+00
   Strain 53  1  4  0.000000e+00  0.000000e+00  0.000000e+00  0.000000e+00  0.000000e+00  0.000000e+00  
   Stress 53  2  4  0.000000e+00  0.000000e+00  0.000000e+00  0.000000e+00  0.000000e+00  0.000000e+00  0.000000e+00
   Strain 53  2  4  0.000000e+00  0.000000e+00  0.000000e+00  0.000000e+00  0.000000e+00  0.000000e+00  
   Stress 53  3  4  0.000000e+00  0.000000e+00  0.000000e+00  0.000000e+00  0.000000e+00  0.000000e+00  0.000000e+00
   Strain 53  3  4  0.000000e+00  0.000000e+00  0.000000e+00  0.000000e+00  0.000000e+00  0.000000e+00  
   Stress 53  4  4  0.000000e+00  0.000000e+00  0.000000e+00  0.000000e+00  0.000000e+00  0.000000e+00  0.000000e+00
   Strain 53  4  4  0.000000e+00  0.000000e+00  0.000000e+00  0.000000e+00  0.000000e+00  0.000000e+00  
   Stress 54  1  4  0.000000e+00  0.000000e+00  0.000000e+00  0.000000e+00  0.000000e+00  0.000000e+00  0.000000e+00
   Strain 54  1  4  0.000000e+00  0.000000e+00  0.000000e+00  0.000000e+00  0.000000e+00  0.000000e+00  
   Stress 54  2  4  0.000000e+00  0.000000e+00  0.000000e+00  0.000000e+00  0.000000e+00  0.000000e+00  0.000000e+00
   Strain 54  2  4  0.000000e+00  0.000000e+00  0.000000e+00  0.000000e+00  0.000000e+00  0.000000e+00  
   Stress 54  3  4  0.000000e+00  0.000000e+00  0.000000e+00  0.000000e+00  0.000000e+00  0.000000e+00  0.000000e+00
   Strain 54  3  4  0.000000e+00  0.000000e+00  0.000000e+00  0.000000e+00  0.000000e+00  0.000000e+00  
   Stress 54  4  4  0.000000e+00  0.000000e+00  0.000000e+00  0.000000e+00  0.000000e+00  0.000000e+00  0.000000e+00
   Strain 54  4  4  0.000000e+00  0.000000e+00  0.000000e+00  0.000000e+00  0.000000e+00  0.000000e+00  
   Stress 55  1  4  0.000000e+00  0.000000e+00  0.000000e+00  0.000000e+00  0.000000e+00  0.000000e+00  0.000000e+00
   Strain 55  1  4  0.000000e+00  0.000000e+00  0.000000e+00  0.000000e+00  0.000000e+00  0.000000e+00  
   Stress 55  2  4  0.000000e+00  0.000000e+00  0.000000e+00  0.000000e+00  0.000000e+00  0.000000e+00  0.000000e+00
   Strain 55  2  4  0.000000e+00  0.000000e+00  0.000000e+00  0.000000e+00  0.000000e+00  0.000000e+00  
   Stress 55  3  4  0.000000e+00  0.000000e+00  0.000000e+00  0.000000e+00  0.000000e+00  0.000000e+00  0.000000e+00
   Strain 55  3  4  0.000000e+00  0.000000e+00  0.000000e+00  0.000000e+00  0.000000e+00  0.000000e+00  
   Stress 55  4  4  0.000000e+00  0.000000e+00  0.000000e+00  0.000000e+00  0.000000e+00  0.000000e+00  0.000000e+00
   Strain 55  4  4  0.000000e+00  0.000000e+00  0.000000e+00  0.000000e+00  0.000000e+00  0.000000e+00  
   Stress 56  1  4  0.000000e+00  0.000000e+00  0.000000e+00  0.000000e+00  0.000000e+00  0.000000e+00  0.000000e+00
   Strain 56  1  4  0.000000e+00  0.000000e+00  0.000000e+00  0.000000e+00  0.000000e+00  0.000000e+00  
   Stress 56  2  4  0.000000e+00  0.000000e+00  0.000000e+00  0.000000e+00  0.000000e+00  0.000000e+00  0.000000e+00
   Strain 56  2  4  0.000000e+00  0.000000e+00  0.000000e+00  0.000000e+00  0.000000e+00  0.000000e+00  
   Stress 56  3  4  0.000000e+00  0.000000e+00  0.000000e+00  0.000000e+00  0.000000e+00  0.000000e+00  0.000000e+00
   Strain 56  3  4  0.000000e+00  0.000000e+00  0.000000e+00  0.000000e+00  0.000000e+00  0.000000e+00  
   Stress 56  4  4  0.000000e+00  0.000000e+00  0.000000e+00  0.000000e+00  0.000000e+00  0.000000e+00  0.000000e+00
   Strain 56  4  4  0.000000e+00  0.000000e+00  0.000000e+00  0.000000e+00  0.000000e+00  0.000000e+00  
   Stress 57  1  4  0.000000e+00  0.000000e+00  0.000000e+00  0.000000e+00  0.000000e+00  0.000000e+00  0.000000e+00
   Strain 57  1  4  0.000000e+00  0.000000e+00  0.000000e+00  0.000000e+00  0.000000e+00  0.000000e+00  
   Stress 57  2  4  0.000000e+00  0.000000e+00  0.000000e+00  0.000000e+00  0.000000e+00  0.000000e+00  0.000000e+00
   Strain 57  2  4  0.000000e+00  0.000000e+00  0.000000e+00  0.000000e+00  0.000000e+00  0.000000e+00  
   Stress 57  3  4  0.000000e+00  0.000000e+00  0.000000e+00  0.000000e+00  0.000000e+00  0.000000e+00  0.000000e+00
   Strain 57  3  4  0.000000e+00  0.000000e+00  0.000000e+00  0.000000e+00  0.000000e+00  0.000000e+00  
   Stress 57  4  4  0.000000e+00  0.000000e+00  0.000000e+00  0.000000e+00  0.000000e+00  0.000000e+00  0.000000e+00
   Strain 57  4  4  0.000000e+00  0.000000e+00  0.000000e+00  0.000000e+00  0.000000e+00  0.000000e+00  
   Stress 58  1  4  0.000000e+00  0.000000e+00  0.000000e+00  0.000000e+00  0.000000e+00  0.000000e+00  0.000000e+00
   Strain 58  1  4  0.000000e+00  0.000000e+00  0.000000e+00  0.000000e+00  0.000000e+00  0.000000e+00  
   Stress 58  2  4  0.000000e+00  0.000000e+00  0.000000e+00  0.000000e+00  0.000000e+00  0.000000e+00  0.000000e+00
   Strain 58  2  4  0.000000e+00  0.000000e+00  0.000000e+00  0.000000e+00  0.000000e+00  0.000000e+00  
   Stress 58  3  4  0.000000e+00  0.000000e+00  0.000000e+00  0.000000e+00  0.000000e+00  0.000000e+00  0.000000e+00
   Strain 58  3  4  0.000000e+00  0.000000e+00  0.000000e+00  0.000000e+00  0.000000e+00  0.000000e+00  
   Stress 58  4  4  0.000000e+00  0.000000e+00  0.000000e+00  0.000000e+00  0.000000e+00  0.000000e+00  0.000000e+00
   Strain 58  4  4  0.000000e+00  0.000000e+00  0.000000e+00  0.000000e+00  0.000000e+00  0.000000e+00  
   Stress 59  1  4  0.000000e+00  0.000000e+00  0.000000e+00  0.000000e+00  0.000000e+00  0.000000e+00  0.000000e+00
   Strain 59  1  4  0.000000e+00  0.000000e+00  0.000000e+00  0.000000e+00  0.000000e+00  0.000000e+00  
   Stress 59  2  4  0.000000e+00  0.000000e+00  0.000000e+00  0.000000e+00  0.000000e+00  0.000000e+00  0.000000e+00
   Strain 59  2  4  0.000000e+00  0.000000e+00  0.000000e+00  0.000000e+00  0.000000e+00  0.000000e+00  
   Stress 59  3  4  0.000000e+00  0.000000e+00  0.000000e+00  0.000000e+00  0.000000e+00  0.000000e+00  0.000000e+00
   Strain 59  3  4  0.000000e+00  0.000000e+00  0.000000e+00  0.000000e+00  0.000000e+00  0.000000e+00  
   Stress 59  4  4  0.000000e+00  0.000000e+00  0.000000e+00  0.000000e+00  0.000000e+00  0.000000e+00  0.000000e+00
   Strain 59  4  4  0.000000e+00  0.000000e+00  0.000000e+00  0.000000e+00  0.000000e+00  0.000000e+00  
   Stress 60  1  4  0.000000e+00  0.000000e+00  0.000000e+00  0.000000e+00  0.000000e+00  0.000000e+00  0.000000e+00
   Strain 60  1  4  0.000000e+00  0.000000e+00  0.000000e+00  0.000000e+00  0.000000e+00  0.000000e+00  
   Stress 60  2  4  0.000000e+00  0.000000e+00  0.000000e+00  0.000000e+00  0.000000e+00  0.000000e+00  0.000000e+00
   Strain 60  2  4  0.000000e+00  0.000000e+00  0.000000e+00  0.000000e+00  0.000000e+00  0.000000e+00  
   Stress 60  3  4  0.000000e+00  0.000000e+00  0.000000e+00  0.000000e+00  0.000000e+00  0.000000e+00  0.000000e+00
   Strain 60  3  4  0.000000e+00  0.000000e+00  0.000000e+00  0.000000e+00  0.000000e+00  0.000000e+00  
   Stress 60  4  4  0.000000e+00  0.000000e+00  0.000000e+00  0.000000e+00  0.000000e+00  0.000000e+00  0.000000e+00
   Strain 60  4  4  0.000000e+00  0.000000e+00  0.000000e+00  0.000000e+00  0.000000e+00  0.000000e+00  
   Stress 61  1  4  0.000000e+00  0.000000e+00  0.000000e+00  0.000000e+00  0.000000e+00  0.000000e+00  0.000000e+00
   Strain 61  1  4  0.000000e+00  0.000000e+00  0.000000e+00  0.000000e+00  0.000000e+00  0.000000e+00  
   Stress 61  2  4  0.000000e+00  0.000000e+00  0.000000e+00  0.000000e+00  0.000000e+00  0.000000e+00  0.000000e+00
   Strain 61  2  4  0.000000e+00  0.000000e+00  0.000000e+00  0.000000e+00  0.000000e+00  0.000000e+00  
   Stress 61  3  4  0.000000e+00  0.000000e+00  0.000000e+00  0.000000e+00  0.000000e+00  0.000000e+00  0.000000e+00
   Strain 61  3  4  0.000000e+00  0.000000e+00  0.000000e+00  0.000000e+00  0.000000e+00  0.000000e+00  
   Stress 61  4  4  0.000000e+00  0.000000e+00  0.000000e+00  0.000000e+00  0.000000e+00  0.000000e+00  0.000000e+00
   Strain 61  4  4  0.000000e+00  0.000000e+00  0.000000e+00  0.000000e+00  0.000000e+00  0.000000e+00  
   Stress 62  1  4  0.000000e+00  0.000000e+00  0.000000e+00  0.000000e+00  0.000000e+00  0.000000e+00  0.000000e+00
   Strain 62  1  4  0.000000e+00  0.000000e+00  0.000000e+00  0.000000e+00  0.000000e+00  0.000000e+00  
   Stress 62  2  4  0.000000e+00  0.000000e+00  0.000000e+00  0.000000e+00  0.000000e+00  0.000000e+00  0.000000e+00
   Strain 62  2  4  0.000000e+00  0.000000e+00  0.000000e+00  0.000000e+00  0.000000e+00  0.000000e+00  
   Stress 62  3  4  0.000000e+00  0.000000e+00  0.000000e+00  0.000000e+00  0.000000e+00  0.000000e+00  0.000000e+00
   Strain 62  3  4  0.000000e+00  0.000000e+00  0.000000e+00  0.000000e+00  0.000000e+00  0.000000e+00  
   Stress 62  4  4  0.000000e+00  0.000000e+00  0.000000e+00  0.000000e+00  0.000000e+00  0.000000e+00  0.000000e+00
   Strain 62  4  4  0.000000e+00  0.000000e+00  0.000000e+00  0.000000e+00  0.000000e+00  0.000000e+00  
   Stress 63  1  4  0.000000e+00  0.000000e+00  0.000000e+00  0.000000e+00  0.000000e+00  0.000000e+00  0.000000e+00
   Strain 63  1  4  0.000000e+00  0.000000e+00  0.000000e+00  0.000000e+00  0.000000e+00  0.000000e+00  
   Stress 63  2  4  0.000000e+00  0.000000e+00  0.000000e+00  0.000000e+00  0.000000e+00  0.000000e+00  0.000000e+00
   Strain 63  2  4  0.000000e+00  0.000000e+00  0.000000e+00  0.000000e+00  0.000000e+00  0.000000e+00  
   Stress 63  3  4  0.000000e+00  0.000000e+00  0.000000e+00  0.000000e+00  0.000000e+00  0.000000e+00  0.000000e+00
   Strain 63  3  4  0.000000e+00  0.000000e+00  0.000000e+00  0.000000e+00  0.000000e+00  0.000000e+00  
   Stress 63  4  4  0.000000e+00  0.000000e+00  0.000000e+00  0.000000e+00  0.000000e+00  0.000000e+00  0.000000e+00
   Strain 63  4  4  0.000000e+00  0.000000e+00  0.000000e+00  0.000000e+00  0.000000e+00  0.000000e+00  
   Stress 64  1  4  0.000000e+00  0.000000e+00  0.000000e+00  0.000000e+00  0.000000e+00  0.000000e+00  0.000000e+00
   Strain 64  1  4  0.000000e+00  0.000000e+00  0.000000e+00  0.000000e+00  0.000000e+00  0.000000e+00  
   Stress 64  2  4  0.000000e+00  0.000000e+00  0.000000e+00  0.000000e+00  0.000000e+00  0.000000e+00  0.000000e+00
   Strain 64  2  4  0.000000e+00  0.000000e+00  0.000000e+00  0.000000e+00  0.000000e+00  0.000000e+00  
   Stress 64  3  4  0.000000e+00  0.000000e+00  0.000000e+00  0.000000e+00  0.000000e+00  0.000000e+00  0.000000e+00
   Strain 64  3  4  0.000000e+00  0.000000e+00  0.000000e+00  0.000000e+00  0.000000e+00  0.000000e+00  
   Stress 64  4  4  0.000000e+00  0.000000e+00  0.000000e+00  0.000000e+00  0.000000e+00  0.000000e+00  0.000000e+00
   Strain 64  4  4  0.000000e+00  0.000000e+00  0.000000e+00  0.000000e+00  0.000000e+00  0.000000e+00  
   Stress 65  1  4  0.000000e+00  0.000000e+00  0.000000e+00  0.000000e+00  0.000000e+00  0.000000e+00  0.000000e+00
   Strain 65  1  4  0.000000e+00  0.000000e+00  0.000000e+00  0.000000e+00  0.000000e+00  0.000000e+00  
   Stress 65  2  4  0.000000e+00  0.000000e+00  0.000000e+00  0.000000e+00  0.000000e+00  0.000000e+00  0.000000e+00
   Strain 65  2  4  0.000000e+00  0.000000e+00  0.000000e+00  0.000000e+00  0.000000e+00  0.000000e+00  
   Stress 65  3  4  0.000000e+00  0.000000e+00  0.000000e+00  0.000000e+00  0.000000e+00  0.000000e+00  0.000000e+00
   Strain 65  3  4  0.000000e+00  0.000000e+00  0.000000e+00  0.000000e+00  0.000000e+00  0.000000e+00  
   Stress 65  4  4  0.000000e+00  0.000000e+00  0.000000e+00  0.000000e+00  0.000000e+00  0.000000e+00  0.000000e+00
   Strain 65  4  4  0.000000e+00  0.000000e+00  0.000000e+00  0.000000e+00  0.000000e+00  0.000000e+00  
   Stress 66  1  4  0.000000e+00  0.000000e+00  0.000000e+00  0.000000e+00  0.000000e+00  0.000000e+00  0.000000e+00
   Strain 66  1  4  0.000000e+00  0.000000e+00  0.000000e+00  0.000000e+00  0.000000e+00  0.000000e+00  
   Stress 66  2  4  0.000000e+00  0.000000e+00  0.000000e+00  0.000000e+00  0.000000e+00  0.000000e+00  0.000000e+00
   Strain 66  2  4  0.000000e+00  0.000000e+00  0.000000e+00  0.000000e+00  0.000000e+00  0.000000e+00  
   Stress 66  3  4  0.000000e+00  0.000000e+00  0.000000e+00  0.000000e+00  0.000000e+00  0.000000e+00  0.000000e+00
   Strain 66  3  4  0.000000e+00  0.000000e+00  0.000000e+00  0.000000e+00  0.000000e+00  0.000000e+00  
   Stress 66  4  4  0.000000e+00  0.000000e+00  0.000000e+00  0.000000e+00  0.000000e+00  0.000000e+00  0.000000e+00
   Strain 66  4  4  0.000000e+00  0.000000e+00  0.000000e+00  0.000000e+00  0.000000e+00  0.000000e+00  
   Stress 67  1  4  0.000000e+00  0.000000e+00  0.000000e+00  0.000000e+00  0.000000e+00  0.000000e+00  0.000000e+00
   Strain 67  1  4  0.000000e+00  0.000000e+00  0.000000e+00  0.000000e+00  0.000000e+00  0.000000e+00  
   Stress 67  2  4  0.000000e+00  0.000000e+00  0.000000e+00  0.000000e+00  0.000000e+00  0.000000e+00  0.000000e+00
   Strain 67  2  4  0.000000e+00  0.000000e+00  0.000000e+00  0.000000e+00  0.000000e+00  0.000000e+00  
   Stress 67  3  4  0.000000e+00  0.000000e+00  0.000000e+00  0.000000e+00  0.000000e+00  0.000000e+00  0.000000e+00
   Strain 67  3  4  0.000000e+00  0.000000e+00  0.000000e+00  0.000000e+00  0.000000e+00  0.000000e+00  
   Stress 67  4  4  0.000000e+00  0.000000e+00  0.000000e+00  0.000000e+00  0.000000e+00  0.000000e+00  0.000000e+00
   Strain 67  4  4  0.000000e+00  0.000000e+00  0.000000e+00  0.000000e+00  0.000000e+00  0.000000e+00  
   Stress 68  1  4  0.000000e+00  0.000000e+00  0.000000e+00  0.000000e+00  0.000000e+00  0.000000e+00  0.000000e+00
   Strain 68  1  4  0.000000e+00  0.000000e+00  0.000000e+00  0.000000e+00  0.000000e+00  0.000000e+00  
   Stress 68  2  4  0.000000e+00  0.000000e+00  0.000000e+00  0.000000e+00  0.000000e+00  0.000000e+00  0.000000e+00
   Strain 68  2  4  0.000000e+00  0.000000e+00  0.000000e+00  0.000000e+00  0.000000e+00  0.000000e+00  
   Stress 68  3  4  0.000000e+00  0.000000e+00  0.000000e+00  0.000000e+00  0.000000e+00  0.000000e+00  0.000000e+00
   Strain 68  3  4  0.000000e+00  0.000000e+00  0.000000e+00  0.000000e+00  0.000000e+00  0.000000e+00  
   Stress 68  4  4  0.000000e+00  0.000000e+00  0.000000e+00  0.000000e+00  0.000000e+00  0.000000e+00  0.000000e+00
   Strain 68  4  4  0.000000e+00  0.000000e+00  0.000000e+00  0.000000e+00  0.000000e+00  0.000000e+00  
   Stress 69  1  4  0.000000e+00  0.000000e+00  0.000000e+00  0.000000e+00  0.000000e+00  0.000000e+00  0.000000e+00
   Strain 69  1  4  0.000000e+00  0.000000e+00  0.000000e+00  0.000000e+00  0.000000e+00  0.000000e+00  
   Stress 69  2  4  0.000000e+00  0.000000e+00  0.000000e+00  0.000000e+00  0.000000e+00  0.000000e+00  0.000000e+00
   Strain 69  2  4  0.000000e+00  0.000000e+00  0.000000e+00  0.000000e+00  0.000000e+00  0.000000e+00  
   Stress 69  3  4  0.000000e+00  0.000000e+00  0.000000e+00  0.000000e+00  0.000000e+00  0.000000e+00  0.000000e+00
   Strain 69  3  4  0.000000e+00  0.000000e+00  0.000000e+00  0.000000e+00  0.000000e+00  0.000000e+00  
   Stress 69  4  4  0.000000e+00  0.000000e+00  0.000000e+00  0.000000e+00  0.000000e+00  0.000000e+00  0.000000e+00
   Strain 69  4  4  0.000000e+00  0.000000e+00  0.000000e+00  0.000000e+00  0.000000e+00  0.000000e+00  
   Stress 70  1  4  0.000000e+00  0.000000e+00  0.000000e+00  0.000000e+00  0.000000e+00  0.000000e+00  0.000000e+00
   Strain 70  1  4  0.000000e+00  0.000000e+00  0.000000e+00  0.000000e+00  0.000000e+00  0.000000e+00  
   Stress 70  2  4  0.000000e+00  0.000000e+00  0.000000e+00  0.000000e+00  0.000000e+00  0.000000e+00  0.000000e+00
   Strain 70  2  4  0.000000e+00  0.000000e+00  0.000000e+00  0.000000e+00  0.000000e+00  0.000000e+00  
   Stress 70  3  4  0.000000e+00  0.000000e+00  0.000000e+00  0.000000e+00  0.000000e+00  0.000000e+00  0.000000e+00
   Strain 70  3  4  0.000000e+00  0.000000e+00  0.000000e+00  0.000000e+00  0.000000e+00  0.000000e+00  
   Stress 70  4  4  0.000000e+00  0.000000e+00  0.000000e+00  0.000000e+00  0.000000e+00  0.000000e+00  0.000000e+00
   Strain 70  4  4  0.000000e+00  0.000000e+00  0.000000e+00  0.000000e+00  0.000000e+00  0.000000e+00  
   Stress 71  1  4  0.000000e+00  0.000000e+00  0.000000e+00  0.000000e+00  0.000000e+00  0.000000e+00  0.000000e+00
   Strain 71  1  4  0.000000e+00  0.000000e+00  0.000000e+00  0.000000e+00  0.000000e+00  0.000000e+00  
   Stress 71  2  4  0.000000e+00  0.000000e+00  0.000000e+00  0.000000e+00  0.000000e+00  0.000000e+00  0.000000e+00
   Strain 71  2  4  0.000000e+00  0.000000e+00  0.000000e+00  0.000000e+00  0.000000e+00  0.000000e+00  
   Stress 71  3  4  0.000000e+00  0.000000e+00  0.000000e+00  0.000000e+00  0.000000e+00  0.000000e+00  0.000000e+00
   Strain 71  3  4  0.000000e+00  0.000000e+00  0.000000e+00  0.000000e+00  0.000000e+00  0.000000e+00  
   Stress 71  4  4  0.000000e+00  0.000000e+00  0.000000e+00  0.000000e+00  0.000000e+00  0.000000e+00  0.000000e+00
   Strain 71  4  4  0.000000e+00  0.000000e+00  0.000000e+00  0.000000e+00  0.000000e+00  0.000000e+00  
   Stress 72  1  4  0.000000e+00  0.000000e+00  0.000000e+00  0.000000e+00  0.000000e+00  0.000000e+00  0.000000e+00
   Strain 72  1  4  0.000000e+00  0.000000e+00  0.000000e+00  0.000000e+00  0.000000e+00  0.000000e+00  
   Stress 72  2  4  0.000000e+00  0.000000e+00  0.000000e+00  0.000000e+00  0.000000e+00  0.000000e+00  0.000000e+00
   Strain 72  2  4  0.000000e+00  0.000000e+00  0.000000e+00  0.000000e+00  0.000000e+00  0.000000e+00  
   Stress 72  3  4  0.000000e+00  0.000000e+00  0.000000e+00  0.000000e+00  0.000000e+00  0.000000e+00  0.000000e+00
   Strain 72  3  4  0.000000e+00  0.000000e+00  0.000000e+00  0.000000e+00  0.000000e+00  0.000000e+00  
   Stress 72  4  4  0.000000e+00  0.000000e+00  0.000000e+00  0.000000e+00  0.000000e+00  0.000000e+00  0.000000e+00
   Strain 72  4  4  0.000000e+00  0.000000e+00  0.000000e+00  0.000000e+00  0.000000e+00  0.000000e+00  
   Stress 73  1  4  0.000000e+00  0.000000e+00  0.000000e+00  0.000000e+00  0.000000e+00  0.000000e+00  0.000000e+00
   Strain 73  1  4  0.000000e+00  0.000000e+00  0.000000e+00  0.000000e+00  0.000000e+00  0.000000e+00  
   Stress 73  2  4  0.000000e+00  0.000000e+00  0.000000e+00  0.000000e+00  0.000000e+00  0.000000e+00  0.000000e+00
   Strain 73  2  4  0.000000e+00  0.000000e+00  0.000000e+00  0.000000e+00  0.000000e+00  0.000000e+00  
   Stress 73  3  4  0.000000e+00  0.000000e+00  0.000000e+00  0.000000e+00  0.000000e+00  0.000000e+00  0.000000e+00
   Strain 73  3  4  0.000000e+00  0.000000e+00  0.000000e+00  0.000000e+00  0.000000e+00  0.000000e+00  
   Stress 73  4  4  0.000000e+00  0.000000e+00  0.000000e+00  0.000000e+00  0.000000e+00  0.000000e+00  0.000000e+00
   Strain 73  4  4  0.000000e+00  0.000000e+00  0.000000e+00  0.000000e+00  0.000000e+00  0.000000e+00  
   Stress 74  1  4  0.000000e+00  0.000000e+00  0.000000e+00  0.000000e+00  0.000000e+00  0.000000e+00  0.000000e+00
   Strain 74  1  4  0.000000e+00  0.000000e+00  0.000000e+00  0.000000e+00  0.000000e+00  0.000000e+00  
   Stress 74  2  4  0.000000e+00  0.000000e+00  0.000000e+00  0.000000e+00  0.000000e+00  0.000000e+00  0.000000e+00
   Strain 74  2  4  0.000000e+00  0.000000e+00  0.000000e+00  0.000000e+00  0.000000e+00  0.000000e+00  
   Stress 74  3  4  0.000000e+00  0.000000e+00  0.000000e+00  0.000000e+00  0.000000e+00  0.000000e+00  0.000000e+00
   Strain 74  3  4  0.000000e+00  0.000000e+00  0.000000e+00  0.000000e+00  0.000000e+00  0.000000e+00  
   Stress 74  4  4  0.000000e+00  0.000000e+00  0.000000e+00  0.000000e+00  0.000000e+00  0.000000e+00  0.000000e+00
   Strain 74  4  4  0.000000e+00  0.000000e+00  0.000000e+00  0.000000e+00  0.000000e+00  0.000000e+00  
   Stress 75  1  4  0.000000e+00  0.000000e+00  0.000000e+00  0.000000e+00  0.000000e+00  0.000000e+00  0.000000e+00
   Strain 75  1  4  0.000000e+00  0.000000e+00  0.000000e+00  0.000000e+00  0.000000e+00  0.000000e+00  
   Stress 75  2  4  0.000000e+00  0.000000e+00  0.000000e+00  0.000000e+00  0.000000e+00  0.000000e+00  0.000000e+00
   Strain 75  2  4  0.000000e+00  0.000000e+00  0.000000e+00  0.000000e+00  0.000000e+00  0.000000e+00  
   Stress 75  3  4  0.000000e+00  0.000000e+00  0.000000e+00  0.000000e+00  0.000000e+00  0.000000e+00  0.000000e+00
   Strain 75  3  4  0.000000e+00  0.000000e+00  0.000000e+00  0.000000e+00  0.000000e+00  0.000000e+00  
   Stress 75  4  4  0.000000e+00  0.000000e+00  0.000000e+00  0.000000e+00  0.000000e+00  0.000000e+00  0.000000e+00
   Strain 75  4  4  0.000000e+00  0.000000e+00  0.000000e+00  0.000000e+00  0.000000e+00  0.000000e+00  
   Stress 76  1  4  0.000000e+00  0.000000e+00  0.000000e+00  0.000000e+00  0.000000e+00  0.000000e+00  0.000000e+00
   Strain 76  1  4  0.000000e+00  0.000000e+00  0.000000e+00  0.000000e+00  0.000000e+00  0.000000e+00  
   Stress 76  2  4  0.000000e+00  0.000000e+00  0.000000e+00  0.000000e+00  0.000000e+00  0.000000e+00  0.000000e+00
   Strain 76  2  4  0.000000e+00  0.000000e+00  0.000000e+00  0.000000e+00  0.000000e+00  0.000000e+00  
   Stress 76  3  4  0.000000e+00  0.000000e+00  0.000000e+00  0.000000e+00  0.000000e+00  0.000000e+00  0.000000e+00
   Strain 76  3  4  0.000000e+00  0.000000e+00  0.000000e+00  0.000000e+00  0.000000e+00  0.000000e+00  
   Stress 76  4  4  0.000000e+00  0.000000e+00  0.000000e+00  0.000000e+00  0.000000e+00  0.000000e+00  0.000000e+00
   Strain 76  4  4  0.000000e+00  0.000000e+00  0.000000e+00  0.000000e+00  0.000000e+00  0.000000e+00  
   Stress 77  1  4  0.000000e+00  0.000000e+00  0.000000e+00  0.000000e+00  0.000000e+00  0.000000e+00  0.000000e+00
   Strain 77  1  4  0.000000e+00  0.000000e+00  0.000000e+00  0.000000e+00  0.000000e+00  0.000000e+00  
   Stress 77  2  4  0.000000e+00  0.000000e+00  0.000000e+00  0.000000e+00  0.000000e+00  0.000000e+00  0.000000e+00
   Strain 77  2  4  0.000000e+00  0.000000e+00  0.000000e+00  0.000000e+00  0.000000e+00  0.000000e+00  
   Stress 77  3  4  0.000000e+00  0.000000e+00  0.000000e+00  0.000000e+00  0.000000e+00  0.000000e+00  0.000000e+00
   Strain 77  3  4  0.000000e+00  0.000000e+00  0.000000e+00  0.000000e+00  0.000000e+00  0.000000e+00  
   Stress 77  4  4  0.000000e+00  0.000000e+00  0.000000e+00  0.000000e+00  0.000000e+00  0.000000e+00  0.000000e+00
   Strain 77  4  4  0.000000e+00  0.000000e+00  0.000000e+00  0.000000e+00  0.000000e+00  0.000000e+00  
   Stress 78  1  4  0.000000e+00  0.000000e+00  0.000000e+00  0.000000e+00  0.000000e+00  0.000000e+00  0.000000e+00
   Strain 78  1  4  0.000000e+00  0.000000e+00  0.000000e+00  0.000000e+00  0.000000e+00  0.000000e+00  
   Stress 78  2  4  0.000000e+00  0.000000e+00  0.000000e+00  0.000000e+00  0.000000e+00  0.000000e+00  0.000000e+00
   Strain 78  2  4  0.000000e+00  0.000000e+00  0.000000e+00  0.000000e+00  0.000000e+00  0.000000e+00  
   Stress 78  3  4  0.000000e+00  0.000000e+00  0.000000e+00  0.000000e+00  0.000000e+00  0.000000e+00  0.000000e+00
   Strain 78  3  4  0.000000e+00  0.000000e+00  0.000000e+00  0.000000e+00  0.000000e+00  0.000000e+00  
   Stress 78  4  4  0.000000e+00  0.000000e+00  0.000000e+00  0.000000e+00  0.000000e+00  0.000000e+00  0.000000e+00
   Strain 78  4  4  0.000000e+00  0.000000e+00  0.000000e+00  0.000000e+00  0.000000e+00  0.000000e+00  
   Stress 79  1  4  0.000000e+00  0.000000e+00  0.000000e+00  0.000000e+00  0.000000e+00  0.000000e+00  0.000000e+00
   Strain 79  1  4  0.000000e+00  0.000000e+00  0.000000e+00  0.000000e+00  0.000000e+00  0.000000e+00  
   Stress 79  2  4  0.000000e+00  0.000000e+00  0.000000e+00  0.000000e+00  0.000000e+00  0.000000e+00  0.000000e+00
   Strain 79  2  4  0.000000e+00  0.000000e+00  0.000000e+00  0.000000e+00  0.000000e+00  0.000000e+00  
   Stress 79  3  4  0.000000e+00  0.000000e+00  0.000000e+00  0.000000e+00  0.000000e+00  0.000000e+00  0.000000e+00
   Strain 79  3  4  0.000000e+00  0.000000e+00  0.000000e+00  0.000000e+00  0.000000e+00  0.000000e+00  
   Stress 79  4  4  0.000000e+00  0.000000e+00  0.000000e+00  0.000000e+00  0.000000e+00  0.000000e+00  0.000000e+00
   Strain 79  4  4  0.000000e+00  0.000000e+00  0.000000e+00  0.000000e+00  0.000000e+00  0.000000e+00  
   Stress 80  1  4  0.000000e+00  0.000000e+00  0.000000e+00  0.000000e+00  0.000000e+00  0.000000e+00  0.000000e+00
   Strain 80  1  4  0.000000e+00  0.000000e+00  0.000000e+00  0.000000e+00  0.000000e+00  0.000000e+00  
   Stress 80  2  4  0.000000e+00  0.000000e+00  0.000000e+00  0.000000e+00  0.000000e+00  0.000000e+00  0.000000e+00
   Strain 80  2  4  0.000000e+00  0.000000e+00  0.000000e+00  0.000000e+00  0.000000e+00  0.000000e+00  
   Stress 80  3  4  0.000000e+00  0.000000e+00  0.000000e+00  0.000000e+00  0.000000e+00  0.000000e+00  0.000000e+00
   Strain 80  3  4  0.000000e+00  0.000000e+00  0.000000e+00  0.000000e+00  0.000000e+00  0.000000e+00  
   Stress 80  4  4  0.000000e+00  0.000000e+00  0.000000e+00  0.000000e+00  0.000000e+00  0.000000e+00  0.000000e+00
   Strain 80  4  4  0.000000e+00  0.000000e+00  0.000000e+00  0.000000e+00  0.000000e+00  0.000000e+00  
   Stress 81  1  4  0.000000e+00  0.000000e+00  0.000000e+00  0.000000e+00  0.000000e+00  0.000000e+00  0.000000e+00
   Strain 81  1  4  0.000000e+00  0.000000e+00  0.000000e+00  0.000000e+00  0.000000e+00  0.000000e+00  
   Stress 81  2  4  0.000000e+00  0.000000e+00  0.000000e+00  0.000000e+00  0.000000e+00  0.000000e+00  0.000000e+00
   Strain 81  2  4  0.000000e+00  0.000000e+00  0.000000e+00  0.000000e+00  0.000000e+00  0.000000e+00  
   Stress 81  3  4  0.000000e+00  0.000000e+00  0.000000e+00  0.000000e+00  0.000000e+00  0.000000e+00  0.000000e+00
   Strain 81  3  4  0.000000e+00  0.000000e+00  0.000000e+00  0.000000e+00  0.000000e+00  0.000000e+00  
   Stress 81  4  4  0.000000e+00  0.000000e+00  0.000000e+00  0.000000e+00  0.000000e+00  0.000000e+00  0.000000e+00
   Strain 81  4  4  0.000000e+00  0.000000e+00  0.000000e+00  0.000000e+00  0.000000e+00  0.000000e+00  
   Stress 82  1  4  0.000000e+00  0.000000e+00  0.000000e+00  0.000000e+00  0.000000e+00  0.000000e+00  0.000000e+00
   Strain 82  1  4  0.000000e+00  0.000000e+00  0.000000e+00  0.000000e+00  0.000000e+00  0.000000e+00  
   Stress 82  2  4  0.000000e+00  0.000000e+00  0.000000e+00  0.000000e+00  0.000000e+00  0.000000e+00  0.000000e+00
   Strain 82  2  4  0.000000e+00  0.000000e+00  0.000000e+00  0.000000e+00  0.000000e+00  0.000000e+00  
   Stress 82  3  4  0.000000e+00  0.000000e+00  0.000000e+00  0.000000e+00  0.000000e+00  0.000000e+00  0.000000e+00
   Strain 82  3  4  0.000000e+00  0.000000e+00  0.000000e+00  0.000000e+00  0.000000e+00  0.000000e+00  
   Stress 82  4  4  0.000000e+00  0.000000e+00  0.000000e+00  0.000000e+00  0.000000e+00  0.000000e+00  0.000000e+00
   Strain 82  4  4  0.000000e+00  0.000000e+00  0.000000e+00  0.000000e+00  0.000000e+00  0.000000e+00  
   Stress 83  1  4  0.000000e+00  0.000000e+00  0.000000e+00  0.000000e+00  0.000000e+00  0.000000e+00  0.000000e+00
   Strain 83  1  4  0.000000e+00  0.000000e+00  0.000000e+00  0.000000e+00  0.000000e+00  0.000000e+00  
   Stress 83  2  4  0.000000e+00  0.000000e+00  0.000000e+00  0.000000e+00  0.000000e+00  0.000000e+00  0.000000e+00
   Strain 83  2  4  0.000000e+00  0.000000e+00  0.000000e+00  0.000000e+00  0.000000e+00  0.000000e+00  
   Stress 83  3  4  0.000000e+00  0.000000e+00  0.000000e+00  0.000000e+00  0.000000e+00  0.000000e+00  0.000000e+00
   Strain 83  3  4  0.000000e+00  0.000000e+00  0.000000e+00  0.000000e+00  0.000000e+00  0.000000e+00  
   Stress 83  4  4  0.000000e+00  0.000000e+00  0.000000e+00  0.000000e+00  0.000000e+00  0.000000e+00  0.000000e+00
   Strain 83  4  4  0.000000e+00  0.000000e+00  0.000000e+00  0.000000e+00  0.000000e+00  0.000000e+00  
   Stress 84  1  4  0.000000e+00  0.000000e+00  0.000000e+00  0.000000e+00  0.000000e+00  0.000000e+00  0.000000e+00
   Strain 84  1  4  0.000000e+00  0.000000e+00  0.000000e+00  0.000000e+00  0.000000e+00  0.000000e+00  
   Stress 84  2  4  0.000000e+00  0.000000e+00  0.000000e+00  0.000000e+00  0.000000e+00  0.000000e+00  0.000000e+00
   Strain 84  2  4  0.000000e+00  0.000000e+00  0.000000e+00  0.000000e+00  0.000000e+00  0.000000e+00  
   Stress 84  3  4  0.000000e+00  0.000000e+00  0.000000e+00  0.000000e+00  0.000000e+00  0.000000e+00  0.000000e+00
   Strain 84  3  4  0.000000e+00  0.000000e+00  0.000000e+00  0.000000e+00  0.000000e+00  0.000000e+00  
   Stress 84  4  4  0.000000e+00  0.000000e+00  0.000000e+00  0.000000e+00  0.000000e+00  0.000000e+00  0.000000e+00
   Strain 84  4  4  0.000000e+00  0.000000e+00  0.000000e+00  0.000000e+00  0.000000e+00  0.000000e+00  
   Stress 85  1  4  0.000000e+00  0.000000e+00  0.000000e+00  0.000000e+00  0.000000e+00  0.000000e+00  0.000000e+00
   Strain 85  1  4  0.000000e+00  0.000000e+00  0.000000e+00  0.000000e+00  0.000000e+00  0.000000e+00  
   Stress 85  2  4  0.000000e+00  0.000000e+00  0.000000e+00  0.000000e+00  0.000000e+00  0.000000e+00  0.000000e+00
   Strain 85  2  4  0.000000e+00  0.000000e+00  0.000000e+00  0.000000e+00  0.000000e+00  0.000000e+00  
   Stress 85  3  4  0.000000e+00  0.000000e+00  0.000000e+00  0.000000e+00  0.000000e+00  0.000000e+00  0.000000e+00
   Strain 85  3  4  0.000000e+00  0.000000e+00  0.000000e+00  0.000000e+00  0.000000e+00  0.000000e+00  
   Stress 85  4  4  0.000000e+00  0.000000e+00  0.000000e+00  0.000000e+00  0.000000e+00  0.000000e+00  0.000000e+00
   Strain 85  4  4  0.000000e+00  0.000000e+00  0.000000e+00  0.000000e+00  0.000000e+00  0.000000e+00  
   Stress 86  1  4  0.000000e+00  0.000000e+00  0.000000e+00  0.000000e+00  0.000000e+00  0.000000e+00  0.000000e+00
   Strain 86  1  4  0.000000e+00  0.000000e+00  0.000000e+00  0.000000e+00  0.000000e+00  0.000000e+00  
   Stress 86  2  4  0.000000e+00  0.000000e+00  0.000000e+00  0.000000e+00  0.000000e+00  0.000000e+00  0.000000e+00
   Strain 86  2  4  0.000000e+00  0.000000e+00  0.000000e+00  0.000000e+00  0.000000e+00  0.000000e+00  
   Stress 86  3  4  0.000000e+00  0.000000e+00  0.000000e+00  0.000000e+00  0.000000e+00  0.000000e+00  0.000000e+00
   Strain 86  3  4  0.000000e+00  0.000000e+00  0.000000e+00  0.000000e+00  0.000000e+00  0.000000e+00  
   Stress 86  4  4  0.000000e+00  0.000000e+00  0.000000e+00  0.000000e+00  0.000000e+00  0.000000e+00  0.000000e+00
   Strain 86  4  4  0.000000e+00  0.000000e+00  0.000000e+00  0.000000e+00  0.000000e+00  0.000000e+00  
   Stress 87  1  4  0.000000e+00  0.000000e+00  0.000000e+00  0.000000e+00  0.000000e+00  0.000000e+00  0.000000e+00
   Strain 87  1  4  0.000000e+00  0.000000e+00  0.000000e+00  0.000000e+00  0.000000e+00  0.000000e+00  
   Stress 87  2  4  0.000000e+00  0.000000e+00  0.000000e+00  0.000000e+00  0.000000e+00  0.000000e+00  0.000000e+00
   Strain 87  2  4  0.000000e+00  0.000000e+00  0.000000e+00  0.000000e+00  0.000000e+00  0.000000e+00  
   Stress 87  3  4  0.000000e+00  0.000000e+00  0.000000e+00  0.000000e+00  0.000000e+00  0.000000e+00  0.000000e+00
   Strain 87  3  4  0.000000e+00  0.000000e+00  0.000000e+00  0.000000e+00  0.000000e+00  0.000000e+00  
   Stress 87  4  4  0.000000e+00  0.000000e+00  0.000000e+00  0.000000e+00  0.000000e+00  0.000000e+00  0.000000e+00
   Strain 87  4  4  0.000000e+00  0.000000e+00  0.000000e+00  0.000000e+00  0.000000e+00  0.000000e+00  
   Stress 88  1  4  0.000000e+00  0.000000e+00  0.000000e+00  0.000000e+00  0.000000e+00  0.000000e+00  0.000000e+00
   Strain 88  1  4  0.000000e+00  0.000000e+00  0.000000e+00  0.000000e+00  0.000000e+00  0.000000e+00  
   Stress 88  2  4  0.000000e+00  0.000000e+00  0.000000e+00  0.000000e+00  0.000000e+00  0.000000e+00  0.000000e+00
   Strain 88  2  4  0.000000e+00  0.000000e+00  0.000000e+00  0.000000e+00  0.000000e+00  0.000000e+00  
   Stress 88  3  4  0.000000e+00  0.000000e+00  0.000000e+00  0.000000e+00  0.000000e+00  0.000000e+00  0.000000e+00
   Strain 88  3  4  0.000000e+00  0.000000e+00  0.000000e+00  0.000000e+00  0.000000e+00  0.000000e+00  
   Stress 88  4  4  0.000000e+00  0.000000e+00  0.000000e+00  0.000000e+00  0.000000e+00  0.000000e+00  0.000000e+00
   Strain 88  4  4  0.000000e+00  0.000000e+00  0.000000e+00  0.000000e+00  0.000000e+00  0.000000e+00  
   Stress 89  1  4  0.000000e+00  0.000000e+00  0.000000e+00  0.000000e+00  0.000000e+00  0.000000e+00  0.000000e+00
   Strain 89  1  4  0.000000e+00  0.000000e+00  0.000000e+00  0.000000e+00  0.000000e+00  0.000000e+00  
   Stress 89  2  4  0.000000e+00  0.000000e+00  0.000000e+00  0.000000e+00  0.000000e+00  0.000000e+00  0.000000e+00
   Strain 89  2  4  0.000000e+00  0.000000e+00  0.000000e+00  0.000000e+00  0.000000e+00  0.000000e+00  
   Stress 89  3  4  0.000000e+00  0.000000e+00  0.000000e+00  0.000000e+00  0.000000e+00  0.000000e+00  0.000000e+00
   Strain 89  3  4  0.000000e+00  0.000000e+00  0.000000e+00  0.000000e+00  0.000000e+00  0.000000e+00  
   Stress 89  4  4  0.000000e+00  0.000000e+00  0.000000e+00  0.000000e+00  0.000000e+00  0.000000e+00  0.000000e+00
   Strain 89  4  4  0.000000e+00  0.000000e+00  0.000000e+00  0.000000e+00  0.000000e+00  0.000000e+00  
   Stress 90  1  4  0.000000e+00  0.000000e+00  0.000000e+00  0.000000e+00  0.000000e+00  0.000000e+00  0.000000e+00
   Strain 90  1  4  0.000000e+00  0.000000e+00  0.000000e+00  0.000000e+00  0.000000e+00  0.000000e+00  
   Stress 90  2  4  0.000000e+00  0.000000e+00  0.000000e+00  0.000000e+00  0.000000e+00  0.000000e+00  0.000000e+00
   Strain 90  2  4  0.000000e+00  0.000000e+00  0.000000e+00  0.000000e+00  0.000000e+00  0.000000e+00  
   Stress 90  3  4  0.000000e+00  0.000000e+00  0.000000e+00  0.000000e+00  0.000000e+00  0.000000e+00  0.000000e+00
   Strain 90  3  4  0.000000e+00  0.000000e+00  0.000000e+00  0.000000e+00  0.000000e+00  0.000000e+00  
   Stress 90  4  4  0.000000e+00  0.000000e+00  0.000000e+00  0.000000e+00  0.000000e+00  0.000000e+00  0.000000e+00
   Strain 90  4  4  0.000000e+00  0.000000e+00  0.000000e+00  0.000000e+00  0.000000e+00  0.000000e+00  
   Stress 91  1  4  0.000000e+00  0.000000e+00  0.000000e+00  0.000000e+00  0.000000e+00  0.000000e+00  0.000000e+00
   Strain 91  1  4  0.000000e+00  0.000000e+00  0.000000e+00  0.000000e+00  0.000000e+00  0.000000e+00  
   Stress 91  2  4  0.000000e+00  0.000000e+00  0.000000e+00  0.000000e+00  0.000000e+00  0.000000e+00  0.000000e+00
   Strain 91  2  4  0.000000e+00  0.000000e+00  0.000000e+00  0.000000e+00  0.000000e+00  0.000000e+00  
   Stress 91  3  4  0.000000e+00  0.000000e+00  0.000000e+00  0.000000e+00  0.000000e+00  0.000000e+00  0.000000e+00
   Strain 91  3  4  0.000000e+00  0.000000e+00  0.000000e+00  0.000000e+00  0.000000e+00  0.000000e+00  
   Stress 91  4  4  0.000000e+00  0.000000e+00  0.000000e+00  0.000000e+00  0.000000e+00  0.000000e+00  0.000000e+00
   Strain 91  4  4  0.000000e+00  0.000000e+00  0.000000e+00  0.000000e+00  0.000000e+00  0.000000e+00  
   Stress 92  1  4  0.000000e+00  0.000000e+00  0.000000e+00  0.000000e+00  0.000000e+00  0.000000e+00  0.000000e+00
   Strain 92  1  4  0.000000e+00  0.000000e+00  0.000000e+00  0.000000e+00  0.000000e+00  0.000000e+00  
   Stress 92  2  4  0.000000e+00  0.000000e+00  0.000000e+00  0.000000e+00  0.000000e+00  0.000000e+00  0.000000e+00
   Strain 92  2  4  0.000000e+00  0.000000e+00  0.000000e+00  0.000000e+00  0.000000e+00  0.000000e+00  
   Stress 92  3  4  0.000000e+00  0.000000e+00  0.000000e+00  0.000000e+00  0.000000e+00  0.000000e+00  0.000000e+00
   Strain 92  3  4  0.000000e+00  0.000000e+00  0.000000e+00  0.000000e+00  0.000000e+00  0.000000e+00  
   Stress 92  4  4  0.000000e+00  0.000000e+00  0.000000e+00  0.000000e+00  0.000000e+00  0.000000e+00  0.000000e+00
   Strain 92  4  4  0.000000e+00  0.000000e+00  0.000000e+00  0.000000e+00  0.000000e+00  0.000000e+00  
   Stress 93  1  4  0.000000e+00  0.000000e+00  0.000000e+00  0.000000e+00  0.000000e+00  0.000000e+00  0.000000e+00
   Strain 93  1  4  0.000000e+00  0.000000e+00  0.000000e+00  0.000000e+00  0.000000e+00  0.000000e+00  
   Stress 93  2  4  0.000000e+00  0.000000e+00  0.000000e+00  0.000000e+00  0.000000e+00  0.000000e+00  0.000000e+00
   Strain 93  2  4  0.000000e+00  0.000000e+00  0.000000e+00  0.000000e+00  0.000000e+00  0.000000e+00  
   Stress 93  3  4  0.000000e+00  0.000000e+00  0.000000e+00  0.000000e+00  0.000000e+00  0.000000e+00  0.000000e+00
   Strain 93  3  4  0.000000e+00  0.000000e+00  0.000000e+00  0.000000e+00  0.000000e+00  0.000000e+00  
   Stress 93  4  4  0.000000e+00  0.000000e+00  0.000000e+00  0.000000e+00  0.000000e+00  0.000000e+00  0.000000e+00
   Strain 93  4  4  0.000000e+00  0.000000e+00  0.000000e+00  0.000000e+00  0.000000e+00  0.000000e+00  
   Stress 94  1  4  0.000000e+00  0.000000e+00  0.000000e+00  0.000000e+00  0.000000e+00  0.000000e+00  0.000000e+00
   Strain 94  1  4  0.000000e+00  0.000000e+00  0.000000e+00  0.000000e+00  0.000000e+00  0.000000e+00  
   Stress 94  2  4  0.000000e+00  0.000000e+00  0.000000e+00  0.000000e+00  0.000000e+00  0.000000e+00  0.000000e+00
   Strain 94  2  4  0.000000e+00  0.000000e+00  0.000000e+00  0.000000e+00  0.000000e+00  0.000000e+00  
   Stress 94  3  4  0.000000e+00  0.000000e+00  0.000000e+00  0.000000e+00  0.000000e+00  0.000000e+00  0.000000e+00
   Strain 94  3  4  0.000000e+00  0.000000e+00  0.000000e+00  0.000000e+00  0.000000e+00  0.000000e+00  
   Stress 94  4  4  0.000000e+00  0.000000e+00  0.000000e+00  0.000000e+00  0.000000e+00  0.000000e+00  0.000000e+00
   Strain 94  4  4  0.000000e+00  0.000000e+00  0.000000e+00  0.000000e+00  0.000000e+00  0.000000e+00  
   Stress 95  1  4  0.000000e+00  0.000000e+00  0.000000e+00  0.000000e+00  0.000000e+00  0.000000e+00  0.000000e+00
   Strain 95  1  4  0.000000e+00  0.000000e+00  0.000000e+00  0.000000e+00  0.000000e+00  0.000000e+00  
   Stress 95  2  4  0.000000e+00  0.000000e+00  0.000000e+00  0.000000e+00  0.000000e+00  0.000000e+00  0.000000e+00
   Strain 95  2  4  0.000000e+00  0.000000e+00  0.000000e+00  0.000000e+00  0.000000e+00  0.000000e+00  
   Stress 95  3  4  0.000000e+00  0.000000e+00  0.000000e+00  0.000000e+00  0.000000e+00  0.000000e+00  0.000000e+00
   Strain 95  3  4  0.000000e+00  0.000000e+00  0.000000e+00  0.000000e+00  0.000000e+00  0.000000e+00  
   Stress 95  4  4  0.000000e+00  0.000000e+00  0.000000e+00  0.000000e+00  0.000000e+00  0.000000e+00  0.000000e+00
   Strain 95  4  4  0.000000e+00  0.000000e+00  0.000000e+00  0.000000e+00  0.000000e+00  0.000000e+00  
   Stress 96  1  4  0.000000e+00  0.000000e+00  0.000000e+00  0.000000e+00  0.000000e+00  0.000000e+00  0.000000e+00
   Strain 96  1  4  0.000000e+00  0.000000e+00  0.000000e+00  0.000000e+00  0.000000e+00  0.000000e+00  
   Stress 96  2  4  0.000000e+00  0.000000e+00  0.000000e+00  0.000000e+00  0.000000e+00  0.000000e+00  0.000000e+00
   Strain 96  2  4  0.000000e+00  0.000000e+00  0.000000e+00  0.000000e+00  0.000000e+00  0.000000e+00  
   Stress 96  3  4  0.000000e+00  0.000000e+00  0.000000e+00  0.000000e+00  0.000000e+00  0.000000e+00  0.000000e+00
   Strain 96  3  4  0.000000e+00  0.000000e+00  0.000000e+00  0.000000e+00  0.000000e+00  0.000000e+00  
   Stress 96  4  4  0.000000e+00  0.000000e+00  0.000000e+00  0.000000e+00  0.000000e+00  0.000000e+00  0.000000e+00
   Strain 96  4  4  0.000000e+00  0.000000e+00  0.000000e+00  0.000000e+00  0.000000e+00  0.000000e+00  
   Stress 97  1  4  0.000000e+00  0.000000e+00  0.000000e+00  0.000000e+00  0.000000e+00  0.000000e+00  0.000000e+00
   Strain 97  1  4  0.000000e+00  0.000000e+00  0.000000e+00  0.000000e+00  0.000000e+00  0.000000e+00  
   Stress 97  2  4  0.000000e+00  0.000000e+00  0.000000e+00  0.000000e+00  0.000000e+00  0.000000e+00  0.000000e+00
   Strain 97  2  4  0.000000e+00  0.000000e+00  0.000000e+00  0.000000e+00  0.000000e+00  0.000000e+00  
   Stress 97  3  4  0.000000e+00  0.000000e+00  0.000000e+00  0.000000e+00  0.000000e+00  0.000000e+00  0.000000e+00
   Strain 97  3  4  0.000000e+00  0.000000e+00  0.000000e+00  0.000000e+00  0.000000e+00  0.000000e+00  
   Stress 97  4  4  0.000000e+00  0.000000e+00  0.000000e+00  0.000000e+00  0.000000e+00  0.000000e+00  0.000000e+00
   Strain 97  4  4  0.000000e+00  0.000000e+00  0.000000e+00  0.000000e+00  0.000000e+00  0.000000e+00  
   Stress 98  1  4  0.000000e+00  0.000000e+00  0.000000e+00  0.000000e+00  0.000000e+00  0.000000e+00  0.000000e+00
   Strain 98  1  4  0.000000e+00  0.000000e+00  0.000000e+00  0.000000e+00  0.000000e+00  0.000000e+00  
   Stress 98  2  4  0.000000e+00  0.000000e+00  0.000000e+00  0.000000e+00  0.000000e+00  0.000000e+00  0.000000e+00
   Strain 98  2  4  0.000000e+00  0.000000e+00  0.000000e+00  0.000000e+00  0.000000e+00  0.000000e+00  
   Stress 98  3  4  0.000000e+00  0.000000e+00  0.000000e+00  0.000000e+00  0.000000e+00  0.000000e+00  0.000000e+00
   Strain 98  3  4  0.000000e+00  0.000000e+00  0.000000e+00  0.000000e+00  0.000000e+00  0.000000e+00  
   Stress 98  4  4  0.000000e+00  0.000000e+00  0.000000e+00  0.000000e+00  0.000000e+00  0.000000e+00  0.000000e+00
   Strain 98  4  4  0.000000e+00  0.000000e+00  0.000000e+00  0.000000e+00  0.000000e+00  0.000000e+00  
   Stress 99  1  4  0.000000e+00  0.000000e+00  0.000000e+00  0.000000e+00  0.000000e+00  0.000000e+00  0.000000e+00
   Strain 99  1  4  0.000000e+00  0.000000e+00  0.000000e+00  0.000000e+00  0.000000e+00  0.000000e+00  
   Stress 99  2  4  0.000000e+00  0.000000e+00  0.000000e+00  0.000000e+00  0.000000e+00  0.000000e+00  0.000000e+00
   Strain 99  2  4  0.000000e+00  0.000000e+00  0.000000e+00  0.000000e+00  0.000000e+00  0.000000e+00  
   Stress 99  3  4  0.000000e+00  0.000000e+00  0.000000e+00  0.000000e+00  0.000000e+00  0.000000e+00  0.000000e+00
   Strain 99  3  4  0.000000e+00  0.000000e+00  0.000000e+00  0.000000e+00  0.000000e+00  0.000000e+00  
   Stress 99  4  4  0.000000e+00  0.000000e+00  0.000000e+00  0.000000e+00  0.000000e+00  0.000000e+00  0.000000e+00
   Strain 99  4  4  0.000000e+00  0.000000e+00  0.000000e+00  0.000000e+00  0.000000e+00  0.000000e+00  
   Stress 100  1  4  0.000000e+00  0.000000e+00  0.000000e+00  0.000000e+00  0.000000e+00  0.000000e+00  0.000000e+00
   Strain 100  1  4  0.000000e+00  0.000000e+00  0.000000e+00  0.000000e+00  0.000000e+00  0.000000e+00  
   Stress 100  2  4  0.000000e+00  0.000000e+00  0.000000e+00  0.000000e+00  0.000000e+00  0.000000e+00  0.000000e+00
   Strain 100  2  4  0.000000e+00  0.000000e+00  0.000000e+00  0.000000e+00  0.000000e+00  0.000000e+00  
   Stress 100  3  4  0.000000e+00  0.000000e+00  0.000000e+00  0.000000e+00  0.000000e+00  0.000000e+00  0.000000e+00
   Strain 100  3  4  0.000000e+00  0.000000e+00  0.000000e+00  0.000000e+00  0.000000e+00  0.000000e+00  
   Stress 100  4  4  0.000000e+00  0.000000e+00  0.000000e+00  0.000000e+00  0.000000e+00  0.000000e+00  0.000000e+00
   Strain 100  4  4  0.000000e+00  0.000000e+00  0.000000e+00  0.000000e+00  0.000000e+00  0.000000e+00  
   Stress 101  1  4  0.000000e+00  0.000000e+00  0.000000e+00  0.000000e+00  0.000000e+00  0.000000e+00  0.000000e+00
   Strain 101  1  4  0.000000e+00  0.000000e+00  0.000000e+00  0.000000e+00  0.000000e+00  0.000000e+00  
   Stress 101  2  4  0.000000e+00  0.000000e+00  0.000000e+00  0.000000e+00  0.000000e+00  0.000000e+00  0.000000e+00
   Strain 101  2  4  0.000000e+00  0.000000e+00  0.000000e+00  0.000000e+00  0.000000e+00  0.000000e+00  
   Stress 101  3  4  0.000000e+00  0.000000e+00  0.000000e+00  0.000000e+00  0.000000e+00  0.000000e+00  0.000000e+00
   Strain 101  3  4  0.000000e+00  0.000000e+00  0.000000e+00  0.000000e+00  0.000000e+00  0.000000e+00  
   Stress 101  4  4  0.000000e+00  0.000000e+00  0.000000e+00  0.000000e+00  0.000000e+00  0.000000e+00  0.000000e+00
   Strain 101  4  4  0.000000e+00  0.000000e+00  0.000000e+00  0.000000e+00  0.000000e+00  0.000000e+00  
   Stress 102  1  4  0.000000e+00  0.000000e+00  0.000000e+00  0.000000e+00  0.000000e+00  0.000000e+00  0.000000e+00
   Strain 102  1  4  0.000000e+00  0.000000e+00  0.000000e+00  0.000000e+00  0.000000e+00  0.000000e+00  
   Stress 102  2  4  0.000000e+00  0.000000e+00  0.000000e+00  0.000000e+00  0.000000e+00  0.000000e+00  0.000000e+00
   Strain 102  2  4  0.000000e+00  0.000000e+00  0.000000e+00  0.000000e+00  0.000000e+00  0.000000e+00  
   Stress 102  3  4  0.000000e+00  0.000000e+00  0.000000e+00  0.000000e+00  0.000000e+00  0.000000e+00  0.000000e+00
   Strain 102  3  4  0.000000e+00  0.000000e+00  0.000000e+00  0.000000e+00  0.000000e+00  0.000000e+00  
   Stress 102  4  4  0.000000e+00  0.000000e+00  0.000000e+00  0.000000e+00  0.000000e+00  0.000000e+00  0.000000e+00
   Strain 102  4  4  0.000000e+00  0.000000e+00  0.000000e+00  0.000000e+00  0.000000e+00  0.000000e+00  
   Stress 103  1  4  0.000000e+00  0.000000e+00  0.000000e+00  0.000000e+00  0.000000e+00  0.000000e+00  0.000000e+00
   Strain 103  1  4  0.000000e+00  0.000000e+00  0.000000e+00  0.000000e+00  0.000000e+00  0.000000e+00  
   Stress 103  2  4  0.000000e+00  0.000000e+00  0.000000e+00  0.000000e+00  0.000000e+00  0.000000e+00  0.000000e+00
   Strain 103  2  4  0.000000e+00  0.000000e+00  0.000000e+00  0.000000e+00  0.000000e+00  0.000000e+00  
   Stress 103  3  4  0.000000e+00  0.000000e+00  0.000000e+00  0.000000e+00  0.000000e+00  0.000000e+00  0.000000e+00
   Strain 103  3  4  0.000000e+00  0.000000e+00  0.000000e+00  0.000000e+00  0.000000e+00  0.000000e+00  
   Stress 103  4  4  0.000000e+00  0.000000e+00  0.000000e+00  0.000000e+00  0.000000e+00  0.000000e+00  0.000000e+00
   Strain 103  4  4  0.000000e+00  0.000000e+00  0.000000e+00  0.000000e+00  0.000000e+00  0.000000e+00  
   Stress 104  1  4  0.000000e+00  0.000000e+00  0.000000e+00  0.000000e+00  0.000000e+00  0.000000e+00  0.000000e+00
   Strain 104  1  4  0.000000e+00  0.000000e+00  0.000000e+00  0.000000e+00  0.000000e+00  0.000000e+00  
   Stress 104  2  4  0.000000e+00  0.000000e+00  0.000000e+00  0.000000e+00  0.000000e+00  0.000000e+00  0.000000e+00
   Strain 104  2  4  0.000000e+00  0.000000e+00  0.000000e+00  0.000000e+00  0.000000e+00  0.000000e+00  
   Stress 104  3  4  0.000000e+00  0.000000e+00  0.000000e+00  0.000000e+00  0.000000e+00  0.000000e+00  0.000000e+00
   Strain 104  3  4  0.000000e+00  0.000000e+00  0.000000e+00  0.000000e+00  0.000000e+00  0.000000e+00  
   Stress 104  4  4  0.000000e+00  0.000000e+00  0.000000e+00  0.000000e+00  0.000000e+00  0.000000e+00  0.000000e+00
   Strain 104  4  4  0.000000e+00  0.000000e+00  0.000000e+00  0.000000e+00  0.000000e+00  0.000000e+00  
   Stress 105  1  4  0.000000e+00  0.000000e+00  0.000000e+00  0.000000e+00  0.000000e+00  0.000000e+00  0.000000e+00
   Strain 105  1  4  0.000000e+00  0.000000e+00  0.000000e+00  0.000000e+00  0.000000e+00  0.000000e+00  
   Stress 105  2  4  0.000000e+00  0.000000e+00  0.000000e+00  0.000000e+00  0.000000e+00  0.000000e+00  0.000000e+00
   Strain 105  2  4  0.000000e+00  0.000000e+00  0.000000e+00  0.000000e+00  0.000000e+00  0.000000e+00  
   Stress 105  3  4  0.000000e+00  0.000000e+00  0.000000e+00  0.000000e+00  0.000000e+00  0.000000e+00  0.000000e+00
   Strain 105  3  4  0.000000e+00  0.000000e+00  0.000000e+00  0.000000e+00  0.000000e+00  0.000000e+00  
   Stress 105  4  4  0.000000e+00  0.000000e+00  0.000000e+00  0.000000e+00  0.000000e+00  0.000000e+00  0.000000e+00
   Strain 105  4  4  0.000000e+00  0.000000e+00  0.000000e+00  0.000000e+00  0.000000e+00  0.000000e+00  
   Stress 106  1  4  0.000000e+00  0.000000e+00  0.000000e+00  0.000000e+00  0.000000e+00  0.000000e+00  0.000000e+00
   Strain 106  1  4  0.000000e+00  0.000000e+00  0.000000e+00  0.000000e+00  0.000000e+00  0.000000e+00  
   Stress 106  2  4  0.000000e+00  0.000000e+00  0.000000e+00  0.000000e+00  0.000000e+00  0.000000e+00  0.000000e+00
   Strain 106  2  4  0.000000e+00  0.000000e+00  0.000000e+00  0.000000e+00  0.000000e+00  0.000000e+00  
   Stress 106  3  4  0.000000e+00  0.000000e+00  0.000000e+00  0.000000e+00  0.000000e+00  0.000000e+00  0.000000e+00
   Strain 106  3  4  0.000000e+00  0.000000e+00  0.000000e+00  0.000000e+00  0.000000e+00  0.000000e+00  
   Stress 106  4  4  0.000000e+00  0.000000e+00  0.000000e+00  0.000000e+00  0.000000e+00  0.000000e+00  0.000000e+00
   Strain 106  4  4  0.000000e+00  0.000000e+00  0.000000e+00  0.000000e+00  0.000000e+00  0.000000e+00  
   Stress 107  1  4  0.000000e+00  0.000000e+00  0.000000e+00  0.000000e+00  0.000000e+00  0.000000e+00  0.000000e+00
   Strain 107  1  4  0.000000e+00  0.000000e+00  0.000000e+00  0.000000e+00  0.000000e+00  0.000000e+00  
   Stress 107  2  4  0.000000e+00  0.000000e+00  0.000000e+00  0.000000e+00  0.000000e+00  0.000000e+00  0.000000e+00
   Strain 107  2  4  0.000000e+00  0.000000e+00  0.000000e+00  0.000000e+00  0.000000e+00  0.000000e+00  
   Stress 107  3  4  0.000000e+00  0.000000e+00  0.000000e+00  0.000000e+00  0.000000e+00  0.000000e+00  0.000000e+00
   Strain 107  3  4  0.000000e+00  0.000000e+00  0.000000e+00  0.000000e+00  0.000000e+00  0.000000e+00  
   Stress 107  4  4  0.000000e+00  0.000000e+00  0.000000e+00  0.000000e+00  0.000000e+00  0.000000e+00  0.000000e+00
   Strain 107  4  4  0.000000e+00  0.000000e+00  0.000000e+00  0.000000e+00  0.000000e+00  0.000000e+00  
   Stress 108  1  4  0.000000e+00  0.000000e+00  0.000000e+00  0.000000e+00  0.000000e+00  0.000000e+00  0.000000e+00
   Strain 108  1  4  0.000000e+00  0.000000e+00  0.000000e+00  0.000000e+00  0.000000e+00  0.000000e+00  
   Stress 108  2  4  0.000000e+00  0.000000e+00  0.000000e+00  0.000000e+00  0.000000e+00  0.000000e+00  0.000000e+00
   Strain 108  2  4  0.000000e+00  0.000000e+00  0.000000e+00  0.000000e+00  0.000000e+00  0.000000e+00  
   Stress 108  3  4  0.000000e+00  0.000000e+00  0.000000e+00  0.000000e+00  0.000000e+00  0.000000e+00  0.000000e+00
   Strain 108  3  4  0.000000e+00  0.000000e+00  0.000000e+00  0.000000e+00  0.000000e+00  0.000000e+00  
   Stress 108  4  4  0.000000e+00  0.000000e+00  0.000000e+00  0.000000e+00  0.000000e+00  0.000000e+00  0.000000e+00
   Strain 108  4  4  0.000000e+00  0.000000e+00  0.000000e+00  0.000000e+00  0.000000e+00  0.000000e+00  
   Stress 109  1  4  0.000000e+00  0.000000e+00  0.000000e+00  0.000000e+00  0.000000e+00  0.000000e+00  0.000000e+00
   Strain 109  1  4  0.000000e+00  0.000000e+00  0.000000e+00  0.000000e+00  0.000000e+00  0.000000e+00  
   Stress 109  2  4  0.000000e+00  0.000000e+00  0.000000e+00  0.000000e+00  0.000000e+00  0.000000e+00  0.000000e+00
   Strain 109  2  4  0.000000e+00  0.000000e+00  0.000000e+00  0.000000e+00  0.000000e+00  0.000000e+00  
   Stress 109  3  4  0.000000e+00  0.000000e+00  0.000000e+00  0.000000e+00  0.000000e+00  0.000000e+00  0.000000e+00
   Strain 109  3  4  0.000000e+00  0.000000e+00  0.000000e+00  0.000000e+00  0.000000e+00  0.000000e+00  
   Stress 109  4  4  0.000000e+00  0.000000e+00  0.000000e+00  0.000000e+00  0.000000e+00  0.000000e+00  0.000000e+00
   Strain 109  4  4  0.000000e+00  0.000000e+00  0.000000e+00  0.000000e+00  0.000000e+00  0.000000e+00  
   Stress 110  1  4  0.000000e+00  0.000000e+00  0.000000e+00  0.000000e+00  0.000000e+00  0.000000e+00  0.000000e+00
   Strain 110  1  4  0.000000e+00  0.000000e+00  0.000000e+00  0.000000e+00  0.000000e+00  0.000000e+00  
   Stress 110  2  4  0.000000e+00  0.000000e+00  0.000000e+00  0.000000e+00  0.000000e+00  0.000000e+00  0.000000e+00
   Strain 110  2  4  0.000000e+00  0.000000e+00  0.000000e+00  0.000000e+00  0.000000e+00  0.000000e+00  
   Stress 110  3  4  0.000000e+00  0.000000e+00  0.000000e+00  0.000000e+00  0.000000e+00  0.000000e+00  0.000000e+00
   Strain 110  3  4  0.000000e+00  0.000000e+00  0.000000e+00  0.000000e+00  0.000000e+00  0.000000e+00  
   Stress 110  4  4  0.000000e+00  0.000000e+00  0.000000e+00  0.000000e+00  0.000000e+00  0.000000e+00  0.000000e+00
   Strain 110  4  4  0.000000e+00  0.000000e+00  0.000000e+00  0.000000e+00  0.000000e+00  0.000000e+00  
   Stress 111  1  4  0.000000e+00  0.000000e+00  0.000000e+00  0.000000e+00  0.000000e+00  0.000000e+00  0.000000e+00
   Strain 111  1  4  0.000000e+00  0.000000e+00  0.000000e+00  0.000000e+00  0.000000e+00  0.000000e+00  
   Stress 111  2  4  0.000000e+00  0.000000e+00  0.000000e+00  0.000000e+00  0.000000e+00  0.000000e+00  0.000000e+00
   Strain 111  2  4  0.000000e+00  0.000000e+00  0.000000e+00  0.000000e+00  0.000000e+00  0.000000e+00  
   Stress 111  3  4  0.000000e+00  0.000000e+00  0.000000e+00  0.000000e+00  0.000000e+00  0.000000e+00  0.000000e+00
   Strain 111  3  4  0.000000e+00  0.000000e+00  0.000000e+00  0.000000e+00  0.000000e+00  0.000000e+00  
   Stress 111  4  4  0.000000e+00  0.000000e+00  0.000000e+00  0.000000e+00  0.000000e+00  0.000000e+00  0.000000e+00
   Strain 111  4  4  0.000000e+00  0.000000e+00  0.000000e+00  0.000000e+00  0.000000e+00  0.000000e+00  
   Stress 112  1  4  0.000000e+00  0.000000e+00  0.000000e+00  0.000000e+00  0.000000e+00  0.000000e+00  0.000000e+00
   Strain 112  1  4  0.000000e+00  0.000000e+00  0.000000e+00  0.000000e+00  0.000000e+00  0.000000e+00  
   Stress 112  2  4  0.000000e+00  0.000000e+00  0.000000e+00  0.000000e+00  0.000000e+00  0.000000e+00  0.000000e+00
   Strain 112  2  4  0.000000e+00  0.000000e+00  0.000000e+00  0.000000e+00  0.000000e+00  0.000000e+00  
   Stress 112  3  4  0.000000e+00  0.000000e+00  0.000000e+00  0.000000e+00  0.000000e+00  0.000000e+00  0.000000e+00
   Strain 112  3  4  0.000000e+00  0.000000e+00  0.000000e+00  0.000000e+00  0.000000e+00  0.000000e+00  
   Stress 112  4  4  0.000000e+00  0.000000e+00  0.000000e+00  0.000000e+00  0.000000e+00  0.000000e+00  0.000000e+00
   Strain 112  4  4  0.000000e+00  0.000000e+00  0.000000e+00  0.000000e+00  0.000000e+00  0.000000e+00  
   Stress 113  1  4  0.000000e+00  0.000000e+00  0.000000e+00  0.000000e+00  0.000000e+00  0.000000e+00  0.000000e+00
   Strain 113  1  4  0.000000e+00  0.000000e+00  0.000000e+00  0.000000e+00  0.000000e+00  0.000000e+00  
   Stress 113  2  4  0.000000e+00  0.000000e+00  0.000000e+00  0.000000e+00  0.000000e+00  0.000000e+00  0.000000e+00
   Strain 113  2  4  0.000000e+00  0.000000e+00  0.000000e+00  0.000000e+00  0.000000e+00  0.000000e+00  
   Stress 113  3  4  0.000000e+00  0.000000e+00  0.000000e+00  0.000000e+00  0.000000e+00  0.000000e+00  0.000000e+00
   Strain 113  3  4  0.000000e+00  0.000000e+00  0.000000e+00  0.000000e+00  0.000000e+00  0.000000e+00  
   Stress 113  4  4  0.000000e+00  0.000000e+00  0.000000e+00  0.000000e+00  0.000000e+00  0.000000e+00  0.000000e+00
   Strain 113  4  4  0.000000e+00  0.000000e+00  0.000000e+00  0.000000e+00  0.000000e+00  0.000000e+00  
   Stress 114  1  4  0.000000e+00  0.000000e+00  0.000000e+00  0.000000e+00  0.000000e+00  0.000000e+00  0.000000e+00
   Strain 114  1  4  0.000000e+00  0.000000e+00  0.000000e+00  0.000000e+00  0.000000e+00  0.000000e+00  
   Stress 114  2  4  0.000000e+00  0.000000e+00  0.000000e+00  0.000000e+00  0.000000e+00  0.000000e+00  0.000000e+00
   Strain 114  2  4  0.000000e+00  0.000000e+00  0.000000e+00  0.000000e+00  0.000000e+00  0.000000e+00  
   Stress 114  3  4  0.000000e+00  0.000000e+00  0.000000e+00  0.000000e+00  0.000000e+00  0.000000e+00  0.000000e+00
   Strain 114  3  4  0.000000e+00  0.000000e+00  0.000000e+00  0.000000e+00  0.000000e+00  0.000000e+00  
   Stress 114  4  4  0.000000e+00  0.000000e+00  0.000000e+00  0.000000e+00  0.000000e+00  0.000000e+00  0.000000e+00
   Strain 114  4  4  0.000000e+00  0.000000e+00  0.000000e+00  0.000000e+00  0.000000e+00  0.000000e+00  
   Stress 115  1  4  0.000000e+00  0.000000e+00  0.000000e+00  0.000000e+00  0.000000e+00  0.000000e+00  0.000000e+00
   Strain 115  1  4  0.000000e+00  0.000000e+00  0.000000e+00  0.000000e+00  0.000000e+00  0.000000e+00  
   Stress 115  2  4  0.000000e+00  0.000000e+00  0.000000e+00  0.000000e+00  0.000000e+00  0.000000e+00  0.000000e+00
   Strain 115  2  4  0.000000e+00  0.000000e+00  0.000000e+00  0.000000e+00  0.000000e+00  0.000000e+00  
   Stress 115  3  4  0.000000e+00  0.000000e+00  0.000000e+00  0.000000e+00  0.000000e+00  0.000000e+00  0.000000e+00
   Strain 115  3  4  0.000000e+00  0.000000e+00  0.000000e+00  0.000000e+00  0.000000e+00  0.000000e+00  
   Stress 115  4  4  0.000000e+00  0.000000e+00  0.000000e+00  0.000000e+00  0.000000e+00  0.000000e+00  0.000000e+00
   Strain 115  4  4  0.000000e+00  0.000000e+00  0.000000e+00  0.000000e+00  0.000000e+00  0.000000e+00  
   Stress 116  1  4  0.000000e+00  0.000000e+00  0.000000e+00  0.000000e+00  0.000000e+00  0.000000e+00  0.000000e+00
   Strain 116  1  4  0.000000e+00  0.000000e+00  0.000000e+00  0.000000e+00  0.000000e+00  0.000000e+00  
   Stress 116  2  4  0.000000e+00  0.000000e+00  0.000000e+00  0.000000e+00  0.000000e+00  0.000000e+00  0.000000e+00
   Strain 116  2  4  0.000000e+00  0.000000e+00  0.000000e+00  0.000000e+00  0.000000e+00  0.000000e+00  
   Stress 116  3  4  0.000000e+00  0.000000e+00  0.000000e+00  0.000000e+00  0.000000e+00  0.000000e+00  0.000000e+00
   Strain 116  3  4  0.000000e+00  0.000000e+00  0.000000e+00  0.000000e+00  0.000000e+00  0.000000e+00  
   Stress 116  4  4  0.000000e+00  0.000000e+00  0.000000e+00  0.000000e+00  0.000000e+00  0.000000e+00  0.000000e+00
   Strain 116  4  4  0.000000e+00  0.000000e+00  0.000000e+00  0.000000e+00  0.000000e+00  0.000000e+00  
   Stress 117  1  4  0.000000e+00  0.000000e+00  0.000000e+00  0.000000e+00  0.000000e+00  0.000000e+00  0.000000e+00
   Strain 117  1  4  0.000000e+00  0.000000e+00  0.000000e+00  0.000000e+00  0.000000e+00  0.000000e+00  
   Stress 117  2  4  0.000000e+00  0.000000e+00  0.000000e+00  0.000000e+00  0.000000e+00  0.000000e+00  0.000000e+00
   Strain 117  2  4  0.000000e+00  0.000000e+00  0.000000e+00  0.000000e+00  0.000000e+00  0.000000e+00  
   Stress 117  3  4  0.000000e+00  0.000000e+00  0.000000e+00  0.000000e+00  0.000000e+00  0.000000e+00  0.000000e+00
   Strain 117  3  4  0.000000e+00  0.000000e+00  0.000000e+00  0.000000e+00  0.000000e+00  0.000000e+00  
   Stress 117  4  4  0.000000e+00  0.000000e+00  0.000000e+00  0.000000e+00  0.000000e+00  0.000000e+00  0.000000e+00
   Strain 117  4  4  0.000000e+00  0.000000e+00  0.000000e+00  0.000000e+00  0.000000e+00  0.000000e+00  
   Stress 118  1  4  0.000000e+00  0.000000e+00  0.000000e+00  0.000000e+00  0.000000e+00  0.000000e+00  0.000000e+00
   Strain 118  1  4  0.000000e+00  0.000000e+00  0.000000e+00  0.000000e+00  0.000000e+00  0.000000e+00  
   Stress 118  2  4  0.000000e+00  0.000000e+00  0.000000e+00  0.000000e+00  0.000000e+00  0.000000e+00  0.000000e+00
   Strain 118  2  4  0.000000e+00  0.000000e+00  0.000000e+00  0.000000e+00  0.000000e+00  0.000000e+00  
   Stress 118  3  4  0.000000e+00  0.000000e+00  0.000000e+00  0.000000e+00  0.000000e+00  0.000000e+00  0.000000e+00
   Strain 118  3  4  0.000000e+00  0.000000e+00  0.000000e+00  0.000000e+00  0.000000e+00  0.000000e+00  
   Stress 118  4  4  0.000000e+00  0.000000e+00  0.000000e+00  0.000000e+00  0.000000e+00  0.000000e+00  0.000000e+00
   Strain 118  4  4  0.000000e+00  0.000000e+00  0.000000e+00  0.000000e+00  0.000000e+00  0.000000e+00  
   Stress 119  1  4  0.000000e+00  0.000000e+00  0.000000e+00  0.000000e+00  0.000000e+00  0.000000e+00  0.000000e+00
   Strain 119  1  4  0.000000e+00  0.000000e+00  0.000000e+00  0.000000e+00  0.000000e+00  0.000000e+00  
   Stress 119  2  4  0.000000e+00  0.000000e+00  0.000000e+00  0.000000e+00  0.000000e+00  0.000000e+00  0.000000e+00
   Strain 119  2  4  0.000000e+00  0.000000e+00  0.000000e+00  0.000000e+00  0.000000e+00  0.000000e+00  
   Stress 119  3  4  0.000000e+00  0.000000e+00  0.000000e+00  0.000000e+00  0.000000e+00  0.000000e+00  0.000000e+00
   Strain 119  3  4  0.000000e+00  0.000000e+00  0.000000e+00  0.000000e+00  0.000000e+00  0.000000e+00  
   Stress 119  4  4  0.000000e+00  0.000000e+00  0.000000e+00  0.000000e+00  0.000000e+00  0.000000e+00  0.000000e+00
   Strain 119  4  4  0.000000e+00  0.000000e+00  0.000000e+00  0.000000e+00  0.000000e+00  0.000000e+00  
   Stress 120  1  4  0.000000e+00  0.000000e+00  0.000000e+00  0.000000e+00  0.000000e+00  0.000000e+00  0.000000e+00
   Strain 120  1  4  0.000000e+00  0.000000e+00  0.000000e+00  0.000000e+00  0.000000e+00  0.000000e+00  
   Stress 120  2  4  0.000000e+00  0.000000e+00  0.000000e+00  0.000000e+00  0.000000e+00  0.000000e+00  0.000000e+00
   Strain 120  2  4  0.000000e+00  0.000000e+00  0.000000e+00  0.000000e+00  0.000000e+00  0.000000e+00  
   Stress 120  3  4  0.000000e+00  0.000000e+00  0.000000e+00  0.000000e+00  0.000000e+00  0.000000e+00  0.000000e+00
   Strain 120  3  4  0.000000e+00  0.000000e+00  0.000000e+00  0.000000e+00  0.000000e+00  0.000000e+00  
   Stress 120  4  4  0.000000e+00  0.000000e+00  0.000000e+00  0.000000e+00  0.000000e+00  0.000000e+00  0.000000e+00
   Strain 120  4  4  0.000000e+00  0.000000e+00  0.000000e+00  0.000000e+00  0.000000e+00  0.000000e+00  
   Stress 121  1  4  0.000000e+00  0.000000e+00  0.000000e+00  0.000000e+00  0.000000e+00  0.000000e+00  0.000000e+00
   Strain 121  1  4  0.000000e+00  0.000000e+00  0.000000e+00  0.000000e+00  0.000000e+00  0.000000e+00  
   Stress 121  2  4  0.000000e+00  0.000000e+00  0.000000e+00  0.000000e+00  0.000000e+00  0.000000e+00  0.000000e+00
   Strain 121  2  4  0.000000e+00  0.000000e+00  0.000000e+00  0.000000e+00  0.000000e+00  0.000000e+00  
   Stress 121  3  4  0.000000e+00  0.000000e+00  0.000000e+00  0.000000e+00  0.000000e+00  0.000000e+00  0.000000e+00
   Strain 121  3  4  0.000000e+00  0.000000e+00  0.000000e+00  0.000000e+00  0.000000e+00  0.000000e+00  
   Stress 121  4  4  0.000000e+00  0.000000e+00  0.000000e+00  0.000000e+00  0.000000e+00  0.000000e+00  0.000000e+00
   Strain 121  4  4  0.000000e+00  0.000000e+00  0.000000e+00  0.000000e+00  0.000000e+00  0.000000e+00  
   Stress 122  1  4  0.000000e+00  0.000000e+00  0.000000e+00  0.000000e+00  0.000000e+00  0.000000e+00  0.000000e+00
   Strain 122  1  4  0.000000e+00  0.000000e+00  0.000000e+00  0.000000e+00  0.000000e+00  0.000000e+00  
   Stress 122  2  4  0.000000e+00  0.000000e+00  0.000000e+00  0.000000e+00  0.000000e+00  0.000000e+00  0.000000e+00
   Strain 122  2  4  0.000000e+00  0.000000e+00  0.000000e+00  0.000000e+00  0.000000e+00  0.000000e+00  
   Stress 122  3  4  0.000000e+00  0.000000e+00  0.000000e+00  0.000000e+00  0.000000e+00  0.000000e+00  0.000000e+00
   Strain 122  3  4  0.000000e+00  0.000000e+00  0.000000e+00  0.000000e+00  0.000000e+00  0.000000e+00  
   Stress 122  4  4  0.000000e+00  0.000000e+00  0.000000e+00  0.000000e+00  0.000000e+00  0.000000e+00  0.000000e+00
   Strain 122  4  4  0.000000e+00  0.000000e+00  0.000000e+00  0.000000e+00  0.000000e+00  0.000000e+00  
   Stress 123  1  4  0.000000e+00  0.000000e+00  0.000000e+00  0.000000e+00  0.000000e+00  0.000000e+00  0.000000e+00
   Strain 123  1  4  0.000000e+00  0.000000e+00  0.000000e+00  0.000000e+00  0.000000e+00  0.000000e+00  
   Stress 123  2  4  0.000000e+00  0.000000e+00  0.000000e+00  0.000000e+00  0.000000e+00  0.000000e+00  0.000000e+00
   Strain 123  2  4  0.000000e+00  0.000000e+00  0.000000e+00  0.000000e+00  0.000000e+00  0.000000e+00  
   Stress 123  3  4  0.000000e+00  0.000000e+00  0.000000e+00  0.000000e+00  0.000000e+00  0.000000e+00  0.000000e+00
   Strain 123  3  4  0.000000e+00  0.000000e+00  0.000000e+00  0.000000e+00  0.000000e+00  0.000000e+00  
   Stress 123  4  4  0.000000e+00  0.000000e+00  0.000000e+00  0.000000e+00  0.000000e+00  0.000000e+00  0.000000e+00
   Strain 123  4  4  0.000000e+00  0.000000e+00  0.000000e+00  0.000000e+00  0.000000e+00  0.000000e+00  
   Stress 124  1  4  0.000000e+00  0.000000e+00  0.000000e+00  0.000000e+00  0.000000e+00  0.000000e+00  0.000000e+00
   Strain 124  1  4  0.000000e+00  0.000000e+00  0.000000e+00  0.000000e+00  0.000000e+00  0.000000e+00  
   Stress 124  2  4  0.000000e+00  0.000000e+00  0.000000e+00  0.000000e+00  0.000000e+00  0.000000e+00  0.000000e+00
   Strain 124  2  4  0.000000e+00  0.000000e+00  0.000000e+00  0.000000e+00  0.000000e+00  0.000000e+00  
   Stress 124  3  4  0.000000e+00  0.000000e+00  0.000000e+00  0.000000e+00  0.000000e+00  0.000000e+00  0.000000e+00
   Strain 124  3  4  0.000000e+00  0.000000e+00  0.000000e+00  0.000000e+00  0.000000e+00  0.000000e+00  
   Stress 124  4  4  0.000000e+00  0.000000e+00  0.000000e+00  0.000000e+00  0.000000e+00  0.000000e+00  0.000000e+00
   Strain 124  4  4  0.000000e+00  0.000000e+00  0.000000e+00  0.000000e+00  0.000000e+00  0.000000e+00  
   Stress 125  1  4  0.000000e+00  0.000000e+00  0.000000e+00  0.000000e+00  0.000000e+00  0.000000e+00  0.000000e+00
   Strain 125  1  4  0.000000e+00  0.000000e+00  0.000000e+00  0.000000e+00  0.000000e+00  0.000000e+00  
   Stress 125  2  4  0.000000e+00  0.000000e+00  0.000000e+00  0.000000e+00  0.000000e+00  0.000000e+00  0.000000e+00
   Strain 125  2  4  0.000000e+00  0.000000e+00  0.000000e+00  0.000000e+00  0.000000e+00  0.000000e+00  
   Stress 125  3  4  0.000000e+00  0.000000e+00  0.000000e+00  0.000000e+00  0.000000e+00  0.000000e+00  0.000000e+00
   Strain 125  3  4  0.000000e+00  0.000000e+00  0.000000e+00  0.000000e+00  0.000000e+00  0.000000e+00  
   Stress 125  4  4  0.000000e+00  0.000000e+00  0.000000e+00  0.000000e+00  0.000000e+00  0.000000e+00  0.000000e+00
   Strain 125  4  4  0.000000e+00  0.000000e+00  0.000000e+00  0.000000e+00  0.000000e+00  0.000000e+00  
   Stress 126  1  4  0.000000e+00  0.000000e+00  0.000000e+00  0.000000e+00  0.000000e+00  0.000000e+00  0.000000e+00
   Strain 126  1  4  0.000000e+00  0.000000e+00  0.000000e+00  0.000000e+00  0.000000e+00  0.000000e+00  
   Stress 126  2  4  0.000000e+00  0.000000e+00  0.000000e+00  0.000000e+00  0.000000e+00  0.000000e+00  0.000000e+00
   Strain 126  2  4  0.000000e+00  0.000000e+00  0.000000e+00  0.000000e+00  0.000000e+00  0.000000e+00  
   Stress 126  3  4  0.000000e+00  0.000000e+00  0.000000e+00  0.000000e+00  0.000000e+00  0.000000e+00  0.000000e+00
   Strain 126  3  4  0.000000e+00  0.000000e+00  0.000000e+00  0.000000e+00  0.000000e+00  0.000000e+00  
   Stress 126  4  4  0.000000e+00  0.000000e+00  0.000000e+00  0.000000e+00  0.000000e+00  0.000000e+00  0.000000e+00
   Strain 126  4  4  0.000000e+00  0.000000e+00  0.000000e+00  0.000000e+00  0.000000e+00  0.000000e+00  
   Stress 127  1  4  0.000000e+00  0.000000e+00  0.000000e+00  0.000000e+00  0.000000e+00  0.000000e+00  0.000000e+00
   Strain 127  1  4  0.000000e+00  0.000000e+00  0.000000e+00  0.000000e+00  0.000000e+00  0.000000e+00  
   Stress 127  2  4  0.000000e+00  0.000000e+00  0.000000e+00  0.000000e+00  0.000000e+00  0.000000e+00  0.000000e+00
   Strain 127  2  4  0.000000e+00  0.000000e+00  0.000000e+00  0.000000e+00  0.000000e+00  0.000000e+00  
   Stress 127  3  4  0.000000e+00  0.000000e+00  0.000000e+00  0.000000e+00  0.000000e+00  0.000000e+00  0.000000e+00
   Strain 127  3  4  0.000000e+00  0.000000e+00  0.000000e+00  0.000000e+00  0.000000e+00  0.000000e+00  
   Stress 127  4  4  0.000000e+00  0.000000e+00  0.000000e+00  0.000000e+00  0.000000e+00  0.000000e+00  0.000000e+00
   Strain 127  4  4  0.000000e+00  0.000000e+00  0.000000e+00  0.000000e+00  0.000000e+00  0.000000e+00  
   Stress 128  1  4  0.000000e+00  0.000000e+00  0.000000e+00  0.000000e+00  0.000000e+00  0.000000e+00  0.000000e+00
   Strain 128  1  4  0.000000e+00  0.000000e+00  0.000000e+00  0.000000e+00  0.000000e+00  0.000000e+00  
   Stress 128  2  4  0.000000e+00  0.000000e+00  0.000000e+00  0.000000e+00  0.000000e+00  0.000000e+00  0.000000e+00
   Strain 128  2  4  0.000000e+00  0.000000e+00  0.000000e+00  0.000000e+00  0.000000e+00  0.000000e+00  
   Stress 128  3  4  0.000000e+00  0.000000e+00  0.000000e+00  0.000000e+00  0.000000e+00  0.000000e+00  0.000000e+00
   Strain 128  3  4  0.000000e+00  0.000000e+00  0.000000e+00  0.000000e+00  0.000000e+00  0.000000e+00  
   Stress 128  4  4  0.000000e+00  0.000000e+00  0.000000e+00  0.000000e+00  0.000000e+00  0.000000e+00  0.000000e+00
   Strain 128  4  4  0.000000e+00  0.000000e+00  0.000000e+00  0.000000e+00  0.000000e+00  0.000000e+00  
   Stress 129  1  4  0.000000e+00  0.000000e+00  0.000000e+00  0.000000e+00  0.000000e+00  0.000000e+00  0.000000e+00
   Strain 129  1  4  0.000000e+00  0.000000e+00  0.000000e+00  0.000000e+00  0.000000e+00  0.000000e+00  
   Stress 129  2  4  0.000000e+00  0.000000e+00  0.000000e+00  0.000000e+00  0.000000e+00  0.000000e+00  0.000000e+00
   Strain 129  2  4  0.000000e+00  0.000000e+00  0.000000e+00  0.000000e+00  0.000000e+00  0.000000e+00  
   Stress 129  3  4  0.000000e+00  0.000000e+00  0.000000e+00  0.000000e+00  0.000000e+00  0.000000e+00  0.000000e+00
   Strain 129  3  4  0.000000e+00  0.000000e+00  0.000000e+00  0.000000e+00  0.000000e+00  0.000000e+00  
   Stress 129  4  4  0.000000e+00  0.000000e+00  0.000000e+00  0.000000e+00  0.000000e+00  0.000000e+00  0.000000e+00
   Strain 129  4  4  0.000000e+00  0.000000e+00  0.000000e+00  0.000000e+00  0.000000e+00  0.000000e+00  
   Stress 130  1  4  0.000000e+00  0.000000e+00  0.000000e+00  0.000000e+00  0.000000e+00  0.000000e+00  0.000000e+00
   Strain 130  1  4  0.000000e+00  0.000000e+00  0.000000e+00  0.000000e+00  0.000000e+00  0.000000e+00  
   Stress 130  2  4  0.000000e+00  0.000000e+00  0.000000e+00  0.000000e+00  0.000000e+00  0.000000e+00  0.000000e+00
   Strain 130  2  4  0.000000e+00  0.000000e+00  0.000000e+00  0.000000e+00  0.000000e+00  0.000000e+00  
   Stress 130  3  4  0.000000e+00  0.000000e+00  0.000000e+00  0.000000e+00  0.000000e+00  0.000000e+00  0.000000e+00
   Strain 130  3  4  0.000000e+00  0.000000e+00  0.000000e+00  0.000000e+00  0.000000e+00  0.000000e+00  
   Stress 130  4  4  0.000000e+00  0.000000e+00  0.000000e+00  0.000000e+00  0.000000e+00  0.000000e+00  0.000000e+00
   Strain 130  4  4  0.000000e+00  0.000000e+00  0.000000e+00  0.000000e+00  0.000000e+00  0.000000e+00  
   Stress 131  1  4  0.000000e+00  0.000000e+00  0.000000e+00  0.000000e+00  0.000000e+00  0.000000e+00  0.000000e+00
   Strain 131  1  4  0.000000e+00  0.000000e+00  0.000000e+00  0.000000e+00  0.000000e+00  0.000000e+00  
   Stress 131  2  4  0.000000e+00  0.000000e+00  0.000000e+00  0.000000e+00  0.000000e+00  0.000000e+00  0.000000e+00
   Strain 131  2  4  0.000000e+00  0.000000e+00  0.000000e+00  0.000000e+00  0.000000e+00  0.000000e+00  
   Stress 131  3  4  0.000000e+00  0.000000e+00  0.000000e+00  0.000000e+00  0.000000e+00  0.000000e+00  0.000000e+00
   Strain 131  3  4  0.000000e+00  0.000000e+00  0.000000e+00  0.000000e+00  0.000000e+00  0.000000e+00  
   Stress 131  4  4  0.000000e+00  0.000000e+00  0.000000e+00  0.000000e+00  0.000000e+00  0.000000e+00  0.000000e+00
   Strain 131  4  4  0.000000e+00  0.000000e+00  0.000000e+00  0.000000e+00  0.000000e+00  0.000000e+00  
   Stress 132  1  4  0.000000e+00  0.000000e+00  0.000000e+00  0.000000e+00  0.000000e+00  0.000000e+00  0.000000e+00
   Strain 132  1  4  0.000000e+00  0.000000e+00  0.000000e+00  0.000000e+00  0.000000e+00  0.000000e+00  
   Stress 132  2  4  0.000000e+00  0.000000e+00  0.000000e+00  0.000000e+00  0.000000e+00  0.000000e+00  0.000000e+00
   Strain 132  2  4  0.000000e+00  0.000000e+00  0.000000e+00  0.000000e+00  0.000000e+00  0.000000e+00  
   Stress 132  3  4  0.000000e+00  0.000000e+00  0.000000e+00  0.000000e+00  0.000000e+00  0.000000e+00  0.000000e+00
   Strain 132  3  4  0.000000e+00  0.000000e+00  0.000000e+00  0.000000e+00  0.000000e+00  0.000000e+00  
   Stress 132  4  4  0.000000e+00  0.000000e+00  0.000000e+00  0.000000e+00  0.000000e+00  0.000000e+00  0.000000e+00
   Strain 132  4  4  0.000000e+00  0.000000e+00  0.000000e+00  0.000000e+00  0.000000e+00  0.000000e+00  
   Stress 133  1  4  0.000000e+00  0.000000e+00  0.000000e+00  0.000000e+00  0.000000e+00  0.000000e+00  0.000000e+00
   Strain 133  1  4  0.000000e+00  0.000000e+00  0.000000e+00  0.000000e+00  0.000000e+00  0.000000e+00  
   Stress 133  2  4  0.000000e+00  0.000000e+00  0.000000e+00  0.000000e+00  0.000000e+00  0.000000e+00  0.000000e+00
   Strain 133  2  4  0.000000e+00  0.000000e+00  0.000000e+00  0.000000e+00  0.000000e+00  0.000000e+00  
   Stress 133  3  4  0.000000e+00  0.000000e+00  0.000000e+00  0.000000e+00  0.000000e+00  0.000000e+00  0.000000e+00
   Strain 133  3  4  0.000000e+00  0.000000e+00  0.000000e+00  0.000000e+00  0.000000e+00  0.000000e+00  
   Stress 133  4  4  0.000000e+00  0.000000e+00  0.000000e+00  0.000000e+00  0.000000e+00  0.000000e+00  0.000000e+00
   Strain 133  4  4  0.000000e+00  0.000000e+00  0.000000e+00  0.000000e+00  0.000000e+00  0.000000e+00  
   Stress 134  1  4  0.000000e+00  0.000000e+00  0.000000e+00  0.000000e+00  0.000000e+00  0.000000e+00  0.000000e+00
   Strain 134  1  4  0.000000e+00  0.000000e+00  0.000000e+00  0.000000e+00  0.000000e+00  0.000000e+00  
   Stress 134  2  4  0.000000e+00  0.000000e+00  0.000000e+00  0.000000e+00  0.000000e+00  0.000000e+00  0.000000e+00
   Strain 134  2  4  0.000000e+00  0.000000e+00  0.000000e+00  0.000000e+00  0.000000e+00  0.000000e+00  
   Stress 134  3  4  0.000000e+00  0.000000e+00  0.000000e+00  0.000000e+00  0.000000e+00  0.000000e+00  0.000000e+00
   Strain 134  3  4  0.000000e+00  0.000000e+00  0.000000e+00  0.000000e+00  0.000000e+00  0.000000e+00  
   Stress 134  4  4  0.000000e+00  0.000000e+00  0.000000e+00  0.000000e+00  0.000000e+00  0.000000e+00  0.000000e+00
   Strain 134  4  4  0.000000e+00  0.000000e+00  0.000000e+00  0.000000e+00  0.000000e+00  0.000000e+00  
   Stress 135  1  4  0.000000e+00  0.000000e+00  0.000000e+00  0.000000e+00  0.000000e+00  0.000000e+00  0.000000e+00
   Strain 135  1  4  0.000000e+00  0.000000e+00  0.000000e+00  0.000000e+00  0.000000e+00  0.000000e+00  
   Stress 135  2  4  0.000000e+00  0.000000e+00  0.000000e+00  0.000000e+00  0.000000e+00  0.000000e+00  0.000000e+00
   Strain 135  2  4  0.000000e+00  0.000000e+00  0.000000e+00  0.000000e+00  0.000000e+00  0.000000e+00  
   Stress 135  3  4  0.000000e+00  0.000000e+00  0.000000e+00  0.000000e+00  0.000000e+00  0.000000e+00  0.000000e+00
   Strain 135  3  4  0.000000e+00  0.000000e+00  0.000000e+00  0.000000e+00  0.000000e+00  0.000000e+00  
   Stress 135  4  4  0.000000e+00  0.000000e+00  0.000000e+00  0.000000e+00  0.000000e+00  0.000000e+00  0.000000e+00
   Strain 135  4  4  0.000000e+00  0.000000e+00  0.000000e+00  0.000000e+00  0.000000e+00  0.000000e+00  
   Stress 136  1  4  0.000000e+00  0.000000e+00  0.000000e+00  0.000000e+00  0.000000e+00  0.000000e+00  0.000000e+00
   Strain 136  1  4  0.000000e+00  0.000000e+00  0.000000e+00  0.000000e+00  0.000000e+00  0.000000e+00  
   Stress 136  2  4  0.000000e+00  0.000000e+00  0.000000e+00  0.000000e+00  0.000000e+00  0.000000e+00  0.000000e+00
   Strain 136  2  4  0.000000e+00  0.000000e+00  0.000000e+00  0.000000e+00  0.000000e+00  0.000000e+00  
   Stress 136  3  4  0.000000e+00  0.000000e+00  0.000000e+00  0.000000e+00  0.000000e+00  0.000000e+00  0.000000e+00
   Strain 136  3  4  0.000000e+00  0.000000e+00  0.000000e+00  0.000000e+00  0.000000e+00  0.000000e+00  
   Stress 136  4  4  0.000000e+00  0.000000e+00  0.000000e+00  0.000000e+00  0.000000e+00  0.000000e+00  0.000000e+00
   Strain 136  4  4  0.000000e+00  0.000000e+00  0.000000e+00  0.000000e+00  0.000000e+00  0.000000e+00  
   Stress 137  1  4  0.000000e+00  0.000000e+00  0.000000e+00  0.000000e+00  0.000000e+00  0.000000e+00  0.000000e+00
   Strain 137  1  4  0.000000e+00  0.000000e+00  0.000000e+00  0.000000e+00  0.000000e+00  0.000000e+00  
   Stress 137  2  4  0.000000e+00  0.000000e+00  0.000000e+00  0.000000e+00  0.000000e+00  0.000000e+00  0.000000e+00
   Strain 137  2  4  0.000000e+00  0.000000e+00  0.000000e+00  0.000000e+00  0.000000e+00  0.000000e+00  
   Stress 137  3  4  0.000000e+00  0.000000e+00  0.000000e+00  0.000000e+00  0.000000e+00  0.000000e+00  0.000000e+00
   Strain 137  3  4  0.000000e+00  0.000000e+00  0.000000e+00  0.000000e+00  0.000000e+00  0.000000e+00  
   Stress 137  4  4  0.000000e+00  0.000000e+00  0.000000e+00  0.000000e+00  0.000000e+00  0.000000e+00  0.000000e+00
   Strain 137  4  4  0.000000e+00  0.000000e+00  0.000000e+00  0.000000e+00  0.000000e+00  0.000000e+00  
   Stress 138  1  4  0.000000e+00  0.000000e+00  0.000000e+00  0.000000e+00  0.000000e+00  0.000000e+00  0.000000e+00
   Strain 138  1  4  0.000000e+00  0.000000e+00  0.000000e+00  0.000000e+00  0.000000e+00  0.000000e+00  
   Stress 138  2  4  0.000000e+00  0.000000e+00  0.000000e+00  0.000000e+00  0.000000e+00  0.000000e+00  0.000000e+00
   Strain 138  2  4  0.000000e+00  0.000000e+00  0.000000e+00  0.000000e+00  0.000000e+00  0.000000e+00  
   Stress 138  3  4  0.000000e+00  0.000000e+00  0.000000e+00  0.000000e+00  0.000000e+00  0.000000e+00  0.000000e+00
   Strain 138  3  4  0.000000e+00  0.000000e+00  0.000000e+00  0.000000e+00  0.000000e+00  0.000000e+00  
   Stress 138  4  4  0.000000e+00  0.000000e+00  0.000000e+00  0.000000e+00  0.000000e+00  0.000000e+00  0.000000e+00
   Strain 138  4  4  0.000000e+00  0.000000e+00  0.000000e+00  0.000000e+00  0.000000e+00  0.000000e+00  
   Stress 139  1  4  0.000000e+00  0.000000e+00  0.000000e+00  0.000000e+00  0.000000e+00  0.000000e+00  0.000000e+00
   Strain 139  1  4  0.000000e+00  0.000000e+00  0.000000e+00  0.000000e+00  0.000000e+00  0.000000e+00  
   Stress 139  2  4  0.000000e+00  0.000000e+00  0.000000e+00  0.000000e+00  0.000000e+00  0.000000e+00  0.000000e+00
   Strain 139  2  4  0.000000e+00  0.000000e+00  0.000000e+00  0.000000e+00  0.000000e+00  0.000000e+00  
   Stress 139  3  4  0.000000e+00  0.000000e+00  0.000000e+00  0.000000e+00  0.000000e+00  0.000000e+00  0.000000e+00
   Strain 139  3  4  0.000000e+00  0.000000e+00  0.000000e+00  0.000000e+00  0.000000e+00  0.000000e+00  
   Stress 139  4  4  0.000000e+00  0.000000e+00  0.000000e+00  0.000000e+00  0.000000e+00  0.000000e+00  0.000000e+00
   Strain 139  4  4  0.000000e+00  0.000000e+00  0.000000e+00  0.000000e+00  0.000000e+00  0.000000e+00  
   Stress 140  1  4  0.000000e+00  0.000000e+00  0.000000e+00  0.000000e+00  0.000000e+00  0.000000e+00  0.000000e+00
   Strain 140  1  4  0.000000e+00  0.000000e+00  0.000000e+00  0.000000e+00  0.000000e+00  0.000000e+00  
   Stress 140  2  4  0.000000e+00  0.000000e+00  0.000000e+00  0.000000e+00  0.000000e+00  0.000000e+00  0.000000e+00
   Strain 140  2  4  0.000000e+00  0.000000e+00  0.000000e+00  0.000000e+00  0.000000e+00  0.000000e+00  
   Stress 140  3  4  0.000000e+00  0.000000e+00  0.000000e+00  0.000000e+00  0.000000e+00  0.000000e+00  0.000000e+00
   Strain 140  3  4  0.000000e+00  0.000000e+00  0.000000e+00  0.000000e+00  0.000000e+00  0.000000e+00  
   Stress 140  4  4  0.000000e+00  0.000000e+00  0.000000e+00  0.000000e+00  0.000000e+00  0.000000e+00  0.000000e+00
   Strain 140  4  4  0.000000e+00  0.000000e+00  0.000000e+00  0.000000e+00  0.000000e+00  0.000000e+00  
   Stress 141  1  4  0.000000e+00  0.000000e+00  0.000000e+00  0.000000e+00  0.000000e+00  0.000000e+00  0.000000e+00
   Strain 141  1  4  0.000000e+00  0.000000e+00  0.000000e+00  0.000000e+00  0.000000e+00  0.000000e+00  
   Stress 141  2  4  0.000000e+00  0.000000e+00  0.000000e+00  0.000000e+00  0.000000e+00  0.000000e+00  0.000000e+00
   Strain 141  2  4  0.000000e+00  0.000000e+00  0.000000e+00  0.000000e+00  0.000000e+00  0.000000e+00  
   Stress 141  3  4  0.000000e+00  0.000000e+00  0.000000e+00  0.000000e+00  0.000000e+00  0.000000e+00  0.000000e+00
   Strain 141  3  4  0.000000e+00  0.000000e+00  0.000000e+00  0.000000e+00  0.000000e+00  0.000000e+00  
   Stress 141  4  4  0.000000e+00  0.000000e+00  0.000000e+00  0.000000e+00  0.000000e+00  0.000000e+00  0.000000e+00
   Strain 141  4  4  0.000000e+00  0.000000e+00  0.000000e+00  0.000000e+00  0.000000e+00  0.000000e+00  
   Stress 142  1  4  0.000000e+00  0.000000e+00  0.000000e+00  0.000000e+00  0.000000e+00  0.000000e+00  0.000000e+00
   Strain 142  1  4  0.000000e+00  0.000000e+00  0.000000e+00  0.000000e+00  0.000000e+00  0.000000e+00  
   Stress 142  2  4  0.000000e+00  0.000000e+00  0.000000e+00  0.000000e+00  0.000000e+00  0.000000e+00  0.000000e+00
   Strain 142  2  4  0.000000e+00  0.000000e+00  0.000000e+00  0.000000e+00  0.000000e+00  0.000000e+00  
   Stress 142  3  4  0.000000e+00  0.000000e+00  0.000000e+00  0.000000e+00  0.000000e+00  0.000000e+00  0.000000e+00
   Strain 142  3  4  0.000000e+00  0.000000e+00  0.000000e+00  0.000000e+00  0.000000e+00  0.000000e+00  
   Stress 142  4  4  0.000000e+00  0.000000e+00  0.000000e+00  0.000000e+00  0.000000e+00  0.000000e+00  0.000000e+00
   Strain 142  4  4  0.000000e+00  0.000000e+00  0.000000e+00  0.000000e+00  0.000000e+00  0.000000e+00  
   Stress 143  1  4  0.000000e+00  0.000000e+00  0.000000e+00  0.000000e+00  0.000000e+00  0.000000e+00  0.000000e+00
   Strain 143  1  4  0.000000e+00  0.000000e+00  0.000000e+00  0.000000e+00  0.000000e+00  0.000000e+00  
   Stress 143  2  4  0.000000e+00  0.000000e+00  0.000000e+00  0.000000e+00  0.000000e+00  0.000000e+00  0.000000e+00
   Strain 143  2  4  0.000000e+00  0.000000e+00  0.000000e+00  0.000000e+00  0.000000e+00  0.000000e+00  
   Stress 143  3  4  0.000000e+00  0.000000e+00  0.000000e+00  0.000000e+00  0.000000e+00  0.000000e+00  0.000000e+00
   Strain 143  3  4  0.000000e+00  0.000000e+00  0.000000e+00  0.000000e+00  0.000000e+00  0.000000e+00  
   Stress 143  4  4  0.000000e+00  0.000000e+00  0.000000e+00  0.000000e+00  0.000000e+00  0.000000e+00  0.000000e+00
   Strain 143  4  4  0.000000e+00  0.000000e+00  0.000000e+00  0.000000e+00  0.000000e+00  0.000000e+00  
   Stress 144  1  4  0.000000e+00  0.000000e+00  0.000000e+00  0.000000e+00  0.000000e+00  0.000000e+00  0.000000e+00
   Strain 144  1  4  0.000000e+00  0.000000e+00  0.000000e+00  0.000000e+00  0.000000e+00  0.000000e+00  
   Stress 144  2  4  0.000000e+00  0.000000e+00  0.000000e+00  0.000000e+00  0.000000e+00  0.000000e+00  0.000000e+00
   Strain 144  2  4  0.000000e+00  0.000000e+00  0.000000e+00  0.000000e+00  0.000000e+00  0.000000e+00  
   Stress 144  3  4  0.000000e+00  0.000000e+00  0.000000e+00  0.000000e+00  0.000000e+00  0.000000e+00  0.000000e+00
   Strain 144  3  4  0.000000e+00  0.000000e+00  0.000000e+00  0.000000e+00  0.000000e+00  0.000000e+00  
   Stress 144  4  4  0.000000e+00  0.000000e+00  0.000000e+00  0.000000e+00  0.000000e+00  0.000000e+00  0.000000e+00
   Strain 144  4  4  0.000000e+00  0.000000e+00  0.000000e+00  0.000000e+00  0.000000e+00  0.000000e+00  
   Stress 145  1  4  0.000000e+00  0.000000e+00  0.000000e+00  0.000000e+00  0.000000e+00  0.000000e+00  0.000000e+00
   Strain 145  1  4  0.000000e+00  0.000000e+00  0.000000e+00  0.000000e+00  0.000000e+00  0.000000e+00  
   Stress 145  2  4  0.000000e+00  0.000000e+00  0.000000e+00  0.000000e+00  0.000000e+00  0.000000e+00  0.000000e+00
   Strain 145  2  4  0.000000e+00  0.000000e+00  0.000000e+00  0.000000e+00  0.000000e+00  0.000000e+00  
   Stress 145  3  4  0.000000e+00  0.000000e+00  0.000000e+00  0.000000e+00  0.000000e+00  0.000000e+00  0.000000e+00
   Strain 145  3  4  0.000000e+00  0.000000e+00  0.000000e+00  0.000000e+00  0.000000e+00  0.000000e+00  
   Stress 145  4  4  0.000000e+00  0.000000e+00  0.000000e+00  0.000000e+00  0.000000e+00  0.000000e+00  0.000000e+00
   Strain 145  4  4  0.000000e+00  0.000000e+00  0.000000e+00  0.000000e+00  0.000000e+00  0.000000e+00  
   Stress 146  1  4  0.000000e+00  0.000000e+00  0.000000e+00  0.000000e+00  0.000000e+00  0.000000e+00  0.000000e+00
   Strain 146  1  4  0.000000e+00  0.000000e+00  0.000000e+00  0.000000e+00  0.000000e+00  0.000000e+00  
   Stress 146  2  4  0.000000e+00  0.000000e+00  0.000000e+00  0.000000e+00  0.000000e+00  0.000000e+00  0.000000e+00
   Strain 146  2  4  0.000000e+00  0.000000e+00  0.000000e+00  0.000000e+00  0.000000e+00  0.000000e+00  
   Stress 146  3  4  0.000000e+00  0.000000e+00  0.000000e+00  0.000000e+00  0.000000e+00  0.000000e+00  0.000000e+00
   Strain 146  3  4  0.000000e+00  0.000000e+00  0.000000e+00  0.000000e+00  0.000000e+00  0.000000e+00  
   Stress 146  4  4  0.000000e+00  0.000000e+00  0.000000e+00  0.000000e+00  0.000000e+00  0.000000e+00  0.000000e+00
   Strain 146  4  4  0.000000e+00  0.000000e+00  0.000000e+00  0.000000e+00  0.000000e+00  0.000000e+00  
   Stress 147  1  4  0.000000e+00  0.000000e+00  0.000000e+00  0.000000e+00  0.000000e+00  0.000000e+00  0.000000e+00
   Strain 147  1  4  0.000000e+00  0.000000e+00  0.000000e+00  0.000000e+00  0.000000e+00  0.000000e+00  
   Stress 147  2  4  0.000000e+00  0.000000e+00  0.000000e+00  0.000000e+00  0.000000e+00  0.000000e+00  0.000000e+00
   Strain 147  2  4  0.000000e+00  0.000000e+00  0.000000e+00  0.000000e+00  0.000000e+00  0.000000e+00  
   Stress 147  3  4  0.000000e+00  0.000000e+00  0.000000e+00  0.000000e+00  0.000000e+00  0.000000e+00  0.000000e+00
   Strain 147  3  4  0.000000e+00  0.000000e+00  0.000000e+00  0.000000e+00  0.000000e+00  0.000000e+00  
   Stress 147  4  4  0.000000e+00  0.000000e+00  0.000000e+00  0.000000e+00  0.000000e+00  0.000000e+00  0.000000e+00
   Strain 147  4  4  0.000000e+00  0.000000e+00  0.000000e+00  0.000000e+00  0.000000e+00  0.000000e+00  
   Stress 148  1  4  0.000000e+00  0.000000e+00  0.000000e+00  0.000000e+00  0.000000e+00  0.000000e+00  0.000000e+00
   Strain 148  1  4  0.000000e+00  0.000000e+00  0.000000e+00  0.000000e+00  0.000000e+00  0.000000e+00  
   Stress 148  2  4  0.000000e+00  0.000000e+00  0.000000e+00  0.000000e+00  0.000000e+00  0.000000e+00  0.000000e+00
   Strain 148  2  4  0.000000e+00  0.000000e+00  0.000000e+00  0.000000e+00  0.000000e+00  0.000000e+00  
   Stress 148  3  4  0.000000e+00  0.000000e+00  0.000000e+00  0.000000e+00  0.000000e+00  0.000000e+00  0.000000e+00
   Strain 148  3  4  0.000000e+00  0.000000e+00  0.000000e+00  0.000000e+00  0.000000e+00  0.000000e+00  
   Stress 148  4  4  0.000000e+00  0.000000e+00  0.000000e+00  0.000000e+00  0.000000e+00  0.000000e+00  0.000000e+00
   Strain 148  4  4  0.000000e+00  0.000000e+00  0.000000e+00  0.000000e+00  0.000000e+00  0.000000e+00  
   Stress 149  1  4  0.000000e+00  0.000000e+00  0.000000e+00  0.000000e+00  0.000000e+00  0.000000e+00  0.000000e+00
   Strain 149  1  4  0.000000e+00  0.000000e+00  0.000000e+00  0.000000e+00  0.000000e+00  0.000000e+00  
   Stress 149  2  4  0.000000e+00  0.000000e+00  0.000000e+00  0.000000e+00  0.000000e+00  0.000000e+00  0.000000e+00
   Strain 149  2  4  0.000000e+00  0.000000e+00  0.000000e+00  0.000000e+00  0.000000e+00  0.000000e+00  
   Stress 149  3  4  0.000000e+00  0.000000e+00  0.000000e+00  0.000000e+00  0.000000e+00  0.000000e+00  0.000000e+00
   Strain 149  3  4  0.000000e+00  0.000000e+00  0.000000e+00  0.000000e+00  0.000000e+00  0.000000e+00  
   Stress 149  4  4  0.000000e+00  0.000000e+00  0.000000e+00  0.000000e+00  0.000000e+00  0.000000e+00  0.000000e+00
   Strain 149  4  4  0.000000e+00  0.000000e+00  0.000000e+00  0.000000e+00  0.000000e+00  0.000000e+00  
   Stress 150  1  4  0.000000e+00  0.000000e+00  0.000000e+00  0.000000e+00  0.000000e+00  0.000000e+00  0.000000e+00
   Strain 150  1  4  0.000000e+00  0.000000e+00  0.000000e+00  0.000000e+00  0.000000e+00  0.000000e+00  
   Stress 150  2  4  0.000000e+00  0.000000e+00  0.000000e+00  0.000000e+00  0.000000e+00  0.000000e+00  0.000000e+00
   Strain 150  2  4  0.000000e+00  0.000000e+00  0.000000e+00  0.000000e+00  0.000000e+00  0.000000e+00  
   Stress 150  3  4  0.000000e+00  0.000000e+00  0.000000e+00  0.000000e+00  0.000000e+00  0.000000e+00  0.000000e+00
   Strain 150  3  4  0.000000e+00  0.000000e+00  0.000000e+00  0.000000e+00  0.000000e+00  0.000000e+00  
   Stress 150  4  4  0.000000e+00  0.000000e+00  0.000000e+00  0.000000e+00  0.000000e+00  0.000000e+00  0.000000e+00
   Strain 150  4  4  0.000000e+00  0.000000e+00  0.000000e+00  0.000000e+00  0.000000e+00  0.000000e+00  
   Stress 151  1  4  0.000000e+00  0.000000e+00  0.000000e+00  0.000000e+00  0.000000e+00  0.000000e+00  0.000000e+00
   Strain 151  1  4  0.000000e+00  0.000000e+00  0.000000e+00  0.000000e+00  0.000000e+00  0.000000e+00  
   Stress 151  2  4  0.000000e+00  0.000000e+00  0.000000e+00  0.000000e+00  0.000000e+00  0.000000e+00  0.000000e+00
   Strain 151  2  4  0.000000e+00  0.000000e+00  0.000000e+00  0.000000e+00  0.000000e+00  0.000000e+00  
   Stress 151  3  4  0.000000e+00  0.000000e+00  0.000000e+00  0.000000e+00  0.000000e+00  0.000000e+00  0.000000e+00
   Strain 151  3  4  0.000000e+00  0.000000e+00  0.000000e+00  0.000000e+00  0.000000e+00  0.000000e+00  
   Stress 151  4  4  0.000000e+00  0.000000e+00  0.000000e+00  0.000000e+00  0.000000e+00  0.000000e+00  0.000000e+00
   Strain 151  4  4  0.000000e+00  0.000000e+00  0.000000e+00  0.000000e+00  0.000000e+00  0.000000e+00  
   Stress 152  1  4  0.000000e+00  0.000000e+00  0.000000e+00  0.000000e+00  0.000000e+00  0.000000e+00  0.000000e+00
   Strain 152  1  4  0.000000e+00  0.000000e+00  0.000000e+00  0.000000e+00  0.000000e+00  0.000000e+00  
   Stress 152  2  4  0.000000e+00  0.000000e+00  0.000000e+00  0.000000e+00  0.000000e+00  0.000000e+00  0.000000e+00
   Strain 152  2  4  0.000000e+00  0.000000e+00  0.000000e+00  0.000000e+00  0.000000e+00  0.000000e+00  
   Stress 152  3  4  0.000000e+00  0.000000e+00  0.000000e+00  0.000000e+00  0.000000e+00  0.000000e+00  0.000000e+00
   Strain 152  3  4  0.000000e+00  0.000000e+00  0.000000e+00  0.000000e+00  0.000000e+00  0.000000e+00  
   Stress 152  4  4  0.000000e+00  0.000000e+00  0.000000e+00  0.000000e+00  0.000000e+00  0.000000e+00  0.000000e+00
   Strain 152  4  4  0.000000e+00  0.000000e+00  0.000000e+00  0.000000e+00  0.000000e+00  0.000000e+00  
   Stress 153  1  4  0.000000e+00  0.000000e+00  0.000000e+00  0.000000e+00  0.000000e+00  0.000000e+00  0.000000e+00
   Strain 153  1  4  0.000000e+00  0.000000e+00  0.000000e+00  0.000000e+00  0.000000e+00  0.000000e+00  
   Stress 153  2  4  0.000000e+00  0.000000e+00  0.000000e+00  0.000000e+00  0.000000e+00  0.000000e+00  0.000000e+00
   Strain 153  2  4  0.000000e+00  0.000000e+00  0.000000e+00  0.000000e+00  0.000000e+00  0.000000e+00  
   Stress 153  3  4  0.000000e+00  0.000000e+00  0.000000e+00  0.000000e+00  0.000000e+00  0.000000e+00  0.000000e+00
   Strain 153  3  4  0.000000e+00  0.000000e+00  0.000000e+00  0.000000e+00  0.000000e+00  0.000000e+00  
   Stress 153  4  4  0.000000e+00  0.000000e+00  0.000000e+00  0.000000e+00  0.000000e+00  0.000000e+00  0.000000e+00
   Strain 153  4  4  0.000000e+00  0.000000e+00  0.000000e+00  0.000000e+00  0.000000e+00  0.000000e+00  
   Stress 154  1  4  0.000000e+00  0.000000e+00  0.000000e+00  0.000000e+00  0.000000e+00  0.000000e+00  0.000000e+00
   Strain 154  1  4  0.000000e+00  0.000000e+00  0.000000e+00  0.000000e+00  0.000000e+00  0.000000e+00  
   Stress 154  2  4  0.000000e+00  0.000000e+00  0.000000e+00  0.000000e+00  0.000000e+00  0.000000e+00  0.000000e+00
   Strain 154  2  4  0.000000e+00  0.000000e+00  0.000000e+00  0.000000e+00  0.000000e+00  0.000000e+00  
   Stress 154  3  4  0.000000e+00  0.000000e+00  0.000000e+00  0.000000e+00  0.000000e+00  0.000000e+00  0.000000e+00
   Strain 154  3  4  0.000000e+00  0.000000e+00  0.000000e+00  0.000000e+00  0.000000e+00  0.000000e+00  
   Stress 154  4  4  0.000000e+00  0.000000e+00  0.000000e+00  0.000000e+00  0.000000e+00  0.000000e+00  0.000000e+00
   Strain 154  4  4  0.000000e+00  0.000000e+00  0.000000e+00  0.000000e+00  0.000000e+00  0.000000e+00  
   Stress 155  1  4  0.000000e+00  0.000000e+00  0.000000e+00  0.000000e+00  0.000000e+00  0.000000e+00  0.000000e+00
   Strain 155  1  4  0.000000e+00  0.000000e+00  0.000000e+00  0.000000e+00  0.000000e+00  0.000000e+00  
   Stress 155  2  4  0.000000e+00  0.000000e+00  0.000000e+00  0.000000e+00  0.000000e+00  0.000000e+00  0.000000e+00
   Strain 155  2  4  0.000000e+00  0.000000e+00  0.000000e+00  0.000000e+00  0.000000e+00  0.000000e+00  
   Stress 155  3  4  0.000000e+00  0.000000e+00  0.000000e+00  0.000000e+00  0.000000e+00  0.000000e+00  0.000000e+00
   Strain 155  3  4  0.000000e+00  0.000000e+00  0.000000e+00  0.000000e+00  0.000000e+00  0.000000e+00  
   Stress 155  4  4  0.000000e+00  0.000000e+00  0.000000e+00  0.000000e+00  0.000000e+00  0.000000e+00  0.000000e+00
   Strain 155  4  4  0.000000e+00  0.000000e+00  0.000000e+00  0.000000e+00  0.000000e+00  0.000000e+00  
   Stress 156  1  4  0.000000e+00  0.000000e+00  0.000000e+00  0.000000e+00  0.000000e+00  0.000000e+00  0.000000e+00
   Strain 156  1  4  0.000000e+00  0.000000e+00  0.000000e+00  0.000000e+00  0.000000e+00  0.000000e+00  
   Stress 156  2  4  0.000000e+00  0.000000e+00  0.000000e+00  0.000000e+00  0.000000e+00  0.000000e+00  0.000000e+00
   Strain 156  2  4  0.000000e+00  0.000000e+00  0.000000e+00  0.000000e+00  0.000000e+00  0.000000e+00  
   Stress 156  3  4  0.000000e+00  0.000000e+00  0.000000e+00  0.000000e+00  0.000000e+00  0.000000e+00  0.000000e+00
   Strain 156  3  4  0.000000e+00  0.000000e+00  0.000000e+00  0.000000e+00  0.000000e+00  0.000000e+00  
   Stress 156  4  4  0.000000e+00  0.000000e+00  0.000000e+00  0.000000e+00  0.000000e+00  0.000000e+00  0.000000e+00
   Strain 156  4  4  0.000000e+00  0.000000e+00  0.000000e+00  0.000000e+00  0.000000e+00  0.000000e+00  
   Stress 157  1  4  0.000000e+00  0.000000e+00  0.000000e+00  0.000000e+00  0.000000e+00  0.000000e+00  0.000000e+00
   Strain 157  1  4  0.000000e+00  0.000000e+00  0.000000e+00  0.000000e+00  0.000000e+00  0.000000e+00  
   Stress 157  2  4  0.000000e+00  0.000000e+00  0.000000e+00  0.000000e+00  0.000000e+00  0.000000e+00  0.000000e+00
   Strain 157  2  4  0.000000e+00  0.000000e+00  0.000000e+00  0.000000e+00  0.000000e+00  0.000000e+00  
   Stress 157  3  4  0.000000e+00  0.000000e+00  0.000000e+00  0.000000e+00  0.000000e+00  0.000000e+00  0.000000e+00
   Strain 157  3  4  0.000000e+00  0.000000e+00  0.000000e+00  0.000000e+00  0.000000e+00  0.000000e+00  
   Stress 157  4  4  0.000000e+00  0.000000e+00  0.000000e+00  0.000000e+00  0.000000e+00  0.000000e+00  0.000000e+00
   Strain 157  4  4  0.000000e+00  0.000000e+00  0.000000e+00  0.000000e+00  0.000000e+00  0.000000e+00  
   Stress 158  1  4  0.000000e+00  0.000000e+00  0.000000e+00  0.000000e+00  0.000000e+00  0.000000e+00  0.000000e+00
   Strain 158  1  4  0.000000e+00  0.000000e+00  0.000000e+00  0.000000e+00  0.000000e+00  0.000000e+00  
   Stress 158  2  4  0.000000e+00  0.000000e+00  0.000000e+00  0.000000e+00  0.000000e+00  0.000000e+00  0.000000e+00
   Strain 158  2  4  0.000000e+00  0.000000e+00  0.000000e+00  0.000000e+00  0.000000e+00  0.000000e+00  
   Stress 158  3  4  0.000000e+00  0.000000e+00  0.000000e+00  0.000000e+00  0.000000e+00  0.000000e+00  0.000000e+00
   Strain 158  3  4  0.000000e+00  0.000000e+00  0.000000e+00  0.000000e+00  0.000000e+00  0.000000e+00  
   Stress 158  4  4  0.000000e+00  0.000000e+00  0.000000e+00  0.000000e+00  0.000000e+00  0.000000e+00  0.000000e+00
   Strain 158  4  4  0.000000e+00  0.000000e+00  0.000000e+00  0.000000e+00  0.000000e+00  0.000000e+00  
   Stress 159  1  4  0.000000e+00  0.000000e+00  0.000000e+00  0.000000e+00  0.000000e+00  0.000000e+00  0.000000e+00
   Strain 159  1  4  0.000000e+00  0.000000e+00  0.000000e+00  0.000000e+00  0.000000e+00  0.000000e+00  
   Stress 159  2  4  0.000000e+00  0.000000e+00  0.000000e+00  0.000000e+00  0.000000e+00  0.000000e+00  0.000000e+00
   Strain 159  2  4  0.000000e+00  0.000000e+00  0.000000e+00  0.000000e+00  0.000000e+00  0.000000e+00  
   Stress 159  3  4  0.000000e+00  0.000000e+00  0.000000e+00  0.000000e+00  0.000000e+00  0.000000e+00  0.000000e+00
   Strain 159  3  4  0.000000e+00  0.000000e+00  0.000000e+00  0.000000e+00  0.000000e+00  0.000000e+00  
   Stress 159  4  4  0.000000e+00  0.000000e+00  0.000000e+00  0.000000e+00  0.000000e+00  0.000000e+00  0.000000e+00
   Strain 159  4  4  0.000000e+00  0.000000e+00  0.000000e+00  0.000000e+00  0.000000e+00  0.000000e+00  
   Stress 160  1  4  0.000000e+00  0.000000e+00  0.000000e+00  0.000000e+00  0.000000e+00  0.000000e+00  0.000000e+00
   Strain 160  1  4  0.000000e+00  0.000000e+00  0.000000e+00  0.000000e+00  0.000000e+00  0.000000e+00  
   Stress 160  2  4  0.000000e+00  0.000000e+00  0.000000e+00  0.000000e+00  0.000000e+00  0.000000e+00  0.000000e+00
   Strain 160  2  4  0.000000e+00  0.000000e+00  0.000000e+00  0.000000e+00  0.000000e+00  0.000000e+00  
   Stress 160  3  4  0.000000e+00  0.000000e+00  0.000000e+00  0.000000e+00  0.000000e+00  0.000000e+00  0.000000e+00
   Strain 160  3  4  0.000000e+00  0.000000e+00  0.000000e+00  0.000000e+00  0.000000e+00  0.000000e+00  
   Stress 160  4  4  0.000000e+00  0.000000e+00  0.000000e+00  0.000000e+00  0.000000e+00  0.000000e+00  0.000000e+00
   Strain 160  4  4  0.000000e+00  0.000000e+00  0.000000e+00  0.000000e+00  0.000000e+00  0.000000e+00  
   Stress 161  1  4  0.000000e+00  0.000000e+00  0.000000e+00  0.000000e+00  0.000000e+00  0.000000e+00  0.000000e+00
   Strain 161  1  4  0.000000e+00  0.000000e+00  0.000000e+00  0.000000e+00  0.000000e+00  0.000000e+00  
   Stress 161  2  4  0.000000e+00  0.000000e+00  0.000000e+00  0.000000e+00  0.000000e+00  0.000000e+00  0.000000e+00
   Strain 161  2  4  0.000000e+00  0.000000e+00  0.000000e+00  0.000000e+00  0.000000e+00  0.000000e+00  
   Stress 161  3  4  0.000000e+00  0.000000e+00  0.000000e+00  0.000000e+00  0.000000e+00  0.000000e+00  0.000000e+00
   Strain 161  3  4  0.000000e+00  0.000000e+00  0.000000e+00  0.000000e+00  0.000000e+00  0.000000e+00  
   Stress 161  4  4  0.000000e+00  0.000000e+00  0.000000e+00  0.000000e+00  0.000000e+00  0.000000e+00  0.000000e+00
   Strain 161  4  4  0.000000e+00  0.000000e+00  0.000000e+00  0.000000e+00  0.000000e+00  0.000000e+00  
   Stress 162  1  4  0.000000e+00  0.000000e+00  0.000000e+00  0.000000e+00  0.000000e+00  0.000000e+00  0.000000e+00
   Strain 162  1  4  0.000000e+00  0.000000e+00  0.000000e+00  0.000000e+00  0.000000e+00  0.000000e+00  
   Stress 162  2  4  0.000000e+00  0.000000e+00  0.000000e+00  0.000000e+00  0.000000e+00  0.000000e+00  0.000000e+00
   Strain 162  2  4  0.000000e+00  0.000000e+00  0.000000e+00  0.000000e+00  0.000000e+00  0.000000e+00  
   Stress 162  3  4  0.000000e+00  0.000000e+00  0.000000e+00  0.000000e+00  0.000000e+00  0.000000e+00  0.000000e+00
   Strain 162  3  4  0.000000e+00  0.000000e+00  0.000000e+00  0.000000e+00  0.000000e+00  0.000000e+00  
   Stress 162  4  4  0.000000e+00  0.000000e+00  0.000000e+00  0.000000e+00  0.000000e+00  0.000000e+00  0.000000e+00
   Strain 162  4  4  0.000000e+00  0.000000e+00  0.000000e+00  0.000000e+00  0.000000e+00  0.000000e+00  
   Stress 163  1  4  0.000000e+00  0.000000e+00  0.000000e+00  0.000000e+00  0.000000e+00  0.000000e+00  0.000000e+00
   Strain 163  1  4  0.000000e+00  0.000000e+00  0.000000e+00  0.000000e+00  0.000000e+00  0.000000e+00  
   Stress 163  2  4  0.000000e+00  0.000000e+00  0.000000e+00  0.000000e+00  0.000000e+00  0.000000e+00  0.000000e+00
   Strain 163  2  4  0.000000e+00  0.000000e+00  0.000000e+00  0.000000e+00  0.000000e+00  0.000000e+00  
   Stress 163  3  4  0.000000e+00  0.000000e+00  0.000000e+00  0.000000e+00  0.000000e+00  0.000000e+00  0.000000e+00
   Strain 163  3  4  0.000000e+00  0.000000e+00  0.000000e+00  0.000000e+00  0.000000e+00  0.000000e+00  
   Stress 163  4  4  0.000000e+00  0.000000e+00  0.000000e+00  0.000000e+00  0.000000e+00  0.000000e+00  0.000000e+00
   Strain 163  4  4  0.000000e+00  0.000000e+00  0.000000e+00  0.000000e+00  0.000000e+00  0.000000e+00  
   Stress 164  1  4  0.000000e+00  0.000000e+00  0.000000e+00  0.000000e+00  0.000000e+00  0.000000e+00  0.000000e+00
   Strain 164  1  4  0.000000e+00  0.000000e+00  0.000000e+00  0.000000e+00  0.000000e+00  0.000000e+00  
   Stress 164  2  4  0.000000e+00  0.000000e+00  0.000000e+00  0.000000e+00  0.000000e+00  0.000000e+00  0.000000e+00
   Strain 164  2  4  0.000000e+00  0.000000e+00  0.000000e+00  0.000000e+00  0.000000e+00  0.000000e+00  
   Stress 164  3  4  0.000000e+00  0.000000e+00  0.000000e+00  0.000000e+00  0.000000e+00  0.000000e+00  0.000000e+00
   Strain 164  3  4  0.000000e+00  0.000000e+00  0.000000e+00  0.000000e+00  0.000000e+00  0.000000e+00  
   Stress 164  4  4  0.000000e+00  0.000000e+00  0.000000e+00  0.000000e+00  0.000000e+00  0.000000e+00  0.000000e+00
   Strain 164  4  4  0.000000e+00  0.000000e+00  0.000000e+00  0.000000e+00  0.000000e+00  0.000000e+00  
   Stress 165  1  4  0.000000e+00  0.000000e+00  0.000000e+00  0.000000e+00  0.000000e+00  0.000000e+00  0.000000e+00
   Strain 165  1  4  0.000000e+00  0.000000e+00  0.000000e+00  0.000000e+00  0.000000e+00  0.000000e+00  
   Stress 165  2  4  0.000000e+00  0.000000e+00  0.000000e+00  0.000000e+00  0.000000e+00  0.000000e+00  0.000000e+00
   Strain 165  2  4  0.000000e+00  0.000000e+00  0.000000e+00  0.000000e+00  0.000000e+00  0.000000e+00  
   Stress 165  3  4  0.000000e+00  0.000000e+00  0.000000e+00  0.000000e+00  0.000000e+00  0.000000e+00  0.000000e+00
   Strain 165  3  4  0.000000e+00  0.000000e+00  0.000000e+00  0.000000e+00  0.000000e+00  0.000000e+00  
   Stress 165  4  4  0.000000e+00  0.000000e+00  0.000000e+00  0.000000e+00  0.000000e+00  0.000000e+00  0.000000e+00
   Strain 165  4  4  0.000000e+00  0.000000e+00  0.000000e+00  0.000000e+00  0.000000e+00  0.000000e+00  
   Stress 166  1  4  0.000000e+00  0.000000e+00  0.000000e+00  0.000000e+00  0.000000e+00  0.000000e+00  0.000000e+00
   Strain 166  1  4  0.000000e+00  0.000000e+00  0.000000e+00  0.000000e+00  0.000000e+00  0.000000e+00  
   Stress 166  2  4  0.000000e+00  0.000000e+00  0.000000e+00  0.000000e+00  0.000000e+00  0.000000e+00  0.000000e+00
   Strain 166  2  4  0.000000e+00  0.000000e+00  0.000000e+00  0.000000e+00  0.000000e+00  0.000000e+00  
   Stress 166  3  4  0.000000e+00  0.000000e+00  0.000000e+00  0.000000e+00  0.000000e+00  0.000000e+00  0.000000e+00
   Strain 166  3  4  0.000000e+00  0.000000e+00  0.000000e+00  0.000000e+00  0.000000e+00  0.000000e+00  
   Stress 166  4  4  0.000000e+00  0.000000e+00  0.000000e+00  0.000000e+00  0.000000e+00  0.000000e+00  0.000000e+00
   Strain 166  4  4  0.000000e+00  0.000000e+00  0.000000e+00  0.000000e+00  0.000000e+00  0.000000e+00  
   Stress 167  1  4  0.000000e+00  0.000000e+00  0.000000e+00  0.000000e+00  0.000000e+00  0.000000e+00  0.000000e+00
   Strain 167  1  4  0.000000e+00  0.000000e+00  0.000000e+00  0.000000e+00  0.000000e+00  0.000000e+00  
   Stress 167  2  4  0.000000e+00  0.000000e+00  0.000000e+00  0.000000e+00  0.000000e+00  0.000000e+00  0.000000e+00
   Strain 167  2  4  0.000000e+00  0.000000e+00  0.000000e+00  0.000000e+00  0.000000e+00  0.000000e+00  
   Stress 167  3  4  0.000000e+00  0.000000e+00  0.000000e+00  0.000000e+00  0.000000e+00  0.000000e+00  0.000000e+00
   Strain 167  3  4  0.000000e+00  0.000000e+00  0.000000e+00  0.000000e+00  0.000000e+00  0.000000e+00  
   Stress 167  4  4  0.000000e+00  0.000000e+00  0.000000e+00  0.000000e+00  0.000000e+00  0.000000e+00  0.000000e+00
   Strain 167  4  4  0.000000e+00  0.000000e+00  0.000000e+00  0.000000e+00  0.000000e+00  0.000000e+00  
   Stress 168  1  4  0.000000e+00  0.000000e+00  0.000000e+00  0.000000e+00  0.000000e+00  0.000000e+00  0.000000e+00
   Strain 168  1  4  0.000000e+00  0.000000e+00  0.000000e+00  0.000000e+00  0.000000e+00  0.000000e+00  
   Stress 168  2  4  0.000000e+00  0.000000e+00  0.000000e+00  0.000000e+00  0.000000e+00  0.000000e+00  0.000000e+00
   Strain 168  2  4  0.000000e+00  0.000000e+00  0.000000e+00  0.000000e+00  0.000000e+00  0.000000e+00  
   Stress 168  3  4  0.000000e+00  0.000000e+00  0.000000e+00  0.000000e+00  0.000000e+00  0.000000e+00  0.000000e+00
   Strain 168  3  4  0.000000e+00  0.000000e+00  0.000000e+00  0.000000e+00  0.000000e+00  0.000000e+00  
   Stress 168  4  4  0.000000e+00  0.000000e+00  0.000000e+00  0.000000e+00  0.000000e+00  0.000000e+00  0.000000e+00
   Strain 168  4  4  0.000000e+00  0.000000e+00  0.000000e+00  0.000000e+00  0.000000e+00  0.000000e+00  
   Stress 169  1  4  0.000000e+00  0.000000e+00  0.000000e+00  0.000000e+00  0.000000e+00  0.000000e+00  0.000000e+00
   Strain 169  1  4  0.000000e+00  0.000000e+00  0.000000e+00  0.000000e+00  0.000000e+00  0.000000e+00  
   Stress 169  2  4  0.000000e+00  0.000000e+00  0.000000e+00  0.000000e+00  0.000000e+00  0.000000e+00  0.000000e+00
   Strain 169  2  4  0.000000e+00  0.000000e+00  0.000000e+00  0.000000e+00  0.000000e+00  0.000000e+00  
   Stress 169  3  4  0.000000e+00  0.000000e+00  0.000000e+00  0.000000e+00  0.000000e+00  0.000000e+00  0.000000e+00
   Strain 169  3  4  0.000000e+00  0.000000e+00  0.000000e+00  0.000000e+00  0.000000e+00  0.000000e+00  
   Stress 169  4  4  0.000000e+00  0.000000e+00  0.000000e+00  0.000000e+00  0.000000e+00  0.000000e+00  0.000000e+00
   Strain 169  4  4  0.000000e+00  0.000000e+00  0.000000e+00  0.000000e+00  0.000000e+00  0.000000e+00  
   Stress 170  1  4  0.000000e+00  0.000000e+00  0.000000e+00  0.000000e+00  0.000000e+00  0.000000e+00  0.000000e+00
   Strain 170  1  4  0.000000e+00  0.000000e+00  0.000000e+00  0.000000e+00  0.000000e+00  0.000000e+00  
   Stress 170  2  4  0.000000e+00  0.000000e+00  0.000000e+00  0.000000e+00  0.000000e+00  0.000000e+00  0.000000e+00
   Strain 170  2  4  0.000000e+00  0.000000e+00  0.000000e+00  0.000000e+00  0.000000e+00  0.000000e+00  
   Stress 170  3  4  0.000000e+00  0.000000e+00  0.000000e+00  0.000000e+00  0.000000e+00  0.000000e+00  0.000000e+00
   Strain 170  3  4  0.000000e+00  0.000000e+00  0.000000e+00  0.000000e+00  0.000000e+00  0.000000e+00  
   Stress 170  4  4  0.000000e+00  0.000000e+00  0.000000e+00  0.000000e+00  0.000000e+00  0.000000e+00  0.000000e+00
   Strain 170  4  4  0.000000e+00  0.000000e+00  0.000000e+00  0.000000e+00  0.000000e+00  0.000000e+00  
   Stress 171  1  4  0.000000e+00  0.000000e+00  0.000000e+00  0.000000e+00  0.000000e+00  0.000000e+00  0.000000e+00
   Strain 171  1  4  0.000000e+00  0.000000e+00  0.000000e+00  0.000000e+00  0.000000e+00  0.000000e+00  
   Stress 171  2  4  0.000000e+00  0.000000e+00  0.000000e+00  0.000000e+00  0.000000e+00  0.000000e+00  0.000000e+00
   Strain 171  2  4  0.000000e+00  0.000000e+00  0.000000e+00  0.000000e+00  0.000000e+00  0.000000e+00  
   Stress 171  3  4  0.000000e+00  0.000000e+00  0.000000e+00  0.000000e+00  0.000000e+00  0.000000e+00  0.000000e+00
   Strain 171  3  4  0.000000e+00  0.000000e+00  0.000000e+00  0.000000e+00  0.000000e+00  0.000000e+00  
   Stress 171  4  4  0.000000e+00  0.000000e+00  0.000000e+00  0.000000e+00  0.000000e+00  0.000000e+00  0.000000e+00
   Strain 171  4  4  0.000000e+00  0.000000e+00  0.000000e+00  0.000000e+00  0.000000e+00  0.000000e+00  
   Stress 172  1  4  0.000000e+00  0.000000e+00  0.000000e+00  0.000000e+00  0.000000e+00  0.000000e+00  0.000000e+00
   Strain 172  1  4  0.000000e+00  0.000000e+00  0.000000e+00  0.000000e+00  0.000000e+00  0.000000e+00  
   Stress 172  2  4  0.000000e+00  0.000000e+00  0.000000e+00  0.000000e+00  0.000000e+00  0.000000e+00  0.000000e+00
   Strain 172  2  4  0.000000e+00  0.000000e+00  0.000000e+00  0.000000e+00  0.000000e+00  0.000000e+00  
   Stress 172  3  4  0.000000e+00  0.000000e+00  0.000000e+00  0.000000e+00  0.000000e+00  0.000000e+00  0.000000e+00
   Strain 172  3  4  0.000000e+00  0.000000e+00  0.000000e+00  0.000000e+00  0.000000e+00  0.000000e+00  
   Stress 172  4  4  0.000000e+00  0.000000e+00  0.000000e+00  0.000000e+00  0.000000e+00  0.000000e+00  0.000000e+00
   Strain 172  4  4  0.000000e+00  0.000000e+00  0.000000e+00  0.000000e+00  0.000000e+00  0.000000e+00  
   Stress 173  1  4  0.000000e+00  0.000000e+00  0.000000e+00  0.000000e+00  0.000000e+00  0.000000e+00  0.000000e+00
   Strain 173  1  4  0.000000e+00  0.000000e+00  0.000000e+00  0.000000e+00  0.000000e+00  0.000000e+00  
   Stress 173  2  4  0.000000e+00  0.000000e+00  0.000000e+00  0.000000e+00  0.000000e+00  0.000000e+00  0.000000e+00
   Strain 173  2  4  0.000000e+00  0.000000e+00  0.000000e+00  0.000000e+00  0.000000e+00  0.000000e+00  
   Stress 173  3  4  0.000000e+00  0.000000e+00  0.000000e+00  0.000000e+00  0.000000e+00  0.000000e+00  0.000000e+00
   Strain 173  3  4  0.000000e+00  0.000000e+00  0.000000e+00  0.000000e+00  0.000000e+00  0.000000e+00  
   Stress 173  4  4  0.000000e+00  0.000000e+00  0.000000e+00  0.000000e+00  0.000000e+00  0.000000e+00  0.000000e+00
   Strain 173  4  4  0.000000e+00  0.000000e+00  0.000000e+00  0.000000e+00  0.000000e+00  0.000000e+00  
   Stress 174  1  4  0.000000e+00  0.000000e+00  0.000000e+00  0.000000e+00  0.000000e+00  0.000000e+00  0.000000e+00
   Strain 174  1  4  0.000000e+00  0.000000e+00  0.000000e+00  0.000000e+00  0.000000e+00  0.000000e+00  
   Stress 174  2  4  0.000000e+00  0.000000e+00  0.000000e+00  0.000000e+00  0.000000e+00  0.000000e+00  0.000000e+00
   Strain 174  2  4  0.000000e+00  0.000000e+00  0.000000e+00  0.000000e+00  0.000000e+00  0.000000e+00  
   Stress 174  3  4  0.000000e+00  0.000000e+00  0.000000e+00  0.000000e+00  0.000000e+00  0.000000e+00  0.000000e+00
   Strain 174  3  4  0.000000e+00  0.000000e+00  0.000000e+00  0.000000e+00  0.000000e+00  0.000000e+00  
   Stress 174  4  4  0.000000e+00  0.000000e+00  0.000000e+00  0.000000e+00  0.000000e+00  0.000000e+00  0.000000e+00
   Strain 174  4  4  0.000000e+00  0.000000e+00  0.000000e+00  0.000000e+00  0.000000e+00  0.000000e+00  
   Stress 175  1  4  0.000000e+00  0.000000e+00  0.000000e+00  0.000000e+00  0.000000e+00  0.000000e+00  0.000000e+00
   Strain 175  1  4  0.000000e+00  0.000000e+00  0.000000e+00  0.000000e+00  0.000000e+00  0.000000e+00  
   Stress 175  2  4  0.000000e+00  0.000000e+00  0.000000e+00  0.000000e+00  0.000000e+00  0.000000e+00  0.000000e+00
   Strain 175  2  4  0.000000e+00  0.000000e+00  0.000000e+00  0.000000e+00  0.000000e+00  0.000000e+00  
   Stress 175  3  4  0.000000e+00  0.000000e+00  0.000000e+00  0.000000e+00  0.000000e+00  0.000000e+00  0.000000e+00
   Strain 175  3  4  0.000000e+00  0.000000e+00  0.000000e+00  0.000000e+00  0.000000e+00  0.000000e+00  
   Stress 175  4  4  0.000000e+00  0.000000e+00  0.000000e+00  0.000000e+00  0.000000e+00  0.000000e+00  0.000000e+00
   Strain 175  4  4  0.000000e+00  0.000000e+00  0.000000e+00  0.000000e+00  0.000000e+00  0.000000e+00  
   Stress 176  1  4  0.000000e+00  0.000000e+00  0.000000e+00  0.000000e+00  0.000000e+00  0.000000e+00  0.000000e+00
   Strain 176  1  4  0.000000e+00  0.000000e+00  0.000000e+00  0.000000e+00  0.000000e+00  0.000000e+00  
   Stress 176  2  4  0.000000e+00  0.000000e+00  0.000000e+00  0.000000e+00  0.000000e+00  0.000000e+00  0.000000e+00
   Strain 176  2  4  0.000000e+00  0.000000e+00  0.000000e+00  0.000000e+00  0.000000e+00  0.000000e+00  
   Stress 176  3  4  0.000000e+00  0.000000e+00  0.000000e+00  0.000000e+00  0.000000e+00  0.000000e+00  0.000000e+00
   Strain 176  3  4  0.000000e+00  0.000000e+00  0.000000e+00  0.000000e+00  0.000000e+00  0.000000e+00  
   Stress 176  4  4  0.000000e+00  0.000000e+00  0.000000e+00  0.000000e+00  0.000000e+00  0.000000e+00  0.000000e+00
   Strain 176  4  4  0.000000e+00  0.000000e+00  0.000000e+00  0.000000e+00  0.000000e+00  0.000000e+00  
   Stress 177  1  4  0.000000e+00  0.000000e+00  0.000000e+00  0.000000e+00  0.000000e+00  0.000000e+00  0.000000e+00
   Strain 177  1  4  0.000000e+00  0.000000e+00  0.000000e+00  0.000000e+00  0.000000e+00  0.000000e+00  
   Stress 177  2  4  0.000000e+00  0.000000e+00  0.000000e+00  0.000000e+00  0.000000e+00  0.000000e+00  0.000000e+00
   Strain 177  2  4  0.000000e+00  0.000000e+00  0.000000e+00  0.000000e+00  0.000000e+00  0.000000e+00  
   Stress 177  3  4  0.000000e+00  0.000000e+00  0.000000e+00  0.000000e+00  0.000000e+00  0.000000e+00  0.000000e+00
   Strain 177  3  4  0.000000e+00  0.000000e+00  0.000000e+00  0.000000e+00  0.000000e+00  0.000000e+00  
   Stress 177  4  4  0.000000e+00  0.000000e+00  0.000000e+00  0.000000e+00  0.000000e+00  0.000000e+00  0.000000e+00
   Strain 177  4  4  0.000000e+00  0.000000e+00  0.000000e+00  0.000000e+00  0.000000e+00  0.000000e+00  
   Stress 178  1  4  0.000000e+00  0.000000e+00  0.000000e+00  0.000000e+00  0.000000e+00  0.000000e+00  0.000000e+00
   Strain 178  1  4  0.000000e+00  0.000000e+00  0.000000e+00  0.000000e+00  0.000000e+00  0.000000e+00  
   Stress 178  2  4  0.000000e+00  0.000000e+00  0.000000e+00  0.000000e+00  0.000000e+00  0.000000e+00  0.000000e+00
   Strain 178  2  4  0.000000e+00  0.000000e+00  0.000000e+00  0.000000e+00  0.000000e+00  0.000000e+00  
   Stress 178  3  4  0.000000e+00  0.000000e+00  0.000000e+00  0.000000e+00  0.000000e+00  0.000000e+00  0.000000e+00
   Strain 178  3  4  0.000000e+00  0.000000e+00  0.000000e+00  0.000000e+00  0.000000e+00  0.000000e+00  
   Stress 178  4  4  0.000000e+00  0.000000e+00  0.000000e+00  0.000000e+00  0.000000e+00  0.000000e+00  0.000000e+00
   Strain 178  4  4  0.000000e+00  0.000000e+00  0.000000e+00  0.000000e+00  0.000000e+00  0.000000e+00  
   Stress 179  1  4  0.000000e+00  0.000000e+00  0.000000e+00  0.000000e+00  0.000000e+00  0.000000e+00  0.000000e+00
   Strain 179  1  4  0.000000e+00  0.000000e+00  0.000000e+00  0.000000e+00  0.000000e+00  0.000000e+00  
   Stress 179  2  4  0.000000e+00  0.000000e+00  0.000000e+00  0.000000e+00  0.000000e+00  0.000000e+00  0.000000e+00
   Strain 179  2  4  0.000000e+00  0.000000e+00  0.000000e+00  0.000000e+00  0.000000e+00  0.000000e+00  
   Stress 179  3  4  0.000000e+00  0.000000e+00  0.000000e+00  0.000000e+00  0.000000e+00  0.000000e+00  0.000000e+00
   Strain 179  3  4  0.000000e+00  0.000000e+00  0.000000e+00  0.000000e+00  0.000000e+00  0.000000e+00  
   Stress 179  4  4  0.000000e+00  0.000000e+00  0.000000e+00  0.000000e+00  0.000000e+00  0.000000e+00  0.000000e+00
   Strain 179  4  4  0.000000e+00  0.000000e+00  0.000000e+00  0.000000e+00  0.000000e+00  0.000000e+00  
   Stress 180  1  4  0.000000e+00  0.000000e+00  0.000000e+00  0.000000e+00  0.000000e+00  0.000000e+00  0.000000e+00
   Strain 180  1  4  0.000000e+00  0.000000e+00  0.000000e+00  0.000000e+00  0.000000e+00  0.000000e+00  
   Stress 180  2  4  0.000000e+00  0.000000e+00  0.000000e+00  0.000000e+00  0.000000e+00  0.000000e+00  0.000000e+00
   Strain 180  2  4  0.000000e+00  0.000000e+00  0.000000e+00  0.000000e+00  0.000000e+00  0.000000e+00  
   Stress 180  3  4  0.000000e+00  0.000000e+00  0.000000e+00  0.000000e+00  0.000000e+00  0.000000e+00  0.000000e+00
   Strain 180  3  4  0.000000e+00  0.000000e+00  0.000000e+00  0.000000e+00  0.000000e+00  0.000000e+00  
   Stress 180  4  4  0.000000e+00  0.000000e+00  0.000000e+00  0.000000e+00  0.000000e+00  0.000000e+00  0.000000e+00
   Strain 180  4  4  0.000000e+00  0.000000e+00  0.000000e+00  0.000000e+00  0.000000e+00  0.000000e+00  
   Stress 181  1  4  0.000000e+00  0.000000e+00  0.000000e+00  0.000000e+00  0.000000e+00  0.000000e+00  0.000000e+00
   Strain 181  1  4  0.000000e+00  0.000000e+00  0.000000e+00  0.000000e+00  0.000000e+00  0.000000e+00  
   Stress 181  2  4  0.000000e+00  0.000000e+00  0.000000e+00  0.000000e+00  0.000000e+00  0.000000e+00  0.000000e+00
   Strain 181  2  4  0.000000e+00  0.000000e+00  0.000000e+00  0.000000e+00  0.000000e+00  0.000000e+00  
   Stress 181  3  4  0.000000e+00  0.000000e+00  0.000000e+00  0.000000e+00  0.000000e+00  0.000000e+00  0.000000e+00
   Strain 181  3  4  0.000000e+00  0.000000e+00  0.000000e+00  0.000000e+00  0.000000e+00  0.000000e+00  
   Stress 181  4  4  0.000000e+00  0.000000e+00  0.000000e+00  0.000000e+00  0.000000e+00  0.000000e+00  0.000000e+00
   Strain 181  4  4  0.000000e+00  0.000000e+00  0.000000e+00  0.000000e+00  0.000000e+00  0.000000e+00  
   Stress 182  1  4  0.000000e+00  0.000000e+00  0.000000e+00  0.000000e+00  0.000000e+00  0.000000e+00  0.000000e+00
   Strain 182  1  4  0.000000e+00  0.000000e+00  0.000000e+00  0.000000e+00  0.000000e+00  0.000000e+00  
   Stress 182  2  4  0.000000e+00  0.000000e+00  0.000000e+00  0.000000e+00  0.000000e+00  0.000000e+00  0.000000e+00
   Strain 182  2  4  0.000000e+00  0.000000e+00  0.000000e+00  0.000000e+00  0.000000e+00  0.000000e+00  
   Stress 182  3  4  0.000000e+00  0.000000e+00  0.000000e+00  0.000000e+00  0.000000e+00  0.000000e+00  0.000000e+00
   Strain 182  3  4  0.000000e+00  0.000000e+00  0.000000e+00  0.000000e+00  0.000000e+00  0.000000e+00  
   Stress 182  4  4  0.000000e+00  0.000000e+00  0.000000e+00  0.000000e+00  0.000000e+00  0.000000e+00  0.000000e+00
   Strain 182  4  4  0.000000e+00  0.000000e+00  0.000000e+00  0.000000e+00  0.000000e+00  0.000000e+00  
   Stress 183  1  4  0.000000e+00  0.000000e+00  0.000000e+00  0.000000e+00  0.000000e+00  0.000000e+00  0.000000e+00
   Strain 183  1  4  0.000000e+00  0.000000e+00  0.000000e+00  0.000000e+00  0.000000e+00  0.000000e+00  
   Stress 183  2  4  0.000000e+00  0.000000e+00  0.000000e+00  0.000000e+00  0.000000e+00  0.000000e+00  0.000000e+00
   Strain 183  2  4  0.000000e+00  0.000000e+00  0.000000e+00  0.000000e+00  0.000000e+00  0.000000e+00  
   Stress 183  3  4  0.000000e+00  0.000000e+00  0.000000e+00  0.000000e+00  0.000000e+00  0.000000e+00  0.000000e+00
   Strain 183  3  4  0.000000e+00  0.000000e+00  0.000000e+00  0.000000e+00  0.000000e+00  0.000000e+00  
   Stress 183  4  4  0.000000e+00  0.000000e+00  0.000000e+00  0.000000e+00  0.000000e+00  0.000000e+00  0.000000e+00
   Strain 183  4  4  0.000000e+00  0.000000e+00  0.000000e+00  0.000000e+00  0.000000e+00  0.000000e+00  
   Stress 184  1  4  0.000000e+00  0.000000e+00  0.000000e+00  0.000000e+00  0.000000e+00  0.000000e+00  0.000000e+00
   Strain 184  1  4  0.000000e+00  0.000000e+00  0.000000e+00  0.000000e+00  0.000000e+00  0.000000e+00  
   Stress 184  2  4  0.000000e+00  0.000000e+00  0.000000e+00  0.000000e+00  0.000000e+00  0.000000e+00  0.000000e+00
   Strain 184  2  4  0.000000e+00  0.000000e+00  0.000000e+00  0.000000e+00  0.000000e+00  0.000000e+00  
   Stress 184  3  4  0.000000e+00  0.000000e+00  0.000000e+00  0.000000e+00  0.000000e+00  0.000000e+00  0.000000e+00
   Strain 184  3  4  0.000000e+00  0.000000e+00  0.000000e+00  0.000000e+00  0.000000e+00  0.000000e+00  
   Stress 184  4  4  0.000000e+00  0.000000e+00  0.000000e+00  0.000000e+00  0.000000e+00  0.000000e+00  0.000000e+00
   Strain 184  4  4  0.000000e+00  0.000000e+00  0.000000e+00  0.000000e+00  0.000000e+00  0.000000e+00  
   Stress 185  1  4  0.000000e+00  0.000000e+00  0.000000e+00  0.000000e+00  0.000000e+00  0.000000e+00  0.000000e+00
   Strain 185  1  4  0.000000e+00  0.000000e+00  0.000000e+00  0.000000e+00  0.000000e+00  0.000000e+00  
   Stress 185  2  4  0.000000e+00  0.000000e+00  0.000000e+00  0.000000e+00  0.000000e+00  0.000000e+00  0.000000e+00
   Strain 185  2  4  0.000000e+00  0.000000e+00  0.000000e+00  0.000000e+00  0.000000e+00  0.000000e+00  
   Stress 185  3  4  0.000000e+00  0.000000e+00  0.000000e+00  0.000000e+00  0.000000e+00  0.000000e+00  0.000000e+00
   Strain 185  3  4  0.000000e+00  0.000000e+00  0.000000e+00  0.000000e+00  0.000000e+00  0.000000e+00  
   Stress 185  4  4  0.000000e+00  0.000000e+00  0.000000e+00  0.000000e+00  0.000000e+00  0.000000e+00  0.000000e+00
   Strain 185  4  4  0.000000e+00  0.000000e+00  0.000000e+00  0.000000e+00  0.000000e+00  0.000000e+00  
   Stress 186  1  4  0.000000e+00  0.000000e+00  0.000000e+00  0.000000e+00  0.000000e+00  0.000000e+00  0.000000e+00
   Strain 186  1  4  0.000000e+00  0.000000e+00  0.000000e+00  0.000000e+00  0.000000e+00  0.000000e+00  
   Stress 186  2  4  0.000000e+00  0.000000e+00  0.000000e+00  0.000000e+00  0.000000e+00  0.000000e+00  0.000000e+00
   Strain 186  2  4  0.000000e+00  0.000000e+00  0.000000e+00  0.000000e+00  0.000000e+00  0.000000e+00  
   Stress 186  3  4  0.000000e+00  0.000000e+00  0.000000e+00  0.000000e+00  0.000000e+00  0.000000e+00  0.000000e+00
   Strain 186  3  4  0.000000e+00  0.000000e+00  0.000000e+00  0.000000e+00  0.000000e+00  0.000000e+00  
   Stress 186  4  4  0.000000e+00  0.000000e+00  0.000000e+00  0.000000e+00  0.000000e+00  0.000000e+00  0.000000e+00
   Strain 186  4  4  0.000000e+00  0.000000e+00  0.000000e+00  0.000000e+00  0.000000e+00  0.000000e+00  
   Stress 187  1  4  0.000000e+00  0.000000e+00  0.000000e+00  0.000000e+00  0.000000e+00  0.000000e+00  0.000000e+00
   Strain 187  1  4  0.000000e+00  0.000000e+00  0.000000e+00  0.000000e+00  0.000000e+00  0.000000e+00  
   Stress 187  2  4  0.000000e+00  0.000000e+00  0.000000e+00  0.000000e+00  0.000000e+00  0.000000e+00  0.000000e+00
   Strain 187  2  4  0.000000e+00  0.000000e+00  0.000000e+00  0.000000e+00  0.000000e+00  0.000000e+00  
   Stress 187  3  4  0.000000e+00  0.000000e+00  0.000000e+00  0.000000e+00  0.000000e+00  0.000000e+00  0.000000e+00
   Strain 187  3  4  0.000000e+00  0.000000e+00  0.000000e+00  0.000000e+00  0.000000e+00  0.000000e+00  
   Stress 187  4  4  0.000000e+00  0.000000e+00  0.000000e+00  0.000000e+00  0.000000e+00  0.000000e+00  0.000000e+00
   Strain 187  4  4  0.000000e+00  0.000000e+00  0.000000e+00  0.000000e+00  0.000000e+00  0.000000e+00  
   Stress 188  1  4  0.000000e+00  0.000000e+00  0.000000e+00  0.000000e+00  0.000000e+00  0.000000e+00  0.000000e+00
   Strain 188  1  4  0.000000e+00  0.000000e+00  0.000000e+00  0.000000e+00  0.000000e+00  0.000000e+00  
   Stress 188  2  4  0.000000e+00  0.000000e+00  0.000000e+00  0.000000e+00  0.000000e+00  0.000000e+00  0.000000e+00
   Strain 188  2  4  0.000000e+00  0.000000e+00  0.000000e+00  0.000000e+00  0.000000e+00  0.000000e+00  
   Stress 188  3  4  0.000000e+00  0.000000e+00  0.000000e+00  0.000000e+00  0.000000e+00  0.000000e+00  0.000000e+00
   Strain 188  3  4  0.000000e+00  0.000000e+00  0.000000e+00  0.000000e+00  0.000000e+00  0.000000e+00  
   Stress 188  4  4  0.000000e+00  0.000000e+00  0.000000e+00  0.000000e+00  0.000000e+00  0.000000e+00  0.000000e+00
   Strain 188  4  4  0.000000e+00  0.000000e+00  0.000000e+00  0.000000e+00  0.000000e+00  0.000000e+00  
   Stress 189  1  4  0.000000e+00  0.000000e+00  0.000000e+00  0.000000e+00  0.000000e+00  0.000000e+00  0.000000e+00
   Strain 189  1  4  0.000000e+00  0.000000e+00  0.000000e+00  0.000000e+00  0.000000e+00  0.000000e+00  
   Stress 189  2  4  0.000000e+00  0.000000e+00  0.000000e+00  0.000000e+00  0.000000e+00  0.000000e+00  0.000000e+00
   Strain 189  2  4  0.000000e+00  0.000000e+00  0.000000e+00  0.000000e+00  0.000000e+00  0.000000e+00  
   Stress 189  3  4  0.000000e+00  0.000000e+00  0.000000e+00  0.000000e+00  0.000000e+00  0.000000e+00  0.000000e+00
   Strain 189  3  4  0.000000e+00  0.000000e+00  0.000000e+00  0.000000e+00  0.000000e+00  0.000000e+00  
   Stress 189  4  4  0.000000e+00  0.000000e+00  0.000000e+00  0.000000e+00  0.000000e+00  0.000000e+00  0.000000e+00
   Strain 189  4  4  0.000000e+00  0.000000e+00  0.000000e+00  0.000000e+00  0.000000e+00  0.000000e+00  
   Stress 190  1  4  0.000000e+00  0.000000e+00  0.000000e+00  0.000000e+00  0.000000e+00  0.000000e+00  0.000000e+00
   Strain 190  1  4  0.000000e+00  0.000000e+00  0.000000e+00  0.000000e+00  0.000000e+00  0.000000e+00  
   Stress 190  2  4  0.000000e+00  0.000000e+00  0.000000e+00  0.000000e+00  0.000000e+00  0.000000e+00  0.000000e+00
   Strain 190  2  4  0.000000e+00  0.000000e+00  0.000000e+00  0.000000e+00  0.000000e+00  0.000000e+00  
   Stress 190  3  4  0.000000e+00  0.000000e+00  0.000000e+00  0.000000e+00  0.000000e+00  0.000000e+00  0.000000e+00
   Strain 190  3  4  0.000000e+00  0.000000e+00  0.000000e+00  0.000000e+00  0.000000e+00  0.000000e+00  
   Stress 190  4  4  0.000000e+00  0.000000e+00  0.000000e+00  0.000000e+00  0.000000e+00  0.000000e+00  0.000000e+00
   Strain 190  4  4  0.000000e+00  0.000000e+00  0.000000e+00  0.000000e+00  0.000000e+00  0.000000e+00  
   Stress 191  1  4  0.000000e+00  0.000000e+00  0.000000e+00  0.000000e+00  0.000000e+00  0.000000e+00  0.000000e+00
   Strain 191  1  4  0.000000e+00  0.000000e+00  0.000000e+00  0.000000e+00  0.000000e+00  0.000000e+00  
   Stress 191  2  4  0.000000e+00  0.000000e+00  0.000000e+00  0.000000e+00  0.000000e+00  0.000000e+00  0.000000e+00
   Strain 191  2  4  0.000000e+00  0.000000e+00  0.000000e+00  0.000000e+00  0.000000e+00  0.000000e+00  
   Stress 191  3  4  0.000000e+00  0.000000e+00  0.000000e+00  0.000000e+00  0.000000e+00  0.000000e+00  0.000000e+00
   Strain 191  3  4  0.000000e+00  0.000000e+00  0.000000e+00  0.000000e+00  0.000000e+00  0.000000e+00  
   Stress 191  4  4  0.000000e+00  0.000000e+00  0.000000e+00  0.000000e+00  0.000000e+00  0.000000e+00  0.000000e+00
   Strain 191  4  4  0.000000e+00  0.000000e+00  0.000000e+00  0.000000e+00  0.000000e+00  0.000000e+00  
   Stress 192  1  4  0.000000e+00  0.000000e+00  0.000000e+00  0.000000e+00  0.000000e+00  0.000000e+00  0.000000e+00
   Strain 192  1  4  0.000000e+00  0.000000e+00  0.000000e+00  0.000000e+00  0.000000e+00  0.000000e+00  
   Stress 192  2  4  0.000000e+00  0.000000e+00  0.000000e+00  0.000000e+00  0.000000e+00  0.000000e+00  0.000000e+00
   Strain 192  2  4  0.000000e+00  0.000000e+00  0.000000e+00  0.000000e+00  0.000000e+00  0.000000e+00  
   Stress 192  3  4  0.000000e+00  0.000000e+00  0.000000e+00  0.000000e+00  0.000000e+00  0.000000e+00  0.000000e+00
   Strain 192  3  4  0.000000e+00  0.000000e+00  0.000000e+00  0.000000e+00  0.000000e+00  0.000000e+00  
   Stress 192  4  4  0.000000e+00  0.000000e+00  0.000000e+00  0.000000e+00  0.000000e+00  0.000000e+00  0.000000e+00
   Strain 192  4  4  0.000000e+00  0.000000e+00  0.000000e+00  0.000000e+00  0.000000e+00  0.000000e+00  
   Stress 193  1  4  0.000000e+00  0.000000e+00  0.000000e+00  0.000000e+00  0.000000e+00  0.000000e+00  0.000000e+00
   Strain 193  1  4  0.000000e+00  0.000000e+00  0.000000e+00  0.000000e+00  0.000000e+00  0.000000e+00  
   Stress 193  2  4  0.000000e+00  0.000000e+00  0.000000e+00  0.000000e+00  0.000000e+00  0.000000e+00  0.000000e+00
   Strain 193  2  4  0.000000e+00  0.000000e+00  0.000000e+00  0.000000e+00  0.000000e+00  0.000000e+00  
   Stress 193  3  4  0.000000e+00  0.000000e+00  0.000000e+00  0.000000e+00  0.000000e+00  0.000000e+00  0.000000e+00
   Strain 193  3  4  0.000000e+00  0.000000e+00  0.000000e+00  0.000000e+00  0.000000e+00  0.000000e+00  
   Stress 193  4  4  0.000000e+00  0.000000e+00  0.000000e+00  0.000000e+00  0.000000e+00  0.000000e+00  0.000000e+00
   Strain 193  4  4  0.000000e+00  0.000000e+00  0.000000e+00  0.000000e+00  0.000000e+00  0.000000e+00  
   Stress 194  1  4  0.000000e+00  0.000000e+00  0.000000e+00  0.000000e+00  0.000000e+00  0.000000e+00  0.000000e+00
   Strain 194  1  4  0.000000e+00  0.000000e+00  0.000000e+00  0.000000e+00  0.000000e+00  0.000000e+00  
   Stress 194  2  4  0.000000e+00  0.000000e+00  0.000000e+00  0.000000e+00  0.000000e+00  0.000000e+00  0.000000e+00
   Strain 194  2  4  0.000000e+00  0.000000e+00  0.000000e+00  0.000000e+00  0.000000e+00  0.000000e+00  
   Stress 194  3  4  0.000000e+00  0.000000e+00  0.000000e+00  0.000000e+00  0.000000e+00  0.000000e+00  0.000000e+00
   Strain 194  3  4  0.000000e+00  0.000000e+00  0.000000e+00  0.000000e+00  0.000000e+00  0.000000e+00  
   Stress 194  4  4  0.000000e+00  0.000000e+00  0.000000e+00  0.000000e+00  0.000000e+00  0.000000e+00  0.000000e+00
   Strain 194  4  4  0.000000e+00  0.000000e+00  0.000000e+00  0.000000e+00  0.000000e+00  0.000000e+00  
   Stress 195  1  4  0.000000e+00  0.000000e+00  0.000000e+00  0.000000e+00  0.000000e+00  0.000000e+00  0.000000e+00
   Strain 195  1  4  0.000000e+00  0.000000e+00  0.000000e+00  0.000000e+00  0.000000e+00  0.000000e+00  
   Stress 195  2  4  0.000000e+00  0.000000e+00  0.000000e+00  0.000000e+00  0.000000e+00  0.000000e+00  0.000000e+00
   Strain 195  2  4  0.000000e+00  0.000000e+00  0.000000e+00  0.000000e+00  0.000000e+00  0.000000e+00  
   Stress 195  3  4  0.000000e+00  0.000000e+00  0.000000e+00  0.000000e+00  0.000000e+00  0.000000e+00  0.000000e+00
   Strain 195  3  4  0.000000e+00  0.000000e+00  0.000000e+00  0.000000e+00  0.000000e+00  0.000000e+00  
   Stress 195  4  4  0.000000e+00  0.000000e+00  0.000000e+00  0.000000e+00  0.000000e+00  0.000000e+00  0.000000e+00
   Strain 195  4  4  0.000000e+00  0.000000e+00  0.000000e+00  0.000000e+00  0.000000e+00  0.000000e+00  
   Stress 196  1  4  0.000000e+00  0.000000e+00  0.000000e+00  0.000000e+00  0.000000e+00  0.000000e+00  0.000000e+00
   Strain 196  1  4  0.000000e+00  0.000000e+00  0.000000e+00  0.000000e+00  0.000000e+00  0.000000e+00  
   Stress 196  2  4  0.000000e+00  0.000000e+00  0.000000e+00  0.000000e+00  0.000000e+00  0.000000e+00  0.000000e+00
   Strain 196  2  4  0.000000e+00  0.000000e+00  0.000000e+00  0.000000e+00  0.000000e+00  0.000000e+00  
   Stress 196  3  4  0.000000e+00  0.000000e+00  0.000000e+00  0.000000e+00  0.000000e+00  0.000000e+00  0.000000e+00
   Strain 196  3  4  0.000000e+00  0.000000e+00  0.000000e+00  0.000000e+00  0.000000e+00  0.000000e+00  
   Stress 196  4  4  0.000000e+00  0.000000e+00  0.000000e+00  0.000000e+00  0.000000e+00  0.000000e+00  0.000000e+00
   Strain 196  4  4  0.000000e+00  0.000000e+00  0.000000e+00  0.000000e+00  0.000000e+00  0.000000e+00  
   Stress 197  1  4  0.000000e+00  0.000000e+00  0.000000e+00  0.000000e+00  0.000000e+00  0.000000e+00  0.000000e+00
   Strain 197  1  4  0.000000e+00  0.000000e+00  0.000000e+00  0.000000e+00  0.000000e+00  0.000000e+00  
   Stress 197  2  4  0.000000e+00  0.000000e+00  0.000000e+00  0.000000e+00  0.000000e+00  0.000000e+00  0.000000e+00
   Strain 197  2  4  0.000000e+00  0.000000e+00  0.000000e+00  0.000000e+00  0.000000e+00  0.000000e+00  
   Stress 197  3  4  0.000000e+00  0.000000e+00  0.000000e+00  0.000000e+00  0.000000e+00  0.000000e+00  0.000000e+00
   Strain 197  3  4  0.000000e+00  0.000000e+00  0.000000e+00  0.000000e+00  0.000000e+00  0.000000e+00  
   Stress 197  4  4  0.000000e+00  0.000000e+00  0.000000e+00  0.000000e+00  0.000000e+00  0.000000e+00  0.000000e+00
   Strain 197  4  4  0.000000e+00  0.000000e+00  0.000000e+00  0.000000e+00  0.000000e+00  0.000000e+00  
   Stress 198  1  4  0.000000e+00  0.000000e+00  0.000000e+00  0.000000e+00  0.000000e+00  0.000000e+00  0.000000e+00
   Strain 198  1  4  0.000000e+00  0.000000e+00  0.000000e+00  0.000000e+00  0.000000e+00  0.000000e+00  
   Stress 198  2  4  0.000000e+00  0.000000e+00  0.000000e+00  0.000000e+00  0.000000e+00  0.000000e+00  0.000000e+00
   Strain 198  2  4  0.000000e+00  0.000000e+00  0.000000e+00  0.000000e+00  0.000000e+00  0.000000e+00  
   Stress 198  3  4  0.000000e+00  0.000000e+00  0.000000e+00  0.000000e+00  0.000000e+00  0.000000e+00  0.000000e+00
   Strain 198  3  4  0.000000e+00  0.000000e+00  0.000000e+00  0.000000e+00  0.000000e+00  0.000000e+00  
   Stress 198  4  4  0.000000e+00  0.000000e+00  0.000000e+00  0.000000e+00  0.000000e+00  0.000000e+00  0.000000e+00
   Strain 198  4  4  0.000000e+00  0.000000e+00  0.000000e+00  0.000000e+00  0.000000e+00  0.000000e+00  
   Stress 199  1  4  0.000000e+00  0.000000e+00  0.000000e+00  0.000000e+00  0.000000e+00  0.000000e+00  0.000000e+00
   Strain 199  1  4  0.000000e+00  0.000000e+00  0.000000e+00  0.000000e+00  0.000000e+00  0.000000e+00  
   Stress 199  2  4  0.000000e+00  0.000000e+00  0.000000e+00  0.000000e+00  0.000000e+00  0.000000e+00  0.000000e+00
   Strain 199  2  4  0.000000e+00  0.000000e+00  0.000000e+00  0.000000e+00  0.000000e+00  0.000000e+00  
   Stress 199  3  4  0.000000e+00  0.000000e+00  0.000000e+00  0.000000e+00  0.000000e+00  0.000000e+00  0.000000e+00
   Strain 199  3  4  0.000000e+00  0.000000e+00  0.000000e+00  0.000000e+00  0.000000e+00  0.000000e+00  
   Stress 199  4  4  0.000000e+00  0.000000e+00  0.000000e+00  0.000000e+00  0.000000e+00  0.000000e+00  0.000000e+00
   Strain 199  4  4  0.000000e+00  0.000000e+00  0.000000e+00  0.000000e+00  0.000000e+00  0.000000e+00  
   Stress 200  1  4  0.000000e+00  0.000000e+00  0.000000e+00  0.000000e+00  0.000000e+00  0.000000e+00  0.000000e+00
   Strain 200  1  4  0.000000e+00  0.000000e+00  0.000000e+00  0.000000e+00  0.000000e+00  0.000000e+00  
   Stress 200  2  4  0.000000e+00  0.000000e+00  0.000000e+00  0.000000e+00  0.000000e+00  0.000000e+00  0.000000e+00
   Strain 200  2  4  0.000000e+00  0.000000e+00  0.000000e+00  0.000000e+00  0.000000e+00  0.000000e+00  
   Stress 200  3  4  0.000000e+00  0.000000e+00  0.000000e+00  0.000000e+00  0.000000e+00  0.000000e+00  0.000000e+00
   Strain 200  3  4  0.000000e+00  0.000000e+00  0.000000e+00  0.000000e+00  0.000000e+00  0.000000e+00  
   Stress 200  4  4  0.000000e+00  0.000000e+00  0.000000e+00  0.000000e+00  0.000000e+00  0.000000e+00  0.000000e+00
   Strain 200  4  4  0.000000e+00  0.000000e+00  0.000000e+00  0.000000e+00  0.000000e+00  0.000000e+00  
   Stress 201  1  4  0.000000e+00  0.000000e+00  0.000000e+00  0.000000e+00  0.000000e+00  0.000000e+00  0.000000e+00
   Strain 201  1  4  0.000000e+00  0.000000e+00  0.000000e+00  0.000000e+00  0.000000e+00  0.000000e+00  
   Stress 201  2  4  0.000000e+00  0.000000e+00  0.000000e+00  0.000000e+00  0.000000e+00  0.000000e+00  0.000000e+00
   Strain 201  2  4  0.000000e+00  0.000000e+00  0.000000e+00  0.000000e+00  0.000000e+00  0.000000e+00  
   Stress 201  3  4  0.000000e+00  0.000000e+00  0.000000e+00  0.000000e+00  0.000000e+00  0.000000e+00  0.000000e+00
   Strain 201  3  4  0.000000e+00  0.000000e+00  0.000000e+00  0.000000e+00  0.000000e+00  0.000000e+00  
   Stress 201  4  4  0.000000e+00  0.000000e+00  0.000000e+00  0.000000e+00  0.000000e+00  0.000000e+00  0.000000e+00
   Strain 201  4  4  0.000000e+00  0.000000e+00  0.000000e+00  0.000000e+00  0.000000e+00  0.000000e+00  
   Stress 202  1  4  0.000000e+00  0.000000e+00  0.000000e+00  0.000000e+00  0.000000e+00  0.000000e+00  0.000000e+00
   Strain 202  1  4  0.000000e+00  0.000000e+00  0.000000e+00  0.000000e+00  0.000000e+00  0.000000e+00  
   Stress 202  2  4  0.000000e+00  0.000000e+00  0.000000e+00  0.000000e+00  0.000000e+00  0.000000e+00  0.000000e+00
   Strain 202  2  4  0.000000e+00  0.000000e+00  0.000000e+00  0.000000e+00  0.000000e+00  0.000000e+00  
   Stress 202  3  4  0.000000e+00  0.000000e+00  0.000000e+00  0.000000e+00  0.000000e+00  0.000000e+00  0.000000e+00
   Strain 202  3  4  0.000000e+00  0.000000e+00  0.000000e+00  0.000000e+00  0.000000e+00  0.000000e+00  
   Stress 202  4  4  0.000000e+00  0.000000e+00  0.000000e+00  0.000000e+00  0.000000e+00  0.000000e+00  0.000000e+00
   Strain 202  4  4  0.000000e+00  0.000000e+00  0.000000e+00  0.000000e+00  0.000000e+00  0.000000e+00  
   Stress 203  1  4  0.000000e+00  0.000000e+00  0.000000e+00  0.000000e+00  0.000000e+00  0.000000e+00  0.000000e+00
   Strain 203  1  4  0.000000e+00  0.000000e+00  0.000000e+00  0.000000e+00  0.000000e+00  0.000000e+00  
   Stress 203  2  4  0.000000e+00  0.000000e+00  0.000000e+00  0.000000e+00  0.000000e+00  0.000000e+00  0.000000e+00
   Strain 203  2  4  0.000000e+00  0.000000e+00  0.000000e+00  0.000000e+00  0.000000e+00  0.000000e+00  
   Stress 203  3  4  0.000000e+00  0.000000e+00  0.000000e+00  0.000000e+00  0.000000e+00  0.000000e+00  0.000000e+00
   Strain 203  3  4  0.000000e+00  0.000000e+00  0.000000e+00  0.000000e+00  0.000000e+00  0.000000e+00  
   Stress 203  4  4  0.000000e+00  0.000000e+00  0.000000e+00  0.000000e+00  0.000000e+00  0.000000e+00  0.000000e+00
   Strain 203  4  4  0.000000e+00  0.000000e+00  0.000000e+00  0.000000e+00  0.000000e+00  0.000000e+00  
   Stress 204  1  4  0.000000e+00  0.000000e+00  0.000000e+00  0.000000e+00  0.000000e+00  0.000000e+00  0.000000e+00
   Strain 204  1  4  0.000000e+00  0.000000e+00  0.000000e+00  0.000000e+00  0.000000e+00  0.000000e+00  
   Stress 204  2  4  0.000000e+00  0.000000e+00  0.000000e+00  0.000000e+00  0.000000e+00  0.000000e+00  0.000000e+00
   Strain 204  2  4  0.000000e+00  0.000000e+00  0.000000e+00  0.000000e+00  0.000000e+00  0.000000e+00  
   Stress 204  3  4  0.000000e+00  0.000000e+00  0.000000e+00  0.000000e+00  0.000000e+00  0.000000e+00  0.000000e+00
   Strain 204  3  4  0.000000e+00  0.000000e+00  0.000000e+00  0.000000e+00  0.000000e+00  0.000000e+00  
   Stress 204  4  4  0.000000e+00  0.000000e+00  0.000000e+00  0.000000e+00  0.000000e+00  0.000000e+00  0.000000e+00
   Strain 204  4  4  0.000000e+00  0.000000e+00  0.000000e+00  0.000000e+00  0.000000e+00  0.000000e+00  
   Stress 205  1  4  0.000000e+00  0.000000e+00  0.000000e+00  0.000000e+00  0.000000e+00  0.000000e+00  0.000000e+00
   Strain 205  1  4  0.000000e+00  0.000000e+00  0.000000e+00  0.000000e+00  0.000000e+00  0.000000e+00  
   Stress 205  2  4  0.000000e+00  0.000000e+00  0.000000e+00  0.000000e+00  0.000000e+00  0.000000e+00  0.000000e+00
   Strain 205  2  4  0.000000e+00  0.000000e+00  0.000000e+00  0.000000e+00  0.000000e+00  0.000000e+00  
   Stress 205  3  4  0.000000e+00  0.000000e+00  0.000000e+00  0.000000e+00  0.000000e+00  0.000000e+00  0.000000e+00
   Strain 205  3  4  0.000000e+00  0.000000e+00  0.000000e+00  0.000000e+00  0.000000e+00  0.000000e+00  
   Stress 205  4  4  0.000000e+00  0.000000e+00  0.000000e+00  0.000000e+00  0.000000e+00  0.000000e+00  0.000000e+00
   Strain 205  4  4  0.000000e+00  0.000000e+00  0.000000e+00  0.000000e+00  0.000000e+00  0.000000e+00  
   Stress 206  1  4  0.000000e+00  0.000000e+00  0.000000e+00  0.000000e+00  0.000000e+00  0.000000e+00  0.000000e+00
   Strain 206  1  4  0.000000e+00  0.000000e+00  0.000000e+00  0.000000e+00  0.000000e+00  0.000000e+00  
   Stress 206  2  4  0.000000e+00  0.000000e+00  0.000000e+00  0.000000e+00  0.000000e+00  0.000000e+00  0.000000e+00
   Strain 206  2  4  0.000000e+00  0.000000e+00  0.000000e+00  0.000000e+00  0.000000e+00  0.000000e+00  
   Stress 206  3  4  0.000000e+00  0.000000e+00  0.000000e+00  0.000000e+00  0.000000e+00  0.000000e+00  0.000000e+00
   Strain 206  3  4  0.000000e+00  0.000000e+00  0.000000e+00  0.000000e+00  0.000000e+00  0.000000e+00  
   Stress 206  4  4  0.000000e+00  0.000000e+00  0.000000e+00  0.000000e+00  0.000000e+00  0.000000e+00  0.000000e+00
   Strain 206  4  4  0.000000e+00  0.000000e+00  0.000000e+00  0.000000e+00  0.000000e+00  0.000000e+00  
   Stress 207  1  4  0.000000e+00  0.000000e+00  0.000000e+00  0.000000e+00  0.000000e+00  0.000000e+00  0.000000e+00
   Strain 207  1  4  0.000000e+00  0.000000e+00  0.000000e+00  0.000000e+00  0.000000e+00  0.000000e+00  
   Stress 207  2  4  0.000000e+00  0.000000e+00  0.000000e+00  0.000000e+00  0.000000e+00  0.000000e+00  0.000000e+00
   Strain 207  2  4  0.000000e+00  0.000000e+00  0.000000e+00  0.000000e+00  0.000000e+00  0.000000e+00  
   Stress 207  3  4  0.000000e+00  0.000000e+00  0.000000e+00  0.000000e+00  0.000000e+00  0.000000e+00  0.000000e+00
   Strain 207  3  4  0.000000e+00  0.000000e+00  0.000000e+00  0.000000e+00  0.000000e+00  0.000000e+00  
   Stress 207  4  4  0.000000e+00  0.000000e+00  0.000000e+00  0.000000e+00  0.000000e+00  0.000000e+00  0.000000e+00
   Strain 207  4  4  0.000000e+00  0.000000e+00  0.000000e+00  0.000000e+00  0.000000e+00  0.000000e+00  
   Stress 208  1  4  0.000000e+00  0.000000e+00  0.000000e+00  0.000000e+00  0.000000e+00  0.000000e+00  0.000000e+00
   Strain 208  1  4  0.000000e+00  0.000000e+00  0.000000e+00  0.000000e+00  0.000000e+00  0.000000e+00  
   Stress 208  2  4  0.000000e+00  0.000000e+00  0.000000e+00  0.000000e+00  0.000000e+00  0.000000e+00  0.000000e+00
   Strain 208  2  4  0.000000e+00  0.000000e+00  0.000000e+00  0.000000e+00  0.000000e+00  0.000000e+00  
   Stress 208  3  4  0.000000e+00  0.000000e+00  0.000000e+00  0.000000e+00  0.000000e+00  0.000000e+00  0.000000e+00
   Strain 208  3  4  0.000000e+00  0.000000e+00  0.000000e+00  0.000000e+00  0.000000e+00  0.000000e+00  
   Stress 208  4  4  0.000000e+00  0.000000e+00  0.000000e+00  0.000000e+00  0.000000e+00  0.000000e+00  0.000000e+00
   Strain 208  4  4  0.000000e+00  0.000000e+00  0.000000e+00  0.000000e+00  0.000000e+00  0.000000e+00  
   Stress 209  1  4  0.000000e+00  0.000000e+00  0.000000e+00  0.000000e+00  0.000000e+00  0.000000e+00  0.000000e+00
   Strain 209  1  4  0.000000e+00  0.000000e+00  0.000000e+00  0.000000e+00  0.000000e+00  0.000000e+00  
   Stress 209  2  4  0.000000e+00  0.000000e+00  0.000000e+00  0.000000e+00  0.000000e+00  0.000000e+00  0.000000e+00
   Strain 209  2  4  0.000000e+00  0.000000e+00  0.000000e+00  0.000000e+00  0.000000e+00  0.000000e+00  
   Stress 209  3  4  0.000000e+00  0.000000e+00  0.000000e+00  0.000000e+00  0.000000e+00  0.000000e+00  0.000000e+00
   Strain 209  3  4  0.000000e+00  0.000000e+00  0.000000e+00  0.000000e+00  0.000000e+00  0.000000e+00  
   Stress 209  4  4  0.000000e+00  0.000000e+00  0.000000e+00  0.000000e+00  0.000000e+00  0.000000e+00  0.000000e+00
   Strain 209  4  4  0.000000e+00  0.000000e+00  0.000000e+00  0.000000e+00  0.000000e+00  0.000000e+00  
   Stress 210  1  4  0.000000e+00  0.000000e+00  0.000000e+00  0.000000e+00  0.000000e+00  0.000000e+00  0.000000e+00
   Strain 210  1  4  0.000000e+00  0.000000e+00  0.000000e+00  0.000000e+00  0.000000e+00  0.000000e+00  
   Stress 210  2  4  0.000000e+00  0.000000e+00  0.000000e+00  0.000000e+00  0.000000e+00  0.000000e+00  0.000000e+00
   Strain 210  2  4  0.000000e+00  0.000000e+00  0.000000e+00  0.000000e+00  0.000000e+00  0.000000e+00  
   Stress 210  3  4  0.000000e+00  0.000000e+00  0.000000e+00  0.000000e+00  0.000000e+00  0.000000e+00  0.000000e+00
   Strain 210  3  4  0.000000e+00  0.000000e+00  0.000000e+00  0.000000e+00  0.000000e+00  0.000000e+00  
   Stress 210  4  4  0.000000e+00  0.000000e+00  0.000000e+00  0.000000e+00  0.000000e+00  0.000000e+00  0.000000e+00
   Strain 210  4  4  0.000000e+00  0.000000e+00  0.000000e+00  0.000000e+00  0.000000e+00  0.000000e+00  
   Stress 211  1  4  0.000000e+00  0.000000e+00  0.000000e+00  0.000000e+00  0.000000e+00  0.000000e+00  0.000000e+00
   Strain 211  1  4  0.000000e+00  0.000000e+00  0.000000e+00  0.000000e+00  0.000000e+00  0.000000e+00  
   Stress 211  2  4  0.000000e+00  0.000000e+00  0.000000e+00  0.000000e+00  0.000000e+00  0.000000e+00  0.000000e+00
   Strain 211  2  4  0.000000e+00  0.000000e+00  0.000000e+00  0.000000e+00  0.000000e+00  0.000000e+00  
   Stress 211  3  4  0.000000e+00  0.000000e+00  0.000000e+00  0.000000e+00  0.000000e+00  0.000000e+00  0.000000e+00
   Strain 211  3  4  0.000000e+00  0.000000e+00  0.000000e+00  0.000000e+00  0.000000e+00  0.000000e+00  
   Stress 211  4  4  0.000000e+00  0.000000e+00  0.000000e+00  0.000000e+00  0.000000e+00  0.000000e+00  0.000000e+00
   Strain 211  4  4  0.000000e+00  0.000000e+00  0.000000e+00  0.000000e+00  0.000000e+00  0.000000e+00  
   Stress 212  1  4  0.000000e+00  0.000000e+00  0.000000e+00  0.000000e+00  0.000000e+00  0.000000e+00  0.000000e+00
   Strain 212  1  4  0.000000e+00  0.000000e+00  0.000000e+00  0.000000e+00  0.000000e+00  0.000000e+00  
   Stress 212  2  4  0.000000e+00  0.000000e+00  0.000000e+00  0.000000e+00  0.000000e+00  0.000000e+00  0.000000e+00
   Strain 212  2  4  0.000000e+00  0.000000e+00  0.000000e+00  0.000000e+00  0.000000e+00  0.000000e+00  
   Stress 212  3  4  0.000000e+00  0.000000e+00  0.000000e+00  0.000000e+00  0.000000e+00  0.000000e+00  0.000000e+00
   Strain 212  3  4  0.000000e+00  0.000000e+00  0.000000e+00  0.000000e+00  0.000000e+00  0.000000e+00  
   Stress 212  4  4  0.000000e+00  0.000000e+00  0.000000e+00  0.000000e+00  0.000000e+00  0.000000e+00  0.000000e+00
   Strain 212  4  4  0.000000e+00  0.000000e+00  0.000000e+00  0.000000e+00  0.000000e+00  0.000000e+00  
   Stress 213  1  4  0.000000e+00  0.000000e+00  0.000000e+00  0.000000e+00  0.000000e+00  0.000000e+00  0.000000e+00
   Strain 213  1  4  0.000000e+00  0.000000e+00  0.000000e+00  0.000000e+00  0.000000e+00  0.000000e+00  
   Stress 213  2  4  0.000000e+00  0.000000e+00  0.000000e+00  0.000000e+00  0.000000e+00  0.000000e+00  0.000000e+00
   Strain 213  2  4  0.000000e+00  0.000000e+00  0.000000e+00  0.000000e+00  0.000000e+00  0.000000e+00  
   Stress 213  3  4  0.000000e+00  0.000000e+00  0.000000e+00  0.000000e+00  0.000000e+00  0.000000e+00  0.000000e+00
   Strain 213  3  4  0.000000e+00  0.000000e+00  0.000000e+00  0.000000e+00  0.000000e+00  0.000000e+00  
   Stress 213  4  4  0.000000e+00  0.000000e+00  0.000000e+00  0.000000e+00  0.000000e+00  0.000000e+00  0.000000e+00
   Strain 213  4  4  0.000000e+00  0.000000e+00  0.000000e+00  0.000000e+00  0.000000e+00  0.000000e+00  
   Stress 214  1  4  0.000000e+00  0.000000e+00  0.000000e+00  0.000000e+00  0.000000e+00  0.000000e+00  0.000000e+00
   Strain 214  1  4  0.000000e+00  0.000000e+00  0.000000e+00  0.000000e+00  0.000000e+00  0.000000e+00  
   Stress 214  2  4  0.000000e+00  0.000000e+00  0.000000e+00  0.000000e+00  0.000000e+00  0.000000e+00  0.000000e+00
   Strain 214  2  4  0.000000e+00  0.000000e+00  0.000000e+00  0.000000e+00  0.000000e+00  0.000000e+00  
   Stress 214  3  4  0.000000e+00  0.000000e+00  0.000000e+00  0.000000e+00  0.000000e+00  0.000000e+00  0.000000e+00
   Strain 214  3  4  0.000000e+00  0.000000e+00  0.000000e+00  0.000000e+00  0.000000e+00  0.000000e+00  
   Stress 214  4  4  0.000000e+00  0.000000e+00  0.000000e+00  0.000000e+00  0.000000e+00  0.000000e+00  0.000000e+00
   Strain 214  4  4  0.000000e+00  0.000000e+00  0.000000e+00  0.000000e+00  0.000000e+00  0.000000e+00  
   Stress 215  1  4  0.000000e+00  0.000000e+00  0.000000e+00  0.000000e+00  0.000000e+00  0.000000e+00  0.000000e+00
   Strain 215  1  4  0.000000e+00  0.000000e+00  0.000000e+00  0.000000e+00  0.000000e+00  0.000000e+00  
   Stress 215  2  4  0.000000e+00  0.000000e+00  0.000000e+00  0.000000e+00  0.000000e+00  0.000000e+00  0.000000e+00
   Strain 215  2  4  0.000000e+00  0.000000e+00  0.000000e+00  0.000000e+00  0.000000e+00  0.000000e+00  
   Stress 215  3  4  0.000000e+00  0.000000e+00  0.000000e+00  0.000000e+00  0.000000e+00  0.000000e+00  0.000000e+00
   Strain 215  3  4  0.000000e+00  0.000000e+00  0.000000e+00  0.000000e+00  0.000000e+00  0.000000e+00  
   Stress 215  4  4  0.000000e+00  0.000000e+00  0.000000e+00  0.000000e+00  0.000000e+00  0.000000e+00  0.000000e+00
   Strain 215  4  4  0.000000e+00  0.000000e+00  0.000000e+00  0.000000e+00  0.000000e+00  0.000000e+00  
   Stress 216  1  4  0.000000e+00  0.000000e+00  0.000000e+00  0.000000e+00  0.000000e+00  0.000000e+00  0.000000e+00
   Strain 216  1  4  0.000000e+00  0.000000e+00  0.000000e+00  0.000000e+00  0.000000e+00  0.000000e+00  
   Stress 216  2  4  0.000000e+00  0.000000e+00  0.000000e+00  0.000000e+00  0.000000e+00  0.000000e+00  0.000000e+00
   Strain 216  2  4  0.000000e+00  0.000000e+00  0.000000e+00  0.000000e+00  0.000000e+00  0.000000e+00  
   Stress 216  3  4  0.000000e+00  0.000000e+00  0.000000e+00  0.000000e+00  0.000000e+00  0.000000e+00  0.000000e+00
   Strain 216  3  4  0.000000e+00  0.000000e+00  0.000000e+00  0.000000e+00  0.000000e+00  0.000000e+00  
   Stress 216  4  4  0.000000e+00  0.000000e+00  0.000000e+00  0.000000e+00  0.000000e+00  0.000000e+00  0.000000e+00
   Strain 216  4  4  0.000000e+00  0.000000e+00  0.000000e+00  0.000000e+00  0.000000e+00  0.000000e+00  
   Stress 217  1  4  0.000000e+00  0.000000e+00  0.000000e+00  0.000000e+00  0.000000e+00  0.000000e+00  0.000000e+00
   Strain 217  1  4  0.000000e+00  0.000000e+00  0.000000e+00  0.000000e+00  0.000000e+00  0.000000e+00  
   Stress 217  2  4  0.000000e+00  0.000000e+00  0.000000e+00  0.000000e+00  0.000000e+00  0.000000e+00  0.000000e+00
   Strain 217  2  4  0.000000e+00  0.000000e+00  0.000000e+00  0.000000e+00  0.000000e+00  0.000000e+00  
   Stress 217  3  4  0.000000e+00  0.000000e+00  0.000000e+00  0.000000e+00  0.000000e+00  0.000000e+00  0.000000e+00
   Strain 217  3  4  0.000000e+00  0.000000e+00  0.000000e+00  0.000000e+00  0.000000e+00  0.000000e+00  
   Stress 217  4  4  0.000000e+00  0.000000e+00  0.000000e+00  0.000000e+00  0.000000e+00  0.000000e+00  0.000000e+00
   Strain 217  4  4  0.000000e+00  0.000000e+00  0.000000e+00  0.000000e+00  0.000000e+00  0.000000e+00  
   Stress 218  1  4  0.000000e+00  0.000000e+00  0.000000e+00  0.000000e+00  0.000000e+00  0.000000e+00  0.000000e+00
   Strain 218  1  4  0.000000e+00  0.000000e+00  0.000000e+00  0.000000e+00  0.000000e+00  0.000000e+00  
   Stress 218  2  4  0.000000e+00  0.000000e+00  0.000000e+00  0.000000e+00  0.000000e+00  0.000000e+00  0.000000e+00
   Strain 218  2  4  0.000000e+00  0.000000e+00  0.000000e+00  0.000000e+00  0.000000e+00  0.000000e+00  
   Stress 218  3  4  0.000000e+00  0.000000e+00  0.000000e+00  0.000000e+00  0.000000e+00  0.000000e+00  0.000000e+00
   Strain 218  3  4  0.000000e+00  0.000000e+00  0.000000e+00  0.000000e+00  0.000000e+00  0.000000e+00  
   Stress 218  4  4  0.000000e+00  0.000000e+00  0.000000e+00  0.000000e+00  0.000000e+00  0.000000e+00  0.000000e+00
   Strain 218  4  4  0.000000e+00  0.000000e+00  0.000000e+00  0.000000e+00  0.000000e+00  0.000000e+00  
   Stress 219  1  4  0.000000e+00  0.000000e+00  0.000000e+00  0.000000e+00  0.000000e+00  0.000000e+00  0.000000e+00
   Strain 219  1  4  0.000000e+00  0.000000e+00  0.000000e+00  0.000000e+00  0.000000e+00  0.000000e+00  
   Stress 219  2  4  0.000000e+00  0.000000e+00  0.000000e+00  0.000000e+00  0.000000e+00  0.000000e+00  0.000000e+00
   Strain 219  2  4  0.000000e+00  0.000000e+00  0.000000e+00  0.000000e+00  0.000000e+00  0.000000e+00  
   Stress 219  3  4  0.000000e+00  0.000000e+00  0.000000e+00  0.000000e+00  0.000000e+00  0.000000e+00  0.000000e+00
   Strain 219  3  4  0.000000e+00  0.000000e+00  0.000000e+00  0.000000e+00  0.000000e+00  0.000000e+00  
   Stress 219  4  4  0.000000e+00  0.000000e+00  0.000000e+00  0.000000e+00  0.000000e+00  0.000000e+00  0.000000e+00
   Strain 219  4  4  0.000000e+00  0.000000e+00  0.000000e+00  0.000000e+00  0.000000e+00  0.000000e+00  
   Stress 220  1  4  0.000000e+00  0.000000e+00  0.000000e+00  0.000000e+00  0.000000e+00  0.000000e+00  0.000000e+00
   Strain 220  1  4  0.000000e+00  0.000000e+00  0.000000e+00  0.000000e+00  0.000000e+00  0.000000e+00  
   Stress 220  2  4  0.000000e+00  0.000000e+00  0.000000e+00  0.000000e+00  0.000000e+00  0.000000e+00  0.000000e+00
   Strain 220  2  4  0.000000e+00  0.000000e+00  0.000000e+00  0.000000e+00  0.000000e+00  0.000000e+00  
   Stress 220  3  4  0.000000e+00  0.000000e+00  0.000000e+00  0.000000e+00  0.000000e+00  0.000000e+00  0.000000e+00
   Strain 220  3  4  0.000000e+00  0.000000e+00  0.000000e+00  0.000000e+00  0.000000e+00  0.000000e+00  
   Stress 220  4  4  0.000000e+00  0.000000e+00  0.000000e+00  0.000000e+00  0.000000e+00  0.000000e+00  0.000000e+00
   Strain 220  4  4  0.000000e+00  0.000000e+00  0.000000e+00  0.000000e+00  0.000000e+00  0.000000e+00  
   Stress 221  1  4  0.000000e+00  0.000000e+00  0.000000e+00  0.000000e+00  0.000000e+00  0.000000e+00  0.000000e+00
   Strain 221  1  4  0.000000e+00  0.000000e+00  0.000000e+00  0.000000e+00  0.000000e+00  0.000000e+00  
   Stress 221  2  4  0.000000e+00  0.000000e+00  0.000000e+00  0.000000e+00  0.000000e+00  0.000000e+00  0.000000e+00
   Strain 221  2  4  0.000000e+00  0.000000e+00  0.000000e+00  0.000000e+00  0.000000e+00  0.000000e+00  
   Stress 221  3  4  0.000000e+00  0.000000e+00  0.000000e+00  0.000000e+00  0.000000e+00  0.000000e+00  0.000000e+00
   Strain 221  3  4  0.000000e+00  0.000000e+00  0.000000e+00  0.000000e+00  0.000000e+00  0.000000e+00  
   Stress 221  4  4  0.000000e+00  0.000000e+00  0.000000e+00  0.000000e+00  0.000000e+00  0.000000e+00  0.000000e+00
   Strain 221  4  4  0.000000e+00  0.000000e+00  0.000000e+00  0.000000e+00  0.000000e+00  0.000000e+00  
   Stress 222  1  4  0.000000e+00  0.000000e+00  0.000000e+00  0.000000e+00  0.000000e+00  0.000000e+00  0.000000e+00
   Strain 222  1  4  0.000000e+00  0.000000e+00  0.000000e+00  0.000000e+00  0.000000e+00  0.000000e+00  
   Stress 222  2  4  0.000000e+00  0.000000e+00  0.000000e+00  0.000000e+00  0.000000e+00  0.000000e+00  0.000000e+00
   Strain 222  2  4  0.000000e+00  0.000000e+00  0.000000e+00  0.000000e+00  0.000000e+00  0.000000e+00  
   Stress 222  3  4  0.000000e+00  0.000000e+00  0.000000e+00  0.000000e+00  0.000000e+00  0.000000e+00  0.000000e+00
   Strain 222  3  4  0.000000e+00  0.000000e+00  0.000000e+00  0.000000e+00  0.000000e+00  0.000000e+00  
   Stress 222  4  4  0.000000e+00  0.000000e+00  0.000000e+00  0.000000e+00  0.000000e+00  0.000000e+00  0.000000e+00
   Strain 222  4  4  0.000000e+00  0.000000e+00  0.000000e+00  0.000000e+00  0.000000e+00  0.000000e+00  
   Stress 223  1  4  0.000000e+00  0.000000e+00  0.000000e+00  0.000000e+00  0.000000e+00  0.000000e+00  0.000000e+00
   Strain 223  1  4  0.000000e+00  0.000000e+00  0.000000e+00  0.000000e+00  0.000000e+00  0.000000e+00  
   Stress 223  2  4  0.000000e+00  0.000000e+00  0.000000e+00  0.000000e+00  0.000000e+00  0.000000e+00  0.000000e+00
   Strain 223  2  4  0.000000e+00  0.000000e+00  0.000000e+00  0.000000e+00  0.000000e+00  0.000000e+00  
   Stress 223  3  4  0.000000e+00  0.000000e+00  0.000000e+00  0.000000e+00  0.000000e+00  0.000000e+00  0.000000e+00
   Strain 223  3  4  0.000000e+00  0.000000e+00  0.000000e+00  0.000000e+00  0.000000e+00  0.000000e+00  
   Stress 223  4  4  0.000000e+00  0.000000e+00  0.000000e+00  0.000000e+00  0.000000e+00  0.000000e+00  0.000000e+00
   Strain 223  4  4  0.000000e+00  0.000000e+00  0.000000e+00  0.000000e+00  0.000000e+00  0.000000e+00  
   Stress 224  1  4  0.000000e+00  0.000000e+00  0.000000e+00  0.000000e+00  0.000000e+00  0.000000e+00  0.000000e+00
   Strain 224  1  4  0.000000e+00  0.000000e+00  0.000000e+00  0.000000e+00  0.000000e+00  0.000000e+00  
   Stress 224  2  4  0.000000e+00  0.000000e+00  0.000000e+00  0.000000e+00  0.000000e+00  0.000000e+00  0.000000e+00
   Strain 224  2  4  0.000000e+00  0.000000e+00  0.000000e+00  0.000000e+00  0.000000e+00  0.000000e+00  
   Stress 224  3  4  0.000000e+00  0.000000e+00  0.000000e+00  0.000000e+00  0.000000e+00  0.000000e+00  0.000000e+00
   Strain 224  3  4  0.000000e+00  0.000000e+00  0.000000e+00  0.000000e+00  0.000000e+00  0.000000e+00  
   Stress 224  4  4  0.000000e+00  0.000000e+00  0.000000e+00  0.000000e+00  0.000000e+00  0.000000e+00  0.000000e+00
   Strain 224  4  4  0.000000e+00  0.000000e+00  0.000000e+00  0.000000e+00  0.000000e+00  0.000000e+00  
   Stress 225  1  4  0.000000e+00  0.000000e+00  0.000000e+00  0.000000e+00  0.000000e+00  0.000000e+00  0.000000e+00
   Strain 225  1  4  0.000000e+00  0.000000e+00  0.000000e+00  0.000000e+00  0.000000e+00  0.000000e+00  
   Stress 225  2  4  0.000000e+00  0.000000e+00  0.000000e+00  0.000000e+00  0.000000e+00  0.000000e+00  0.000000e+00
   Strain 225  2  4  0.000000e+00  0.000000e+00  0.000000e+00  0.000000e+00  0.000000e+00  0.000000e+00  
   Stress 225  3  4  0.000000e+00  0.000000e+00  0.000000e+00  0.000000e+00  0.000000e+00  0.000000e+00  0.000000e+00
   Strain 225  3  4  0.000000e+00  0.000000e+00  0.000000e+00  0.000000e+00  0.000000e+00  0.000000e+00  
   Stress 225  4  4  0.000000e+00  0.000000e+00  0.000000e+00  0.000000e+00  0.000000e+00  0.000000e+00  0.000000e+00
   Strain 225  4  4  0.000000e+00  0.000000e+00  0.000000e+00  0.000000e+00  0.000000e+00  0.000000e+00  
   Stress 226  1  4  0.000000e+00  0.000000e+00  0.000000e+00  0.000000e+00  0.000000e+00  0.000000e+00  0.000000e+00
   Strain 226  1  4  0.000000e+00  0.000000e+00  0.000000e+00  0.000000e+00  0.000000e+00  0.000000e+00  
   Stress 226  2  4  0.000000e+00  0.000000e+00  0.000000e+00  0.000000e+00  0.000000e+00  0.000000e+00  0.000000e+00
   Strain 226  2  4  0.000000e+00  0.000000e+00  0.000000e+00  0.000000e+00  0.000000e+00  0.000000e+00  
   Stress 226  3  4  0.000000e+00  0.000000e+00  0.000000e+00  0.000000e+00  0.000000e+00  0.000000e+00  0.000000e+00
   Strain 226  3  4  0.000000e+00  0.000000e+00  0.000000e+00  0.000000e+00  0.000000e+00  0.000000e+00  
   Stress 226  4  4  0.000000e+00  0.000000e+00  0.000000e+00  0.000000e+00  0.000000e+00  0.000000e+00  0.000000e+00
   Strain 226  4  4  0.000000e+00  0.000000e+00  0.000000e+00  0.000000e+00  0.000000e+00  0.000000e+00  
   Stress 227  1  4  0.000000e+00  0.000000e+00  0.000000e+00  0.000000e+00  0.000000e+00  0.000000e+00  0.000000e+00
   Strain 227  1  4  0.000000e+00  0.000000e+00  0.000000e+00  0.000000e+00  0.000000e+00  0.000000e+00  
   Stress 227  2  4  0.000000e+00  0.000000e+00  0.000000e+00  0.000000e+00  0.000000e+00  0.000000e+00  0.000000e+00
   Strain 227  2  4  0.000000e+00  0.000000e+00  0.000000e+00  0.000000e+00  0.000000e+00  0.000000e+00  
   Stress 227  3  4  0.000000e+00  0.000000e+00  0.000000e+00  0.000000e+00  0.000000e+00  0.000000e+00  0.000000e+00
   Strain 227  3  4  0.000000e+00  0.000000e+00  0.000000e+00  0.000000e+00  0.000000e+00  0.000000e+00  
   Stress 227  4  4  0.000000e+00  0.000000e+00  0.000000e+00  0.000000e+00  0.000000e+00  0.000000e+00  0.000000e+00
   Strain 227  4  4  0.000000e+00  0.000000e+00  0.000000e+00  0.000000e+00  0.000000e+00  0.000000e+00  
   Stress 228  1  4  0.000000e+00  0.000000e+00  0.000000e+00  0.000000e+00  0.000000e+00  0.000000e+00  0.000000e+00
   Strain 228  1  4  0.000000e+00  0.000000e+00  0.000000e+00  0.000000e+00  0.000000e+00  0.000000e+00  
   Stress 228  2  4  0.000000e+00  0.000000e+00  0.000000e+00  0.000000e+00  0.000000e+00  0.000000e+00  0.000000e+00
   Strain 228  2  4  0.000000e+00  0.000000e+00  0.000000e+00  0.000000e+00  0.000000e+00  0.000000e+00  
   Stress 228  3  4  0.000000e+00  0.000000e+00  0.000000e+00  0.000000e+00  0.000000e+00  0.000000e+00  0.000000e+00
   Strain 228  3  4  0.000000e+00  0.000000e+00  0.000000e+00  0.000000e+00  0.000000e+00  0.000000e+00  
   Stress 228  4  4  0.000000e+00  0.000000e+00  0.000000e+00  0.000000e+00  0.000000e+00  0.000000e+00  0.000000e+00
   Strain 228  4  4  0.000000e+00  0.000000e+00  0.000000e+00  0.000000e+00  0.000000e+00  0.000000e+00  
   Stress 229  1  4  0.000000e+00  0.000000e+00  0.000000e+00  0.000000e+00  0.000000e+00  0.000000e+00  0.000000e+00
   Strain 229  1  4  0.000000e+00  0.000000e+00  0.000000e+00  0.000000e+00  0.000000e+00  0.000000e+00  
   Stress 229  2  4  0.000000e+00  0.000000e+00  0.000000e+00  0.000000e+00  0.000000e+00  0.000000e+00  0.000000e+00
   Strain 229  2  4  0.000000e+00  0.000000e+00  0.000000e+00  0.000000e+00  0.000000e+00  0.000000e+00  
   Stress 229  3  4  0.000000e+00  0.000000e+00  0.000000e+00  0.000000e+00  0.000000e+00  0.000000e+00  0.000000e+00
   Strain 229  3  4  0.000000e+00  0.000000e+00  0.000000e+00  0.000000e+00  0.000000e+00  0.000000e+00  
   Stress 229  4  4  0.000000e+00  0.000000e+00  0.000000e+00  0.000000e+00  0.000000e+00  0.000000e+00  0.000000e+00
   Strain 229  4  4  0.000000e+00  0.000000e+00  0.000000e+00  0.000000e+00  0.000000e+00  0.000000e+00  
   Stress 230  1  4  0.000000e+00  0.000000e+00  0.000000e+00  0.000000e+00  0.000000e+00  0.000000e+00  0.000000e+00
   Strain 230  1  4  0.000000e+00  0.000000e+00  0.000000e+00  0.000000e+00  0.000000e+00  0.000000e+00  
   Stress 230  2  4  0.000000e+00  0.000000e+00  0.000000e+00  0.000000e+00  0.000000e+00  0.000000e+00  0.000000e+00
   Strain 230  2  4  0.000000e+00  0.000000e+00  0.000000e+00  0.000000e+00  0.000000e+00  0.000000e+00  
   Stress 230  3  4  0.000000e+00  0.000000e+00  0.000000e+00  0.000000e+00  0.000000e+00  0.000000e+00  0.000000e+00
   Strain 230  3  4  0.000000e+00  0.000000e+00  0.000000e+00  0.000000e+00  0.000000e+00  0.000000e+00  
   Stress 230  4  4  0.000000e+00  0.000000e+00  0.000000e+00  0.000000e+00  0.000000e+00  0.000000e+00  0.000000e+00
   Strain 230  4  4  0.000000e+00  0.000000e+00  0.000000e+00  0.000000e+00  0.000000e+00  0.000000e+00  
   Stress 231  1  4  0.000000e+00  0.000000e+00  0.000000e+00  0.000000e+00  0.000000e+00  0.000000e+00  0.000000e+00
   Strain 231  1  4  0.000000e+00  0.000000e+00  0.000000e+00  0.000000e+00  0.000000e+00  0.000000e+00  
   Stress 231  2  4  0.000000e+00  0.000000e+00  0.000000e+00  0.000000e+00  0.000000e+00  0.000000e+00  0.000000e+00
   Strain 231  2  4  0.000000e+00  0.000000e+00  0.000000e+00  0.000000e+00  0.000000e+00  0.000000e+00  
   Stress 231  3  4  0.000000e+00  0.000000e+00  0.000000e+00  0.000000e+00  0.000000e+00  0.000000e+00  0.000000e+00
   Strain 231  3  4  0.000000e+00  0.000000e+00  0.000000e+00  0.000000e+00  0.000000e+00  0.000000e+00  
   Stress 231  4  4  0.000000e+00  0.000000e+00  0.000000e+00  0.000000e+00  0.000000e+00  0.000000e+00  0.000000e+00
   Strain 231  4  4  0.000000e+00  0.000000e+00  0.000000e+00  0.000000e+00  0.000000e+00  0.000000e+00  
   Stress 232  1  4  0.000000e+00  0.000000e+00  0.000000e+00  0.000000e+00  0.000000e+00  0.000000e+00  0.000000e+00
   Strain 232  1  4  0.000000e+00  0.000000e+00  0.000000e+00  0.000000e+00  0.000000e+00  0.000000e+00  
   Stress 232  2  4  0.000000e+00  0.000000e+00  0.000000e+00  0.000000e+00  0.000000e+00  0.000000e+00  0.000000e+00
   Strain 232  2  4  0.000000e+00  0.000000e+00  0.000000e+00  0.000000e+00  0.000000e+00  0.000000e+00  
   Stress 232  3  4  0.000000e+00  0.000000e+00  0.000000e+00  0.000000e+00  0.000000e+00  0.000000e+00  0.000000e+00
   Strain 232  3  4  0.000000e+00  0.000000e+00  0.000000e+00  0.000000e+00  0.000000e+00  0.000000e+00  
   Stress 232  4  4  0.000000e+00  0.000000e+00  0.000000e+00  0.000000e+00  0.000000e+00  0.000000e+00  0.000000e+00
   Strain 232  4  4  0.000000e+00  0.000000e+00  0.000000e+00  0.000000e+00  0.000000e+00  0.000000e+00  
   Stress 233  1  4  0.000000e+00  0.000000e+00  0.000000e+00  0.000000e+00  0.000000e+00  0.000000e+00  0.000000e+00
   Strain 233  1  4  0.000000e+00  0.000000e+00  0.000000e+00  0.000000e+00  0.000000e+00  0.000000e+00  
   Stress 233  2  4  0.000000e+00  0.000000e+00  0.000000e+00  0.000000e+00  0.000000e+00  0.000000e+00  0.000000e+00
   Strain 233  2  4  0.000000e+00  0.000000e+00  0.000000e+00  0.000000e+00  0.000000e+00  0.000000e+00  
   Stress 233  3  4  0.000000e+00  0.000000e+00  0.000000e+00  0.000000e+00  0.000000e+00  0.000000e+00  0.000000e+00
   Strain 233  3  4  0.000000e+00  0.000000e+00  0.000000e+00  0.000000e+00  0.000000e+00  0.000000e+00  
   Stress 233  4  4  0.000000e+00  0.000000e+00  0.000000e+00  0.000000e+00  0.000000e+00  0.000000e+00  0.000000e+00
   Strain 233  4  4  0.000000e+00  0.000000e+00  0.000000e+00  0.000000e+00  0.000000e+00  0.000000e+00  
   Stress 234  1  4  0.000000e+00  0.000000e+00  0.000000e+00  0.000000e+00  0.000000e+00  0.000000e+00  0.000000e+00
   Strain 234  1  4  0.000000e+00  0.000000e+00  0.000000e+00  0.000000e+00  0.000000e+00  0.000000e+00  
   Stress 234  2  4  0.000000e+00  0.000000e+00  0.000000e+00  0.000000e+00  0.000000e+00  0.000000e+00  0.000000e+00
   Strain 234  2  4  0.000000e+00  0.000000e+00  0.000000e+00  0.000000e+00  0.000000e+00  0.000000e+00  
   Stress 234  3  4  0.000000e+00  0.000000e+00  0.000000e+00  0.000000e+00  0.000000e+00  0.000000e+00  0.000000e+00
   Strain 234  3  4  0.000000e+00  0.000000e+00  0.000000e+00  0.000000e+00  0.000000e+00  0.000000e+00  
   Stress 234  4  4  0.000000e+00  0.000000e+00  0.000000e+00  0.000000e+00  0.000000e+00  0.000000e+00  0.000000e+00
   Strain 234  4  4  0.000000e+00  0.000000e+00  0.000000e+00  0.000000e+00  0.000000e+00  0.000000e+00  
   Stress 235  1  4  0.000000e+00  0.000000e+00  0.000000e+00  0.000000e+00  0.000000e+00  0.000000e+00  0.000000e+00
   Strain 235  1  4  0.000000e+00  0.000000e+00  0.000000e+00  0.000000e+00  0.000000e+00  0.000000e+00  
   Stress 235  2  4  0.000000e+00  0.000000e+00  0.000000e+00  0.000000e+00  0.000000e+00  0.000000e+00  0.000000e+00
   Strain 235  2  4  0.000000e+00  0.000000e+00  0.000000e+00  0.000000e+00  0.000000e+00  0.000000e+00  
   Stress 235  3  4  0.000000e+00  0.000000e+00  0.000000e+00  0.000000e+00  0.000000e+00  0.000000e+00  0.000000e+00
   Strain 235  3  4  0.000000e+00  0.000000e+00  0.000000e+00  0.000000e+00  0.000000e+00  0.000000e+00  
   Stress 235  4  4  0.000000e+00  0.000000e+00  0.000000e+00  0.000000e+00  0.000000e+00  0.000000e+00  0.000000e+00
   Strain 235  4  4  0.000000e+00  0.000000e+00  0.000000e+00  0.000000e+00  0.000000e+00  0.000000e+00  
   Stress 236  1  4  0.000000e+00  0.000000e+00  0.000000e+00  0.000000e+00  0.000000e+00  0.000000e+00  0.000000e+00
   Strain 236  1  4  0.000000e+00  0.000000e+00  0.000000e+00  0.000000e+00  0.000000e+00  0.000000e+00  
   Stress 236  2  4  0.000000e+00  0.000000e+00  0.000000e+00  0.000000e+00  0.000000e+00  0.000000e+00  0.000000e+00
   Strain 236  2  4  0.000000e+00  0.000000e+00  0.000000e+00  0.000000e+00  0.000000e+00  0.000000e+00  
   Stress 236  3  4  0.000000e+00  0.000000e+00  0.000000e+00  0.000000e+00  0.000000e+00  0.000000e+00  0.000000e+00
   Strain 236  3  4  0.000000e+00  0.000000e+00  0.000000e+00  0.000000e+00  0.000000e+00  0.000000e+00  
   Stress 236  4  4  0.000000e+00  0.000000e+00  0.000000e+00  0.000000e+00  0.000000e+00  0.000000e+00  0.000000e+00
   Strain 236  4  4  0.000000e+00  0.000000e+00  0.000000e+00  0.000000e+00  0.000000e+00  0.000000e+00  
   Stress 237  1  4  0.000000e+00  0.000000e+00  0.000000e+00  0.000000e+00  0.000000e+00  0.000000e+00  0.000000e+00
   Strain 237  1  4  0.000000e+00  0.000000e+00  0.000000e+00  0.000000e+00  0.000000e+00  0.000000e+00  
   Stress 237  2  4  0.000000e+00  0.000000e+00  0.000000e+00  0.000000e+00  0.000000e+00  0.000000e+00  0.000000e+00
   Strain 237  2  4  0.000000e+00  0.000000e+00  0.000000e+00  0.000000e+00  0.000000e+00  0.000000e+00  
   Stress 237  3  4  0.000000e+00  0.000000e+00  0.000000e+00  0.000000e+00  0.000000e+00  0.000000e+00  0.000000e+00
   Strain 237  3  4  0.000000e+00  0.000000e+00  0.000000e+00  0.000000e+00  0.000000e+00  0.000000e+00  
   Stress 237  4  4  0.000000e+00  0.000000e+00  0.000000e+00  0.000000e+00  0.000000e+00  0.000000e+00  0.000000e+00
   Strain 237  4  4  0.000000e+00  0.000000e+00  0.000000e+00  0.000000e+00  0.000000e+00  0.000000e+00  
   Stress 238  1  4  0.000000e+00  0.000000e+00  0.000000e+00  0.000000e+00  0.000000e+00  0.000000e+00  0.000000e+00
   Strain 238  1  4  0.000000e+00  0.000000e+00  0.000000e+00  0.000000e+00  0.000000e+00  0.000000e+00  
   Stress 238  2  4  0.000000e+00  0.000000e+00  0.000000e+00  0.000000e+00  0.000000e+00  0.000000e+00  0.000000e+00
   Strain 238  2  4  0.000000e+00  0.000000e+00  0.000000e+00  0.000000e+00  0.000000e+00  0.000000e+00  
   Stress 238  3  4  0.000000e+00  0.000000e+00  0.000000e+00  0.000000e+00  0.000000e+00  0.000000e+00  0.000000e+00
   Strain 238  3  4  0.000000e+00  0.000000e+00  0.000000e+00  0.000000e+00  0.000000e+00  0.000000e+00  
   Stress 238  4  4  0.000000e+00  0.000000e+00  0.000000e+00  0.000000e+00  0.000000e+00  0.000000e+00  0.000000e+00
   Strain 238  4  4  0.000000e+00  0.000000e+00  0.000000e+00  0.000000e+00  0.000000e+00  0.000000e+00  
   Stress 239  1  4  0.000000e+00  0.000000e+00  0.000000e+00  0.000000e+00  0.000000e+00  0.000000e+00  0.000000e+00
   Strain 239  1  4  0.000000e+00  0.000000e+00  0.000000e+00  0.000000e+00  0.000000e+00  0.000000e+00  
   Stress 239  2  4  0.000000e+00  0.000000e+00  0.000000e+00  0.000000e+00  0.000000e+00  0.000000e+00  0.000000e+00
   Strain 239  2  4  0.000000e+00  0.000000e+00  0.000000e+00  0.000000e+00  0.000000e+00  0.000000e+00  
   Stress 239  3  4  0.000000e+00  0.000000e+00  0.000000e+00  0.000000e+00  0.000000e+00  0.000000e+00  0.000000e+00
   Strain 239  3  4  0.000000e+00  0.000000e+00  0.000000e+00  0.000000e+00  0.000000e+00  0.000000e+00  
   Stress 239  4  4  0.000000e+00  0.000000e+00  0.000000e+00  0.000000e+00  0.000000e+00  0.000000e+00  0.000000e+00
   Strain 239  4  4  0.000000e+00  0.000000e+00  0.000000e+00  0.000000e+00  0.000000e+00  0.000000e+00  
   Stress 240  1  4  0.000000e+00  0.000000e+00  0.000000e+00  0.000000e+00  0.000000e+00  0.000000e+00  0.000000e+00
   Strain 240  1  4  0.000000e+00  0.000000e+00  0.000000e+00  0.000000e+00  0.000000e+00  0.000000e+00  
   Stress 240  2  4  0.000000e+00  0.000000e+00  0.000000e+00  0.000000e+00  0.000000e+00  0.000000e+00  0.000000e+00
   Strain 240  2  4  0.000000e+00  0.000000e+00  0.000000e+00  0.000000e+00  0.000000e+00  0.000000e+00  
   Stress 240  3  4  0.000000e+00  0.000000e+00  0.000000e+00  0.000000e+00  0.000000e+00  0.000000e+00  0.000000e+00
   Strain 240  3  4  0.000000e+00  0.000000e+00  0.000000e+00  0.000000e+00  0.000000e+00  0.000000e+00  
   Stress 240  4  4  0.000000e+00  0.000000e+00  0.000000e+00  0.000000e+00  0.000000e+00  0.000000e+00  0.000000e+00
   Strain 240  4  4  0.000000e+00  0.000000e+00  0.000000e+00  0.000000e+00  0.000000e+00  0.000000e+00  
   Stress 241  1  4  0.000000e+00  0.000000e+00  0.000000e+00  0.000000e+00  0.000000e+00  0.000000e+00  0.000000e+00
   Strain 241  1  4  0.000000e+00  0.000000e+00  0.000000e+00  0.000000e+00  0.000000e+00  0.000000e+00  
   Stress 241  2  4  0.000000e+00  0.000000e+00  0.000000e+00  0.000000e+00  0.000000e+00  0.000000e+00  0.000000e+00
   Strain 241  2  4  0.000000e+00  0.000000e+00  0.000000e+00  0.000000e+00  0.000000e+00  0.000000e+00  
   Stress 241  3  4  0.000000e+00  0.000000e+00  0.000000e+00  0.000000e+00  0.000000e+00  0.000000e+00  0.000000e+00
   Strain 241  3  4  0.000000e+00  0.000000e+00  0.000000e+00  0.000000e+00  0.000000e+00  0.000000e+00  
   Stress 241  4  4  0.000000e+00  0.000000e+00  0.000000e+00  0.000000e+00  0.000000e+00  0.000000e+00  0.000000e+00
   Strain 241  4  4  0.000000e+00  0.000000e+00  0.000000e+00  0.000000e+00  0.000000e+00  0.000000e+00  
   Stress 242  1  4  0.000000e+00  0.000000e+00  0.000000e+00  0.000000e+00  0.000000e+00  0.000000e+00  0.000000e+00
   Strain 242  1  4  0.000000e+00  0.000000e+00  0.000000e+00  0.000000e+00  0.000000e+00  0.000000e+00  
   Stress 242  2  4  0.000000e+00  0.000000e+00  0.000000e+00  0.000000e+00  0.000000e+00  0.000000e+00  0.000000e+00
   Strain 242  2  4  0.000000e+00  0.000000e+00  0.000000e+00  0.000000e+00  0.000000e+00  0.000000e+00  
   Stress 242  3  4  0.000000e+00  0.000000e+00  0.000000e+00  0.000000e+00  0.000000e+00  0.000000e+00  0.000000e+00
   Strain 242  3  4  0.000000e+00  0.000000e+00  0.000000e+00  0.000000e+00  0.000000e+00  0.000000e+00  
   Stress 242  4  4  0.000000e+00  0.000000e+00  0.000000e+00  0.000000e+00  0.000000e+00  0.000000e+00  0.000000e+00
   Strain 242  4  4  0.000000e+00  0.000000e+00  0.000000e+00  0.000000e+00  0.000000e+00  0.000000e+00  
   Stress 243  1  4  0.000000e+00  0.000000e+00  0.000000e+00  0.000000e+00  0.000000e+00  0.000000e+00  0.000000e+00
   Strain 243  1  4  0.000000e+00  0.000000e+00  0.000000e+00  0.000000e+00  0.000000e+00  0.000000e+00  
   Stress 243  2  4  0.000000e+00  0.000000e+00  0.000000e+00  0.000000e+00  0.000000e+00  0.000000e+00  0.000000e+00
   Strain 243  2  4  0.000000e+00  0.000000e+00  0.000000e+00  0.000000e+00  0.000000e+00  0.000000e+00  
   Stress 243  3  4  0.000000e+00  0.000000e+00  0.000000e+00  0.000000e+00  0.000000e+00  0.000000e+00  0.000000e+00
   Strain 243  3  4  0.000000e+00  0.000000e+00  0.000000e+00  0.000000e+00  0.000000e+00  0.000000e+00  
   Stress 243  4  4  0.000000e+00  0.000000e+00  0.000000e+00  0.000000e+00  0.000000e+00  0.000000e+00  0.000000e+00
   Strain 243  4  4  0.000000e+00  0.000000e+00  0.000000e+00  0.000000e+00  0.000000e+00  0.000000e+00  
   Stress 244  1  4  0.000000e+00  0.000000e+00  0.000000e+00  0.000000e+00  0.000000e+00  0.000000e+00  0.000000e+00
   Strain 244  1  4  0.000000e+00  0.000000e+00  0.000000e+00  0.000000e+00  0.000000e+00  0.000000e+00  
   Stress 244  2  4  0.000000e+00  0.000000e+00  0.000000e+00  0.000000e+00  0.000000e+00  0.000000e+00  0.000000e+00
   Strain 244  2  4  0.000000e+00  0.000000e+00  0.000000e+00  0.000000e+00  0.000000e+00  0.000000e+00  
   Stress 244  3  4  0.000000e+00  0.000000e+00  0.000000e+00  0.000000e+00  0.000000e+00  0.000000e+00  0.000000e+00
   Strain 244  3  4  0.000000e+00  0.000000e+00  0.000000e+00  0.000000e+00  0.000000e+00  0.000000e+00  
   Stress 244  4  4  0.000000e+00  0.000000e+00  0.000000e+00  0.000000e+00  0.000000e+00  0.000000e+00  0.000000e+00
   Strain 244  4  4  0.000000e+00  0.000000e+00  0.000000e+00  0.000000e+00  0.000000e+00  0.000000e+00  
   Stress 245  1  4  0.000000e+00  0.000000e+00  0.000000e+00  0.000000e+00  0.000000e+00  0.000000e+00  0.000000e+00
   Strain 245  1  4  0.000000e+00  0.000000e+00  0.000000e+00  0.000000e+00  0.000000e+00  0.000000e+00  
   Stress 245  2  4  0.000000e+00  0.000000e+00  0.000000e+00  0.000000e+00  0.000000e+00  0.000000e+00  0.000000e+00
   Strain 245  2  4  0.000000e+00  0.000000e+00  0.000000e+00  0.000000e+00  0.000000e+00  0.000000e+00  
   Stress 245  3  4  0.000000e+00  0.000000e+00  0.000000e+00  0.000000e+00  0.000000e+00  0.000000e+00  0.000000e+00
   Strain 245  3  4  0.000000e+00  0.000000e+00  0.000000e+00  0.000000e+00  0.000000e+00  0.000000e+00  
   Stress 245  4  4  0.000000e+00  0.000000e+00  0.000000e+00  0.000000e+00  0.000000e+00  0.000000e+00  0.000000e+00
   Strain 245  4  4  0.000000e+00  0.000000e+00  0.000000e+00  0.000000e+00  0.000000e+00  0.000000e+00  
   Stress 246  1  4  0.000000e+00  0.000000e+00  0.000000e+00  0.000000e+00  0.000000e+00  0.000000e+00  0.000000e+00
   Strain 246  1  4  0.000000e+00  0.000000e+00  0.000000e+00  0.000000e+00  0.000000e+00  0.000000e+00  
   Stress 246  2  4  0.000000e+00  0.000000e+00  0.000000e+00  0.000000e+00  0.000000e+00  0.000000e+00  0.000000e+00
   Strain 246  2  4  0.000000e+00  0.000000e+00  0.000000e+00  0.000000e+00  0.000000e+00  0.000000e+00  
   Stress 246  3  4  0.000000e+00  0.000000e+00  0.000000e+00  0.000000e+00  0.000000e+00  0.000000e+00  0.000000e+00
   Strain 246  3  4  0.000000e+00  0.000000e+00  0.000000e+00  0.000000e+00  0.000000e+00  0.000000e+00  
   Stress 246  4  4  0.000000e+00  0.000000e+00  0.000000e+00  0.000000e+00  0.000000e+00  0.000000e+00  0.000000e+00
   Strain 246  4  4  0.000000e+00  0.000000e+00  0.000000e+00  0.000000e+00  0.000000e+00  0.000000e+00  
   Stress 247  1  4  0.000000e+00  0.000000e+00  0.000000e+00  0.000000e+00  0.000000e+00  0.000000e+00  0.000000e+00
   Strain 247  1  4  0.000000e+00  0.000000e+00  0.000000e+00  0.000000e+00  0.000000e+00  0.000000e+00  
   Stress 247  2  4  0.000000e+00  0.000000e+00  0.000000e+00  0.000000e+00  0.000000e+00  0.000000e+00  0.000000e+00
   Strain 247  2  4  0.000000e+00  0.000000e+00  0.000000e+00  0.000000e+00  0.000000e+00  0.000000e+00  
   Stress 247  3  4  0.000000e+00  0.000000e+00  0.000000e+00  0.000000e+00  0.000000e+00  0.000000e+00  0.000000e+00
   Strain 247  3  4  0.000000e+00  0.000000e+00  0.000000e+00  0.000000e+00  0.000000e+00  0.000000e+00  
   Stress 247  4  4  0.000000e+00  0.000000e+00  0.000000e+00  0.000000e+00  0.000000e+00  0.000000e+00  0.000000e+00
   Strain 247  4  4  0.000000e+00  0.000000e+00  0.000000e+00  0.000000e+00  0.000000e+00  0.000000e+00  
   Stress 248  1  4  0.000000e+00  0.000000e+00  0.000000e+00  0.000000e+00  0.000000e+00  0.000000e+00  0.000000e+00
   Strain 248  1  4  0.000000e+00  0.000000e+00  0.000000e+00  0.000000e+00  0.000000e+00  0.000000e+00  
   Stress 248  2  4  0.000000e+00  0.000000e+00  0.000000e+00  0.000000e+00  0.000000e+00  0.000000e+00  0.000000e+00
   Strain 248  2  4  0.000000e+00  0.000000e+00  0.000000e+00  0.000000e+00  0.000000e+00  0.000000e+00  
   Stress 248  3  4  0.000000e+00  0.000000e+00  0.000000e+00  0.000000e+00  0.000000e+00  0.000000e+00  0.000000e+00
   Strain 248  3  4  0.000000e+00  0.000000e+00  0.000000e+00  0.000000e+00  0.000000e+00  0.000000e+00  
   Stress 248  4  4  0.000000e+00  0.000000e+00  0.000000e+00  0.000000e+00  0.000000e+00  0.000000e+00  0.000000e+00
   Strain 248  4  4  0.000000e+00  0.000000e+00  0.000000e+00  0.000000e+00  0.000000e+00  0.000000e+00  
   Stress 249  1  4  0.000000e+00  0.000000e+00  0.000000e+00  0.000000e+00  0.000000e+00  0.000000e+00  0.000000e+00
   Strain 249  1  4  0.000000e+00  0.000000e+00  0.000000e+00  0.000000e+00  0.000000e+00  0.000000e+00  
   Stress 249  2  4  0.000000e+00  0.000000e+00  0.000000e+00  0.000000e+00  0.000000e+00  0.000000e+00  0.000000e+00
   Strain 249  2  4  0.000000e+00  0.000000e+00  0.000000e+00  0.000000e+00  0.000000e+00  0.000000e+00  
   Stress 249  3  4  0.000000e+00  0.000000e+00  0.000000e+00  0.000000e+00  0.000000e+00  0.000000e+00  0.000000e+00
   Strain 249  3  4  0.000000e+00  0.000000e+00  0.000000e+00  0.000000e+00  0.000000e+00  0.000000e+00  
   Stress 249  4  4  0.000000e+00  0.000000e+00  0.000000e+00  0.000000e+00  0.000000e+00  0.000000e+00  0.000000e+00
   Strain 249  4  4  0.000000e+00  0.000000e+00  0.000000e+00  0.000000e+00  0.000000e+00  0.000000e+00  
   Stress 250  1  4  0.000000e+00  0.000000e+00  0.000000e+00  0.000000e+00  0.000000e+00  0.000000e+00  0.000000e+00
   Strain 250  1  4  0.000000e+00  0.000000e+00  0.000000e+00  0.000000e+00  0.000000e+00  0.000000e+00  
   Stress 250  2  4  0.000000e+00  0.000000e+00  0.000000e+00  0.000000e+00  0.000000e+00  0.000000e+00  0.000000e+00
   Strain 250  2  4  0.000000e+00  0.000000e+00  0.000000e+00  0.000000e+00  0.000000e+00  0.000000e+00  
   Stress 250  3  4  0.000000e+00  0.000000e+00  0.000000e+00  0.000000e+00  0.000000e+00  0.000000e+00  0.000000e+00
   Strain 250  3  4  0.000000e+00  0.000000e+00  0.000000e+00  0.000000e+00  0.000000e+00  0.000000e+00  
   Stress 250  4  4  0.000000e+00  0.000000e+00  0.000000e+00  0.000000e+00  0.000000e+00  0.000000e+00  0.000000e+00
   Strain 250  4  4  0.000000e+00  0.000000e+00  0.000000e+00  0.000000e+00  0.000000e+00  0.000000e+00  
   Stress 251  1  4  0.000000e+00  0.000000e+00  0.000000e+00  0.000000e+00  0.000000e+00  0.000000e+00  0.000000e+00
   Strain 251  1  4  0.000000e+00  0.000000e+00  0.000000e+00  0.000000e+00  0.000000e+00  0.000000e+00  
   Stress 251  2  4  0.000000e+00  0.000000e+00  0.000000e+00  0.000000e+00  0.000000e+00  0.000000e+00  0.000000e+00
   Strain 251  2  4  0.000000e+00  0.000000e+00  0.000000e+00  0.000000e+00  0.000000e+00  0.000000e+00  
   Stress 251  3  4  0.000000e+00  0.000000e+00  0.000000e+00  0.000000e+00  0.000000e+00  0.000000e+00  0.000000e+00
   Strain 251  3  4  0.000000e+00  0.000000e+00  0.000000e+00  0.000000e+00  0.000000e+00  0.000000e+00  
   Stress 251  4  4  0.000000e+00  0.000000e+00  0.000000e+00  0.000000e+00  0.000000e+00  0.000000e+00  0.000000e+00
   Strain 251  4  4  0.000000e+00  0.000000e+00  0.000000e+00  0.000000e+00  0.000000e+00  0.000000e+00  
   Stress 252  1  4  0.000000e+00  0.000000e+00  0.000000e+00  0.000000e+00  0.000000e+00  0.000000e+00  0.000000e+00
   Strain 252  1  4  0.000000e+00  0.000000e+00  0.000000e+00  0.000000e+00  0.000000e+00  0.000000e+00  
   Stress 252  2  4  0.000000e+00  0.000000e+00  0.000000e+00  0.000000e+00  0.000000e+00  0.000000e+00  0.000000e+00
   Strain 252  2  4  0.000000e+00  0.000000e+00  0.000000e+00  0.000000e+00  0.000000e+00  0.000000e+00  
   Stress 252  3  4  0.000000e+00  0.000000e+00  0.000000e+00  0.000000e+00  0.000000e+00  0.000000e+00  0.000000e+00
   Strain 252  3  4  0.000000e+00  0.000000e+00  0.000000e+00  0.000000e+00  0.000000e+00  0.000000e+00  
   Stress 252  4  4  0.000000e+00  0.000000e+00  0.000000e+00  0.000000e+00  0.000000e+00  0.000000e+00  0.000000e+00
   Strain 252  4  4  0.000000e+00  0.000000e+00  0.000000e+00  0.000000e+00  0.000000e+00  0.000000e+00  
   Stress 253  1  4  0.000000e+00  0.000000e+00  0.000000e+00  0.000000e+00  0.000000e+00  0.000000e+00  0.000000e+00
   Strain 253  1  4  0.000000e+00  0.000000e+00  0.000000e+00  0.000000e+00  0.000000e+00  0.000000e+00  
   Stress 253  2  4  0.000000e+00  0.000000e+00  0.000000e+00  0.000000e+00  0.000000e+00  0.000000e+00  0.000000e+00
   Strain 253  2  4  0.000000e+00  0.000000e+00  0.000000e+00  0.000000e+00  0.000000e+00  0.000000e+00  
   Stress 253  3  4  0.000000e+00  0.000000e+00  0.000000e+00  0.000000e+00  0.000000e+00  0.000000e+00  0.000000e+00
   Strain 253  3  4  0.000000e+00  0.000000e+00  0.000000e+00  0.000000e+00  0.000000e+00  0.000000e+00  
   Stress 253  4  4  0.000000e+00  0.000000e+00  0.000000e+00  0.000000e+00  0.000000e+00  0.000000e+00  0.000000e+00
   Strain 253  4  4  0.000000e+00  0.000000e+00  0.000000e+00  0.000000e+00  0.000000e+00  0.000000e+00  
   Stress 254  1  4  0.000000e+00  0.000000e+00  0.000000e+00  0.000000e+00  0.000000e+00  0.000000e+00  0.000000e+00
   Strain 254  1  4  0.000000e+00  0.000000e+00  0.000000e+00  0.000000e+00  0.000000e+00  0.000000e+00  
   Stress 254  2  4  0.000000e+00  0.000000e+00  0.000000e+00  0.000000e+00  0.000000e+00  0.000000e+00  0.000000e+00
   Strain 254  2  4  0.000000e+00  0.000000e+00  0.000000e+00  0.000000e+00  0.000000e+00  0.000000e+00  
   Stress 254  3  4  0.000000e+00  0.000000e+00  0.000000e+00  0.000000e+00  0.000000e+00  0.000000e+00  0.000000e+00
   Strain 254  3  4  0.000000e+00  0.000000e+00  0.000000e+00  0.000000e+00  0.000000e+00  0.000000e+00  
   Stress 254  4  4  0.000000e+00  0.000000e+00  0.000000e+00  0.000000e+00  0.000000e+00  0.000000e+00  0.000000e+00
   Strain 254  4  4  0.000000e+00  0.000000e+00  0.000000e+00  0.000000e+00  0.000000e+00  0.000000e+00  
   Stress 255  1  4  0.000000e+00  0.000000e+00  0.000000e+00  0.000000e+00  0.000000e+00  0.000000e+00  0.000000e+00
   Strain 255  1  4  0.000000e+00  0.000000e+00  0.000000e+00  0.000000e+00  0.000000e+00  0.000000e+00  
   Stress 255  2  4  0.000000e+00  0.000000e+00  0.000000e+00  0.000000e+00  0.000000e+00  0.000000e+00  0.000000e+00
   Strain 255  2  4  0.000000e+00  0.000000e+00  0.000000e+00  0.000000e+00  0.000000e+00  0.000000e+00  
   Stress 255  3  4  0.000000e+00  0.000000e+00  0.000000e+00  0.000000e+00  0.000000e+00  0.000000e+00  0.000000e+00
   Strain 255  3  4  0.000000e+00  0.000000e+00  0.000000e+00  0.000000e+00  0.000000e+00  0.000000e+00  
   Stress 255  4  4  0.000000e+00  0.000000e+00  0.000000e+00  0.000000e+00  0.000000e+00  0.000000e+00  0.000000e+00
   Strain 255  4  4  0.000000e+00  0.000000e+00  0.000000e+00  0.000000e+00  0.000000e+00  0.000000e+00  
   Stress 256  1  4  0.000000e+00  0.000000e+00  0.000000e+00  0.000000e+00  0.000000e+00  0.000000e+00  0.000000e+00
   Strain 256  1  4  0.000000e+00  0.000000e+00  0.000000e+00  0.000000e+00  0.000000e+00  0.000000e+00  
   Stress 256  2  4  0.000000e+00  0.000000e+00  0.000000e+00  0.000000e+00  0.000000e+00  0.000000e+00  0.000000e+00
   Strain 256  2  4  0.000000e+00  0.000000e+00  0.000000e+00  0.000000e+00  0.000000e+00  0.000000e+00  
   Stress 256  3  4  0.000000e+00  0.000000e+00  0.000000e+00  0.000000e+00  0.000000e+00  0.000000e+00  0.000000e+00
   Strain 256  3  4  0.000000e+00  0.000000e+00  0.000000e+00  0.000000e+00  0.000000e+00  0.000000e+00  
   Stress 256  4  4  0.000000e+00  0.000000e+00  0.000000e+00  0.000000e+00  0.000000e+00  0.000000e+00  0.000000e+00
   Strain 256  4  4  0.000000e+00  0.000000e+00  0.000000e+00  0.000000e+00  0.000000e+00  0.000000e+00  
   Stress 257  1  4  0.000000e+00  0.000000e+00  0.000000e+00  0.000000e+00  0.000000e+00  0.000000e+00  0.000000e+00
   Strain 257  1  4  0.000000e+00  0.000000e+00  0.000000e+00  0.000000e+00  0.000000e+00  0.000000e+00  
   Stress 257  2  4  0.000000e+00  0.000000e+00  0.000000e+00  0.000000e+00  0.000000e+00  0.000000e+00  0.000000e+00
   Strain 257  2  4  0.000000e+00  0.000000e+00  0.000000e+00  0.000000e+00  0.000000e+00  0.000000e+00  
   Stress 257  3  4  0.000000e+00  0.000000e+00  0.000000e+00  0.000000e+00  0.000000e+00  0.000000e+00  0.000000e+00
   Strain 257  3  4  0.000000e+00  0.000000e+00  0.000000e+00  0.000000e+00  0.000000e+00  0.000000e+00  
   Stress 257  4  4  0.000000e+00  0.000000e+00  0.000000e+00  0.000000e+00  0.000000e+00  0.000000e+00  0.000000e+00
   Strain 257  4  4  0.000000e+00  0.000000e+00  0.000000e+00  0.000000e+00  0.000000e+00  0.000000e+00  
   Stress 258  1  4  0.000000e+00  0.000000e+00  0.000000e+00  0.000000e+00  0.000000e+00  0.000000e+00  0.000000e+00
   Strain 258  1  4  0.000000e+00  0.000000e+00  0.000000e+00  0.000000e+00  0.000000e+00  0.000000e+00  
   Stress 258  2  4  0.000000e+00  0.000000e+00  0.000000e+00  0.000000e+00  0.000000e+00  0.000000e+00  0.000000e+00
   Strain 258  2  4  0.000000e+00  0.000000e+00  0.000000e+00  0.000000e+00  0.000000e+00  0.000000e+00  
   Stress 258  3  4  0.000000e+00  0.000000e+00  0.000000e+00  0.000000e+00  0.000000e+00  0.000000e+00  0.000000e+00
   Strain 258  3  4  0.000000e+00  0.000000e+00  0.000000e+00  0.000000e+00  0.000000e+00  0.000000e+00  
   Stress 258  4  4  0.000000e+00  0.000000e+00  0.000000e+00  0.000000e+00  0.000000e+00  0.000000e+00  0.000000e+00
   Strain 258  4  4  0.000000e+00  0.000000e+00  0.000000e+00  0.000000e+00  0.000000e+00  0.000000e+00  
   Stress 259  1  4  0.000000e+00  0.000000e+00  0.000000e+00  0.000000e+00  0.000000e+00  0.000000e+00  0.000000e+00
   Strain 259  1  4  0.000000e+00  0.000000e+00  0.000000e+00  0.000000e+00  0.000000e+00  0.000000e+00  
   Stress 259  2  4  0.000000e+00  0.000000e+00  0.000000e+00  0.000000e+00  0.000000e+00  0.000000e+00  0.000000e+00
   Strain 259  2  4  0.000000e+00  0.000000e+00  0.000000e+00  0.000000e+00  0.000000e+00  0.000000e+00  
   Stress 259  3  4  0.000000e+00  0.000000e+00  0.000000e+00  0.000000e+00  0.000000e+00  0.000000e+00  0.000000e+00
   Strain 259  3  4  0.000000e+00  0.000000e+00  0.000000e+00  0.000000e+00  0.000000e+00  0.000000e+00  
   Stress 259  4  4  0.000000e+00  0.000000e+00  0.000000e+00  0.000000e+00  0.000000e+00  0.000000e+00  0.000000e+00
   Strain 259  4  4  0.000000e+00  0.000000e+00  0.000000e+00  0.000000e+00  0.000000e+00  0.000000e+00  
   Stress 260  1  4  0.000000e+00  0.000000e+00  0.000000e+00  0.000000e+00  0.000000e+00  0.000000e+00  0.000000e+00
   Strain 260  1  4  0.000000e+00  0.000000e+00  0.000000e+00  0.000000e+00  0.000000e+00  0.000000e+00  
   Stress 260  2  4  0.000000e+00  0.000000e+00  0.000000e+00  0.000000e+00  0.000000e+00  0.000000e+00  0.000000e+00
   Strain 260  2  4  0.000000e+00  0.000000e+00  0.000000e+00  0.000000e+00  0.000000e+00  0.000000e+00  
   Stress 260  3  4  0.000000e+00  0.000000e+00  0.000000e+00  0.000000e+00  0.000000e+00  0.000000e+00  0.000000e+00
   Strain 260  3  4  0.000000e+00  0.000000e+00  0.000000e+00  0.000000e+00  0.000000e+00  0.000000e+00  
   Stress 260  4  4  0.000000e+00  0.000000e+00  0.000000e+00  0.000000e+00  0.000000e+00  0.000000e+00  0.000000e+00
   Strain 260  4  4  0.000000e+00  0.000000e+00  0.000000e+00  0.000000e+00  0.000000e+00  0.000000e+00  
   Stress 261  1  4  0.000000e+00  0.000000e+00  0.000000e+00  0.000000e+00  0.000000e+00  0.000000e+00  0.000000e+00
   Strain 261  1  4  0.000000e+00  0.000000e+00  0.000000e+00  0.000000e+00  0.000000e+00  0.000000e+00  
   Stress 261  2  4  0.000000e+00  0.000000e+00  0.000000e+00  0.000000e+00  0.000000e+00  0.000000e+00  0.000000e+00
   Strain 261  2  4  0.000000e+00  0.000000e+00  0.000000e+00  0.000000e+00  0.000000e+00  0.000000e+00  
   Stress 261  3  4  0.000000e+00  0.000000e+00  0.000000e+00  0.000000e+00  0.000000e+00  0.000000e+00  0.000000e+00
   Strain 261  3  4  0.000000e+00  0.000000e+00  0.000000e+00  0.000000e+00  0.000000e+00  0.000000e+00  
   Stress 261  4  4  0.000000e+00  0.000000e+00  0.000000e+00  0.000000e+00  0.000000e+00  0.000000e+00  0.000000e+00
   Strain 261  4  4  0.000000e+00  0.000000e+00  0.000000e+00  0.000000e+00  0.000000e+00  0.000000e+00  
   Stress 262  1  4  0.000000e+00  0.000000e+00  0.000000e+00  0.000000e+00  0.000000e+00  0.000000e+00  0.000000e+00
   Strain 262  1  4  0.000000e+00  0.000000e+00  0.000000e+00  0.000000e+00  0.000000e+00  0.000000e+00  
   Stress 262  2  4  0.000000e+00  0.000000e+00  0.000000e+00  0.000000e+00  0.000000e+00  0.000000e+00  0.000000e+00
   Strain 262  2  4  0.000000e+00  0.000000e+00  0.000000e+00  0.000000e+00  0.000000e+00  0.000000e+00  
   Stress 262  3  4  0.000000e+00  0.000000e+00  0.000000e+00  0.000000e+00  0.000000e+00  0.000000e+00  0.000000e+00
   Strain 262  3  4  0.000000e+00  0.000000e+00  0.000000e+00  0.000000e+00  0.000000e+00  0.000000e+00  
   Stress 262  4  4  0.000000e+00  0.000000e+00  0.000000e+00  0.000000e+00  0.000000e+00  0.000000e+00  0.000000e+00
   Strain 262  4  4  0.000000e+00  0.000000e+00  0.000000e+00  0.000000e+00  0.000000e+00  0.000000e+00  
   Stress 263  1  4  0.000000e+00  0.000000e+00  0.000000e+00  0.000000e+00  0.000000e+00  0.000000e+00  0.000000e+00
   Strain 263  1  4  0.000000e+00  0.000000e+00  0.000000e+00  0.000000e+00  0.000000e+00  0.000000e+00  
   Stress 263  2  4  0.000000e+00  0.000000e+00  0.000000e+00  0.000000e+00  0.000000e+00  0.000000e+00  0.000000e+00
   Strain 263  2  4  0.000000e+00  0.000000e+00  0.000000e+00  0.000000e+00  0.000000e+00  0.000000e+00  
   Stress 263  3  4  0.000000e+00  0.000000e+00  0.000000e+00  0.000000e+00  0.000000e+00  0.000000e+00  0.000000e+00
   Strain 263  3  4  0.000000e+00  0.000000e+00  0.000000e+00  0.000000e+00  0.000000e+00  0.000000e+00  
   Stress 263  4  4  0.000000e+00  0.000000e+00  0.000000e+00  0.000000e+00  0.000000e+00  0.000000e+00  0.000000e+00
   Strain 263  4  4  0.000000e+00  0.000000e+00  0.000000e+00  0.000000e+00  0.000000e+00  0.000000e+00  
   Stress 264  1  4  0.000000e+00  0.000000e+00  0.000000e+00  0.000000e+00  0.000000e+00  0.000000e+00  0.000000e+00
   Strain 264  1  4  0.000000e+00  0.000000e+00  0.000000e+00  0.000000e+00  0.000000e+00  0.000000e+00  
   Stress 264  2  4  0.000000e+00  0.000000e+00  0.000000e+00  0.000000e+00  0.000000e+00  0.000000e+00  0.000000e+00
   Strain 264  2  4  0.000000e+00  0.000000e+00  0.000000e+00  0.000000e+00  0.000000e+00  0.000000e+00  
   Stress 264  3  4  0.000000e+00  0.000000e+00  0.000000e+00  0.000000e+00  0.000000e+00  0.000000e+00  0.000000e+00
   Strain 264  3  4  0.000000e+00  0.000000e+00  0.000000e+00  0.000000e+00  0.000000e+00  0.000000e+00  
   Stress 264  4  4  0.000000e+00  0.000000e+00  0.000000e+00  0.000000e+00  0.000000e+00  0.000000e+00  0.000000e+00
   Strain 264  4  4  0.000000e+00  0.000000e+00  0.000000e+00  0.000000e+00  0.000000e+00  0.000000e+00  
   Stress 265  1  4  0.000000e+00  0.000000e+00  0.000000e+00  0.000000e+00  0.000000e+00  0.000000e+00  0.000000e+00
   Strain 265  1  4  0.000000e+00  0.000000e+00  0.000000e+00  0.000000e+00  0.000000e+00  0.000000e+00  
   Stress 265  2  4  0.000000e+00  0.000000e+00  0.000000e+00  0.000000e+00  0.000000e+00  0.000000e+00  0.000000e+00
   Strain 265  2  4  0.000000e+00  0.000000e+00  0.000000e+00  0.000000e+00  0.000000e+00  0.000000e+00  
   Stress 265  3  4  0.000000e+00  0.000000e+00  0.000000e+00  0.000000e+00  0.000000e+00  0.000000e+00  0.000000e+00
   Strain 265  3  4  0.000000e+00  0.000000e+00  0.000000e+00  0.000000e+00  0.000000e+00  0.000000e+00  
   Stress 265  4  4  0.000000e+00  0.000000e+00  0.000000e+00  0.000000e+00  0.000000e+00  0.000000e+00  0.000000e+00
   Strain 265  4  4  0.000000e+00  0.000000e+00  0.000000e+00  0.000000e+00  0.000000e+00  0.000000e+00  
   Stress 266  1  4  0.000000e+00  0.000000e+00  0.000000e+00  0.000000e+00  0.000000e+00  0.000000e+00  0.000000e+00
   Strain 266  1  4  0.000000e+00  0.000000e+00  0.000000e+00  0.000000e+00  0.000000e+00  0.000000e+00  
   Stress 266  2  4  0.000000e+00  0.000000e+00  0.000000e+00  0.000000e+00  0.000000e+00  0.000000e+00  0.000000e+00
   Strain 266  2  4  0.000000e+00  0.000000e+00  0.000000e+00  0.000000e+00  0.000000e+00  0.000000e+00  
   Stress 266  3  4  0.000000e+00  0.000000e+00  0.000000e+00  0.000000e+00  0.000000e+00  0.000000e+00  0.000000e+00
   Strain 266  3  4  0.000000e+00  0.000000e+00  0.000000e+00  0.000000e+00  0.000000e+00  0.000000e+00  
   Stress 266  4  4  0.000000e+00  0.000000e+00  0.000000e+00  0.000000e+00  0.000000e+00  0.000000e+00  0.000000e+00
   Strain 266  4  4  0.000000e+00  0.000000e+00  0.000000e+00  0.000000e+00  0.000000e+00  0.000000e+00  
   Stress 267  1  4  0.000000e+00  0.000000e+00  0.000000e+00  0.000000e+00  0.000000e+00  0.000000e+00  0.000000e+00
   Strain 267  1  4  0.000000e+00  0.000000e+00  0.000000e+00  0.000000e+00  0.000000e+00  0.000000e+00  
   Stress 267  2  4  0.000000e+00  0.000000e+00  0.000000e+00  0.000000e+00  0.000000e+00  0.000000e+00  0.000000e+00
   Strain 267  2  4  0.000000e+00  0.000000e+00  0.000000e+00  0.000000e+00  0.000000e+00  0.000000e+00  
   Stress 267  3  4  0.000000e+00  0.000000e+00  0.000000e+00  0.000000e+00  0.000000e+00  0.000000e+00  0.000000e+00
   Strain 267  3  4  0.000000e+00  0.000000e+00  0.000000e+00  0.000000e+00  0.000000e+00  0.000000e+00  
   Stress 267  4  4  0.000000e+00  0.000000e+00  0.000000e+00  0.000000e+00  0.000000e+00  0.000000e+00  0.000000e+00
   Strain 267  4  4  0.000000e+00  0.000000e+00  0.000000e+00  0.000000e+00  0.000000e+00  0.000000e+00  
   Stress 268  1  4  0.000000e+00  0.000000e+00  0.000000e+00  0.000000e+00  0.000000e+00  0.000000e+00  0.000000e+00
   Strain 268  1  4  0.000000e+00  0.000000e+00  0.000000e+00  0.000000e+00  0.000000e+00  0.000000e+00  
   Stress 268  2  4  0.000000e+00  0.000000e+00  0.000000e+00  0.000000e+00  0.000000e+00  0.000000e+00  0.000000e+00
   Strain 268  2  4  0.000000e+00  0.000000e+00  0.000000e+00  0.000000e+00  0.000000e+00  0.000000e+00  
   Stress 268  3  4  0.000000e+00  0.000000e+00  0.000000e+00  0.000000e+00  0.000000e+00  0.000000e+00  0.000000e+00
   Strain 268  3  4  0.000000e+00  0.000000e+00  0.000000e+00  0.000000e+00  0.000000e+00  0.000000e+00  
   Stress 268  4  4  0.000000e+00  0.000000e+00  0.000000e+00  0.000000e+00  0.000000e+00  0.000000e+00  0.000000e+00
   Strain 268  4  4  0.000000e+00  0.000000e+00  0.000000e+00  0.000000e+00  0.000000e+00  0.000000e+00  
   Stress 269  1  4  0.000000e+00  0.000000e+00  0.000000e+00  0.000000e+00  0.000000e+00  0.000000e+00  0.000000e+00
   Strain 269  1  4  0.000000e+00  0.000000e+00  0.000000e+00  0.000000e+00  0.000000e+00  0.000000e+00  
   Stress 269  2  4  0.000000e+00  0.000000e+00  0.000000e+00  0.000000e+00  0.000000e+00  0.000000e+00  0.000000e+00
   Strain 269  2  4  0.000000e+00  0.000000e+00  0.000000e+00  0.000000e+00  0.000000e+00  0.000000e+00  
   Stress 269  3  4  0.000000e+00  0.000000e+00  0.000000e+00  0.000000e+00  0.000000e+00  0.000000e+00  0.000000e+00
   Strain 269  3  4  0.000000e+00  0.000000e+00  0.000000e+00  0.000000e+00  0.000000e+00  0.000000e+00  
   Stress 269  4  4  0.000000e+00  0.000000e+00  0.000000e+00  0.000000e+00  0.000000e+00  0.000000e+00  0.000000e+00
   Strain 269  4  4  0.000000e+00  0.000000e+00  0.000000e+00  0.000000e+00  0.000000e+00  0.000000e+00  
   Stress 270  1  4  0.000000e+00  0.000000e+00  0.000000e+00  0.000000e+00  0.000000e+00  0.000000e+00  0.000000e+00
   Strain 270  1  4  0.000000e+00  0.000000e+00  0.000000e+00  0.000000e+00  0.000000e+00  0.000000e+00  
   Stress 270  2  4  0.000000e+00  0.000000e+00  0.000000e+00  0.000000e+00  0.000000e+00  0.000000e+00  0.000000e+00
   Strain 270  2  4  0.000000e+00  0.000000e+00  0.000000e+00  0.000000e+00  0.000000e+00  0.000000e+00  
   Stress 270  3  4  0.000000e+00  0.000000e+00  0.000000e+00  0.000000e+00  0.000000e+00  0.000000e+00  0.000000e+00
   Strain 270  3  4  0.000000e+00  0.000000e+00  0.000000e+00  0.000000e+00  0.000000e+00  0.000000e+00  
   Stress 270  4  4  0.000000e+00  0.000000e+00  0.000000e+00  0.000000e+00  0.000000e+00  0.000000e+00  0.000000e+00
   Strain 270  4  4  0.000000e+00  0.000000e+00  0.000000e+00  0.000000e+00  0.000000e+00  0.000000e+00  
   Stress 271  1  4  0.000000e+00  0.000000e+00  0.000000e+00  0.000000e+00  0.000000e+00  0.000000e+00  0.000000e+00
   Strain 271  1  4  0.000000e+00  0.000000e+00  0.000000e+00  0.000000e+00  0.000000e+00  0.000000e+00  
   Stress 271  2  4  0.000000e+00  0.000000e+00  0.000000e+00  0.000000e+00  0.000000e+00  0.000000e+00  0.000000e+00
   Strain 271  2  4  0.000000e+00  0.000000e+00  0.000000e+00  0.000000e+00  0.000000e+00  0.000000e+00  
   Stress 271  3  4  0.000000e+00  0.000000e+00  0.000000e+00  0.000000e+00  0.000000e+00  0.000000e+00  0.000000e+00
   Strain 271  3  4  0.000000e+00  0.000000e+00  0.000000e+00  0.000000e+00  0.000000e+00  0.000000e+00  
   Stress 271  4  4  0.000000e+00  0.000000e+00  0.000000e+00  0.000000e+00  0.000000e+00  0.000000e+00  0.000000e+00
   Strain 271  4  4  0.000000e+00  0.000000e+00  0.000000e+00  0.000000e+00  0.000000e+00  0.000000e+00  
   Stress 272  1  4  0.000000e+00  0.000000e+00  0.000000e+00  0.000000e+00  0.000000e+00  0.000000e+00  0.000000e+00
   Strain 272  1  4  0.000000e+00  0.000000e+00  0.000000e+00  0.000000e+00  0.000000e+00  0.000000e+00  
   Stress 272  2  4  0.000000e+00  0.000000e+00  0.000000e+00  0.000000e+00  0.000000e+00  0.000000e+00  0.000000e+00
   Strain 272  2  4  0.000000e+00  0.000000e+00  0.000000e+00  0.000000e+00  0.000000e+00  0.000000e+00  
   Stress 272  3  4  0.000000e+00  0.000000e+00  0.000000e+00  0.000000e+00  0.000000e+00  0.000000e+00  0.000000e+00
   Strain 272  3  4  0.000000e+00  0.000000e+00  0.000000e+00  0.000000e+00  0.000000e+00  0.000000e+00  
   Stress 272  4  4  0.000000e+00  0.000000e+00  0.000000e+00  0.000000e+00  0.000000e+00  0.000000e+00  0.000000e+00
   Strain 272  4  4  0.000000e+00  0.000000e+00  0.000000e+00  0.000000e+00  0.000000e+00  0.000000e+00  
   Stress 273  1  4  0.000000e+00  0.000000e+00  0.000000e+00  0.000000e+00  0.000000e+00  0.000000e+00  0.000000e+00
   Strain 273  1  4  0.000000e+00  0.000000e+00  0.000000e+00  0.000000e+00  0.000000e+00  0.000000e+00  
   Stress 273  2  4  0.000000e+00  0.000000e+00  0.000000e+00  0.000000e+00  0.000000e+00  0.000000e+00  0.000000e+00
   Strain 273  2  4  0.000000e+00  0.000000e+00  0.000000e+00  0.000000e+00  0.000000e+00  0.000000e+00  
   Stress 273  3  4  0.000000e+00  0.000000e+00  0.000000e+00  0.000000e+00  0.000000e+00  0.000000e+00  0.000000e+00
   Strain 273  3  4  0.000000e+00  0.000000e+00  0.000000e+00  0.000000e+00  0.000000e+00  0.000000e+00  
   Stress 273  4  4  0.000000e+00  0.000000e+00  0.000000e+00  0.000000e+00  0.000000e+00  0.000000e+00  0.000000e+00
   Strain 273  4  4  0.000000e+00  0.000000e+00  0.000000e+00  0.000000e+00  0.000000e+00  0.000000e+00  
   Stress 274  1  4  0.000000e+00  0.000000e+00  0.000000e+00  0.000000e+00  0.000000e+00  0.000000e+00  0.000000e+00
   Strain 274  1  4  0.000000e+00  0.000000e+00  0.000000e+00  0.000000e+00  0.000000e+00  0.000000e+00  
   Stress 274  2  4  0.000000e+00  0.000000e+00  0.000000e+00  0.000000e+00  0.000000e+00  0.000000e+00  0.000000e+00
   Strain 274  2  4  0.000000e+00  0.000000e+00  0.000000e+00  0.000000e+00  0.000000e+00  0.000000e+00  
   Stress 274  3  4  0.000000e+00  0.000000e+00  0.000000e+00  0.000000e+00  0.000000e+00  0.000000e+00  0.000000e+00
   Strain 274  3  4  0.000000e+00  0.000000e+00  0.000000e+00  0.000000e+00  0.000000e+00  0.000000e+00  
   Stress 274  4  4  0.000000e+00  0.000000e+00  0.000000e+00  0.000000e+00  0.000000e+00  0.000000e+00  0.000000e+00
   Strain 274  4  4  0.000000e+00  0.000000e+00  0.000000e+00  0.000000e+00  0.000000e+00  0.000000e+00  
   Stress 275  1  4  0.000000e+00  0.000000e+00  0.000000e+00  0.000000e+00  0.000000e+00  0.000000e+00  0.000000e+00
   Strain 275  1  4  0.000000e+00  0.000000e+00  0.000000e+00  0.000000e+00  0.000000e+00  0.000000e+00  
   Stress 275  2  4  0.000000e+00  0.000000e+00  0.000000e+00  0.000000e+00  0.000000e+00  0.000000e+00  0.000000e+00
   Strain 275  2  4  0.000000e+00  0.000000e+00  0.000000e+00  0.000000e+00  0.000000e+00  0.000000e+00  
   Stress 275  3  4  0.000000e+00  0.000000e+00  0.000000e+00  0.000000e+00  0.000000e+00  0.000000e+00  0.000000e+00
   Strain 275  3  4  0.000000e+00  0.000000e+00  0.000000e+00  0.000000e+00  0.000000e+00  0.000000e+00  
   Stress 275  4  4  0.000000e+00  0.000000e+00  0.000000e+00  0.000000e+00  0.000000e+00  0.000000e+00  0.000000e+00
   Strain 275  4  4  0.000000e+00  0.000000e+00  0.000000e+00  0.000000e+00  0.000000e+00  0.000000e+00  
   Stress 276  1  4  0.000000e+00  0.000000e+00  0.000000e+00  0.000000e+00  0.000000e+00  0.000000e+00  0.000000e+00
   Strain 276  1  4  0.000000e+00  0.000000e+00  0.000000e+00  0.000000e+00  0.000000e+00  0.000000e+00  
   Stress 276  2  4  0.000000e+00  0.000000e+00  0.000000e+00  0.000000e+00  0.000000e+00  0.000000e+00  0.000000e+00
   Strain 276  2  4  0.000000e+00  0.000000e+00  0.000000e+00  0.000000e+00  0.000000e+00  0.000000e+00  
   Stress 276  3  4  0.000000e+00  0.000000e+00  0.000000e+00  0.000000e+00  0.000000e+00  0.000000e+00  0.000000e+00
   Strain 276  3  4  0.000000e+00  0.000000e+00  0.000000e+00  0.000000e+00  0.000000e+00  0.000000e+00  
   Stress 276  4  4  0.000000e+00  0.000000e+00  0.000000e+00  0.000000e+00  0.000000e+00  0.000000e+00  0.000000e+00
   Strain 276  4  4  0.000000e+00  0.000000e+00  0.000000e+00  0.000000e+00  0.000000e+00  0.000000e+00  
   Stress 277  1  4  0.000000e+00  0.000000e+00  0.000000e+00  0.000000e+00  0.000000e+00  0.000000e+00  0.000000e+00
   Strain 277  1  4  0.000000e+00  0.000000e+00  0.000000e+00  0.000000e+00  0.000000e+00  0.000000e+00  
   Stress 277  2  4  0.000000e+00  0.000000e+00  0.000000e+00  0.000000e+00  0.000000e+00  0.000000e+00  0.000000e+00
   Strain 277  2  4  0.000000e+00  0.000000e+00  0.000000e+00  0.000000e+00  0.000000e+00  0.000000e+00  
   Stress 277  3  4  0.000000e+00  0.000000e+00  0.000000e+00  0.000000e+00  0.000000e+00  0.000000e+00  0.000000e+00
   Strain 277  3  4  0.000000e+00  0.000000e+00  0.000000e+00  0.000000e+00  0.000000e+00  0.000000e+00  
   Stress 277  4  4  0.000000e+00  0.000000e+00  0.000000e+00  0.000000e+00  0.000000e+00  0.000000e+00  0.000000e+00
   Strain 277  4  4  0.000000e+00  0.000000e+00  0.000000e+00  0.000000e+00  0.000000e+00  0.000000e+00  
   Stress 278  1  4  0.000000e+00  0.000000e+00  0.000000e+00  0.000000e+00  0.000000e+00  0.000000e+00  0.000000e+00
   Strain 278  1  4  0.000000e+00  0.000000e+00  0.000000e+00  0.000000e+00  0.000000e+00  0.000000e+00  
   Stress 278  2  4  0.000000e+00  0.000000e+00  0.000000e+00  0.000000e+00  0.000000e+00  0.000000e+00  0.000000e+00
   Strain 278  2  4  0.000000e+00  0.000000e+00  0.000000e+00  0.000000e+00  0.000000e+00  0.000000e+00  
   Stress 278  3  4  0.000000e+00  0.000000e+00  0.000000e+00  0.000000e+00  0.000000e+00  0.000000e+00  0.000000e+00
   Strain 278  3  4  0.000000e+00  0.000000e+00  0.000000e+00  0.000000e+00  0.000000e+00  0.000000e+00  
   Stress 278  4  4  0.000000e+00  0.000000e+00  0.000000e+00  0.000000e+00  0.000000e+00  0.000000e+00  0.000000e+00
   Strain 278  4  4  0.000000e+00  0.000000e+00  0.000000e+00  0.000000e+00  0.000000e+00  0.000000e+00  
   Stress 279  1  4  0.000000e+00  0.000000e+00  0.000000e+00  0.000000e+00  0.000000e+00  0.000000e+00  0.000000e+00
   Strain 279  1  4  0.000000e+00  0.000000e+00  0.000000e+00  0.000000e+00  0.000000e+00  0.000000e+00  
   Stress 279  2  4  0.000000e+00  0.000000e+00  0.000000e+00  0.000000e+00  0.000000e+00  0.000000e+00  0.000000e+00
   Strain 279  2  4  0.000000e+00  0.000000e+00  0.000000e+00  0.000000e+00  0.000000e+00  0.000000e+00  
   Stress 279  3  4  0.000000e+00  0.000000e+00  0.000000e+00  0.000000e+00  0.000000e+00  0.000000e+00  0.000000e+00
   Strain 279  3  4  0.000000e+00  0.000000e+00  0.000000e+00  0.000000e+00  0.000000e+00  0.000000e+00  
   Stress 279  4  4  0.000000e+00  0.000000e+00  0.000000e+00  0.000000e+00  0.000000e+00  0.000000e+00  0.000000e+00
   Strain 279  4  4  0.000000e+00  0.000000e+00  0.000000e+00  0.000000e+00  0.000000e+00  0.000000e+00  
   Stress 280  1  4  0.000000e+00  0.000000e+00  0.000000e+00  0.000000e+00  0.000000e+00  0.000000e+00  0.000000e+00
   Strain 280  1  4  0.000000e+00  0.000000e+00  0.000000e+00  0.000000e+00  0.000000e+00  0.000000e+00  
   Stress 280  2  4  0.000000e+00  0.000000e+00  0.000000e+00  0.000000e+00  0.000000e+00  0.000000e+00  0.000000e+00
   Strain 280  2  4  0.000000e+00  0.000000e+00  0.000000e+00  0.000000e+00  0.000000e+00  0.000000e+00  
   Stress 280  3  4  0.000000e+00  0.000000e+00  0.000000e+00  0.000000e+00  0.000000e+00  0.000000e+00  0.000000e+00
   Strain 280  3  4  0.000000e+00  0.000000e+00  0.000000e+00  0.000000e+00  0.000000e+00  0.000000e+00  
   Stress 280  4  4  0.000000e+00  0.000000e+00  0.000000e+00  0.000000e+00  0.000000e+00  0.000000e+00  0.000000e+00
   Strain 280  4  4  0.000000e+00  0.000000e+00  0.000000e+00  0.000000e+00  0.000000e+00  0.000000e+00  
   Stress 281  1  4  0.000000e+00  0.000000e+00  0.000000e+00  0.000000e+00  0.000000e+00  0.000000e+00  0.000000e+00
   Strain 281  1  4  0.000000e+00  0.000000e+00  0.000000e+00  0.000000e+00  0.000000e+00  0.000000e+00  
   Stress 281  2  4  0.000000e+00  0.000000e+00  0.000000e+00  0.000000e+00  0.000000e+00  0.000000e+00  0.000000e+00
   Strain 281  2  4  0.000000e+00  0.000000e+00  0.000000e+00  0.000000e+00  0.000000e+00  0.000000e+00  
   Stress 281  3  4  0.000000e+00  0.000000e+00  0.000000e+00  0.000000e+00  0.000000e+00  0.000000e+00  0.000000e+00
   Strain 281  3  4  0.000000e+00  0.000000e+00  0.000000e+00  0.000000e+00  0.000000e+00  0.000000e+00  
   Stress 281  4  4  0.000000e+00  0.000000e+00  0.000000e+00  0.000000e+00  0.000000e+00  0.000000e+00  0.000000e+00
   Strain 281  4  4  0.000000e+00  0.000000e+00  0.000000e+00  0.000000e+00  0.000000e+00  0.000000e+00  
   Stress 282  1  4  0.000000e+00  0.000000e+00  0.000000e+00  0.000000e+00  0.000000e+00  0.000000e+00  0.000000e+00
   Strain 282  1  4  0.000000e+00  0.000000e+00  0.000000e+00  0.000000e+00  0.000000e+00  0.000000e+00  
   Stress 282  2  4  0.000000e+00  0.000000e+00  0.000000e+00  0.000000e+00  0.000000e+00  0.000000e+00  0.000000e+00
   Strain 282  2  4  0.000000e+00  0.000000e+00  0.000000e+00  0.000000e+00  0.000000e+00  0.000000e+00  
   Stress 282  3  4  0.000000e+00  0.000000e+00  0.000000e+00  0.000000e+00  0.000000e+00  0.000000e+00  0.000000e+00
   Strain 282  3  4  0.000000e+00  0.000000e+00  0.000000e+00  0.000000e+00  0.000000e+00  0.000000e+00  
   Stress 282  4  4  0.000000e+00  0.000000e+00  0.000000e+00  0.000000e+00  0.000000e+00  0.000000e+00  0.000000e+00
   Strain 282  4  4  0.000000e+00  0.000000e+00  0.000000e+00  0.000000e+00  0.000000e+00  0.000000e+00  
   Stress 283  1  4  0.000000e+00  0.000000e+00  0.000000e+00  0.000000e+00  0.000000e+00  0.000000e+00  0.000000e+00
   Strain 283  1  4  0.000000e+00  0.000000e+00  0.000000e+00  0.000000e+00  0.000000e+00  0.000000e+00  
   Stress 283  2  4  0.000000e+00  0.000000e+00  0.000000e+00  0.000000e+00  0.000000e+00  0.000000e+00  0.000000e+00
   Strain 283  2  4  0.000000e+00  0.000000e+00  0.000000e+00  0.000000e+00  0.000000e+00  0.000000e+00  
   Stress 283  3  4  0.000000e+00  0.000000e+00  0.000000e+00  0.000000e+00  0.000000e+00  0.000000e+00  0.000000e+00
   Strain 283  3  4  0.000000e+00  0.000000e+00  0.000000e+00  0.000000e+00  0.000000e+00  0.000000e+00  
   Stress 283  4  4  0.000000e+00  0.000000e+00  0.000000e+00  0.000000e+00  0.000000e+00  0.000000e+00  0.000000e+00
   Strain 283  4  4  0.000000e+00  0.000000e+00  0.000000e+00  0.000000e+00  0.000000e+00  0.000000e+00  
   Stress 284  1  4  0.000000e+00  0.000000e+00  0.000000e+00  0.000000e+00  0.000000e+00  0.000000e+00  0.000000e+00
   Strain 284  1  4  0.000000e+00  0.000000e+00  0.000000e+00  0.000000e+00  0.000000e+00  0.000000e+00  
   Stress 284  2  4  0.000000e+00  0.000000e+00  0.000000e+00  0.000000e+00  0.000000e+00  0.000000e+00  0.000000e+00
   Strain 284  2  4  0.000000e+00  0.000000e+00  0.000000e+00  0.000000e+00  0.000000e+00  0.000000e+00  
   Stress 284  3  4  0.000000e+00  0.000000e+00  0.000000e+00  0.000000e+00  0.000000e+00  0.000000e+00  0.000000e+00
   Strain 284  3  4  0.000000e+00  0.000000e+00  0.000000e+00  0.000000e+00  0.000000e+00  0.000000e+00  
   Stress 284  4  4  0.000000e+00  0.000000e+00  0.000000e+00  0.000000e+00  0.000000e+00  0.000000e+00  0.000000e+00
   Strain 284  4  4  0.000000e+00  0.000000e+00  0.000000e+00  0.000000e+00  0.000000e+00  0.000000e+00  
   Stress 285  1  4  0.000000e+00  0.000000e+00  0.000000e+00  0.000000e+00  0.000000e+00  0.000000e+00  0.000000e+00
   Strain 285  1  4  0.000000e+00  0.000000e+00  0.000000e+00  0.000000e+00  0.000000e+00  0.000000e+00  
   Stress 285  2  4  0.000000e+00  0.000000e+00  0.000000e+00  0.000000e+00  0.000000e+00  0.000000e+00  0.000000e+00
   Strain 285  2  4  0.000000e+00  0.000000e+00  0.000000e+00  0.000000e+00  0.000000e+00  0.000000e+00  
   Stress 285  3  4  0.000000e+00  0.000000e+00  0.000000e+00  0.000000e+00  0.000000e+00  0.000000e+00  0.000000e+00
   Strain 285  3  4  0.000000e+00  0.000000e+00  0.000000e+00  0.000000e+00  0.000000e+00  0.000000e+00  
   Stress 285  4  4  0.000000e+00  0.000000e+00  0.000000e+00  0.000000e+00  0.000000e+00  0.000000e+00  0.000000e+00
   Strain 285  4  4  0.000000e+00  0.000000e+00  0.000000e+00  0.000000e+00  0.000000e+00  0.000000e+00  
   Stress 286  1  4  0.000000e+00  0.000000e+00  0.000000e+00  0.000000e+00  0.000000e+00  0.000000e+00  0.000000e+00
   Strain 286  1  4  0.000000e+00  0.000000e+00  0.000000e+00  0.000000e+00  0.000000e+00  0.000000e+00  
   Stress 286  2  4  0.000000e+00  0.000000e+00  0.000000e+00  0.000000e+00  0.000000e+00  0.000000e+00  0.000000e+00
   Strain 286  2  4  0.000000e+00  0.000000e+00  0.000000e+00  0.000000e+00  0.000000e+00  0.000000e+00  
   Stress 286  3  4  0.000000e+00  0.000000e+00  0.000000e+00  0.000000e+00  0.000000e+00  0.000000e+00  0.000000e+00
   Strain 286  3  4  0.000000e+00  0.000000e+00  0.000000e+00  0.000000e+00  0.000000e+00  0.000000e+00  
   Stress 286  4  4  0.000000e+00  0.000000e+00  0.000000e+00  0.000000e+00  0.000000e+00  0.000000e+00  0.000000e+00
   Strain 286  4  4  0.000000e+00  0.000000e+00  0.000000e+00  0.000000e+00  0.000000e+00  0.000000e+00  
   Stress 287  1  4  0.000000e+00  0.000000e+00  0.000000e+00  0.000000e+00  0.000000e+00  0.000000e+00  0.000000e+00
   Strain 287  1  4  0.000000e+00  0.000000e+00  0.000000e+00  0.000000e+00  0.000000e+00  0.000000e+00  
   Stress 287  2  4  0.000000e+00  0.000000e+00  0.000000e+00  0.000000e+00  0.000000e+00  0.000000e+00  0.000000e+00
   Strain 287  2  4  0.000000e+00  0.000000e+00  0.000000e+00  0.000000e+00  0.000000e+00  0.000000e+00  
   Stress 287  3  4  0.000000e+00  0.000000e+00  0.000000e+00  0.000000e+00  0.000000e+00  0.000000e+00  0.000000e+00
   Strain 287  3  4  0.000000e+00  0.000000e+00  0.000000e+00  0.000000e+00  0.000000e+00  0.000000e+00  
   Stress 287  4  4  0.000000e+00  0.000000e+00  0.000000e+00  0.000000e+00  0.000000e+00  0.000000e+00  0.000000e+00
   Strain 287  4  4  0.000000e+00  0.000000e+00  0.000000e+00  0.000000e+00  0.000000e+00  0.000000e+00  
   Stress 288  1  4  0.000000e+00  0.000000e+00  0.000000e+00  0.000000e+00  0.000000e+00  0.000000e+00  0.000000e+00
   Strain 288  1  4  0.000000e+00  0.000000e+00  0.000000e+00  0.000000e+00  0.000000e+00  0.000000e+00  
   Stress 288  2  4  0.000000e+00  0.000000e+00  0.000000e+00  0.000000e+00  0.000000e+00  0.000000e+00  0.000000e+00
   Strain 288  2  4  0.000000e+00  0.000000e+00  0.000000e+00  0.000000e+00  0.000000e+00  0.000000e+00  
   Stress 288  3  4  0.000000e+00  0.000000e+00  0.000000e+00  0.000000e+00  0.000000e+00  0.000000e+00  0.000000e+00
   Strain 288  3  4  0.000000e+00  0.000000e+00  0.000000e+00  0.000000e+00  0.000000e+00  0.000000e+00  
   Stress 288  4  4  0.000000e+00  0.000000e+00  0.000000e+00  0.000000e+00  0.000000e+00  0.000000e+00  0.000000e+00
   Strain 288  4  4  0.000000e+00  0.000000e+00  0.000000e+00  0.000000e+00  0.000000e+00  0.000000e+00  
   Stress 289  1  4  0.000000e+00  0.000000e+00  0.000000e+00  0.000000e+00  0.000000e+00  0.000000e+00  0.000000e+00
   Strain 289  1  4  0.000000e+00  0.000000e+00  0.000000e+00  0.000000e+00  0.000000e+00  0.000000e+00  
   Stress 289  2  4  0.000000e+00  0.000000e+00  0.000000e+00  0.000000e+00  0.000000e+00  0.000000e+00  0.000000e+00
   Strain 289  2  4  0.000000e+00  0.000000e+00  0.000000e+00  0.000000e+00  0.000000e+00  0.000000e+00  
   Stress 289  3  4  0.000000e+00  0.000000e+00  0.000000e+00  0.000000e+00  0.000000e+00  0.000000e+00  0.000000e+00
   Strain 289  3  4  0.000000e+00  0.000000e+00  0.000000e+00  0.000000e+00  0.000000e+00  0.000000e+00  
   Stress 289  4  4  0.000000e+00  0.000000e+00  0.000000e+00  0.000000e+00  0.000000e+00  0.000000e+00  0.000000e+00
   Strain 289  4  4  0.000000e+00  0.000000e+00  0.000000e+00  0.000000e+00  0.000000e+00  0.000000e+00  
   Stress 290  1  4  0.000000e+00  0.000000e+00  0.000000e+00  0.000000e+00  0.000000e+00  0.000000e+00  0.000000e+00
   Strain 290  1  4  0.000000e+00  0.000000e+00  0.000000e+00  0.000000e+00  0.000000e+00  0.000000e+00  
   Stress 290  2  4  0.000000e+00  0.000000e+00  0.000000e+00  0.000000e+00  0.000000e+00  0.000000e+00  0.000000e+00
   Strain 290  2  4  0.000000e+00  0.000000e+00  0.000000e+00  0.000000e+00  0.000000e+00  0.000000e+00  
   Stress 290  3  4  0.000000e+00  0.000000e+00  0.000000e+00  0.000000e+00  0.000000e+00  0.000000e+00  0.000000e+00
   Strain 290  3  4  0.000000e+00  0.000000e+00  0.000000e+00  0.000000e+00  0.000000e+00  0.000000e+00  
   Stress 290  4  4  0.000000e+00  0.000000e+00  0.000000e+00  0.000000e+00  0.000000e+00  0.000000e+00  0.000000e+00
   Strain 290  4  4  0.000000e+00  0.000000e+00  0.000000e+00  0.000000e+00  0.000000e+00  0.000000e+00  
   Stress 291  1  4  0.000000e+00  0.000000e+00  0.000000e+00  0.000000e+00  0.000000e+00  0.000000e+00  0.000000e+00
   Strain 291  1  4  0.000000e+00  0.000000e+00  0.000000e+00  0.000000e+00  0.000000e+00  0.000000e+00  
   Stress 291  2  4  0.000000e+00  0.000000e+00  0.000000e+00  0.000000e+00  0.000000e+00  0.000000e+00  0.000000e+00
   Strain 291  2  4  0.000000e+00  0.000000e+00  0.000000e+00  0.000000e+00  0.000000e+00  0.000000e+00  
   Stress 291  3  4  0.000000e+00  0.000000e+00  0.000000e+00  0.000000e+00  0.000000e+00  0.000000e+00  0.000000e+00
   Strain 291  3  4  0.000000e+00  0.000000e+00  0.000000e+00  0.000000e+00  0.000000e+00  0.000000e+00  
   Stress 291  4  4  0.000000e+00  0.000000e+00  0.000000e+00  0.000000e+00  0.000000e+00  0.000000e+00  0.000000e+00
   Strain 291  4  4  0.000000e+00  0.000000e+00  0.000000e+00  0.000000e+00  0.000000e+00  0.000000e+00  
   Stress 292  1  4  0.000000e+00  0.000000e+00  0.000000e+00  0.000000e+00  0.000000e+00  0.000000e+00  0.000000e+00
   Strain 292  1  4  0.000000e+00  0.000000e+00  0.000000e+00  0.000000e+00  0.000000e+00  0.000000e+00  
   Stress 292  2  4  0.000000e+00  0.000000e+00  0.000000e+00  0.000000e+00  0.000000e+00  0.000000e+00  0.000000e+00
   Strain 292  2  4  0.000000e+00  0.000000e+00  0.000000e+00  0.000000e+00  0.000000e+00  0.000000e+00  
   Stress 292  3  4  0.000000e+00  0.000000e+00  0.000000e+00  0.000000e+00  0.000000e+00  0.000000e+00  0.000000e+00
   Strain 292  3  4  0.000000e+00  0.000000e+00  0.000000e+00  0.000000e+00  0.000000e+00  0.000000e+00  
   Stress 292  4  4  0.000000e+00  0.000000e+00  0.000000e+00  0.000000e+00  0.000000e+00  0.000000e+00  0.000000e+00
   Strain 292  4  4  0.000000e+00  0.000000e+00  0.000000e+00  0.000000e+00  0.000000e+00  0.000000e+00  
   Stress 293  1  4  0.000000e+00  0.000000e+00  0.000000e+00  0.000000e+00  0.000000e+00  0.000000e+00  0.000000e+00
   Strain 293  1  4  0.000000e+00  0.000000e+00  0.000000e+00  0.000000e+00  0.000000e+00  0.000000e+00  
   Stress 293  2  4  0.000000e+00  0.000000e+00  0.000000e+00  0.000000e+00  0.000000e+00  0.000000e+00  0.000000e+00
   Strain 293  2  4  0.000000e+00  0.000000e+00  0.000000e+00  0.000000e+00  0.000000e+00  0.000000e+00  
   Stress 293  3  4  0.000000e+00  0.000000e+00  0.000000e+00  0.000000e+00  0.000000e+00  0.000000e+00  0.000000e+00
   Strain 293  3  4  0.000000e+00  0.000000e+00  0.000000e+00  0.000000e+00  0.000000e+00  0.000000e+00  
   Stress 293  4  4  0.000000e+00  0.000000e+00  0.000000e+00  0.000000e+00  0.000000e+00  0.000000e+00  0.000000e+00
   Strain 293  4  4  0.000000e+00  0.000000e+00  0.000000e+00  0.000000e+00  0.000000e+00  0.000000e+00  
   Stress 294  1  4  0.000000e+00  0.000000e+00  0.000000e+00  0.000000e+00  0.000000e+00  0.000000e+00  0.000000e+00
   Strain 294  1  4  0.000000e+00  0.000000e+00  0.000000e+00  0.000000e+00  0.000000e+00  0.000000e+00  
   Stress 294  2  4  0.000000e+00  0.000000e+00  0.000000e+00  0.000000e+00  0.000000e+00  0.000000e+00  0.000000e+00
   Strain 294  2  4  0.000000e+00  0.000000e+00  0.000000e+00  0.000000e+00  0.000000e+00  0.000000e+00  
   Stress 294  3  4  0.000000e+00  0.000000e+00  0.000000e+00  0.000000e+00  0.000000e+00  0.000000e+00  0.000000e+00
   Strain 294  3  4  0.000000e+00  0.000000e+00  0.000000e+00  0.000000e+00  0.000000e+00  0.000000e+00  
   Stress 294  4  4  0.000000e+00  0.000000e+00  0.000000e+00  0.000000e+00  0.000000e+00  0.000000e+00  0.000000e+00
   Strain 294  4  4  0.000000e+00  0.000000e+00  0.000000e+00  0.000000e+00  0.000000e+00  0.000000e+00  
   Stress 295  1  4  0.000000e+00  0.000000e+00  0.000000e+00  0.000000e+00  0.000000e+00  0.000000e+00  0.000000e+00
   Strain 295  1  4  0.000000e+00  0.000000e+00  0.000000e+00  0.000000e+00  0.000000e+00  0.000000e+00  
   Stress 295  2  4  0.000000e+00  0.000000e+00  0.000000e+00  0.000000e+00  0.000000e+00  0.000000e+00  0.000000e+00
   Strain 295  2  4  0.000000e+00  0.000000e+00  0.000000e+00  0.000000e+00  0.000000e+00  0.000000e+00  
   Stress 295  3  4  0.000000e+00  0.000000e+00  0.000000e+00  0.000000e+00  0.000000e+00  0.000000e+00  0.000000e+00
   Strain 295  3  4  0.000000e+00  0.000000e+00  0.000000e+00  0.000000e+00  0.000000e+00  0.000000e+00  
   Stress 295  4  4  0.000000e+00  0.000000e+00  0.000000e+00  0.000000e+00  0.000000e+00  0.000000e+00  0.000000e+00
   Strain 295  4  4  0.000000e+00  0.000000e+00  0.000000e+00  0.000000e+00  0.000000e+00  0.000000e+00  
   Stress 296  1  4  0.000000e+00  0.000000e+00  0.000000e+00  0.000000e+00  0.000000e+00  0.000000e+00  0.000000e+00
   Strain 296  1  4  0.000000e+00  0.000000e+00  0.000000e+00  0.000000e+00  0.000000e+00  0.000000e+00  
   Stress 296  2  4  0.000000e+00  0.000000e+00  0.000000e+00  0.000000e+00  0.000000e+00  0.000000e+00  0.000000e+00
   Strain 296  2  4  0.000000e+00  0.000000e+00  0.000000e+00  0.000000e+00  0.000000e+00  0.000000e+00  
   Stress 296  3  4  0.000000e+00  0.000000e+00  0.000000e+00  0.000000e+00  0.000000e+00  0.000000e+00  0.000000e+00
   Strain 296  3  4  0.000000e+00  0.000000e+00  0.000000e+00  0.000000e+00  0.000000e+00  0.000000e+00  
   Stress 296  4  4  0.000000e+00  0.000000e+00  0.000000e+00  0.000000e+00  0.000000e+00  0.000000e+00  0.000000e+00
   Strain 296  4  4  0.000000e+00  0.000000e+00  0.000000e+00  0.000000e+00  0.000000e+00  0.000000e+00  
   Stress 297  1  4  0.000000e+00  0.000000e+00  0.000000e+00  0.000000e+00  0.000000e+00  0.000000e+00  0.000000e+00
   Strain 297  1  4  0.000000e+00  0.000000e+00  0.000000e+00  0.000000e+00  0.000000e+00  0.000000e+00  
   Stress 297  2  4  0.000000e+00  0.000000e+00  0.000000e+00  0.000000e+00  0.000000e+00  0.000000e+00  0.000000e+00
   Strain 297  2  4  0.000000e+00  0.000000e+00  0.000000e+00  0.000000e+00  0.000000e+00  0.000000e+00  
   Stress 297  3  4  0.000000e+00  0.000000e+00  0.000000e+00  0.000000e+00  0.000000e+00  0.000000e+00  0.000000e+00
   Strain 297  3  4  0.000000e+00  0.000000e+00  0.000000e+00  0.000000e+00  0.000000e+00  0.000000e+00  
   Stress 297  4  4  0.000000e+00  0.000000e+00  0.000000e+00  0.000000e+00  0.000000e+00  0.000000e+00  0.000000e+00
   Strain 297  4  4  0.000000e+00  0.000000e+00  0.000000e+00  0.000000e+00  0.000000e+00  0.000000e+00  
   Stress 298  1  4  0.000000e+00  0.000000e+00  0.000000e+00  0.000000e+00  0.000000e+00  0.000000e+00  0.000000e+00
   Strain 298  1  4  0.000000e+00  0.000000e+00  0.000000e+00  0.000000e+00  0.000000e+00  0.000000e+00  
   Stress 298  2  4  0.000000e+00  0.000000e+00  0.000000e+00  0.000000e+00  0.000000e+00  0.000000e+00  0.000000e+00
   Strain 298  2  4  0.000000e+00  0.000000e+00  0.000000e+00  0.000000e+00  0.000000e+00  0.000000e+00  
   Stress 298  3  4  0.000000e+00  0.000000e+00  0.000000e+00  0.000000e+00  0.000000e+00  0.000000e+00  0.000000e+00
   Strain 298  3  4  0.000000e+00  0.000000e+00  0.000000e+00  0.000000e+00  0.000000e+00  0.000000e+00  
   Stress 298  4  4  0.000000e+00  0.000000e+00  0.000000e+00  0.000000e+00  0.000000e+00  0.000000e+00  0.000000e+00
   Strain 298  4  4  0.000000e+00  0.000000e+00  0.000000e+00  0.000000e+00  0.000000e+00  0.000000e+00  
   Stress 299  1  4  0.000000e+00  0.000000e+00  0.000000e+00  0.000000e+00  0.000000e+00  0.000000e+00  0.000000e+00
   Strain 299  1  4  0.000000e+00  0.000000e+00  0.000000e+00  0.000000e+00  0.000000e+00  0.000000e+00  
   Stress 299  2  4  0.000000e+00  0.000000e+00  0.000000e+00  0.000000e+00  0.000000e+00  0.000000e+00  0.000000e+00
   Strain 299  2  4  0.000000e+00  0.000000e+00  0.000000e+00  0.000000e+00  0.000000e+00  0.000000e+00  
   Stress 299  3  4  0.000000e+00  0.000000e+00  0.000000e+00  0.000000e+00  0.000000e+00  0.000000e+00  0.000000e+00
   Strain 299  3  4  0.000000e+00  0.000000e+00  0.000000e+00  0.000000e+00  0.000000e+00  0.000000e+00  
   Stress 299  4  4  0.000000e+00  0.000000e+00  0.000000e+00  0.000000e+00  0.000000e+00  0.000000e+00  0.000000e+00
   Strain 299  4  4  0.000000e+00  0.000000e+00  0.000000e+00  0.000000e+00  0.000000e+00  0.000000e+00  
   Stress 300  1  4  0.000000e+00  0.000000e+00  0.000000e+00  0.000000e+00  0.000000e+00  0.000000e+00  0.000000e+00
   Strain 300  1  4  0.000000e+00  0.000000e+00  0.000000e+00  0.000000e+00  0.000000e+00  0.000000e+00  
   Stress 300  2  4  0.000000e+00  0.000000e+00  0.000000e+00  0.000000e+00  0.000000e+00  0.000000e+00  0.000000e+00
   Strain 300  2  4  0.000000e+00  0.000000e+00  0.000000e+00  0.000000e+00  0.000000e+00  0.000000e+00  
   Stress 300  3  4  0.000000e+00  0.000000e+00  0.000000e+00  0.000000e+00  0.000000e+00  0.000000e+00  0.000000e+00
   Strain 300  3  4  0.000000e+00  0.000000e+00  0.000000e+00  0.000000e+00  0.000000e+00  0.000000e+00  
   Stress 300  4  4  0.000000e+00  0.000000e+00  0.000000e+00  0.000000e+00  0.000000e+00  0.000000e+00  0.000000e+00
   Strain 300  4  4  0.000000e+00  0.000000e+00  0.000000e+00  0.000000e+00  0.000000e+00  0.000000e+00  
   Stress 301  1  4  0.000000e+00  0.000000e+00  0.000000e+00  0.000000e+00  0.000000e+00  0.000000e+00  0.000000e+00
   Strain 301  1  4  0.000000e+00  0.000000e+00  0.000000e+00  0.000000e+00  0.000000e+00  0.000000e+00  
   Stress 301  2  4  0.000000e+00  0.000000e+00  0.000000e+00  0.000000e+00  0.000000e+00  0.000000e+00  0.000000e+00
   Strain 301  2  4  0.000000e+00  0.000000e+00  0.000000e+00  0.000000e+00  0.000000e+00  0.000000e+00  
   Stress 301  3  4  0.000000e+00  0.000000e+00  0.000000e+00  0.000000e+00  0.000000e+00  0.000000e+00  0.000000e+00
   Strain 301  3  4  0.000000e+00  0.000000e+00  0.000000e+00  0.000000e+00  0.000000e+00  0.000000e+00  
   Stress 301  4  4  0.000000e+00  0.000000e+00  0.000000e+00  0.000000e+00  0.000000e+00  0.000000e+00  0.000000e+00
   Strain 301  4  4  0.000000e+00  0.000000e+00  0.000000e+00  0.000000e+00  0.000000e+00  0.000000e+00  
   Stress 302  1  4  0.000000e+00  0.000000e+00  0.000000e+00  0.000000e+00  0.000000e+00  0.000000e+00  0.000000e+00
   Strain 302  1  4  0.000000e+00  0.000000e+00  0.000000e+00  0.000000e+00  0.000000e+00  0.000000e+00  
   Stress 302  2  4  0.000000e+00  0.000000e+00  0.000000e+00  0.000000e+00  0.000000e+00  0.000000e+00  0.000000e+00
   Strain 302  2  4  0.000000e+00  0.000000e+00  0.000000e+00  0.000000e+00  0.000000e+00  0.000000e+00  
   Stress 302  3  4  0.000000e+00  0.000000e+00  0.000000e+00  0.000000e+00  0.000000e+00  0.000000e+00  0.000000e+00
   Strain 302  3  4  0.000000e+00  0.000000e+00  0.000000e+00  0.000000e+00  0.000000e+00  0.000000e+00  
   Stress 302  4  4  0.000000e+00  0.000000e+00  0.000000e+00  0.000000e+00  0.000000e+00  0.000000e+00  0.000000e+00
   Strain 302  4  4  0.000000e+00  0.000000e+00  0.000000e+00  0.000000e+00  0.000000e+00  0.000000e+00  
   Stress 303  1  4  0.000000e+00  0.000000e+00  0.000000e+00  0.000000e+00  0.000000e+00  0.000000e+00  0.000000e+00
   Strain 303  1  4  0.000000e+00  0.000000e+00  0.000000e+00  0.000000e+00  0.000000e+00  0.000000e+00  
   Stress 303  2  4  0.000000e+00  0.000000e+00  0.000000e+00  0.000000e+00  0.000000e+00  0.000000e+00  0.000000e+00
   Strain 303  2  4  0.000000e+00  0.000000e+00  0.000000e+00  0.000000e+00  0.000000e+00  0.000000e+00  
   Stress 303  3  4  0.000000e+00  0.000000e+00  0.000000e+00  0.000000e+00  0.000000e+00  0.000000e+00  0.000000e+00
   Strain 303  3  4  0.000000e+00  0.000000e+00  0.000000e+00  0.000000e+00  0.000000e+00  0.000000e+00  
   Stress 303  4  4  0.000000e+00  0.000000e+00  0.000000e+00  0.000000e+00  0.000000e+00  0.000000e+00  0.000000e+00
   Strain 303  4  4  0.000000e+00  0.000000e+00  0.000000e+00  0.000000e+00  0.000000e+00  0.000000e+00  
   Stress 304  1  4  0.000000e+00  0.000000e+00  0.000000e+00  0.000000e+00  0.000000e+00  0.000000e+00  0.000000e+00
   Strain 304  1  4  0.000000e+00  0.000000e+00  0.000000e+00  0.000000e+00  0.000000e+00  0.000000e+00  
   Stress 304  2  4  0.000000e+00  0.000000e+00  0.000000e+00  0.000000e+00  0.000000e+00  0.000000e+00  0.000000e+00
   Strain 304  2  4  0.000000e+00  0.000000e+00  0.000000e+00  0.000000e+00  0.000000e+00  0.000000e+00  
   Stress 304  3  4  0.000000e+00  0.000000e+00  0.000000e+00  0.000000e+00  0.000000e+00  0.000000e+00  0.000000e+00
   Strain 304  3  4  0.000000e+00  0.000000e+00  0.000000e+00  0.000000e+00  0.000000e+00  0.000000e+00  
   Stress 304  4  4  0.000000e+00  0.000000e+00  0.000000e+00  0.000000e+00  0.000000e+00  0.000000e+00  0.000000e+00
   Strain 304  4  4  0.000000e+00  0.000000e+00  0.000000e+00  0.000000e+00  0.000000e+00  0.000000e+00  
   Stress 305  1  4  0.000000e+00  0.000000e+00  0.000000e+00  0.000000e+00  0.000000e+00  0.000000e+00  0.000000e+00
   Strain 305  1  4  0.000000e+00  0.000000e+00  0.000000e+00  0.000000e+00  0.000000e+00  0.000000e+00  
   Stress 305  2  4  0.000000e+00  0.000000e+00  0.000000e+00  0.000000e+00  0.000000e+00  0.000000e+00  0.000000e+00
   Strain 305  2  4  0.000000e+00  0.000000e+00  0.000000e+00  0.000000e+00  0.000000e+00  0.000000e+00  
   Stress 305  3  4  0.000000e+00  0.000000e+00  0.000000e+00  0.000000e+00  0.000000e+00  0.000000e+00  0.000000e+00
   Strain 305  3  4  0.000000e+00  0.000000e+00  0.000000e+00  0.000000e+00  0.000000e+00  0.000000e+00  
   Stress 305  4  4  0.000000e+00  0.000000e+00  0.000000e+00  0.000000e+00  0.000000e+00  0.000000e+00  0.000000e+00
   Strain 305  4  4  0.000000e+00  0.000000e+00  0.000000e+00  0.000000e+00  0.000000e+00  0.000000e+00  
   Stress 306  1  4  0.000000e+00  0.000000e+00  0.000000e+00  0.000000e+00  0.000000e+00  0.000000e+00  0.000000e+00
   Strain 306  1  4  0.000000e+00  0.000000e+00  0.000000e+00  0.000000e+00  0.000000e+00  0.000000e+00  
   Stress 306  2  4  0.000000e+00  0.000000e+00  0.000000e+00  0.000000e+00  0.000000e+00  0.000000e+00  0.000000e+00
   Strain 306  2  4  0.000000e+00  0.000000e+00  0.000000e+00  0.000000e+00  0.000000e+00  0.000000e+00  
   Stress 306  3  4  0.000000e+00  0.000000e+00  0.000000e+00  0.000000e+00  0.000000e+00  0.000000e+00  0.000000e+00
   Strain 306  3  4  0.000000e+00  0.000000e+00  0.000000e+00  0.000000e+00  0.000000e+00  0.000000e+00  
   Stress 306  4  4  0.000000e+00  0.000000e+00  0.000000e+00  0.000000e+00  0.000000e+00  0.000000e+00  0.000000e+00
   Strain 306  4  4  0.000000e+00  0.000000e+00  0.000000e+00  0.000000e+00  0.000000e+00  0.000000e+00  
   Stress 307  1  4  0.000000e+00  0.000000e+00  0.000000e+00  0.000000e+00  0.000000e+00  0.000000e+00  0.000000e+00
   Strain 307  1  4  0.000000e+00  0.000000e+00  0.000000e+00  0.000000e+00  0.000000e+00  0.000000e+00  
   Stress 307  2  4  0.000000e+00  0.000000e+00  0.000000e+00  0.000000e+00  0.000000e+00  0.000000e+00  0.000000e+00
   Strain 307  2  4  0.000000e+00  0.000000e+00  0.000000e+00  0.000000e+00  0.000000e+00  0.000000e+00  
   Stress 307  3  4  0.000000e+00  0.000000e+00  0.000000e+00  0.000000e+00  0.000000e+00  0.000000e+00  0.000000e+00
   Strain 307  3  4  0.000000e+00  0.000000e+00  0.000000e+00  0.000000e+00  0.000000e+00  0.000000e+00  
   Stress 307  4  4  0.000000e+00  0.000000e+00  0.000000e+00  0.000000e+00  0.000000e+00  0.000000e+00  0.000000e+00
   Strain 307  4  4  0.000000e+00  0.000000e+00  0.000000e+00  0.000000e+00  0.000000e+00  0.000000e+00  
   Stress 308  1  4  0.000000e+00  0.000000e+00  0.000000e+00  0.000000e+00  0.000000e+00  0.000000e+00  0.000000e+00
   Strain 308  1  4  0.000000e+00  0.000000e+00  0.000000e+00  0.000000e+00  0.000000e+00  0.000000e+00  
   Stress 308  2  4  0.000000e+00  0.000000e+00  0.000000e+00  0.000000e+00  0.000000e+00  0.000000e+00  0.000000e+00
   Strain 308  2  4  0.000000e+00  0.000000e+00  0.000000e+00  0.000000e+00  0.000000e+00  0.000000e+00  
   Stress 308  3  4  0.000000e+00  0.000000e+00  0.000000e+00  0.000000e+00  0.000000e+00  0.000000e+00  0.000000e+00
   Strain 308  3  4  0.000000e+00  0.000000e+00  0.000000e+00  0.000000e+00  0.000000e+00  0.000000e+00  
   Stress 308  4  4  0.000000e+00  0.000000e+00  0.000000e+00  0.000000e+00  0.000000e+00  0.000000e+00  0.000000e+00
   Strain 308  4  4  0.000000e+00  0.000000e+00  0.000000e+00  0.000000e+00  0.000000e+00  0.000000e+00  
   Stress 309  1  4  0.000000e+00  0.000000e+00  0.000000e+00  0.000000e+00  0.000000e+00  0.000000e+00  0.000000e+00
   Strain 309  1  4  0.000000e+00  0.000000e+00  0.000000e+00  0.000000e+00  0.000000e+00  0.000000e+00  
   Stress 309  2  4  0.000000e+00  0.000000e+00  0.000000e+00  0.000000e+00  0.000000e+00  0.000000e+00  0.000000e+00
   Strain 309  2  4  0.000000e+00  0.000000e+00  0.000000e+00  0.000000e+00  0.000000e+00  0.000000e+00  
   Stress 309  3  4  0.000000e+00  0.000000e+00  0.000000e+00  0.000000e+00  0.000000e+00  0.000000e+00  0.000000e+00
   Strain 309  3  4  0.000000e+00  0.000000e+00  0.000000e+00  0.000000e+00  0.000000e+00  0.000000e+00  
   Stress 309  4  4  0.000000e+00  0.000000e+00  0.000000e+00  0.000000e+00  0.000000e+00  0.000000e+00  0.000000e+00
   Strain 309  4  4  0.000000e+00  0.000000e+00  0.000000e+00  0.000000e+00  0.000000e+00  0.000000e+00  
   Stress 310  1  4  0.000000e+00  0.000000e+00  0.000000e+00  0.000000e+00  0.000000e+00  0.000000e+00  0.000000e+00
   Strain 310  1  4  0.000000e+00  0.000000e+00  0.000000e+00  0.000000e+00  0.000000e+00  0.000000e+00  
   Stress 310  2  4  0.000000e+00  0.000000e+00  0.000000e+00  0.000000e+00  0.000000e+00  0.000000e+00  0.000000e+00
   Strain 310  2  4  0.000000e+00  0.000000e+00  0.000000e+00  0.000000e+00  0.000000e+00  0.000000e+00  
   Stress 310  3  4  0.000000e+00  0.000000e+00  0.000000e+00  0.000000e+00  0.000000e+00  0.000000e+00  0.000000e+00
   Strain 310  3  4  0.000000e+00  0.000000e+00  0.000000e+00  0.000000e+00  0.000000e+00  0.000000e+00  
   Stress 310  4  4  0.000000e+00  0.000000e+00  0.000000e+00  0.000000e+00  0.000000e+00  0.000000e+00  0.000000e+00
   Strain 310  4  4  0.000000e+00  0.000000e+00  0.000000e+00  0.000000e+00  0.000000e+00  0.000000e+00  
   Stress 311  1  4  0.000000e+00  0.000000e+00  0.000000e+00  0.000000e+00  0.000000e+00  0.000000e+00  0.000000e+00
   Strain 311  1  4  0.000000e+00  0.000000e+00  0.000000e+00  0.000000e+00  0.000000e+00  0.000000e+00  
   Stress 311  2  4  0.000000e+00  0.000000e+00  0.000000e+00  0.000000e+00  0.000000e+00  0.000000e+00  0.000000e+00
   Strain 311  2  4  0.000000e+00  0.000000e+00  0.000000e+00  0.000000e+00  0.000000e+00  0.000000e+00  
   Stress 311  3  4  0.000000e+00  0.000000e+00  0.000000e+00  0.000000e+00  0.000000e+00  0.000000e+00  0.000000e+00
   Strain 311  3  4  0.000000e+00  0.000000e+00  0.000000e+00  0.000000e+00  0.000000e+00  0.000000e+00  
   Stress 311  4  4  0.000000e+00  0.000000e+00  0.000000e+00  0.000000e+00  0.000000e+00  0.000000e+00  0.000000e+00
   Strain 311  4  4  0.000000e+00  0.000000e+00  0.000000e+00  0.000000e+00  0.000000e+00  0.000000e+00  
   Stress 312  1  4  0.000000e+00  0.000000e+00  0.000000e+00  0.000000e+00  0.000000e+00  0.000000e+00  0.000000e+00
   Strain 312  1  4  0.000000e+00  0.000000e+00  0.000000e+00  0.000000e+00  0.000000e+00  0.000000e+00  
   Stress 312  2  4  0.000000e+00  0.000000e+00  0.000000e+00  0.000000e+00  0.000000e+00  0.000000e+00  0.000000e+00
   Strain 312  2  4  0.000000e+00  0.000000e+00  0.000000e+00  0.000000e+00  0.000000e+00  0.000000e+00  
   Stress 312  3  4  0.000000e+00  0.000000e+00  0.000000e+00  0.000000e+00  0.000000e+00  0.000000e+00  0.000000e+00
   Strain 312  3  4  0.000000e+00  0.000000e+00  0.000000e+00  0.000000e+00  0.000000e+00  0.000000e+00  
   Stress 312  4  4  0.000000e+00  0.000000e+00  0.000000e+00  0.000000e+00  0.000000e+00  0.000000e+00  0.000000e+00
   Strain 312  4  4  0.000000e+00  0.000000e+00  0.000000e+00  0.000000e+00  0.000000e+00  0.000000e+00  
   Stress 313  1  4  0.000000e+00  0.000000e+00  0.000000e+00  0.000000e+00  0.000000e+00  0.000000e+00  0.000000e+00
   Strain 313  1  4  0.000000e+00  0.000000e+00  0.000000e+00  0.000000e+00  0.000000e+00  0.000000e+00  
   Stress 313  2  4  0.000000e+00  0.000000e+00  0.000000e+00  0.000000e+00  0.000000e+00  0.000000e+00  0.000000e+00
   Strain 313  2  4  0.000000e+00  0.000000e+00  0.000000e+00  0.000000e+00  0.000000e+00  0.000000e+00  
   Stress 313  3  4  0.000000e+00  0.000000e+00  0.000000e+00  0.000000e+00  0.000000e+00  0.000000e+00  0.000000e+00
   Strain 313  3  4  0.000000e+00  0.000000e+00  0.000000e+00  0.000000e+00  0.000000e+00  0.000000e+00  
   Stress 313  4  4  0.000000e+00  0.000000e+00  0.000000e+00  0.000000e+00  0.000000e+00  0.000000e+00  0.000000e+00
   Strain 313  4  4  0.000000e+00  0.000000e+00  0.000000e+00  0.000000e+00  0.000000e+00  0.000000e+00  
   Stress 314  1  4  0.000000e+00  0.000000e+00  0.000000e+00  0.000000e+00  0.000000e+00  0.000000e+00  0.000000e+00
   Strain 314  1  4  0.000000e+00  0.000000e+00  0.000000e+00  0.000000e+00  0.000000e+00  0.000000e+00  
   Stress 314  2  4  0.000000e+00  0.000000e+00  0.000000e+00  0.000000e+00  0.000000e+00  0.000000e+00  0.000000e+00
   Strain 314  2  4  0.000000e+00  0.000000e+00  0.000000e+00  0.000000e+00  0.000000e+00  0.000000e+00  
   Stress 314  3  4  0.000000e+00  0.000000e+00  0.000000e+00  0.000000e+00  0.000000e+00  0.000000e+00  0.000000e+00
   Strain 314  3  4  0.000000e+00  0.000000e+00  0.000000e+00  0.000000e+00  0.000000e+00  0.000000e+00  
   Stress 314  4  4  0.000000e+00  0.000000e+00  0.000000e+00  0.000000e+00  0.000000e+00  0.000000e+00  0.000000e+00
   Strain 314  4  4  0.000000e+00  0.000000e+00  0.000000e+00  0.000000e+00  0.000000e+00  0.000000e+00  
   Stress 315  1  4  0.000000e+00  0.000000e+00  0.000000e+00  0.000000e+00  0.000000e+00  0.000000e+00  0.000000e+00
   Strain 315  1  4  0.000000e+00  0.000000e+00  0.000000e+00  0.000000e+00  0.000000e+00  0.000000e+00  
   Stress 315  2  4  0.000000e+00  0.000000e+00  0.000000e+00  0.000000e+00  0.000000e+00  0.000000e+00  0.000000e+00
   Strain 315  2  4  0.000000e+00  0.000000e+00  0.000000e+00  0.000000e+00  0.000000e+00  0.000000e+00  
   Stress 315  3  4  0.000000e+00  0.000000e+00  0.000000e+00  0.000000e+00  0.000000e+00  0.000000e+00  0.000000e+00
   Strain 315  3  4  0.000000e+00  0.000000e+00  0.000000e+00  0.000000e+00  0.000000e+00  0.000000e+00  
   Stress 315  4  4  0.000000e+00  0.000000e+00  0.000000e+00  0.000000e+00  0.000000e+00  0.000000e+00  0.000000e+00
   Strain 315  4  4  0.000000e+00  0.000000e+00  0.000000e+00  0.000000e+00  0.000000e+00  0.000000e+00  
   Stress 316  1  4  0.000000e+00  0.000000e+00  0.000000e+00  0.000000e+00  0.000000e+00  0.000000e+00  0.000000e+00
   Strain 316  1  4  0.000000e+00  0.000000e+00  0.000000e+00  0.000000e+00  0.000000e+00  0.000000e+00  
   Stress 316  2  4  0.000000e+00  0.000000e+00  0.000000e+00  0.000000e+00  0.000000e+00  0.000000e+00  0.000000e+00
   Strain 316  2  4  0.000000e+00  0.000000e+00  0.000000e+00  0.000000e+00  0.000000e+00  0.000000e+00  
   Stress 316  3  4  0.000000e+00  0.000000e+00  0.000000e+00  0.000000e+00  0.000000e+00  0.000000e+00  0.000000e+00
   Strain 316  3  4  0.000000e+00  0.000000e+00  0.000000e+00  0.000000e+00  0.000000e+00  0.000000e+00  
   Stress 316  4  4  0.000000e+00  0.000000e+00  0.000000e+00  0.000000e+00  0.000000e+00  0.000000e+00  0.000000e+00
   Strain 316  4  4  0.000000e+00  0.000000e+00  0.000000e+00  0.000000e+00  0.000000e+00  0.000000e+00  
   Stress 317  1  4  0.000000e+00  0.000000e+00  0.000000e+00  0.000000e+00  0.000000e+00  0.000000e+00  0.000000e+00
   Strain 317  1  4  0.000000e+00  0.000000e+00  0.000000e+00  0.000000e+00  0.000000e+00  0.000000e+00  
   Stress 317  2  4  0.000000e+00  0.000000e+00  0.000000e+00  0.000000e+00  0.000000e+00  0.000000e+00  0.000000e+00
   Strain 317  2  4  0.000000e+00  0.000000e+00  0.000000e+00  0.000000e+00  0.000000e+00  0.000000e+00  
   Stress 317  3  4  0.000000e+00  0.000000e+00  0.000000e+00  0.000000e+00  0.000000e+00  0.000000e+00  0.000000e+00
   Strain 317  3  4  0.000000e+00  0.000000e+00  0.000000e+00  0.000000e+00  0.000000e+00  0.000000e+00  
   Stress 317  4  4  0.000000e+00  0.000000e+00  0.000000e+00  0.000000e+00  0.000000e+00  0.000000e+00  0.000000e+00
   Strain 317  4  4  0.000000e+00  0.000000e+00  0.000000e+00  0.000000e+00  0.000000e+00  0.000000e+00  
   Stress 318  1  4  0.000000e+00  0.000000e+00  0.000000e+00  0.000000e+00  0.000000e+00  0.000000e+00  0.000000e+00
   Strain 318  1  4  0.000000e+00  0.000000e+00  0.000000e+00  0.000000e+00  0.000000e+00  0.000000e+00  
   Stress 318  2  4  0.000000e+00  0.000000e+00  0.000000e+00  0.000000e+00  0.000000e+00  0.000000e+00  0.000000e+00
   Strain 318  2  4  0.000000e+00  0.000000e+00  0.000000e+00  0.000000e+00  0.000000e+00  0.000000e+00  
   Stress 318  3  4  0.000000e+00  0.000000e+00  0.000000e+00  0.000000e+00  0.000000e+00  0.000000e+00  0.000000e+00
   Strain 318  3  4  0.000000e+00  0.000000e+00  0.000000e+00  0.000000e+00  0.000000e+00  0.000000e+00  
   Stress 318  4  4  0.000000e+00  0.000000e+00  0.000000e+00  0.000000e+00  0.000000e+00  0.000000e+00  0.000000e+00
   Strain 318  4  4  0.000000e+00  0.000000e+00  0.000000e+00  0.000000e+00  0.000000e+00  0.000000e+00  
   Stress 319  1  4  0.000000e+00  0.000000e+00  0.000000e+00  0.000000e+00  0.000000e+00  0.000000e+00  0.000000e+00
   Strain 319  1  4  0.000000e+00  0.000000e+00  0.000000e+00  0.000000e+00  0.000000e+00  0.000000e+00  
   Stress 319  2  4  0.000000e+00  0.000000e+00  0.000000e+00  0.000000e+00  0.000000e+00  0.000000e+00  0.000000e+00
   Strain 319  2  4  0.000000e+00  0.000000e+00  0.000000e+00  0.000000e+00  0.000000e+00  0.000000e+00  
   Stress 319  3  4  0.000000e+00  0.000000e+00  0.000000e+00  0.000000e+00  0.000000e+00  0.000000e+00  0.000000e+00
   Strain 319  3  4  0.000000e+00  0.000000e+00  0.000000e+00  0.000000e+00  0.000000e+00  0.000000e+00  
   Stress 319  4  4  0.000000e+00  0.000000e+00  0.000000e+00  0.000000e+00  0.000000e+00  0.000000e+00  0.000000e+00
   Strain 319  4  4  0.000000e+00  0.000000e+00  0.000000e+00  0.000000e+00  0.000000e+00  0.000000e+00  
   Stress 320  1  4  0.000000e+00  0.000000e+00  0.000000e+00  0.000000e+00  0.000000e+00  0.000000e+00  0.000000e+00
   Strain 320  1  4  0.000000e+00  0.000000e+00  0.000000e+00  0.000000e+00  0.000000e+00  0.000000e+00  
   Stress 320  2  4  0.000000e+00  0.000000e+00  0.000000e+00  0.000000e+00  0.000000e+00  0.000000e+00  0.000000e+00
   Strain 320  2  4  0.000000e+00  0.000000e+00  0.000000e+00  0.000000e+00  0.000000e+00  0.000000e+00  
   Stress 320  3  4  0.000000e+00  0.000000e+00  0.000000e+00  0.000000e+00  0.000000e+00  0.000000e+00  0.000000e+00
   Strain 320  3  4  0.000000e+00  0.000000e+00  0.000000e+00  0.000000e+00  0.000000e+00  0.000000e+00  
   Stress 320  4  4  0.000000e+00  0.000000e+00  0.000000e+00  0.000000e+00  0.000000e+00  0.000000e+00  0.000000e+00
   Strain 320  4  4  0.000000e+00  0.000000e+00  0.000000e+00  0.000000e+00  0.000000e+00  0.000000e+00  
   Stress 321  1  4  0.000000e+00  0.000000e+00  0.000000e+00  0.000000e+00  0.000000e+00  0.000000e+00  0.000000e+00
   Strain 321  1  4  0.000000e+00  0.000000e+00  0.000000e+00  0.000000e+00  0.000000e+00  0.000000e+00  
   Stress 321  2  4  0.000000e+00  0.000000e+00  0.000000e+00  0.000000e+00  0.000000e+00  0.000000e+00  0.000000e+00
   Strain 321  2  4  0.000000e+00  0.000000e+00  0.000000e+00  0.000000e+00  0.000000e+00  0.000000e+00  
   Stress 321  3  4  0.000000e+00  0.000000e+00  0.000000e+00  0.000000e+00  0.000000e+00  0.000000e+00  0.000000e+00
   Strain 321  3  4  0.000000e+00  0.000000e+00  0.000000e+00  0.000000e+00  0.000000e+00  0.000000e+00  
   Stress 321  4  4  0.000000e+00  0.000000e+00  0.000000e+00  0.000000e+00  0.000000e+00  0.000000e+00  0.000000e+00
   Strain 321  4  4  0.000000e+00  0.000000e+00  0.000000e+00  0.000000e+00  0.000000e+00  0.000000e+00  
   Stress 322  1  4  0.000000e+00  0.000000e+00  0.000000e+00  0.000000e+00  0.000000e+00  0.000000e+00  0.000000e+00
   Strain 322  1  4  0.000000e+00  0.000000e+00  0.000000e+00  0.000000e+00  0.000000e+00  0.000000e+00  
   Stress 322  2  4  0.000000e+00  0.000000e+00  0.000000e+00  0.000000e+00  0.000000e+00  0.000000e+00  0.000000e+00
   Strain 322  2  4  0.000000e+00  0.000000e+00  0.000000e+00  0.000000e+00  0.000000e+00  0.000000e+00  
   Stress 322  3  4  0.000000e+00  0.000000e+00  0.000000e+00  0.000000e+00  0.000000e+00  0.000000e+00  0.000000e+00
   Strain 322  3  4  0.000000e+00  0.000000e+00  0.000000e+00  0.000000e+00  0.000000e+00  0.000000e+00  
   Stress 322  4  4  0.000000e+00  0.000000e+00  0.000000e+00  0.000000e+00  0.000000e+00  0.000000e+00  0.000000e+00
   Strain 322  4  4  0.000000e+00  0.000000e+00  0.000000e+00  0.000000e+00  0.000000e+00  0.000000e+00  
   Stress 323  1  4  0.000000e+00  0.000000e+00  0.000000e+00  0.000000e+00  0.000000e+00  0.000000e+00  0.000000e+00
   Strain 323  1  4  0.000000e+00  0.000000e+00  0.000000e+00  0.000000e+00  0.000000e+00  0.000000e+00  
   Stress 323  2  4  0.000000e+00  0.000000e+00  0.000000e+00  0.000000e+00  0.000000e+00  0.000000e+00  0.000000e+00
   Strain 323  2  4  0.000000e+00  0.000000e+00  0.000000e+00  0.000000e+00  0.000000e+00  0.000000e+00  
   Stress 323  3  4  0.000000e+00  0.000000e+00  0.000000e+00  0.000000e+00  0.000000e+00  0.000000e+00  0.000000e+00
   Strain 323  3  4  0.000000e+00  0.000000e+00  0.000000e+00  0.000000e+00  0.000000e+00  0.000000e+00  
   Stress 323  4  4  0.000000e+00  0.000000e+00  0.000000e+00  0.000000e+00  0.000000e+00  0.000000e+00  0.000000e+00
   Strain 323  4  4  0.000000e+00  0.000000e+00  0.000000e+00  0.000000e+00  0.000000e+00  0.000000e+00  
   Stress 324  1  4  0.000000e+00  0.000000e+00  0.000000e+00  0.000000e+00  0.000000e+00  0.000000e+00  0.000000e+00
   Strain 324  1  4  0.000000e+00  0.000000e+00  0.000000e+00  0.000000e+00  0.000000e+00  0.000000e+00  
   Stress 324  2  4  0.000000e+00  0.000000e+00  0.000000e+00  0.000000e+00  0.000000e+00  0.000000e+00  0.000000e+00
   Strain 324  2  4  0.000000e+00  0.000000e+00  0.000000e+00  0.000000e+00  0.000000e+00  0.000000e+00  
   Stress 324  3  4  0.000000e+00  0.000000e+00  0.000000e+00  0.000000e+00  0.000000e+00  0.000000e+00  0.000000e+00
   Strain 324  3  4  0.000000e+00  0.000000e+00  0.000000e+00  0.000000e+00  0.000000e+00  0.000000e+00  
   Stress 324  4  4  0.000000e+00  0.000000e+00  0.000000e+00  0.000000e+00  0.000000e+00  0.000000e+00  0.000000e+00
   Strain 324  4  4  0.000000e+00  0.000000e+00  0.000000e+00  0.000000e+00  0.000000e+00  0.000000e+00  
   Stress 325  1  4  0.000000e+00  0.000000e+00  0.000000e+00  0.000000e+00  0.000000e+00  0.000000e+00  0.000000e+00
   Strain 325  1  4  0.000000e+00  0.000000e+00  0.000000e+00  0.000000e+00  0.000000e+00  0.000000e+00  
   Stress 325  2  4  0.000000e+00  0.000000e+00  0.000000e+00  0.000000e+00  0.000000e+00  0.000000e+00  0.000000e+00
   Strain 325  2  4  0.000000e+00  0.000000e+00  0.000000e+00  0.000000e+00  0.000000e+00  0.000000e+00  
   Stress 325  3  4  0.000000e+00  0.000000e+00  0.000000e+00  0.000000e+00  0.000000e+00  0.000000e+00  0.000000e+00
   Strain 325  3  4  0.000000e+00  0.000000e+00  0.000000e+00  0.000000e+00  0.000000e+00  0.000000e+00  
   Stress 325  4  4  0.000000e+00  0.000000e+00  0.000000e+00  0.000000e+00  0.000000e+00  0.000000e+00  0.000000e+00
   Strain 325  4  4  0.000000e+00  0.000000e+00  0.000000e+00  0.000000e+00  0.000000e+00  0.000000e+00  
   Stress 326  1  4  0.000000e+00  0.000000e+00  0.000000e+00  0.000000e+00  0.000000e+00  0.000000e+00  0.000000e+00
   Strain 326  1  4  0.000000e+00  0.000000e+00  0.000000e+00  0.000000e+00  0.000000e+00  0.000000e+00  
   Stress 326  2  4  0.000000e+00  0.000000e+00  0.000000e+00  0.000000e+00  0.000000e+00  0.000000e+00  0.000000e+00
   Strain 326  2  4  0.000000e+00  0.000000e+00  0.000000e+00  0.000000e+00  0.000000e+00  0.000000e+00  
   Stress 326  3  4  0.000000e+00  0.000000e+00  0.000000e+00  0.000000e+00  0.000000e+00  0.000000e+00  0.000000e+00
   Strain 326  3  4  0.000000e+00  0.000000e+00  0.000000e+00  0.000000e+00  0.000000e+00  0.000000e+00  
   Stress 326  4  4  0.000000e+00  0.000000e+00  0.000000e+00  0.000000e+00  0.000000e+00  0.000000e+00  0.000000e+00
   Strain 326  4  4  0.000000e+00  0.000000e+00  0.000000e+00  0.000000e+00  0.000000e+00  0.000000e+00  
   Stress 327  1  4  0.000000e+00  0.000000e+00  0.000000e+00  0.000000e+00  0.000000e+00  0.000000e+00  0.000000e+00
   Strain 327  1  4  0.000000e+00  0.000000e+00  0.000000e+00  0.000000e+00  0.000000e+00  0.000000e+00  
   Stress 327  2  4  0.000000e+00  0.000000e+00  0.000000e+00  0.000000e+00  0.000000e+00  0.000000e+00  0.000000e+00
   Strain 327  2  4  0.000000e+00  0.000000e+00  0.000000e+00  0.000000e+00  0.000000e+00  0.000000e+00  
   Stress 327  3  4  0.000000e+00  0.000000e+00  0.000000e+00  0.000000e+00  0.000000e+00  0.000000e+00  0.000000e+00
   Strain 327  3  4  0.000000e+00  0.000000e+00  0.000000e+00  0.000000e+00  0.000000e+00  0.000000e+00  
   Stress 327  4  4  0.000000e+00  0.000000e+00  0.000000e+00  0.000000e+00  0.000000e+00  0.000000e+00  0.000000e+00
   Strain 327  4  4  0.000000e+00  0.000000e+00  0.000000e+00  0.000000e+00  0.000000e+00  0.000000e+00  
   Stress 328  1  4  0.000000e+00  0.000000e+00  0.000000e+00  0.000000e+00  0.000000e+00  0.000000e+00  0.000000e+00
   Strain 328  1  4  0.000000e+00  0.000000e+00  0.000000e+00  0.000000e+00  0.000000e+00  0.000000e+00  
   Stress 328  2  4  0.000000e+00  0.000000e+00  0.000000e+00  0.000000e+00  0.000000e+00  0.000000e+00  0.000000e+00
   Strain 328  2  4  0.000000e+00  0.000000e+00  0.000000e+00  0.000000e+00  0.000000e+00  0.000000e+00  
   Stress 328  3  4  0.000000e+00  0.000000e+00  0.000000e+00  0.000000e+00  0.000000e+00  0.000000e+00  0.000000e+00
   Strain 328  3  4  0.000000e+00  0.000000e+00  0.000000e+00  0.000000e+00  0.000000e+00  0.000000e+00  
   Stress 328  4  4  0.000000e+00  0.000000e+00  0.000000e+00  0.000000e+00  0.000000e+00  0.000000e+00  0.000000e+00
   Strain 328  4  4  0.000000e+00  0.000000e+00  0.000000e+00  0.000000e+00  0.000000e+00  0.000000e+00  
   Stress 329  1  4  0.000000e+00  0.000000e+00  0.000000e+00  0.000000e+00  0.000000e+00  0.000000e+00  0.000000e+00
   Strain 329  1  4  0.000000e+00  0.000000e+00  0.000000e+00  0.000000e+00  0.000000e+00  0.000000e+00  
   Stress 329  2  4  0.000000e+00  0.000000e+00  0.000000e+00  0.000000e+00  0.000000e+00  0.000000e+00  0.000000e+00
   Strain 329  2  4  0.000000e+00  0.000000e+00  0.000000e+00  0.000000e+00  0.000000e+00  0.000000e+00  
   Stress 329  3  4  0.000000e+00  0.000000e+00  0.000000e+00  0.000000e+00  0.000000e+00  0.000000e+00  0.000000e+00
   Strain 329  3  4  0.000000e+00  0.000000e+00  0.000000e+00  0.000000e+00  0.000000e+00  0.000000e+00  
   Stress 329  4  4  0.000000e+00  0.000000e+00  0.000000e+00  0.000000e+00  0.000000e+00  0.000000e+00  0.000000e+00
   Strain 329  4  4  0.000000e+00  0.000000e+00  0.000000e+00  0.000000e+00  0.000000e+00  0.000000e+00  
   Stress 330  1  4  0.000000e+00  0.000000e+00  0.000000e+00  0.000000e+00  0.000000e+00  0.000000e+00  0.000000e+00
   Strain 330  1  4  0.000000e+00  0.000000e+00  0.000000e+00  0.000000e+00  0.000000e+00  0.000000e+00  
   Stress 330  2  4  0.000000e+00  0.000000e+00  0.000000e+00  0.000000e+00  0.000000e+00  0.000000e+00  0.000000e+00
   Strain 330  2  4  0.000000e+00  0.000000e+00  0.000000e+00  0.000000e+00  0.000000e+00  0.000000e+00  
   Stress 330  3  4  0.000000e+00  0.000000e+00  0.000000e+00  0.000000e+00  0.000000e+00  0.000000e+00  0.000000e+00
   Strain 330  3  4  0.000000e+00  0.000000e+00  0.000000e+00  0.000000e+00  0.000000e+00  0.000000e+00  
   Stress 330  4  4  0.000000e+00  0.000000e+00  0.000000e+00  0.000000e+00  0.000000e+00  0.000000e+00  0.000000e+00
   Strain 330  4  4  0.000000e+00  0.000000e+00  0.000000e+00  0.000000e+00  0.000000e+00  0.000000e+00  
   Stress 331  1  4  0.000000e+00  0.000000e+00  0.000000e+00  0.000000e+00  0.000000e+00  0.000000e+00  0.000000e+00
   Strain 331  1  4  0.000000e+00  0.000000e+00  0.000000e+00  0.000000e+00  0.000000e+00  0.000000e+00  
   Stress 331  2  4  0.000000e+00  0.000000e+00  0.000000e+00  0.000000e+00  0.000000e+00  0.000000e+00  0.000000e+00
   Strain 331  2  4  0.000000e+00  0.000000e+00  0.000000e+00  0.000000e+00  0.000000e+00  0.000000e+00  
   Stress 331  3  4  0.000000e+00  0.000000e+00  0.000000e+00  0.000000e+00  0.000000e+00  0.000000e+00  0.000000e+00
   Strain 331  3  4  0.000000e+00  0.000000e+00  0.000000e+00  0.000000e+00  0.000000e+00  0.000000e+00  
   Stress 331  4  4  0.000000e+00  0.000000e+00  0.000000e+00  0.000000e+00  0.000000e+00  0.000000e+00  0.000000e+00
   Strain 331  4  4  0.000000e+00  0.000000e+00  0.000000e+00  0.000000e+00  0.000000e+00  0.000000e+00  
   Stress 332  1  4  0.000000e+00  0.000000e+00  0.000000e+00  0.000000e+00  0.000000e+00  0.000000e+00  0.000000e+00
   Strain 332  1  4  0.000000e+00  0.000000e+00  0.000000e+00  0.000000e+00  0.000000e+00  0.000000e+00  
   Stress 332  2  4  0.000000e+00  0.000000e+00  0.000000e+00  0.000000e+00  0.000000e+00  0.000000e+00  0.000000e+00
   Strain 332  2  4  0.000000e+00  0.000000e+00  0.000000e+00  0.000000e+00  0.000000e+00  0.000000e+00  
   Stress 332  3  4  0.000000e+00  0.000000e+00  0.000000e+00  0.000000e+00  0.000000e+00  0.000000e+00  0.000000e+00
   Strain 332  3  4  0.000000e+00  0.000000e+00  0.000000e+00  0.000000e+00  0.000000e+00  0.000000e+00  
   Stress 332  4  4  0.000000e+00  0.000000e+00  0.000000e+00  0.000000e+00  0.000000e+00  0.000000e+00  0.000000e+00
   Strain 332  4  4  0.000000e+00  0.000000e+00  0.000000e+00  0.000000e+00  0.000000e+00  0.000000e+00  
   Stress 333  1  4  0.000000e+00  0.000000e+00  0.000000e+00  0.000000e+00  0.000000e+00  0.000000e+00  0.000000e+00
   Strain 333  1  4  0.000000e+00  0.000000e+00  0.000000e+00  0.000000e+00  0.000000e+00  0.000000e+00  
   Stress 333  2  4  0.000000e+00  0.000000e+00  0.000000e+00  0.000000e+00  0.000000e+00  0.000000e+00  0.000000e+00
   Strain 333  2  4  0.000000e+00  0.000000e+00  0.000000e+00  0.000000e+00  0.000000e+00  0.000000e+00  
   Stress 333  3  4  0.000000e+00  0.000000e+00  0.000000e+00  0.000000e+00  0.000000e+00  0.000000e+00  0.000000e+00
   Strain 333  3  4  0.000000e+00  0.000000e+00  0.000000e+00  0.000000e+00  0.000000e+00  0.000000e+00  
   Stress 333  4  4  0.000000e+00  0.000000e+00  0.000000e+00  0.000000e+00  0.000000e+00  0.000000e+00  0.000000e+00
   Strain 333  4  4  0.000000e+00  0.000000e+00  0.000000e+00  0.000000e+00  0.000000e+00  0.000000e+00  
   Stress 334  1  4  0.000000e+00  0.000000e+00  0.000000e+00  0.000000e+00  0.000000e+00  0.000000e+00  0.000000e+00
   Strain 334  1  4  0.000000e+00  0.000000e+00  0.000000e+00  0.000000e+00  0.000000e+00  0.000000e+00  
   Stress 334  2  4  0.000000e+00  0.000000e+00  0.000000e+00  0.000000e+00  0.000000e+00  0.000000e+00  0.000000e+00
   Strain 334  2  4  0.000000e+00  0.000000e+00  0.000000e+00  0.000000e+00  0.000000e+00  0.000000e+00  
   Stress 334  3  4  0.000000e+00  0.000000e+00  0.000000e+00  0.000000e+00  0.000000e+00  0.000000e+00  0.000000e+00
   Strain 334  3  4  0.000000e+00  0.000000e+00  0.000000e+00  0.000000e+00  0.000000e+00  0.000000e+00  
   Stress 334  4  4  0.000000e+00  0.000000e+00  0.000000e+00  0.000000e+00  0.000000e+00  0.000000e+00  0.000000e+00
   Strain 334  4  4  0.000000e+00  0.000000e+00  0.000000e+00  0.000000e+00  0.000000e+00  0.000000e+00  
   Stress 335  1  4  0.000000e+00  0.000000e+00  0.000000e+00  0.000000e+00  0.000000e+00  0.000000e+00  0.000000e+00
   Strain 335  1  4  0.000000e+00  0.000000e+00  0.000000e+00  0.000000e+00  0.000000e+00  0.000000e+00  
   Stress 335  2  4  0.000000e+00  0.000000e+00  0.000000e+00  0.000000e+00  0.000000e+00  0.000000e+00  0.000000e+00
   Strain 335  2  4  0.000000e+00  0.000000e+00  0.000000e+00  0.000000e+00  0.000000e+00  0.000000e+00  
   Stress 335  3  4  0.000000e+00  0.000000e+00  0.000000e+00  0.000000e+00  0.000000e+00  0.000000e+00  0.000000e+00
   Strain 335  3  4  0.000000e+00  0.000000e+00  0.000000e+00  0.000000e+00  0.000000e+00  0.000000e+00  
   Stress 335  4  4  0.000000e+00  0.000000e+00  0.000000e+00  0.000000e+00  0.000000e+00  0.000000e+00  0.000000e+00
   Strain 335  4  4  0.000000e+00  0.000000e+00  0.000000e+00  0.000000e+00  0.000000e+00  0.000000e+00  
   Stress 336  1  4  0.000000e+00  0.000000e+00  0.000000e+00  0.000000e+00  0.000000e+00  0.000000e+00  0.000000e+00
   Strain 336  1  4  0.000000e+00  0.000000e+00  0.000000e+00  0.000000e+00  0.000000e+00  0.000000e+00  
   Stress 336  2  4  0.000000e+00  0.000000e+00  0.000000e+00  0.000000e+00  0.000000e+00  0.000000e+00  0.000000e+00
   Strain 336  2  4  0.000000e+00  0.000000e+00  0.000000e+00  0.000000e+00  0.000000e+00  0.000000e+00  
   Stress 336  3  4  0.000000e+00  0.000000e+00  0.000000e+00  0.000000e+00  0.000000e+00  0.000000e+00  0.000000e+00
   Strain 336  3  4  0.000000e+00  0.000000e+00  0.000000e+00  0.000000e+00  0.000000e+00  0.000000e+00  
   Stress 336  4  4  0.000000e+00  0.000000e+00  0.000000e+00  0.000000e+00  0.000000e+00  0.000000e+00  0.000000e+00
   Strain 336  4  4  0.000000e+00  0.000000e+00  0.000000e+00  0.000000e+00  0.000000e+00  0.000000e+00  
   Stress 337  1  4  0.000000e+00  0.000000e+00  0.000000e+00  0.000000e+00  0.000000e+00  0.000000e+00  0.000000e+00
   Strain 337  1  4  0.000000e+00  0.000000e+00  0.000000e+00  0.000000e+00  0.000000e+00  0.000000e+00  
   Stress 337  2  4  0.000000e+00  0.000000e+00  0.000000e+00  0.000000e+00  0.000000e+00  0.000000e+00  0.000000e+00
   Strain 337  2  4  0.000000e+00  0.000000e+00  0.000000e+00  0.000000e+00  0.000000e+00  0.000000e+00  
   Stress 337  3  4  0.000000e+00  0.000000e+00  0.000000e+00  0.000000e+00  0.000000e+00  0.000000e+00  0.000000e+00
   Strain 337  3  4  0.000000e+00  0.000000e+00  0.000000e+00  0.000000e+00  0.000000e+00  0.000000e+00  
   Stress 337  4  4  0.000000e+00  0.000000e+00  0.000000e+00  0.000000e+00  0.000000e+00  0.000000e+00  0.000000e+00
   Strain 337  4  4  0.000000e+00  0.000000e+00  0.000000e+00  0.000000e+00  0.000000e+00  0.000000e+00  
   Stress 338  1  4  0.000000e+00  0.000000e+00  0.000000e+00  0.000000e+00  0.000000e+00  0.000000e+00  0.000000e+00
   Strain 338  1  4  0.000000e+00  0.000000e+00  0.000000e+00  0.000000e+00  0.000000e+00  0.000000e+00  
   Stress 338  2  4  0.000000e+00  0.000000e+00  0.000000e+00  0.000000e+00  0.000000e+00  0.000000e+00  0.000000e+00
   Strain 338  2  4  0.000000e+00  0.000000e+00  0.000000e+00  0.000000e+00  0.000000e+00  0.000000e+00  
   Stress 338  3  4  0.000000e+00  0.000000e+00  0.000000e+00  0.000000e+00  0.000000e+00  0.000000e+00  0.000000e+00
   Strain 338  3  4  0.000000e+00  0.000000e+00  0.000000e+00  0.000000e+00  0.000000e+00  0.000000e+00  
   Stress 338  4  4  0.000000e+00  0.000000e+00  0.000000e+00  0.000000e+00  0.000000e+00  0.000000e+00  0.000000e+00
   Strain 338  4  4  0.000000e+00  0.000000e+00  0.000000e+00  0.000000e+00  0.000000e+00  0.000000e+00  
   Stress 339  1  4  0.000000e+00  0.000000e+00  0.000000e+00  0.000000e+00  0.000000e+00  0.000000e+00  0.000000e+00
   Strain 339  1  4  0.000000e+00  0.000000e+00  0.000000e+00  0.000000e+00  0.000000e+00  0.000000e+00  
   Stress 339  2  4  0.000000e+00  0.000000e+00  0.000000e+00  0.000000e+00  0.000000e+00  0.000000e+00  0.000000e+00
   Strain 339  2  4  0.000000e+00  0.000000e+00  0.000000e+00  0.000000e+00  0.000000e+00  0.000000e+00  
   Stress 339  3  4  0.000000e+00  0.000000e+00  0.000000e+00  0.000000e+00  0.000000e+00  0.000000e+00  0.000000e+00
   Strain 339  3  4  0.000000e+00  0.000000e+00  0.000000e+00  0.000000e+00  0.000000e+00  0.000000e+00  
   Stress 339  4  4  0.000000e+00  0.000000e+00  0.000000e+00  0.000000e+00  0.000000e+00  0.000000e+00  0.000000e+00
   Strain 339  4  4  0.000000e+00  0.000000e+00  0.000000e+00  0.000000e+00  0.000000e+00  0.000000e+00  
   Stress 340  1  4  0.000000e+00  0.000000e+00  0.000000e+00  0.000000e+00  0.000000e+00  0.000000e+00  0.000000e+00
   Strain 340  1  4  0.000000e+00  0.000000e+00  0.000000e+00  0.000000e+00  0.000000e+00  0.000000e+00  
   Stress 340  2  4  0.000000e+00  0.000000e+00  0.000000e+00  0.000000e+00  0.000000e+00  0.000000e+00  0.000000e+00
   Strain 340  2  4  0.000000e+00  0.000000e+00  0.000000e+00  0.000000e+00  0.000000e+00  0.000000e+00  
   Stress 340  3  4  0.000000e+00  0.000000e+00  0.000000e+00  0.000000e+00  0.000000e+00  0.000000e+00  0.000000e+00
   Strain 340  3  4  0.000000e+00  0.000000e+00  0.000000e+00  0.000000e+00  0.000000e+00  0.000000e+00  
   Stress 340  4  4  0.000000e+00  0.000000e+00  0.000000e+00  0.000000e+00  0.000000e+00  0.000000e+00  0.000000e+00
   Strain 340  4  4  0.000000e+00  0.000000e+00  0.000000e+00  0.000000e+00  0.000000e+00  0.000000e+00  
   Stress 341  1  4  0.000000e+00  0.000000e+00  0.000000e+00  0.000000e+00  0.000000e+00  0.000000e+00  0.000000e+00
   Strain 341  1  4  0.000000e+00  0.000000e+00  0.000000e+00  0.000000e+00  0.000000e+00  0.000000e+00  
   Stress 341  2  4  0.000000e+00  0.000000e+00  0.000000e+00  0.000000e+00  0.000000e+00  0.000000e+00  0.000000e+00
   Strain 341  2  4  0.000000e+00  0.000000e+00  0.000000e+00  0.000000e+00  0.000000e+00  0.000000e+00  
   Stress 341  3  4  0.000000e+00  0.000000e+00  0.000000e+00  0.000000e+00  0.000000e+00  0.000000e+00  0.000000e+00
   Strain 341  3  4  0.000000e+00  0.000000e+00  0.000000e+00  0.000000e+00  0.000000e+00  0.000000e+00  
   Stress 341  4  4  0.000000e+00  0.000000e+00  0.000000e+00  0.000000e+00  0.000000e+00  0.000000e+00  0.000000e+00
   Strain 341  4  4  0.000000e+00  0.000000e+00  0.000000e+00  0.000000e+00  0.000000e+00  0.000000e+00  
   Stress 342  1  4  0.000000e+00  0.000000e+00  0.000000e+00  0.000000e+00  0.000000e+00  0.000000e+00  0.000000e+00
   Strain 342  1  4  0.000000e+00  0.000000e+00  0.000000e+00  0.000000e+00  0.000000e+00  0.000000e+00  
   Stress 342  2  4  0.000000e+00  0.000000e+00  0.000000e+00  0.000000e+00  0.000000e+00  0.000000e+00  0.000000e+00
   Strain 342  2  4  0.000000e+00  0.000000e+00  0.000000e+00  0.000000e+00  0.000000e+00  0.000000e+00  
   Stress 342  3  4  0.000000e+00  0.000000e+00  0.000000e+00  0.000000e+00  0.000000e+00  0.000000e+00  0.000000e+00
   Strain 342  3  4  0.000000e+00  0.000000e+00  0.000000e+00  0.000000e+00  0.000000e+00  0.000000e+00  
   Stress 342  4  4  0.000000e+00  0.000000e+00  0.000000e+00  0.000000e+00  0.000000e+00  0.000000e+00  0.000000e+00
   Strain 342  4  4  0.000000e+00  0.000000e+00  0.000000e+00  0.000000e+00  0.000000e+00  0.000000e+00  
   Stress 343  1  4  0.000000e+00  0.000000e+00  0.000000e+00  0.000000e+00  0.000000e+00  0.000000e+00  0.000000e+00
   Strain 343  1  4  0.000000e+00  0.000000e+00  0.000000e+00  0.000000e+00  0.000000e+00  0.000000e+00  
   Stress 343  2  4  0.000000e+00  0.000000e+00  0.000000e+00  0.000000e+00  0.000000e+00  0.000000e+00  0.000000e+00
   Strain 343  2  4  0.000000e+00  0.000000e+00  0.000000e+00  0.000000e+00  0.000000e+00  0.000000e+00  
   Stress 343  3  4  0.000000e+00  0.000000e+00  0.000000e+00  0.000000e+00  0.000000e+00  0.000000e+00  0.000000e+00
   Strain 343  3  4  0.000000e+00  0.000000e+00  0.000000e+00  0.000000e+00  0.000000e+00  0.000000e+00  
   Stress 343  4  4  0.000000e+00  0.000000e+00  0.000000e+00  0.000000e+00  0.000000e+00  0.000000e+00  0.000000e+00
   Strain 343  4  4  0.000000e+00  0.000000e+00  0.000000e+00  0.000000e+00  0.000000e+00  0.000000e+00  
   Stress 344  1  4  0.000000e+00  0.000000e+00  0.000000e+00  0.000000e+00  0.000000e+00  0.000000e+00  0.000000e+00
   Strain 344  1  4  0.000000e+00  0.000000e+00  0.000000e+00  0.000000e+00  0.000000e+00  0.000000e+00  
   Stress 344  2  4  0.000000e+00  0.000000e+00  0.000000e+00  0.000000e+00  0.000000e+00  0.000000e+00  0.000000e+00
   Strain 344  2  4  0.000000e+00  0.000000e+00  0.000000e+00  0.000000e+00  0.000000e+00  0.000000e+00  
   Stress 344  3  4  0.000000e+00  0.000000e+00  0.000000e+00  0.000000e+00  0.000000e+00  0.000000e+00  0.000000e+00
   Strain 344  3  4  0.000000e+00  0.000000e+00  0.000000e+00  0.000000e+00  0.000000e+00  0.000000e+00  
   Stress 344  4  4  0.000000e+00  0.000000e+00  0.000000e+00  0.000000e+00  0.000000e+00  0.000000e+00  0.000000e+00
   Strain 344  4  4  0.000000e+00  0.000000e+00  0.000000e+00  0.000000e+00  0.000000e+00  0.000000e+00  
   Stress 345  1  4  0.000000e+00  0.000000e+00  0.000000e+00  0.000000e+00  0.000000e+00  0.000000e+00  0.000000e+00
   Strain 345  1  4  0.000000e+00  0.000000e+00  0.000000e+00  0.000000e+00  0.000000e+00  0.000000e+00  
   Stress 345  2  4  0.000000e+00  0.000000e+00  0.000000e+00  0.000000e+00  0.000000e+00  0.000000e+00  0.000000e+00
   Strain 345  2  4  0.000000e+00  0.000000e+00  0.000000e+00  0.000000e+00  0.000000e+00  0.000000e+00  
   Stress 345  3  4  0.000000e+00  0.000000e+00  0.000000e+00  0.000000e+00  0.000000e+00  0.000000e+00  0.000000e+00
   Strain 345  3  4  0.000000e+00  0.000000e+00  0.000000e+00  0.000000e+00  0.000000e+00  0.000000e+00  
   Stress 345  4  4  0.000000e+00  0.000000e+00  0.000000e+00  0.000000e+00  0.000000e+00  0.000000e+00  0.000000e+00
   Strain 345  4  4  0.000000e+00  0.000000e+00  0.000000e+00  0.000000e+00  0.000000e+00  0.000000e+00  
   Stress 346  1  4  0.000000e+00  0.000000e+00  0.000000e+00  0.000000e+00  0.000000e+00  0.000000e+00  0.000000e+00
   Strain 346  1  4  0.000000e+00  0.000000e+00  0.000000e+00  0.000000e+00  0.000000e+00  0.000000e+00  
   Stress 346  2  4  0.000000e+00  0.000000e+00  0.000000e+00  0.000000e+00  0.000000e+00  0.000000e+00  0.000000e+00
   Strain 346  2  4  0.000000e+00  0.000000e+00  0.000000e+00  0.000000e+00  0.000000e+00  0.000000e+00  
   Stress 346  3  4  0.000000e+00  0.000000e+00  0.000000e+00  0.000000e+00  0.000000e+00  0.000000e+00  0.000000e+00
   Strain 346  3  4  0.000000e+00  0.000000e+00  0.000000e+00  0.000000e+00  0.000000e+00  0.000000e+00  
   Stress 346  4  4  0.000000e+00  0.000000e+00  0.000000e+00  0.000000e+00  0.000000e+00  0.000000e+00  0.000000e+00
   Strain 346  4  4  0.000000e+00  0.000000e+00  0.000000e+00  0.000000e+00  0.000000e+00  0.000000e+00  
   Stress 347  1  4  0.000000e+00  0.000000e+00  0.000000e+00  0.000000e+00  0.000000e+00  0.000000e+00  0.000000e+00
   Strain 347  1  4  0.000000e+00  0.000000e+00  0.000000e+00  0.000000e+00  0.000000e+00  0.000000e+00  
   Stress 347  2  4  0.000000e+00  0.000000e+00  0.000000e+00  0.000000e+00  0.000000e+00  0.000000e+00  0.000000e+00
   Strain 347  2  4  0.000000e+00  0.000000e+00  0.000000e+00  0.000000e+00  0.000000e+00  0.000000e+00  
   Stress 347  3  4  0.000000e+00  0.000000e+00  0.000000e+00  0.000000e+00  0.000000e+00  0.000000e+00  0.000000e+00
   Strain 347  3  4  0.000000e+00  0.000000e+00  0.000000e+00  0.000000e+00  0.000000e+00  0.000000e+00  
   Stress 347  4  4  0.000000e+00  0.000000e+00  0.000000e+00  0.000000e+00  0.000000e+00  0.000000e+00  0.000000e+00
   Strain 347  4  4  0.000000e+00  0.000000e+00  0.000000e+00  0.000000e+00  0.000000e+00  0.000000e+00  
   Stress 348  1  4  0.000000e+00  0.000000e+00  0.000000e+00  0.000000e+00  0.000000e+00  0.000000e+00  0.000000e+00
   Strain 348  1  4  0.000000e+00  0.000000e+00  0.000000e+00  0.000000e+00  0.000000e+00  0.000000e+00  
   Stress 348  2  4  0.000000e+00  0.000000e+00  0.000000e+00  0.000000e+00  0.000000e+00  0.000000e+00  0.000000e+00
   Strain 348  2  4  0.000000e+00  0.000000e+00  0.000000e+00  0.000000e+00  0.000000e+00  0.000000e+00  
   Stress 348  3  4  0.000000e+00  0.000000e+00  0.000000e+00  0.000000e+00  0.000000e+00  0.000000e+00  0.000000e+00
   Strain 348  3  4  0.000000e+00  0.000000e+00  0.000000e+00  0.000000e+00  0.000000e+00  0.000000e+00  
   Stress 348  4  4  0.000000e+00  0.000000e+00  0.000000e+00  0.000000e+00  0.000000e+00  0.000000e+00  0.000000e+00
   Strain 348  4  4  0.000000e+00  0.000000e+00  0.000000e+00  0.000000e+00  0.000000e+00  0.000000e+00  
   Stress 349  1  4  0.000000e+00  0.000000e+00  0.000000e+00  0.000000e+00  0.000000e+00  0.000000e+00  0.000000e+00
   Strain 349  1  4  0.000000e+00  0.000000e+00  0.000000e+00  0.000000e+00  0.000000e+00  0.000000e+00  
   Stress 349  2  4  0.000000e+00  0.000000e+00  0.000000e+00  0.000000e+00  0.000000e+00  0.000000e+00  0.000000e+00
   Strain 349  2  4  0.000000e+00  0.000000e+00  0.000000e+00  0.000000e+00  0.000000e+00  0.000000e+00  
   Stress 349  3  4  0.000000e+00  0.000000e+00  0.000000e+00  0.000000e+00  0.000000e+00  0.000000e+00  0.000000e+00
   Strain 349  3  4  0.000000e+00  0.000000e+00  0.000000e+00  0.000000e+00  0.000000e+00  0.000000e+00  
   Stress 349  4  4  0.000000e+00  0.000000e+00  0.000000e+00  0.000000e+00  0.000000e+00  0.000000e+00  0.000000e+00
   Strain 349  4  4  0.000000e+00  0.000000e+00  0.000000e+00  0.000000e+00  0.000000e+00  0.000000e+00  
   Stress 350  1  4  0.000000e+00  0.000000e+00  0.000000e+00  0.000000e+00  0.000000e+00  0.000000e+00  0.000000e+00
   Strain 350  1  4  0.000000e+00  0.000000e+00  0.000000e+00  0.000000e+00  0.000000e+00  0.000000e+00  
   Stress 350  2  4  0.000000e+00  0.000000e+00  0.000000e+00  0.000000e+00  0.000000e+00  0.000000e+00  0.000000e+00
   Strain 350  2  4  0.000000e+00  0.000000e+00  0.000000e+00  0.000000e+00  0.000000e+00  0.000000e+00  
   Stress 350  3  4  0.000000e+00  0.000000e+00  0.000000e+00  0.000000e+00  0.000000e+00  0.000000e+00  0.000000e+00
   Strain 350  3  4  0.000000e+00  0.000000e+00  0.000000e+00  0.000000e+00  0.000000e+00  0.000000e+00  
   Stress 350  4  4  0.000000e+00  0.000000e+00  0.000000e+00  0.000000e+00  0.000000e+00  0.000000e+00  0.000000e+00
   Strain 350  4  4  0.000000e+00  0.000000e+00  0.000000e+00  0.000000e+00  0.000000e+00  0.000000e+00  
   Stress 351  1  4  0.000000e+00  0.000000e+00  0.000000e+00  0.000000e+00  0.000000e+00  0.000000e+00  0.000000e+00
   Strain 351  1  4  0.000000e+00  0.000000e+00  0.000000e+00  0.000000e+00  0.000000e+00  0.000000e+00  
   Stress 351  2  4  0.000000e+00  0.000000e+00  0.000000e+00  0.000000e+00  0.000000e+00  0.000000e+00  0.000000e+00
   Strain 351  2  4  0.000000e+00  0.000000e+00  0.000000e+00  0.000000e+00  0.000000e+00  0.000000e+00  
   Stress 351  3  4  0.000000e+00  0.000000e+00  0.000000e+00  0.000000e+00  0.000000e+00  0.000000e+00  0.000000e+00
   Strain 351  3  4  0.000000e+00  0.000000e+00  0.000000e+00  0.000000e+00  0.000000e+00  0.000000e+00  
   Stress 351  4  4  0.000000e+00  0.000000e+00  0.000000e+00  0.000000e+00  0.000000e+00  0.000000e+00  0.000000e+00
   Strain 351  4  4  0.000000e+00  0.000000e+00  0.000000e+00  0.000000e+00  0.000000e+00  0.000000e+00  
   Stress 352  1  4  0.000000e+00  0.000000e+00  0.000000e+00  0.000000e+00  0.000000e+00  0.000000e+00  0.000000e+00
   Strain 352  1  4  0.000000e+00  0.000000e+00  0.000000e+00  0.000000e+00  0.000000e+00  0.000000e+00  
   Stress 352  2  4  0.000000e+00  0.000000e+00  0.000000e+00  0.000000e+00  0.000000e+00  0.000000e+00  0.000000e+00
   Strain 352  2  4  0.000000e+00  0.000000e+00  0.000000e+00  0.000000e+00  0.000000e+00  0.000000e+00  
   Stress 352  3  4  0.000000e+00  0.000000e+00  0.000000e+00  0.000000e+00  0.000000e+00  0.000000e+00  0.000000e+00
   Strain 352  3  4  0.000000e+00  0.000000e+00  0.000000e+00  0.000000e+00  0.000000e+00  0.000000e+00  
   Stress 352  4  4  0.000000e+00  0.000000e+00  0.000000e+00  0.000000e+00  0.000000e+00  0.000000e+00  0.000000e+00
   Strain 352  4  4  0.000000e+00  0.000000e+00  0.000000e+00  0.000000e+00  0.000000e+00  0.000000e+00  
   Stress 353  1  4  0.000000e+00  0.000000e+00  0.000000e+00  0.000000e+00  0.000000e+00  0.000000e+00  0.000000e+00
   Strain 353  1  4  0.000000e+00  0.000000e+00  0.000000e+00  0.000000e+00  0.000000e+00  0.000000e+00  
   Stress 353  2  4  0.000000e+00  0.000000e+00  0.000000e+00  0.000000e+00  0.000000e+00  0.000000e+00  0.000000e+00
   Strain 353  2  4  0.000000e+00  0.000000e+00  0.000000e+00  0.000000e+00  0.000000e+00  0.000000e+00  
   Stress 353  3  4  0.000000e+00  0.000000e+00  0.000000e+00  0.000000e+00  0.000000e+00  0.000000e+00  0.000000e+00
   Strain 353  3  4  0.000000e+00  0.000000e+00  0.000000e+00  0.000000e+00  0.000000e+00  0.000000e+00  
   Stress 353  4  4  0.000000e+00  0.000000e+00  0.000000e+00  0.000000e+00  0.000000e+00  0.000000e+00  0.000000e+00
   Strain 353  4  4  0.000000e+00  0.000000e+00  0.000000e+00  0.000000e+00  0.000000e+00  0.000000e+00  
   Stress 354  1  4  0.000000e+00  0.000000e+00  0.000000e+00  0.000000e+00  0.000000e+00  0.000000e+00  0.000000e+00
   Strain 354  1  4  0.000000e+00  0.000000e+00  0.000000e+00  0.000000e+00  0.000000e+00  0.000000e+00  
   Stress 354  2  4  0.000000e+00  0.000000e+00  0.000000e+00  0.000000e+00  0.000000e+00  0.000000e+00  0.000000e+00
   Strain 354  2  4  0.000000e+00  0.000000e+00  0.000000e+00  0.000000e+00  0.000000e+00  0.000000e+00  
   Stress 354  3  4  0.000000e+00  0.000000e+00  0.000000e+00  0.000000e+00  0.000000e+00  0.000000e+00  0.000000e+00
   Strain 354  3  4  0.000000e+00  0.000000e+00  0.000000e+00  0.000000e+00  0.000000e+00  0.000000e+00  
   Stress 354  4  4  0.000000e+00  0.000000e+00  0.000000e+00  0.000000e+00  0.000000e+00  0.000000e+00  0.000000e+00
   Strain 354  4  4  0.000000e+00  0.000000e+00  0.000000e+00  0.000000e+00  0.000000e+00  0.000000e+00  
   Stress 355  1  4  0.000000e+00  0.000000e+00  0.000000e+00  0.000000e+00  0.000000e+00  0.000000e+00  0.000000e+00
   Strain 355  1  4  0.000000e+00  0.000000e+00  0.000000e+00  0.000000e+00  0.000000e+00  0.000000e+00  
   Stress 355  2  4  0.000000e+00  0.000000e+00  0.000000e+00  0.000000e+00  0.000000e+00  0.000000e+00  0.000000e+00
   Strain 355  2  4  0.000000e+00  0.000000e+00  0.000000e+00  0.000000e+00  0.000000e+00  0.000000e+00  
   Stress 355  3  4  0.000000e+00  0.000000e+00  0.000000e+00  0.000000e+00  0.000000e+00  0.000000e+00  0.000000e+00
   Strain 355  3  4  0.000000e+00  0.000000e+00  0.000000e+00  0.000000e+00  0.000000e+00  0.000000e+00  
   Stress 355  4  4  0.000000e+00  0.000000e+00  0.000000e+00  0.000000e+00  0.000000e+00  0.000000e+00  0.000000e+00
   Strain 355  4  4  0.000000e+00  0.000000e+00  0.000000e+00  0.000000e+00  0.000000e+00  0.000000e+00  
   Stress 356  1  4  0.000000e+00  0.000000e+00  0.000000e+00  0.000000e+00  0.000000e+00  0.000000e+00  0.000000e+00
   Strain 356  1  4  0.000000e+00  0.000000e+00  0.000000e+00  0.000000e+00  0.000000e+00  0.000000e+00  
   Stress 356  2  4  0.000000e+00  0.000000e+00  0.000000e+00  0.000000e+00  0.000000e+00  0.000000e+00  0.000000e+00
   Strain 356  2  4  0.000000e+00  0.000000e+00  0.000000e+00  0.000000e+00  0.000000e+00  0.000000e+00  
   Stress 356  3  4  0.000000e+00  0.000000e+00  0.000000e+00  0.000000e+00  0.000000e+00  0.000000e+00  0.000000e+00
   Strain 356  3  4  0.000000e+00  0.000000e+00  0.000000e+00  0.000000e+00  0.000000e+00  0.000000e+00  
   Stress 356  4  4  0.000000e+00  0.000000e+00  0.000000e+00  0.000000e+00  0.000000e+00  0.000000e+00  0.000000e+00
   Strain 356  4  4  0.000000e+00  0.000000e+00  0.000000e+00  0.000000e+00  0.000000e+00  0.000000e+00  
   Stress 357  1  4  0.000000e+00  0.000000e+00  0.000000e+00  0.000000e+00  0.000000e+00  0.000000e+00  0.000000e+00
   Strain 357  1  4  0.000000e+00  0.000000e+00  0.000000e+00  0.000000e+00  0.000000e+00  0.000000e+00  
   Stress 357  2  4  0.000000e+00  0.000000e+00  0.000000e+00  0.000000e+00  0.000000e+00  0.000000e+00  0.000000e+00
   Strain 357  2  4  0.000000e+00  0.000000e+00  0.000000e+00  0.000000e+00  0.000000e+00  0.000000e+00  
   Stress 357  3  4  0.000000e+00  0.000000e+00  0.000000e+00  0.000000e+00  0.000000e+00  0.000000e+00  0.000000e+00
   Strain 357  3  4  0.000000e+00  0.000000e+00  0.000000e+00  0.000000e+00  0.000000e+00  0.000000e+00  
   Stress 357  4  4  0.000000e+00  0.000000e+00  0.000000e+00  0.000000e+00  0.000000e+00  0.000000e+00  0.000000e+00
   Strain 357  4  4  0.000000e+00  0.000000e+00  0.000000e+00  0.000000e+00  0.000000e+00  0.000000e+00  
   Stress 358  1  4  0.000000e+00  0.000000e+00  0.000000e+00  0.000000e+00  0.000000e+00  0.000000e+00  0.000000e+00
   Strain 358  1  4  0.000000e+00  0.000000e+00  0.000000e+00  0.000000e+00  0.000000e+00  0.000000e+00  
   Stress 358  2  4  0.000000e+00  0.000000e+00  0.000000e+00  0.000000e+00  0.000000e+00  0.000000e+00  0.000000e+00
   Strain 358  2  4  0.000000e+00  0.000000e+00  0.000000e+00  0.000000e+00  0.000000e+00  0.000000e+00  
   Stress 358  3  4  0.000000e+00  0.000000e+00  0.000000e+00  0.000000e+00  0.000000e+00  0.000000e+00  0.000000e+00
   Strain 358  3  4  0.000000e+00  0.000000e+00  0.000000e+00  0.000000e+00  0.000000e+00  0.000000e+00  
   Stress 358  4  4  0.000000e+00  0.000000e+00  0.000000e+00  0.000000e+00  0.000000e+00  0.000000e+00  0.000000e+00
   Strain 358  4  4  0.000000e+00  0.000000e+00  0.000000e+00  0.000000e+00  0.000000e+00  0.000000e+00  
   Stress 359  1  4  0.000000e+00  0.000000e+00  0.000000e+00  0.000000e+00  0.000000e+00  0.000000e+00  0.000000e+00
   Strain 359  1  4  0.000000e+00  0.000000e+00  0.000000e+00  0.000000e+00  0.000000e+00  0.000000e+00  
   Stress 359  2  4  0.000000e+00  0.000000e+00  0.000000e+00  0.000000e+00  0.000000e+00  0.000000e+00  0.000000e+00
   Strain 359  2  4  0.000000e+00  0.000000e+00  0.000000e+00  0.000000e+00  0.000000e+00  0.000000e+00  
   Stress 359  3  4  0.000000e+00  0.000000e+00  0.000000e+00  0.000000e+00  0.000000e+00  0.000000e+00  0.000000e+00
   Strain 359  3  4  0.000000e+00  0.000000e+00  0.000000e+00  0.000000e+00  0.000000e+00  0.000000e+00  
   Stress 359  4  4  0.000000e+00  0.000000e+00  0.000000e+00  0.000000e+00  0.000000e+00  0.000000e+00  0.000000e+00
   Strain 359  4  4  0.000000e+00  0.000000e+00  0.000000e+00  0.000000e+00  0.000000e+00  0.000000e+00  
   Stress 360  1  4  0.000000e+00  0.000000e+00  0.000000e+00  0.000000e+00  0.000000e+00  0.000000e+00  0.000000e+00
   Strain 360  1  4  0.000000e+00  0.000000e+00  0.000000e+00  0.000000e+00  0.000000e+00  0.000000e+00  
   Stress 360  2  4  0.000000e+00  0.000000e+00  0.000000e+00  0.000000e+00  0.000000e+00  0.000000e+00  0.000000e+00
   Strain 360  2  4  0.000000e+00  0.000000e+00  0.000000e+00  0.000000e+00  0.000000e+00  0.000000e+00  
   Stress 360  3  4  0.000000e+00  0.000000e+00  0.000000e+00  0.000000e+00  0.000000e+00  0.000000e+00  0.000000e+00
   Strain 360  3  4  0.000000e+00  0.000000e+00  0.000000e+00  0.000000e+00  0.000000e+00  0.000000e+00  
   Stress 360  4  4  0.000000e+00  0.000000e+00  0.000000e+00  0.000000e+00  0.000000e+00  0.000000e+00  0.000000e+00
   Strain 360  4  4  0.000000e+00  0.000000e+00  0.000000e+00  0.000000e+00  0.000000e+00  0.000000e+00  
   Stress 361  1  4  0.000000e+00  0.000000e+00  0.000000e+00  0.000000e+00  0.000000e+00  0.000000e+00  0.000000e+00
   Strain 361  1  4  0.000000e+00  0.000000e+00  0.000000e+00  0.000000e+00  0.000000e+00  0.000000e+00  
   Stress 361  2  4  0.000000e+00  0.000000e+00  0.000000e+00  0.000000e+00  0.000000e+00  0.000000e+00  0.000000e+00
   Strain 361  2  4  0.000000e+00  0.000000e+00  0.000000e+00  0.000000e+00  0.000000e+00  0.000000e+00  
   Stress 361  3  4  0.000000e+00  0.000000e+00  0.000000e+00  0.000000e+00  0.000000e+00  0.000000e+00  0.000000e+00
   Strain 361  3  4  0.000000e+00  0.000000e+00  0.000000e+00  0.000000e+00  0.000000e+00  0.000000e+00  
   Stress 361  4  4  0.000000e+00  0.000000e+00  0.000000e+00  0.000000e+00  0.000000e+00  0.000000e+00  0.000000e+00
   Strain 361  4  4  0.000000e+00  0.000000e+00  0.000000e+00  0.000000e+00  0.000000e+00  0.000000e+00  
   Stress 362  1  4  0.000000e+00  0.000000e+00  0.000000e+00  0.000000e+00  0.000000e+00  0.000000e+00  0.000000e+00
   Strain 362  1  4  0.000000e+00  0.000000e+00  0.000000e+00  0.000000e+00  0.000000e+00  0.000000e+00  
   Stress 362  2  4  0.000000e+00  0.000000e+00  0.000000e+00  0.000000e+00  0.000000e+00  0.000000e+00  0.000000e+00
   Strain 362  2  4  0.000000e+00  0.000000e+00  0.000000e+00  0.000000e+00  0.000000e+00  0.000000e+00  
   Stress 362  3  4  0.000000e+00  0.000000e+00  0.000000e+00  0.000000e+00  0.000000e+00  0.000000e+00  0.000000e+00
   Strain 362  3  4  0.000000e+00  0.000000e+00  0.000000e+00  0.000000e+00  0.000000e+00  0.000000e+00  
   Stress 362  4  4  0.000000e+00  0.000000e+00  0.000000e+00  0.000000e+00  0.000000e+00  0.000000e+00  0.000000e+00
   Strain 362  4  4  0.000000e+00  0.000000e+00  0.000000e+00  0.000000e+00  0.000000e+00  0.000000e+00  
   Stress 363  1  4  0.000000e+00  0.000000e+00  0.000000e+00  0.000000e+00  0.000000e+00  0.000000e+00  0.000000e+00
   Strain 363  1  4  0.000000e+00  0.000000e+00  0.000000e+00  0.000000e+00  0.000000e+00  0.000000e+00  
   Stress 363  2  4  0.000000e+00  0.000000e+00  0.000000e+00  0.000000e+00  0.000000e+00  0.000000e+00  0.000000e+00
   Strain 363  2  4  0.000000e+00  0.000000e+00  0.000000e+00  0.000000e+00  0.000000e+00  0.000000e+00  
   Stress 363  3  4  0.000000e+00  0.000000e+00  0.000000e+00  0.000000e+00  0.000000e+00  0.000000e+00  0.000000e+00
   Strain 363  3  4  0.000000e+00  0.000000e+00  0.000000e+00  0.000000e+00  0.000000e+00  0.000000e+00  
   Stress 363  4  4  0.000000e+00  0.000000e+00  0.000000e+00  0.000000e+00  0.000000e+00  0.000000e+00  0.000000e+00
   Strain 363  4  4  0.000000e+00  0.000000e+00  0.000000e+00  0.000000e+00  0.000000e+00  0.000000e+00  
   Stress 364  1  4  0.000000e+00  0.000000e+00  0.000000e+00  0.000000e+00  0.000000e+00  0.000000e+00  0.000000e+00
   Strain 364  1  4  0.000000e+00  0.000000e+00  0.000000e+00  0.000000e+00  0.000000e+00  0.000000e+00  
   Stress 364  2  4  0.000000e+00  0.000000e+00  0.000000e+00  0.000000e+00  0.000000e+00  0.000000e+00  0.000000e+00
   Strain 364  2  4  0.000000e+00  0.000000e+00  0.000000e+00  0.000000e+00  0.000000e+00  0.000000e+00  
   Stress 364  3  4  0.000000e+00  0.000000e+00  0.000000e+00  0.000000e+00  0.000000e+00  0.000000e+00  0.000000e+00
   Strain 364  3  4  0.000000e+00  0.000000e+00  0.000000e+00  0.000000e+00  0.000000e+00  0.000000e+00  
   Stress 364  4  4  0.000000e+00  0.000000e+00  0.000000e+00  0.000000e+00  0.000000e+00  0.000000e+00  0.000000e+00
   Strain 364  4  4  0.000000e+00  0.000000e+00  0.000000e+00  0.000000e+00  0.000000e+00  0.000000e+00  
   Stress 365  1  4  0.000000e+00  0.000000e+00  0.000000e+00  0.000000e+00  0.000000e+00  0.000000e+00  0.000000e+00
   Strain 365  1  4  0.000000e+00  0.000000e+00  0.000000e+00  0.000000e+00  0.000000e+00  0.000000e+00  
   Stress 365  2  4  0.000000e+00  0.000000e+00  0.000000e+00  0.000000e+00  0.000000e+00  0.000000e+00  0.000000e+00
   Strain 365  2  4  0.000000e+00  0.000000e+00  0.000000e+00  0.000000e+00  0.000000e+00  0.000000e+00  
   Stress 365  3  4  0.000000e+00  0.000000e+00  0.000000e+00  0.000000e+00  0.000000e+00  0.000000e+00  0.000000e+00
   Strain 365  3  4  0.000000e+00  0.000000e+00  0.000000e+00  0.000000e+00  0.000000e+00  0.000000e+00  
   Stress 365  4  4  0.000000e+00  0.000000e+00  0.000000e+00  0.000000e+00  0.000000e+00  0.000000e+00  0.000000e+00
   Strain 365  4  4  0.000000e+00  0.000000e+00  0.000000e+00  0.000000e+00  0.000000e+00  0.000000e+00  
   Stress 366  1  4  0.000000e+00  0.000000e+00  0.000000e+00  0.000000e+00  0.000000e+00  0.000000e+00  0.000000e+00
   Strain 366  1  4  0.000000e+00  0.000000e+00  0.000000e+00  0.000000e+00  0.000000e+00  0.000000e+00  
   Stress 366  2  4  0.000000e+00  0.000000e+00  0.000000e+00  0.000000e+00  0.000000e+00  0.000000e+00  0.000000e+00
   Strain 366  2  4  0.000000e+00  0.000000e+00  0.000000e+00  0.000000e+00  0.000000e+00  0.000000e+00  
   Stress 366  3  4  0.000000e+00  0.000000e+00  0.000000e+00  0.000000e+00  0.000000e+00  0.000000e+00  0.000000e+00
   Strain 366  3  4  0.000000e+00  0.000000e+00  0.000000e+00  0.000000e+00  0.000000e+00  0.000000e+00  
   Stress 366  4  4  0.000000e+00  0.000000e+00  0.000000e+00  0.000000e+00  0.000000e+00  0.000000e+00  0.000000e+00
   Strain 366  4  4  0.000000e+00  0.000000e+00  0.000000e+00  0.000000e+00  0.000000e+00  0.000000e+00  
   Stress 367  1  4  0.000000e+00  0.000000e+00  0.000000e+00  0.000000e+00  0.000000e+00  0.000000e+00  0.000000e+00
   Strain 367  1  4  0.000000e+00  0.000000e+00  0.000000e+00  0.000000e+00  0.000000e+00  0.000000e+00  
   Stress 367  2  4  0.000000e+00  0.000000e+00  0.000000e+00  0.000000e+00  0.000000e+00  0.000000e+00  0.000000e+00
   Strain 367  2  4  0.000000e+00  0.000000e+00  0.000000e+00  0.000000e+00  0.000000e+00  0.000000e+00  
   Stress 367  3  4  0.000000e+00  0.000000e+00  0.000000e+00  0.000000e+00  0.000000e+00  0.000000e+00  0.000000e+00
   Strain 367  3  4  0.000000e+00  0.000000e+00  0.000000e+00  0.000000e+00  0.000000e+00  0.000000e+00  
   Stress 367  4  4  0.000000e+00  0.000000e+00  0.000000e+00  0.000000e+00  0.000000e+00  0.000000e+00  0.000000e+00
   Strain 367  4  4  0.000000e+00  0.000000e+00  0.000000e+00  0.000000e+00  0.000000e+00  0.000000e+00  
   Stress 368  1  4  0.000000e+00  0.000000e+00  0.000000e+00  0.000000e+00  0.000000e+00  0.000000e+00  0.000000e+00
   Strain 368  1  4  0.000000e+00  0.000000e+00  0.000000e+00  0.000000e+00  0.000000e+00  0.000000e+00  
   Stress 368  2  4  0.000000e+00  0.000000e+00  0.000000e+00  0.000000e+00  0.000000e+00  0.000000e+00  0.000000e+00
   Strain 368  2  4  0.000000e+00  0.000000e+00  0.000000e+00  0.000000e+00  0.000000e+00  0.000000e+00  
   Stress 368  3  4  0.000000e+00  0.000000e+00  0.000000e+00  0.000000e+00  0.000000e+00  0.000000e+00  0.000000e+00
   Strain 368  3  4  0.000000e+00  0.000000e+00  0.000000e+00  0.000000e+00  0.000000e+00  0.000000e+00  
   Stress 368  4  4  0.000000e+00  0.000000e+00  0.000000e+00  0.000000e+00  0.000000e+00  0.000000e+00  0.000000e+00
   Strain 368  4  4  0.000000e+00  0.000000e+00  0.000000e+00  0.000000e+00  0.000000e+00  0.000000e+00  
   Stress 369  1  4  0.000000e+00  0.000000e+00  0.000000e+00  0.000000e+00  0.000000e+00  0.000000e+00  0.000000e+00
   Strain 369  1  4  0.000000e+00  0.000000e+00  0.000000e+00  0.000000e+00  0.000000e+00  0.000000e+00  
   Stress 369  2  4  0.000000e+00  0.000000e+00  0.000000e+00  0.000000e+00  0.000000e+00  0.000000e+00  0.000000e+00
   Strain 369  2  4  0.000000e+00  0.000000e+00  0.000000e+00  0.000000e+00  0.000000e+00  0.000000e+00  
   Stress 369  3  4  0.000000e+00  0.000000e+00  0.000000e+00  0.000000e+00  0.000000e+00  0.000000e+00  0.000000e+00
   Strain 369  3  4  0.000000e+00  0.000000e+00  0.000000e+00  0.000000e+00  0.000000e+00  0.000000e+00  
   Stress 369  4  4  0.000000e+00  0.000000e+00  0.000000e+00  0.000000e+00  0.000000e+00  0.000000e+00  0.000000e+00
   Strain 369  4  4  0.000000e+00  0.000000e+00  0.000000e+00  0.000000e+00  0.000000e+00  0.000000e+00  
   Stress 370  1  4  0.000000e+00  0.000000e+00  0.000000e+00  0.000000e+00  0.000000e+00  0.000000e+00  0.000000e+00
   Strain 370  1  4  0.000000e+00  0.000000e+00  0.000000e+00  0.000000e+00  0.000000e+00  0.000000e+00  
   Stress 370  2  4  0.000000e+00  0.000000e+00  0.000000e+00  0.000000e+00  0.000000e+00  0.000000e+00  0.000000e+00
   Strain 370  2  4  0.000000e+00  0.000000e+00  0.000000e+00  0.000000e+00  0.000000e+00  0.000000e+00  
   Stress 370  3  4  0.000000e+00  0.000000e+00  0.000000e+00  0.000000e+00  0.000000e+00  0.000000e+00  0.000000e+00
   Strain 370  3  4  0.000000e+00  0.000000e+00  0.000000e+00  0.000000e+00  0.000000e+00  0.000000e+00  
   Stress 370  4  4  0.000000e+00  0.000000e+00  0.000000e+00  0.000000e+00  0.000000e+00  0.000000e+00  0.000000e+00
   Strain 370  4  4  0.000000e+00  0.000000e+00  0.000000e+00  0.000000e+00  0.000000e+00  0.000000e+00  
   Stress 371  1  4  0.000000e+00  0.000000e+00  0.000000e+00  0.000000e+00  0.000000e+00  0.000000e+00  0.000000e+00
   Strain 371  1  4  0.000000e+00  0.000000e+00  0.000000e+00  0.000000e+00  0.000000e+00  0.000000e+00  
   Stress 371  2  4  0.000000e+00  0.000000e+00  0.000000e+00  0.000000e+00  0.000000e+00  0.000000e+00  0.000000e+00
   Strain 371  2  4  0.000000e+00  0.000000e+00  0.000000e+00  0.000000e+00  0.000000e+00  0.000000e+00  
   Stress 371  3  4  0.000000e+00  0.000000e+00  0.000000e+00  0.000000e+00  0.000000e+00  0.000000e+00  0.000000e+00
   Strain 371  3  4  0.000000e+00  0.000000e+00  0.000000e+00  0.000000e+00  0.000000e+00  0.000000e+00  
   Stress 371  4  4  0.000000e+00  0.000000e+00  0.000000e+00  0.000000e+00  0.000000e+00  0.000000e+00  0.000000e+00
   Strain 371  4  4  0.000000e+00  0.000000e+00  0.000000e+00  0.000000e+00  0.000000e+00  0.000000e+00  
   Stress 372  1  4  0.000000e+00  0.000000e+00  0.000000e+00  0.000000e+00  0.000000e+00  0.000000e+00  0.000000e+00
   Strain 372  1  4  0.000000e+00  0.000000e+00  0.000000e+00  0.000000e+00  0.000000e+00  0.000000e+00  
   Stress 372  2  4  0.000000e+00  0.000000e+00  0.000000e+00  0.000000e+00  0.000000e+00  0.000000e+00  0.000000e+00
   Strain 372  2  4  0.000000e+00  0.000000e+00  0.000000e+00  0.000000e+00  0.000000e+00  0.000000e+00  
   Stress 372  3  4  0.000000e+00  0.000000e+00  0.000000e+00  0.000000e+00  0.000000e+00  0.000000e+00  0.000000e+00
   Strain 372  3  4  0.000000e+00  0.000000e+00  0.000000e+00  0.000000e+00  0.000000e+00  0.000000e+00  
   Stress 372  4  4  0.000000e+00  0.000000e+00  0.000000e+00  0.000000e+00  0.000000e+00  0.000000e+00  0.000000e+00
   Strain 372  4  4  0.000000e+00  0.000000e+00  0.000000e+00  0.000000e+00  0.000000e+00  0.000000e+00  
   Stress 373  1  4  0.000000e+00  0.000000e+00  0.000000e+00  0.000000e+00  0.000000e+00  0.000000e+00  0.000000e+00
   Strain 373  1  4  0.000000e+00  0.000000e+00  0.000000e+00  0.000000e+00  0.000000e+00  0.000000e+00  
   Stress 373  2  4  0.000000e+00  0.000000e+00  0.000000e+00  0.000000e+00  0.000000e+00  0.000000e+00  0.000000e+00
   Strain 373  2  4  0.000000e+00  0.000000e+00  0.000000e+00  0.000000e+00  0.000000e+00  0.000000e+00  
   Stress 373  3  4  0.000000e+00  0.000000e+00  0.000000e+00  0.000000e+00  0.000000e+00  0.000000e+00  0.000000e+00
   Strain 373  3  4  0.000000e+00  0.000000e+00  0.000000e+00  0.000000e+00  0.000000e+00  0.000000e+00  
   Stress 373  4  4  0.000000e+00  0.000000e+00  0.000000e+00  0.000000e+00  0.000000e+00  0.000000e+00  0.000000e+00
   Strain 373  4  4  0.000000e+00  0.000000e+00  0.000000e+00  0.000000e+00  0.000000e+00  0.000000e+00  
   Stress 374  1  4  0.000000e+00  0.000000e+00  0.000000e+00  0.000000e+00  0.000000e+00  0.000000e+00  0.000000e+00
   Strain 374  1  4  0.000000e+00  0.000000e+00  0.000000e+00  0.000000e+00  0.000000e+00  0.000000e+00  
   Stress 374  2  4  0.000000e+00  0.000000e+00  0.000000e+00  0.000000e+00  0.000000e+00  0.000000e+00  0.000000e+00
   Strain 374  2  4  0.000000e+00  0.000000e+00  0.000000e+00  0.000000e+00  0.000000e+00  0.000000e+00  
   Stress 374  3  4  0.000000e+00  0.000000e+00  0.000000e+00  0.000000e+00  0.000000e+00  0.000000e+00  0.000000e+00
   Strain 374  3  4  0.000000e+00  0.000000e+00  0.000000e+00  0.000000e+00  0.000000e+00  0.000000e+00  
   Stress 374  4  4  0.000000e+00  0.000000e+00  0.000000e+00  0.000000e+00  0.000000e+00  0.000000e+00  0.000000e+00
   Strain 374  4  4  0.000000e+00  0.000000e+00  0.000000e+00  0.000000e+00  0.000000e+00  0.000000e+00  
   Stress 375  1  4  0.000000e+00  0.000000e+00  0.000000e+00  0.000000e+00  0.000000e+00  0.000000e+00  0.000000e+00
   Strain 375  1  4  0.000000e+00  0.000000e+00  0.000000e+00  0.000000e+00  0.000000e+00  0.000000e+00  
   Stress 375  2  4  0.000000e+00  0.000000e+00  0.000000e+00  0.000000e+00  0.000000e+00  0.000000e+00  0.000000e+00
   Strain 375  2  4  0.000000e+00  0.000000e+00  0.000000e+00  0.000000e+00  0.000000e+00  0.000000e+00  
   Stress 375  3  4  0.000000e+00  0.000000e+00  0.000000e+00  0.000000e+00  0.000000e+00  0.000000e+00  0.000000e+00
   Strain 375  3  4  0.000000e+00  0.000000e+00  0.000000e+00  0.000000e+00  0.000000e+00  0.000000e+00  
   Stress 375  4  4  0.000000e+00  0.000000e+00  0.000000e+00  0.000000e+00  0.000000e+00  0.000000e+00  0.000000e+00
   Strain 375  4  4  0.000000e+00  0.000000e+00  0.000000e+00  0.000000e+00  0.000000e+00  0.000000e+00  
   Stress 376  1  4  0.000000e+00  0.000000e+00  0.000000e+00  0.000000e+00  0.000000e+00  0.000000e+00  0.000000e+00
   Strain 376  1  4  0.000000e+00  0.000000e+00  0.000000e+00  0.000000e+00  0.000000e+00  0.000000e+00  
   Stress 376  2  4  0.000000e+00  0.000000e+00  0.000000e+00  0.000000e+00  0.000000e+00  0.000000e+00  0.000000e+00
   Strain 376  2  4  0.000000e+00  0.000000e+00  0.000000e+00  0.000000e+00  0.000000e+00  0.000000e+00  
   Stress 376  3  4  0.000000e+00  0.000000e+00  0.000000e+00  0.000000e+00  0.000000e+00  0.000000e+00  0.000000e+00
   Strain 376  3  4  0.000000e+00  0.000000e+00  0.000000e+00  0.000000e+00  0.000000e+00  0.000000e+00  
   Stress 376  4  4  0.000000e+00  0.000000e+00  0.000000e+00  0.000000e+00  0.000000e+00  0.000000e+00  0.000000e+00
   Strain 376  4  4  0.000000e+00  0.000000e+00  0.000000e+00  0.000000e+00  0.000000e+00  0.000000e+00  
   Stress 377  1  4  0.000000e+00  0.000000e+00  0.000000e+00  0.000000e+00  0.000000e+00  0.000000e+00  0.000000e+00
   Strain 377  1  4  0.000000e+00  0.000000e+00  0.000000e+00  0.000000e+00  0.000000e+00  0.000000e+00  
   Stress 377  2  4  0.000000e+00  0.000000e+00  0.000000e+00  0.000000e+00  0.000000e+00  0.000000e+00  0.000000e+00
   Strain 377  2  4  0.000000e+00  0.000000e+00  0.000000e+00  0.000000e+00  0.000000e+00  0.000000e+00  
   Stress 377  3  4  0.000000e+00  0.000000e+00  0.000000e+00  0.000000e+00  0.000000e+00  0.000000e+00  0.000000e+00
   Strain 377  3  4  0.000000e+00  0.000000e+00  0.000000e+00  0.000000e+00  0.000000e+00  0.000000e+00  
   Stress 377  4  4  0.000000e+00  0.000000e+00  0.000000e+00  0.000000e+00  0.000000e+00  0.000000e+00  0.000000e+00
   Strain 377  4  4  0.000000e+00  0.000000e+00  0.000000e+00  0.000000e+00  0.000000e+00  0.000000e+00  
   Stress 378  1  4  0.000000e+00  0.000000e+00  0.000000e+00  0.000000e+00  0.000000e+00  0.000000e+00  0.000000e+00
   Strain 378  1  4  0.000000e+00  0.000000e+00  0.000000e+00  0.000000e+00  0.000000e+00  0.000000e+00  
   Stress 378  2  4  0.000000e+00  0.000000e+00  0.000000e+00  0.000000e+00  0.000000e+00  0.000000e+00  0.000000e+00
   Strain 378  2  4  0.000000e+00  0.000000e+00  0.000000e+00  0.000000e+00  0.000000e+00  0.000000e+00  
   Stress 378  3  4  0.000000e+00  0.000000e+00  0.000000e+00  0.000000e+00  0.000000e+00  0.000000e+00  0.000000e+00
   Strain 378  3  4  0.000000e+00  0.000000e+00  0.000000e+00  0.000000e+00  0.000000e+00  0.000000e+00  
   Stress 378  4  4  0.000000e+00  0.000000e+00  0.000000e+00  0.000000e+00  0.000000e+00  0.000000e+00  0.000000e+00
   Strain 378  4  4  0.000000e+00  0.000000e+00  0.000000e+00  0.000000e+00  0.000000e+00  0.000000e+00  
   Stress 379  1  4  0.000000e+00  0.000000e+00  0.000000e+00  0.000000e+00  0.000000e+00  0.000000e+00  0.000000e+00
   Strain 379  1  4  0.000000e+00  0.000000e+00  0.000000e+00  0.000000e+00  0.000000e+00  0.000000e+00  
   Stress 379  2  4  0.000000e+00  0.000000e+00  0.000000e+00  0.000000e+00  0.000000e+00  0.000000e+00  0.000000e+00
   Strain 379  2  4  0.000000e+00  0.000000e+00  0.000000e+00  0.000000e+00  0.000000e+00  0.000000e+00  
   Stress 379  3  4  0.000000e+00  0.000000e+00  0.000000e+00  0.000000e+00  0.000000e+00  0.000000e+00  0.000000e+00
   Strain 379  3  4  0.000000e+00  0.000000e+00  0.000000e+00  0.000000e+00  0.000000e+00  0.000000e+00  
   Stress 379  4  4  0.000000e+00  0.000000e+00  0.000000e+00  0.000000e+00  0.000000e+00  0.000000e+00  0.000000e+00
   Strain 379  4  4  0.000000e+00  0.000000e+00  0.000000e+00  0.000000e+00  0.000000e+00  0.000000e+00  
   Stress 380  1  4  0.000000e+00  0.000000e+00  0.000000e+00  0.000000e+00  0.000000e+00  0.000000e+00  0.000000e+00
   Strain 380  1  4  0.000000e+00  0.000000e+00  0.000000e+00  0.000000e+00  0.000000e+00  0.000000e+00  
   Stress 380  2  4  0.000000e+00  0.000000e+00  0.000000e+00  0.000000e+00  0.000000e+00  0.000000e+00  0.000000e+00
   Strain 380  2  4  0.000000e+00  0.000000e+00  0.000000e+00  0.000000e+00  0.000000e+00  0.000000e+00  
   Stress 380  3  4  0.000000e+00  0.000000e+00  0.000000e+00  0.000000e+00  0.000000e+00  0.000000e+00  0.000000e+00
   Strain 380  3  4  0.000000e+00  0.000000e+00  0.000000e+00  0.000000e+00  0.000000e+00  0.000000e+00  
   Stress 380  4  4  0.000000e+00  0.000000e+00  0.000000e+00  0.000000e+00  0.000000e+00  0.000000e+00  0.000000e+00
   Strain 380  4  4  0.000000e+00  0.000000e+00  0.000000e+00  0.000000e+00  0.000000e+00  0.000000e+00  
   Stress 381  1  4  0.000000e+00  0.000000e+00  0.000000e+00  0.000000e+00  0.000000e+00  0.000000e+00  0.000000e+00
   Strain 381  1  4  0.000000e+00  0.000000e+00  0.000000e+00  0.000000e+00  0.000000e+00  0.000000e+00  
   Stress 381  2  4  0.000000e+00  0.000000e+00  0.000000e+00  0.000000e+00  0.000000e+00  0.000000e+00  0.000000e+00
   Strain 381  2  4  0.000000e+00  0.000000e+00  0.000000e+00  0.000000e+00  0.000000e+00  0.000000e+00  
   Stress 381  3  4  0.000000e+00  0.000000e+00  0.000000e+00  0.000000e+00  0.000000e+00  0.000000e+00  0.000000e+00
   Strain 381  3  4  0.000000e+00  0.000000e+00  0.000000e+00  0.000000e+00  0.000000e+00  0.000000e+00  
   Stress 381  4  4  0.000000e+00  0.000000e+00  0.000000e+00  0.000000e+00  0.000000e+00  0.000000e+00  0.000000e+00
   Strain 381  4  4  0.000000e+00  0.000000e+00  0.000000e+00  0.000000e+00  0.000000e+00  0.000000e+00  
   Stress 382  1  4  0.000000e+00  0.000000e+00  0.000000e+00  0.000000e+00  0.000000e+00  0.000000e+00  0.000000e+00
   Strain 382  1  4  0.000000e+00  0.000000e+00  0.000000e+00  0.000000e+00  0.000000e+00  0.000000e+00  
   Stress 382  2  4  0.000000e+00  0.000000e+00  0.000000e+00  0.000000e+00  0.000000e+00  0.000000e+00  0.000000e+00
   Strain 382  2  4  0.000000e+00  0.000000e+00  0.000000e+00  0.000000e+00  0.000000e+00  0.000000e+00  
   Stress 382  3  4  0.000000e+00  0.000000e+00  0.000000e+00  0.000000e+00  0.000000e+00  0.000000e+00  0.000000e+00
   Strain 382  3  4  0.000000e+00  0.000000e+00  0.000000e+00  0.000000e+00  0.000000e+00  0.000000e+00  
   Stress 382  4  4  0.000000e+00  0.000000e+00  0.000000e+00  0.000000e+00  0.000000e+00  0.000000e+00  0.000000e+00
   Strain 382  4  4  0.000000e+00  0.000000e+00  0.000000e+00  0.000000e+00  0.000000e+00  0.000000e+00  
   Stress 383  1  4  0.000000e+00  0.000000e+00  0.000000e+00  0.000000e+00  0.000000e+00  0.000000e+00  0.000000e+00
   Strain 383  1  4  0.000000e+00  0.000000e+00  0.000000e+00  0.000000e+00  0.000000e+00  0.000000e+00  
   Stress 383  2  4  0.000000e+00  0.000000e+00  0.000000e+00  0.000000e+00  0.000000e+00  0.000000e+00  0.000000e+00
   Strain 383  2  4  0.000000e+00  0.000000e+00  0.000000e+00  0.000000e+00  0.000000e+00  0.000000e+00  
   Stress 383  3  4  0.000000e+00  0.000000e+00  0.000000e+00  0.000000e+00  0.000000e+00  0.000000e+00  0.000000e+00
   Strain 383  3  4  0.000000e+00  0.000000e+00  0.000000e+00  0.000000e+00  0.000000e+00  0.000000e+00  
   Stress 383  4  4  0.000000e+00  0.000000e+00  0.000000e+00  0.000000e+00  0.000000e+00  0.000000e+00  0.000000e+00
   Strain 383  4  4  0.000000e+00  0.000000e+00  0.000000e+00  0.000000e+00  0.000000e+00  0.000000e+00  
   Stress 384  1  4  0.000000e+00  0.000000e+00  0.000000e+00  0.000000e+00  0.000000e+00  0.000000e+00  0.000000e+00
   Strain 384  1  4  0.000000e+00  0.000000e+00  0.000000e+00  0.000000e+00  0.000000e+00  0.000000e+00  
   Stress 384  2  4  0.000000e+00  0.000000e+00  0.000000e+00  0.000000e+00  0.000000e+00  0.000000e+00  0.000000e+00
   Strain 384  2  4  0.000000e+00  0.000000e+00  0.000000e+00  0.000000e+00  0.000000e+00  0.000000e+00  
   Stress 384  3  4  0.000000e+00  0.000000e+00  0.000000e+00  0.000000e+00  0.000000e+00  0.000000e+00  0.000000e+00
   Strain 384  3  4  0.000000e+00  0.000000e+00  0.000000e+00  0.000000e+00  0.000000e+00  0.000000e+00  
   Stress 384  4  4  0.000000e+00  0.000000e+00  0.000000e+00  0.000000e+00  0.000000e+00  0.000000e+00  0.000000e+00
   Strain 384  4  4  0.000000e+00  0.000000e+00  0.000000e+00  0.000000e+00  0.000000e+00  0.000000e+00  
   Stress 385  1  4  0.000000e+00  0.000000e+00  0.000000e+00  0.000000e+00  0.000000e+00  0.000000e+00  0.000000e+00
   Strain 385  1  4  0.000000e+00  0.000000e+00  0.000000e+00  0.000000e+00  0.000000e+00  0.000000e+00  
   Stress 385  2  4  0.000000e+00  0.000000e+00  0.000000e+00  0.000000e+00  0.000000e+00  0.000000e+00  0.000000e+00
   Strain 385  2  4  0.000000e+00  0.000000e+00  0.000000e+00  0.000000e+00  0.000000e+00  0.000000e+00  
   Stress 385  3  4  0.000000e+00  0.000000e+00  0.000000e+00  0.000000e+00  0.000000e+00  0.000000e+00  0.000000e+00
   Strain 385  3  4  0.000000e+00  0.000000e+00  0.000000e+00  0.000000e+00  0.000000e+00  0.000000e+00  
   Stress 385  4  4  0.000000e+00  0.000000e+00  0.000000e+00  0.000000e+00  0.000000e+00  0.000000e+00  0.000000e+00
   Strain 385  4  4  0.000000e+00  0.000000e+00  0.000000e+00  0.000000e+00  0.000000e+00  0.000000e+00  
   Stress 386  1  4  0.000000e+00  0.000000e+00  0.000000e+00  0.000000e+00  0.000000e+00  0.000000e+00  0.000000e+00
   Strain 386  1  4  0.000000e+00  0.000000e+00  0.000000e+00  0.000000e+00  0.000000e+00  0.000000e+00  
   Stress 386  2  4  0.000000e+00  0.000000e+00  0.000000e+00  0.000000e+00  0.000000e+00  0.000000e+00  0.000000e+00
   Strain 386  2  4  0.000000e+00  0.000000e+00  0.000000e+00  0.000000e+00  0.000000e+00  0.000000e+00  
   Stress 386  3  4  0.000000e+00  0.000000e+00  0.000000e+00  0.000000e+00  0.000000e+00  0.000000e+00  0.000000e+00
   Strain 386  3  4  0.000000e+00  0.000000e+00  0.000000e+00  0.000000e+00  0.000000e+00  0.000000e+00  
   Stress 386  4  4  0.000000e+00  0.000000e+00  0.000000e+00  0.000000e+00  0.000000e+00  0.000000e+00  0.000000e+00
   Strain 386  4  4  0.000000e+00  0.000000e+00  0.000000e+00  0.000000e+00  0.000000e+00  0.000000e+00  
   Stress 387  1  4  0.000000e+00  0.000000e+00  0.000000e+00  0.000000e+00  0.000000e+00  0.000000e+00  0.000000e+00
   Strain 387  1  4  0.000000e+00  0.000000e+00  0.000000e+00  0.000000e+00  0.000000e+00  0.000000e+00  
   Stress 387  2  4  0.000000e+00  0.000000e+00  0.000000e+00  0.000000e+00  0.000000e+00  0.000000e+00  0.000000e+00
   Strain 387  2  4  0.000000e+00  0.000000e+00  0.000000e+00  0.000000e+00  0.000000e+00  0.000000e+00  
   Stress 387  3  4  0.000000e+00  0.000000e+00  0.000000e+00  0.000000e+00  0.000000e+00  0.000000e+00  0.000000e+00
   Strain 387  3  4  0.000000e+00  0.000000e+00  0.000000e+00  0.000000e+00  0.000000e+00  0.000000e+00  
   Stress 387  4  4  0.000000e+00  0.000000e+00  0.000000e+00  0.000000e+00  0.000000e+00  0.000000e+00  0.000000e+00
   Strain 387  4  4  0.000000e+00  0.000000e+00  0.000000e+00  0.000000e+00  0.000000e+00  0.000000e+00  
   Stress 388  1  4  0.000000e+00  0.000000e+00  0.000000e+00  0.000000e+00  0.000000e+00  0.000000e+00  0.000000e+00
   Strain 388  1  4  0.000000e+00  0.000000e+00  0.000000e+00  0.000000e+00  0.000000e+00  0.000000e+00  
   Stress 388  2  4  0.000000e+00  0.000000e+00  0.000000e+00  0.000000e+00  0.000000e+00  0.000000e+00  0.000000e+00
   Strain 388  2  4  0.000000e+00  0.000000e+00  0.000000e+00  0.000000e+00  0.000000e+00  0.000000e+00  
   Stress 388  3  4  0.000000e+00  0.000000e+00  0.000000e+00  0.000000e+00  0.000000e+00  0.000000e+00  0.000000e+00
   Strain 388  3  4  0.000000e+00  0.000000e+00  0.000000e+00  0.000000e+00  0.000000e+00  0.000000e+00  
   Stress 388  4  4  0.000000e+00  0.000000e+00  0.000000e+00  0.000000e+00  0.000000e+00  0.000000e+00  0.000000e+00
   Strain 388  4  4  0.000000e+00  0.000000e+00  0.000000e+00  0.000000e+00  0.000000e+00  0.000000e+00  
   Stress 389  1  4  0.000000e+00  0.000000e+00  0.000000e+00  0.000000e+00  0.000000e+00  0.000000e+00  0.000000e+00
   Strain 389  1  4  0.000000e+00  0.000000e+00  0.000000e+00  0.000000e+00  0.000000e+00  0.000000e+00  
   Stress 389  2  4  0.000000e+00  0.000000e+00  0.000000e+00  0.000000e+00  0.000000e+00  0.000000e+00  0.000000e+00
   Strain 389  2  4  0.000000e+00  0.000000e+00  0.000000e+00  0.000000e+00  0.000000e+00  0.000000e+00  
   Stress 389  3  4  0.000000e+00  0.000000e+00  0.000000e+00  0.000000e+00  0.000000e+00  0.000000e+00  0.000000e+00
   Strain 389  3  4  0.000000e+00  0.000000e+00  0.000000e+00  0.000000e+00  0.000000e+00  0.000000e+00  
   Stress 389  4  4  0.000000e+00  0.000000e+00  0.000000e+00  0.000000e+00  0.000000e+00  0.000000e+00  0.000000e+00
   Strain 389  4  4  0.000000e+00  0.000000e+00  0.000000e+00  0.000000e+00  0.000000e+00  0.000000e+00  
   Stress 390  1  4  0.000000e+00  0.000000e+00  0.000000e+00  0.000000e+00  0.000000e+00  0.000000e+00  0.000000e+00
   Strain 390  1  4  0.000000e+00  0.000000e+00  0.000000e+00  0.000000e+00  0.000000e+00  0.000000e+00  
   Stress 390  2  4  0.000000e+00  0.000000e+00  0.000000e+00  0.000000e+00  0.000000e+00  0.000000e+00  0.000000e+00
   Strain 390  2  4  0.000000e+00  0.000000e+00  0.000000e+00  0.000000e+00  0.000000e+00  0.000000e+00  
   Stress 390  3  4  0.000000e+00  0.000000e+00  0.000000e+00  0.000000e+00  0.000000e+00  0.000000e+00  0.000000e+00
   Strain 390  3  4  0.000000e+00  0.000000e+00  0.000000e+00  0.000000e+00  0.000000e+00  0.000000e+00  
   Stress 390  4  4  0.000000e+00  0.000000e+00  0.000000e+00  0.000000e+00  0.000000e+00  0.000000e+00  0.000000e+00
   Strain 390  4  4  0.000000e+00  0.000000e+00  0.000000e+00  0.000000e+00  0.000000e+00  0.000000e+00  
   Stress 391  1  4  0.000000e+00  0.000000e+00  0.000000e+00  0.000000e+00  0.000000e+00  0.000000e+00  0.000000e+00
   Strain 391  1  4  0.000000e+00  0.000000e+00  0.000000e+00  0.000000e+00  0.000000e+00  0.000000e+00  
   Stress 391  2  4  0.000000e+00  0.000000e+00  0.000000e+00  0.000000e+00  0.000000e+00  0.000000e+00  0.000000e+00
   Strain 391  2  4  0.000000e+00  0.000000e+00  0.000000e+00  0.000000e+00  0.000000e+00  0.000000e+00  
   Stress 391  3  4  0.000000e+00  0.000000e+00  0.000000e+00  0.000000e+00  0.000000e+00  0.000000e+00  0.000000e+00
   Strain 391  3  4  0.000000e+00  0.000000e+00  0.000000e+00  0.000000e+00  0.000000e+00  0.000000e+00  
   Stress 391  4  4  0.000000e+00  0.000000e+00  0.000000e+00  0.000000e+00  0.000000e+00  0.000000e+00  0.000000e+00
   Strain 391  4  4  0.000000e+00  0.000000e+00  0.000000e+00  0.000000e+00  0.000000e+00  0.000000e+00  
   Stress 392  1  4  0.000000e+00  0.000000e+00  0.000000e+00  0.000000e+00  0.000000e+00  0.000000e+00  0.000000e+00
   Strain 392  1  4  0.000000e+00  0.000000e+00  0.000000e+00  0.000000e+00  0.000000e+00  0.000000e+00  
   Stress 392  2  4  0.000000e+00  0.000000e+00  0.000000e+00  0.000000e+00  0.000000e+00  0.000000e+00  0.000000e+00
   Strain 392  2  4  0.000000e+00  0.000000e+00  0.000000e+00  0.000000e+00  0.000000e+00  0.000000e+00  
   Stress 392  3  4  0.000000e+00  0.000000e+00  0.000000e+00  0.000000e+00  0.000000e+00  0.000000e+00  0.000000e+00
   Strain 392  3  4  0.000000e+00  0.000000e+00  0.000000e+00  0.000000e+00  0.000000e+00  0.000000e+00  
   Stress 392  4  4  0.000000e+00  0.000000e+00  0.000000e+00  0.000000e+00  0.000000e+00  0.000000e+00  0.000000e+00
   Strain 392  4  4  0.000000e+00  0.000000e+00  0.000000e+00  0.000000e+00  0.000000e+00  0.000000e+00  
   Stress 393  1  4  0.000000e+00  0.000000e+00  0.000000e+00  0.000000e+00  0.000000e+00  0.000000e+00  0.000000e+00
   Strain 393  1  4  0.000000e+00  0.000000e+00  0.000000e+00  0.000000e+00  0.000000e+00  0.000000e+00  
   Stress 393  2  4  0.000000e+00  0.000000e+00  0.000000e+00  0.000000e+00  0.000000e+00  0.000000e+00  0.000000e+00
   Strain 393  2  4  0.000000e+00  0.000000e+00  0.000000e+00  0.000000e+00  0.000000e+00  0.000000e+00  
   Stress 393  3  4  0.000000e+00  0.000000e+00  0.000000e+00  0.000000e+00  0.000000e+00  0.000000e+00  0.000000e+00
   Strain 393  3  4  0.000000e+00  0.000000e+00  0.000000e+00  0.000000e+00  0.000000e+00  0.000000e+00  
   Stress 393  4  4  0.000000e+00  0.000000e+00  0.000000e+00  0.000000e+00  0.000000e+00  0.000000e+00  0.000000e+00
   Strain 393  4  4  0.000000e+00  0.000000e+00  0.000000e+00  0.000000e+00  0.000000e+00  0.000000e+00  
   Stress 394  1  4  0.000000e+00  0.000000e+00  0.000000e+00  0.000000e+00  0.000000e+00  0.000000e+00  0.000000e+00
   Strain 394  1  4  0.000000e+00  0.000000e+00  0.000000e+00  0.000000e+00  0.000000e+00  0.000000e+00  
   Stress 394  2  4  0.000000e+00  0.000000e+00  0.000000e+00  0.000000e+00  0.000000e+00  0.000000e+00  0.000000e+00
   Strain 394  2  4  0.000000e+00  0.000000e+00  0.000000e+00  0.000000e+00  0.000000e+00  0.000000e+00  
   Stress 394  3  4  0.000000e+00  0.000000e+00  0.000000e+00  0.000000e+00  0.000000e+00  0.000000e+00  0.000000e+00
   Strain 394  3  4  0.000000e+00  0.000000e+00  0.000000e+00  0.000000e+00  0.000000e+00  0.000000e+00  
   Stress 394  4  4  0.000000e+00  0.000000e+00  0.000000e+00  0.000000e+00  0.000000e+00  0.000000e+00  0.000000e+00
   Strain 394  4  4  0.000000e+00  0.000000e+00  0.000000e+00  0.000000e+00  0.000000e+00  0.000000e+00  
   Stress 395  1  4  0.000000e+00  0.000000e+00  0.000000e+00  0.000000e+00  0.000000e+00  0.000000e+00  0.000000e+00
   Strain 395  1  4  0.000000e+00  0.000000e+00  0.000000e+00  0.000000e+00  0.000000e+00  0.000000e+00  
   Stress 395  2  4  0.000000e+00  0.000000e+00  0.000000e+00  0.000000e+00  0.000000e+00  0.000000e+00  0.000000e+00
   Strain 395  2  4  0.000000e+00  0.000000e+00  0.000000e+00  0.000000e+00  0.000000e+00  0.000000e+00  
   Stress 395  3  4  0.000000e+00  0.000000e+00  0.000000e+00  0.000000e+00  0.000000e+00  0.000000e+00  0.000000e+00
   Strain 395  3  4  0.000000e+00  0.000000e+00  0.000000e+00  0.000000e+00  0.000000e+00  0.000000e+00  
   Stress 395  4  4  0.000000e+00  0.000000e+00  0.000000e+00  0.000000e+00  0.000000e+00  0.000000e+00  0.000000e+00
   Strain 395  4  4  0.000000e+00  0.000000e+00  0.000000e+00  0.000000e+00  0.000000e+00  0.000000e+00  
   Stress 396  1  4  0.000000e+00  0.000000e+00  0.000000e+00  0.000000e+00  0.000000e+00  0.000000e+00  0.000000e+00
   Strain 396  1  4  0.000000e+00  0.000000e+00  0.000000e+00  0.000000e+00  0.000000e+00  0.000000e+00  
   Stress 396  2  4  0.000000e+00  0.000000e+00  0.000000e+00  0.000000e+00  0.000000e+00  0.000000e+00  0.000000e+00
   Strain 396  2  4  0.000000e+00  0.000000e+00  0.000000e+00  0.000000e+00  0.000000e+00  0.000000e+00  
   Stress 396  3  4  0.000000e+00  0.000000e+00  0.000000e+00  0.000000e+00  0.000000e+00  0.000000e+00  0.000000e+00
   Strain 396  3  4  0.000000e+00  0.000000e+00  0.000000e+00  0.000000e+00  0.000000e+00  0.000000e+00  
   Stress 396  4  4  0.000000e+00  0.000000e+00  0.000000e+00  0.000000e+00  0.000000e+00  0.000000e+00  0.000000e+00
   Strain 396  4  4  0.000000e+00  0.000000e+00  0.000000e+00  0.000000e+00  0.000000e+00  0.000000e+00  
   Stress 397  1  4  0.000000e+00  0.000000e+00  0.000000e+00  0.000000e+00  0.000000e+00  0.000000e+00  0.000000e+00
   Strain 397  1  4  0.000000e+00  0.000000e+00  0.000000e+00  0.000000e+00  0.000000e+00  0.000000e+00  
   Stress 397  2  4  0.000000e+00  0.000000e+00  0.000000e+00  0.000000e+00  0.000000e+00  0.000000e+00  0.000000e+00
   Strain 397  2  4  0.000000e+00  0.000000e+00  0.000000e+00  0.000000e+00  0.000000e+00  0.000000e+00  
   Stress 397  3  4  0.000000e+00  0.000000e+00  0.000000e+00  0.000000e+00  0.000000e+00  0.000000e+00  0.000000e+00
   Strain 397  3  4  0.000000e+00  0.000000e+00  0.000000e+00  0.000000e+00  0.000000e+00  0.000000e+00  
   Stress 397  4  4  0.000000e+00  0.000000e+00  0.000000e+00  0.000000e+00  0.000000e+00  0.000000e+00  0.000000e+00
   Strain 397  4  4  0.000000e+00  0.000000e+00  0.000000e+00  0.000000e+00  0.000000e+00  0.000000e+00  
   Stress 398  1  4  0.000000e+00  0.000000e+00  0.000000e+00  0.000000e+00  0.000000e+00  0.000000e+00  0.000000e+00
   Strain 398  1  4  0.000000e+00  0.000000e+00  0.000000e+00  0.000000e+00  0.000000e+00  0.000000e+00  
   Stress 398  2  4  0.000000e+00  0.000000e+00  0.000000e+00  0.000000e+00  0.000000e+00  0.000000e+00  0.000000e+00
   Strain 398  2  4  0.000000e+00  0.000000e+00  0.000000e+00  0.000000e+00  0.000000e+00  0.000000e+00  
   Stress 398  3  4  0.000000e+00  0.000000e+00  0.000000e+00  0.000000e+00  0.000000e+00  0.000000e+00  0.000000e+00
   Strain 398  3  4  0.000000e+00  0.000000e+00  0.000000e+00  0.000000e+00  0.000000e+00  0.000000e+00  
   Stress 398  4  4  0.000000e+00  0.000000e+00  0.000000e+00  0.000000e+00  0.000000e+00  0.000000e+00  0.000000e+00
   Strain 398  4  4  0.000000e+00  0.000000e+00  0.000000e+00  0.000000e+00  0.000000e+00  0.000000e+00  
   Stress 399  1  4  0.000000e+00  0.000000e+00  0.000000e+00  0.000000e+00  0.000000e+00  0.000000e+00  0.000000e+00
   Strain 399  1  4  0.000000e+00  0.000000e+00  0.000000e+00  0.000000e+00  0.000000e+00  0.000000e+00  
   Stress 399  2  4  0.000000e+00  0.000000e+00  0.000000e+00  0.000000e+00  0.000000e+00  0.000000e+00  0.000000e+00
   Strain 399  2  4  0.000000e+00  0.000000e+00  0.000000e+00  0.000000e+00  0.000000e+00  0.000000e+00  
   Stress 399  3  4  0.000000e+00  0.000000e+00  0.000000e+00  0.000000e+00  0.000000e+00  0.000000e+00  0.000000e+00
   Strain 399  3  4  0.000000e+00  0.000000e+00  0.000000e+00  0.000000e+00  0.000000e+00  0.000000e+00  
   Stress 399  4  4  0.000000e+00  0.000000e+00  0.000000e+00  0.000000e+00  0.000000e+00  0.000000e+00  0.000000e+00
   Strain 399  4  4  0.000000e+00  0.000000e+00  0.000000e+00  0.000000e+00  0.000000e+00  0.000000e+00  
   Stress 400  1  4  0.000000e+00  0.000000e+00  0.000000e+00  0.000000e+00  0.000000e+00  0.000000e+00  0.000000e+00
   Strain 400  1  4  0.000000e+00  0.000000e+00  0.000000e+00  0.000000e+00  0.000000e+00  0.000000e+00  
   Stress 400  2  4  0.000000e+00  0.000000e+00  0.000000e+00  0.000000e+00  0.000000e+00  0.000000e+00  0.000000e+00
   Strain 400  2  4  0.000000e+00  0.000000e+00  0.000000e+00  0.000000e+00  0.000000e+00  0.000000e+00  
   Stress 400  3  4  0.000000e+00  0.000000e+00  0.000000e+00  0.000000e+00  0.000000e+00  0.000000e+00  0.000000e+00
   Strain 400  3  4  0.000000e+00  0.000000e+00  0.000000e+00  0.000000e+00  0.000000e+00  0.000000e+00  
   Stress 400  4  4  0.000000e+00  0.000000e+00  0.000000e+00  0.000000e+00  0.000000e+00  0.000000e+00  0.000000e+00
   Strain 400  4  4  0.000000e+00  0.000000e+00  0.000000e+00  0.000000e+00  0.000000e+00  0.000000e+00  
   Stress 401  1  4  0.000000e+00  0.000000e+00  0.000000e+00  0.000000e+00  0.000000e+00  0.000000e+00  0.000000e+00
   Strain 401  1  4  0.000000e+00  0.000000e+00  0.000000e+00  0.000000e+00  0.000000e+00  0.000000e+00  
   Stress 401  2  4  0.000000e+00  0.000000e+00  0.000000e+00  0.000000e+00  0.000000e+00  0.000000e+00  0.000000e+00
   Strain 401  2  4  0.000000e+00  0.000000e+00  0.000000e+00  0.000000e+00  0.000000e+00  0.000000e+00  
   Stress 401  3  4  0.000000e+00  0.000000e+00  0.000000e+00  0.000000e+00  0.000000e+00  0.000000e+00  0.000000e+00
   Strain 401  3  4  0.000000e+00  0.000000e+00  0.000000e+00  0.000000e+00  0.000000e+00  0.000000e+00  
   Stress 401  4  4  0.000000e+00  0.000000e+00  0.000000e+00  0.000000e+00  0.000000e+00  0.000000e+00  0.000000e+00
   Strain 401  4  4  0.000000e+00  0.000000e+00  0.000000e+00  0.000000e+00  0.000000e+00  0.000000e+00  
   Stress 402  1  4  0.000000e+00  0.000000e+00  0.000000e+00  0.000000e+00  0.000000e+00  0.000000e+00  0.000000e+00
   Strain 402  1  4  0.000000e+00  0.000000e+00  0.000000e+00  0.000000e+00  0.000000e+00  0.000000e+00  
   Stress 402  2  4  0.000000e+00  0.000000e+00  0.000000e+00  0.000000e+00  0.000000e+00  0.000000e+00  0.000000e+00
   Strain 402  2  4  0.000000e+00  0.000000e+00  0.000000e+00  0.000000e+00  0.000000e+00  0.000000e+00  
   Stress 402  3  4  0.000000e+00  0.000000e+00  0.000000e+00  0.000000e+00  0.000000e+00  0.000000e+00  0.000000e+00
   Strain 402  3  4  0.000000e+00  0.000000e+00  0.000000e+00  0.000000e+00  0.000000e+00  0.000000e+00  
   Stress 402  4  4  0.000000e+00  0.000000e+00  0.000000e+00  0.000000e+00  0.000000e+00  0.000000e+00  0.000000e+00
   Strain 402  4  4  0.000000e+00  0.000000e+00  0.000000e+00  0.000000e+00  0.000000e+00  0.000000e+00  
   Stress 403  1  4  0.000000e+00  0.000000e+00  0.000000e+00  0.000000e+00  0.000000e+00  0.000000e+00  0.000000e+00
   Strain 403  1  4  0.000000e+00  0.000000e+00  0.000000e+00  0.000000e+00  0.000000e+00  0.000000e+00  
   Stress 403  2  4  0.000000e+00  0.000000e+00  0.000000e+00  0.000000e+00  0.000000e+00  0.000000e+00  0.000000e+00
   Strain 403  2  4  0.000000e+00  0.000000e+00  0.000000e+00  0.000000e+00  0.000000e+00  0.000000e+00  
   Stress 403  3  4  0.000000e+00  0.000000e+00  0.000000e+00  0.000000e+00  0.000000e+00  0.000000e+00  0.000000e+00
   Strain 403  3  4  0.000000e+00  0.000000e+00  0.000000e+00  0.000000e+00  0.000000e+00  0.000000e+00  
   Stress 403  4  4  0.000000e+00  0.000000e+00  0.000000e+00  0.000000e+00  0.000000e+00  0.000000e+00  0.000000e+00
   Strain 403  4  4  0.000000e+00  0.000000e+00  0.000000e+00  0.000000e+00  0.000000e+00  0.000000e+00  
   Stress 404  1  4  0.000000e+00  0.000000e+00  0.000000e+00  0.000000e+00  0.000000e+00  0.000000e+00  0.000000e+00
   Strain 404  1  4  0.000000e+00  0.000000e+00  0.000000e+00  0.000000e+00  0.000000e+00  0.000000e+00  
   Stress 404  2  4  0.000000e+00  0.000000e+00  0.000000e+00  0.000000e+00  0.000000e+00  0.000000e+00  0.000000e+00
   Strain 404  2  4  0.000000e+00  0.000000e+00  0.000000e+00  0.000000e+00  0.000000e+00  0.000000e+00  
   Stress 404  3  4  0.000000e+00  0.000000e+00  0.000000e+00  0.000000e+00  0.000000e+00  0.000000e+00  0.000000e+00
   Strain 404  3  4  0.000000e+00  0.000000e+00  0.000000e+00  0.000000e+00  0.000000e+00  0.000000e+00  
   Stress 404  4  4  0.000000e+00  0.000000e+00  0.000000e+00  0.000000e+00  0.000000e+00  0.000000e+00  0.000000e+00
   Strain 404  4  4  0.000000e+00  0.000000e+00  0.000000e+00  0.000000e+00  0.000000e+00  0.000000e+00  
   Stress 405  1  4  0.000000e+00  0.000000e+00  0.000000e+00  0.000000e+00  0.000000e+00  0.000000e+00  0.000000e+00
   Strain 405  1  4  0.000000e+00  0.000000e+00  0.000000e+00  0.000000e+00  0.000000e+00  0.000000e+00  
   Stress 405  2  4  0.000000e+00  0.000000e+00  0.000000e+00  0.000000e+00  0.000000e+00  0.000000e+00  0.000000e+00
   Strain 405  2  4  0.000000e+00  0.000000e+00  0.000000e+00  0.000000e+00  0.000000e+00  0.000000e+00  
   Stress 405  3  4  0.000000e+00  0.000000e+00  0.000000e+00  0.000000e+00  0.000000e+00  0.000000e+00  0.000000e+00
   Strain 405  3  4  0.000000e+00  0.000000e+00  0.000000e+00  0.000000e+00  0.000000e+00  0.000000e+00  
   Stress 405  4  4  0.000000e+00  0.000000e+00  0.000000e+00  0.000000e+00  0.000000e+00  0.000000e+00  0.000000e+00
   Strain 405  4  4  0.000000e+00  0.000000e+00  0.000000e+00  0.000000e+00  0.000000e+00  0.000000e+00  
   Stress 406  1  4  0.000000e+00  0.000000e+00  0.000000e+00  0.000000e+00  0.000000e+00  0.000000e+00  0.000000e+00
   Strain 406  1  4  0.000000e+00  0.000000e+00  0.000000e+00  0.000000e+00  0.000000e+00  0.000000e+00  
   Stress 406  2  4  0.000000e+00  0.000000e+00  0.000000e+00  0.000000e+00  0.000000e+00  0.000000e+00  0.000000e+00
   Strain 406  2  4  0.000000e+00  0.000000e+00  0.000000e+00  0.000000e+00  0.000000e+00  0.000000e+00  
   Stress 406  3  4  0.000000e+00  0.000000e+00  0.000000e+00  0.000000e+00  0.000000e+00  0.000000e+00  0.000000e+00
   Strain 406  3  4  0.000000e+00  0.000000e+00  0.000000e+00  0.000000e+00  0.000000e+00  0.000000e+00  
   Stress 406  4  4  0.000000e+00  0.000000e+00  0.000000e+00  0.000000e+00  0.000000e+00  0.000000e+00  0.000000e+00
   Strain 406  4  4  0.000000e+00  0.000000e+00  0.000000e+00  0.000000e+00  0.000000e+00  0.000000e+00  
   Stress 407  1  4  0.000000e+00  0.000000e+00  0.000000e+00  0.000000e+00  0.000000e+00  0.000000e+00  0.000000e+00
   Strain 407  1  4  0.000000e+00  0.000000e+00  0.000000e+00  0.000000e+00  0.000000e+00  0.000000e+00  
   Stress 407  2  4  0.000000e+00  0.000000e+00  0.000000e+00  0.000000e+00  0.000000e+00  0.000000e+00  0.000000e+00
   Strain 407  2  4  0.000000e+00  0.000000e+00  0.000000e+00  0.000000e+00  0.000000e+00  0.000000e+00  
   Stress 407  3  4  0.000000e+00  0.000000e+00  0.000000e+00  0.000000e+00  0.000000e+00  0.000000e+00  0.000000e+00
   Strain 407  3  4  0.000000e+00  0.000000e+00  0.000000e+00  0.000000e+00  0.000000e+00  0.000000e+00  
   Stress 407  4  4  0.000000e+00  0.000000e+00  0.000000e+00  0.000000e+00  0.000000e+00  0.000000e+00  0.000000e+00
   Strain 407  4  4  0.000000e+00  0.000000e+00  0.000000e+00  0.000000e+00  0.000000e+00  0.000000e+00  
   Stress 408  1  4  0.000000e+00  0.000000e+00  0.000000e+00  0.000000e+00  0.000000e+00  0.000000e+00  0.000000e+00
   Strain 408  1  4  0.000000e+00  0.000000e+00  0.000000e+00  0.000000e+00  0.000000e+00  0.000000e+00  
   Stress 408  2  4  0.000000e+00  0.000000e+00  0.000000e+00  0.000000e+00  0.000000e+00  0.000000e+00  0.000000e+00
   Strain 408  2  4  0.000000e+00  0.000000e+00  0.000000e+00  0.000000e+00  0.000000e+00  0.000000e+00  
   Stress 408  3  4  0.000000e+00  0.000000e+00  0.000000e+00  0.000000e+00  0.000000e+00  0.000000e+00  0.000000e+00
   Strain 408  3  4  0.000000e+00  0.000000e+00  0.000000e+00  0.000000e+00  0.000000e+00  0.000000e+00  
   Stress 408  4  4  0.000000e+00  0.000000e+00  0.000000e+00  0.000000e+00  0.000000e+00  0.000000e+00  0.000000e+00
   Strain 408  4  4  0.000000e+00  0.000000e+00  0.000000e+00  0.000000e+00  0.000000e+00  0.000000e+00  
   Stress 409  1  4  0.000000e+00  0.000000e+00  0.000000e+00  0.000000e+00  0.000000e+00  0.000000e+00  0.000000e+00
   Strain 409  1  4  0.000000e+00  0.000000e+00  0.000000e+00  0.000000e+00  0.000000e+00  0.000000e+00  
   Stress 409  2  4  0.000000e+00  0.000000e+00  0.000000e+00  0.000000e+00  0.000000e+00  0.000000e+00  0.000000e+00
   Strain 409  2  4  0.000000e+00  0.000000e+00  0.000000e+00  0.000000e+00  0.000000e+00  0.000000e+00  
   Stress 409  3  4  0.000000e+00  0.000000e+00  0.000000e+00  0.000000e+00  0.000000e+00  0.000000e+00  0.000000e+00
   Strain 409  3  4  0.000000e+00  0.000000e+00  0.000000e+00  0.000000e+00  0.000000e+00  0.000000e+00  
   Stress 409  4  4  0.000000e+00  0.000000e+00  0.000000e+00  0.000000e+00  0.000000e+00  0.000000e+00  0.000000e+00
   Strain 409  4  4  0.000000e+00  0.000000e+00  0.000000e+00  0.000000e+00  0.000000e+00  0.000000e+00  
   Stress 410  1  4  0.000000e+00  0.000000e+00  0.000000e+00  0.000000e+00  0.000000e+00  0.000000e+00  0.000000e+00
   Strain 410  1  4  0.000000e+00  0.000000e+00  0.000000e+00  0.000000e+00  0.000000e+00  0.000000e+00  
   Stress 410  2  4  0.000000e+00  0.000000e+00  0.000000e+00  0.000000e+00  0.000000e+00  0.000000e+00  0.000000e+00
   Strain 410  2  4  0.000000e+00  0.000000e+00  0.000000e+00  0.000000e+00  0.000000e+00  0.000000e+00  
   Stress 410  3  4  0.000000e+00  0.000000e+00  0.000000e+00  0.000000e+00  0.000000e+00  0.000000e+00  0.000000e+00
   Strain 410  3  4  0.000000e+00  0.000000e+00  0.000000e+00  0.000000e+00  0.000000e+00  0.000000e+00  
   Stress 410  4  4  0.000000e+00  0.000000e+00  0.000000e+00  0.000000e+00  0.000000e+00  0.000000e+00  0.000000e+00
   Strain 410  4  4  0.000000e+00  0.000000e+00  0.000000e+00  0.000000e+00  0.000000e+00  0.000000e+00  
   Stress 411  1  4  0.000000e+00  0.000000e+00  0.000000e+00  0.000000e+00  0.000000e+00  0.000000e+00  0.000000e+00
   Strain 411  1  4  0.000000e+00  0.000000e+00  0.000000e+00  0.000000e+00  0.000000e+00  0.000000e+00  
   Stress 411  2  4  0.000000e+00  0.000000e+00  0.000000e+00  0.000000e+00  0.000000e+00  0.000000e+00  0.000000e+00
   Strain 411  2  4  0.000000e+00  0.000000e+00  0.000000e+00  0.000000e+00  0.000000e+00  0.000000e+00  
   Stress 411  3  4  0.000000e+00  0.000000e+00  0.000000e+00  0.000000e+00  0.000000e+00  0.000000e+00  0.000000e+00
   Strain 411  3  4  0.000000e+00  0.000000e+00  0.000000e+00  0.000000e+00  0.000000e+00  0.000000e+00  
   Stress 411  4  4  0.000000e+00  0.000000e+00  0.000000e+00  0.000000e+00  0.000000e+00  0.000000e+00  0.000000e+00
   Strain 411  4  4  0.000000e+00  0.000000e+00  0.000000e+00  0.000000e+00  0.000000e+00  0.000000e+00  
   Stress 412  1  4  0.000000e+00  0.000000e+00  0.000000e+00  0.000000e+00  0.000000e+00  0.000000e+00  0.000000e+00
   Strain 412  1  4  0.000000e+00  0.000000e+00  0.000000e+00  0.000000e+00  0.000000e+00  0.000000e+00  
   Stress 412  2  4  0.000000e+00  0.000000e+00  0.000000e+00  0.000000e+00  0.000000e+00  0.000000e+00  0.000000e+00
   Strain 412  2  4  0.000000e+00  0.000000e+00  0.000000e+00  0.000000e+00  0.000000e+00  0.000000e+00  
   Stress 412  3  4  0.000000e+00  0.000000e+00  0.000000e+00  0.000000e+00  0.000000e+00  0.000000e+00  0.000000e+00
   Strain 412  3  4  0.000000e+00  0.000000e+00  0.000000e+00  0.000000e+00  0.000000e+00  0.000000e+00  
   Stress 412  4  4  0.000000e+00  0.000000e+00  0.000000e+00  0.000000e+00  0.000000e+00  0.000000e+00  0.000000e+00
   Strain 412  4  4  0.000000e+00  0.000000e+00  0.000000e+00  0.000000e+00  0.000000e+00  0.000000e+00  
   Stress 413  1  4  0.000000e+00  0.000000e+00  0.000000e+00  0.000000e+00  0.000000e+00  0.000000e+00  0.000000e+00
   Strain 413  1  4  0.000000e+00  0.000000e+00  0.000000e+00  0.000000e+00  0.000000e+00  0.000000e+00  
   Stress 413  2  4  0.000000e+00  0.000000e+00  0.000000e+00  0.000000e+00  0.000000e+00  0.000000e+00  0.000000e+00
   Strain 413  2  4  0.000000e+00  0.000000e+00  0.000000e+00  0.000000e+00  0.000000e+00  0.000000e+00  
   Stress 413  3  4  0.000000e+00  0.000000e+00  0.000000e+00  0.000000e+00  0.000000e+00  0.000000e+00  0.000000e+00
   Strain 413  3  4  0.000000e+00  0.000000e+00  0.000000e+00  0.000000e+00  0.000000e+00  0.000000e+00  
   Stress 413  4  4  0.000000e+00  0.000000e+00  0.000000e+00  0.000000e+00  0.000000e+00  0.000000e+00  0.000000e+00
   Strain 413  4  4  0.000000e+00  0.000000e+00  0.000000e+00  0.000000e+00  0.000000e+00  0.000000e+00  
   Stress 414  1  4  0.000000e+00  0.000000e+00  0.000000e+00  0.000000e+00  0.000000e+00  0.000000e+00  0.000000e+00
   Strain 414  1  4  0.000000e+00  0.000000e+00  0.000000e+00  0.000000e+00  0.000000e+00  0.000000e+00  
   Stress 414  2  4  0.000000e+00  0.000000e+00  0.000000e+00  0.000000e+00  0.000000e+00  0.000000e+00  0.000000e+00
   Strain 414  2  4  0.000000e+00  0.000000e+00  0.000000e+00  0.000000e+00  0.000000e+00  0.000000e+00  
   Stress 414  3  4  0.000000e+00  0.000000e+00  0.000000e+00  0.000000e+00  0.000000e+00  0.000000e+00  0.000000e+00
   Strain 414  3  4  0.000000e+00  0.000000e+00  0.000000e+00  0.000000e+00  0.000000e+00  0.000000e+00  
   Stress 414  4  4  0.000000e+00  0.000000e+00  0.000000e+00  0.000000e+00  0.000000e+00  0.000000e+00  0.000000e+00
   Strain 414  4  4  0.000000e+00  0.000000e+00  0.000000e+00  0.000000e+00  0.000000e+00  0.000000e+00  
   Stress 415  1  4  0.000000e+00  0.000000e+00  0.000000e+00  0.000000e+00  0.000000e+00  0.000000e+00  0.000000e+00
   Strain 415  1  4  0.000000e+00  0.000000e+00  0.000000e+00  0.000000e+00  0.000000e+00  0.000000e+00  
   Stress 415  2  4  0.000000e+00  0.000000e+00  0.000000e+00  0.000000e+00  0.000000e+00  0.000000e+00  0.000000e+00
   Strain 415  2  4  0.000000e+00  0.000000e+00  0.000000e+00  0.000000e+00  0.000000e+00  0.000000e+00  
   Stress 415  3  4  0.000000e+00  0.000000e+00  0.000000e+00  0.000000e+00  0.000000e+00  0.000000e+00  0.000000e+00
   Strain 415  3  4  0.000000e+00  0.000000e+00  0.000000e+00  0.000000e+00  0.000000e+00  0.000000e+00  
   Stress 415  4  4  0.000000e+00  0.000000e+00  0.000000e+00  0.000000e+00  0.000000e+00  0.000000e+00  0.000000e+00
   Strain 415  4  4  0.000000e+00  0.000000e+00  0.000000e+00  0.000000e+00  0.000000e+00  0.000000e+00  
   Stress 416  1  4  0.000000e+00  0.000000e+00  0.000000e+00  0.000000e+00  0.000000e+00  0.000000e+00  0.000000e+00
   Strain 416  1  4  0.000000e+00  0.000000e+00  0.000000e+00  0.000000e+00  0.000000e+00  0.000000e+00  
   Stress 416  2  4  0.000000e+00  0.000000e+00  0.000000e+00  0.000000e+00  0.000000e+00  0.000000e+00  0.000000e+00
   Strain 416  2  4  0.000000e+00  0.000000e+00  0.000000e+00  0.000000e+00  0.000000e+00  0.000000e+00  
   Stress 416  3  4  0.000000e+00  0.000000e+00  0.000000e+00  0.000000e+00  0.000000e+00  0.000000e+00  0.000000e+00
   Strain 416  3  4  0.000000e+00  0.000000e+00  0.000000e+00  0.000000e+00  0.000000e+00  0.000000e+00  
   Stress 416  4  4  0.000000e+00  0.000000e+00  0.000000e+00  0.000000e+00  0.000000e+00  0.000000e+00  0.000000e+00
   Strain 416  4  4  0.000000e+00  0.000000e+00  0.000000e+00  0.000000e+00  0.000000e+00  0.000000e+00  
   Stress 417  1  4  0.000000e+00  0.000000e+00  0.000000e+00  0.000000e+00  0.000000e+00  0.000000e+00  0.000000e+00
   Strain 417  1  4  0.000000e+00  0.000000e+00  0.000000e+00  0.000000e+00  0.000000e+00  0.000000e+00  
   Stress 417  2  4  0.000000e+00  0.000000e+00  0.000000e+00  0.000000e+00  0.000000e+00  0.000000e+00  0.000000e+00
   Strain 417  2  4  0.000000e+00  0.000000e+00  0.000000e+00  0.000000e+00  0.000000e+00  0.000000e+00  
   Stress 417  3  4  0.000000e+00  0.000000e+00  0.000000e+00  0.000000e+00  0.000000e+00  0.000000e+00  0.000000e+00
   Strain 417  3  4  0.000000e+00  0.000000e+00  0.000000e+00  0.000000e+00  0.000000e+00  0.000000e+00  
   Stress 417  4  4  0.000000e+00  0.000000e+00  0.000000e+00  0.000000e+00  0.000000e+00  0.000000e+00  0.000000e+00
   Strain 417  4  4  0.000000e+00  0.000000e+00  0.000000e+00  0.000000e+00  0.000000e+00  0.000000e+00  
   Stress 418  1  4  0.000000e+00  0.000000e+00  0.000000e+00  0.000000e+00  0.000000e+00  0.000000e+00  0.000000e+00
   Strain 418  1  4  0.000000e+00  0.000000e+00  0.000000e+00  0.000000e+00  0.000000e+00  0.000000e+00  
   Stress 418  2  4  0.000000e+00  0.000000e+00  0.000000e+00  0.000000e+00  0.000000e+00  0.000000e+00  0.000000e+00
   Strain 418  2  4  0.000000e+00  0.000000e+00  0.000000e+00  0.000000e+00  0.000000e+00  0.000000e+00  
   Stress 418  3  4  0.000000e+00  0.000000e+00  0.000000e+00  0.000000e+00  0.000000e+00  0.000000e+00  0.000000e+00
   Strain 418  3  4  0.000000e+00  0.000000e+00  0.000000e+00  0.000000e+00  0.000000e+00  0.000000e+00  
   Stress 418  4  4  0.000000e+00  0.000000e+00  0.000000e+00  0.000000e+00  0.000000e+00  0.000000e+00  0.000000e+00
   Strain 418  4  4  0.000000e+00  0.000000e+00  0.000000e+00  0.000000e+00  0.000000e+00  0.000000e+00  
   Stress 419  1  4  0.000000e+00  0.000000e+00  0.000000e+00  0.000000e+00  0.000000e+00  0.000000e+00  0.000000e+00
   Strain 419  1  4  0.000000e+00  0.000000e+00  0.000000e+00  0.000000e+00  0.000000e+00  0.000000e+00  
   Stress 419  2  4  0.000000e+00  0.000000e+00  0.000000e+00  0.000000e+00  0.000000e+00  0.000000e+00  0.000000e+00
   Strain 419  2  4  0.000000e+00  0.000000e+00  0.000000e+00  0.000000e+00  0.000000e+00  0.000000e+00  
   Stress 419  3  4  0.000000e+00  0.000000e+00  0.000000e+00  0.000000e+00  0.000000e+00  0.000000e+00  0.000000e+00
   Strain 419  3  4  0.000000e+00  0.000000e+00  0.000000e+00  0.000000e+00  0.000000e+00  0.000000e+00  
   Stress 419  4  4  0.000000e+00  0.000000e+00  0.000000e+00  0.000000e+00  0.000000e+00  0.000000e+00  0.000000e+00
   Strain 419  4  4  0.000000e+00  0.000000e+00  0.000000e+00  0.000000e+00  0.000000e+00  0.000000e+00  
   Stress 420  1  4  0.000000e+00  0.000000e+00  0.000000e+00  0.000000e+00  0.000000e+00  0.000000e+00  0.000000e+00
   Strain 420  1  4  0.000000e+00  0.000000e+00  0.000000e+00  0.000000e+00  0.000000e+00  0.000000e+00  
   Stress 420  2  4  0.000000e+00  0.000000e+00  0.000000e+00  0.000000e+00  0.000000e+00  0.000000e+00  0.000000e+00
   Strain 420  2  4  0.000000e+00  0.000000e+00  0.000000e+00  0.000000e+00  0.000000e+00  0.000000e+00  
   Stress 420  3  4  0.000000e+00  0.000000e+00  0.000000e+00  0.000000e+00  0.000000e+00  0.000000e+00  0.000000e+00
   Strain 420  3  4  0.000000e+00  0.000000e+00  0.000000e+00  0.000000e+00  0.000000e+00  0.000000e+00  
   Stress 420  4  4  0.000000e+00  0.000000e+00  0.000000e+00  0.000000e+00  0.000000e+00  0.000000e+00  0.000000e+00
   Strain 420  4  4  0.000000e+00  0.000000e+00  0.000000e+00  0.000000e+00  0.000000e+00  0.000000e+00  
   Stress 421  1  4  0.000000e+00  0.000000e+00  0.000000e+00  0.000000e+00  0.000000e+00  0.000000e+00  0.000000e+00
   Strain 421  1  4  0.000000e+00  0.000000e+00  0.000000e+00  0.000000e+00  0.000000e+00  0.000000e+00  
   Stress 421  2  4  0.000000e+00  0.000000e+00  0.000000e+00  0.000000e+00  0.000000e+00  0.000000e+00  0.000000e+00
   Strain 421  2  4  0.000000e+00  0.000000e+00  0.000000e+00  0.000000e+00  0.000000e+00  0.000000e+00  
   Stress 421  3  4  0.000000e+00  0.000000e+00  0.000000e+00  0.000000e+00  0.000000e+00  0.000000e+00  0.000000e+00
   Strain 421  3  4  0.000000e+00  0.000000e+00  0.000000e+00  0.000000e+00  0.000000e+00  0.000000e+00  
   Stress 421  4  4  0.000000e+00  0.000000e+00  0.000000e+00  0.000000e+00  0.000000e+00  0.000000e+00  0.000000e+00
   Strain 421  4  4  0.000000e+00  0.000000e+00  0.000000e+00  0.000000e+00  0.000000e+00  0.000000e+00  
   Stress 422  1  4  0.000000e+00  0.000000e+00  0.000000e+00  0.000000e+00  0.000000e+00  0.000000e+00  0.000000e+00
   Strain 422  1  4  0.000000e+00  0.000000e+00  0.000000e+00  0.000000e+00  0.000000e+00  0.000000e+00  
   Stress 422  2  4  0.000000e+00  0.000000e+00  0.000000e+00  0.000000e+00  0.000000e+00  0.000000e+00  0.000000e+00
   Strain 422  2  4  0.000000e+00  0.000000e+00  0.000000e+00  0.000000e+00  0.000000e+00  0.000000e+00  
   Stress 422  3  4  0.000000e+00  0.000000e+00  0.000000e+00  0.000000e+00  0.000000e+00  0.000000e+00  0.000000e+00
   Strain 422  3  4  0.000000e+00  0.000000e+00  0.000000e+00  0.000000e+00  0.000000e+00  0.000000e+00  
   Stress 422  4  4  0.000000e+00  0.000000e+00  0.000000e+00  0.000000e+00  0.000000e+00  0.000000e+00  0.000000e+00
   Strain 422  4  4  0.000000e+00  0.000000e+00  0.000000e+00  0.000000e+00  0.000000e+00  0.000000e+00  
   Stress 423  1  4  0.000000e+00  0.000000e+00  0.000000e+00  0.000000e+00  0.000000e+00  0.000000e+00  0.000000e+00
   Strain 423  1  4  0.000000e+00  0.000000e+00  0.000000e+00  0.000000e+00  0.000000e+00  0.000000e+00  
   Stress 423  2  4  0.000000e+00  0.000000e+00  0.000000e+00  0.000000e+00  0.000000e+00  0.000000e+00  0.000000e+00
   Strain 423  2  4  0.000000e+00  0.000000e+00  0.000000e+00  0.000000e+00  0.000000e+00  0.000000e+00  
   Stress 423  3  4  0.000000e+00  0.000000e+00  0.000000e+00  0.000000e+00  0.000000e+00  0.000000e+00  0.000000e+00
   Strain 423  3  4  0.000000e+00  0.000000e+00  0.000000e+00  0.000000e+00  0.000000e+00  0.000000e+00  
   Stress 423  4  4  0.000000e+00  0.000000e+00  0.000000e+00  0.000000e+00  0.000000e+00  0.000000e+00  0.000000e+00
   Strain 423  4  4  0.000000e+00  0.000000e+00  0.000000e+00  0.000000e+00  0.000000e+00  0.000000e+00  
   Stress 424  1  4  0.000000e+00  0.000000e+00  0.000000e+00  0.000000e+00  0.000000e+00  0.000000e+00  0.000000e+00
   Strain 424  1  4  0.000000e+00  0.000000e+00  0.000000e+00  0.000000e+00  0.000000e+00  0.000000e+00  
   Stress 424  2  4  0.000000e+00  0.000000e+00  0.000000e+00  0.000000e+00  0.000000e+00  0.000000e+00  0.000000e+00
   Strain 424  2  4  0.000000e+00  0.000000e+00  0.000000e+00  0.000000e+00  0.000000e+00  0.000000e+00  
   Stress 424  3  4  0.000000e+00  0.000000e+00  0.000000e+00  0.000000e+00  0.000000e+00  0.000000e+00  0.000000e+00
   Strain 424  3  4  0.000000e+00  0.000000e+00  0.000000e+00  0.000000e+00  0.000000e+00  0.000000e+00  
   Stress 424  4  4  0.000000e+00  0.000000e+00  0.000000e+00  0.000000e+00  0.000000e+00  0.000000e+00  0.000000e+00
   Strain 424  4  4  0.000000e+00  0.000000e+00  0.000000e+00  0.000000e+00  0.000000e+00  0.000000e+00  
   Stress 425  1  4  0.000000e+00  0.000000e+00  0.000000e+00  0.000000e+00  0.000000e+00  0.000000e+00  0.000000e+00
   Strain 425  1  4  0.000000e+00  0.000000e+00  0.000000e+00  0.000000e+00  0.000000e+00  0.000000e+00  
   Stress 425  2  4  0.000000e+00  0.000000e+00  0.000000e+00  0.000000e+00  0.000000e+00  0.000000e+00  0.000000e+00
   Strain 425  2  4  0.000000e+00  0.000000e+00  0.000000e+00  0.000000e+00  0.000000e+00  0.000000e+00  
   Stress 425  3  4  0.000000e+00  0.000000e+00  0.000000e+00  0.000000e+00  0.000000e+00  0.000000e+00  0.000000e+00
   Strain 425  3  4  0.000000e+00  0.000000e+00  0.000000e+00  0.000000e+00  0.000000e+00  0.000000e+00  
   Stress 425  4  4  0.000000e+00  0.000000e+00  0.000000e+00  0.000000e+00  0.000000e+00  0.000000e+00  0.000000e+00
   Strain 425  4  4  0.000000e+00  0.000000e+00  0.000000e+00  0.000000e+00  0.000000e+00  0.000000e+00  
   Stress 426  1  4  0.000000e+00  0.000000e+00  0.000000e+00  0.000000e+00  0.000000e+00  0.000000e+00  0.000000e+00
   Strain 426  1  4  0.000000e+00  0.000000e+00  0.000000e+00  0.000000e+00  0.000000e+00  0.000000e+00  
   Stress 426  2  4  0.000000e+00  0.000000e+00  0.000000e+00  0.000000e+00  0.000000e+00  0.000000e+00  0.000000e+00
   Strain 426  2  4  0.000000e+00  0.000000e+00  0.000000e+00  0.000000e+00  0.000000e+00  0.000000e+00  
   Stress 426  3  4  0.000000e+00  0.000000e+00  0.000000e+00  0.000000e+00  0.000000e+00  0.000000e+00  0.000000e+00
   Strain 426  3  4  0.000000e+00  0.000000e+00  0.000000e+00  0.000000e+00  0.000000e+00  0.000000e+00  
   Stress 426  4  4  0.000000e+00  0.000000e+00  0.000000e+00  0.000000e+00  0.000000e+00  0.000000e+00  0.000000e+00
   Strain 426  4  4  0.000000e+00  0.000000e+00  0.000000e+00  0.000000e+00  0.000000e+00  0.000000e+00  
   Stress 427  1  4  0.000000e+00  0.000000e+00  0.000000e+00  0.000000e+00  0.000000e+00  0.000000e+00  0.000000e+00
   Strain 427  1  4  0.000000e+00  0.000000e+00  0.000000e+00  0.000000e+00  0.000000e+00  0.000000e+00  
   Stress 427  2  4  0.000000e+00  0.000000e+00  0.000000e+00  0.000000e+00  0.000000e+00  0.000000e+00  0.000000e+00
   Strain 427  2  4  0.000000e+00  0.000000e+00  0.000000e+00  0.000000e+00  0.000000e+00  0.000000e+00  
   Stress 427  3  4  0.000000e+00  0.000000e+00  0.000000e+00  0.000000e+00  0.000000e+00  0.000000e+00  0.000000e+00
   Strain 427  3  4  0.000000e+00  0.000000e+00  0.000000e+00  0.000000e+00  0.000000e+00  0.000000e+00  
   Stress 427  4  4  0.000000e+00  0.000000e+00  0.000000e+00  0.000000e+00  0.000000e+00  0.000000e+00  0.000000e+00
   Strain 427  4  4  0.000000e+00  0.000000e+00  0.000000e+00  0.000000e+00  0.000000e+00  0.000000e+00  
   Stress 428  1  4  0.000000e+00  0.000000e+00  0.000000e+00  0.000000e+00  0.000000e+00  0.000000e+00  0.000000e+00
   Strain 428  1  4  0.000000e+00  0.000000e+00  0.000000e+00  0.000000e+00  0.000000e+00  0.000000e+00  
   Stress 428  2  4  0.000000e+00  0.000000e+00  0.000000e+00  0.000000e+00  0.000000e+00  0.000000e+00  0.000000e+00
   Strain 428  2  4  0.000000e+00  0.000000e+00  0.000000e+00  0.000000e+00  0.000000e+00  0.000000e+00  
   Stress 428  3  4  0.000000e+00  0.000000e+00  0.000000e+00  0.000000e+00  0.000000e+00  0.000000e+00  0.000000e+00
   Strain 428  3  4  0.000000e+00  0.000000e+00  0.000000e+00  0.000000e+00  0.000000e+00  0.000000e+00  
   Stress 428  4  4  0.000000e+00  0.000000e+00  0.000000e+00  0.000000e+00  0.000000e+00  0.000000e+00  0.000000e+00
   Strain 428  4  4  0.000000e+00  0.000000e+00  0.000000e+00  0.000000e+00  0.000000e+00  0.000000e+00  
   Stress 429  1  4  0.000000e+00  0.000000e+00  0.000000e+00  0.000000e+00  0.000000e+00  0.000000e+00  0.000000e+00
   Strain 429  1  4  0.000000e+00  0.000000e+00  0.000000e+00  0.000000e+00  0.000000e+00  0.000000e+00  
   Stress 429  2  4  0.000000e+00  0.000000e+00  0.000000e+00  0.000000e+00  0.000000e+00  0.000000e+00  0.000000e+00
   Strain 429  2  4  0.000000e+00  0.000000e+00  0.000000e+00  0.000000e+00  0.000000e+00  0.000000e+00  
   Stress 429  3  4  0.000000e+00  0.000000e+00  0.000000e+00  0.000000e+00  0.000000e+00  0.000000e+00  0.000000e+00
   Strain 429  3  4  0.000000e+00  0.000000e+00  0.000000e+00  0.000000e+00  0.000000e+00  0.000000e+00  
   Stress 429  4  4  0.000000e+00  0.000000e+00  0.000000e+00  0.000000e+00  0.000000e+00  0.000000e+00  0.000000e+00
   Strain 429  4  4  0.000000e+00  0.000000e+00  0.000000e+00  0.000000e+00  0.000000e+00  0.000000e+00  
   Stress 430  1  4  0.000000e+00  0.000000e+00  0.000000e+00  0.000000e+00  0.000000e+00  0.000000e+00  0.000000e+00
   Strain 430  1  4  0.000000e+00  0.000000e+00  0.000000e+00  0.000000e+00  0.000000e+00  0.000000e+00  
   Stress 430  2  4  0.000000e+00  0.000000e+00  0.000000e+00  0.000000e+00  0.000000e+00  0.000000e+00  0.000000e+00
   Strain 430  2  4  0.000000e+00  0.000000e+00  0.000000e+00  0.000000e+00  0.000000e+00  0.000000e+00  
   Stress 430  3  4  0.000000e+00  0.000000e+00  0.000000e+00  0.000000e+00  0.000000e+00  0.000000e+00  0.000000e+00
   Strain 430  3  4  0.000000e+00  0.000000e+00  0.000000e+00  0.000000e+00  0.000000e+00  0.000000e+00  
   Stress 430  4  4  0.000000e+00  0.000000e+00  0.000000e+00  0.000000e+00  0.000000e+00  0.000000e+00  0.000000e+00
   Strain 430  4  4  0.000000e+00  0.000000e+00  0.000000e+00  0.000000e+00  0.000000e+00  0.000000e+00  
   Stress 431  1  4  0.000000e+00  0.000000e+00  0.000000e+00  0.000000e+00  0.000000e+00  0.000000e+00  0.000000e+00
   Strain 431  1  4  0.000000e+00  0.000000e+00  0.000000e+00  0.000000e+00  0.000000e+00  0.000000e+00  
   Stress 431  2  4  0.000000e+00  0.000000e+00  0.000000e+00  0.000000e+00  0.000000e+00  0.000000e+00  0.000000e+00
   Strain 431  2  4  0.000000e+00  0.000000e+00  0.000000e+00  0.000000e+00  0.000000e+00  0.000000e+00  
   Stress 431  3  4  0.000000e+00  0.000000e+00  0.000000e+00  0.000000e+00  0.000000e+00  0.000000e+00  0.000000e+00
   Strain 431  3  4  0.000000e+00  0.000000e+00  0.000000e+00  0.000000e+00  0.000000e+00  0.000000e+00  
   Stress 431  4  4  0.000000e+00  0.000000e+00  0.000000e+00  0.000000e+00  0.000000e+00  0.000000e+00  0.000000e+00
   Strain 431  4  4  0.000000e+00  0.000000e+00  0.000000e+00  0.000000e+00  0.000000e+00  0.000000e+00  
   Stress 432  1  4  0.000000e+00  0.000000e+00  0.000000e+00  0.000000e+00  0.000000e+00  0.000000e+00  0.000000e+00
   Strain 432  1  4  0.000000e+00  0.000000e+00  0.000000e+00  0.000000e+00  0.000000e+00  0.000000e+00  
   Stress 432  2  4  0.000000e+00  0.000000e+00  0.000000e+00  0.000000e+00  0.000000e+00  0.000000e+00  0.000000e+00
   Strain 432  2  4  0.000000e+00  0.000000e+00  0.000000e+00  0.000000e+00  0.000000e+00  0.000000e+00  
   Stress 432  3  4  0.000000e+00  0.000000e+00  0.000000e+00  0.000000e+00  0.000000e+00  0.000000e+00  0.000000e+00
   Strain 432  3  4  0.000000e+00  0.000000e+00  0.000000e+00  0.000000e+00  0.000000e+00  0.000000e+00  
   Stress 432  4  4  0.000000e+00  0.000000e+00  0.000000e+00  0.000000e+00  0.000000e+00  0.000000e+00  0.000000e+00
   Strain 432  4  4  0.000000e+00  0.000000e+00  0.000000e+00  0.000000e+00  0.000000e+00  0.000000e+00  
   Stress 433  1  4  0.000000e+00  0.000000e+00  0.000000e+00  0.000000e+00  0.000000e+00  0.000000e+00  0.000000e+00
   Strain 433  1  4  0.000000e+00  0.000000e+00  0.000000e+00  0.000000e+00  0.000000e+00  0.000000e+00  
   Stress 433  2  4  0.000000e+00  0.000000e+00  0.000000e+00  0.000000e+00  0.000000e+00  0.000000e+00  0.000000e+00
   Strain 433  2  4  0.000000e+00  0.000000e+00  0.000000e+00  0.000000e+00  0.000000e+00  0.000000e+00  
   Stress 433  3  4  0.000000e+00  0.000000e+00  0.000000e+00  0.000000e+00  0.000000e+00  0.000000e+00  0.000000e+00
   Strain 433  3  4  0.000000e+00  0.000000e+00  0.000000e+00  0.000000e+00  0.000000e+00  0.000000e+00  
   Stress 433  4  4  0.000000e+00  0.000000e+00  0.000000e+00  0.000000e+00  0.000000e+00  0.000000e+00  0.000000e+00
   Strain 433  4  4  0.000000e+00  0.000000e+00  0.000000e+00  0.000000e+00  0.000000e+00  0.000000e+00  
   Stress 434  1  4  0.000000e+00  0.000000e+00  0.000000e+00  0.000000e+00  0.000000e+00  0.000000e+00  0.000000e+00
   Strain 434  1  4  0.000000e+00  0.000000e+00  0.000000e+00  0.000000e+00  0.000000e+00  0.000000e+00  
   Stress 434  2  4  0.000000e+00  0.000000e+00  0.000000e+00  0.000000e+00  0.000000e+00  0.000000e+00  0.000000e+00
   Strain 434  2  4  0.000000e+00  0.000000e+00  0.000000e+00  0.000000e+00  0.000000e+00  0.000000e+00  
   Stress 434  3  4  0.000000e+00  0.000000e+00  0.000000e+00  0.000000e+00  0.000000e+00  0.000000e+00  0.000000e+00
   Strain 434  3  4  0.000000e+00  0.000000e+00  0.000000e+00  0.000000e+00  0.000000e+00  0.000000e+00  
   Stress 434  4  4  0.000000e+00  0.000000e+00  0.000000e+00  0.000000e+00  0.000000e+00  0.000000e+00  0.000000e+00
   Strain 434  4  4  0.000000e+00  0.000000e+00  0.000000e+00  0.000000e+00  0.000000e+00  0.000000e+00  
   Stress 435  1  4  0.000000e+00  0.000000e+00  0.000000e+00  0.000000e+00  0.000000e+00  0.000000e+00  0.000000e+00
   Strain 435  1  4  0.000000e+00  0.000000e+00  0.000000e+00  0.000000e+00  0.000000e+00  0.000000e+00  
   Stress 435  2  4  0.000000e+00  0.000000e+00  0.000000e+00  0.000000e+00  0.000000e+00  0.000000e+00  0.000000e+00
   Strain 435  2  4  0.000000e+00  0.000000e+00  0.000000e+00  0.000000e+00  0.000000e+00  0.000000e+00  
   Stress 435  3  4  0.000000e+00  0.000000e+00  0.000000e+00  0.000000e+00  0.000000e+00  0.000000e+00  0.000000e+00
   Strain 435  3  4  0.000000e+00  0.000000e+00  0.000000e+00  0.000000e+00  0.000000e+00  0.000000e+00  
   Stress 435  4  4  0.000000e+00  0.000000e+00  0.000000e+00  0.000000e+00  0.000000e+00  0.000000e+00  0.000000e+00
   Strain 435  4  4  0.000000e+00  0.000000e+00  0.000000e+00  0.000000e+00  0.000000e+00  0.000000e+00  
   Stress 436  1  4  0.000000e+00  0.000000e+00  0.000000e+00  0.000000e+00  0.000000e+00  0.000000e+00  0.000000e+00
   Strain 436  1  4  0.000000e+00  0.000000e+00  0.000000e+00  0.000000e+00  0.000000e+00  0.000000e+00  
   Stress 436  2  4  0.000000e+00  0.000000e+00  0.000000e+00  0.000000e+00  0.000000e+00  0.000000e+00  0.000000e+00
   Strain 436  2  4  0.000000e+00  0.000000e+00  0.000000e+00  0.000000e+00  0.000000e+00  0.000000e+00  
   Stress 436  3  4  0.000000e+00  0.000000e+00  0.000000e+00  0.000000e+00  0.000000e+00  0.000000e+00  0.000000e+00
   Strain 436  3  4  0.000000e+00  0.000000e+00  0.000000e+00  0.000000e+00  0.000000e+00  0.000000e+00  
   Stress 436  4  4  0.000000e+00  0.000000e+00  0.000000e+00  0.000000e+00  0.000000e+00  0.000000e+00  0.000000e+00
   Strain 436  4  4  0.000000e+00  0.000000e+00  0.000000e+00  0.000000e+00  0.000000e+00  0.000000e+00  
   Stress 437  1  4  0.000000e+00  0.000000e+00  0.000000e+00  0.000000e+00  0.000000e+00  0.000000e+00  0.000000e+00
   Strain 437  1  4  0.000000e+00  0.000000e+00  0.000000e+00  0.000000e+00  0.000000e+00  0.000000e+00  
   Stress 437  2  4  0.000000e+00  0.000000e+00  0.000000e+00  0.000000e+00  0.000000e+00  0.000000e+00  0.000000e+00
   Strain 437  2  4  0.000000e+00  0.000000e+00  0.000000e+00  0.000000e+00  0.000000e+00  0.000000e+00  
   Stress 437  3  4  0.000000e+00  0.000000e+00  0.000000e+00  0.000000e+00  0.000000e+00  0.000000e+00  0.000000e+00
   Strain 437  3  4  0.000000e+00  0.000000e+00  0.000000e+00  0.000000e+00  0.000000e+00  0.000000e+00  
   Stress 437  4  4  0.000000e+00  0.000000e+00  0.000000e+00  0.000000e+00  0.000000e+00  0.000000e+00  0.000000e+00
   Strain 437  4  4  0.000000e+00  0.000000e+00  0.000000e+00  0.000000e+00  0.000000e+00  0.000000e+00  
   Stress 438  1  4  0.000000e+00  0.000000e+00  0.000000e+00  0.000000e+00  0.000000e+00  0.000000e+00  0.000000e+00
   Strain 438  1  4  0.000000e+00  0.000000e+00  0.000000e+00  0.000000e+00  0.000000e+00  0.000000e+00  
   Stress 438  2  4  0.000000e+00  0.000000e+00  0.000000e+00  0.000000e+00  0.000000e+00  0.000000e+00  0.000000e+00
   Strain 438  2  4  0.000000e+00  0.000000e+00  0.000000e+00  0.000000e+00  0.000000e+00  0.000000e+00  
   Stress 438  3  4  0.000000e+00  0.000000e+00  0.000000e+00  0.000000e+00  0.000000e+00  0.000000e+00  0.000000e+00
   Strain 438  3  4  0.000000e+00  0.000000e+00  0.000000e+00  0.000000e+00  0.000000e+00  0.000000e+00  
   Stress 438  4  4  0.000000e+00  0.000000e+00  0.000000e+00  0.000000e+00  0.000000e+00  0.000000e+00  0.000000e+00
   Strain 438  4  4  0.000000e+00  0.000000e+00  0.000000e+00  0.000000e+00  0.000000e+00  0.000000e+00  
   Stress 439  1  4  0.000000e+00  0.000000e+00  0.000000e+00  0.000000e+00  0.000000e+00  0.000000e+00  0.000000e+00
   Strain 439  1  4  0.000000e+00  0.000000e+00  0.000000e+00  0.000000e+00  0.000000e+00  0.000000e+00  
   Stress 439  2  4  0.000000e+00  0.000000e+00  0.000000e+00  0.000000e+00  0.000000e+00  0.000000e+00  0.000000e+00
   Strain 439  2  4  0.000000e+00  0.000000e+00  0.000000e+00  0.000000e+00  0.000000e+00  0.000000e+00  
   Stress 439  3  4  0.000000e+00  0.000000e+00  0.000000e+00  0.000000e+00  0.000000e+00  0.000000e+00  0.000000e+00
   Strain 439  3  4  0.000000e+00  0.000000e+00  0.000000e+00  0.000000e+00  0.000000e+00  0.000000e+00  
   Stress 439  4  4  0.000000e+00  0.000000e+00  0.000000e+00  0.000000e+00  0.000000e+00  0.000000e+00  0.000000e+00
   Strain 439  4  4  0.000000e+00  0.000000e+00  0.000000e+00  0.000000e+00  0.000000e+00  0.000000e+00  
   Stress 440  1  4  0.000000e+00  0.000000e+00  0.000000e+00  0.000000e+00  0.000000e+00  0.000000e+00  0.000000e+00
   Strain 440  1  4  0.000000e+00  0.000000e+00  0.000000e+00  0.000000e+00  0.000000e+00  0.000000e+00  
   Stress 440  2  4  0.000000e+00  0.000000e+00  0.000000e+00  0.000000e+00  0.000000e+00  0.000000e+00  0.000000e+00
   Strain 440  2  4  0.000000e+00  0.000000e+00  0.000000e+00  0.000000e+00  0.000000e+00  0.000000e+00  
   Stress 440  3  4  0.000000e+00  0.000000e+00  0.000000e+00  0.000000e+00  0.000000e+00  0.000000e+00  0.000000e+00
   Strain 440  3  4  0.000000e+00  0.000000e+00  0.000000e+00  0.000000e+00  0.000000e+00  0.000000e+00  
   Stress 440  4  4  0.000000e+00  0.000000e+00  0.000000e+00  0.000000e+00  0.000000e+00  0.000000e+00  0.000000e+00
   Strain 440  4  4  0.000000e+00  0.000000e+00  0.000000e+00  0.000000e+00  0.000000e+00  0.000000e+00  
   Stress 441  1  4  0.000000e+00  0.000000e+00  0.000000e+00  0.000000e+00  0.000000e+00  0.000000e+00  0.000000e+00
   Strain 441  1  4  0.000000e+00  0.000000e+00  0.000000e+00  0.000000e+00  0.000000e+00  0.000000e+00  
   Stress 441  2  4  0.000000e+00  0.000000e+00  0.000000e+00  0.000000e+00  0.000000e+00  0.000000e+00  0.000000e+00
   Strain 441  2  4  0.000000e+00  0.000000e+00  0.000000e+00  0.000000e+00  0.000000e+00  0.000000e+00  
   Stress 441  3  4  0.000000e+00  0.000000e+00  0.000000e+00  0.000000e+00  0.000000e+00  0.000000e+00  0.000000e+00
   Strain 441  3  4  0.000000e+00  0.000000e+00  0.000000e+00  0.000000e+00  0.000000e+00  0.000000e+00  
   Stress 441  4  4  0.000000e+00  0.000000e+00  0.000000e+00  0.000000e+00  0.000000e+00  0.000000e+00  0.000000e+00
   Strain 441  4  4  0.000000e+00  0.000000e+00  0.000000e+00  0.000000e+00  0.000000e+00  0.000000e+00  
   Stress 442  1  4  0.000000e+00  0.000000e+00  0.000000e+00  0.000000e+00  0.000000e+00  0.000000e+00  0.000000e+00
   Strain 442  1  4  0.000000e+00  0.000000e+00  0.000000e+00  0.000000e+00  0.000000e+00  0.000000e+00  
   Stress 442  2  4  0.000000e+00  0.000000e+00  0.000000e+00  0.000000e+00  0.000000e+00  0.000000e+00  0.000000e+00
   Strain 442  2  4  0.000000e+00  0.000000e+00  0.000000e+00  0.000000e+00  0.000000e+00  0.000000e+00  
   Stress 442  3  4  0.000000e+00  0.000000e+00  0.000000e+00  0.000000e+00  0.000000e+00  0.000000e+00  0.000000e+00
   Strain 442  3  4  0.000000e+00  0.000000e+00  0.000000e+00  0.000000e+00  0.000000e+00  0.000000e+00  
   Stress 442  4  4  0.000000e+00  0.000000e+00  0.000000e+00  0.000000e+00  0.000000e+00  0.000000e+00  0.000000e+00
   Strain 442  4  4  0.000000e+00  0.000000e+00  0.000000e+00  0.000000e+00  0.000000e+00  0.000000e+00  
   Stress 443  1  4  0.000000e+00  0.000000e+00  0.000000e+00  0.000000e+00  0.000000e+00  0.000000e+00  0.000000e+00
   Strain 443  1  4  0.000000e+00  0.000000e+00  0.000000e+00  0.000000e+00  0.000000e+00  0.000000e+00  
   Stress 443  2  4  0.000000e+00  0.000000e+00  0.000000e+00  0.000000e+00  0.000000e+00  0.000000e+00  0.000000e+00
   Strain 443  2  4  0.000000e+00  0.000000e+00  0.000000e+00  0.000000e+00  0.000000e+00  0.000000e+00  
   Stress 443  3  4  0.000000e+00  0.000000e+00  0.000000e+00  0.000000e+00  0.000000e+00  0.000000e+00  0.000000e+00
   Strain 443  3  4  0.000000e+00  0.000000e+00  0.000000e+00  0.000000e+00  0.000000e+00  0.000000e+00  
   Stress 443  4  4  0.000000e+00  0.000000e+00  0.000000e+00  0.000000e+00  0.000000e+00  0.000000e+00  0.000000e+00
   Strain 443  4  4  0.000000e+00  0.000000e+00  0.000000e+00  0.000000e+00  0.000000e+00  0.000000e+00  
   Stress 444  1  4  0.000000e+00  0.000000e+00  0.000000e+00  0.000000e+00  0.000000e+00  0.000000e+00  0.000000e+00
   Strain 444  1  4  0.000000e+00  0.000000e+00  0.000000e+00  0.000000e+00  0.000000e+00  0.000000e+00  
   Stress 444  2  4  0.000000e+00  0.000000e+00  0.000000e+00  0.000000e+00  0.000000e+00  0.000000e+00  0.000000e+00
   Strain 444  2  4  0.000000e+00  0.000000e+00  0.000000e+00  0.000000e+00  0.000000e+00  0.000000e+00  
   Stress 444  3  4  0.000000e+00  0.000000e+00  0.000000e+00  0.000000e+00  0.000000e+00  0.000000e+00  0.000000e+00
   Strain 444  3  4  0.000000e+00  0.000000e+00  0.000000e+00  0.000000e+00  0.000000e+00  0.000000e+00  
   Stress 444  4  4  0.000000e+00  0.000000e+00  0.000000e+00  0.000000e+00  0.000000e+00  0.000000e+00  0.000000e+00
   Strain 444  4  4  0.000000e+00  0.000000e+00  0.000000e+00  0.000000e+00  0.000000e+00  0.000000e+00  
   Stress 445  1  4  0.000000e+00  0.000000e+00  0.000000e+00  0.000000e+00  0.000000e+00  0.000000e+00  0.000000e+00
   Strain 445  1  4  0.000000e+00  0.000000e+00  0.000000e+00  0.000000e+00  0.000000e+00  0.000000e+00  
   Stress 445  2  4  0.000000e+00  0.000000e+00  0.000000e+00  0.000000e+00  0.000000e+00  0.000000e+00  0.000000e+00
   Strain 445  2  4  0.000000e+00  0.000000e+00  0.000000e+00  0.000000e+00  0.000000e+00  0.000000e+00  
   Stress 445  3  4  0.000000e+00  0.000000e+00  0.000000e+00  0.000000e+00  0.000000e+00  0.000000e+00  0.000000e+00
   Strain 445  3  4  0.000000e+00  0.000000e+00  0.000000e+00  0.000000e+00  0.000000e+00  0.000000e+00  
   Stress 445  4  4  0.000000e+00  0.000000e+00  0.000000e+00  0.000000e+00  0.000000e+00  0.000000e+00  0.000000e+00
   Strain 445  4  4  0.000000e+00  0.000000e+00  0.000000e+00  0.000000e+00  0.000000e+00  0.000000e+00  
   Stress 446  1  4  0.000000e+00  0.000000e+00  0.000000e+00  0.000000e+00  0.000000e+00  0.000000e+00  0.000000e+00
   Strain 446  1  4  0.000000e+00  0.000000e+00  0.000000e+00  0.000000e+00  0.000000e+00  0.000000e+00  
   Stress 446  2  4  0.000000e+00  0.000000e+00  0.000000e+00  0.000000e+00  0.000000e+00  0.000000e+00  0.000000e+00
   Strain 446  2  4  0.000000e+00  0.000000e+00  0.000000e+00  0.000000e+00  0.000000e+00  0.000000e+00  
   Stress 446  3  4  0.000000e+00  0.000000e+00  0.000000e+00  0.000000e+00  0.000000e+00  0.000000e+00  0.000000e+00
   Strain 446  3  4  0.000000e+00  0.000000e+00  0.000000e+00  0.000000e+00  0.000000e+00  0.000000e+00  
   Stress 446  4  4  0.000000e+00  0.000000e+00  0.000000e+00  0.000000e+00  0.000000e+00  0.000000e+00  0.000000e+00
   Strain 446  4  4  0.000000e+00  0.000000e+00  0.000000e+00  0.000000e+00  0.000000e+00  0.000000e+00  
   Stress 447  1  4  0.000000e+00  0.000000e+00  0.000000e+00  0.000000e+00  0.000000e+00  0.000000e+00  0.000000e+00
   Strain 447  1  4  0.000000e+00  0.000000e+00  0.000000e+00  0.000000e+00  0.000000e+00  0.000000e+00  
   Stress 447  2  4  0.000000e+00  0.000000e+00  0.000000e+00  0.000000e+00  0.000000e+00  0.000000e+00  0.000000e+00
   Strain 447  2  4  0.000000e+00  0.000000e+00  0.000000e+00  0.000000e+00  0.000000e+00  0.000000e+00  
   Stress 447  3  4  0.000000e+00  0.000000e+00  0.000000e+00  0.000000e+00  0.000000e+00  0.000000e+00  0.000000e+00
   Strain 447  3  4  0.000000e+00  0.000000e+00  0.000000e+00  0.000000e+00  0.000000e+00  0.000000e+00  
   Stress 447  4  4  0.000000e+00  0.000000e+00  0.000000e+00  0.000000e+00  0.000000e+00  0.000000e+00  0.000000e+00
   Strain 447  4  4  0.000000e+00  0.000000e+00  0.000000e+00  0.000000e+00  0.000000e+00  0.000000e+00  
   Stress 448  1  4  0.000000e+00  0.000000e+00  0.000000e+00  0.000000e+00  0.000000e+00  0.000000e+00  0.000000e+00
   Strain 448  1  4  0.000000e+00  0.000000e+00  0.000000e+00  0.000000e+00  0.000000e+00  0.000000e+00  
   Stress 448  2  4  0.000000e+00  0.000000e+00  0.000000e+00  0.000000e+00  0.000000e+00  0.000000e+00  0.000000e+00
[truncated: 34,006,555 more chars]
