# Supplementary material for: An in-silico benchmark for the tricuspid heart valve – Geometry, finite element mesh, Abaqus simulation, and result data set
Source: Data Brief. 2021 Dec 2;39:107664. doi: 10.1016/j.dib.2021.107664 (PMC8668829; doi:10.1016/j.dib.2021.107664)
Supplement: Supplementary Data S1 — Supplementary Raw Research Data. This is open data under the CC BY license http://creativecommons.org/licenses/by/4.0/ [file mmc1.zip › DataInBrief_TricuspidValveBenchmark/Text_Files/00_run_Model_elem_Frame1.txt]

   Stress 1  1  4  -1.715269e-02  -1.434009e-02  0.000000e+00  8.598329e-04  -1.409806e-02  -1.739473e-02  1.600312e-02
   Strain 1  1  4  -1.790638e-01  -2.881812e-02  0.000000e+00  1.053723e-01  -1.218436e-02  -1.956976e-01  
   Stress 1  2  4  -1.767258e-02  -3.158130e-02  0.000000e+00  -4.994846e-03  -1.606472e-02  -3.318916e-02  2.874754e-02
   Strain 1  2  4  1.931960e-02  -2.898967e-01  0.000000e+00  -2.070652e-01  5.078316e-02  -3.213603e-01  
   Stress 1  3  4  -9.106903e-04  1.052487e-02  0.000000e+00  -4.896547e-03  1.233498e-02  -2.720804e-03  1.389660e-02
   Strain 1  3  4  -1.211076e-01  1.943351e-01  0.000000e+00  -1.153620e-01  2.045516e-01  -1.313241e-01  
   Stress 1  4  4  -6.186836e-05  1.458636e-03  0.000000e+00  -1.114734e-02  1.187162e-02  -1.047485e-02  1.936520e-02
   Strain 1  4  4  -4.022365e-02  1.964976e-02  0.000000e+00  -4.467869e-01  2.151035e-01  -2.356774e-01  
   Stress 2  1  4  -1.916516e-02  -9.822693e-03  0.000000e+00  -6.541534e-04  -9.777112e-03  -1.921074e-02  1.663787e-02
   Strain 2  1  4  -2.600023e-01  5.716842e-02  0.000000e+00  7.347788e-03  5.721097e-02  -2.600448e-01  
   Stress 2  2  4  -1.044308e-02  -7.222710e-03  0.000000e+00  -1.098583e-03  -6.883644e-03  -1.078215e-02  9.456153e-03
   Strain 2  2  4  -1.243589e-01  -4.513574e-03  0.000000e+00  -3.892764e-02  -1.431747e-03  -1.274407e-01  
   Stress 2  3  4  -1.422888e-03  6.922527e-03  0.000000e+00  -1.242336e-03  7.103540e-03  -1.603902e-03  8.026592e-03
   Strain 2  3  4  -9.579128e-02  1.424454e-01  0.000000e+00  3.586939e-03  1.424589e-01  -9.580478e-02  
   Stress 2  4  4  2.601053e-03  6.531131e-03  0.000000e+00  -1.392690e-03  6.974611e-03  2.157573e-03  6.184827e-03
   Strain 2  4  4  -1.949844e-02  1.028597e-01  0.000000e+00  -2.890105e-02  1.045431e-01  -2.118189e-02  
   Stress 3  1  4  -1.108597e-02  -2.739807e-03  0.000000e+00  9.941901e-04  -2.623014e-03  -1.120276e-02  1.014875e-02
   Strain 3  1  4  -1.798384e-01  7.325727e-02  0.000000e+00  7.713811e-02  7.900429e-02  -1.855854e-01  
   Stress 3  2  4  -3.935757e-03  -5.147161e-04  0.000000e+00  3.004189e-03  1.231790e-03  -5.682263e-03  6.387861e-03
   Strain 3  2  4  -5.142679e-02  1.739847e-02  0.000000e+00  1.650937e-01  7.241854e-02  -1.064469e-01  
   Stress 3  3  4  8.341816e-05  -1.408075e-03  0.000000e+00  -7.955570e-04  4.281068e-04  -1.752763e-03  2.001456e-03
   Strain 3  3  4  -6.663452e-03  2.683993e-03  0.000000e+00  -3.040711e-02  1.391599e-02  -1.789545e-02  
   Stress 3  4  4  2.462927e-03  2.652542e-03  0.000000e+00  1.292381e-03  3.853588e-03  1.261881e-03  3.402898e-03
   Strain 3  4  4  2.042752e-02  2.946825e-02  0.000000e+00  6.388608e-02  5.720919e-02  -7.313419e-03  
   Stress 4  1  4  5.844087e-03  2.022594e-02  0.000000e+00  6.064251e-03  2.244163e-02  3.628390e-03  2.086541e-02
   Strain 4  1  4  -2.929797e-02  2.254753e-01  0.000000e+00  2.392819e-01  2.728494e-01  -7.667205e-02  
   Stress 4  2  4  3.499532e-03  1.478589e-02  0.000000e+00  3.783253e-03  1.593671e-02  2.348709e-03  1.490183e-02
   Strain 4  2  4  -3.620357e-02  1.834647e-01  0.000000e+00  1.495877e-01  2.065127e-01  -5.925156e-02  
   Stress 4  3  4  2.165398e-03  1.354598e-02  0.000000e+00  3.225293e-03  1.439648e-02  1.314900e-03  1.378614e-02
   Strain 4  3  4  -5.520163e-02  1.803256e-01  0.000000e+00  1.419234e-01  2.000532e-01  -7.492924e-02  
   Stress 4  4  4  -9.695537e-04  9.037859e-03  0.000000e+00  1.124916e-03  9.162750e-03  -1.094445e-03  9.756123e-03
   Strain 4  4  4  -8.100336e-02  1.457412e-01  0.000000e+00  4.134325e-02  1.476104e-01  -8.287252e-02  
   Stress 5  1  4  5.937960e-03  1.090524e-02  0.000000e+00  8.331276e-03  1.711519e-02  -2.719991e-04  1.725280e-02
   Strain 5  1  4  2.144806e-02  9.995812e-02  0.000000e+00  3.250687e-01  2.279106e-01  -1.065045e-01  
   Stress 5  2  4  8.659237e-03  1.215067e-02  0.000000e+00  6.426837e-03  1.706467e-02  3.745242e-03  1.553443e-02
   Strain 5  2  4  6.830563e-02  1.016159e-01  0.000000e+00  2.364810e-01  2.043685e-01  -3.444695e-02  
   Stress 5  3  4  -8.373867e-04  1.022355e-02  0.000000e+00  8.321038e-03  1.468436e-02  -5.298202e-03  1.793048e-02
   Strain 5  3  4  -8.702021e-02  1.341888e-01  0.000000e+00  3.445079e-01  2.282909e-01  -1.811223e-01  
   Stress 5  4  4  2.552316e-03  6.912333e-03  0.000000e+00  6.133296e-03  1.124153e-02  -1.776881e-03  1.222719e-02
   Strain 5  4  4  1.119069e-03  6.829166e-02  0.000000e+00  2.542597e-01  1.661970e-01  -9.678625e-02  
   Stress 6  1  4  7.832585e-03  4.962989e-03  0.000000e+00  6.470300e-03  1.302526e-02  -2.296884e-04  1.314161e-02
   Strain 6  1  4  1.019219e-01  -4.095464e-03  0.000000e+00  2.855229e-01  2.011984e-01  -1.033719e-01  
   Stress 6  2  4  7.668192e-03  2.287765e-03  0.000000e+00  -4.843039e-04  7.711438e-03  2.244519e-03  6.869910e-03
   Strain 6  2  4  1.257156e-01  -3.741241e-02  0.000000e+00  -1.705501e-02  1.261601e-01  -3.785698e-02  
   Stress 6  3  4  7.202927e-03  1.151989e-02  0.000000e+00  6.433251e-03  1.614711e-02  2.575707e-03  1.502576e-02
   Strain 6  3  4  4.175588e-02  1.084179e-01  0.000000e+00  2.524987e-01  2.056620e-01  -5.548816e-02  
   Stress 6  4  4  6.693037e-03  9.751758e-03  0.000000e+00  -1.047305e-03  1.007599e-02  6.368809e-03  8.826958e-03
   Strain 6  4  4  5.636828e-02  9.208357e-02  0.000000e+00  -5.394973e-02  1.065762e-01  4.187567e-02  
   Stress 7  1  4  1.261723e-02  7.791816e-03  0.000000e+00  3.714962e-03  1.463421e-02  5.774839e-03  1.276709e-02
   Strain 7  1  4  1.501311e-01  2.660312e-02  0.000000e+00  1.610849e-01  1.898653e-01  -1.313106e-02  
   Stress 7  2  4  1.032533e-02  2.289906e-03  0.000000e+00  2.842922e-03  1.122943e-02  1.385808e-03  1.060465e-02
   Strain 7  2  4  1.473525e-01  -4.320428e-02  0.000000e+00  1.275916e-01  1.667383e-01  -6.259008e-02  
   Stress 7  3  4  1.433271e-02  7.951048e-03  0.000000e+00  1.360195e-03  1.461053e-02  7.673229e-03  1.265844e-02
   Strain 7  3  4  1.816036e-01  1.522852e-02  0.000000e+00  7.306355e-02  1.892716e-01  7.560468e-03  
   Stress 7  4  4  1.189192e-02  5.027682e-03  0.000000e+00  6.910528e-04  1.196080e-02  4.958802e-03  1.040861e-02
   Strain 7  4  4  1.599985e-01  -1.193012e-02  0.000000e+00  3.611696e-02  1.618748e-01  -1.380641e-02  
   Stress 8  1  4  7.155931e-03  1.268695e-02  0.000000e+00  2.136505e-03  1.341611e-02  6.426774e-03  1.162210e-02
   Strain 8  1  4  3.303526e-02  1.416820e-01  0.000000e+00  9.890305e-02  1.608194e-01  1.389788e-02  
   Stress 8  2  4  9.495355e-03  1.586406e-02  0.000000e+00  1.631012e-03  1.625746e-02  9.101957e-03  1.411297e-02
   Strain 8  2  4  5.003665e-02  1.736954e-01  0.000000e+00  7.523114e-02  1.842387e-01  3.949336e-02  
   Stress 8  3  4  6.508979e-03  9.339909e-03  0.000000e+00  3.501124e-03  1.170087e-02  4.148015e-03  1.027526e-02
   Strain 8  3  4  4.168172e-02  9.595517e-02  0.000000e+00  1.520340e-01  1.495339e-01  -1.189703e-02  
   Stress 8  4  4  7.585487e-03  1.111472e-02  0.000000e+00  2.913604e-03  1.275642e-02  5.943792e-03  1.105592e-02
   Strain 8  4  4  4.736595e-02  1.172180e-01  0.000000e+00  1.266979e-01  1.546309e-01  9.953083e-03  
   Stress 9  1  4  8.943101e-03  1.843445e-02  0.000000e+00  4.248811e-03  2.005853e-02  7.319017e-03  1.758135e-02
   Strain 9  1  4  3.005738e-02  1.992967e-01  0.000000e+00  1.577444e-01  2.303547e-01  -1.000564e-03  
   Stress 9  2  4  1.113161e-02  1.178770e-02  0.000000e+00  3.738725e-03  1.521275e-02  7.706568e-03  1.317501e-02
   Strain 9  2  4  9.657691e-02  1.066548e-01  0.000000e+00  1.229451e-01  1.632946e-01  3.993716e-02  
   Stress 9  3  4  1.122274e-02  1.440513e-02  0.000000e+00  5.736158e-03  1.876670e-02  6.861174e-03  1.644698e-02
   Strain 9  3  4  8.389485e-02  1.327115e-01  0.000000e+00  2.324867e-01  2.270815e-01  -1.047511e-02  
   Stress 9  4  4  1.023393e-02  1.084180e-02  0.000000e+00  4.995656e-03  1.554276e-02  5.532975e-03  1.364527e-02
   Strain 9  4  4  8.886681e-02  9.231320e-02  0.000000e+00  1.964585e-01  1.888344e-01  -7.654350e-03  
   Stress 10  1  4  8.955985e-03  1.226228e-02  0.000000e+00  5.547320e-03  1.639754e-02  4.820725e-03  1.459694e-02
   Strain 10  1  4  5.418406e-02  1.248948e-01  0.000000e+00  2.168695e-01  2.035925e-01  -2.451364e-02  
   Stress 10  2  4  7.641725e-03  1.361929e-02  0.000000e+00  5.492137e-03  1.688321e-02  4.377795e-03  1.517553e-02
   Strain 10  2  4  3.029998e-02  1.467436e-01  0.000000e+00  2.164115e-01  2.113968e-01  -3.435322e-02  
   Stress 10  3  4  1.322215e-02  1.389598e-02  0.000000e+00  8.249857e-03  2.181580e-02  5.302329e-03  1.970708e-02
   Strain 10  3  4  9.922498e-02  1.155850e-01  0.000000e+00  2.928987e-01  2.540826e-01  -3.927264e-02  
   Stress 10  4  4  1.365666e-02  1.816648e-02  0.000000e+00  9.090013e-03  2.527709e-02  6.546052e-03  2.272261e-02
   Strain 10  4  4  8.298117e-02  1.600679e-01  0.000000e+00  3.017565e-01  2.772481e-01  -3.419904e-02  
   Stress 11  1  4  9.316261e-03  1.805304e-02  0.000000e+00  7.218298e-03  2.212187e-02  5.247433e-03  2.002073e-02
   Strain 11  1  4  2.535105e-02  1.900058e-01  0.000000e+00  2.634522e-01  2.630153e-01  -4.765850e-02  
   Stress 11  2  4  8.516328e-03  1.518846e-02  0.000000e+00  5.542130e-03  1.832113e-02  5.383658e-03  1.630990e-02
   Strain 11  2  4  2.609408e-02  1.718595e-01  0.000000e+00  2.186264e-01  2.303590e-01  -3.240535e-02  
   Stress 11  3  4  8.071383e-03  1.344750e-02  0.000000e+00  7.178140e-03  1.842439e-02  3.094498e-03  1.708858e-02
   Strain 11  3  4  3.074062e-02  1.396158e-01  0.000000e+00  2.779054e-01  2.344139e-01  -6.405751e-02  
   Stress 11  4  4  9.055389e-03  1.413162e-02  0.000000e+00  5.793792e-03  1.791885e-02  5.268154e-03  1.595116e-02
   Strain 11  4  4  4.035825e-02  1.536352e-01  0.000000e+00  2.320680e-01  2.261161e-01  -3.212262e-02  
   Stress 12  1  4  1.484059e-02  1.623090e-02  0.000000e+00  1.200953e-02  2.756537e-02  3.506109e-03  2.599029e-02
   Strain 12  1  4  8.850081e-02  1.217869e-01  0.000000e+00  4.203200e-01  3.159618e-01  -1.056741e-01  
   Stress 12  2  4  1.334920e-02  2.012230e-02  0.000000e+00  1.139817e-02  2.862638e-02  4.845125e-03  2.653764e-02
   Strain 12  2  4  5.742173e-02  1.715783e-01  0.000000e+00  3.905077e-01  3.179256e-01  -8.892563e-02  
   Stress 12  3  4  9.124902e-03  1.458920e-02  0.000000e+00  9.890334e-03  2.211782e-02  1.596284e-03  2.136445e-02
   Strain 12  3  4  3.332280e-02  1.350865e-01  0.000000e+00  3.915896e-01  2.865029e-01  -1.180936e-01  
   Stress 12  4  4  9.405304e-03  1.606764e-02  0.000000e+00  9.243350e-03  2.256175e-02  2.911186e-03  2.125620e-02
   Strain 12  4  4  3.389930e-02  1.523715e-01  0.000000e+00  3.672537e-01  2.860803e-01  -9.980951e-02  
   Stress 13  1  4  2.143560e-02  3.365747e-02  0.000000e+00  2.368240e-02  5.200465e-02  3.088415e-03  5.053128e-02
   Strain 13  1  4  4.603049e-02  1.761821e-01  0.000000e+00  5.395678e-01  3.886279e-01  -1.664153e-01  
   Stress 13  2  4  1.571787e-02  2.471172e-02  0.000000e+00  1.630786e-02  3.713131e-02  3.298269e-03  3.559696e-02
   Strain 13  2  4  4.864995e-02  1.708586e-01  0.000000e+00  4.903368e-01  3.624226e-01  -1.429141e-01  
   Stress 13  3  4  1.681588e-02  2.236919e-02  0.000000e+00  1.837099e-02  3.817217e-02  1.012895e-03  3.767594e-02
   Strain 13  3  4  6.685725e-02  1.267783e-01  0.000000e+00  5.420087e-01  3.694732e-01  -1.758377e-01  
   Stress 13  4  4  1.308446e-02  1.738718e-02  0.000000e+00  1.359375e-02  2.899875e-02  1.472886e-03  2.829107e-02
   Strain 13  4  4  6.313401e-02  1.230103e-01  0.000000e+00  4.851080e-01  3.374668e-01  -1.513225e-01  
   Stress 14  1  4  1.189657e-02  2.426863e-02  0.000000e+00  1.779145e-02  3.691881e-02  -7.536037e-04  3.730132e-02
   Strain 14  1  4  -2.692969e-03  1.733343e-01  0.000000e+00  5.391824e-01  3.689151e-01  -1.982738e-01  
   Stress 14  2  4  1.071153e-02  2.493331e-02  0.000000e+00  1.396913e-02  3.349728e-02  2.147557e-03  3.247680e-02
   Strain 14  2  4  -4.909490e-03  2.071192e-01  0.000000e+00  4.512530e-01  3.503966e-01  -1.481869e-01  
   Stress 14  3  4  2.330778e-02  3.766495e-02  0.000000e+00  2.833528e-02  5.971683e-02  1.255901e-03  5.909889e-02
   Strain 14  3  4  3.725793e-02  1.693633e-01  0.000000e+00  5.785595e-01  4.000356e-01  -1.934144e-01  
   Stress 14  4  4  2.007016e-02  3.871670e-02  0.000000e+00  2.267632e-02  5.391156e-02  4.875298e-03  5.164678e-02
   Strain 14  4  4  2.654857e-02  2.127625e-01  0.000000e+00  4.965750e-01  3.848265e-01  -1.455153e-01  
   Stress 15  1  4  1.303067e-02  1.869197e-02  0.000000e+00  1.358169e-02  2.973485e-02  1.987786e-03  2.879247e-02
   Strain 15  1  4  5.534998e-02  1.389613e-01  0.000000e+00  4.685106e-01  3.351121e-01  -1.408008e-01  
   Stress 15  2  4  7.703004e-03  1.702600e-02  0.000000e+00  9.422109e-03  2.287667e-02  1.852332e-03  2.200904e-02
   Strain 15  2  4  5.701249e-03  1.678159e-01  0.000000e+00  3.727657e-01  2.900044e-01  -1.164872e-01  
   Stress 15  3  4  1.197502e-02  2.136728e-02  0.000000e+00  1.339611e-02  3.086654e-02  2.475747e-03  2.970615e-02
   Strain 15  3  4  3.291033e-02  1.698036e-01  0.000000e+00  4.616334e-01  3.421085e-01  -1.393946e-01  
   Stress 15  4  4  7.166310e-03  1.683166e-02  0.000000e+00  9.173879e-03  2.236792e-02  1.630049e-03  2.159907e-02
   Strain 15  4  4  -9.300070e-04  1.693471e-01  0.000000e+00  3.746476e-01  2.899724e-01  -1.215553e-01  
   Stress 16  1  4  2.317024e-02  1.892943e-02  0.000000e+00  1.104404e-02  3.229558e-02  9.804083e-03  2.867920e-02
   Strain 16  1  4  1.804091e-01  1.106049e-01  0.000000e+00  3.321964e-01  3.152325e-01  -2.421857e-02  
   Stress 16  2  4  1.929876e-02  1.282961e-02  0.000000e+00  4.992300e-03  2.201276e-02  1.011562e-02  1.908441e-02
   Strain 16  2  4  1.915076e-01  7.748535e-02  0.000000e+00  1.783145e-01  2.403231e-01  2.866981e-02  
   Stress 16  3  4  1.258957e-02  1.557596e-02  0.000000e+00  8.619860e-03  2.283100e-02  5.334533e-03  2.068621e-02
   Strain 16  3  4  9.016085e-02  1.278977e-01  0.000000e+00  3.386814e-01  2.794180e-01  -6.135937e-02  
   Stress 16  4  4  1.156395e-02  1.199563e-02  0.000000e+00  4.421107e-03  1.620616e-02  7.353417e-03  1.405495e-02
   Strain 16  4  4  1.016205e-01  1.031530e-01  0.000000e+00  1.922057e-01  1.984927e-01  6.280847e-03  
   Stress 17  1  4  1.742505e-02  1.123565e-02  0.000000e+00  5.157374e-03  2.034497e-02  8.315728e-03  1.771683e-02
   Strain 17  1  4  1.732296e-01  6.724135e-02  0.000000e+00  1.822999e-01  2.256712e-01  1.479977e-02  
   Stress 17  2  4  1.704721e-02  1.467451e-02  0.000000e+00  3.596832e-03  1.964829e-02  1.207343e-02  1.716393e-02
   Strain 17  2  4  1.568369e-01  1.190202e-01  0.000000e+00  1.237166e-01  2.026122e-01  7.324488e-02  
   Stress 17  3  4  2.211911e-02  1.309077e-02  0.000000e+00  6.559679e-03  2.556780e-02  9.642080e-03  2.236415e-02
   Strain 17  3  4  2.135293e-01  6.397243e-02  0.000000e+00  2.275650e-01  2.749062e-01  2.595566e-03  
   Stress 17  4  4  2.006269e-02  1.722471e-02  0.000000e+00  4.830061e-03  2.367788e-02  1.360951e-02  2.058195e-02
   Strain 17  4  4  1.794024e-01  1.302328e-01  0.000000e+00  1.710308e-01  2.437968e-01  6.583844e-02  
   Stress 18  1  4  1.609810e-02  1.505818e-02  0.000000e+00  3.344391e-03  1.896271e-02  1.219357e-02  1.664465e-02
   Strain 18  1  4  1.434365e-01  1.293703e-01  0.000000e+00  1.161465e-01  1.949009e-01  7.790582e-02  
   Stress 18  2  4  1.479818e-02  1.393040e-02  0.000000e+00  1.997508e-03  1.640838e-02  1.232021e-02  1.479418e-02
   Strain 18  2  4  1.337329e-01  1.229801e-01  0.000000e+00  6.793947e-02  1.627491e-01  9.396394e-02  
   Stress 18  3  4  1.706158e-02  1.644115e-02  0.000000e+00  2.659664e-03  1.942906e-02  1.407367e-02  1.738155e-02
   Strain 18  3  4  1.502153e-01  1.427160e-01  0.000000e+00  1.038406e-01  1.985211e-01  9.441011e-02  
   Stress 18  4  4  1.607247e-02  1.512334e-02  0.000000e+00  1.376548e-03  1.705396e-02  1.414185e-02  1.580047e-02
   Strain 18  4  4  1.436204e-01  1.339707e-01  0.000000e+00  5.904170e-02  1.687081e-01  1.088830e-01  
   Stress 19  1  4  1.675198e-02  1.444159e-02  0.000000e+00  1.706859e-03  1.765782e-02  1.353576e-02  1.600010e-02
   Strain 19  1  4  1.556818e-01  1.202424e-01  0.000000e+00  5.768535e-02  1.718131e-01  1.041112e-01  
   Stress 19  2  4  1.771452e-02  1.562868e-02  0.000000e+00  -7.049689e-04  1.793043e-02  1.541276e-02  1.681357e-02
   Strain 19  2  4  1.590734e-01  1.345554e-01  0.000000e+00  -3.408042e-02  1.678061e-01  1.258227e-01  
   Stress 19  3  4  1.507135e-02  1.335970e-02  0.000000e+00  2.755667e-03  1.710103e-02  1.133002e-02  1.506849e-02
   Strain 19  3  4  1.398268e-01  1.119540e-01  0.000000e+00  1.068608e-01  1.811084e-01  7.067236e-02  
   Stress 19  4  4  1.592101e-02  1.338919e-02  0.000000e+00  5.098922e-04  1.601984e-02  1.329036e-02  1.484451e-02
   Strain 19  4  4  1.472059e-01  1.145936e-01  0.000000e+00  1.819997e-02  1.495732e-01  1.122262e-01  
   Stress 20  1  4  1.313928e-02  1.413652e-02  0.000000e+00  -3.826300e-04  1.426641e-02  1.300939e-02  1.368128e-02
   Strain 20  1  4  1.070888e-01  1.377754e-01  0.000000e+00  -2.165598e-02  1.412114e-01  1.036528e-01  
   Stress 20  2  4  1.429978e-02  1.591304e-02  0.000000e+00  -7.745074e-04  1.622467e-02  1.398815e-02  1.523007e-02
   Strain 20  2  4  1.155264e-01  1.537587e-01  0.000000e+00  -3.405688e-02  1.602432e-01  1.090418e-01  
   Stress 20  3  4  1.751343e-02  1.600853e-02  0.000000e+00  7.081128e-04  1.779423e-02  1.572773e-02  1.685626e-02
   Strain 20  3  4  1.532857e-01  1.417745e-01  0.000000e+00  1.698896e-02  1.577908e-01  1.372694e-01  
   Stress 20  4  4  1.926654e-02  1.714523e-02  0.000000e+00  3.361625e-04  1.931854e-02  1.709324e-02  1.830760e-02
   Strain 20  4  4  1.689114e-01  1.460910e-01  0.000000e+00  6.382088e-03  1.693492e-01  1.456532e-01  
   Stress 21  1  4  1.263081e-02  1.635272e-02  0.000000e+00  4.236810e-03  1.911926e-02  9.864272e-03  1.656057e-02
   Strain 21  1  4  8.471180e-02  1.646777e-01  0.000000e+00  1.484007e-01  2.089819e-01  4.040755e-02  
   Stress 21  2  4  9.769710e-03  1.371812e-02  0.000000e+00  3.283679e-03  1.557537e-02  7.912463e-03  1.348924e-02
   Strain 21  2  4  5.707519e-02  1.487169e-01  0.000000e+00  1.175663e-01  1.774280e-01  2.836410e-02  
   Stress 21  3  4  2.197043e-02  2.286459e-02  0.000000e+00  5.310414e-03  2.774671e-02  1.708831e-02  2.424347e-02
   Strain 21  3  4  1.626673e-01  1.847292e-01  0.000000e+00  1.455624e-01  2.473107e-01  1.000859e-01  
   Stress 21  4  4  1.839234e-02  1.760071e-02  0.000000e+00  3.638562e-03  2.165655e-02  1.433650e-02  1.908042e-02
   Strain 21  4  4  1.545471e-01  1.520070e-01  0.000000e+00  1.099451e-01  2.082643e-01  9.828984e-02  
   Stress 22  1  4  1.656535e-02  1.628474e-02  0.000000e+00  8.677891e-03  2.510407e-02  7.746023e-03  2.226564e-02
   Strain 22  1  4  1.252942e-01  1.295093e-01  0.000000e+00  2.869547e-01  2.708946e-01  -1.609105e-02  
   Stress 22  2  4  1.331095e-02  1.383718e-02  0.000000e+00  6.020343e-03  1.960015e-02  7.547971e-03  1.712298e-02
   Strain 22  2  4  1.054474e-01  1.228975e-01  0.000000e+00  2.148147e-01  2.219336e-01  6.411276e-03  
   Stress 22  3  4  3.785974e-02  3.371619e-02  0.000000e+00  1.635008e-02  5.226878e-02  1.930716e-02  4.577805e-02
   Strain 22  3  4  1.969251e-01  1.609821e-01  0.000000e+00  3.117093e-01  3.358410e-01  2.206620e-02  
   Stress 22  4  4  2.279091e-02  1.961865e-02  0.000000e+00  8.138140e-03  2.949605e-02  1.291351e-02  2.561012e-02
   Strain 22  4  4  1.811924e-01  1.369679e-01  0.000000e+00  2.417829e-01  2.819772e-01  3.618303e-02  
   Stress 23  1  4  1.880226e-02  1.400079e-02  0.000000e+00  9.528101e-03  2.622742e-02  6.575631e-03  2.363588e-02
   Strain 23  1  4  1.633084e-01  8.099084e-02  0.000000e+00  3.154437e-01  2.851534e-01  -4.085414e-02  
   Stress 23  2  4  1.719392e-02  8.753897e-03  0.000000e+00  6.909280e-03  2.106999e-02  4.877820e-03  1.910398e-02
   Strain 23  2  4  1.824337e-01  2.183867e-02  0.000000e+00  2.466237e-01  2.492875e-01  -4.501512e-02  
   Stress 23  3  4  2.713235e-02  2.413072e-02  0.000000e+00  1.269354e-02  3.841350e-02  1.284958e-02  3.386903e-02
   Strain 23  3  4  1.775425e-01  1.433579e-01  0.000000e+00  3.216778e-01  3.221948e-01  -1.294321e-03  
   Stress 23  4  4  2.165895e-02  1.347148e-02  0.000000e+00  8.137034e-03  2.667400e-02  8.456426e-03  2.361031e-02
   Strain 23  4  4  2.003358e-01  6.689509e-02  0.000000e+00  2.618190e-01  2.805471e-01  -1.331618e-02  
   Stress 24  1  4  1.677402e-02  8.562764e-03  0.000000e+00  6.927209e-03  2.072087e-02  4.615915e-03  1.884186e-02
   Strain 24  1  4  1.773928e-01  2.129174e-02  0.000000e+00  2.597066e-01  2.508472e-01  -5.216274e-02  
   Stress 24  2  4  1.948516e-02  1.164953e-02  0.000000e+00  3.994135e-03  2.116220e-02  9.972489e-03  1.833710e-02
   Strain 24  2  4  2.036246e-01  5.914899e-02  0.000000e+00  1.392670e-01  2.317218e-01  3.105172e-02  
   Stress 24  3  4  2.401653e-02  1.302573e-02  0.000000e+00  9.332627e-03  2.935152e-02  7.690743e-03  2.636142e-02
   Strain 24  3  4  2.180307e-01  4.585788e-02  0.000000e+00  2.991588e-01  3.045272e-01  -4.063866e-02  
   Stress 24  4  4  2.291422e-02  1.436997e-02  0.000000e+00  5.705006e-03  2.576938e-02  1.151481e-02  2.235894e-02
   Strain 24  4  4  2.199387e-01  7.669476e-02  0.000000e+00  1.880050e-01  2.664953e-01  3.013813e-02  
   Stress 25  1  4  2.100428e-02  1.182103e-02  0.000000e+00  6.620285e-03  2.446941e-02  8.355906e-03  2.154319e-02
   Strain 25  1  4  2.118490e-01  4.687558e-02  0.000000e+00  2.303223e-01  2.710173e-01  -1.229275e-02  
   Stress 25  2  4  2.106503e-02  9.827569e-03  0.000000e+00  4.514430e-03  2.265395e-02  8.238650e-03  1.986048e-02
   Strain 25  2  4  2.281828e-01  2.226356e-02  0.000000e+00  1.629140e-01  2.565088e-01  -6.062474e-03  
   Stress 25  3  4  2.359458e-02  1.578630e-02  0.000000e+00  7.246625e-03  2.792183e-02  1.145904e-02  2.431010e-02
   Strain 25  3  4  2.151611e-01  8.608849e-02  0.000000e+00  2.334489e-01  2.840022e-01  1.724737e-02  
   Stress 25  4  4  2.359942e-02  1.314157e-02  0.000000e+00  4.932513e-03  2.555878e-02  1.118222e-02  2.219210e-02
   Strain 25  4  4  2.354002e-01  5.692488e-02  0.000000e+00  1.678485e-01  2.686641e-01  2.366094e-02  
   Stress 26  1  4  1.904818e-02  9.581243e-03  0.000000e+00  7.229757e-03  2.295619e-02  5.673235e-03  2.071077e-02
   Strain 26  1  4  1.996437e-01  2.174632e-02  0.000000e+00  2.668824e-01  2.710647e-01  -4.967466e-02  
   Stress 26  2  4  2.038302e-02  1.016767e-02  0.000000e+00  6.401419e-03  2.346476e-02  7.085928e-03  2.084552e-02
   Strain 26  2  4  2.139737e-01  2.663312e-02  0.000000e+00  2.303367e-01  2.687550e-01  -2.814818e-02  
   Stress 26  3  4  2.591811e-02  1.369495e-02  0.000000e+00  9.311239e-03  3.094433e-02  8.668732e-03  2.764869e-02
   Strain 26  3  4  2.343141e-01  4.235116e-02  0.000000e+00  2.882403e-01  3.114888e-01  -3.482353e-02  
   Stress 26  4  4  2.653250e-02  1.453523e-02  0.000000e+00  8.229223e-03  3.071737e-02  1.035036e-02  2.706937e-02
   Strain 26  4  4  2.398091e-01  5.428180e-02  0.000000e+00  2.529886e-01  3.039082e-01  -9.817231e-03  
   Stress 27  1  4  2.388721e-02  1.414097e-02  0.000000e+00  7.240435e-03  2.774170e-02  1.028648e-02  2.429093e-02
   Strain 27  1  4  2.257031e-01  6.318756e-02  0.000000e+00  2.408280e-01  2.897119e-01  -8.211847e-04  
   Stress 27  2  4  2.381623e-02  1.364670e-02  0.000000e+00  5.063035e-03  2.590706e-02  1.155587e-02  2.247966e-02
   Strain 27  2  4  2.338205e-01  6.356382e-02  0.000000e+00  1.811221e-01  2.729827e-01  2.440160e-02  
   Stress 27  3  4  3.004195e-02  1.757861e-02  0.000000e+00  9.637582e-03  3.528707e-02  1.233349e-02  3.101741e-02
   Strain 27  3  4  2.462579e-01  6.954435e-02  0.000000e+00  2.692423e-01  3.189283e-01  -3.126141e-03  
   Stress 27  4  4  2.889445e-02  1.738520e-02  0.000000e+00  7.070298e-03  3.225601e-02  1.402364e-02  2.801367e-02
   Strain 27  4  4  2.488996e-01  8.058778e-02  0.000000e+00  2.139023e-01  3.008347e-01  2.865269e-02  
   Stress 28  1  4  2.336754e-02  1.608815e-02  0.000000e+00  8.834486e-03  2.928271e-02  1.017297e-02  2.575023e-02
   Strain 28  1  4  2.058145e-01  8.451977e-02  0.000000e+00  2.927468e-01  3.036073e-01  -1.327300e-02  
   Stress 28  2  4  2.289784e-02  1.573676e-02  0.000000e+00  6.865491e-03  2.706038e-02  1.157422e-02  2.351646e-02
   Strain 28  2  4  2.106248e-01  8.966976e-02  0.000000e+00  2.393872e-01  2.842520e-01  1.604249e-02  
   Stress 28  3  4  2.855293e-02  1.892667e-02  0.000000e+00  1.031801e-02  3.512521e-02  1.235439e-02  3.086196e-02
   Strain 28  3  4  2.290210e-01  8.693125e-02  0.000000e+00  3.015750e-01  3.246622e-01  -8.709943e-03  
   Stress 28  4  4  2.687176e-02  1.851530e-02  0.000000e+00  7.990873e-03  3.171083e-02  1.367623e-02  2.754871e-02
   Strain 28  4  4  2.281590e-01  9.790692e-02  0.000000e+00  2.525207e-01  3.051001e-01  2.096582e-02  
   Stress 29  1  4  2.365550e-02  1.813903e-02  0.000000e+00  7.790680e-03  2.916180e-02  1.263273e-02  2.532989e-02
   Strain 29  1  4  2.042508e-01  1.099015e-01  0.000000e+00  2.567912e-01  2.938639e-01  2.028847e-02  
   Stress 29  2  4  2.372202e-02  1.754386e-02  0.000000e+00  5.944603e-03  2.733225e-02  1.393363e-02  2.367194e-02
   Strain 29  2  4  2.111457e-01  1.113228e-01  0.000000e+00  2.064049e-01  2.758723e-01  4.659614e-02  
   Stress 29  3  4  2.341319e-02  2.008963e-02  0.000000e+00  8.697433e-03  3.060617e-02  1.289665e-02  2.661474e-02
   Strain 29  3  4  1.926112e-01  1.260425e-01  0.000000e+00  2.742767e-01  3.004466e-01  1.820714e-02  
   Stress 29  4  4  2.554011e-02  1.947426e-02  0.000000e+00  6.999656e-03  3.013567e-02  1.487870e-02  2.609894e-02
   Strain 29  4  4  2.165453e-01  1.181548e-01  0.000000e+00  2.248541e-01  2.900693e-01  4.463078e-02  
   Stress 30  1  4  2.092160e-02  1.595072e-02  0.000000e+00  7.831713e-03  2.665280e-02  1.021952e-02  2.329016e-02
   Strain 30  1  4  1.890708e-01  9.640034e-02  0.000000e+00  2.827711e-01  2.915201e-01  -6.048951e-03  
   Stress 30  2  4  2.012574e-02  1.584814e-02  0.000000e+00  6.627044e-03  2.495057e-02  1.102330e-02  2.165656e-02
   Strain 30  2  4  1.854862e-01  1.034431e-01  0.000000e+00  2.466702e-01  2.744428e-01  1.448653e-02  
   Stress 30  3  4  2.255782e-02  1.916879e-02  0.000000e+00  9.431375e-03  3.044570e-02  1.128092e-02  2.665979e-02
   Strain 30  3  4  1.847570e-01  1.183980e-01  0.000000e+00  3.087545e-01  3.094800e-01  -6.325073e-03  
   Stress 30  4  4  2.272735e-02  1.743319e-02  0.000000e+00  8.069014e-03  2.857238e-02  1.158815e-02  2.489107e-02
   Strain 30  4  4  1.990074e-01  1.044004e-01  0.000000e+00  2.759591e-01  2.975668e-01  5.841045e-03  
   Stress 31  1  4  2.248898e-02  1.590276e-02  0.000000e+00  7.425378e-03  2.731872e-02  1.107301e-02  2.379966e-02
   Strain 31  1  4  2.082781e-01  8.748475e-02  0.000000e+00  2.701195e-01  2.958304e-01  -6.755545e-05  
   Stress 31  2  4  2.079215e-02  1.413588e-02  0.000000e+00  5.335563e-03  2.375248e-02  1.117556e-02  2.058218e-02
   Strain 31  2  4  2.062441e-01  7.976641e-02  0.000000e+00  2.136212e-01  2.671328e-01  1.887768e-02  
   Stress 31  3  4  2.708467e-02  1.964229e-02  0.000000e+00  9.474493e-03  3.354254e-02  1.318442e-02  2.926930e-02
   Strain 31  3  4  2.238391e-01  9.920687e-02  0.000000e+00  2.957420e-01  3.219884e-01  1.057656e-03  
   Stress 31  4  4  2.415858e-02  1.807521e-02  0.000000e+00  6.769278e-03  2.853815e-02  1.369564e-02  2.472141e-02
   Strain 31  4  4  2.160267e-01  1.063406e-01  0.000000e+00  2.373284e-01  2.919083e-01  3.045894e-02  
   Stress 32  1  4  3.042239e-02  1.573387e-02  0.000000e+00  7.012581e-03  3.323266e-02  1.292360e-02  2.901626e-02
   Strain 32  1  4  2.696073e-01  5.057941e-02  0.000000e+00  2.307483e-01  3.191672e-01  1.019491e-03  
   Stress 32  2  4  2.647932e-02  1.022528e-02  0.000000e+00  3.572671e-03  2.722993e-02  9.474668e-03  2.394252e-02
   Strain 32  2  4  2.767765e-01  2.060646e-03  0.000000e+00  1.552693e-01  2.971980e-01  -1.836082e-02  
   Stress 32  3  4  3.420021e-02  1.898621e-02  0.000000e+00  8.882623e-03  3.828797e-02  1.489845e-02  3.342905e-02
   Strain 32  3  4  2.734250e-01  6.339564e-02  0.000000e+00  2.552410e-01  3.336830e-01  3.137575e-03  
   Stress 32  4  4  2.795710e-02  1.281894e-02  0.000000e+00  4.611840e-03  2.925143e-02  1.152461e-02  2.552159e-02
   Strain 32  4  4  2.754954e-01  2.809668e-02  0.000000e+00  1.808731e-01  3.050289e-01  -1.436791e-03  
   Stress 33  1  4  3.060267e-02  1.064070e-02  0.000000e+00  3.227721e-03  3.111160e-02  1.013178e-02  2.748397e-02
   Strain 33  1  4  3.023132e-01  -1.040706e-02  0.000000e+00  1.409596e-01  3.174637e-01  -2.555755e-02  
   Stress 33  2  4  3.213626e-02  1.123635e-02  0.000000e+00  4.417732e-04  3.214559e-02  1.122702e-02  2.825749e-02
   Strain 33  2  4  3.115206e-01  -7.819080e-03  0.000000e+00  5.251720e-02  3.136654e-01  -9.963862e-03  
   Stress 33  3  4  4.093700e-02  1.517424e-02  0.000000e+00  5.318782e-03  4.199188e-02  1.411936e-02  3.701048e-02
   Strain 33  3  4  3.255710e-01  3.013548e-03  0.000000e+00  1.681276e-01  3.461646e-01  -1.758008e-02  
   Stress 33  4  4  3.839754e-02  1.543199e-02  0.000000e+00  1.719457e-03  3.852556e-02  1.530396e-02  3.359816e-02
   Strain 33  4  4  3.210898e-01  1.834794e-02  0.000000e+00  8.104553e-02  3.264200e-01  1.301771e-02  
   Stress 34  1  4  3.106044e-02  8.705219e-03  0.000000e+00  3.618034e-03  3.163141e-02  8.134250e-03  2.845021e-02
   Strain 34  1  4  3.111071e-01  -4.054935e-02  0.000000e+00  1.470393e-01  3.258588e-01  -5.530104e-02  
   Stress 34  2  4  3.066989e-02  7.858008e-03  0.000000e+00  1.817919e-03  3.081385e-02  7.714043e-03  2.777230e-02
   Strain 34  2  4  3.153813e-01  -5.035489e-02  0.000000e+00  8.707944e-02  3.204932e-01  -5.546670e-02  
   Stress 34  3  4  3.874796e-02  1.217492e-02  0.000000e+00  4.977820e-03  3.964982e-02  1.127305e-02  3.538666e-02
   Strain 34  3  4  3.294082e-01  -2.496227e-02  0.000000e+00  1.634898e-01  3.473558e-01  -4.290990e-02  
   Stress 34  4  4  3.476804e-02  1.080284e-02  0.000000e+00  2.619623e-03  3.505105e-02  1.051983e-02  3.115304e-02
   Strain 34  4  4  3.231865e-01  -2.560355e-02  0.000000e+00  1.040177e-01  3.307765e-01  -3.319354e-02  
   Stress 35  1  4  3.671806e-02  8.606633e-03  0.000000e+00  3.484290e-03  3.714348e-02  8.181209e-03  3.380372e-02
   Strain 35  1  4  3.351594e-01  -6.165925e-02  0.000000e+00  1.157597e-01  3.434294e-01  -6.992923e-02  
   Stress 35  2  4  4.327607e-02  1.014056e-02  0.000000e+00  3.047660e-03  4.355405e-02  9.862581e-03  3.955591e-02
   Strain 35  2  4  3.493320e-01  -6.022536e-02  0.000000e+00  9.595896e-02  3.548777e-01  -6.577104e-02  
   Stress 35  3  4  4.169672e-02  9.710791e-03  0.000000e+00  5.022991e-03  4.246697e-02  8.940540e-03  3.877756e-02
   Strain 35  3  4  3.454543e-01  -6.481573e-02  0.000000e+00  1.449965e-01  3.578885e-01  -7.724994e-02  
   Stress 35  4  4  4.714221e-02  1.182166e-02  0.000000e+00  4.416456e-03  4.768607e-02  1.127781e-02  4.316660e-02
   Strain 35  4  4  3.528021e-01  -5.326223e-02  0.000000e+00  1.234566e-01  3.619785e-01  -6.243856e-02  
   Stress 36  1  4  3.029026e-02  5.967785e-03  0.000000e+00  3.848896e-03  3.088480e-02  5.373252e-03  2.857955e-02
   Strain 36  1  4  3.164719e-01  -7.940079e-02  0.000000e+00  1.367667e-01  3.279516e-01  -9.088048e-02  
   Stress 36  2  4  3.101258e-02  4.894113e-03  0.000000e+00  3.755661e-03  3.154190e-02  4.364801e-03  2.960183e-02
   Strain 36  2  4  3.235432e-01  -9.789036e-02  0.000000e+00  1.342496e-01  3.339764e-01  -1.083235e-01  
   Stress 36  3  4  5.105202e-02  1.043781e-02  0.000000e+00  7.368676e-03  5.234760e-02  9.142231e-03  4.842807e-02
   Strain 36  3  4  3.583400e-01  -8.075085e-02  0.000000e+00  1.687822e-01  3.740010e-01  -9.641182e-02  
   Stress 36  4  4  5.187934e-02  9.673058e-03  0.000000e+00  7.142360e-03  5.305524e-02  8.497153e-03  4.935830e-02
   Strain 36  4  4  3.619390e-01  -9.062647e-02  0.000000e+00  1.659342e-01  3.766695e-01  -1.053570e-01  
   Stress 37  1  4  2.945287e-02  5.769810e-03  0.000000e+00  4.541520e-03  3.029389e-02  4.928784e-03  2.815494e-02
   Strain 37  1  4  3.119629e-01  -8.128721e-02  0.000000e+00  1.537721e-01  3.264607e-01  -9.578505e-02  
   Stress 37  2  4  3.273264e-02  8.914871e-03  0.000000e+00  5.051487e-03  3.375972e-02  7.887796e-03  3.058833e-02
   Strain 37  2  4  3.145260e-01  -4.529229e-02  0.000000e+00  1.590475e-01  3.313180e-01  -6.208425e-02  
   Stress 37  3  4  4.519409e-02  8.481706e-03  0.000000e+00  7.462040e-03  4.665284e-02  7.022959e-03  4.356797e-02
   Strain 37  3  4  3.509434e-01  -9.111840e-02  0.000000e+00  1.806019e-01  3.686779e-01  -1.088529e-01  
   Stress 37  4  4  5.160636e-02  1.381730e-02  0.000000e+00  8.623666e-03  5.348130e-02  1.194236e-02  4.862280e-02
   Strain 37  4  4  3.481734e-01  -4.726999e-02  0.000000e+00  1.865486e-01  3.690701e-01  -6.816659e-02  
   Stress 38  1  4  3.234813e-02  9.398699e-03  0.000000e+00  5.738462e-03  3.370303e-02  8.043799e-03  3.048765e-02
   Strain 38  1  4  3.103680e-01  -3.954068e-02  0.000000e+00  1.693631e-01  3.297844e-01  -5.895707e-02  
   Stress 38  2  4  3.825994e-02  1.218815e-02  0.000000e+00  4.725281e-03  3.908993e-02  1.135816e-02  3.482874e-02
   Strain 38  2  4  3.263823e-01  -2.137896e-02  0.000000e+00  1.245171e-01  3.371923e-01  -3.218889e-02  
   Stress 38  3  4  3.140720e-02  8.423707e-03  0.000000e+00  6.664528e-03  3.319988e-02  6.631020e-03  3.043113e-02
   Strain 38  3  4  3.077027e-01  -5.318778e-02  0.000000e+00  2.009203e-01  3.337828e-01  -7.926790e-02  
   Stress 38  4  4  3.677332e-02  1.123088e-02  0.000000e+00  5.652675e-03  3.796838e-02  1.003582e-02  3.407743e-02
   Strain 38  4  4  3.234184e-01  -3.101807e-02  0.000000e+00  1.555128e-01  3.397263e-01  -4.732596e-02  
   Stress 39  1  4  3.404393e-02  9.610691e-03  0.000000e+00  6.271812e-03  3.555980e-02  8.094816e-03  3.228274e-02
   Strain 39  1  4  3.170309e-01  -4.496963e-02  0.000000e+00  1.859420e-01  3.395121e-01  -6.745081e-02  
   Stress 39  2  4  3.638561e-02  8.722709e-03  0.000000e+00  5.365613e-03  3.738989e-02  7.718431e-03  3.419045e-02
   Strain 39  2  4  3.297603e-01  -6.134440e-02  0.000000e+00  1.601217e-01  3.455146e-01  -7.709862e-02  
   Stress 39  3  4  3.388922e-02  8.996582e-03  0.000000e+00  6.177248e-03  3.533784e-02  7.547964e-03  3.223361e-02
   Strain 39  3  4  3.203729e-01  -5.431523e-02  0.000000e+00  1.826690e-01  3.414510e-01  -7.539331e-02  
   Stress 39  4  4  3.575020e-02  7.816286e-03  0.000000e+00  5.104974e-03  3.665391e-02  6.912579e-03  3.373307e-02
   Strain 39  4  4  3.320216e-01  -7.270899e-02  0.000000e+00  1.557773e-01  3.464935e-01  -8.718086e-02  
   Stress 40  1  4  3.753987e-02  8.266553e-03  0.000000e+00  4.761941e-03  3.829502e-02  7.511401e-03  3.514656e-02
   Strain 40  1  4  3.357070e-01  -6.945453e-02  0.000000e+00  1.420102e-01  3.477904e-01  -8.153790e-02  
   Stress 40  2  4  4.108827e-02  8.452864e-03  0.000000e+00  2.665183e-03  4.130449e-02  8.236644e-03  3.786414e-02
   Strain 40  2  4  3.486593e-01  -7.526718e-02  0.000000e+00  7.944456e-02  3.523492e-01  -7.895707e-02  
   Stress 40  3  4  2.973590e-02  6.191819e-03  0.000000e+00  4.524144e-03  3.057531e-02  5.352404e-03  2.828156e-02
   Strain 40  3  4  3.117814e-01  -7.549626e-02  0.000000e+00  1.544007e-01  3.266034e-01  -9.031820e-02  
   Stress 40  4  4  3.220930e-02  6.140344e-03  0.000000e+00  2.646920e-03  3.247534e-02  5.874304e-03  2.997307e-02
   Strain 40  4  4  3.269145e-01  -8.234990e-02  0.000000e+00  9.191871e-02  3.320122e-01  -8.744752e-02  
   Stress 41  1  4  4.424638e-02  8.390663e-03  0.000000e+00  2.992716e-03  4.449445e-02  8.142591e-03  4.103363e-02
   Strain 41  1  4  3.535451e-01  -8.228227e-02  0.000000e+00  8.624943e-02  3.577712e-01  -8.650844e-02  
   Stress 41  2  4  4.867578e-02  1.073307e-02  0.000000e+00  -2.275619e-04  4.867714e-02  1.073170e-02  4.429724e-02
   Strain 41  2  4  3.586490e-01  -6.511391e-02  0.000000e+00  1.264309e-02  3.587433e-01  -6.520819e-02  
   Stress 41  3  4  2.869927e-02  5.208696e-03  0.000000e+00  2.325123e-03  2.892720e-02  4.980764e-03  2.678640e-02
   Strain 41  3  4  3.113262e-01  -8.271820e-02  0.000000e+00  8.908772e-02  3.162988e-01  -8.769081e-02  
   Stress 41  4  4  3.459334e-02  6.324810e-03  0.000000e+00  -3.752157e-05  3.459338e-02  6.324760e-03  3.190470e-02
   Strain 41  4  4  3.357387e-01  -8.443668e-02  0.000000e+00  1.579891e-02  3.358871e-01  -8.458515e-02  
   Stress 42  1  4  4.707260e-02  7.944047e-03  0.000000e+00  -8.499158e-04  4.709105e-02  7.925594e-03  4.367102e-02
   Strain 42  1  4  3.610437e-01  -9.301697e-02  0.000000e+00  -1.880833e-03  3.610456e-01  -9.301892e-02  
   Stress 42  2  4  5.254441e-02  3.508031e-03  0.000000e+00  -3.698831e-03  5.282185e-02  3.230597e-03  5.128292e-02
   Strain 42  2  4  3.736418e-01  -1.524571e-01  0.000000e+00  -6.300064e-02  3.755212e-01  -1.543365e-01  
   Stress 42  3  4  4.463849e-02  8.245846e-03  0.000000e+00  -9.646818e-04  4.466404e-02  8.220293e-03  4.117400e-02
   Strain 42  3  4  3.555776e-01  -8.370679e-02  0.000000e+00  -8.647589e-03  3.556202e-01  -8.374935e-02  
   Stress 42  4  4  4.332865e-02  3.836248e-03  0.000000e+00  -3.234602e-03  4.359182e-02  3.573074e-03  4.191965e-02
   Strain 42  4  4  3.596114e-01  -1.365816e-01  0.000000e+00  -6.871904e-02  3.619794e-01  -1.389496e-01  
   Stress 43  1  4  5.422368e-02  3.115380e-03  0.000000e+00  -5.616778e-03  5.483368e-02  2.505379e-03  5.362491e-02
   Strain 43  1  4  3.728834e-01  -1.584915e-01  0.000000e+00  -1.006279e-01  3.776055e-01  -1.632135e-01  
   Stress 43  2  4  5.214670e-02  4.068003e-03  0.000000e+00  -6.385056e-03  5.298021e-02  3.234490e-03  5.143929e-02
   Strain 43  2  4  3.675564e-01  -1.464628e-01  0.000000e+00  -1.187466e-01  3.743253e-01  -1.532317e-01  
   Stress 43  3  4  6.936205e-02  4.428636e-03  0.000000e+00  -5.712230e-03  6.986073e-02  3.929958e-03  6.798100e-02
   Strain 43  3  4  3.863998e-01  -1.589563e-01  0.000000e+00  -8.223928e-02  3.894828e-01  -1.620393e-01  
   Stress 43  4  4  6.114085e-02  5.021760e-03  0.000000e+00  -6.229065e-03  6.182395e-02  4.338665e-03  5.977283e-02
   Strain 43  4  4  3.777547e-01  -1.466120e-01  0.000000e+00  -1.002911e-01  3.825071e-01  -1.513644e-01  
   Stress 44  1  4  4.405490e-02  2.709665e-03  0.000000e+00  -3.075187e-03  4.428237e-02  2.482189e-03  4.309493e-02
   Strain 44  1  4  3.632311e-01  -1.520150e-01  0.000000e+00  -6.598415e-02  3.653350e-01  -1.541190e-01  
   Stress 44  2  4  3.711955e-02  2.941939e-03  0.000000e+00  -1.199593e-03  3.716160e-02  2.899886e-03  3.579986e-02
   Strain 44  2  4  3.503443e-01  -1.379758e-01  0.000000e+00  -2.951693e-02  3.507900e-01  -1.384214e-01  
   Stress 44  3  4  5.483827e-02  3.664434e-03  0.000000e+00  -2.893698e-03  5.500138e-02  3.501325e-03  5.333697e-02
   Strain 44  3  4  3.774160e-01  -1.537590e-01  0.000000e+00  -5.122394e-02  3.786480e-01  -1.549911e-01  
   Stress 44  4  4  5.018731e-02  2.733591e-03  0.000000e+00  -7.583504e-04  5.019942e-02  2.721475e-03  4.889552e-02
   Strain 44  4  4  3.745575e-01  -1.589998e-01  0.000000e+00  -1.366479e-02  3.746450e-01  -1.590873e-01  
   Stress 45  1  4  1.005124e-01  6.802940e-03  0.000000e+00  2.522365e-03  1.005803e-01  6.735095e-03  9.738754e-02
   Strain 45  1  4  4.079411e-01  -1.652888e-01  0.000000e+00  2.051447e-02  4.081246e-01  -1.654723e-01  
   Stress 45  2  4  1.024048e-01  2.302620e-03  0.000000e+00  8.561517e-05  1.024049e-01  2.302547e-03  1.012733e-01
   Strain 45  2  4  4.117319e-01  -1.947450e-01  0.000000e+00  -1.413640e-02  4.118142e-01  -1.948274e-01  
   Stress 45  3  4  5.984448e-02  1.580095e-03  0.000000e+00  7.692510e-04  5.985463e-02  1.569941e-03  5.908531e-02
   Strain 45  3  4  3.901968e-01  -1.832429e-01  0.000000e+00  -2.048444e-04  3.901968e-01  -1.832429e-01  
   Stress 45  4  4  4.323389e-02  -3.194807e-04  0.000000e+00  -7.668083e-04  4.324738e-02  -3.329771e-04  4.341483e-02
   Strain 45  4  4  3.721024e-01  -1.923212e-01  0.000000e+00  -3.540988e-02  3.726572e-01  -1.928761e-01  
   Stress 46  1  4  4.943845e-02  2.083116e-04  0.000000e+00  2.135359e-03  4.953089e-02  1.158639e-04  4.947307e-02
   Strain 46  1  4  3.826056e-01  -1.935998e-01  0.000000e+00  2.290731e-02  3.828332e-01  -1.938274e-01  
   Stress 46  2  4  9.336982e-02  8.337090e-03  0.000000e+00  2.111846e-03  9.342223e-02  8.284673e-03  8.956773e-02
   Strain 46  2  4  4.098303e-01  -1.563043e-01  0.000000e+00  -4.258469e-03  4.098383e-01  -1.563123e-01  
   Stress 46  3  4  7.156193e-02  3.687360e-03  0.000000e+00  2.865256e-03  7.168267e-02  3.566621e-03  6.996758e-02
   Strain 46  3  4  3.993078e-01  -1.747035e-01  0.000000e+00  2.450313e-02  3.995692e-01  -1.749649e-01  
   Stress 46  4  4  8.298293e-02  1.310319e-02  0.000000e+00  1.458377e-03  8.301335e-02  1.307277e-02  7.731041e-02
   Strain 46  4  4  3.982823e-01  -1.103970e-01  0.000000e+00  -2.966574e-03  3.982866e-01  -1.104013e-01  
   Stress 47  1  4  3.933659e-02  2.584293e-03  0.000000e+00  1.234060e-05  3.933660e-02  2.584289e-03  3.811022e-02
   Strain 47  1  4  3.659343e-01  -1.557346e-01  0.000000e+00  -2.635790e-02  3.662671e-01  -1.560674e-01  
   Stress 47  2  4  4.872786e-02  6.530829e-03  0.000000e+00  2.555005e-03  4.888200e-02  6.376688e-03  4.602616e-02
   Strain 47  2  4  3.767292e-01  -1.244013e-01  0.000000e+00  3.080238e-02  3.772020e-01  -1.248742e-01  
   Stress 47  3  4  8.005993e-02  6.238324e-03  0.000000e+00  4.330488e-04  8.006247e-02  6.235783e-03  7.713386e-02
   Strain 47  3  4  4.050526e-01  -1.616691e-01  0.000000e+00  -1.597708e-02  4.051652e-01  -1.617817e-01  
   Stress 47  4  4  8.998463e-02  1.425850e-02  0.000000e+00  4.638935e-03  9.026775e-02  1.397538e-02  8.415492e-02
   Strain 47  4  4  4.025829e-01  -1.133127e-01  0.000000e+00  3.962432e-02  4.033427e-01  -1.140724e-01  
   Stress 48  1  4  4.972030e-02  1.085222e-02  0.000000e+00  3.920872e-03  5.011188e-02  1.046064e-02  4.578671e-02
   Strain 48  1  4  3.719358e-01  -8.188021e-02  0.000000e+00  5.053814e-02  3.733385e-01  -8.328289e-02  
   Stress 48  2  4  5.722024e-02  1.186757e-02  0.000000e+00  3.110412e-03  5.743256e-02  1.165524e-02  5.258283e-02
   Strain 48  2  4  3.840874e-01  -8.906747e-02  0.000000e+00  2.376852e-02  3.843857e-01  -8.936578e-02  
   Stress 48  3  4  4.636101e-02  9.848991e-03  0.000000e+00  2.273427e-03  4.650202e-02  9.707981e-03  4.248814e-02
   Strain 48  3  4  3.687431e-01  -8.326004e-02  0.000000e+00  2.184010e-02  3.690068e-01  -8.352371e-02  
   Stress 48  4  4  5.704940e-02  1.096665e-02  0.000000e+00  1.467520e-03  5.709608e-02  1.091996e-02  5.249496e-02
   Strain 48  4  4  3.861206e-01  -9.685478e-02  0.000000e+00  -4.329092e-03  3.861303e-01  -9.686448e-02  
   Stress 49  1  4  4.221014e-02  7.684355e-03  0.000000e+00  1.885785e-03  4.231283e-02  7.581659e-03  3.907756e-02
   Strain 49  1  4  3.695296e-01  -1.033034e-01  0.000000e+00  1.017968e-02  3.695844e-01  -1.033582e-01  
   Stress 49  2  4  5.087062e-02  1.561607e-02  0.000000e+00  -7.338027e-05  5.087077e-02  1.561591e-02  4.513644e-02
   Strain 49  2  4  3.659839e-01  -3.430138e-02  0.000000e+00  -3.693919e-02  3.668343e-01  -3.515178e-02  
   Stress 49  3  4  3.213223e-02  5.048965e-03  0.000000e+00  1.526254e-03  3.221796e-02  4.963225e-03  3.004540e-02
   Strain 49  3  4  3.456372e-01  -1.123349e-01  0.000000e+00  1.049211e-02  3.456973e-01  -1.123950e-01  
   Stress 49  4  4  4.126633e-02  9.882071e-03  0.000000e+00  -1.065248e-04  4.126669e-02  9.881710e-03  3.732027e-02
   Strain 49  4  4  3.609869e-01  -7.123591e-02  0.000000e+00  -3.706362e-02  3.617800e-01  -7.202902e-02  
   Stress 50  1  4  5.977432e-02  1.159798e-02  0.000000e+00  4.530141e-03  6.019660e-02  1.117570e-02  5.545979e-02
   Strain 50  1  4  3.868619e-01  -9.757087e-02  0.000000e+00  4.788851e-02  3.880425e-01  -9.875149e-02  
   Stress 50  2  4  5.634062e-02  3.204454e-03  0.000000e+00  2.129642e-03  5.642584e-02  3.119237e-03  5.493268e-02
   Strain 50  2  4  3.959709e-01  -1.750933e-01  0.000000e+00  1.178364e-02  3.960316e-01  -1.751541e-01  
   Stress 50  3  4  3.376198e-02  3.879144e-03  0.000000e+00  1.320010e-03  3.382017e-02  3.820949e-03  3.208081e-02
   Strain 50  3  4  3.528323e-01  -1.318301e-01  0.000000e+00  6.893803e-03  3.528568e-01  -1.318546e-01  
   Stress 50  4  4  3.584790e-02  -2.244639e-03  0.000000e+00  -9.568411e-05  3.584814e-02  -2.244879e-03  3.702166e-02
   Strain 50  4  4  3.683225e-01  -2.189072e-01  0.000000e+00  -3.004822e-02  3.687066e-01  -2.192913e-01  
   Stress 51  1  4  6.056369e-02  4.017272e-03  0.000000e+00  1.334889e-03  6.059518e-02  3.985777e-03  5.870387e-02
   Strain 51  1  4  4.007587e-01  -1.719476e-01  0.000000e+00  -8.556842e-03  4.007906e-01  -1.719796e-01  
   Stress 51  2  4  4.753751e-02  7.294815e-03  0.000000e+00  4.659395e-04  4.754291e-02  7.289421e-03  4.434978e-02
   Strain 51  2  4  3.793093e-01  -1.171570e-01  0.000000e+00  -2.023722e-02  3.795154e-01  -1.173631e-01  
   Stress 51  3  4  3.597238e-02  -1.874230e-03  0.000000e+00  1.267797e-03  3.601480e-02  -1.916651e-03  3.701036e-02
   Strain 51  3  4  3.660936e-01  -2.123391e-01  0.000000e+00  1.608530e-02  3.662055e-01  -2.124509e-01  
   Stress 51  4  4  3.586238e-02  9.210518e-04  0.000000e+00  8.250850e-04  3.588185e-02  9.015796e-04  3.543966e-02
   Strain 51  4  4  3.620305e-01  -1.744641e-01  0.000000e+00  5.364953e-03  3.620439e-01  -1.744775e-01  
   Stress 52  1  4  7.713813e-02  1.179681e-02  0.000000e+00  -2.458734e-03  7.723052e-02  1.170442e-02  7.209444e-02
   Strain 52  1  4  4.071043e-01  -1.246563e-01  0.000000e+00  -7.287546e-02  4.095895e-01  -1.271415e-01  
   Stress 52  2  4  4.729675e-02  2.764291e-03  0.000000e+00  -2.213538e-03  4.740651e-02  2.654535e-03  4.613655e-02
   Strain 52  2  4  3.857557e-01  -1.711687e-01  0.000000e+00  -8.795878e-02  3.892073e-01  -1.746203e-01  
   Stress 52  3  4  5.828961e-02  5.506774e-03  0.000000e+00  -4.370308e-03  5.864901e-02  5.147369e-03  5.625224e-02
   Strain 52  3  4  3.959110e-01  -1.566877e-01  0.000000e+00  -1.230872e-01  4.026822e-01  -1.634589e-01  
   Stress 52  4  4  3.433731e-02  -2.348748e-05  0.000000e+00  -3.258652e-03  3.464362e-02  -3.297956e-04  3.480969e-02
   Strain 52  4  4  3.594182e-01  -1.887855e-01  0.000000e+00  -1.352024e-01  3.676313e-01  -1.969987e-01  
   Stress 53  1  4  3.429254e-02  2.746597e-03  0.000000e+00  -1.084190e-03  3.432976e-02  2.709379e-03  3.305844e-02
   Strain 53  1  4  3.634430e-01  -1.555245e-01  0.000000e+00  -8.191893e-02  3.666558e-01  -1.587373e-01  
   Stress 53  2  4  2.989431e-02  -7.215944e-04  0.000000e+00  -1.691416e-03  2.998747e-02  -8.147554e-04  3.040303e-02
   Strain 53  2  4  3.492428e-01  -1.929584e-01  0.000000e+00  -9.759779e-02  3.535998e-01  -1.973153e-01  
   Stress 53  3  4  4.155423e-02  1.944351e-03  0.000000e+00  -1.545314e-03  4.161443e-02  1.884155e-03  4.070507e-02
   Strain 53  3  4  3.849747e-01  -1.810264e-01  0.000000e+00  -9.289977e-02  3.887614e-01  -1.848130e-01  
   Stress 53  4  4  3.353973e-02  -2.024265e-03  0.000000e+00  -2.126754e-03  3.366646e-02  -2.150995e-03  3.479186e-02
   Strain 53  4  4  3.659023e-01  -2.192403e-01  0.000000e+00  -1.078021e-01  3.708260e-01  -2.241640e-01  
   Stress 54  1  4  2.877571e-02  -3.635525e-03  0.000000e+00  1.954633e-03  2.889317e-02  -3.752979e-03  3.094084e-02
   Strain 54  1  4  3.525960e-01  -2.363822e-01  0.000000e+00  2.489322e-02  3.528590e-01  -2.366451e-01  
   Stress 54  2  4  3.000187e-02  -4.511612e-03  0.000000e+00  1.604779e-03  3.007632e-02  -4.586069e-03  3.261210e-02
   Strain 54  2  4  3.509178e-01  -2.416879e-01  0.000000e+00  2.477513e-02  3.511766e-01  -2.419468e-01  
   Stress 54  3  4  4.445632e-02  -4.948210e-03  0.000000e+00  1.963784e-03  4.453426e-02  -5.026145e-03  4.724826e-02
   Strain 54  3  4  3.968930e-01  -2.642970e-01  0.000000e+00  6.040192e-03  3.969068e-01  -2.643108e-01  
   Stress 54  4  4  3.977663e-02  -5.222368e-03  0.000000e+00  1.298559e-03  3.981407e-02  -5.259810e-03  4.268771e-02
   Strain 54  4  4  3.817821e-01  -2.593423e-01  0.000000e+00  7.545581e-03  3.818043e-01  -2.593645e-01  
   Stress 55  1  4  2.335915e-02  -5.594061e-04  0.000000e+00  5.894543e-04  2.337367e-02  -5.739239e-04  2.366585e-02
   Strain 55  1  4  3.103071e-01  -1.693029e-01  0.000000e+00  -1.083000e-02  3.103682e-01  -1.693640e-01  
   Stress 55  2  4  2.647564e-02  1.029982e-03  0.000000e+00  1.345031e-03  2.654654e-02  9.590824e-04  2.608023e-02
   Strain 55  2  4  3.215110e-01  -1.500803e-01  0.000000e+00  2.108130e-02  3.217464e-01  -1.503158e-01  
   Stress 55  3  4  4.482165e-02  1.645620e-03  0.000000e+00  1.379014e-03  4.486565e-02  1.601620e-03  4.408666e-02
   Strain 55  3  4  3.848302e-01  -1.822597e-01  0.000000e+00  -1.336100e-04  3.848302e-01  -1.822597e-01  
   Stress 55  4  4  4.986837e-02  4.356365e-03  0.000000e+00  2.491021e-03  5.000430e-02  4.220429e-03  4.803335e-02
   Strain 55  4  4  3.836261e-01  -1.525878e-01  0.000000e+00  3.137534e-02  3.840847e-01  -1.530463e-01  
   Stress 56  1  4  1.854711e-02  3.398928e-04  0.000000e+00  2.225480e-03  1.881519e-02  7.181806e-05  1.877938e-02
   Strain 56  1  4  2.573253e-01  -1.269636e-01  0.000000e+00  7.451081e-02  2.609038e-01  -1.305420e-01  
   Stress 56  2  4  2.310174e-02  6.490551e-03  0.000000e+00  2.309355e-03  2.341682e-02  6.175471e-03  2.102080e-02
   Strain 56  2  4  2.670494e-01  -3.954640e-02  0.000000e+00  7.288108e-02  2.713210e-01  -4.381803e-02  
   Stress 56  3  4  3.239722e-02  4.060843e-03  0.000000e+00  3.912993e-03  3.292764e-02  3.530424e-03  3.131205e-02
   Strain 56  3  4  3.331999e-01  -1.164022e-01  0.000000e+00  1.054040e-01  3.392950e-01  -1.224972e-01  
   Stress 56  4  4  4.761583e-02  1.372194e-02  0.000000e+00  5.202581e-03  4.839643e-02  1.294134e-02  4.339791e-02
   Strain 56  4  4  3.439600e-01  -3.127132e-02  0.000000e+00  1.040493e-01  3.510394e-01  -3.835081e-02  
   Stress 57  1  4  2.573232e-02  6.164490e-03  0.000000e+00  5.313879e-03  2.708224e-02  4.814569e-03  2.502476e-02
   Strain 57  1  4  2.816862e-01  -5.960913e-02  0.000000e+00  1.791242e-01  3.037611e-01  -8.168405e-02  
   Stress 57  2  4  2.459861e-02  2.664574e-03  0.000000e+00  3.657341e-03  2.519237e-02  2.070812e-03  2.422344e-02
   Strain 57  2  4  2.902400e-01  -1.087757e-01  0.000000e+00  1.352040e-01  3.013821e-01  -1.199178e-01  
   Stress 57  3  4  2.502001e-02  5.928896e-03  0.000000e+00  4.243092e-03  2.592058e-02  5.028330e-03  2.380805e-02
   Strain 57  3  4  2.814782e-01  -5.968469e-02  0.000000e+00  1.416277e-01  2.955928e-01  -7.379929e-02  
   Stress 57  4  4  2.393408e-02  2.985761e-03  0.000000e+00  2.660316e-03  2.426665e-02  2.653196e-03  2.305484e-02
   Strain 57  4  4  2.869874e-01  -1.008789e-01  0.000000e+00  9.704354e-02  2.929653e-01  -1.068568e-01  
   Stress 58  1  4  2.818012e-02  1.911081e-03  0.000000e+00  3.245137e-03  2.857507e-02  1.516132e-03  2.784797e-02
   Strain 58  1  4  3.167922e-01  -1.338877e-01  0.000000e+00  1.088124e-01  3.232671e-01  -1.403626e-01  
   Stress 58  2  4  3.147094e-02  2.546058e-03  0.000000e+00  1.509585e-03  3.154951e-02  2.467486e-03  3.039099e-02
   Strain 58  2  4  3.312526e-01  -1.306895e-01  0.000000e+00  5.656702e-02  3.329779e-01  -1.324147e-01  
   Stress 58  3  4  2.742244e-02  1.806760e-03  0.000000e+00  2.949061e-03  2.775757e-02  1.471627e-03  2.705179e-02
   Strain 58  3  4  3.142532e-01  -1.336715e-01  0.000000e+00  9.713046e-02  3.194583e-01  -1.388766e-01  
   Stress 58  4  4  3.029724e-02  2.222435e-03  0.000000e+00  1.214420e-03  3.034967e-02  2.170002e-03  2.932495e-02
   Strain 58  4  4  3.277978e-01  -1.329801e-01  0.000000e+00  4.563900e-02  3.289252e-01  -1.341075e-01  
   Stress 59  1  4  3.995007e-02  6.306081e-03  0.000000e+00  3.126356e-03  4.023812e-02  6.018032e-03  3.759214e-02
   Strain 59  1  4  3.454252e-01  -9.659730e-02  0.000000e+00  8.556997e-02  3.495284e-01  -1.007005e-01  
   Stress 59  2  4  3.507952e-02  5.137297e-03  0.000000e+00  2.322071e-03  3.525854e-02  4.958287e-03  3.305945e-02
   Strain 59  2  4  3.345610e-01  -9.966508e-02  0.000000e+00  7.280746e-02  3.375917e-01  -1.026959e-01  
   Stress 59  3  4  4.047198e-02  5.756627e-03  0.000000e+00  3.133014e-03  4.075246e-02  5.476143e-03  3.830907e-02
   Strain 59  3  4  3.482880e-01  -1.052654e-01  0.000000e+00  8.559898e-02  3.522914e-01  -1.092688e-01  
   Stress 59  4  4  3.478319e-02  4.608317e-03  0.000000e+00  2.273523e-03  3.495352e-02  4.437980e-03  3.295939e-02
   Strain 59  4  4  3.351237e-01  -1.065988e-01  0.000000e+00  7.333183e-02  3.381465e-01  -1.096216e-01  
   Stress 60  1  4  5.571891e-02  9.430693e-03  0.000000e+00  3.404275e-03  5.596793e-02  9.181665e-03  5.198878e-02
   Strain 60  1  4  3.666741e-01  -9.206813e-02  0.000000e+00  6.364692e-02  3.688712e-01  -9.426524e-02  
   Stress 60  2  4  5.154118e-02  1.040086e-02  0.000000e+00  2.485562e-03  5.169081e-02  1.025123e-02  4.740393e-02
   Strain 60  2  4  3.591035e-01  -7.206916e-02  0.000000e+00  5.370058e-02  3.607691e-01  -7.373477e-02  
   Stress 60  3  4  5.259647e-02  7.838695e-03  0.000000e+00  2.909526e-03  5.278481e-02  7.650351e-03  4.940589e-02
   Strain 60  3  4  3.656757e-01  -1.031849e-01  0.000000e+00  5.741176e-02  3.674266e-01  -1.049358e-01  
   Stress 60  4  4  4.712799e-02  8.603094e-03  0.000000e+00  1.997133e-03  4.723125e-02  8.499839e-03  4.360711e-02
   Strain 60  4  4  3.558582e-01  -8.253235e-02  0.000000e+00  4.810691e-02  3.571740e-01  -8.384816e-02  
   Stress 61  1  4  2.467875e-03  2.480352e-02  0.000000e+00  8.968025e-03  2.795861e-02  -6.872119e-04  2.830847e-02
   Strain 61  1  4  -9.819426e-02  2.628944e-01  0.000000e+00  1.392575e-01  2.758556e-01  -1.111555e-01  
   Stress 61  2  4  -4.912020e-03  3.787958e-03  0.000000e+00  3.468733e-03  5.001646e-03  -6.125709e-03  9.652948e-03
   Strain 61  2  4  -1.162705e-01  1.048604e-01  0.000000e+00  1.189445e-01  1.198404e-01  -1.312506e-01  
   Stress 61  3  4  -2.599801e-03  8.631499e-03  0.000000e+00  2.760434e-03  9.273286e-03  -3.241589e-03  1.124997e-02
   Strain 61  3  4  -8.106766e-02  1.299825e-01  0.000000e+00  -2.124086e-03  1.299879e-01  -8.107300e-02  
   Stress 61  4  4  -2.858418e-02  -2.819655e-02  0.000000e+00  8.047180e-04  -2.756264e-02  -2.921809e-02  2.842654e-02
   Strain 61  4  4  -1.553712e-01  -1.563800e-01  0.000000e+00  -4.721617e-04  -1.553187e-01  -1.564325e-01  
   Stress 62  1  4  4.729546e-03  -1.300121e-03  0.000000e+00  -2.048372e-03  5.359578e-03  -1.930154e-03  6.541818e-03
   Strain 62  1  4  8.571648e-02  -5.455295e-02  0.000000e+00  -1.552380e-01  1.201934e-01  -8.902984e-02  
   Stress 62  2  4  1.392271e-02  2.964545e-02  0.000000e+00  1.319936e-03  2.975549e-02  1.381267e-02  2.579101e-02
   Strain 62  2  4  4.190250e-02  2.866369e-01  0.000000e+00  3.413427e-02  2.878214e-01  4.071802e-02  
   Stress 62  3  4  -4.528288e-02  -4.900190e-02  0.000000e+00  1.120837e-04  -4.527951e-02  -4.900528e-02  4.725268e-02
   Strain 62  3  4  -1.319840e-01  -2.276466e-01  0.000000e+00  -2.299329e-02  -1.306218e-01  -2.290089e-01  
   Stress 62  4  4  -5.074642e-03  -3.339082e-03  0.000000e+00  3.172370e-03  -9.179450e-04  -7.495779e-03  7.081568e-03
   Strain 62  4  4  -5.534447e-02  -8.791923e-03  0.000000e+00  1.539914e-01  4.836889e-02  -1.125053e-01  
   Stress 63  1  4  3.009430e-04  -6.717408e-03  0.000000e+00  1.476511e-03  5.989182e-04  -7.015383e-03  7.333209e-03
   Strain 63  1  4  5.623000e-02  -1.075397e-01  0.000000e+00  6.570602e-02  6.257468e-02  -1.138844e-01  
   Stress 63  2  4  2.181495e-03  -1.259466e-03  0.000000e+00  3.838520e-03  4.667472e-03  -3.745443e-03  7.300370e-03
   Strain 63  2  4  2.872281e-02  -2.208077e-02  0.000000e+00  1.989942e-01  1.060095e-01  -9.936748e-02  
   Stress 63  3  4  -4.537287e-03  -8.595596e-03  0.000000e+00  2.059988e-04  -4.526858e-03  -8.606026e-03  7.456398e-03
   Strain 63  3  4  1.289499e-03  -9.974202e-02  0.000000e+00  -3.715301e-03  1.323643e-03  -9.977616e-02  
   Stress 63  4  4  -1.874129e-03  -8.981101e-03  0.000000e+00  1.970778e-03  -1.364214e-03  -9.491016e-03  8.887784e-03
   Strain 63  4  4  3.795760e-02  -1.238481e-01  0.000000e+00  1.187349e-01  5.740298e-02  -1.432935e-01  
   Stress 64  1  4  3.963105e-03  -5.842572e-03  0.000000e+00  4.673522e-03  5.833718e-03  -7.713184e-03  1.176954e-02
   Strain 64  1  4  8.895367e-02  -1.155172e-01  0.000000e+00  2.529820e-01  1.493591e-01  -1.759226e-01  
   Stress 64  2  4  6.219607e-03  -2.745841e-03  0.000000e+00  4.274627e-03  7.931013e-03  -4.457247e-03  1.086823e-02
   Strain 64  2  4  1.058585e-01  -8.621237e-02  0.000000e+00  2.298534e-01  1.595927e-01  -1.399466e-01  
   Stress 64  3  4  7.239387e-03  -2.722981e-04  0.000000e+00  6.961500e-03  1.139359e-02  -4.426502e-03  1.413653e-02
   Strain 64  3  4  9.005718e-02  -4.970642e-02  0.000000e+00  3.550595e-01  2.109639e-01  -1.706132e-01  
   Stress 64  4  4  8.803034e-03  7.734757e-04  0.000000e+00  6.655157e-03  1.256061e-02  -2.984104e-03  1.428832e-02
   Strain 64  4  4  1.162771e-01  -5.315439e-02  0.000000e+00  3.340476e-01  2.188412e-01  -1.557184e-01  
   Stress 65  1  4  7.023526e-03  -4.376263e-03  0.000000e+00  -1.136058e-03  7.135639e-03  -4.488376e-03  1.015334e-02
   Strain 65  1  4  1.337692e-01  -1.199210e-01  0.000000e+00  -3.864874e-02  1.352328e-01  -1.213846e-01  
   Stress 65  2  4  6.773169e-03  -2.896513e-03  0.000000e+00  -2.522736e-03  7.391756e-03  -3.515101e-03  9.642445e-03
   Strain 65  2  4  1.156402e-01  -8.976150e-02  0.000000e+00  -9.927959e-02  1.270077e-01  -1.011289e-01  
   Stress 65  3  4  9.264046e-03  1.475206e-03  0.000000e+00  -5.740682e-04  9.306130e-03  1.433123e-03  8.678772e-03
   Strain 65  3  4  1.312409e-01  -3.968448e-02  0.000000e+00  6.395954e-04  1.312415e-01  -3.968508e-02  
   Stress 65  4  4  9.525907e-03  5.390123e-03  0.000000e+00  -2.167805e-03  1.045394e-02  4.462092e-03  9.085629e-03
   Strain 65  4  4  1.054277e-01  2.644818e-02  0.000000e+00  -5.734571e-02  1.147393e-01  1.713657e-02  
   Stress 66  1  4  1.044365e-02  -7.899379e-04  0.000000e+00  -6.938141e-03  1.375357e-02  -4.099856e-03  1.619744e-02
   Strain 66  1  4  1.471213e-01  -9.110723e-02  0.000000e+00  -2.798498e-01  2.117655e-01  -1.557515e-01  
   Stress 66  2  4  1.074735e-02  -4.513853e-04  0.000000e+00  -7.269441e-03  1.432391e-02  -4.027947e-03  1.670613e-02
   Strain 66  2  4  1.515130e-01  -9.139954e-02  0.000000e+00  -2.829936e-01  2.165318e-01  -1.564184e-01  
   Stress 66  3  4  1.744785e-02  9.281768e-03  0.000000e+00  -1.004531e-02  2.420822e-02  2.521404e-03  2.305117e-02
   Strain 66  3  4  1.592931e-01  2.858364e-02  0.000000e+00  -3.340808e-01  2.733088e-01  -8.543203e-02  
   Stress 66  4  4  1.881996e-02  1.117939e-02  0.000000e+00  -1.081869e-02  2.647306e-02  3.526288e-03  2.489791e-02
   Strain 66  4  4  1.667646e-01  4.121725e-02  0.000000e+00  -3.363910e-01  2.835188e-01  -7.553693e-02  
   Stress 67  1  4  3.176237e-03  -2.838591e-03  0.000000e+00  -8.228806e-03  8.929975e-03  -8.592329e-03  1.517570e-02
   Strain 67  1  4  5.938448e-02  -8.008643e-02  0.000000e+00  -3.860708e-01  1.948945e-01  -2.155964e-01  
   Stress 67  2  4  8.876609e-04  -1.439309e-03  0.000000e+00  -4.453986e-03  4.327619e-03  -4.879267e-03  7.978166e-03
   Strain 67  2  4  2.761759e-02  -3.606391e-02  0.000000e+00  -2.029301e-01  1.021206e-01  -1.105669e-01  
   Stress 67  3  4  5.878551e-03  -3.370412e-03  0.000000e+00  -9.567230e-03  1.188034e-02  -9.372205e-03  1.844792e-02
   Strain 67  3  4  9.739742e-02  -1.118629e-01  0.000000e+00  -4.107738e-01  2.232694e-01  -2.377349e-01  
   Stress 67  4  4  5.351370e-03  -3.204251e-03  0.000000e+00  -5.300381e-03  7.884852e-03  -5.737733e-03  1.184625e-02
   Strain 67  4  4  1.077778e-01  -1.036000e-01  0.000000e+00  -2.227127e-01  1.556154e-01  -1.514376e-01  
   Stress 68  1  4  5.868020e-03  -3.980746e-04  0.000000e+00  -7.161633e-03  1.055194e-02  -5.081994e-03  1.381286e-02
   Strain 68  1  4  8.167958e-02  -5.491738e-02  0.000000e+00  -3.484247e-01  2.005031e-01  -1.737409e-01  
   Stress 68  2  4  4.433732e-03  1.528914e-03  0.000000e+00  -6.285419e-03  9.432368e-03  -3.469723e-03  1.156444e-02
   Strain 68  2  4  4.959273e-02  -1.099059e-02  0.000000e+00  -2.952087e-01  1.699816e-01  -1.313795e-01  
   Stress 68  3  4  9.848856e-03  3.081653e-03  0.000000e+00  -6.611487e-03  1.389227e-02  -9.617583e-04  1.439726e-02
   Strain 68  3  4  1.155924e-01  -2.162824e-02  0.000000e+00  -2.896377e-01  2.072315e-01  -1.132674e-01  
   Stress 68  4  4  6.270424e-03  3.649044e-03  0.000000e+00  -5.655360e-03  1.076499e-02  -8.455230e-04  1.121169e-02
   Strain 68  4  4  6.237886e-02  1.375895e-02  0.000000e+00  -2.434389e-01  1.621922e-01  -8.605440e-02  
   Stress 69  1  4  1.001584e-02  6.802307e-03  0.000000e+00  -9.016407e-03  1.756753e-02  -7.493792e-04  1.795395e-02
   Strain 69  1  4  8.484328e-02  3.216386e-02  0.000000e+00  -3.947133e-01  2.576101e-01  -1.406030e-01  
   Stress 69  2  4  7.256613e-03  3.823930e-03  0.000000e+00  -6.907843e-03  1.265815e-02  -1.577602e-03  1.351617e-02
   Strain 69  2  4  7.650650e-02  3.971935e-03  0.000000e+00  -3.257121e-01  2.070847e-01  -1.266062e-01  
   Stress 69  3  4  8.140156e-03  6.741037e-03  0.000000e+00  -7.410373e-03  1.488392e-02  -2.723198e-06  1.488528e-02
   Strain 69  3  4  6.160922e-02  5.004894e-02  0.000000e+00  -3.220358e-01  2.169507e-01  -1.052925e-01  
   Stress 69  4  4  4.620968e-03  2.336491e-03  0.000000e+00  -5.614314e-03  9.208060e-03  -2.250601e-03  1.051557e-02
   Strain 69  4  4  4.922525e-02  2.177245e-03  0.000000e+00  -2.602645e-01  1.579426e-01  -1.065401e-01  
   Stress 70  1  4  1.130761e-02  3.340445e-03  0.000000e+00  -9.885263e-03  1.798176e-02  -3.333709e-03  1.985959e-02
   Strain 70  1  4  1.171319e-01  -3.006268e-02  0.000000e+00  -4.374802e-01  2.743241e-01  -1.872549e-01  
   Stress 70  2  4  8.839991e-03  8.153849e-03  0.000000e+00  -1.188368e-02  2.038555e-02  -3.391710e-03  2.227591e-02
   Strain 70  2  4  4.829316e-02  4.826850e-02  0.000000e+00  -4.771136e-01  2.868376e-01  -1.902760e-01  
   Stress 70  3  4  6.250609e-03  5.208267e-03  0.000000e+00  -8.532437e-03  1.427778e-02  -2.818902e-03  1.587604e-02
   Strain 70  3  4  4.131145e-02  3.376930e-02  0.000000e+00  -3.902885e-01  2.327211e-01  -1.576403e-01  
   Stress 70  4  4  9.507747e-03  8.169264e-03  0.000000e+00  -1.049998e-02  1.935979e-02  -1.682776e-03  2.025367e-02
   Strain 70  4  4  6.128804e-02  5.285010e-02  0.000000e+00  -4.343413e-01  2.742807e-01  -1.601425e-01  
   Stress 71  1  4  2.106355e-02  1.303295e-02  0.000000e+00  -1.566919e-02  3.322373e-02  8.727742e-04  3.279605e-02
   Strain 71  1  4  1.359253e-01  5.105317e-02  0.000000e+00  -4.897096e-01  3.419942e-01  -1.550157e-01  
   Stress 71  2  4  1.887232e-02  1.045161e-02  0.000000e+00  -1.209119e-02  2.746524e-02  1.858684e-03  2.658467e-02
   Strain 71  2  4  1.469836e-01  4.205786e-02  0.000000e+00  -4.156225e-01  3.088520e-01  -1.198105e-01  
   Stress 71  3  4  1.324166e-02  7.704590e-03  0.000000e+00  -1.097094e-02  2.178799e-02  -8.417413e-04  2.222082e-02
   Strain 71  3  4  1.122485e-01  2.268487e-02  0.000000e+00  -4.235500e-01  2.839246e-01  -1.489913e-01  
   Stress 71  4  4  1.354151e-02  6.835670e-03  0.000000e+00  -8.890993e-03  1.969079e-02  6.863884e-04  1.935673e-02
   Strain 71  4  4  1.271414e-01  1.864685e-02  0.000000e+00  -3.470408e-01  2.546965e-01  -1.089082e-01  
   Stress 72  1  4  2.910186e-02  1.608398e-02  0.000000e+00  -1.920415e-02  4.287014e-02  2.315701e-03  4.176047e-02
   Strain 72  1  4  1.687756e-01  4.358283e-02  0.000000e+00  -4.938538e-01  3.609168e-01  -1.485583e-01  
   Stress 72  2  4  2.359180e-02  1.361746e-02  0.000000e+00  -1.464825e-02  3.407858e-02  3.130677e-03  3.262609e-02
   Strain 72  2  4  1.682637e-01  4.765613e-02  0.000000e+00  -4.298491e-01  3.311843e-01  -1.152644e-01  
   Stress 72  3  4  1.431422e-02  6.071978e-03  0.000000e+00  -1.208401e-02  2.296051e-02  -2.574319e-03  2.434995e-02
   Strain 72  3  4  1.057235e-01  1.077553e-02  0.000000e+00  -4.582484e-01  2.922403e-01  -1.757412e-01  
   Stress 72  4  4  1.425161e-02  3.301717e-03  0.000000e+00  -1.030774e-02  2.044819e-02  -2.894859e-03  2.203868e-02
   Strain 72  4  4  1.345809e-01  -3.214374e-02  0.000000e+00  -4.009068e-01  2.683150e-01  -1.658778e-01  
   Stress 73  1  4  4.028637e-02  2.440524e-02  0.000000e+00  -2.730834e-02  6.078518e-02  3.906425e-03  5.892915e-02
   Strain 73  1  4  1.758274e-01  5.464872e-02  0.000000e+00  -5.174519e-01  3.809638e-01  -1.504877e-01  
   Stress 73  2  4  2.056136e-02  1.478964e-02  0.000000e+00  -1.224188e-02  3.025293e-02  5.098063e-03  2.805350e-02
   Strain 73  2  4  1.568266e-01  7.809338e-02  0.000000e+00  -4.014409e-01  3.220044e-01  -8.708443e-02  
   Stress 73  3  4  2.225365e-02  1.233643e-02  0.000000e+00  -1.815961e-02  3.611947e-02  -1.529389e-03  3.690794e-02
   Strain 73  3  4  1.234693e-01  3.744033e-02  0.000000e+00  -5.309066e-01  3.493706e-01  -1.884609e-01  
   Stress 73  4  4  1.355896e-02  8.768914e-03  0.000000e+00  -1.042283e-02  2.185840e-02  4.694777e-04  2.162748e-02
   Strain 73  4  4  1.031973e-01  4.820864e-02  0.000000e+00  -4.108835e-01  2.829764e-01  -1.315704e-01  
   Stress 74  1  4  4.230391e-02  3.456540e-02  0.000000e+00  -3.010999e-02  6.879223e-02  8.077078e-03  6.513041e-02
   Strain 74  1  4  1.473702e-01  1.150446e-01  0.000000e+00  -5.246257e-01  3.940177e-01  -1.316029e-01  
   Stress 74  2  4  2.400691e-02  1.664280e-02  0.000000e+00  -1.337596e-02  3.419835e-02  6.451361e-03  3.147255e-02
   Strain 74  2  4  1.694572e-01  8.558986e-02  0.000000e+00  -4.126486e-01  3.380661e-01  -8.301900e-02  
   Stress 74  3  4  2.505617e-02  1.962346e-02  0.000000e+00  -2.112522e-02  4.363896e-02  1.040669e-03  4.312805e-02
   Strain 74  3  4  1.078533e-01  8.983415e-02  0.000000e+00  -5.513883e-01  3.746850e-01  -1.769976e-01  
   Stress 74  4  4  1.789591e-02  1.329911e-02  0.000000e+00  -1.220948e-02  2.802144e-02  3.173584e-03  2.657714e-02
   Strain 74  4  4  1.244164e-01  8.157840e-02  0.000000e+00  -4.394773e-01  3.237775e-01  -1.177827e-01  
   Stress 75  1  4  2.359540e-02  1.573793e-02  0.000000e+00  -1.043394e-02  3.081575e-02  8.517576e-03  2.756237e-02
   Strain 75  1  4  1.917275e-01  8.371358e-02  0.000000e+00  -3.354076e-01  3.139060e-01  -3.846489e-02  
   Stress 75  2  4  2.019099e-02  1.369496e-02  0.000000e+00  -6.184588e-03  2.392858e-02  9.957365e-03  2.081971e-02
   Strain 75  2  4  1.874130e-01  8.777069e-02  0.000000e+00  -2.295581e-01  2.627172e-01  1.246641e-02  
   Stress 75  3  4  2.806996e-02  2.041929e-02  0.000000e+00  -1.635004e-02  4.103620e-02  7.453047e-03  3.786388e-02
   Strain 75  3  4  1.644404e-01  1.029388e-01  0.000000e+00  -4.303540e-01  3.510528e-01  -8.367357e-02  
   Stress 75  4  4  2.015660e-02  1.372019e-02  0.000000e+00  -8.995250e-03  2.649200e-02  7.384793e-03  2.367960e-02
   Strain 75  4  4  1.671716e-01  8.746464e-02  0.000000e+00  -3.210835e-01  2.927326e-01  -3.809638e-02  
   Stress 76  1  4  1.776824e-02  1.659285e-02  0.000000e+00  -6.843439e-03  2.404917e-02  1.031192e-02  2.089749e-02
   Strain 76  1  4  1.460256e-01  1.335632e-01  0.000000e+00  -2.437944e-01  2.618508e-01  1.773805e-02  
   Stress 76  2  4  1.447326e-02  1.324407e-02  0.000000e+00  -3.803884e-03  1.771188e-02  1.000545e-02  1.538195e-02
   Strain 76  2  4  1.356042e-01  1.075269e-01  0.000000e+00  -1.521547e-01  1.989274e-01  4.420375e-02  
   Stress 76  3  4  1.864154e-02  1.757564e-02  0.000000e+00  -8.077021e-03  2.620318e-02  1.001401e-02  2.290170e-02
   Strain 76  3  4  1.427241e-01  1.408336e-01  0.000000e+00  -2.747584e-01  2.791613e-01  4.396375e-03  
   Stress 76  4  4  1.564434e-02  1.310319e-02  0.000000e+00  -4.976286e-03  1.950970e-02  9.237832e-03  1.690380e-02
   Strain 76  4  4  1.470487e-01  9.912767e-02  0.000000e+00  -1.901244e-01  2.211235e-01  2.505286e-02  
   Stress 77  1  4  1.343795e-02  2.287754e-02  0.000000e+00  -6.187240e-03  2.593967e-02  1.037582e-02  2.261369e-02
   Strain 77  1  4  6.773189e-02  2.190623e-01  0.000000e+00  -2.155933e-01  2.750988e-01  1.169540e-02  
   Stress 77  2  4  7.327983e-03  1.776241e-02  0.000000e+00  -4.080156e-03  1.916841e-02  5.921979e-03  1.699949e-02
   Strain 77  2  4  4.231307e-03  2.035189e-01  0.000000e+00  -1.746048e-01  2.363538e-01  -2.860355e-02  
   Stress 77  3  4  1.753767e-02  2.536873e-02  0.000000e+00  -5.803357e-03  2.845394e-02  1.445246e-02  2.464286e-02
   Strain 77  3  4  1.081618e-01  2.223093e-01  0.000000e+00  -1.817541e-01  2.725484e-01  5.792271e-02  
   Stress 77  4  4  1.032540e-02  1.758071e-02  0.000000e+00  -3.443089e-03  1.895453e-02  8.951579e-03  1.642352e-02
   Strain 77  4  4  5.345312e-02  1.869932e-01  0.000000e+00  -1.442167e-01  2.184975e-01  2.194878e-02  
   Stress 78  1  4  8.379271e-03  1.526890e-02  0.000000e+00  -3.806629e-03  1.695801e-02  6.690162e-03  1.479461e-02
   Strain 78  1  4  3.467409e-02  1.675458e-01  0.000000e+00  -1.619560e-01  2.058532e-01  -3.633368e-03  
   Stress 78  2  4  1.206654e-02  1.527745e-02  0.000000e+00  -3.525731e-03  1.754605e-02  9.797947e-03  1.522985e-02
   Strain 78  2  4  8.974341e-02  1.496854e-01  0.000000e+00  -1.357133e-01  1.938952e-01  4.553362e-02  
   Stress 78  3  4  1.128997e-02  2.366159e-02  0.000000e+00  -5.402358e-03  2.568856e-02  9.263001e-03  2.253335e-02
   Strain 78  3  4  2.831745e-02  2.457919e-01  0.000000e+00  -1.993757e-01  2.845723e-01  -1.046295e-02  
   Stress 78  4  4  1.731003e-02  2.267573e-02  0.000000e+00  -5.046795e-03  2.570846e-02  1.427731e-02  2.230961e-02
   Strain 78  4  4  1.147308e-01  2.072227e-01  0.000000e+00  -1.714257e-01  2.583696e-01  6.358383e-02  
   Stress 79  1  4  1.469161e-02  1.456997e-02  0.000000e+00  -4.811208e-03  1.944238e-02  9.819197e-03  1.683788e-02
   Strain 79  1  4  1.295535e-01  1.217345e-01  0.000000e+00  -1.829261e-01  2.171906e-01  3.409741e-02  
   Stress 79  2  4  1.754209e-02  1.421224e-02  0.000000e+00  -3.148560e-03  1.943883e-02  1.231551e-02  1.703352e-02
   Strain 79  2  4  1.747654e-01  1.016392e-01  0.000000e+00  -1.123825e-01  2.052420e-01  7.116263e-02  
   Stress 79  3  4  1.793259e-02  1.952437e-02  0.000000e+00  -8.064795e-03  2.683245e-02  1.062451e-02  2.340468e-02
   Strain 79  3  4  1.337756e-01  1.568299e-01  0.000000e+00  -2.625418e-01  2.770788e-01  1.352674e-02  
   Stress 79  4  4  2.031470e-02  1.923137e-02  0.000000e+00  -6.018336e-03  2.581570e-02  1.373037e-02  2.237217e-02
   Strain 79  4  4  1.737504e-01  1.434183e-01  0.000000e+00  -1.894413e-01  2.545115e-01  6.265727e-02  
   Stress 80  1  4  1.342039e-02  1.348025e-02  0.000000e+00  -3.356973e-03  1.680742e-02  1.009321e-02  1.465338e-02
   Strain 80  1  4  1.193653e-01  1.174065e-01  0.000000e+00  -1.326239e-01  1.847051e-01  5.206675e-02  
   Stress 80  2  4  1.271899e-02  1.232548e-02  0.000000e+00  -3.515439e-03  1.604318e-02  9.001294e-03  1.392830e-02
   Strain 80  2  4  1.162007e-01  1.042767e-01  0.000000e+00  -1.363408e-01  1.786693e-01  4.180808e-02  
   Stress 80  3  4  1.737104e-02  1.616039e-02  0.000000e+00  -5.820414e-03  2.261752e-02  1.091391e-02  1.959133e-02
   Strain 80  3  4  1.562372e-01  1.227710e-01  0.000000e+00  -1.975932e-01  2.397077e-01  3.930048e-02  
   Stress 80  4  4  1.567500e-02  1.647243e-02  0.000000e+00  -5.919313e-03  2.200644e-02  1.014099e-02  1.907763e-02
   Strain 80  4  4  1.341890e-01  1.339997e-01  0.000000e+00  -2.002639e-01  2.342264e-01  3.396236e-02  
   Stress 81  1  4  1.484073e-02  1.526523e-02  0.000000e+00  -7.038421e-03  2.209460e-02  8.011357e-03  1.937383e-02
   Strain 81  1  4  1.178705e-01  1.276381e-01  0.000000e+00  -2.526364e-01  2.491668e-01  -3.658290e-03  
   Stress 81  2  4  1.624911e-02  1.459191e-02  0.000000e+00  -5.568835e-03  2.105065e-02  9.790367e-03  1.824521e-02
   Strain 81  2  4  1.429915e-01  1.171577e-01  0.000000e+00  -1.968737e-01  2.293553e-01  3.079391e-02  
   Stress 81  3  4  1.347678e-02  1.555439e-02  0.000000e+00  -8.427865e-03  2.300723e-02  6.023940e-03  2.066461e-02
   Strain 81  3  4  9.570040e-02  1.304266e-01  0.000000e+00  -3.014353e-01  2.647780e-01  -3.865096e-02  
   Stress 81  4  4  1.574925e-02  1.544778e-02  0.000000e+00  -6.816591e-03  2.241677e-02  8.780258e-03  1.956475e-02
   Strain 81  4  4  1.301864e-01  1.252037e-01  0.000000e+00  -2.382374e-01  2.468398e-01  8.550313e-03  
   Stress 82  1  4  1.753819e-02  2.140586e-02  0.000000e+00  -1.168290e-02  3.131389e-02  7.630155e-03  2.828161e-02
   Strain 82  1  4  1.049516e-01  1.606831e-01  0.000000e+00  -3.440868e-01  3.071028e-01  -4.146815e-02  
   Stress 82  2  4  1.633973e-02  2.013130e-02  0.000000e+00  -8.952270e-03  2.738632e-02  9.084715e-03  2.416082e-02
   Strain 82  2  4  1.093569e-01  1.663106e-01  0.000000e+00  -2.758963e-01  2.786905e-01  -3.023025e-03  
   Stress 82  3  4  1.421684e-02  1.839301e-02  0.000000e+00  -1.024816e-02  2.676364e-02  5.846202e-03  2.437222e-02
   Strain 82  3  4  8.205079e-02  1.545743e-01  0.000000e+00  -3.492145e-01  2.966454e-01  -6.002030e-02  
   Stress 82  4  4  1.427310e-02  1.620640e-02  0.000000e+00  -7.970762e-03  2.326892e-02  7.210588e-03  2.063134e-02
   Strain 82  4  4  1.031432e-01  1.382129e-01  0.000000e+00  -2.840275e-01  2.637703e-01  -2.241413e-02  
   Stress 83  1  4  1.433613e-02  2.080078e-02  0.000000e+00  -9.261806e-03  2.737809e-02  7.758815e-03  2.444049e-02
   Strain 83  1  4  7.921184e-02  1.814859e-01  0.000000e+00  -2.896884e-01  2.839550e-01  -2.325725e-02  
   Stress 83  2  4  1.100318e-02  1.865790e-02  0.000000e+00  -6.210505e-03  2.212568e-02  7.535397e-03  1.948338e-02
   Strain 83  2  4  5.424716e-02  1.863841e-01  0.000000e+00  -2.047182e-01  2.421451e-01  -1.513880e-03  
   Stress 83  3  4  1.611501e-02  2.239968e-02  0.000000e+00  -8.542109e-03  2.835910e-02  1.015559e-02  2.488717e-02
   Strain 83  3  4  9.570014e-02  1.934517e-01  0.000000e+00  -2.704959e-01  2.883843e-01  7.675582e-04  
   Stress 83  4  4  1.385570e-02  2.070286e-02  0.000000e+00  -5.440394e-03  2.370725e-02  1.085131e-02  2.055553e-02
   Strain 83  4  4  8.494373e-02  1.982872e-01  0.000000e+00  -1.814944e-01  2.486049e-01  3.462601e-02  
   Stress 84  1  4  1.307270e-02  2.223328e-02  0.000000e+00  -7.938158e-03  2.681778e-02  8.488199e-03  2.374044e-02
   Strain 84  1  4  5.938580e-02  2.082525e-01  0.000000e+00  -2.465574e-01  2.778260e-01  -1.018766e-02  
   Stress 84  2  4  1.427557e-02  2.367214e-02  0.000000e+00  -4.115336e-03  2.521965e-02  1.272806e-02  2.184117e-02
   Strain 84  2  4  7.928358e-02  2.275846e-01  0.000000e+00  -1.154985e-01  2.474196e-01  5.944858e-02  
   Stress 84  3  4  1.518452e-02  2.102499e-02  0.000000e+00  -8.069674e-03  2.668656e-02  9.522949e-03  2.342487e-02
   Strain 84  3  4  8.927216e-02  1.894752e-01  0.000000e+00  -2.525852e-01  2.752412e-01  3.506168e-03  
   Stress 84  4  4  1.527757e-02  2.293854e-02  0.000000e+00  -4.108967e-03  2.472555e-02  1.349056e-02  2.144263e-02
   Strain 84  4  4  9.272185e-02  2.191708e-01  0.000000e+00  -1.215555e-01  2.436462e-01  6.824645e-02  
   Stress 85  1  4  1.481681e-02  2.187103e-02  0.000000e+00  -3.975801e-03  2.365876e-02  1.302908e-02  2.052418e-02
   Strain 85  1  4  9.103318e-02  2.124202e-01  0.000000e+00  -1.138958e-01  2.349539e-01  6.849951e-02  
   Stress 85  2  4  1.809036e-02  2.333099e-02  0.000000e+00  -2.291635e-03  2.419171e-02  1.722964e-02  2.157046e-02
   Strain 85  2  4  1.268633e-01  2.120586e-01  0.000000e+00  -5.772239e-02  2.209151e-01  1.180068e-01  
   Stress 85  3  4  1.412051e-02  2.170906e-02  0.000000e+00  -3.937228e-03  2.338272e-02  1.244685e-02  2.026412e-02
   Strain 85  3  4  8.050914e-02  2.165879e-01  0.000000e+00  -1.215312e-01  2.397725e-01  5.732455e-02  
   Stress 85  4  4  1.788598e-02  2.358206e-02  0.000000e+00  -2.252631e-03  2.436523e-02  1.710282e-02  2.166695e-02
   Strain 85  4  4  1.208372e-01  2.175536e-01  0.000000e+00  -6.546528e-02  2.275901e-01  1.108007e-01  
   Stress 86  1  4  1.665027e-02  2.105719e-02  0.000000e+00  -5.028292e-03  2.434363e-02  1.336383e-02  2.111587e-02
   Strain 86  1  4  1.168608e-01  1.919772e-01  0.000000e+00  -1.418731e-01  2.346849e-01  7.415310e-02  
   Stress 86  2  4  1.273261e-02  2.203027e-02  0.000000e+00  -4.299744e-03  2.371385e-02  1.104903e-02  2.055268e-02
   Strain 86  2  4  6.398502e-02  2.205305e-01  0.000000e+00  -1.250572e-01  2.424398e-01  4.207568e-02  
   Stress 86  3  4  1.763653e-02  2.188237e-02  0.000000e+00  -5.451249e-03  2.560949e-02  1.390941e-02  2.220596e-02
   Strain 86  3  4  1.223323e-01  1.953389e-01  0.000000e+00  -1.561552e-01  2.450249e-01  7.264622e-02  
   Stress 86  4  4  1.410764e-02  2.170934e-02  0.000000e+00  -4.624739e-03  2.389470e-02  1.192228e-02  2.069343e-02
   Strain 86  4  4  8.256026e-02  2.109246e-01  0.000000e+00  -1.418883e-01  2.424107e-01  5.107414e-02  
   Stress 87  1  4  1.280194e-02  2.214719e-02  0.000000e+00  -6.283985e-03  2.530540e-02  9.643736e-03  2.212072e-02
   Strain 87  1  4  5.888390e-02  2.161477e-01  0.000000e+00  -1.966542e-01  2.634174e-01  1.161426e-02  
   Stress 87  2  4  1.600108e-02  2.223089e-02  0.000000e+00  -3.838719e-03  2.405951e-02  1.417246e-02  2.094603e-02
   Strain 87  2  4  1.069845e-01  2.076941e-01  0.000000e+00  -1.156020e-01  2.339980e-01  8.068053e-02  
   Stress 87  3  4  1.405180e-02  2.169980e-02  0.000000e+00  -7.283520e-03  2.610214e-02  9.649462e-03  2.285962e-02
   Strain 87  3  4  7.403366e-02  2.035715e-01  0.000000e+00  -2.297916e-01  2.706967e-01  6.908456e-03  
   Stress 87  4  4  1.605507e-02  2.359471e-02  0.000000e+00  -5.034559e-03  2.611444e-02  1.353535e-02  2.262082e-02
   Strain 87  4  4  9.705820e-02  2.183822e-01  0.000000e+00  -1.535443e-01  2.555662e-01  5.987419e-02  
   Stress 88  1  4  1.952655e-02  2.392436e-02  0.000000e+00  -6.335726e-03  2.843192e-02  1.501900e-02  2.463586e-02
   Strain 88  1  4  1.333587e-01  1.995973e-01  0.000000e+00  -1.870624e-01  2.656998e-01  6.725618e-02  
   Stress 88  2  4  1.667728e-02  2.277733e-02  0.000000e+00  -4.500584e-03  2.516402e-02  1.429059e-02  2.185955e-02
   Strain 88  2  4  1.110184e-01  2.084158e-01  0.000000e+00  -1.490847e-01  2.487571e-01  7.067707e-02  
   Stress 88  3  4  2.553972e-02  3.161100e-02  0.000000e+00  -8.916702e-03  3.799463e-02  1.915609e-02  3.290470e-02
   Strain 88  3  4  1.422655e-01  2.243471e-01  0.000000e+00  -2.188241e-01  3.001624e-01  6.645022e-02  
   Stress 88  4  4  2.101450e-02  3.011889e-02  0.000000e+00  -6.536119e-03  3.353183e-02  1.760157e-02  2.905144e-02
   Strain 88  4  4  1.149824e-01  2.415012e-01  0.000000e+00  -1.843745e-01  2.900463e-01  6.643734e-02  
   Stress 89  1  4  1.556717e-02  2.032997e-02  0.000000e+00  -6.265806e-03  2.465166e-02  1.124548e-02  2.137628e-02
   Strain 89  1  4  1.006905e-01  1.888429e-01  0.000000e+00  -2.237379e-01  2.650055e-01  2.452789e-02  
   Stress 89  2  4  1.652813e-02  1.979644e-02  0.000000e+00  -5.054658e-03  2.347453e-02  1.285003e-02  2.035998e-02
   Strain 89  2  4  1.189671e-01  1.817519e-01  0.000000e+00  -1.857010e-01  2.483733e-01  5.234575e-02  
   Stress 89  3  4  1.910443e-02  2.489571e-02  0.000000e+00  -6.905645e-03  2.948824e-02  1.451191e-02  2.553862e-02
   Strain 89  3  4  1.139385e-01  2.167372e-01  0.000000e+00  -2.185805e-01  2.861114e-01  4.456432e-02  
   Stress 89  4  4  2.243052e-02  2.669290e-02  0.000000e+00  -5.884614e-03  3.082035e-02  1.830306e-02  2.684752e-02
   Strain 89  4  4  1.432196e-01  2.158035e-01  0.000000e+00  -1.798032e-01  2.764620e-01  8.256104e-02  
   Stress 90  1  4  1.660143e-02  1.909866e-02  0.000000e+00  -6.495032e-03  2.446401e-02  1.123608e-02  2.120985e-02
   Strain 90  1  4  1.137941e-01  1.750772e-01  0.000000e+00  -2.350866e-01  2.659072e-01  2.296411e-02  
   Stress 90  2  4  1.364843e-02  1.885386e-02  0.000000e+00  -5.127543e-03  2.200143e-02  1.050085e-02  1.906035e-02
   Strain 90  2  4  8.155754e-02  1.898642e-01  0.000000e+00  -2.017676e-01  2.502103e-01  2.121141e-02  
   Stress 90  3  4  2.235305e-02  2.564077e-02  0.000000e+00  -8.862384e-03  3.301046e-02  1.498336e-02  2.862838e-02
   Strain 90  3  4  1.353101e-01  2.022512e-01  0.000000e+00  -2.632999e-01  3.046187e-01  3.294255e-02  
   Stress 90  4  4  1.800838e-02  2.518106e-02  0.000000e+00  -6.945808e-03  2.941176e-02  1.377768e-02  2.548824e-02
   Strain 90  4  4  9.908068e-02  2.252603e-01  0.000000e+00  -2.343418e-01  2.952470e-01  2.909402e-02  
   Stress 91  1  4  1.441729e-02  2.405522e-02  0.000000e+00  -7.499021e-03  2.815017e-02  1.032235e-02  2.466591e-02
   Strain 91  1  4  6.178309e-02  2.280026e-01  0.000000e+00  -2.652758e-01  3.014178e-01  -1.163207e-02  
   Stress 91  2  4  1.320546e-02  2.290408e-02  0.000000e+00  -4.063147e-03  2.438129e-02  1.172824e-02  2.111988e-02
   Strain 91  2  4  5.954698e-02  2.340816e-01  0.000000e+00  -1.662548e-01  2.673371e-01  2.629147e-02  
   Stress 91  3  4  1.904004e-02  3.436312e-02  0.000000e+00  -1.028676e-02  3.952798e-02  1.387518e-02  3.473506e-02
   Strain 91  3  4  5.905506e-02  2.690340e-01  0.000000e+00  -2.824230e-01  3.400090e-01  -1.191989e-02  
   Stress 91  4  4  1.587601e-02  2.824319e-02  0.000000e+00  -5.202969e-03  3.014091e-02  1.397829e-02  2.612564e-02
   Strain 91  4  4  6.418123e-02  2.626822e-01  0.000000e+00  -1.849542e-01  2.990881e-01  2.777528e-02  
   Stress 92  1  4  1.483241e-02  2.962290e-02  0.000000e+00  -4.384300e-03  3.082485e-02  1.363046e-02  2.675452e-02
   Strain 92  1  4  4.825816e-02  2.762276e-01  0.000000e+00  -1.681185e-01  3.038708e-01  2.061494e-02  
   Stress 92  2  4  1.333725e-02  2.693039e-02  0.000000e+00  -1.399203e-03  2.707292e-02  1.319472e-02  2.344833e-02
   Strain 92  2  4  4.479411e-02  2.701724e-01  0.000000e+00  -8.988158e-02  2.788031e-01  3.616335e-02  
   Stress 92  3  4  1.880057e-02  3.619993e-02  0.000000e+00  -7.194105e-03  3.878916e-02  1.621134e-02  3.374289e-02
   Strain 92  3  4  5.570984e-02  2.905272e-01  0.000000e+00  -2.165307e-01  3.328251e-01  1.341199e-02  
   Stress 92  4  4  1.528685e-02  3.246222e-02  0.000000e+00  -3.353916e-03  3.309393e-02  1.465515e-02  2.872255e-02
   Strain 92  4  4  3.936609e-02  2.952154e-01  0.000000e+00  -1.412303e-01  3.134113e-01  2.117018e-02  
   Stress 93  1  4  1.290565e-02  3.436461e-02  0.000000e+00  -2.495705e-03  3.465104e-02  1.261922e-02  3.037548e-02
   Strain 93  1  4  4.544404e-03  3.131863e-01  0.000000e+00  -1.177242e-01  3.240311e-01  -6.300332e-03  
   Stress 93  2  4  1.321232e-02  3.592186e-02  0.000000e+00  -5.895722e-04  3.593716e-02  1.319702e-02  3.148615e-02
   Strain 93  2  4  2.730194e-03  3.201239e-01  0.000000e+00  -5.533074e-02  3.225173e-01  3.368128e-04  
   Stress 93  3  4  1.225096e-02  2.878268e-02  0.000000e+00  -4.134087e-03  2.975885e-02  1.127479e-02  2.602279e-02
   Strain 93  3  4  1.647466e-02  2.853405e-01  0.000000e+00  -1.717131e-01  3.104180e-01  -8.602787e-03  
   Stress 93  4  4  1.181613e-02  2.875822e-02  0.000000e+00  -2.439051e-03  2.910236e-02  1.147198e-02  2.539079e-02
   Strain 93  4  4  1.254159e-02  2.899655e-01  0.000000e+00  -1.118995e-01  3.008242e-01  1.682899e-03  
   Stress 94  1  4  8.055240e-03  3.078506e-02  0.000000e+00  -2.647734e-03  3.108941e-02  7.750888e-03  2.802958e-02
   Strain 94  1  4  -4.834876e-02  3.140442e-01  0.000000e+00  -1.159629e-01  3.230949e-01  -5.739953e-02  
   Stress 94  2  4  7.456406e-03  3.045762e-02  0.000000e+00  -3.119379e-04  3.046185e-02  7.452176e-03  2.750367e-02
   Strain 94  2  4  -5.563594e-02  3.172168e-01  0.000000e+00  -3.905678e-02  3.182368e-01  -5.665596e-02  
   Stress 94  3  4  8.374456e-03  2.932080e-02  0.000000e+00  -4.145274e-03  3.011132e-02  7.583942e-03  2.712647e-02
   Strain 94  3  4  -4.152264e-02  3.041826e-01  0.000000e+00  -1.584925e-01  3.214825e-01  -5.882258e-02  
   Stress 94  4  4  7.889369e-03  2.892679e-02  0.000000e+00  -1.916016e-03  2.909987e-02  7.716288e-03  2.611131e-02
   Strain 94  4  4  -4.468332e-02  3.071976e-01  0.000000e+00  -8.408602e-02  3.121512e-01  -4.963692e-02  
   Stress 95  1  4  6.108817e-03  3.456917e-02  0.000000e+00  -2.751753e-03  3.483279e-02  5.845199e-03  3.230921e-02
   Strain 95  1  4  -9.053831e-02  3.371166e-01  0.000000e+00  -1.035774e-01  3.432988e-01  -9.672051e-02  
   Stress 95  2  4  7.428867e-03  3.501352e-02  0.000000e+00  -1.007836e-03  3.505030e-02  7.392094e-03  3.200111e-02
   Strain 95  2  4  -7.045785e-02  3.349721e-01  0.000000e+00  -5.296879e-02  3.366949e-01  -7.218060e-02  
   Stress 95  3  4  5.789038e-03  3.737957e-02  0.000000e+00  -4.613787e-03  3.803962e-02  5.128987e-03  3.575213e-02
   Strain 95  3  4  -1.038373e-01  3.436989e-01  0.000000e+00  -1.427520e-01  3.548067e-01  -1.149451e-01  
   Stress 95  4  4  7.590813e-03  3.427853e-02  0.000000e+00  -2.578682e-03  3.452541e-02  7.343933e-03  3.150215e-02
   Strain 95  4  4  -6.617189e-02  3.298008e-01  0.000000e+00  -9.247847e-02  3.351287e-01  -7.149974e-02  
   Stress 96  1  4  7.264060e-03  3.383069e-02  0.000000e+00  -2.854439e-03  3.413393e-02  6.960828e-03  3.124064e-02
   Strain 96  1  4  -7.099301e-02  3.301013e-01  0.000000e+00  -9.151293e-02  3.352549e-01  -7.614665e-02  
   Stress 96  2  4  4.205505e-03  3.349036e-02  0.000000e+00  -2.469043e-03  3.369707e-02  3.998796e-03  3.188628e-02
   Strain 96  2  4  -1.133733e-01  3.368471e-01  0.000000e+00  -8.792854e-02  3.411001e-01  -1.176263e-01  
   Stress 96  3  4  7.157237e-03  4.036522e-02  0.000000e+00  -4.134301e-03  4.087219e-02  6.650268e-03  3.798620e-02
   Strain 96  3  4  -9.295719e-02  3.501753e-01  0.000000e+00  -1.123790e-01  3.571892e-01  -9.997104e-02  
   Stress 96  4  4  4.192388e-03  3.640370e-02  0.000000e+00  -3.403797e-03  3.675945e-02  3.836635e-03  3.499921e-02
   Strain 96  4  4  -1.221653e-01  3.460400e-01  0.000000e+00  -1.094152e-01  3.523474e-01  -1.284727e-01  
   Stress 97  1  4  5.126452e-03  3.412414e-02  0.000000e+00  -5.289342e-03  3.505882e-02  4.191773e-03  3.316222e-02
   Strain 97  1  4  -1.058464e-01  3.325261e-01  0.000000e+00  -1.559882e-01  3.459892e-01  -1.193094e-01  
   Stress 97  2  4  7.840119e-03  3.904941e-02  0.000000e+00  -5.743423e-03  4.007281e-02  6.816720e-03  3.713667e-02
   Strain 97  2  4  -8.214251e-02  3.407418e-01  0.000000e+00  -1.543495e-01  3.543857e-01  -9.578640e-02  
   Stress 97  3  4  5.020074e-03  4.111063e-02  0.000000e+00  -6.522782e-03  4.225333e-02  3.877367e-03  4.045425e-02
   Strain 97  3  4  -1.241091e-01  3.505582e-01  0.000000e+00  -1.729347e-01  3.658188e-01  -1.393697e-01  
   Stress 97  4  4  8.167019e-03  4.711481e-02  0.000000e+00  -7.238304e-03  4.841652e-02  6.865312e-03  4.537508e-02
   Strain 97  4  4  -9.914686e-02  3.566120e-01  0.000000e+00  -1.723162e-01  3.723558e-01  -1.148906e-01  
   Stress 98  1  4  5.701574e-03  3.209990e-02  0.000000e+00  -5.422232e-03  3.317023e-02  4.631242e-03  3.111420e-02
   Strain 98  1  4  -9.107684e-02  3.215498e-01  0.000000e+00  -1.688766e-01  3.381603e-01  -1.076873e-01  
   Stress 98  2  4  7.689544e-03  3.547477e-02  0.000000e+00  -5.449490e-03  3.650535e-02  6.658966e-03  3.367335e-02
   Strain 98  2  4  -7.169142e-02  3.282945e-01  0.000000e+00  -1.558852e-01  3.429460e-01  -8.634289e-02  
   Stress 98  3  4  7.892070e-03  5.080395e-02  0.000000e+00  -9.179865e-03  5.268526e-02  6.010759e-03  4.995185e-02
   Strain 98  3  4  -1.115387e-01  3.598333e-01  0.000000e+00  -2.007307e-01  3.803134e-01  -1.320189e-01  
   Stress 98  4  4  1.219584e-02  6.239254e-02  0.000000e+00  -1.038978e-02  6.445804e-02  1.013034e-02  6.003733e-02
   Strain 98  4  4  -8.873422e-02  3.675001e-01  0.000000e+00  -1.882259e-01  3.861514e-01  -1.073855e-01  
   Stress 99  1  4  5.072913e-03  3.805203e-02  0.000000e+00  -7.150479e-03  3.953564e-02  3.589300e-03  3.786878e-02
   Strain 99  1  4  -1.160029e-01  3.383804e-01  0.000000e+00  -2.070564e-01  3.608568e-01  -1.384793e-01  
   Stress 99  2  4  8.705875e-03  4.411709e-02  0.000000e+00  -6.463436e-03  4.525994e-02  7.563020e-03  4.199238e-02
   Strain 99  2  4  -8.219691e-02  3.477131e-01  0.000000e+00  -1.727441e-01  3.644168e-01  -9.890068e-02  
   Stress 99  3  4  4.747724e-03  3.720945e-02  0.000000e+00  -8.067196e-03  3.910373e-02  2.853451e-03  3.775796e-02
   Strain 99  3  4  -1.217329e-01  3.353466e-01  0.000000e+00  -2.324471e-01  3.632017e-01  -1.495880e-01  
   Stress 99  4  4  8.143761e-03  4.433233e-02  0.000000e+00  -7.566195e-03  4.585055e-02  6.625539e-03  4.292303e-02
   Strain 99  4  4  -9.307919e-02  3.487958e-01  0.000000e+00  -1.981197e-01  3.699869e-01  -1.142702e-01  
   Stress 100  1  4  8.941810e-03  4.163205e-02  0.000000e+00  -5.697440e-03  4.259657e-02  7.977285e-03  3.922117e-02
   Strain 100  1  4  -7.294858e-02  3.435259e-01  0.000000e+00  -1.632069e-01  3.589444e-01  -8.836703e-02  
   Stress 100  2  4  1.516743e-02  5.336598e-02  0.000000e+00  -3.320568e-03  5.365248e-02  1.488093e-02  4.797533e-02
   Strain 100  2  4  -3.115705e-02  3.550563e-01  0.000000e+00  -8.306657e-02  3.594723e-01  -3.557304e-02  
   Stress 100  3  4  4.833583e-03  2.786561e-02  0.000000e+00  -5.027405e-03  2.891516e-02  3.784034e-03  2.722112e-02
   Strain 100  3  4  -9.038497e-02  3.042796e-01  0.000000e+00  -1.865324e-01  3.252101e-01  -1.113154e-01  
   Stress 100  4  4  8.216857e-03  3.082546e-02  0.000000e+00  -2.863109e-03  3.118240e-02  7.859914e-03  2.808966e-02
   Strain 100  4  4  -4.514880e-02  3.117661e-01  0.000000e+00  -1.059411e-01  3.194616e-01  -5.284436e-02  
   Stress 101  1  4  1.046914e-02  3.923356e-02  0.000000e+00  -2.732073e-03  3.949076e-02  1.021195e-02  3.550389e-02
   Strain 101  1  4  -4.136885e-02  3.351729e-01  0.000000e+00  -8.953737e-02  3.404225e-01  -4.661841e-02  
   Stress 101  2  4  8.904759e-03  3.553850e-02  0.000000e+00  -9.627648e-04  3.557326e-02  8.870002e-03  3.207178e-02
   Strain 101  2  4  -5.062250e-02  3.307950e-01  0.000000e+00  -5.397462e-02  3.326951e-01  -5.252253e-02  
   Stress 101  3  4  8.157227e-03  3.418965e-02  0.000000e+00  -2.422652e-03  3.441319e-02  7.933687e-03  3.121198e-02
   Strain 101  3  4  -5.630275e-02  3.261331e-01  0.000000e+00  -9.037886e-02  3.314003e-01  -6.156989e-02  
   Stress 101  4  4  6.710201e-03  3.321452e-02  0.000000e+00  -9.279702e-04  3.324697e-02  6.677750e-03  3.046208e-02
   Strain 101  4  4  -7.499384e-02  3.296084e-01  0.000000e+00  -5.574203e-02  3.315193e-01  -7.690471e-02  
   Stress 102  1  4  7.136697e-03  3.631211e-02  0.000000e+00  -1.502859e-05  3.631212e-02  7.136689e-03  3.332198e-02
   Strain 102  1  4  -7.762182e-02  3.387507e-01  0.000000e+00  -3.252010e-02  3.393847e-01  -7.825583e-02  
   Stress 102  2  4  7.603405e-03  3.815382e-02  0.000000e+00  1.542505e-03  3.823150e-02  7.525720e-03  3.507940e-02
   Strain 102  2  4  -7.645158e-02  3.421099e-01  0.000000e+00  1.086617e-02  3.421804e-01  -7.652209e-02  
   Stress 102  3  4  6.401862e-03  3.274962e-02  0.000000e+00  5.390236e-05  3.274973e-02  6.401752e-03  3.006446e-02
   Strain 102  3  4  -7.698873e-02  3.277276e-01  0.000000e+00  -3.197680e-02  3.283582e-01  -7.761937e-02  
   Stress 102  4  4  6.743874e-03  3.728582e-02  0.000000e+00  1.596955e-03  3.736909e-02  6.660601e-03  3.452408e-02
   Strain 102  4  4  -8.562710e-02  3.415604e-01  0.000000e+00  1.127063e-02  3.416347e-01  -8.570143e-02  
   Stress 103  1  4  6.999864e-03  3.377097e-02  0.000000e+00  1.597948e-03  3.386601e-02  6.904821e-03  3.099588e-02
   Strain 103  1  4  -6.981480e-02  3.271531e-01  0.000000e+00  1.530739e-02  3.273006e-01  -6.996232e-02  
   Stress 103  2  4  7.110020e-03  3.818621e-02  0.000000e+00  3.143420e-03  3.850099e-02  6.795245e-03  3.559323e-02
   Strain 103  2  4  -8.146392e-02  3.391828e-01  0.000000e+00  5.682390e-02  3.410931e-01  -8.337428e-02  
   Stress 103  3  4  7.018058e-03  3.133899e-02  0.000000e+00  1.848263e-03  3.147865e-02  6.878402e-03  2.866522e-02
   Strain 103  3  4  -6.147184e-02  3.164800e-01  0.000000e+00  2.567443e-02  3.169156e-01  -6.190735e-02  
   Stress 103  4  4  6.951502e-03  3.612567e-02  0.000000e+00  3.407239e-03  3.651831e-02  6.558856e-03  3.372073e-02
   Strain 103  4  4  -7.824569e-02  3.328940e-01  0.000000e+00  6.741313e-02  3.356391e-01  -8.099074e-02  
   Stress 104  1  4  7.007540e-03  6.539223e-02  0.000000e+00  2.780329e-03  6.552433e-02  6.875437e-03  6.237147e-02
   Strain 104  1  4  -1.312247e-01  3.828190e-01  0.000000e+00  3.072925e-02  3.832778e-01  -1.316835e-01  
   Stress 104  2  4  -2.546026e-04  6.172039e-02  0.000000e+00  3.961169e-03  6.197254e-02  -5.067572e-04  6.222747e-02
   Strain 104  2  4  -1.947004e-01  3.843624e-01  0.000000e+00  6.412025e-02  3.861321e-01  -1.964701e-01  
   Stress 104  3  4  9.791828e-03  7.192219e-02  0.000000e+00  5.463753e-03  7.239901e-02  9.315004e-03  6.822016e-02
   Strain 104  3  4  -1.147765e-01  3.825528e-01  0.000000e+00  7.119481e-02  3.850878e-01  -1.173115e-01  
   Stress 104  4  4  2.180879e-03  6.442954e-02  0.000000e+00  6.334762e-03  6.506766e-02  1.542761e-03  6.431015e-02
   Strain 104  4  4  -1.745868e-01  3.824452e-01  0.000000e+00  1.047983e-01  3.873314e-01  -1.794730e-01  
   Stress 105  1  4  4.223587e-03  7.321348e-02  0.000000e+00  4.329198e-03  7.348408e-02  3.952987e-03  7.158948e-02
   Strain 105  1  4  -1.629640e-01  3.902617e-01  0.000000e+00  6.630336e-02  3.922412e-01  -1.649435e-01  
   Stress 105  2  4  1.769072e-02  9.108220e-02  0.000000e+00  1.228282e-02  9.308329e-02  1.568962e-02  8.631467e-02
   Strain 105  2  4  -8.240644e-02  3.798021e-01  0.000000e+00  1.596228e-01  3.931954e-01  -9.579970e-02  
   Stress 105  3  4  4.386447e-03  5.165040e-02  0.000000e+00  1.858391e-03  5.172336e-02  4.313489e-03  4.970718e-02
   Strain 105  3  4  -1.423194e-01  3.736043e-01  0.000000e+00  3.903550e-02  3.743416e-01  -1.430567e-01  
   Stress 105  4  4  1.370141e-02  6.259698e-02  0.000000e+00  7.317472e-03  6.366859e-02  1.262980e-02  5.838733e-02
   Strain 105  4  4  -6.756737e-02  3.651338e-01  0.000000e+00  1.333574e-01  3.751758e-01  -7.760942e-02  
   Stress 106  1  4  3.299126e-02  1.481296e-01  0.000000e+00  1.210059e-02  1.493876e-01  3.173328e-02  1.363198e-01
   Strain 106  1  4  -6.532601e-02  4.000754e-01  0.000000e+00  1.139858e-01  4.069531e-01  -7.220370e-02  
   Stress 106  2  4  1.388417e-02  1.193091e-01  0.000000e+00  1.263774e-02  1.208029e-01  1.239039e-02  1.151089e-01
   Strain 106  2  4  -1.351794e-01  4.029353e-01  0.000000e+00  1.444003e-01  4.124542e-01  -1.446983e-01  
   Stress 106  3  4  1.217225e-02  6.586416e-02  0.000000e+00  8.841973e-03  6.728277e-02  1.075364e-02  6.260254e-02
   Strain 106  3  4  -9.048441e-02  3.715366e-01  0.000000e+00  1.653617e-01  3.858870e-01  -1.048348e-01  
   Stress 106  4  4  4.185156e-03  6.515700e-02  0.000000e+00  1.055876e-02  6.693374e-02  2.408424e-03  6.576261e-02
   Strain 106  4  4  -1.609498e-01  3.760350e-01  0.000000e+00  1.969755e-01  3.935286e-01  -1.784435e-01  
   Stress 107  1  4  1.409629e-02  1.104880e-01  0.000000e+00  8.304019e-03  1.111981e-01  1.338614e-02  1.051461e-01
   Strain 107  1  4  -1.295417e-01  4.055724e-01  0.000000e+00  1.139188e-01  4.115682e-01  -1.355375e-01  
   Stress 107  2  4  1.501527e-02  1.021691e-01  0.000000e+00  6.306707e-03  1.026231e-01  1.456126e-02  9.617277e-02
   Strain 107  2  4  -1.157973e-01  4.021960e-01  0.000000e+00  9.753113e-02  4.067470e-01  -1.203482e-01  
   Stress 107  3  4  7.545186e-03  8.365270e-02  0.000000e+00  5.813960e-03  8.409427e-02  7.103612e-03  8.077707e-02
   Strain 107  3  4  -1.510378e-01  3.993708e-01  0.000000e+00  9.998768e-02  4.038749e-01  -1.555419e-01  
   Stress 107  4  4  8.039643e-03  5.800617e-02  0.000000e+00  3.579361e-03  5.826128e-02  7.784538e-03  5.478539e-02
   Strain 107  4  4  -1.173151e-01  3.796524e-01  0.000000e+00  8.452660e-02  3.832209e-01  -1.208837e-01  
   Stress 108  1  4  4.719148e-03  4.541388e-02  0.000000e+00  3.469892e-03  4.570762e-02  4.425404e-03  4.366345e-02
   Strain 108  1  4  -1.364421e-01  3.692583e-01  0.000000e+00  1.103571e-01  3.752090e-01  -1.423928e-01  
   Stress 108  2  4  1.051916e-02  5.005575e-02  0.000000e+00  1.802860e-03  5.013779e-02  1.043712e-02  4.581962e-02
   Strain 108  2  4  -7.911849e-02  3.691703e-01  0.000000e+00  6.941343e-02  3.718414e-01  -8.178958e-02  
   Stress 108  3  4  9.000447e-03  7.635508e-02  0.000000e+00  4.568231e-03  7.666350e-02  8.692025e-03  7.270820e-02
   Strain 108  3  4  -1.336422e-01  3.957638e-01  0.000000e+00  8.817460e-02  3.994102e-01  -1.372885e-01  
   Stress 108  4  4  2.944390e-02  1.553787e-01  0.000000e+00  3.614301e-03  1.554824e-01  2.934026e-02  1.430864e-01
   Strain 108  4  4  -9.141920e-02  4.153139e-01  0.000000e+00  4.918090e-02  4.165044e-01  -9.260971e-02  
   Stress 109  1  4  3.072289e-03  3.862694e-02  0.000000e+00  -4.445570e-04  3.863249e-02  3.066731e-03  3.719407e-02
   Strain 109  1  4  -1.513100e-01  3.670841e-01  0.000000e+00  1.821502e-02  3.672441e-01  -1.514699e-01  
   Stress 109  2  4  5.978978e-03  4.593429e-02  0.000000e+00  1.628031e-03  4.600052e-02  5.912751e-03  4.334765e-02
   Strain 109  2  4  -1.261357e-01  3.745772e-01  0.000000e+00  7.619087e-02  3.774590e-01  -1.290175e-01  
   Stress 109  3  4  4.721387e-03  4.539077e-02  0.000000e+00  -1.046501e-03  4.541768e-02  4.694477e-03  4.326190e-02
   Strain 109  3  4  -1.393957e-01  3.753713e-01  0.000000e+00  -3.085912e-03  3.753760e-01  -1.394003e-01  
   Stress 109  4  4  9.284965e-03  5.919652e-02  0.000000e+00  1.306321e-03  5.923069e-02  9.250798e-03  5.518985e-02
   Strain 109  4  4  -1.111189e-01  3.855951e-01  0.000000e+00  5.446860e-02  3.870838e-01  -1.126077e-01  
   Stress 110  1  4  5.151962e-03  4.013052e-02  0.000000e+00  2.241789e-05  4.013053e-02  5.151948e-03  3.781867e-02
   Strain 110  1  4  -1.347588e-01  3.750921e-01  0.000000e+00  4.977529e-02  3.763041e-01  -1.359708e-01  
   Stress 110  2  4  3.846926e-03  3.448300e-02  0.000000e+00  -6.019862e-04  3.449482e-02  3.835101e-03  3.274614e-02
   Strain 110  2  4  -1.384538e-01  3.607499e-01  0.000000e+00  2.840122e-02  3.611535e-01  -1.388575e-01  
   Stress 110  3  4  3.480939e-03  4.223749e-02  0.000000e+00  5.057990e-04  4.224409e-02  3.474340e-03  4.061851e-02
   Strain 110  3  4  -1.533515e-01  3.755454e-01  0.000000e+00  5.753294e-02  3.771054e-01  -1.549115e-01  
   Stress 110  4  4  1.164819e-03  4.094159e-02  0.000000e+00  -1.648967e-04  4.094227e-02  1.164135e-03  4.037280e-02
   Strain 110  4  4  -1.793267e-01  3.748478e-01  0.000000e+00  3.667439e-02  3.754539e-01  -1.799328e-01  
   Stress 111  1  4  5.938897e-03  3.921565e-02  0.000000e+00  -3.397732e-03  3.955904e-02  5.595515e-03  3.707929e-02
   Strain 111  1  4  -1.222019e-01  3.675755e-01  0.000000e+00  -4.349755e-02  3.685394e-01  -1.231658e-01  
   Stress 111  2  4  1.938787e-03  3.329995e-02  0.000000e+00  -2.360746e-03  3.347666e-02  1.762075e-03  3.263132e-02
   Strain 111  2  4  -1.614031e-01  3.569095e-01  0.000000e+00  -2.371882e-02  3.571807e-01  -1.616743e-01  
   Stress 111  3  4  5.317155e-03  3.412114e-02  0.000000e+00  -2.005780e-03  3.426014e-02  5.178152e-03  3.198697e-02
   Strain 111  3  4  -1.127522e-01  3.512078e-01  0.000000e+00  -1.525053e-02  3.513331e-01  -1.128775e-01  
   Stress 111  4  4  8.028826e-04  4.053458e-02  0.000000e+00  -1.574129e-03  4.059685e-02  7.406148e-04  4.023165e-02
   Strain 111  4  4  -1.837973e-01  3.742826e-01  0.000000e+00  6.124150e-03  3.742994e-01  -1.838141e-01  
   Stress 112  1  4  2.404058e-03  3.028715e-02  0.000000e+00  -7.301573e-04  3.030626e-02  2.384951e-03  2.918695e-02
   Strain 112  1  4  -1.505411e-01  3.490177e-01  0.000000e+00  1.674383e-02  3.491580e-01  -1.506814e-01  
   Stress 112  2  4  2.324567e-03  2.581455e-02  0.000000e+00  -2.755840e-03  2.613354e-02  2.005584e-03  2.519070e-02
   Strain 112  2  4  -1.361426e-01  3.203740e-01  0.000000e+00  -6.515633e-02  3.226871e-01  -1.384558e-01  
   Stress 112  3  4  2.052896e-03  6.839419e-02  0.000000e+00  -2.238748e-03  6.846965e-02  1.977433e-03  6.750266e-02
   Strain 112  3  4  -1.992001e-01  4.120228e-01  0.000000e+00  1.213292e-02  4.120830e-01  -1.992603e-01  
   Stress 112  4  4  2.252424e-03  4.374016e-02  0.000000e+00  -4.532306e-03  4.422951e-02  1.763067e-03  4.337486e-02
   Strain 112  4  4  -1.752259e-01  3.793438e-01  0.000000e+00  -7.069750e-02  3.815879e-01  -1.774700e-01  
   Stress 113  1  4  5.730638e-03  5.893048e-02  0.000000e+00  -1.076040e-02  6.102449e-02  3.636622e-03  5.928989e-02
   Strain 113  1  4  -1.650142e-01  3.907458e-01  0.000000e+00  -1.634387e-01  4.025127e-01  -1.767811e-01  
   Stress 113  2  4  1.312553e-03  3.266897e-02  0.000000e+00  -1.893483e-03  3.278290e-02  1.198627e-03  3.220032e-02
   Strain 113  2  4  -1.740515e-01  3.613871e-01  0.000000e+00  -1.813960e-02  3.615407e-01  -1.742050e-01  
   Stress 113  3  4  1.020743e-04  3.067568e-02  0.000000e+00  -6.349693e-03  3.194197e-02  -1.164217e-03  3.253970e-02
   Strain 113  3  4  -1.905044e-01  3.465521e-01  0.000000e+00  -1.594471e-01  3.581368e-01  -2.020891e-01  
   Stress 113  4  4  -1.247024e-03  2.035304e-02  0.000000e+00  -1.403796e-03  2.044389e-02  -1.337875e-03  2.114460e-02
   Strain 113  4  4  -1.782282e-01  2.981438e-01  0.000000e+00  -1.373504e-02  2.982427e-01  -1.783272e-01  
   Stress 114  1  4  8.672535e-03  3.456044e-02  0.000000e+00  -2.932371e-03  3.488844e-02  8.344536e-03  3.155482e-02
   Strain 114  1  4  -7.722221e-02  3.518492e-01  0.000000e+00  -5.880058e-02  3.538544e-01  -7.922737e-02  
   Stress 114  2  4  -1.719108e-03  2.689034e-02  0.000000e+00  -4.392195e-03  2.754946e-02  -2.378224e-03  2.881228e-02
   Strain 114  2  4  -2.072005e-01  3.372279e-01  0.000000e+00  -1.287913e-01  3.447410e-01  -2.147136e-01  
   Stress 114  3  4  3.164370e-03  3.570837e-02  0.000000e+00  -1.660374e-03  3.579286e-02  3.079878e-03  3.435662e-02
   Strain 114  3  4  -1.620727e-01  3.762572e-01  0.000000e+00  -1.436247e-02  3.763530e-01  -1.621685e-01  
   Stress 114  4  4  -5.430452e-03  2.192316e-02  0.000000e+00  -2.985153e-03  2.224515e-02  -5.752437e-03  2.561056e-02
   Strain 114  4  4  -2.542216e-01  3.243414e-01  0.000000e+00  -8.582219e-02  3.275067e-01  -2.573870e-01  
   Stress 115  1  4  -2.864181e-03  2.591436e-02  0.000000e+00  -2.974179e-03  2.621852e-02  -3.168339e-03  2.793776e-02
   Strain 115  1  4  -2.185141e-01  3.346337e-01  0.000000e+00  -7.361287e-02  3.370720e-01  -2.209525e-01  
   Stress 115  2  4  4.469367e-03  3.795635e-02  0.000000e+00  -1.815437e-03  3.805448e-02  4.371234e-03  3.606808e-02
   Strain 115  2  4  -1.311295e-01  3.620276e-01  0.000000e+00  -2.036559e-02  3.622378e-01  -1.313397e-01  
   Stress 115  3  4  -5.646576e-03  1.944404e-02  0.000000e+00  -2.794748e-03  1.975157e-02  -5.954103e-03  2.330620e-02
   Strain 115  3  4  -2.448222e-01  3.027823e-01  0.000000e+00  -8.158501e-02  3.058044e-01  -2.478442e-01  
   Stress 115  4  4  1.342986e-03  2.791480e-02  0.000000e+00  -1.595884e-03  2.801031e-02  1.247482e-03  2.740786e-02
   Strain 115  4  4  -1.544907e-01  3.334526e-01  0.000000e+00  -2.773554e-02  3.338464e-01  -1.548845e-01  
   Stress 116  1  4  3.087912e-03  2.583418e-02  0.000000e+00  -3.767601e-04  2.584042e-02  3.081674e-03  2.444570e-02
   Strain 116  1  4  -1.097791e-01  3.070830e-01  0.000000e+00  1.299087e-02  3.071842e-01  -1.098803e-01  
   Stress 116  2  4  3.327835e-03  2.784545e-02  0.000000e+00  3.102692e-05  2.784549e-02  3.327796e-03  2.633973e-02
   Strain 116  2  4  -1.108285e-01  3.161805e-01  0.000000e+00  2.165809e-02  3.164549e-01  -1.111030e-01  
   Stress 116  3  4  2.065973e-03  2.360281e-02  0.000000e+00  6.263444e-04  2.362101e-02  2.047772e-03  2.266660e-02
   Strain 116  3  4  -1.171051e-01  2.938408e-01  0.000000e+00  4.284777e-02  2.949546e-01  -1.182190e-01  
   Stress 116  4  4  2.268659e-03  3.077595e-02  0.000000e+00  1.239323e-03  3.082972e-02  2.214883e-03  2.978411e-02
   Strain 116  4  4  -1.353871e-01  3.321057e-01  0.000000e+00  5.419241e-02  3.336710e-01  -1.369524e-01  
   Stress 117  1  4  1.695779e-04  2.269153e-02  0.000000e+00  -5.797985e-04  2.270645e-02  1.546617e-04  2.262951e-02
   Strain 117  1  4  -1.422736e-01  2.900147e-01  0.000000e+00  -1.185779e-02  2.900960e-01  -1.423549e-01  
   Stress 117  2  4  2.372866e-03  2.588232e-02  0.000000e+00  -4.502200e-04  2.589094e-02  2.364248e-03  2.479350e-02
   Strain 117  2  4  -1.156805e-01  3.030552e-01  0.000000e+00  -1.077283e-02  3.031245e-01  -1.157498e-01  
   Stress 117  3  4  1.580963e-03  3.104363e-02  0.000000e+00  -5.481610e-04  3.105382e-02  1.570768e-03  3.029899e-02
   Strain 117  3  4  -1.454945e-01  3.341334e-01  0.000000e+00  -2.155262e-03  3.341358e-01  -1.454969e-01  
   Stress 117  4  4  4.963923e-03  4.157669e-02  0.000000e+00  -4.411234e-04  4.158200e-02  4.958609e-03  3.933779e-02
   Strain 117  4  4  -1.188334e-01  3.564432e-01  0.000000e+00  -1.514750e-03  3.564444e-01  -1.188346e-01  
   Stress 118  1  4  3.380101e-03  3.477784e-02  0.000000e+00  -2.975241e-03  3.505728e-02  3.100656e-03  3.361438e-02
   Strain 118  1  4  -1.244172e-01  3.372803e-01  0.000000e+00  -9.560464e-02  3.421776e-01  -1.293145e-01  
   Stress 118  2  4  3.503438e-03  3.648062e-02  0.000000e+00  -1.340973e-03  3.653506e-02  3.448999e-03  3.493848e-02
   Strain 118  2  4  -1.252247e-01  3.434891e-01  0.000000e+00  -5.047938e-02  3.448443e-01  -1.265800e-01  
   Stress 118  3  4  2.273583e-03  3.432051e-02  0.000000e+00  -3.450616e-03  3.468784e-02  1.906253e-03  3.377508e-02
   Strain 118  3  4  -1.402699e-01  3.379799e-01  0.000000e+00  -1.031272e-01  3.434761e-01  -1.457661e-01  
   Stress 118  4  4  2.444730e-03  3.053948e-02  0.000000e+00  -1.658707e-03  3.063708e-02  2.347140e-03  2.953354e-02
   Strain 118  4  4  -1.276901e-01  3.253411e-01  0.000000e+00  -5.930081e-02  3.272734e-01  -1.296224e-01  
   Stress 119  1  4  6.783153e-03  4.329683e-02  0.000000e+00  -2.743182e-03  4.350177e-02  6.578215e-03  4.061419e-02
   Strain 119  1  4  -9.710458e-02  3.519091e-01  0.000000e+00  -7.296363e-02  3.548539e-01  -1.000494e-01  
   Stress 119  2  4  6.258861e-03  4.064911e-02  0.000000e+00  -1.346691e-03  4.070177e-02  6.206207e-03  3.798088e-02
   Strain 119  2  4  -9.713774e-02  3.480887e-01  0.000000e+00  -4.307991e-02  3.491284e-01  -9.817741e-02  
   Stress 119  3  4  6.010379e-03  3.769752e-02  0.000000e+00  -2.241456e-03  3.785529e-02  5.852610e-03  3.529481e-02
   Strain 119  3  4  -9.405632e-02  3.407349e-01  0.000000e+00  -6.553755e-02  3.431907e-01  -9.651212e-02  
   Stress 119  4  4  5.495643e-03  3.667353e-02  0.000000e+00  -9.826965e-04  3.670448e-02  5.464701e-03  3.430019e-02
   Strain 119  4  4  -9.806610e-02  3.398071e-01  0.000000e+00  -3.589512e-02  3.405415e-01  -9.880050e-02  
   Stress 120  1  4  1.111253e-02  5.739452e-02  0.000000e+00  -2.076741e-03  5.748752e-02  1.101953e-02  5.284657e-02
   Strain 120  1  4  -7.664057e-02  3.658709e-01  0.000000e+00  -3.927916e-02  3.667408e-01  -7.751051e-02  
   Stress 120  2  4  1.021147e-02  4.979640e-02  0.000000e+00  -1.584969e-03  4.985976e-02  1.014811e-02  4.563987e-02
   Strain 120  2  4  -6.965305e-02  3.569680e-01  0.000000e+00  -3.438251e-02  3.576596e-01  -7.034467e-02  
   Stress 120  3  4  9.944868e-03  5.531840e-02  0.000000e+00  -1.137140e-03  5.534688e-02  9.916387e-03  5.111527e-02
   Strain 120  3  4  -8.424361e-02  3.656534e-01  0.000000e+00  -2.199710e-02  3.659222e-01  -8.451233e-02  
   Stress 120  4  4  8.735368e-03  4.843112e-02  0.000000e+00  -8.116019e-04  4.844771e-02  8.718781e-03  4.473022e-02
   Strain 120  4  4  -8.334754e-02  3.582217e-01  0.000000e+00  -1.925028e-02  3.584314e-01  -8.355725e-02  
   Stress 121  1  4  -2.668084e-02  -1.553577e-02  0.000000e+00  2.027544e-03  -1.517838e-02  -2.703824e-02  2.347451e-02
   Strain 121  1  4  -2.585802e-01  3.587909e-03  0.000000e+00  8.780248e-02  1.074404e-02  -2.657363e-01  
   Stress 121  2  4  -1.365735e-02  -1.459062e-02  0.000000e+00  -8.249981e-04  -1.317616e-02  -1.507181e-02  1.421907e-02
   Strain 121  2  4  -6.463909e-02  -1.288222e-01  0.000000e+00  -6.683521e-02  -5.039919e-02  -1.430621e-01  
   Stress 121  3  4  2.565881e-03  9.234142e-03  0.000000e+00  -1.021666e-03  9.387163e-03  2.412860e-03  8.443388e-03
   Strain 121  3  4  -4.213714e-03  1.151127e-01  0.000000e+00  -6.999325e-02  1.246193e-01  -1.372031e-02  
   Stress 121  4  4  3.505332e-03  9.510203e-03  0.000000e+00  -4.099338e-03  1.158903e-02  1.426509e-03  1.094571e-02
   Strain 121  4  4  1.550515e-02  9.600412e-02  0.000000e+00  -2.315935e-01  1.783471e-01  -6.683782e-02  
   Stress 122  1  4  6.810474e-03  1.173048e-02  0.000000e+00  -3.267411e-03  1.336041e-02  5.180540e-03  1.166724e-02
   Strain 122  1  4  3.702767e-02  1.264978e-01  0.000000e+00  -1.334563e-01  1.620987e-01  1.426750e-03  
   Stress 122  2  4  5.167124e-03  8.227486e-03  0.000000e+00  9.162053e-04  8.480809e-03  4.913801e-03  7.375402e-03
   Strain 122  2  4  3.263048e-02  8.936990e-02  0.000000e+00  6.351020e-02  1.035822e-01  1.841819e-02  
   Stress 122  3  4  -5.755097e-03  -7.552619e-03  0.000000e+00  -2.205000e-03  -4.272724e-03  -9.034992e-03  7.828360e-03
   Strain 122  3  4  -1.857084e-02  -8.019205e-02  0.000000e+00  -1.304470e-01  2.275312e-02  -1.215160e-01  
   Stress 122  4  4  -4.883773e-03  -8.138557e-03  0.000000e+00  4.284754e-04  -4.828311e-03  -8.194018e-03  7.133811e-03
   Strain 122  4  4  -5.061888e-05  -9.616707e-02  0.000000e+00  3.878967e-02  3.715403e-03  -9.993310e-02  
   Stress 123  1  4  1.631945e-02  1.218491e-02  0.000000e+00  -5.094995e-03  1.975060e-02  8.753763e-03  1.714125e-02
   Strain 123  1  4  1.576283e-01  8.603980e-02  0.000000e+00  -1.795803e-01  2.184958e-01  2.517229e-02  
   Stress 123  2  4  7.870347e-03  6.440665e-03  0.000000e+00  -7.305985e-04  8.177647e-03  6.133365e-03  7.371267e-03
   Strain 123  2  4  7.766213e-02  5.289237e-02  0.000000e+00  -2.649581e-02  8.341263e-02  4.714186e-02  
   Stress 123  3  4  7.438215e-03  3.097913e-03  0.000000e+00  -1.072650e-03  7.688836e-03  2.847292e-03  6.732971e-03
   Strain 123  3  4  9.257109e-02  2.146291e-03  0.000000e+00  -5.032642e-02  9.910179e-02  -4.384409e-03  
   Stress 123  4  4  2.115832e-03  -1.017902e-03  0.000000e+00  1.959606e-03  3.057974e-03  -1.960044e-03  4.380268e-03
   Strain 123  4  4  4.460341e-02  -3.200446e-02  0.000000e+00  9.729343e-02  6.821631e-02  -5.561736e-02  
   Stress 124  1  4  5.326171e-03  4.125503e-03  0.000000e+00  1.523746e-03  6.363580e-03  3.088094e-03  5.511818e-03
   Strain 124  1  4  5.163149e-02  3.480691e-02  0.000000e+00  8.957407e-02  8.878942e-02  -2.351024e-03  
   Stress 124  2  4  1.575118e-02  7.010583e-03  0.000000e+00  7.456294e-04  1.581434e-02  6.947433e-03  1.372920e-02
   Strain 124  2  4  1.808496e-01  1.764902e-02  0.000000e+00  5.868793e-02  1.859654e-01  1.253325e-02  
   Stress 124  3  4  3.331854e-03  6.957087e-03  0.000000e+00  2.219961e-04  6.970630e-03  3.318310e-03  6.039053e-03
   Strain 124  3  4  6.510136e-04  9.308650e-02  0.000000e+00  2.624871e-02  9.491383e-02  -1.176311e-03  
   Stress 124  4  4  1.564138e-02  9.395212e-03  0.000000e+00  -7.636240e-04  1.573338e-02  9.303210e-03  1.370102e-02
   Strain 124  4  4  1.665899e-01  5.659185e-02  0.000000e+00  -1.245479e-02  1.669414e-01  5.624042e-02  
   Stress 125  1  4  1.760080e-02  8.887251e-03  0.000000e+00  -2.170933e-03  1.811172e-02  8.376333e-03  1.569992e-02
   Strain 125  1  4  1.960001e-01  3.317475e-02  0.000000e+00  -7.482076e-02  2.041841e-01  2.499078e-02  
   Stress 125  2  4  1.619703e-02  1.098699e-02  0.000000e+00  1.670719e-03  1.668675e-02  1.049726e-02  1.461079e-02
   Strain 125  2  4  1.645242e-01  7.697262e-02  0.000000e+00  8.395220e-02  1.813975e-01  6.009931e-02  
   Stress 125  3  4  6.220928e-03  1.004260e-03  0.000000e+00  3.326533e-04  6.242055e-03  9.831330e-04  5.813177e-03
   Strain 125  3  4  8.934302e-02  -2.467708e-02  0.000000e+00  3.264462e-02  9.163359e-02  -2.696765e-02  
   Stress 125  4  4  8.396273e-03  2.852372e-03  0.000000e+00  3.446690e-03  1.004737e-02  1.201271e-03  9.503848e-03
   Strain 125  4  4  9.714281e-02  -2.670982e-03  0.000000e+00  1.790230e-01  1.497201e-01  -5.524827e-02  
   Stress 126  1  4  1.699461e-02  6.434999e-03  0.000000e+00  -1.303454e-03  1.715312e-02  6.276483e-03  1.503205e-02
   Strain 126  1  4  1.963434e-01  2.985442e-03  0.000000e+00  -4.004114e-02  1.983946e-01  9.342420e-04  
   Stress 126  2  4  1.153125e-02  5.660398e-03  0.000000e+00  -5.913156e-04  1.159022e-02  5.601433e-03  1.003929e-02
   Strain 126  2  4  1.337281e-01  1.900129e-02  0.000000e+00  -1.708815e-03  1.337345e-01  1.899493e-02  
   Stress 126  3  4  8.979885e-03  -1.363920e-03  0.000000e+00  1.609744e-03  9.224609e-03  -1.608644e-03  1.012523e-02
   Strain 126  3  4  1.443027e-01  -8.625790e-02  0.000000e+00  1.028739e-01  1.552575e-01  -9.721274e-02  
   Stress 126  4  4  5.995341e-03  -5.962580e-04  0.000000e+00  2.097658e-03  6.606262e-03  -1.207179e-03  7.285253e-03
   Strain 126  4  4  9.786905e-02  -5.299642e-02  0.000000e+00  1.409526e-01  1.256691e-01  -8.079647e-02  
   Stress 127  1  4  4.753273e-03  5.968073e-03  0.000000e+00  -1.232596e-03  6.734801e-03  3.986545e-03  5.865280e-03
   Strain 127  1  4  3.325043e-02  6.408036e-02  0.000000e+00  -3.372793e-02  7.151303e-02  2.581776e-02  
   Stress 127  2  4  6.136857e-03  2.774891e-03  0.000000e+00  8.277360e-04  6.329600e-03  2.582147e-03  5.512474e-03
   Strain 127  2  4  8.050983e-02  -3.906492e-05  0.000000e+00  7.446709e-02  9.508397e-02  -1.461321e-02  
   Stress 127  3  4  4.883128e-03  5.957706e-03  0.000000e+00  -4.652745e-04  6.131163e-03  4.709671e-03  5.558454e-03
   Strain 127  3  4  3.987228e-02  5.915219e-02  0.000000e+00  6.619181e-03  5.970450e-02  3.931998e-02  
   Stress 127  4  4  7.105524e-03  5.172272e-03  0.000000e+00  1.817922e-03  8.197831e-03  4.079964e-03  7.099556e-03
   Strain 127  4  4  8.236392e-02  2.776230e-02  0.000000e+00  1.251056e-01  1.233140e-01  -1.318782e-02  
   Stress 128  1  4  2.258536e-03  -2.098295e-03  0.000000e+00  1.052063e-03  2.499280e-03  -2.339039e-03  4.190873e-03
   Strain 128  1  4  5.884565e-02  -5.519691e-02  0.000000e+00  7.335621e-02  6.962341e-02  -6.597468e-02  
   Stress 128  2  4  8.973463e-05  -9.670163e-04  0.000000e+00  1.862582e-03  1.497436e-03  -2.374718e-03  3.381950e-03
   Strain 128  2  4  1.817184e-02  -2.234981e-02  0.000000e+00  1.058928e-01  5.460158e-02  -5.877956e-02  
   Stress 128  3  4  5.676884e-03  1.153869e-03  0.000000e+00  1.977378e-03  6.419447e-03  4.113063e-04  6.223995e-03
   Strain 128  3  4  8.343177e-02  -2.391775e-02  0.000000e+00  1.261011e-01  1.125601e-01  -5.304606e-02  
   Stress 128  4  4  4.847210e-03  4.802068e-03  0.000000e+00  2.932430e-03  7.757157e-03  1.892122e-03  7.005435e-03
   Strain 128  4  4  4.830417e-02  3.596220e-02  0.000000e+00  1.596124e-01  1.221776e-01  -3.791127e-02  
   Stress 129  1  4  -5.067142e-04  -2.190926e-03  0.000000e+00  -1.410909e-03  2.942884e-04  -2.991929e-03  3.149402e-03
   Strain 129  1  4  1.100073e-02  -2.892345e-02  0.000000e+00  -5.306648e-02  2.424253e-02  -4.216525e-02  
   Stress 129  2  4  2.498263e-03  4.335736e-04  0.000000e+00  -2.691224e-04  2.532765e-03  3.990713e-04  2.358687e-03
   Strain 129  2  4  4.459782e-02  -1.448121e-02  0.000000e+00  1.084092e-02  4.509103e-02  -1.497442e-02  
   Stress 129  3  4  3.796282e-03  5.094120e-03  0.000000e+00  -2.822838e-03  7.341666e-03  1.548736e-03  6.702860e-03
   Strain 129  3  4  2.740549e-02  5.097418e-02  0.000000e+00  -1.230368e-01  1.018268e-01  -2.344710e-02  
   Stress 129  4  4  5.139660e-03  7.362287e-03  0.000000e+00  -1.798423e-03  8.365055e-03  4.136891e-03  7.244494e-03
   Strain 129  4  4  3.886147e-02  7.374532e-02  0.000000e+00  -6.454357e-02  9.298702e-02  1.961976e-02  
   Stress 130  1  4  7.017882e-03  4.723905e-03  0.000000e+00  -3.489026e-03  9.543614e-03  2.198172e-03  8.656445e-03
   Strain 130  1  4  8.200137e-02  2.044236e-02  0.000000e+00  -1.533341e-01  1.338367e-01  -3.139298e-02  
   Stress 130  2  4  1.043414e-02  8.267893e-03  0.000000e+00  -2.957880e-03  1.250097e-02  6.201063e-03  1.082627e-02
   Strain 130  2  4  1.094629e-01  5.772129e-02  0.000000e+00  -1.128670e-01  1.456730e-01  2.151122e-02  
   Stress 130  3  4  5.834679e-03  6.267547e-03  0.000000e+00  -5.413342e-03  1.146878e-02  6.334462e-04  1.116554e-02
   Strain 130  3  4  5.154124e-02  4.700339e-02  0.000000e+00  -2.362549e-01  1.674215e-01  -6.887693e-02  
   Stress 130  4  4  9.603810e-03  9.549045e-03  0.000000e+00  -4.776014e-03  1.435252e-02  4.800336e-03  1.265469e-02
   Strain 130  4  4  8.847418e-02  7.656085e-02  0.000000e+00  -1.961538e-01  1.807751e-01  -1.574009e-02  
   Stress 131  1  4  7.912663e-03  5.224090e-03  0.000000e+00  -5.255786e-03  1.199336e-02  1.143398e-03  1.146450e-02
   Strain 131  1  4  8.494896e-02  2.312317e-02  0.000000e+00  -2.291164e-01  1.726918e-01  -6.461969e-02  
   Stress 131  2  4  1.400275e-02  4.452413e-03  0.000000e+00  -5.446915e-03  1.647127e-02  1.983886e-03  1.557439e-02
   Strain 131  2  4  1.680354e-01  -2.257500e-02  0.000000e+00  -2.225137e-01  2.192265e-01  -7.376610e-02  
   Stress 131  3  4  9.771756e-03  8.230050e-03  0.000000e+00  -6.374282e-03  1.542163e-02  2.580180e-03  1.430711e-02
   Strain 131  3  4  9.751186e-02  4.883504e-02  0.000000e+00  -2.630431e-01  2.069280e-01  -6.058107e-02  
   Stress 131  4  4  1.401568e-02  7.181549e-03  0.000000e+00  -6.604087e-03  1.803436e-02  3.162870e-03  1.667937e-02
   Strain 131  4  4  1.550232e-01  1.344370e-02  0.000000e+00  -2.576358e-01  2.312206e-01  -6.275378e-02  
   Stress 132  1  4  1.533631e-02  4.573459e-03  0.000000e+00  -7.615169e-03  1.927961e-02  6.301565e-04  1.897238e-02
   Strain 132  1  4  1.814785e-01  -3.827421e-02  0.000000e+00  -2.832308e-01  2.508443e-01  -1.076400e-01  
   Stress 132  2  4  1.328205e-02  5.163310e-03  0.000000e+00  -7.244718e-03  1.752716e-02  9.181973e-04  1.708658e-02
   Strain 132  2  4  1.533254e-01  -1.535482e-02  0.000000e+00  -2.712232e-01  2.286843e-01  -9.071366e-02  
   Stress 132  3  4  1.680988e-02  7.328857e-03  0.000000e+00  -7.205164e-03  2.069414e-02  3.444588e-03  1.920495e-02
   Strain 132  3  4  1.823282e-01  3.614110e-03  0.000000e+00  -2.641004e-01  2.524137e-01  -6.647144e-02  
   Stress 132  4  4  1.705622e-02  7.813117e-03  0.000000e+00  -6.953695e-03  2.078408e-02  4.085261e-03  1.907246e-02
   Strain 132  4  4  1.822496e-01  1.203606e-02  0.000000e+00  -2.531689e-01  2.496773e-01  -5.539169e-02  
   Stress 133  1  4  2.392909e-02  1.544200e-02  0.000000e+00  -1.550595e-02  3.576168e-02  3.609411e-03  3.410054e-02
   Strain 133  1  4  1.495720e-01  7.354578e-02  0.000000e+00  -4.330544e-01  3.313976e-01  -1.082798e-01  
   Stress 133  2  4  1.552249e-02  1.101870e-02  0.000000e+00  -7.829590e-03  2.141759e-02  5.123601e-03  1.937083e-02
   Strain 133  2  4  1.295036e-01  7.956805e-02  0.000000e+00  -2.728850e-01  2.432439e-01  -3.417230e-02  
   Stress 133  3  4  1.419205e-02  9.052969e-03  0.000000e+00  -1.363198e-02  2.549455e-02  -2.249528e-03  2.669051e-02
   Strain 133  3  4  8.941770e-02  3.951697e-02  0.000000e+00  -4.773112e-01  3.044236e-01  -1.754889e-01  
   Stress 133  4  4  1.022789e-02  6.292949e-03  0.000000e+00  -8.261581e-03  1.675304e-02  -2.322056e-04  1.687034e-02
   Strain 133  4  4  8.341049e-02  3.519306e-02  0.000000e+00  -3.204649e-01  2.213378e-01  -1.027342e-01  
   Stress 134  1  4  3.631018e-02  3.248438e-02  0.000000e+00  -2.397024e-02  5.844373e-02  1.035083e-02  5.401729e-02
   Strain 134  1  4  1.436125e-01  1.424369e-01  0.000000e+00  -4.504687e-01  3.682598e-01  -8.221043e-02  
   Stress 134  2  4  1.507364e-02  1.675612e-02  0.000000e+00  -1.092853e-02  2.687574e-02  4.954020e-03  2.477307e-02
   Strain 134  2  4  8.447107e-02  1.418857e-01  0.000000e+00  -3.643728e-01  2.976126e-01  -7.125583e-02  
   Stress 134  3  4  2.974699e-02  2.334515e-02  0.000000e+00  -2.018116e-02  4.697950e-02  6.112635e-03  4.424104e-02
   Strain 134  3  4  1.373465e-01  1.153542e-01  0.000000e+00  -4.462070e-01  3.497247e-01  -9.702399e-02  
   Stress 134  4  4  1.365544e-02  1.406658e-02  0.000000e+00  -1.075883e-02  2.462181e-02  3.100215e-03  2.322740e-02
   Strain 134  4  4  7.496653e-02  1.212121e-01  0.000000e+00  -3.645047e-01  2.818027e-01  -8.562401e-02  
   Stress 135  1  4  1.479861e-02  1.306584e-02  0.000000e+00  -1.172100e-02  2.568520e-02  2.179248e-03  2.466788e-02
   Strain 135  1  4  9.691504e-02  9.036718e-02  0.000000e+00  -4.211422e-01  3.042376e-01  -1.169554e-01  
   Stress 135  2  4  1.455162e-02  9.995230e-03  0.000000e+00  -8.659202e-03  2.122730e-02  3.319545e-03  1.977758e-02
   Strain 135  2  4  1.226749e-01  6.280269e-02  0.000000e+00  -3.392109e-01  2.649659e-01  -7.948830e-02  
   Stress 135  3  4  1.977414e-02  1.913145e-02  0.000000e+00  -1.447896e-02  3.393532e-02  4.970269e-03  3.174337e-02
   Strain 135  3  4  1.011612e-01  1.364053e-01  0.000000e+00  -4.200855e-01  3.295639e-01  -9.199741e-02  
   Stress 135  4  4  1.865273e-02  1.501039e-02  0.000000e+00  -1.031424e-02  2.730535e-02  6.357771e-03  2.474676e-02
   Strain 135  4  4  1.329151e-01  1.115958e-01  0.000000e+00  -3.396016e-01  2.923905e-01  -4.787959e-02  
   Stress 136  1  4  1.629220e-02  1.288439e-02  0.000000e+00  -9.818693e-03  2.455373e-02  4.622852e-03  2.259974e-02
   Strain 136  1  4  1.240031e-01  9.087933e-02  0.000000e+00  -3.580859e-01  2.872486e-01  -7.236609e-02  
   Stress 136  2  4  1.137161e-02  1.071723e-02  0.000000e+00  -6.698929e-03  1.775133e-02  4.337505e-03  1.602895e-02
   Strain 136  2  4  8.588264e-02  9.352002e-02  0.000000e+00  -2.691321e-01  2.243215e-01  -4.491888e-02  
   Stress 136  3  4  2.016206e-02  1.646983e-02  0.000000e+00  -1.117319e-02  2.964062e-02  6.991262e-03  2.683690e-02
   Strain 136  3  4  1.381033e-01  1.182725e-01  0.000000e+00  -3.536435e-01  3.052875e-01  -4.891166e-02  
   Stress 136  4  4  1.642525e-02  1.350733e-02  0.000000e+00  -7.575918e-03  2.268141e-02  7.251168e-03  2.006388e-02
   Strain 136  4  4  1.324931e-01  1.067905e-01  0.000000e+00  -2.675788e-01  2.540470e-01  -1.476341e-02  
   Stress 137  1  4  1.440748e-02  1.509261e-02  0.000000e+00  -8.707411e-03  2.346419e-02  6.035898e-03  2.110386e-02
   Strain 137  1  4  1.005106e-01  1.275159e-01  0.000000e+00  -3.027183e-01  2.659735e-01  -3.794698e-02  
   Stress 137  2  4  1.245237e-02  1.488029e-02  0.000000e+00  -6.374622e-03  2.015551e-02  7.177143e-03  1.769455e-02
   Strain 137  2  4  8.528136e-02  1.410129e-01  0.000000e+00  -2.379755e-01  2.353543e-01  -9.060035e-03  
   Stress 137  3  4  1.484451e-02  1.631781e-02  0.000000e+00  -9.815425e-03  2.542419e-02  5.738131e-03  2.309606e-02
   Strain 137  3  4  9.500187e-02  1.362821e-01  0.000000e+00  -3.409249e-01  2.873495e-01  -5.606548e-02  
   Stress 137  4  4  1.247989e-02  1.528008e-02  0.000000e+00  -7.098293e-03  2.111504e-02  6.644929e-03  1.870006e-02
   Strain 137  4  4  8.106126e-02  1.439406e-01  0.000000e+00  -2.738505e-01  2.529893e-01  -2.798744e-02  
   Stress 138  1  4  1.413070e-02  1.961082e-02  0.000000e+00  -7.154863e-03  2.453235e-02  9.209166e-03  2.146445e-02
   Strain 138  1  4  7.764964e-02  1.912746e-01  0.000000e+00  -2.418957e-01  2.680886e-01  8.356336e-04  
   Stress 138  2  4  1.128854e-02  1.772653e-02  0.000000e+00  -4.455396e-03  2.000413e-02  9.010946e-03  1.735241e-02
   Strain 138  2  4  6.351878e-02  1.827025e-01  0.000000e+00  -1.571350e-01  2.217212e-01  2.450009e-02  
   Stress 138  3  4  1.356283e-02  1.515673e-02  0.000000e+00  -7.636196e-03  2.203745e-02  6.682111e-03  1.957149e-02
   Strain 138  3  4  8.899180e-02  1.412186e-01  0.000000e+00  -2.740842e-01  2.546130e-01  -2.440266e-02  
   Stress 138  4  4  1.156811e-02  1.374830e-02  0.000000e+00  -5.137297e-03  1.790988e-02  7.406527e-03  1.558751e-02
   Strain 138  4  4  8.570009e-02  1.302880e-01  0.000000e+00  -1.892490e-01  2.052094e-01  1.077874e-02  
   Stress 139  1  4  1.023957e-02  1.718835e-02  0.000000e+00  -5.764517e-03  2.044456e-02  6.983354e-03  1.799933e-02
   Strain 139  1  4  4.543925e-02  1.801126e-01  0.000000e+00  -2.253351e-01  2.440322e-01  -1.848034e-02  
   Stress 139  2  4  1.535848e-02  1.802764e-02  0.000000e+00  -5.583548e-03  2.243389e-02  1.095223e-02  1.943012e-02
   Strain 139  2  4  1.212768e-01  1.578439e-01  0.000000e+00  -1.918507e-01  2.372126e-01  4.190810e-02  
   Stress 139  3  4  1.214154e-02  2.003329e-02  0.000000e+00  -8.326882e-03  2.530191e-02  6.872921e-03  2.266110e-02
   Strain 139  3  4  5.101683e-02  1.937024e-01  0.000000e+00  -2.890348e-01  2.835275e-01  -3.880821e-02  
   Stress 139  4  4  1.841079e-02  2.113813e-02  0.000000e+00  -8.399276e-03  2.828372e-02  1.126520e-02  2.466276e-02
   Strain 139  4  4  1.350256e-01  1.654521e-01  0.000000e+00  -2.528086e-01  2.775553e-01  2.292234e-02  
   Stress 140  1  4  1.441217e-02  1.509644e-02  0.000000e+00  -5.506288e-03  2.027121e-02  9.237397e-03  1.757835e-02
   Strain 140  1  4  1.182118e-01  1.317740e-01  0.000000e+00  -1.957401e-01  2.230975e-01  2.688818e-02  
   Stress 140  2  4  1.696034e-02  1.546222e-02  0.000000e+00  -4.785719e-03  2.105527e-02  1.136729e-02  1.825372e-02
   Strain 140  2  4  1.567658e-01  1.196957e-01  0.000000e+00  -1.541169e-01  2.174870e-01  5.897453e-02  
   Stress 140  3  4  1.488828e-02  1.785683e-02  0.000000e+00  -7.815825e-03  2.432807e-02  8.417041e-03  2.139932e-02
   Strain 140  3  4  1.034751e-01  1.559760e-01  0.000000e+00  -2.621333e-01  2.633951e-01  -3.944051e-03  
   Stress 140  4  4  1.715582e-02  1.857200e-02  0.000000e+00  -7.098455e-03  2.499759e-02  1.073022e-02  2.172067e-02
   Strain 140  4  4  1.374530e-01  1.491035e-01  0.000000e+00  -2.226685e-01  2.547648e-01  3.179166e-02  
   Stress 141  1  4  1.320567e-02  1.558314e-02  0.000000e+00  -8.279894e-03  2.275920e-02  6.029617e-03  2.042322e-02
   Strain 141  1  4  9.063613e-02  1.341732e-01  0.000000e+00  -2.873366e-01  2.577128e-01  -3.290345e-02  
   Stress 141  2  4  1.651842e-02  1.692672e-02  0.000000e+00  -7.988137e-03  2.471332e-02  8.731823e-03  2.170715e-02
   Strain 141  2  4  1.315753e-01  1.322701e-01  0.000000e+00  -2.554026e-01  2.596245e-01  4.220982e-03  
   Stress 141  3  4  1.262321e-02  1.742305e-02  0.000000e+00  -9.368741e-03  2.469437e-02  5.351890e-03  2.250096e-02
   Strain 141  3  4  6.706513e-02  1.569422e-01  0.000000e+00  -3.265902e-01  2.813694e-01  -5.736209e-02  
   Stress 141  4  4  1.697630e-02  1.771639e-02  0.000000e+00  -9.051623e-03  2.640553e-02  8.287163e-03  2.339021e-02
   Strain 141  4  4  1.264697e-01  1.374381e-01  0.000000e+00  -2.950298e-01  2.795707e-01  -1.566292e-02  
   Stress 142  1  4  1.628054e-02  2.203498e-02  0.000000e+00  -1.141265e-02  3.092751e-02  7.388010e-03  2.797500e-02
   Strain 142  1  4  8.935783e-02  1.729058e-01  0.000000e+00  -3.378828e-01  3.051614e-01  -4.289768e-02  
   Stress 142  2  4  1.750194e-02  2.068266e-02  0.000000e+00  -1.002582e-02  2.924348e-02  8.941126e-03  2.595487e-02
   Strain 142  2  4  1.198103e-01  1.578478e-01  0.000000e+00  -2.965130e-01  2.883004e-01  -1.064238e-02  
   Stress 142  3  4  1.586451e-02  2.154776e-02  0.000000e+00  -1.044874e-02  2.953438e-02  7.877878e-03  2.648910e-02
   Strain 142  3  4  8.864921e-02  1.773741e-01  0.000000e+00  -3.311982e-01  3.044499e-01  -3.842667e-02  
   Stress 142  4  4  1.607484e-02  2.187735e-02  0.000000e+00  -9.241427e-03  2.866223e-02  9.289959e-03  2.532895e-02
   Strain 142  4  4  9.696545e-02  1.832516e-01  0.000000e+00  -2.913754e-01  2.920501e-01  -1.183302e-02  
   Stress 143  1  4  1.566787e-02  2.313447e-02  0.000000e+00  -9.129585e-03  2.926458e-02  9.537759e-03  2.585084e-02
   Strain 143  1  4  8.626673e-02  1.979524e-01  0.000000e+00  -2.679111e-01  2.872389e-01  -3.019745e-03  
   Stress 143  2  4  1.755459e-02  2.582290e-02  0.000000e+00  -6.578954e-03  2.945881e-02  1.391868e-02  2.552496e-02
   Strain 143  2  4  1.061160e-01  2.206007e-01  0.000000e+00  -1.762524e-01  2.684436e-01  5.827313e-02  
   Stress 143  3  4  1.101937e-02  1.946466e-02  0.000000e+00  -7.843608e-03  2.415004e-02  6.333991e-03  2.168820e-02
   Strain 143  3  4  4.241516e-02  1.919600e-01  0.000000e+00  -2.822855e-01  2.769129e-01  -4.253777e-02  
   Stress 143  4  4  1.470702e-02  1.997512e-02  0.000000e+00  -5.371063e-03  2.332326e-02  1.135889e-02  2.020080e-02
   Strain 143  4  4  1.000824e-01  1.866480e-01  0.000000e+00  -1.872738e-01  2.465217e-01  4.020862e-02  
   Stress 144  1  4  1.843324e-02  2.668238e-02  0.000000e+00  -8.643450e-03  3.213493e-02  1.298068e-02  2.800033e-02
   Strain 144  1  4  1.027734e-01  2.180208e-01  0.000000e+00  -2.439311e-01  2.952900e-01  2.550422e-02  
   Stress 144  2  4  1.689783e-02  2.361735e-02  0.000000e+00  -4.513931e-03  2.588463e-02  1.463055e-02  2.248023e-02
   Strain 144  2  4  1.104314e-01  2.146112e-01  0.000000e+00  -1.374591e-01  2.487600e-01  7.628265e-02  
   Stress 144  3  4  1.424215e-02  1.824052e-02  0.000000e+00  -7.479257e-03  2.398317e-02  8.499499e-03  2.106156e-02
   Strain 144  3  4  9.376068e-02  1.650896e-01  0.000000e+00  -2.633587e-01  2.658488e-01  -6.998494e-03  
   Stress 144  4  4  1.454629e-02  1.814675e-02  0.000000e+00  -4.193056e-03  2.090969e-02  1.178335e-02  1.815699e-02
   Strain 144  4  4  1.066589e-01  1.727584e-01  0.000000e+00  -1.517345e-01  2.224621e-01  5.695528e-02  
   Stress 145  1  4  1.404050e-02  2.102683e-02  0.000000e+00  -4.353934e-03  2.311569e-02  1.195165e-02  2.002265e-02
   Strain 145  1  4  8.412671e-02  2.070918e-01  0.000000e+00  -1.433444e-01  2.400391e-01  5.117933e-02  
   Stress 145  2  4  1.319830e-02  2.017440e-02  0.000000e+00  -3.238634e-03  2.144610e-02  1.192660e-02  1.861183e-02
   Strain 145  2  4  8.077056e-02  2.025854e-01  0.000000e+00  -1.097412e-01  2.236566e-01  5.969935e-02  
   Stress 145  3  4  1.210326e-02  1.999080e-02  0.000000e+00  -4.730117e-03  2.220554e-02  9.888515e-03  1.926886e-02
   Strain 145  3  4  6.016328e-02  2.060950e-01  0.000000e+00  -1.652471e-01  2.433592e-01  2.289909e-02  
   Stress 145  4  4  1.269068e-02  1.866341e-02  0.000000e+00  -3.655435e-03  2.039727e-02  1.095681e-02  1.768082e-02
   Strain 145  4  4  7.869861e-02  1.892750e-01  0.000000e+00  -1.318309e-01  2.200195e-01  4.795405e-02  
   Stress 146  1  4  1.416372e-02  2.001717e-02  0.000000e+00  -3.538841e-03  2.168274e-02  1.249816e-02  1.885075e-02
   Strain 146  1  4  8.933052e-02  2.002482e-01  0.000000e+00  -1.163187e-01  2.251522e-01  6.442649e-02  
   Stress 146  2  4  1.661772e-02  2.024141e-02  0.000000e+00  -1.894650e-03  2.105111e-02  1.580802e-02  1.898068e-02
   Strain 146  2  4  1.234367e-01  1.910755e-01  0.000000e+00  -6.013830e-02  2.025099e-01  1.120023e-01  
   Stress 146  3  4  1.300842e-02  1.848258e-02  0.000000e+00  -3.933297e-03  2.053741e-02  1.095358e-02  1.779910e-02
   Strain 146  3  4  7.870737e-02  1.900044e-01  0.000000e+00  -1.381218e-01  2.230473e-01  4.566448e-02  
   Stress 146  4  4  1.543458e-02  2.059893e-02  0.000000e+00  -2.242579e-03  2.143681e-02  1.459670e-02  1.896560e-02
   Strain 146  4  4  1.049793e-01  2.016899e-01  0.000000e+00  -7.813322e-02  2.154992e-01  9.117005e-02  
   Stress 147  1  4  1.750263e-02  2.295082e-02  0.000000e+00  -4.686660e-03  2.564756e-02  1.480589e-02  2.229971e-02
   Strain 147  1  4  1.191229e-01  2.056751e-01  0.000000e+00  -1.536134e-01  2.505585e-01  7.423957e-02  
   Stress 147  2  4  1.582083e-02  2.148728e-02  0.000000e+00  -2.612611e-03  2.250800e-02  1.480011e-02  1.981243e-02
   Strain 147  2  4  1.090898e-01  2.046920e-01  0.000000e+00  -9.001938e-02  2.225477e-01  9.123407e-02  
   Stress 147  3  4  1.760550e-02  2.259130e-02  0.000000e+00  -4.867599e-03  2.556723e-02  1.462957e-02  2.221868e-02
   Strain 147  3  4  1.191818e-01  2.040795e-01  0.000000e+00  -1.593300e-01  2.518992e-01  7.136209e-02  
   Stress 147  4  4  1.561568e-02  2.289745e-02  0.000000e+00  -2.772868e-03  2.383312e-02  1.468001e-02  2.082426e-02
   Strain 147  4  4  9.741762e-02  2.206011e-01  0.000000e+00  -9.531771e-02  2.368869e-01  8.113184e-02  
   Stress 148  1  4  1.707980e-02  2.501740e-02  0.000000e+00  -3.672529e-03  2.645590e-02  1.564130e-02  2.303823e-02
   Strain 148  1  4  1.041137e-01  2.292408e-01  0.000000e+00  -1.109174e-01  2.502827e-01  8.307181e-02  
   Stress 148  2  4  1.752977e-02  2.473371e-02  0.000000e+00  -2.932174e-03  2.577628e-02  1.648719e-02  2.261119e-02
   Strain 148  2  4  1.103158e-01  2.277295e-01  0.000000e+00  -8.324156e-02  2.409865e-01  9.705892e-02  
   Stress 148  3  4  2.092291e-02  2.859939e-02  0.000000e+00  -4.870932e-03  3.096261e-02  1.855970e-02  2.699053e-02
   Strain 148  3  4  1.246624e-01  2.360938e-01  0.000000e+00  -1.370512e-01  2.686957e-01  9.206051e-02  
   Stress 148  4  4  2.063360e-02  2.888649e-02  0.000000e+00  -4.079720e-03  3.056277e-02  1.895732e-02  2.672218e-02
   Strain 148  4  4  1.214463e-01  2.411607e-01  0.000000e+00  -1.119149e-01  2.632432e-01  9.936378e-02  
   Stress 149  1  4  1.977471e-02  2.466946e-02  0.000000e+00  -5.356645e-03  2.811133e-02  1.633283e-02  2.445140e-02
   Strain 149  1  4  1.272391e-01  2.149724e-01  0.000000e+00  -1.574266e-01  2.612171e-01  8.099431e-02  
   Stress 149  2  4  1.808697e-02  2.557217e-02  0.000000e+00  -3.275861e-03  2.680334e-02  1.685581e-02  2.346796e-02
   Strain 149  2  4  1.079890e-01  2.352732e-01  0.000000e+00  -1.054675e-01  2.542820e-01  8.898021e-02  
   Stress 149  3  4  2.175161e-02  3.141134e-02  0.000000e+00  -7.318416e-03  3.534999e-02  1.781297e-02  3.061430e-02
   Strain 149  3  4  1.076439e-01  2.506839e-01  0.000000e+00  -1.868089e-01  2.968053e-01  6.152245e-02  
   Stress 149  4  4  2.405587e-02  3.430199e-02  0.000000e+00  -5.240768e-03  3.650773e-02  2.185012e-02  3.182049e-02
   Strain 149  4  4  1.201208e-01  2.610055e-01  0.000000e+00  -1.343800e-01  2.879111e-01  9.321521e-02  
   Stress 150  1  4  1.747300e-02  2.591669e-02  0.000000e+00  -6.129441e-03  2.913756e-02  1.425213e-02  2.523585e-02
   Strain 150  1  4  9.296956e-02  2.349728e-01  0.000000e+00  -1.869300e-01  2.813464e-01  4.659599e-02  
   Stress 150  2  4  1.603209e-02  2.481691e-02  0.000000e+00  -3.599250e-03  2.610322e-02  1.474578e-02  2.266945e-02
   Strain 150  2  4  8.778121e-02  2.383435e-01  0.000000e+00  -1.249612e-01  2.608942e-01  6.523047e-02  
   Stress 150  3  4  2.110877e-02  3.514316e-02  0.000000e+00  -8.065911e-03  3.881708e-02  1.743485e-02  3.367446e-02
   Strain 150  3  4  8.332950e-02  2.716904e-01  0.000000e+00  -2.076135e-01  3.176734e-01  3.734648e-02  
   Stress 150  4  4  2.055818e-02  3.703405e-02  0.000000e+00  -5.170547e-03  3.852228e-02  1.906996e-02  3.336182e-02
   Strain 150  4  4  7.510448e-02  2.905637e-01  0.000000e+00  -1.471391e-01  3.132877e-01  5.238048e-02  
   Stress 151  1  4  1.627627e-02  2.968637e-02  0.000000e+00  -5.736680e-03  3.180556e-02  1.415708e-02  2.759968e-02
   Strain 151  1  4  6.124241e-02  2.687751e-01  0.000000e+00  -1.870155e-01  3.046910e-01  2.532644e-02  
   Stress 151  2  4  1.589720e-02  3.231140e-02  0.000000e+00  -3.591506e-03  3.306284e-02  1.514576e-02  2.866677e-02
   Strain 151  2  4  4.975231e-02  2.889232e-01  0.000000e+00  -1.163841e-01  3.023302e-01  3.634530e-02  
   Stress 151  3  4  1.836493e-02  3.437288e-02  0.000000e+00  -7.855107e-03  3.758346e-02  1.515434e-02  3.275084e-02
   Strain 151  3  4  5.806406e-02  2.809337e-01  0.000000e+00  -2.267262e-01  3.284608e-01  1.053689e-02  
   Stress 151  4  4  1.758773e-02  3.426107e-02  0.000000e+00  -5.098934e-03  3.569677e-02  1.615203e-02  3.096082e-02
   Strain 151  4  4  5.647385e-02  2.901171e-01  0.000000e+00  -1.563504e-01  3.138610e-01  3.273000e-02  
   Stress 152  1  4  1.357614e-02  3.093916e-02  0.000000e+00  -4.428737e-03  3.200354e-02  1.251176e-02  2.793475e-02
   Strain 152  1  4  2.499718e-02  2.906670e-01  0.000000e+00  -1.536773e-01  3.112898e-01  4.374297e-03  
   Stress 152  2  4  1.320446e-02  2.946753e-02  0.000000e+00  -2.986061e-03  2.999847e-02  1.267353e-02  2.608333e-02
   Strain 152  2  4  3.006530e-02  2.854092e-01  0.000000e+00  -1.157496e-01  2.979144e-01  1.756016e-02  
   Stress 152  3  4  1.588356e-02  3.708979e-02  0.000000e+00  -6.635934e-03  3.899514e-02  1.397821e-02  3.421884e-02
   Strain 152  3  4  2.228864e-02  3.065239e-01  0.000000e+00  -1.863573e-01  3.343465e-01  -5.533975e-03  
   Stress 152  4  4  1.479692e-02  3.203638e-02  0.000000e+00  -4.558765e-03  3.316766e-02  1.366564e-02  2.887189e-02
   Strain 152  4  4  3.649640e-02  2.900240e-01  0.000000e+00  -1.475871e-01  3.099386e-01  1.658181e-02  
   Stress 153  1  4  1.251844e-02  2.906632e-02  0.000000e+00  -4.661960e-03  3.028932e-02  1.129544e-02  2.651224e-02
   Strain 153  1  4  1.836483e-02  2.843117e-01  0.000000e+00  -1.712318e-01  3.094901e-01  -6.813604e-03  
   Stress 153  2  4  1.206535e-02  2.864506e-02  0.000000e+00  -3.703816e-03  2.943485e-02  1.127556e-02  2.572264e-02
   Strain 153  2  4  1.376406e-02  2.875173e-01  0.000000e+00  -1.464956e-01  3.058839e-01  -4.602522e-03  
   Stress 153  3  4  1.523222e-02  3.827493e-02  0.000000e+00  -7.637096e-03  4.057627e-02  1.293089e-02  3.590201e-02
   Strain 153  3  4  8.438914e-03  3.107826e-01  0.000000e+00  -2.158446e-01  3.453529e-01  -2.613140e-02  
   Stress 153  4  4  1.569542e-02  3.601604e-02  0.000000e+00  -6.313483e-03  3.781783e-02  1.389362e-02  3.313298e-02
   Strain 153  4  4  2.351280e-02  3.048611e-01  0.000000e+00  -1.913048e-01  3.343004e-01  -5.926531e-03  
   Stress 154  1  4  1.069863e-02  3.292830e-02  0.000000e+00  -6.113165e-03  3.449851e-02  9.128423e-03  3.096059e-02
   Strain 154  1  4  -2.640776e-02  3.099133e-01  0.000000e+00  -1.989942e-01  3.371437e-01  -5.363821e-02  
   Stress 154  2  4  9.871508e-03  3.039545e-02  0.000000e+00  -2.980070e-03  3.081940e-02  9.447560e-03  2.734820e-02
   Strain 154  2  4  -2.362075e-02  3.079458e-01  0.000000e+00  -1.071987e-01  3.163951e-01  -3.207003e-02  
   Stress 154  3  4  1.161151e-02  3.191522e-02  0.000000e+00  -7.541780e-03  3.441005e-02  9.116684e-03  3.087814e-02
   Strain 154  3  4  -1.442936e-02  2.977712e-01  0.000000e+00  -2.382404e-01  3.380300e-01  -5.468824e-02  
   Stress 154  4  4  1.128810e-02  3.304181e-02  0.000000e+00  -4.592713e-03  3.397169e-02  1.035822e-02  3.015762e-02
   Strain 154  4  4  -1.758667e-02  3.134887e-01  0.000000e+00  -1.469485e-01  3.290620e-01  -3.315998e-02  
   Stress 155  1  4  8.390361e-03  3.220464e-02  0.000000e+00  -5.471445e-03  3.340157e-02  7.193430e-03  3.044895e-02
   Strain 155  1  4  -5.555884e-02  3.170487e-01  0.000000e+00  -1.744470e-01  3.364559e-01  -7.496611e-02  
   Stress 155  2  4  6.049013e-03  3.072485e-02  0.000000e+00  -3.754165e-03  3.128336e-02  5.490499e-03  2.893153e-02
   Strain 155  2  4  -8.115429e-02  3.205202e-01  0.000000e+00  -1.343788e-01  3.314611e-01  -9.209526e-02  
   Stress 155  3  4  7.582054e-03  2.799441e-02  0.000000e+00  -5.201009e-03  2.924321e-02  6.333252e-03  2.664715e-02
   Strain 155  3  4  -5.387570e-02  3.004591e-01  0.000000e+00  -1.827593e-01  3.226369e-01  -7.605354e-02  
   Stress 155  4  4  5.840480e-03  2.964145e-02  0.000000e+00  -4.051860e-03  3.031232e-02  5.169604e-03  2.808663e-02
   Strain 155  4  4  -8.265972e-02  3.167231e-01  0.000000e+00  -1.467658e-01  3.297797e-01  -9.571631e-02  
   Stress 156  1  4  7.072220e-03  3.745047e-02  0.000000e+00  -4.119736e-03  3.799925e-02  6.523437e-03  3.519393e-02
   Strain 156  1  4  -8.854347e-02  3.440782e-01  0.000000e+00  -1.262317e-01  3.530982e-01  -9.756348e-02  
   Stress 156  2  4  4.465676e-03  3.391481e-02  0.000000e+00  -1.804127e-03  3.402492e-02  4.355562e-03  3.206975e-02
   Strain 156  2  4  -1.149914e-01  3.433214e-01  0.000000e+00  -6.045273e-02  3.453062e-01  -1.169763e-01  
   Stress 156  3  4  6.948051e-03  3.562935e-02  0.000000e+00  -5.087881e-03  3.650517e-02  6.072237e-03  3.387966e-02
   Strain 156  3  4  -8.644139e-02  3.365637e-01  0.000000e+00  -1.505904e-01  3.495666e-01  -9.944429e-02  
   Stress 156  4  4  4.895865e-03  3.063880e-02  0.000000e+00  -2.663811e-03  3.091155e-02  4.623111e-03  2.887888e-02
   Strain 156  4  4  -9.990811e-02  3.280285e-01  0.000000e+00  -8.602416e-02  3.323088e-01  -1.041885e-01  
   Stress 157  1  4  3.968016e-03  3.488681e-02  0.000000e+00  -4.347427e-03  3.548646e-02  3.368364e-03  3.392792e-02
   Strain 157  1  4  -1.277332e-01  3.451402e-01  0.000000e+00  -1.232568e-01  3.530402e-01  -1.356331e-01  
   Stress 157  2  4  4.102634e-03  3.951484e-02  0.000000e+00  -3.875171e-03  3.993394e-02  3.683533e-03  3.822551e-02
   Strain 157  2  4  -1.343102e-01  3.580438e-01  0.000000e+00  -1.019830e-01  3.632694e-01  -1.395357e-01  
   Stress 157  3  4  3.286958e-03  3.799648e-02  0.000000e+00  -6.784564e-03  3.927551e-02  2.007932e-03  3.831103e-02
   Strain 157  3  4  -1.474567e-01  3.516490e-01  0.000000e+00  -1.745018e-01  3.664621e-01  -1.622698e-01  
   Stress 157  4  4  3.554172e-03  4.052439e-02  0.000000e+00  -6.206407e-03  4.153848e-02  2.540082e-03  4.032847e-02
   Strain 157  4  4  -1.466331e-01  3.581349e-01  0.000000e+00  -1.548281e-01  3.697407e-01  -1.582389e-01  
   Stress 158  1  4  2.019627e-03  3.481224e-02  0.000000e+00  -4.641665e-03  3.545659e-02  1.375279e-03  3.478934e-02
   Strain 158  1  4  -1.526274e-01  3.455358e-01  0.000000e+00  -1.369527e-01  3.547769e-01  -1.618685e-01  
   Stress 158  2  4  4.699766e-03  4.497478e-02  0.000000e+00  -3.911200e-03  4.535109e-02  4.323456e-03  4.335136e-02
   Strain 158  2  4  -1.334432e-01  3.656150e-01  0.000000e+00  -9.631275e-02  3.702193e-01  -1.380475e-01  
   Stress 158  3  4  6.114806e-04  4.096070e-02  0.000000e+00  -6.216445e-03  4.189673e-02  -3.245484e-04  4.205995e-02
   Strain 158  3  4  -1.821186e-01  3.615948e-01  0.000000e+00  -1.618994e-01  3.733909e-01  -1.939147e-01  
   Stress 158  4  4  3.656781e-03  4.333990e-02  0.000000e+00  -4.590742e-03  4.386406e-02  3.132625e-03  4.238466e-02
   Strain 158  4  4  -1.455984e-01  3.646122e-01  0.000000e+00  -1.202271e-01  3.715991e-01  -1.525853e-01  
   Stress 159  1  4  4.594961e-03  3.517300e-02  0.000000e+00  -4.470913e-03  3.581330e-02  3.954662e-03  3.400885e-02
   Strain 159  1  4  -1.157277e-01  3.404105e-01  0.000000e+00  -1.458602e-01  3.517872e-01  -1.271044e-01  
   Stress 159  2  4  7.508103e-03  4.631880e-02  0.000000e+00  -1.623283e-03  4.638658e-02  7.440326e-03  4.315023e-02
   Strain 159  2  4  -1.008615e-01  3.649437e-01  0.000000e+00  -6.528188e-02  3.672199e-01  -1.031377e-01  
   Stress 159  3  4  2.302134e-03  2.983647e-02  0.000000e+00  -3.949105e-03  3.039168e-02  1.746930e-03  2.955696e-02
   Strain 159  3  4  -1.396133e-01  3.302781e-01  0.000000e+00  -1.564999e-01  3.429663e-01  -1.523014e-01  
   Stress 159  4  4  4.456813e-03  3.548344e-02  0.000000e+00  -1.263231e-03  3.553478e-02  4.405466e-03  3.354969e-02
   Strain 159  4  4  -1.204537e-01  3.504229e-01  0.000000e+00  -7.548054e-02  3.534286e-01  -1.234594e-01  
   Stress 160  1  4  5.091973e-03  2.796721e-02  0.000000e+00  -2.039578e-03  2.814763e-02  4.911545e-03  2.604159e-02
   Strain 160  1  4  -8.802020e-02  3.145692e-01  0.000000e+00  -9.800554e-02  3.204479e-01  -9.389892e-02  
   Stress 160  2  4  8.025984e-03  3.378923e-02  0.000000e+00  -5.786495e-04  3.380222e-02  8.012994e-03  3.059315e-02
   Strain 160  2  4  -6.281821e-02  3.332914e-01  0.000000e+00  -4.695798e-02  3.346783e-01  -6.420504e-02  
   Stress 160  3  4  5.685282e-03  3.267677e-02  0.000000e+00  -2.992035e-03  3.300446e-02  5.357591e-03  3.067856e-02
   Strain 160  3  4  -9.604815e-02  3.353514e-01  0.000000e+00  -1.224560e-01  3.438731e-01  -1.045698e-01  
   Stress 160  4  4  8.907375e-03  3.313076e-02  0.000000e+00  -1.412986e-03  3.321290e-02  8.825232e-03  2.979715e-02
   Strain 160  4  4  -4.873872e-02  3.277946e-01  0.000000e+00  -7.349674e-02  3.313476e-01  -5.229171e-02  
   Stress 161  1  4  7.887416e-03  3.011094e-02  0.000000e+00  1.855263e-04  3.011249e-02  7.885867e-03  2.704599e-02
   Strain 161  1  4  -5.024202e-02  3.157114e-01  0.000000e+00  -2.108454e-02  3.160148e-01  -5.054547e-02  
   Stress 161  2  4  8.113828e-03  3.123343e-02  0.000000e+00  2.552714e-03  3.151193e-02  7.835329e-03  2.841633e-02
   Strain 161  2  4  -5.206230e-02  3.184824e-01  0.000000e+00  4.736999e-02  3.199902e-01  -5.357010e-02  
   Stress 161  3  4  7.925462e-03  3.160692e-02  0.000000e+00  -7.395535e-04  3.162999e-02  7.902388e-03  2.851231e-02
   Strain 161  3  4  -5.602257e-02  3.235275e-01  0.000000e+00  -4.766274e-02  3.250180e-01  -5.751305e-02  
   Stress 161  4  4  8.441974e-03  2.899560e-02  0.000000e+00  1.504817e-03  2.910519e-02  8.332385e-03  2.596199e-02
   Strain 161  4  4  -3.829100e-02  3.070477e-01  0.000000e+00  1.907241e-02  3.073108e-01  -3.855413e-02  
   Stress 162  1  4  4.327389e-03  3.306456e-02  0.000000e+00  3.279698e-03  3.343411e-02  3.957838e-03  3.164138e-02
   Strain 162  1  4  -1.131990e-01  3.350968e-01  0.000000e+00  6.431308e-02  3.373917e-01  -1.154939e-01  
   Stress 162  2  4  1.218571e-02  4.939876e-02  0.000000e+00  6.246221e-03  5.041921e-02  1.116526e-02  4.586737e-02
   Strain 162  2  4  -5.623025e-02  3.520737e-01  0.000000e+00  9.952723e-02  3.580514e-01  -6.220787e-02  
   Stress 162  3  4  1.160452e-03  2.544569e-02  0.000000e+00  2.180411e-03  2.563990e-02  9.662407e-04  2.517069e-02
   Strain 162  3  4  -1.410160e-01  3.094474e-01  0.000000e+00  4.097607e-02  3.103773e-01  -1.419459e-01  
   Stress 162  4  4  6.062250e-03  3.186726e-02  0.000000e+00  3.760881e-03  3.240421e-02  5.525303e-03  3.002530e-02
   Strain 162  4  4  -8.382975e-02  3.237767e-01  0.000000e+00  7.690034e-02  3.273721e-01  -8.742510e-02  
   Stress 163  1  4  8.723968e-03  4.544518e-02  0.000000e+00  6.816150e-03  4.666957e-02  7.499586e-03  4.340841e-02
   Strain 163  1  4  -8.421295e-02  3.481174e-01  0.000000e+00  1.291739e-01  3.575599e-01  -9.365553e-02  
   Stress 163  2  4  6.194220e-03  5.737661e-02  0.000000e+00  9.216837e-03  5.898577e-02  4.585059e-03  5.683213e-02
   Strain 163  2  4  -1.334064e-01  3.670943e-01  0.000000e+00  1.585789e-01  3.793550e-01  -1.456671e-01  
   Stress 163  3  4  1.071816e-02  5.046703e-02  0.000000e+00  9.805529e-03  5.275431e-02  8.430885e-03  4.908494e-02
   Strain 163  3  4  -7.522628e-02  3.455380e-01  0.000000e+00  1.702186e-01  3.621013e-01  -9.178960e-02  
   Stress 163  4  4  8.203063e-03  6.925295e-02  0.000000e+00  1.393878e-02  7.228485e-02  5.171165e-03  6.984299e-02
   Strain 163  4  4  -1.307051e-01  3.676670e-01  0.000000e+00  1.994782e-01  3.868865e-01  -1.499247e-01  
   Stress 164  1  4  2.621142e-03  4.665381e-02  0.000000e+00  5.373195e-03  4.730000e-02  1.974948e-03  4.634410e-02
   Strain 164  1  4  -1.557197e-01  3.627881e-01  0.000000e+00  1.087449e-01  3.684285e-01  -1.613600e-01  
   Stress 164  2  4  7.502428e-03  4.718711e-02  0.000000e+00  7.029416e-03  4.839545e-02  6.294088e-03  4.557554e-02
   Strain 164  2  4  -1.010601e-01  3.525084e-01  0.000000e+00  1.464155e-01  3.640317e-01  -1.125834e-01  
   Stress 164  3  4  8.948073e-03  9.355900e-02  0.000000e+00  5.714452e-03  9.394319e-02  8.563874e-03  8.996747e-02
   Strain 164  3  4  -1.445406e-01  3.996562e-01  0.000000e+00  5.195272e-02  4.008933e-01  -1.457777e-01  
   Stress 164  4  4  1.187447e-02  4.484493e-02  0.000000e+00  4.551167e-03  4.546163e-02  1.125777e-02  4.100854e-02
   Strain 164  4  4  -4.386827e-02  3.441403e-01  0.000000e+00  8.933059e-02  3.492155e-01  -4.894350e-02  
   Stress 165  1  4  1.025500e-02  7.323121e-02  0.000000e+00  4.920011e-03  7.361327e-02  9.872940e-03  6.920701e-02
   Strain 165  1  4  -1.127854e-01  3.839782e-01  0.000000e+00  6.244428e-02  3.859328e-01  -1.147401e-01  
   Stress 165  2  4  9.959606e-03  7.496835e-02  0.000000e+00  8.196713e-03  7.598591e-02  8.942040e-03  7.193296e-02
   Strain 165  2  4  -1.170050e-01  3.804662e-01  0.000000e+00  1.127586e-01  3.867758e-01  -1.233146e-01  
   Stress 165  3  4  9.276677e-03  5.450724e-02  0.000000e+00  5.091106e-03  5.507321e-02  8.710709e-03  5.127580e-02
   Strain 165  3  4  -9.394754e-02  3.654381e-01  0.000000e+00  8.518035e-02  3.693533e-01  -9.786276e-02  
   Stress 165  4  4  9.844276e-03  6.649777e-02  0.000000e+00  8.991795e-03  6.789067e-02  8.451384e-03  6.408431e-02
   Strain 165  4  4  -1.083490e-01  3.715442e-01  0.000000e+00  1.356092e-01  3.809404e-01  -1.177452e-01  
   Stress 166  1  4  6.908698e-03  4.498374e-02  0.000000e+00  6.202767e-03  4.596874e-02  5.923693e-03  4.331179e-02
   Strain 166  1  4  -1.004922e-01  3.485905e-01  0.000000e+00  1.481772e-01  3.604977e-01  -1.123995e-01  
   Stress 166  2  4  1.450366e-02  4.852641e-02  0.000000e+00  8.336845e-03  5.045943e-02  1.257065e-02  4.549579e-02
   Strain 166  2  4  -2.319981e-02  3.312727e-01  0.000000e+00  1.816735e-01  3.531947e-01  -4.512180e-02  
   Stress 166  3  4  9.114992e-03  5.027224e-02  0.000000e+00  5.642395e-03  5.103176e-02  8.355472e-03  4.740949e-02
   Strain 166  3  4  -8.627623e-02  3.567794e-01  0.000000e+00  1.203770e-01  3.648103e-01  -9.430718e-02  
   Stress 166  4  4  2.554831e-02  8.487009e-02  0.000000e+00  1.146335e-02  8.700821e-02  2.341020e-02  7.798452e-02
   Strain 166  4  4  -1.680245e-02  3.609706e-01  0.000000e+00  1.517720e-01  3.756444e-01  -3.147625e-02  
   Stress 167  1  4  1.350372e-02  5.325573e-02  0.000000e+00  3.071142e-03  5.349160e-02  1.326785e-02  4.824591e-02
   Strain 167  1  4  -4.291736e-02  3.541140e-01  0.000000e+00  7.261280e-02  3.574067e-01  -4.621008e-02  
   Stress 167  2  4  3.623675e-03  2.925700e-02  0.000000e+00  2.527446e-03  2.950383e-02  3.376846e-03  2.796872e-02
   Strain 167  2  4  -1.071972e-01  3.170413e-01  0.000000e+00  9.659029e-02  3.224697e-01  -1.126257e-01  
   Stress 167  3  4  3.072393e-02  1.093521e-01  0.000000e+00  9.350100e-03  1.104487e-01  2.962735e-02  9.901712e-02
   Strain 167  3  4  -2.513317e-02  3.777004e-01  0.000000e+00  1.084305e-01  3.848694e-01  -3.230213e-02  
   Stress 167  4  4  6.172894e-03  3.777045e-02  0.000000e+00  4.508365e-03  3.840112e-02  5.542225e-03  3.595184e-02
   Strain 167  4  4  -9.354338e-02  3.379006e-01  0.000000e+00  1.315741e-01  3.477089e-01  -1.033517e-01  
   Stress 168  1  4  9.009542e-03  4.170737e-02  0.000000e+00  -4.738919e-05  4.170743e-02  9.009473e-03  3.801209e-02
   Strain 168  1  4  -7.396588e-02  3.555252e-01  0.000000e+00  1.514213e-02  3.556586e-01  -7.409929e-02  
   Stress 168  2  4  8.551491e-03  3.084747e-02  0.000000e+00  1.795499e-04  3.084892e-02  8.550046e-03  2.758622e-02
   Strain 168  2  4  -4.813808e-02  3.224018e-01  0.000000e+00  4.356965e-02  3.236782e-01  -4.941446e-02  
   Stress 168  3  4  6.025275e-03  3.392910e-02  0.000000e+00  -4.030019e-04  3.393492e-02  6.019455e-03  3.136149e-02
   Strain 168  3  4  -8.848634e-02  3.364161e-01  0.000000e+00  4.597399e-04  3.364162e-01  -8.848646e-02  
   Stress 168  4  4  6.198628e-03  3.147960e-02  0.000000e+00  1.622818e-04  3.148064e-02  6.197586e-03  2.888489e-02
   Strain 168  4  4  -8.018090e-02  3.277568e-01  0.000000e+00  3.260453e-02  3.284072e-01  -8.083134e-02  
   Stress 169  1  4  9.386013e-03  3.767224e-02  0.000000e+00  -2.961579e-03  3.797899e-02  9.079262e-03  3.435135e-02
   Strain 169  1  4  -7.883943e-02  3.616941e-01  0.000000e+00  -3.743682e-02  3.624881e-01  -7.963335e-02  
   Stress 169  2  4  4.258357e-03  4.104273e-02  0.000000e+00  -3.178788e-03  4.131541e-02  3.985678e-03  3.947378e-02
   Strain 169  2  4  -1.564740e-01  3.840022e-01  0.000000e+00  -3.373324e-02  3.845280e-01  -1.569999e-01  
   Stress 169  3  4  7.836573e-03  4.780037e-02  0.000000e+00  -3.089431e-03  4.803779e-02  7.599153e-03  4.472505e-02
   Strain 169  3  4  -1.188408e-01  3.841085e-01  0.000000e+00  -2.673653e-02  3.844635e-01  -1.191958e-01  
   Stress 169  4  4  3.203947e-03  4.954623e-02  0.000000e+00  -3.079241e-03  4.974993e-02  3.000241e-03  4.831972e-02
   Strain 169  4  4  -1.742291e-01  3.931391e-01  0.000000e+00  -1.889342e-02  3.932963e-01  -1.743864e-01  
   Stress 170  1  4  8.097757e-04  2.755228e-02  0.000000e+00  -3.634529e-03  2.803744e-02  3.246148e-04  2.787655e-02
   Strain 170  1  4  -1.880450e-01  3.549772e-01  0.000000e+00  -6.800768e-02  3.570982e-01  -1.901660e-01  
   Stress 170  2  4  3.917160e-04  2.659970e-02  0.000000e+00  -2.218712e-03  2.678620e-02  2.052118e-04  2.668419e-02
   Strain 170  2  4  -1.814329e-01  3.439237e-01  0.000000e+00  -1.855154e-02  3.440874e-01  -1.815966e-01  
   Stress 170  3  4  1.354998e-03  3.511520e-02  0.000000e+00  -4.487871e-03  3.570160e-02  7.685944e-04  3.532358e-02
   Strain 170  3  4  -1.885294e-01  3.744709e-01  0.000000e+00  -7.665193e-02  3.770679e-01  -1.911264e-01  
   Stress 170  4  4  3.407071e-04  3.127593e-02  0.000000e+00  -2.518923e-03  3.147969e-02  1.369441e-04  3.141145e-02
   Strain 170  4  4  -1.863285e-01  3.582357e-01  0.000000e+00  -2.390503e-02  3.584980e-01  -1.865907e-01  
   Stress 171  1  4  2.576276e-03  3.438700e-02  0.000000e+00  -3.408341e-03  3.474809e-02  2.215190e-03  3.369515e-02
   Strain 171  1  4  -1.727543e-01  3.759047e-01  0.000000e+00  -4.309689e-02  3.767497e-01  -1.735993e-01  
   Stress 171  2  4  -5.056954e-04  3.014931e-02  0.000000e+00  -4.651143e-04  3.015636e-02  -5.127508e-04  3.041598e-02
   Strain 171  2  4  -2.012737e-01  3.626881e-01  0.000000e+00  3.607770e-02  3.632645e-01  -2.018501e-01  
   Stress 171  3  4  1.945265e-03  3.801809e-02  0.000000e+00  -3.907198e-03  3.843644e-02  1.526912e-03  3.769619e-02
   Strain 171  3  4  -1.844954e-01  3.831618e-01  0.000000e+00  -4.221096e-02  3.839455e-01  -1.852790e-01  
   Stress 171  4  4  -1.413955e-03  3.683058e-02  0.000000e+00  -5.446197e-04  3.683833e-02  -1.421709e-03  3.756937e-02
   Strain 171  4  4  -2.200104e-01  3.816801e-01  0.000000e+00  4.554740e-02  3.825409e-01  -2.208711e-01  
   Stress 172  1  4  5.715618e-03  2.893036e-02  0.000000e+00  1.008346e-04  2.893080e-02  5.715180e-03  2.653883e-02
   Strain 172  1  4  -1.010718e-01  3.394854e-01  0.000000e+00  5.136810e-02  3.409777e-01  -1.025641e-01  
   Stress 172  2  4  5.021832e-03  3.715808e-02  0.000000e+00  -1.231630e-03  3.720522e-02  4.974699e-03  3.498416e-02
   Strain 172  2  4  -1.334325e-01  3.710821e-01  0.000000e+00  9.821220e-03  3.711299e-01  -1.334803e-01  
   Stress 172  3  4  7.365787e-04  2.807327e-02  0.000000e+00  -1.067720e-04  2.807369e-02  7.361617e-04  2.771294e-02
   Strain 172  3  4  -1.809186e-01  3.539017e-01  0.000000e+00  5.214119e-02  3.551695e-01  -1.821865e-01  
   Stress 172  4  4  8.447511e-04  2.885525e-02  0.000000e+00  -1.106722e-03  2.889891e-02  8.010915e-04  2.850681e-02
   Strain 172  4  4  -1.784145e-01  3.537757e-01  0.000000e+00  1.264513e-02  3.538508e-01  -1.784896e-01  
   Stress 173  1  4  1.270604e-04  2.659314e-02  0.000000e+00  -3.036494e-03  2.693705e-02  -2.168523e-04  2.704613e-02
   Strain 173  1  4  -1.807403e-01  3.377867e-01  0.000000e+00  -6.895040e-02  3.400688e-01  -1.830224e-01  
   Stress 173  2  4  -3.179014e-03  1.968539e-02  0.000000e+00  -1.990672e-03  1.985741e-02  -3.351036e-03  2.172761e-02
   Strain 173  2  4  -2.076765e-01  2.993946e-01  0.000000e+00  -4.031042e-02  3.001945e-01  -2.084764e-01  
   Stress 173  3  4  3.433679e-03  4.123579e-02  0.000000e+00  -2.808945e-03  4.144337e-02  3.226095e-03  3.992819e-02
   Strain 173  3  4  -1.645209e-01  3.838310e-01  0.000000e+00  -2.907493e-02  3.842162e-01  -1.649061e-01  
   Stress 173  4  4  -5.094525e-04  3.042123e-02  0.000000e+00  -1.373820e-03  3.048213e-02  -5.703524e-04  3.077128e-02
   Strain 173  4  4  -1.947438e-01  3.557874e-01  0.000000e+00  -2.976909e-04  3.557874e-01  -1.947439e-01  
   Stress 174  1  4  4.295988e-03  2.570824e-02  0.000000e+00  -2.788407e-03  2.606540e-02  3.938826e-03  2.433624e-02
   Strain 174  1  4  -1.083805e-01  3.177305e-01  0.000000e+00  -6.955898e-02  3.205505e-01  -1.112006e-01  
   Stress 174  2  4  1.493942e-03  1.909798e-02  0.000000e+00  -5.137268e-04  1.911296e-02  1.478963e-03  1.841807e-02
   Strain 174  2  4  -1.237982e-01  2.736874e-01  0.000000e+00  3.444359e-04  2.736875e-01  -1.237983e-01  
   Stress 174  3  4  3.696561e-03  2.871778e-02  0.000000e+00  -2.585663e-03  2.898218e-02  3.432156e-03  2.742764e-02
   Strain 174  3  4  -1.291518e-01  3.391189e-01  0.000000e+00  -4.716485e-02  3.403035e-01  -1.303364e-01  
   Stress 174  4  4  3.113418e-03  1.739812e-02  0.000000e+00  -1.774863e-04  1.740033e-02  3.111213e-03  1.607218e-02
   Strain 174  4  4  -8.635741e-02  2.472753e-01  0.000000e+00  2.104254e-02  2.476068e-01  -8.668887e-02  
   Stress 175  1  4  2.525057e-03  2.568700e-02  0.000000e+00  -8.534300e-04  2.571840e-02  2.493654e-03  2.456668e-02
   Strain 175  1  4  -1.297373e-01  3.188785e-01  0.000000e+00  -3.433054e-03  3.188851e-01  -1.297438e-01  
   Stress 175  2  4  4.511130e-03  2.614941e-02  0.000000e+00  -2.222819e-03  2.637539e-02  4.285148e-03  2.451533e-02
   Strain 175  2  4  -9.506647e-02  3.093317e-01  0.000000e+00  -5.792212e-02  3.113953e-01  -9.712999e-02  
   Stress 175  3  4  2.478910e-04  2.291131e-02  0.000000e+00  -1.018785e-04  2.291177e-02  2.474330e-04  2.278906e-02
   Strain 175  3  4  -1.594716e-01  3.098954e-01  0.000000e+00  2.559273e-02  3.102440e-01  -1.598202e-01  
   Stress 175  4  4  3.699229e-04  2.922766e-02  0.000000e+00  -1.439189e-03  2.929926e-02  2.983255e-04  2.915124e-02
   Strain 175  4  4  -1.706170e-01  3.399110e-01  0.000000e+00  -2.753393e-02  3.402819e-01  -1.709880e-01  
   Stress 176  1  4  -1.041444e-03  2.301069e-02  0.000000e+00  -1.610535e-03  2.311805e-02  -1.148807e-03  2.371333e-02
   Strain 176  1  4  -1.676896e-01  3.001416e-01  0.000000e+00  -5.252651e-02  3.016114e-01  -1.691594e-01  
   Stress 176  2  4  -4.066794e-03  2.667620e-02  0.000000e+00  -2.427724e-03  2.686673e-02  -4.257326e-03  2.922886e-02
   Strain 176  2  4  -2.218146e-01  3.257415e-01  0.000000e+00  -7.599239e-02  3.283656e-01  -2.244387e-01  
   Stress 176  3  4  1.306273e-03  3.514605e-02  0.000000e+00  1.743115e-06  3.514605e-02  1.306273e-03  3.451146e-02
   Strain 176  3  4  -1.602689e-01  3.517411e-01  0.000000e+00  9.376493e-03  3.517841e-01  -1.603118e-01  
   Stress 176  4  4  -2.614218e-03  5.226550e-02  0.000000e+00  -9.764518e-04  5.228286e-02  -2.631586e-03  5.364708e-02
   Strain 176  4  4  -2.178417e-01  3.822573e-01  0.000000e+00  -1.288014e-02  3.823264e-01  -2.179108e-01  
   Stress 177  1  4  -1.733440e-03  4.701333e-02  0.000000e+00  -5.185775e-03  4.755890e-02  -2.279007e-03  4.873838e-02
   Strain 177  1  4  -2.023882e-01  3.657157e-01  0.000000e+00  -1.195160e-01  3.719335e-01  -2.086060e-01  
   Stress 177  2  4  5.029952e-04  3.898811e-02  0.000000e+00  -1.165048e-03  3.902334e-02  4.677584e-04  3.879158e-02
   Strain 177  2  4  -1.683734e-01  3.533417e-01  0.000000e+00  -3.109283e-02  3.538046e-01  -1.688362e-01  
   Stress 177  3  4  1.018455e-03  3.424102e-02  0.000000e+00  -4.018772e-03  3.472024e-02  5.392363e-04  3.445379e-02
   Strain 177  3  4  -1.585724e-01  3.395909e-01  0.000000e+00  -1.166084e-01  3.463237e-01  -1.653052e-01  
   Stress 177  4  4  2.173631e-03  3.618922e-02  0.000000e+00  -1.063204e-03  3.622242e-02  2.140431e-03  3.520104e-02
   Strain 177  4  4  -1.428183e-01  3.449972e-01  0.000000e+00  -2.831441e-02  3.454077e-01  -1.432288e-01  
   Stress 178  1  4  3.315276e-03  3.557143e-02  0.000000e+00  -1.283072e-03  3.562239e-02  3.264319e-03  3.410759e-02
   Strain 178  1  4  -1.258909e-01  3.411155e-01  0.000000e+00  -3.054646e-02  3.416145e-01  -1.263899e-01  
   Stress 178  2  4  3.113549e-03  3.129902e-02  0.000000e+00  -4.894552e-04  3.130752e-02  3.105052e-03  2.987626e-02
   Strain 178  2  4  -1.181823e-01  3.264816e-01  0.000000e+00  -1.637680e-02  3.266324e-01  -1.183331e-01  
   Stress 178  3  4  3.769338e-03  3.482506e-02  0.000000e+00  -1.116452e-03  3.486515e-02  3.729254e-03  3.315818e-02
   Strain 178  3  4  -1.183852e-01  3.386559e-01  0.000000e+00  -2.270971e-02  3.389378e-01  -1.186671e-01  
   Stress 178  4  4  2.908865e-03  3.466281e-02  0.000000e+00  -5.434362e-04  3.467211e-02  2.899567e-03  3.331709e-02
   Strain 178  4  4  -1.302971e-01  3.400483e-01  0.000000e+00  -1.264293e-02  3.401332e-01  -1.303820e-01  
   Stress 179  1  4  7.977890e-03  4.955920e-02  0.000000e+00  -1.006810e-03  4.958356e-02  7.953526e-03  4.612401e-02
   Strain 179  1  4  -9.494835e-02  3.617281e-01  0.000000e+00  -2.658360e-02  3.621147e-01  -9.533489e-02  
   Stress 179  2  4  6.494293e-03  3.885935e-02  0.000000e+00  3.237764e-05  3.885938e-02  6.494261e-03  3.605362e-02
   Strain 179  2  4  -8.953273e-02  3.435701e-01  0.000000e+00  -6.316477e-03  3.435931e-01  -8.955576e-02  
   Stress 179  3  4  7.162942e-03  4.401767e-02  0.000000e+00  -3.415225e-04  4.402083e-02  7.159777e-03  4.091353e-02
   Strain 179  3  4  -9.288851e-02  3.537427e-01  0.000000e+00  -1.008796e-02  3.537997e-01  -9.294547e-02  
   Stress 179  4  4  6.226298e-03  3.903364e-02  0.000000e+00  5.599376e-04  3.904320e-02  6.216744e-03  3.633590e-02
   Strain 179  4  4  -9.395003e-02  3.449349e-01  0.000000e+00  9.399381e-03  3.449852e-01  -9.400035e-02  
   Stress 180  1  4  1.135130e-02  5.326893e-02  0.000000e+00  -3.648931e-04  5.327211e-02  1.134812e-02  4.860204e-02
   Strain 180  1  4  -6.482922e-02  3.598029e-01  0.000000e+00  -4.577274e-03  3.598152e-01  -6.484155e-02  
   Stress 180  2  4  1.554145e-02  6.171604e-02  0.000000e+00  -5.880496e-04  6.172353e-02  1.553396e-02  5.560833e-02
   Strain 180  2  4  -4.244139e-02  3.629839e-01  0.000000e+00  -7.812778e-03  3.630215e-01  -4.247902e-02  
   Stress 180  3  4  1.035649e-02  5.238175e-02  0.000000e+00  6.506857e-05  5.238185e-02  1.035639e-02  4.804816e-02
   Strain 180  3  4  -7.350472e-02  3.606157e-01  0.000000e+00  4.727284e-03  3.606286e-01  -7.351758e-02  
   Stress 180  4  4  1.268569e-02  5.920598e-02  0.000000e+00  -1.852008e-04  5.920672e-02  1.268495e-02  5.399361e-02
   Strain 180  4  4  -6.449475e-02  3.661263e-01  0.000000e+00  -2.454998e-03  3.661298e-01  -6.449825e-02  
   Stress 181  1  4  -3.505075e-03  -1.458471e-02  0.000000e+00  8.903862e-03  1.441685e-03  -1.953147e-02  2.029077e-02
   Strain 181  1  4  6.730879e-02  -2.098011e-01  0.000000e+00  4.573247e-01  1.961186e-01  -3.386109e-01  
   Stress 181  2  4  -1.812225e-03  -7.870979e-03  0.000000e+00  -2.153108e-03  -1.125018e-03  -8.558187e-03  8.054819e-03
   Strain 181  2  4  5.034124e-02  -1.231853e-01  0.000000e+00  -1.015234e-01  6.409968e-02  -1.369438e-01  
   Stress 181  3  4  -3.434941e-02  4.248631e-02  0.000000e+00  2.840897e-02  5.184922e-02  -4.371232e-02  8.285866e-02
   Strain 181  3  4  -3.241352e-01  2.696898e-01  0.000000e+00  3.757977e-01  3.241504e-01  -3.785957e-01  
   Stress 181  4  4  -3.793073e-04  -4.676661e-03  0.000000e+00  -3.135119e-03  1.272777e-03  -6.328745e-03  7.051812e-03
   Strain 181  4  4  3.695453e-02  -7.386009e-02  0.000000e+00  -1.749744e-01  8.510385e-02  -1.220094e-01  
   Stress 182  1  4  5.178825e-03  -3.798847e-03  0.000000e+00  -1.204618e-03  5.337650e-03  -3.957672e-03  8.079502e-03
   Strain 182  1  4  1.133483e-01  -1.025714e-01  0.000000e+00  -5.923977e-02  1.173379e-01  -1.065609e-01  
   Stress 182  2  4  2.782297e-03  -1.188176e-03  0.000000e+00  4.148612e-03  5.396207e-03  -3.802086e-03  8.005732e-03
   Strain 182  2  4  4.998932e-02  -3.780548e-02  0.000000e+00  2.158305e-01  1.225938e-01  -1.104099e-01  
   Stress 182  3  4  1.446556e-02  -6.779063e-04  0.000000e+00  2.444292e-03  1.485031e-02  -1.062662e-03  1.540915e-02
   Strain 182  3  4  2.108260e-01  -1.098565e-01  0.000000e+00  1.130437e-01  2.204966e-01  -1.195271e-01  
   Stress 182  4  4  7.171397e-03  1.565307e-03  0.000000e+00  7.686769e-03  1.255025e-02  -3.813548e-03  1.482946e-02
   Strain 182  4  4  7.594313e-02  -2.083760e-02  0.000000e+00  3.610307e-01  2.144416e-01  -1.593360e-01  
   Stress 183  1  4  1.144647e-02  2.488144e-03  0.000000e+00  3.022885e-03  1.237108e-02  1.563536e-03  1.166815e-02
   Strain 183  1  4  1.710458e-01  -5.564447e-02  0.000000e+00  1.356552e-01  1.897904e-01  -7.438909e-02  
   Stress 183  2  4  2.425844e-03  -1.352528e-03  0.000000e+00  1.250999e-04  2.429981e-03  -1.356665e-03  3.322954e-03
   Strain 183  2  4  6.462634e-02  -5.082701e-02  0.000000e+00  2.031456e-02  6.551314e-02  -5.171381e-02  
   Stress 183  3  4  1.858775e-02  1.372294e-02  0.000000e+00  6.007455e-03  2.263655e-02  9.674130e-03  1.967266e-02
   Strain 183  3  4  1.869030e-01  8.177322e-02  0.000000e+00  2.145435e-01  2.537964e-01  1.487978e-02  
   Stress 183  4  4  8.524453e-03  1.045011e-02  0.000000e+00  2.067976e-03  1.176841e-02  7.206149e-03  1.027712e-02
   Strain 183  4  4  7.530384e-02  9.612902e-02  0.000000e+00  1.004699e-01  1.370192e-01  3.441368e-02  
   Stress 184  1  4  9.176942e-03  9.829642e-03  0.000000e+00  -4.551394e-03  1.406637e-02  4.940213e-03  1.236033e-02
   Strain 184  1  4  9.126763e-02  7.322755e-02  0.000000e+00  -1.813358e-01  1.733630e-01  -8.867864e-03  
   Stress 184  2  4  2.279164e-03  2.650764e-03  0.000000e+00  -3.403649e-03  5.873681e-03  -9.437530e-04  6.397976e-03
   Strain 184  2  4  2.680850e-02  1.598051e-02  0.000000e+00  -1.656680e-01  1.044053e-01  -6.161625e-02  
   Stress 184  3  4  1.564245e-02  9.222272e-03  0.000000e+00  -2.975386e-04  1.565621e-02  9.208512e-03  1.362877e-02
   Strain 184  3  4  1.870511e-01  3.519117e-02  0.000000e+00  2.377797e-03  1.870604e-01  3.518187e-02  
   Stress 184  4  4  6.230994e-03  6.986302e-03  0.000000e+00  2.716500e-04  7.073854e-03  6.143442e-03  6.657588e-03
   Strain 184  4  4  5.846037e-02  6.316918e-02  0.000000e+00  1.482164e-02  6.859060e-02  5.303895e-02  
   Stress 185  1  4  1.448914e-02  6.548191e-03  0.000000e+00  -4.730651e-03  1.669473e-02  4.342605e-03  1.500245e-02
   Strain 185  1  4  1.572494e-01  1.776538e-02  0.000000e+00  -2.145872e-01  2.154756e-01  -4.046081e-02  
   Stress 185  2  4  1.345130e-02  2.869695e-03  0.000000e+00  -3.960221e-03  1.476928e-02  1.551720e-03  1.405779e-02
   Strain 185  2  4  1.688247e-01  -3.866627e-02  0.000000e+00  -1.933028e-01  2.068700e-01  -7.671154e-02  
   Stress 185  3  4  1.597746e-02  1.253557e-02  0.000000e+00  -4.532255e-03  1.910450e-02  9.408526e-03  1.654561e-02
   Strain 185  3  4  1.491705e-01  9.791370e-02  0.000000e+00  -1.768183e-01  2.155909e-01  3.149324e-02  
   Stress 185  4  4  1.030958e-02  7.498794e-03  0.000000e+00  -3.536297e-03  1.270952e-02  5.098860e-03  1.107818e-02
   Strain 185  4  4  1.021409e-01  5.434440e-02  0.000000e+00  -1.559661e-01  1.598054e-01  -3.320088e-03  
   Stress 186  1  4  1.082707e-02  1.001574e-02  0.000000e+00  -8.528689e-03  1.895973e-02  1.883072e-03  1.809185e-02
   Strain 186  1  4  8.795206e-02  6.963053e-02  0.000000e+00  -3.659935e-01  2.620172e-01  -1.044346e-01  
   Stress 186  2  4  6.405053e-03  4.005782e-03  0.000000e+00  -5.033885e-03  1.038027e-02  3.056287e-05  1.036502e-02
   Strain 186  2  4  6.813849e-02  1.630352e-02  0.000000e+00  -2.439703e-01  1.669291e-01  -8.248703e-02  
   Stress 186  3  4  1.570760e-02  1.452517e-02  0.000000e+00  -9.202418e-03  2.433778e-02  5.894997e-03  2.199107e-02
   Strain 186  3  4  1.292958e-01  1.020398e-01  0.000000e+00  -3.422024e-01  2.873109e-01  -5.597531e-02  
   Stress 186  4  4  7.376573e-03  7.257859e-03  0.000000e+00  -5.102351e-03  1.241991e-02  2.214519e-03  1.147407e-02
   Strain 186  4  4  6.212573e-02  6.030830e-02  0.000000e+00  -2.307876e-01  1.766144e-01  -5.418035e-02  
   Stress 187  1  4  1.165352e-02  1.038145e-02  0.000000e+00  -8.425510e-03  1.946697e-02  2.568003e-03  1.831847e-02
   Strain 187  1  4  9.948770e-02  6.891943e-02  0.000000e+00  -3.685756e-01  2.691241e-01  -1.007169e-01  
   Stress 187  2  4  7.162770e-03  1.343535e-02  0.000000e+00  -6.748901e-03  1.774110e-02  2.857019e-03  1.649917e-02
   Strain 187  2  4  1.380549e-02  1.489120e-01  0.000000e+00  -3.049969e-01  2.481497e-01  -8.543222e-02  
   Stress 187  3  4  9.036448e-03  8.658304e-03  0.000000e+00  -5.335051e-03  1.418578e-02  3.508976e-03  1.279733e-02
   Strain 187  3  4  8.916085e-02  5.954126e-02  0.000000e+00  -2.622261e-01  2.062979e-01  -5.759575e-02  
   Stress 187  4  4  3.993786e-03  9.368251e-03  0.000000e+00  -3.959931e-03  1.146665e-02  1.895387e-03  1.064626e-02
   Strain 187  4  4  8.052849e-04  1.112270e-01  0.000000e+00  -2.068549e-01  1.732573e-01  -6.122496e-02  
   Stress 188  1  4  7.424797e-03  1.836324e-02  0.000000e+00  -7.142469e-03  2.188998e-02  3.898061e-03  2.022467e-02
   Strain 188  1  4  -2.648777e-02  2.234380e-01  0.000000e+00  -2.956347e-01  2.920357e-01  -9.508546e-02  
   Stress 188  2  4  8.806170e-03  1.926145e-02  0.000000e+00  -2.883163e-03  2.000380e-02  8.063815e-03  1.743187e-02
   Strain 188  2  4  6.412370e-03  2.307726e-01  0.000000e+00  -1.342624e-01  2.493249e-01  -1.213997e-02  
   Stress 188  3  4  1.317429e-03  7.978958e-03  0.000000e+00  -5.484941e-03  1.106525e-02  -1.768860e-03  1.204747e-02
   Strain 188  3  4  -5.483954e-02  1.228859e-01  0.000000e+00  -2.726002e-01  1.967324e-01  -1.286861e-01  
   Stress 188  4  4  1.334063e-03  1.195376e-02  0.000000e+00  -2.182109e-03  1.238465e-02  9.031720e-04  1.195867e-02
   Strain 188  4  4  -6.983652e-02  1.765533e-01  0.000000e+00  -1.115354e-01  1.885879e-01  -8.187112e-02  
   Stress 189  1  4  9.879683e-04  1.003463e-02  0.000000e+00  -4.106487e-03  1.162062e-02  -5.980175e-04  1.193087e-02
   Strain 189  1  4  -6.312985e-02  1.474895e-01  0.000000e+00  -2.012096e-01  1.878213e-01  -1.034617e-01  
   Stress 189  2  4  1.504699e-03  1.117274e-02  0.000000e+00  -2.491258e-03  1.177692e-02  9.005102e-04  1.135349e-02
   Strain 189  2  4  -6.073702e-02  1.631239e-01  0.000000e+00  -1.236210e-01  1.790565e-01  -7.666962e-02  
   Stress 189  3  4  -2.589855e-03  1.943326e-03  0.000000e+00  -2.858975e-03  3.325183e-03  -3.971712e-03  6.327559e-03
   Strain 189  3  4  -5.514743e-02  4.911952e-02  0.000000e+00  -1.421382e-01  8.512635e-02  -9.115426e-02  
   Stress 189  4  4  -2.556821e-03  3.548245e-03  0.000000e+00  -1.576292e-03  3.931211e-03  -2.939787e-03  5.971071e-03
   Strain 189  4  4  -6.816438e-02  7.630386e-02  0.000000e+00  -6.931190e-02  8.418717e-02  -7.604769e-02  
   Stress 190  1  4  4.941116e-03  2.413334e-03  0.000000e+00  -4.901988e-03  8.739527e-03  -1.385077e-03  9.508033e-03
   Strain 190  1  4  4.961210e-02  7.967493e-03  0.000000e+00  -2.403312e-01  1.507461e-01  -9.316652e-02  
   Stress 190  2  4  3.754237e-03  1.471637e-03  0.000000e+00  -4.980953e-03  7.722972e-03  -2.497098e-03  9.228479e-03
   Strain 190  2  4  3.684972e-02  2.112076e-03  0.000000e+00  -2.508056e-01  1.460808e-01  -1.071190e-01  
   Stress 190  3  4  5.545862e-03  4.803395e-03  0.000000e+00  -4.856000e-03  1.004480e-02  3.044595e-04  9.896081e-03
   Strain 190  3  4  4.820467e-02  3.646522e-02  0.000000e+00  -2.261289e-01  1.555517e-01  -7.088177e-02  
   Stress 190  4  4  5.278036e-03  3.394589e-03  0.000000e+00  -5.050427e-03  9.473789e-03  -8.011632e-04  9.898717e-03
   Strain 190  4  4  5.071778e-02  1.790124e-02  0.000000e+00  -2.440147e-01  1.574153e-01  -8.879626e-02  
   Stress 191  1  4  1.150165e-02  9.035905e-03  0.000000e+00  -8.727591e-03  1.908301e-02  1.454536e-03  1.839892e-02
   Strain 191  1  4  9.501872e-02  5.754451e-02  0.000000e+00  -3.667603e-01  2.606165e-01  -1.080533e-01  
   Stress 191  2  4  7.952117e-03  6.007672e-03  0.000000e+00  -5.973867e-03  1.303236e-02  9.274326e-04  1.259428e-02
   Strain 191  2  4  6.746988e-02  4.403931e-02  0.000000e+00  -2.822984e-01  1.973892e-01  -8.587997e-02  
   Stress 191  3  4  6.136284e-03  3.199521e-03  0.000000e+00  -7.404888e-03  1.221698e-02  -2.881170e-03  1.388362e-02
   Strain 191  3  4  6.508692e-02  -3.085159e-03  0.000000e+00  -3.467691e-01  2.077042e-01  -1.457025e-01  
   Stress 191  4  4  1.250369e-03  1.432333e-03  0.000000e+00  -4.951287e-03  6.293473e-03  -3.610771e-03  8.681577e-03
   Strain 191  4  4  1.644286e-03  1.622058e-02  0.000000e+00  -2.592780e-01  1.387761e-01  -1.209113e-01  
   Stress 192  1  4  6.565716e-03  3.824916e-03  0.000000e+00  -5.143366e-03  1.051812e-02  -1.274846e-04  1.058243e-02
   Strain 192  1  4  6.562331e-02  1.773003e-02  0.000000e+00  -2.428206e-01  1.654260e-01  -8.207268e-02  
   Stress 192  2  4  1.365074e-02  5.258003e-03  0.000000e+00  -3.312837e-03  1.480081e-02  4.107934e-03  1.323399e-02
   Strain 192  2  4  1.655298e-01  -5.389178e-03  0.000000e+00  -1.363531e-01  1.893926e-01  -2.925200e-02  
   Stress 192  3  4  6.239065e-03  2.882366e-03  0.000000e+00  -6.727707e-03  1.149461e-02  -2.373179e-03  1.284667e-02
   Strain 192  3  4  6.595099e-02  -2.203533e-03  0.000000e+00  -3.205227e-01  1.957181e-01  -1.319706e-01  
   Stress 192  4  4  1.058697e-02  6.021463e-03  0.000000e+00  -4.869568e-03  1.368229e-02  2.926145e-03  1.247922e-02
   Strain 192  4  4  1.182454e-01  2.062575e-02  0.000000e+00  -2.133608e-01  1.867519e-01  -4.788067e-02  
   Stress 193  1  4  1.194992e-02  7.774161e-03  0.000000e+00  -6.390519e-03  1.658498e-02  3.139098e-03  1.525955e-02
   Strain 193  1  4  1.173381e-01  4.241306e-02  0.000000e+00  -2.672208e-01  2.186386e-01  -5.888746e-02  
   Stress 193  2  4  8.320644e-03  4.742934e-03  0.000000e+00  -3.676397e-03  1.062030e-02  2.443281e-03  9.633896e-03
   Strain 193  2  4  8.685283e-02  2.539769e-02  0.000000e+00  -1.659492e-01  1.446067e-01  -3.235620e-02  
   Stress 193  3  4  1.728032e-02  9.072769e-03  0.000000e+00  -4.475320e-03  1.924857e-02  7.104521e-03  1.685911e-02
   Strain 193  3  4  1.843870e-01  3.777212e-02  0.000000e+00  -1.871129e-01  2.299357e-01  -7.776620e-03  
   Stress 193  4  4  1.276174e-02  6.520258e-03  0.000000e+00  -2.067305e-03  1.338436e-02  5.897635e-03  1.161840e-02
   Strain 193  4  4  1.402089e-01  2.952501e-02  0.000000e+00  -9.432840e-02  1.575801e-01  1.215387e-02  
   Stress 194  1  4  8.825778e-03  8.049906e-03  0.000000e+00  -6.148261e-03  1.459833e-02  2.277354e-03  1.360338e-02
   Strain 194  1  4  6.015230e-02  7.682163e-02  0.000000e+00  -2.778735e-01  2.076735e-01  -7.069957e-02  
   Stress 194  2  4  8.152990e-03  8.460070e-03  0.000000e+00  -6.128725e-03  1.443718e-02  2.175882e-03  1.348158e-02
   Strain 194  2  4  5.043171e-02  8.449076e-02  0.000000e+00  -2.848005e-01  2.108761e-01  -7.595367e-02  
   Stress 194  3  4  1.273550e-02  1.118499e-02  0.000000e+00  -6.359700e-03  1.836702e-02  5.553467e-03  1.631527e-02
   Strain 194  3  4  9.177869e-02  1.070595e-01  0.000000e+00  -2.695580e-01  2.344145e-01  -3.557628e-02  
   Stress 194  4  4  1.263292e-02  1.077916e-02  0.000000e+00  -6.351007e-03  1.812432e-02  5.287752e-03  1.614356e-02
   Strain 194  4  4  9.556938e-02  9.871556e-02  0.000000e+00  -2.784896e-01  2.363961e-01  -4.211120e-02  
   Stress 195  1  4  1.059787e-02  1.358742e-02  0.000000e+00  -1.009253e-02  2.229527e-02  1.890016e-03  2.141291e-02
   Strain 195  1  4  3.581621e-02  1.360078e-01  0.000000e+00  -4.021600e-01  2.931384e-01  -1.213143e-01  
   Stress 195  2  4  1.046477e-02  1.335729e-02  0.000000e+00  -8.178635e-03  2.021655e-02  3.605501e-03  1.867666e-02
   Strain 195  2  4  4.600662e-02  1.383514e-01  0.000000e+00  -3.277797e-01  2.624487e-01  -7.809071e-02  
   Stress 195  3  4  1.091795e-02  1.455114e-02  0.000000e+00  -9.892302e-03  2.279226e-02  2.676833e-03  2.157873e-02
   Strain 195  3  4  2.933041e-02  1.551424e-01  0.000000e+00  -3.892442e-01  2.967723e-01  -1.122995e-01  
   Stress 195  4  4  1.318600e-02  1.239025e-02  0.000000e+00  -8.000483e-03  2.079849e-02  4.777754e-03  1.886887e-02
   Strain 195  4  4  8.570100e-02  1.163173e-01  0.000000e+00  -3.213609e-01  2.624172e-01  -6.039885e-02  
   Stress 196  1  4  1.359874e-02  1.218811e-02  0.000000e+00  -7.887591e-03  2.081249e-02  4.974366e-03  1.882485e-02
   Strain 196  1  4  8.324949e-02  1.208591e-01  0.000000e+00  -2.928990e-01  2.497062e-01  -4.559761e-02  
   Stress 196  2  4  1.656097e-02  1.574756e-02  0.000000e+00  -7.146868e-03  2.331269e-02  8.995833e-03  2.036393e-02
   Strain 196  2  4  1.185823e-01  1.438695e-01  0.000000e+00  -2.437480e-01  2.537540e-01  8.697815e-03  
   Stress 196  3  4  1.064192e-02  1.155423e-02  0.000000e+00  -9.137589e-03  2.024704e-02  1.949106e-03  1.934627e-02
   Strain 196  3  4  3.555560e-02  1.281756e-01  0.000000e+00  -3.484769e-01  2.621533e-01  -9.842207e-02  
   Stress 196  4  4  1.482709e-02  1.364530e-02  0.000000e+00  -8.538989e-03  2.279561e-02  5.676786e-03  2.055383e-02
   Strain 196  4  4  9.727376e-02  1.244890e-01  0.000000e+00  -3.040400e-01  2.635092e-01  -4.174646e-02  
   Stress 197  1  4  1.387929e-02  1.543318e-02  0.000000e+00  -7.661638e-03  2.235717e-02  6.955305e-03  1.981712e-02
   Strain 197  1  4  9.156901e-02  1.436341e-01  0.000000e+00  -2.739837e-01  2.570449e-01  -2.184183e-02  
   Stress 197  2  4  1.556052e-02  1.513671e-02  0.000000e+00  -5.216893e-03  2.056981e-02  1.012742e-02  1.781468e-02
   Strain 197  2  4  1.283042e-01  1.332188e-01  0.000000e+00  -1.862383e-01  2.239131e-01  3.760993e-02  
   Stress 197  3  4  1.414824e-02  1.274946e-02  0.000000e+00  -8.825442e-03  2.230196e-02  4.595736e-03  2.039618e-02
   Strain 197  3  4  9.353903e-02  1.130600e-01  0.000000e+00  -3.101687e-01  2.586907e-01  -5.209164e-02  
   Stress 197  4  4  1.513500e-02  1.341128e-02  0.000000e+00  -6.353348e-03  2.068468e-02  7.861601e-03  1.808441e-02
   Strain 197  4  4  1.226626e-01  1.149006e-01  0.000000e+00  -2.226343e-01  2.301663e-01  7.396813e-03  
   Stress 198  1  4  1.062073e-02  1.448431e-02  0.000000e+00  -4.252411e-03  1.722315e-02  7.881885e-03  1.493353e-02
   Strain 198  1  4  6.532823e-02  1.519783e-01  0.000000e+00  -1.895677e-01  2.128696e-01  4.436977e-03  
   Stress 198  2  4  1.300199e-02  1.281061e-02  0.000000e+00  -1.890019e-03  1.479874e-02  1.101386e-02  1.331602e-02
   Strain 198  2  4  1.179360e-01  1.142032e-01  0.000000e+00  -9.269180e-02  1.624531e-01  6.968613e-02  
   Stress 198  3  4  1.104087e-02  1.180588e-02  0.000000e+00  -5.768011e-03  1.720406e-02  5.642698e-03  1.519021e-02
   Strain 198  3  4  7.578753e-02  1.162651e-01  0.000000e+00  -2.219024e-01  2.088083e-01  -1.675567e-02  
   Stress 198  4  4  1.207176e-02  1.055126e-02  0.000000e+00  -3.359193e-03  1.475565e-02  7.867359e-03  1.278814e-02
   Strain 198  4  4  1.134418e-01  8.657418e-02  0.000000e+00  -1.289198e-01  1.658528e-01  3.416314e-02  
   Stress 199  1  4  1.308124e-02  1.499391e-02  0.000000e+00  -4.406424e-03  1.854658e-02  9.528569e-03  1.606384e-02
   Strain 199  1  4  9.837984e-02  1.452515e-01  0.000000e+00  -1.636687e-01  2.069397e-01  3.669162e-02  
   Stress 199  2  4  1.161458e-02  1.367998e-02  0.000000e+00  -2.035393e-03  1.492967e-02  1.036489e-02  1.325072e-02
   Strain 199  2  4  9.292696e-02  1.339345e-01  0.000000e+00  -7.050293e-02  1.542115e-01  7.264996e-02  
   Stress 199  3  4  1.311956e-02  1.148116e-02  0.000000e+00  -4.066882e-03  1.644893e-02  8.151794e-03  1.424538e-02
   Strain 199  3  4  1.158435e-01  9.930304e-02  0.000000e+00  -1.395131e-01  1.778184e-01  3.732818e-02  
   Stress 199  4  4  1.059285e-02  1.153926e-02  0.000000e+00  -1.765599e-03  1.289397e-02  9.238143e-03  1.151005e-02
   Strain 199  4  4  8.873525e-02  1.107310e-01  0.000000e+00  -4.854757e-02  1.263821e-01  7.308412e-02  
   Stress 200  1  4  1.114850e-02  1.456080e-02  0.000000e+00  -2.633572e-03  1.599258e-02  9.716712e-03  1.395643e-02
   Strain 200  1  4  7.564831e-02  1.521359e-01  0.000000e+00  -8.718627e-02  1.718830e-01  5.590116e-02  
   Stress 200  2  4  1.048381e-02  1.351318e-02  0.000000e+00  -2.566583e-03  1.497870e-02  9.018288e-03  1.306172e-02
   Strain 200  2  4  7.360536e-02  1.396075e-01  0.000000e+00  -8.775439e-02  1.615089e-01  5.170398e-02  
   Stress 200  3  4  1.238293e-02  1.674720e-02  0.000000e+00  -3.911631e-03  1.904419e-02  1.008594e-02  1.650239e-02
   Strain 200  3  4  7.821390e-02  1.739734e-01  0.000000e+00  -1.174672e-01  2.018703e-01  5.031697e-02  
   Stress 200  4  4  1.212725e-02  1.512843e-02  0.000000e+00  -3.759310e-03  1.767557e-02  9.580099e-03  1.532548e-02
   Strain 200  4  4  8.594239e-02  1.520881e-01  0.000000e+00  -1.190850e-01  1.871264e-01  5.090415e-02  
   Stress 201  1  4  1.090910e-02  1.407920e-02  0.000000e+00  -4.760105e-03  1.751122e-02  7.477080e-03  1.521896e-02
   Strain 201  1  4  7.184072e-02  1.420521e-01  0.000000e+00  -1.796163e-01  2.033721e-01  1.052072e-02  
   Stress 201  2  4  8.885900e-03  1.280100e-02  0.000000e+00  -4.020959e-03  1.531560e-02  6.371300e-03  1.332594e-02
   Strain 201  2  4  5.095817e-02  1.359598e-01  0.000000e+00  -1.611245e-01  1.845446e-01  2.373314e-03  
   Stress 201  3  4  1.356554e-02  1.876453e-02  0.000000e+00  -5.897155e-03  2.260971e-02  9.720360e-03  1.964458e-02
   Strain 201  3  4  8.004530e-02  1.868936e-01  0.000000e+00  -1.892872e-01  2.421504e-01  2.478852e-02  
   Stress 201  4  4  1.290949e-02  1.770496e-02  0.000000e+00  -5.097517e-03  2.094050e-02  9.673950e-03  1.815248e-02
   Strain 201  4  4  7.980017e-02  1.784226e-01  0.000000e+00  -1.724948e-01  2.284603e-01  2.976244e-02  
   Stress 202  1  4  1.688058e-02  2.157699e-02  0.000000e+00  -7.699219e-03  2.727814e-02  1.117944e-02  2.375126e-02
   Strain 202  1  4  1.111831e-01  1.858691e-01  0.000000e+00  -2.459960e-01  2.770679e-01  1.998426e-02  
   Stress 202  2  4  1.241956e-02  1.937783e-02  0.000000e+00  -5.828350e-03  2.268648e-02  9.110907e-03  1.977349e-02
   Strain 202  2  4  7.162977e-02  1.887877e-01  0.000000e+00  -2.033167e-01  2.475370e-01  1.288051e-02  
   Stress 202  3  4  1.919854e-02  2.278440e-02  0.000000e+00  -7.732281e-03  2.892890e-02  1.305404e-02  2.509283e-02
   Strain 202  3  4  1.261411e-01  1.917769e-01  0.000000e+00  -2.382576e-01  2.825255e-01  3.539247e-02  
   Stress 202  4  4  1.563729e-02  1.969328e-02  0.000000e+00  -5.685594e-03  2.370173e-02  1.162883e-02  2.052750e-02
   Strain 202  4  4  1.087832e-01  1.819002e-01  0.000000e+00  -1.955235e-01  2.497155e-01  4.096792e-02  
   Stress 203  1  4  1.653099e-02  1.974554e-02  0.000000e+00  -6.209394e-03  2.455230e-02  1.172422e-02  2.127008e-02
   Strain 203  1  4  1.203453e-01  1.742428e-01  0.000000e+00  -2.058380e-01  2.536828e-01  4.090537e-02  
   Stress 203  2  4  1.894142e-02  2.000036e-02  0.000000e+00  -3.578321e-03  2.308817e-02  1.585361e-02  2.045409e-02
   Strain 203  2  4  1.526452e-01  1.723627e-01  0.000000e+00  -1.157017e-01  2.211889e-01  1.038190e-01  
   Stress 203  3  4  1.618355e-02  1.977884e-02  0.000000e+00  -7.346272e-03  2.554421e-02  1.041817e-02  2.224682e-02
   Strain 203  3  4  1.075932e-01  1.772203e-01  0.000000e+00  -2.494820e-01  2.719147e-01  1.289887e-02  
   Stress 203  4  4  1.955777e-02  2.005497e-02  0.000000e+00  -4.726032e-03  2.453894e-02  1.507381e-02  2.143558e-02
   Strain 203  4  4  1.533156e-01  1.710479e-01  0.000000e+00  -1.575991e-01  2.414785e-01  8.288497e-02  
   Stress 204  1  4  1.937522e-02  1.945537e-02  0.000000e+00  -6.287313e-03  2.570274e-02  1.312786e-02  2.226094e-02
   Strain 204  1  4  1.520085e-01  1.593384e-01  0.000000e+00  -2.096245e-01  2.605497e-01  5.079716e-02  
   Stress 204  2  4  1.824152e-02  1.823075e-02  0.000000e+00  -4.427914e-03  2.266405e-02  1.380822e-02  1.978322e-02
   Strain 204  2  4  1.505590e-01  1.559314e-01  0.000000e+00  -1.636583e-01  2.351184e-01  7.137197e-02  
   Stress 204  3  4  1.781511e-02  2.210094e-02  0.000000e+00  -6.700539e-03  2.699289e-02  1.292316e-02  2.338356e-02
   Strain 204  3  4  1.160912e-01  1.969431e-01  0.000000e+00  -2.206519e-01  2.740164e-01  3.901793e-02  
   Stress 204  4  4  1.832009e-02  1.929098e-02  0.000000e+00  -4.722050e-03  2.355247e-02  1.405860e-02  2.052433e-02
   Strain 204  4  4  1.424054e-01  1.699796e-01  0.000000e+00  -1.743051e-01  2.444288e-01  6.795620e-02  
   Stress 205  1  4  1.372586e-02  1.906203e-02  0.000000e+00  -4.748233e-03  2.184045e-02  1.094744e-02  1.891440e-02
   Strain 205  1  4  9.120774e-02  1.842951e-01  0.000000e+00  -1.813572e-01  2.396775e-01  3.582535e-02  
   Stress 205  2  4  1.321768e-02  1.786174e-02  0.000000e+00  -3.356687e-03  1.962128e-02  1.145815e-02  1.707220e-02
   Strain 205  2  4  9.358268e-02  1.750717e-01  0.000000e+00  -1.344900e-01  2.129529e-01  5.570145e-02  
   Stress 205  3  4  1.505823e-02  2.199544e-02  0.000000e+00  -5.132152e-03  2.472120e-02  1.233247e-02  2.140921e-02
   Strain 205  3  4  8.968569e-02  2.112742e-01  0.000000e+00  -1.889229e-01  2.628138e-01  3.814606e-02  
   Stress 205  4  4  1.476659e-02  1.906704e-02  0.000000e+00  -3.492970e-03  2.101856e-02  1.281507e-02  1.834807e-02
   Strain 205  4  4  1.045436e-01  1.848263e-01  0.000000e+00  -1.420447e-01  2.262662e-01  6.310367e-02  
   Stress 206  1  4  1.159765e-02  1.845109e-02  0.000000e+00  -4.041721e-03  2.032323e-02  9.725507e-03  1.760583e-02
   Strain 206  1  4  6.247207e-02  1.921374e-01  0.000000e+00  -1.576960e-01  2.293845e-01  2.522496e-02  
   Stress 206  2  4  1.453960e-02  1.940151e-02  0.000000e+00  -3.104660e-03  2.091371e-02  1.302740e-02  1.829331e-02
   Strain 206  2  4  1.003407e-01  1.902635e-01  0.000000e+00  -1.205752e-01  2.205093e-01  7.009493e-02  
   Stress 206  3  4  1.156510e-02  1.640591e-02  0.000000e+00  -4.975757e-03  1.951872e-02  8.452283e-03  1.695417e-02
   Strain 206  3  4  6.739774e-02  1.690477e-01  0.000000e+00  -1.986383e-01  2.297909e-01  6.654487e-03  
   Stress 206  4  4  1.394630e-02  1.864837e-02  0.000000e+00  -4.075639e-03  2.100246e-02  1.159221e-02  1.822135e-02
   Strain 206  4  4  9.136821e-02  1.859514e-01  0.000000e+00  -1.615640e-01  2.322666e-01  4.505304e-02  
   Stress 207  1  4  1.507974e-02  2.290653e-02  0.000000e+00  -4.021182e-03  2.460425e-02  1.338202e-02  2.133525e-02
   Strain 207  1  4  8.766616e-02  2.220176e-01  0.000000e+00  -1.446568e-01  2.535534e-01  5.613031e-02  
   Stress 207  2  4  1.694364e-02  2.297189e-02  0.000000e+00  -2.168128e-03  2.367068e-02  1.624485e-02  2.096830e-02
   Strain 207  2  4  1.138588e-01  2.158709e-01  0.000000e+00  -7.784938e-02  2.290268e-01  1.007029e-01  
   Stress 207  3  4  1.543473e-02  2.422606e-02  0.000000e+00  -5.405695e-03  2.679770e-02  1.286308e-02  2.321368e-02
   Strain 207  3  4  8.100632e-02  2.303726e-01  0.000000e+00  -1.890441e-01  2.761552e-01  3.522374e-02  
   Stress 207  4  4  1.677298e-02  2.416606e-02  0.000000e+00  -3.535525e-03  2.558463e-02  1.535441e-02  2.230458e-02
   Strain 207  4  4  1.023768e-01  2.267700e-01  0.000000e+00  -1.252872e-01  2.528493e-01  7.629747e-02  
   Stress 208  1  4  1.409507e-02  2.303590e-02  0.000000e+00  -1.900880e-03  2.342326e-02  1.370771e-02  2.038311e-02
   Strain 208  1  4  7.489078e-02  2.333304e-01  0.000000e+00  -8.089811e-02  2.430595e-01  6.516171e-02  
   Stress 208  2  4  1.226146e-02  2.284047e-02  0.000000e+00  -2.191279e-03  2.327639e-02  1.182554e-02  2.015882e-02
   Strain 208  2  4  4.924532e-02  2.413899e-01  0.000000e+00  -8.528723e-02  2.504288e-01  4.020642e-02  
   Stress 208  3  4  1.718504e-02  2.458732e-02  0.000000e+00  -3.652238e-03  2.608592e-02  1.568644e-02  2.274521e-02
   Strain 208  3  4  1.033396e-01  2.297956e-01  0.000000e+00  -1.337616e-01  2.586047e-01  7.453059e-02  
   Stress 208  4  4  1.475814e-02  2.532713e-02  0.000000e+00  -3.928141e-03  2.662718e-02  1.345809e-02  2.306026e-02
   Strain 208  4  4  6.738988e-02  2.489969e-01  0.000000e+00  -1.403777e-01  2.729616e-01  4.342514e-02  
   Stress 209  1  4  1.287799e-02  2.488499e-02  0.000000e+00  -3.410102e-03  2.578590e-02  1.197709e-02  2.235002e-02
   Strain 209  1  4  4.572753e-02  2.547027e-01  0.000000e+00  -1.236349e-01  2.716196e-01  2.881061e-02  
   Stress 209  2  4  1.239663e-02  2.587164e-02  0.000000e+00  -1.588833e-03  2.605644e-02  1.221183e-02  2.258031e-02
   Strain 209  2  4  3.585582e-02  2.674986e-01  0.000000e+00  -6.196427e-02  2.715708e-01  3.178356e-02  
   Stress 209  3  4  1.118589e-02  2.185295e-02  0.000000e+00  -4.390586e-03  2.342766e-02  9.611174e-03  2.039761e-02
   Strain 209  3  4  3.266837e-02  2.357250e-01  0.000000e+00  -1.720222e-01  2.672602e-01  1.133127e-03  
   Stress 209  4  4  1.318150e-02  2.325531e-02  0.000000e+00  -2.584256e-03  2.387957e-02  1.255724e-02  2.068953e-02
   Strain 209  4  4  5.759815e-02  2.417680e-01  0.000000e+00  -1.044614e-01  2.555494e-01  4.381676e-02  
   Stress 210  1  4  1.354791e-02  2.679477e-02  0.000000e+00  -2.915470e-03  2.740804e-02  1.293465e-02  2.374852e-02
   Strain 210  1  4  4.535696e-02  2.679844e-01  0.000000e+00  -1.054484e-01  2.798396e-01  3.350176e-02  
   Stress 210  2  4  1.079481e-02  2.633525e-02  0.000000e+00  -3.660946e-04  2.634387e-02  1.078619e-02  2.293886e-02
   Strain 210  2  4  1.057155e-02  2.797737e-01  0.000000e+00  -2.495617e-02  2.803508e-01  9.994401e-03  
   Stress 210  3  4  1.204832e-02  2.565851e-02  0.000000e+00  -3.207165e-03  2.637639e-02  1.133044e-02  2.291805e-02
   Strain 210  3  4  2.780281e-02  2.681030e-01  0.000000e+00  -1.256029e-01  2.835260e-01  1.237979e-02  
   Stress 210  4  4  1.137962e-02  2.510354e-02  0.000000e+00  -8.165465e-04  2.515196e-02  1.133121e-02  2.181777e-02
   Strain 210  4  4  2.244611e-02  2.698484e-01  0.000000e+00  -4.589442e-02  2.719589e-01  2.033570e-02  
   Stress 211  1  4  1.071602e-02  2.733543e-02  0.000000e+00  -1.498401e-03  2.746945e-02  1.058201e-02  2.399724e-02
   Strain 211  1  4  2.332390e-03  2.884845e-01  0.000000e+00  -8.232189e-02  2.942875e-01  -3.470637e-03  
   Stress 211  2  4  1.264050e-02  2.729067e-02  0.000000e+00  2.948037e-04  2.729660e-02  1.263457e-02  2.366127e-02
   Strain 211  2  4  2.952368e-02  2.808211e-01  0.000000e+00  -2.772690e-02  2.815836e-01  2.876118e-02  
   Stress 211  3  4  1.188484e-02  3.282001e-02  0.000000e+00  -2.991919e-03  3.323920e-02  1.146565e-02  2.924375e-02
   Strain 211  3  4  -7.851079e-03  3.147339e-01  0.000000e+00  -1.184662e-01  3.252664e-01  -1.838358e-02  
   Stress 211  4  4  1.463552e-02  3.217792e-02  0.000000e+00  -9.069317e-04  3.222468e-02  1.458875e-02  2.794896e-02
   Strain 211  4  4  3.113119e-02  3.024785e-01  0.000000e+00  -6.134209e-02  3.059021e-01  2.770757e-02  
   Stress 212  1  4  1.061014e-02  2.640977e-02  0.000000e+00  -9.654230e-04  2.646854e-02  1.055137e-02  2.307890e-02
   Strain 212  1  4  3.781005e-03  2.840551e-01  0.000000e+00  -7.384209e-02  2.888372e-01  -1.001082e-03  
   Stress 212  2  4  1.098331e-02  2.743758e-02  0.000000e+00  -7.701476e-04  2.747355e-02  1.094734e-02  2.395575e-02
   Strain 212  2  4  5.446453e-03  2.888104e-01  0.000000e+00  -5.566900e-02  2.915187e-01  2.738188e-03  
   Stress 212  3  4  1.311737e-02  3.015459e-02  0.000000e+00  -2.582208e-03  3.053736e-02  1.273460e-02  2.656726e-02
   Strain 212  3  4  2.262926e-02  2.936757e-01  0.000000e+00  -1.151013e-01  3.053891e-01  1.091586e-02  
   Stress 212  4  4  1.425881e-02  3.258265e-02  0.000000e+00  -2.465139e-03  3.290850e-02  1.393296e-02  2.861090e-02
   Strain 212  4  4  2.761128e-02  3.008095e-01  0.000000e+00  -9.778989e-02  3.092967e-01  1.912409e-02  
   Stress 213  1  4  9.293383e-03  2.543726e-02  0.000000e+00  -1.777135e-03  2.563058e-02  9.100069e-03  2.250551e-02
   Strain 213  1  4  -9.870362e-03  2.799494e-01  0.000000e+00  -9.047361e-02  2.868461e-01  -1.676708e-02  
   Stress 213  2  4  8.604783e-03  2.468244e-02  0.000000e+00  -1.363051e-03  2.479718e-02  8.490043e-03  2.182778e-02
   Strain 213  2  4  -1.763728e-02  2.783146e-01  0.000000e+00  -7.253428e-02  2.826941e-01  -2.201680e-02  
   Stress 213  3  4  9.040274e-03  2.354301e-02  0.000000e+00  -2.059489e-03  2.382980e-02  8.753483e-03  2.087796e-02
   Strain 213  3  4  -5.090147e-03  2.653761e-01  0.000000e+00  -1.053485e-01  2.752725e-01  -1.498654e-02  
   Stress 213  4  4  8.809273e-03  2.468556e-02  0.000000e+00  -1.815266e-03  2.489047e-02  8.604364e-03  2.189529e-02
   Strain 213  4  4  -1.399413e-02  2.763453e-01  0.000000e+00  -8.972468e-02  2.831192e-01  -2.076808e-02  
   Stress 214  1  4  1.051761e-02  2.974202e-02  0.000000e+00  -2.465951e-03  3.005329e-02  1.020634e-02  2.646952e-02
   Strain 214  1  4  -1.062594e-02  3.017456e-01  0.000000e+00  -1.008270e-01  3.096803e-01  -1.856059e-02  
   Stress 214  2  4  9.426513e-03  2.785420e-02  0.000000e+00  3.460384e-04  2.786070e-02  9.420017e-03  2.454602e-02
   Strain 214  2  4  -1.675317e-02  2.958281e-01  0.000000e+00  -1.502761e-02  2.960086e-01  -1.693368e-02  
   Stress 214  3  4  7.999781e-03  2.556596e-02  0.000000e+00  -3.023307e-03  2.607173e-02  7.494004e-03  2.324895e-02
   Strain 214  3  4  -3.241527e-02  2.857006e-01  0.000000e+00  -1.294736e-01  2.983701e-01  -4.508468e-02  
   Stress 214  4  4  7.063650e-03  2.477534e-02  0.000000e+00  -3.715077e-04  2.478313e-02  7.055861e-03  2.211611e-02
   Strain 214  4  4  -4.153941e-02  2.855270e-01  0.000000e+00  -4.326567e-02  2.869516e-01  -4.296404e-02  
   Stress 215  1  4  6.948429e-03  2.552105e-02  0.000000e+00  -1.155629e-03  2.559268e-02  6.876799e-03  2.294079e-02
   Strain 215  1  4  -4.491515e-02  2.893236e-01  0.000000e+00  -6.907474e-02  2.928551e-01  -4.844663e-02  
   Stress 215  2  4  4.457547e-03  2.315546e-02  0.000000e+00  -1.023388e-03  2.321130e-02  4.401701e-03  2.135346e-02
   Strain 215  2  4  -7.519580e-02  2.811133e-01  0.000000e+00  -6.305470e-02  2.838814e-01  -7.796393e-02  
   Stress 215  3  4  9.448508e-03  3.085612e-02  0.000000e+00  -1.551344e-03  3.096796e-02  9.336671e-03  2.751455e-02
   Strain 215  3  4  -3.009137e-02  3.131939e-01  0.000000e+00  -7.724084e-02  3.174852e-01  -3.438262e-02  
   Stress 215  4  4  6.694379e-03  3.082210e-02  0.000000e+00  -1.573259e-03  3.092425e-02  6.592226e-03  2.821182e-02
   Strain 215  4  4  -7.066157e-02  3.228788e-01  0.000000e+00  -7.393300e-02  3.263211e-01  -7.410384e-02  
   Stress 216  1  4  8.169887e-03  3.157561e-02  0.000000e+00  -3.636990e-03  3.212774e-02  7.617763e-03  2.907714e-02
   Strain 216  1  4  -5.190887e-02  3.170542e-01  0.000000e+00  -1.290252e-01  3.280089e-01  -6.286354e-02  
   Stress 216  2  4  6.503519e-03  2.936156e-02  0.000000e+00  -3.590866e-03  2.991239e-02  5.952689e-03  2.742492e-02
   Strain 216  2  4  -6.911516e-02  3.121741e-01  0.000000e+00  -1.232572e-01  3.218878e-01  -7.882886e-02  
   Stress 216  3  4  6.970868e-03  2.978575e-02  0.000000e+00  -4.054200e-03  3.048477e-02  6.271854e-03  2.788299e-02
   Strain 216  3  4  -6.351070e-02  3.111476e-01  0.000000e+00  -1.511689e-01  3.258215e-01  -7.818457e-02  
   Stress 216  4  4  5.592538e-03  2.884983e-02  0.000000e+00  -4.202938e-03  2.958606e-02  4.856310e-03  2.748162e-02
   Strain 216  4  4  -8.208635e-02  3.111652e-01  0.000000e+00  -1.485297e-01  3.247226e-01  -9.564374e-02  
   Stress 217  1  4  8.981745e-03  4.846186e-02  0.000000e+00  -8.053709e-03  5.004156e-02  7.402044e-03  4.678182e-02
   Strain 217  1  4  -9.286597e-02  3.554845e-01  0.000000e+00  -1.776877e-01  3.724477e-01  -1.098292e-01  
   Stress 217  2  4  2.113671e-03  3.603536e-02  0.000000e+00  -3.777209e-03  3.645086e-02  1.698165e-03  3.563214e-02
   Strain 217  2  4  -1.498054e-01  3.479367e-01  0.000000e+00  -1.177398e-01  3.548047e-01  -1.566734e-01  
   Stress 217  3  4  4.488897e-03  3.608507e-02  0.000000e+00  -6.778606e-03  3.747794e-02  3.096026e-03  3.602983e-02
   Strain 217  3  4  -1.203835e-01  3.363544e-01  0.000000e+00  -1.865807e-01  3.546745e-01  -1.387035e-01  
   Stress 217  4  4  -3.577855e-05  3.217805e-02  0.000000e+00  -3.995634e-03  3.266625e-02  -5.239774e-04  3.293136e-02
   Strain 217  4  4  -1.726155e-01  3.383170e-01  0.000000e+00  -1.287640e-01  3.463048e-01  -1.806033e-01  
   Stress 218  1  4  1.087861e-03  3.755832e-02  0.000000e+00  -4.472910e-03  3.809889e-02  5.472942e-04  3.782821e-02
   Strain 218  1  4  -1.683878e-01  3.543417e-01  0.000000e+00  -1.343095e-01  3.628312e-01  -1.768773e-01  
   Stress 218  2  4  1.316940e-03  3.568589e-02  0.000000e+00  -3.259746e-03  3.599233e-02  1.010500e-03  3.549787e-02
   Strain 218  2  4  -1.610243e-01  3.503944e-01  0.000000e+00  -1.056809e-01  3.557968e-01  -1.664268e-01  
   Stress 218  3  4  -6.205310e-04  4.233579e-02  0.000000e+00  -6.250673e-03  4.322686e-02  -1.511597e-03  4.400213e-02
   Strain 218  3  4  -1.925367e-01  3.606243e-01  0.000000e+00  -1.690325e-01  3.732492e-01  -2.051616e-01  
   Stress 218  4  4  4.654706e-04  3.639438e-02  0.000000e+00  -4.600443e-03  3.697408e-02  -1.142304e-04  3.703133e-02
   Strain 218  4  4  -1.727162e-01  3.497377e-01  0.000000e+00  -1.433568e-01  3.593932e-01  -1.823717e-01  
   Stress 219  1  4  1.874616e-03  3.479067e-02  0.000000e+00  -3.330533e-03  3.512428e-02  1.541005e-03  3.437969e-02
   Strain 219  1  4  -1.547853e-01  3.495685e-01  0.000000e+00  -1.196825e-01  3.565714e-01  -1.617882e-01  
   Stress 219  2  4  2.277754e-03  3.880500e-02  0.000000e+00  3.949599e-04  3.880927e-02  2.273484e-03  3.772395e-02
   Strain 219  2  4  -1.559244e-01  3.628067e-01  0.000000e+00  -1.715638e-02  3.629485e-01  -1.560663e-01  
   Stress 219  3  4  1.195639e-03  2.998982e-02  0.000000e+00  -1.665197e-03  3.008580e-02  1.099659e-03  2.955132e-02
   Strain 219  3  4  -1.545171e-01  3.363621e-01  0.000000e+00  -8.818858e-02  3.402915e-01  -1.584465e-01  
   Stress 219  4  4  1.501867e-03  3.621113e-02  0.000000e+00  2.014748e-03  3.632769e-02  1.385309e-03  3.565522e-02
   Strain 219  4  4  -1.639419e-01  3.581190e-01  0.000000e+00  1.495139e-02  3.582260e-01  -1.640489e-01  
   Stress 220  1  4  4.907373e-03  3.377450e-02  0.000000e+00  -6.216989e-04  3.378788e-02  4.893990e-03  3.162617e-02
   Strain 220  1  4  -1.068600e-01  3.413348e-01  0.000000e+00  -5.483556e-02  3.430059e-01  -1.085310e-01  
   Stress 220  2  4  3.154887e-03  2.713551e-02  0.000000e+00  1.071022e-03  2.718325e-02  3.107148e-03  2.577055e-02
   Strain 220  2  4  -1.149170e-01  3.162013e-01  0.000000e+00  -4.893048e-04  3.162014e-01  -1.149171e-01  
   Stress 220  3  4  5.192264e-03  3.080548e-02  0.000000e+00  1.487833e-04  3.080635e-02  5.191399e-03  2.856665e-02
   Strain 220  3  4  -9.522661e-02  3.300633e-01  0.000000e+00  -3.240564e-02  3.306797e-01  -9.584302e-02  
   Stress 220  4  4  3.663749e-03  2.634363e-02  0.000000e+00  1.664443e-03  2.646513e-02  3.542249e-03  2.488382e-02
   Strain 220  4  4  -1.056624e-01  3.107160e-01  0.000000e+00  1.913962e-02  3.109358e-01  -1.058822e-01  
   Stress 221  1  4  4.792076e-03  2.987472e-02  0.000000e+00  2.480806e-03  3.011773e-02  4.549066e-03  2.812053e-02
   Strain 221  1  4  -9.505582e-02  3.206677e-01  0.000000e+00  4.743444e-02  3.220164e-01  -9.640452e-02  
   Stress 221  2  4  3.032201e-03  3.191725e-02  0.000000e+00  3.697378e-03  3.238301e-02  2.566436e-03  3.117911e-02
   Strain 221  2  4  -1.280601e-01  3.318422e-01  0.000000e+00  8.331556e-02  3.355851e-01  -1.318029e-01  
   Stress 221  3  4  2.796354e-03  2.494613e-02  0.000000e+00  2.820787e-03  2.529971e-02  2.442769e-03  2.417108e-02
   Strain 221  3  4  -1.111526e-01  2.985861e-01  0.000000e+00  6.781713e-02  3.013733e-01  -1.139398e-01  
   Stress 221  4  4  1.543679e-03  2.448214e-02  0.000000e+00  3.769788e-03  2.508579e-02  9.400247e-04  2.462924e-02
   Strain 221  4  4  -1.307892e-01  2.976093e-01  0.000000e+00  1.026491e-01  3.036725e-01  -1.368523e-01  
   Stress 222  1  4  2.643609e-03  3.418599e-02  0.000000e+00  3.156550e-03  3.449878e-02  2.330824e-03  3.339443e-02
   Strain 222  1  4  -1.364151e-01  3.397830e-01  0.000000e+00  6.765109e-02  3.421738e-01  -1.388058e-01  
   Stress 222  2  4  3.107577e-03  3.329150e-02  0.000000e+00  1.293608e-03  3.334684e-02  3.052237e-03  3.193032e-02
   Strain 222  2  4  -1.297325e-01  3.408961e-01  0.000000e+00  1.831781e-02  3.410743e-01  -1.299106e-01  
   Stress 222  3  4  1.769658e-03  4.505761e-02  0.000000e+00  7.492232e-03  4.631767e-02  5.095897e-04  4.606499e-02
   Strain 222  3  4  -1.642352e-01  3.559715e-01  0.000000e+00  1.502875e-01  3.666085e-01  -1.748722e-01  
   Stress 222  4  4  8.828596e-04  5.774886e-02  0.000000e+00  6.356929e-03  5.845083e-02  1.808972e-04  5.836058e-02
   Strain 222  4  4  -1.861549e-01  3.808969e-01  0.000000e+00  9.964215e-02  3.852409e-01  -1.904988e-01  
   Stress 223  1  4  7.007075e-03  4.658949e-02  0.000000e+00  5.781160e-03  4.741657e-02  6.179997e-03  4.464851e-02
   Strain 223  1  4  -1.066380e-01  3.576271e-01  0.000000e+00  1.163763e-01  3.648089e-01  -1.138198e-01  
   Stress 223  2  4  3.329328e-02  9.535138e-02  0.000000e+00  1.920315e-02  1.008129e-01  2.783174e-02  9.017789e-02
   Strain 223  2  4  -9.604655e-04  3.539993e-01  0.000000e+00  2.002204e-01  3.802868e-01  -2.724799e-02  
   Stress 223  3  4  5.005841e-03  2.889513e-02  0.000000e+00  4.042898e-03  2.956078e-02  4.340190e-03  2.764738e-02
   Strain 223  3  4  -8.561150e-02  3.078552e-01  0.000000e+00  1.081356e-01  3.151497e-01  -9.290593e-02  
   Stress 223  4  4  2.552950e-02  9.563790e-02  0.000000e+00  1.866828e-02  1.002990e-01  2.086845e-02  9.166400e-02
   Strain 223  4  4  -4.458259e-02  3.655962e-01  0.000000e+00  1.923054e-01  3.870173e-01  -6.600368e-02  
   Stress 224  1  4  6.963555e-03  6.503337e-02  0.000000e+00  3.514767e-03  6.524533e-02  6.751592e-03  6.214521e-02
   Strain 224  1  4  -1.317311e-01  3.828632e-01  0.000000e+00  3.276940e-02  3.833843e-01  -1.322523e-01  
   Stress 224  2  4  5.909103e-03  6.904187e-02  0.000000e+00  4.014977e-03  6.929618e-02  5.654791e-03  6.664895e-02
   Strain 224  2  4  -1.470662e-01  3.884735e-01  0.000000e+00  3.801033e-02  3.891470e-01  -1.477398e-01  
   Stress 224  3  4  8.683865e-03  6.164998e-02  0.000000e+00  5.973894e-03  6.231540e-02  8.018447e-03  5.871824e-02
   Strain 224  3  4  -1.134588e-01  3.760353e-01  0.000000e+00  7.747396e-02  3.790818e-01  -1.165054e-01  
   Stress 224  4  4  9.656401e-03  9.424324e-02  0.000000e+00  9.581905e-03  9.531509e-02  8.584555e-03  9.132592e-02
   Strain 224  4  4  -1.424929e-01  3.975523e-01  0.000000e+00  8.455990e-02  4.008423e-01  -1.457829e-01  
   Stress 225  1  4  5.121315e-03  5.559179e-02  0.000000e+00  3.124722e-03  5.578451e-02  4.928594e-03  5.349078e-02
   Strain 225  1  4  -1.380697e-01  3.752193e-01  0.000000e+00  5.055457e-02  3.764611e-01  -1.393115e-01  
   Stress 225  2  4  2.408749e-02  1.236233e-01  0.000000e+00  1.883836e-02  1.270694e-01  2.064141e-02  1.181093e-01
   Strain 225  2  4  -8.261099e-02  3.862013e-01  0.000000e+00  1.754035e-01  4.020706e-01  -9.848037e-02  
   Stress 225  3  4  4.265838e-03  3.345916e-02  0.000000e+00  2.365753e-03  3.364963e-02  4.075367e-03  3.180837e-02
   Strain 225  3  4  -1.103433e-01  3.342434e-01  0.000000e+00  4.621324e-02  3.354411e-01  -1.115410e-01  
   Stress 225  4  4  1.821769e-02  8.206049e-02  0.000000e+00  1.396501e-02  8.498155e-02  1.529663e-02  7.845967e-02
   Strain 225  4  4  -6.778776e-02  3.683434e-01  0.000000e+00  1.713414e-01  3.845684e-01  -8.401274e-02  
   Stress 226  1  4  9.228352e-03  9.692906e-02  0.000000e+00  1.048133e-02  9.816431e-02  7.993101e-03  9.442183e-02
   Strain 226  1  4  -1.408534e-01  3.914478e-01  0.000000e+00  1.235722e-01  3.985255e-01  -1.479310e-01  
   Stress 226  2  4  1.643807e-02  6.948973e-02  0.000000e+00  1.047598e-02  7.148347e-02  1.444433e-02  6.546751e-02
   Strain 226  2  4  -5.400139e-02  3.590000e-01  0.000000e+00  1.641347e-01  3.747100e-01  -6.971138e-02  
   Stress 226  3  4  2.705041e-03  7.111482e-02  0.000000e+00  5.621138e-03  7.157363e-02  2.246237e-03  7.047736e-02
   Strain 226  3  4  -1.721902e-01  3.869013e-01  0.000000e+00  7.725917e-02  3.895577e-01  -1.748466e-01  
   Stress 226  4  4  1.033162e-02  4.649945e-02  0.000000e+00  5.440749e-03  4.730018e-02  9.530894e-03  4.332819e-02
   Strain 226  4  4  -6.255999e-02  3.463292e-01  0.000000e+00  1.102739e-01  3.536337e-01  -6.986449e-02  
   Stress 227  1  4  1.630450e-02  6.533068e-02  0.000000e+00  8.924079e-03  6.690457e-02  1.473061e-02  6.089062e-02
   Strain 227  1  4  -4.448687e-02  3.555464e-01  0.000000e+00  1.586849e-01  3.707085e-01  -5.964896e-02  
   Stress 227  2  4  1.058446e-02  4.507526e-02  0.000000e+00  7.028112e-03  4.645238e-02  9.207343e-03  4.260160e-02
   Strain 227  2  4  -5.337324e-02  3.347302e-01  0.000000e+00  1.777246e-01  3.541090e-01  -7.275201e-02  
   Stress 227  3  4  1.177826e-02  7.524337e-02  0.000000e+00  9.116060e-03  7.652684e-02  1.049479e-02  7.185655e-02
   Strain 227  3  4  -9.918927e-02  3.741661e-01  0.000000e+00  1.407737e-01  3.844107e-01  -1.094339e-01  
   Stress 227  4  4  6.599464e-03  3.706507e-02  0.000000e+00  5.414450e-03  3.799874e-02  5.665804e-03  3.550650e-02
   Strain 227  4  4  -8.171618e-02  3.275574e-01  0.000000e+00  1.548415e-01  3.417131e-01  -9.587197e-02  
   Stress 228  1  4  2.301443e-02  1.029740e-01  0.000000e+00  3.055826e-03  1.030906e-01  2.289781e-02  9.376261e-02
   Strain 228  1  4  -6.297334e-02  3.921579e-01  0.000000e+00  5.033726e-02  3.935455e-01  -6.436092e-02  
   Stress 228  2  4  5.018622e-03  4.207085e-02  0.000000e+00  5.502664e-03  4.287079e-02  4.218686e-03  4.092485e-02
   Strain 228  2  4  -1.238222e-01  3.551104e-01  0.000000e+00  1.703170e-01  3.698017e-01  -1.385135e-01  
   Stress 228  3  4  1.121215e-02  4.937729e-02  0.000000e+00  1.335682e-03  4.942398e-02  1.116547e-02  4.489494e-02
   Strain 228  3  4  -5.891367e-02  3.565693e-01  0.000000e+00  4.056729e-02  3.575572e-01  -5.990156e-02  
   Stress 228  4  4  2.676311e-03  3.398236e-02  0.000000e+00  4.329366e-03  3.457004e-02  2.088628e-03  3.357449e-02
   Strain 228  4  4  -1.345993e-01  3.359379e-01  0.000000e+00  1.573432e-01  3.487430e-01  -1.474044e-01  
   Stress 229  1  4  -9.047910e-04  2.612520e-02  0.000000e+00  2.004562e-03  2.627306e-02  -1.052642e-03  2.681488e-02
   Strain 229  1  4  -1.986536e-01  3.431283e-01  0.000000e+00  9.392887e-02  3.471693e-01  -2.026946e-01  
   Stress 229  2  4  8.241048e-04  2.294470e-02  0.000000e+00  -1.207976e-05  2.294471e-02  8.240982e-04  2.254396e-02
   Strain 229  2  4  -1.671317e-01  3.258061e-01  0.000000e+00  3.122341e-02  3.263001e-01  -1.676257e-01  
   Stress 229  3  4  6.027421e-04  7.061527e-02  0.000000e+00  1.563409e-03  7.065016e-02  5.678480e-04  7.036795e-02
   Strain 229  3  4  -2.064738e-01  4.091226e-01  0.000000e+00  6.249885e-02  4.107048e-01  -2.080560e-01  
   Stress 229  4  4  5.825468e-03  9.070015e-02  0.000000e+00  -3.088560e-03  9.081239e-02  5.713225e-03  8.809484e-02
   Strain 229  4  4  -1.801082e-01  4.191413e-01  0.000000e+00  2.473177e-03  4.191439e-01  -1.801108e-01  
   Stress 230  1  4  1.639350e-03  3.264450e-02  0.000000e+00  -2.626993e-03  3.286550e-02  1.418346e-03  3.217978e-02
   Strain 230  1  4  -1.895761e-01  3.801034e-01  0.000000e+00  -4.571170e-02  3.810190e-01  -1.904916e-01  
   Stress 230  2  4  8.493511e-05  3.279006e-02  0.000000e+00  1.804583e-03  3.288933e-02  -1.433577e-05  3.289650e-02
   Strain 230  2  4  -2.072171e-01  3.796632e-01  0.000000e+00  1.038515e-01  3.842221e-01  -2.117759e-01  
   Stress 230  3  4  -6.836305e-04  2.556030e-02  0.000000e+00  -3.052750e-03  2.591073e-02  -1.034054e-03  2.644292e-02
   Strain 230  3  4  -2.003565e-01  3.444175e-01  0.000000e+00  -6.106594e-02  3.461234e-01  -2.020625e-01  
   Stress 230  4  4  -1.914669e-03  2.547772e-02  0.000000e+00  9.158055e-04  2.550831e-02  -1.945253e-03  2.653447e-02
   Strain 230  4  4  -2.148733e-01  3.455170e-01  0.000000e+00  9.070578e-02  3.491637e-01  -2.185200e-01  
   Stress 231  1  4  7.668499e-04  3.291346e-02  0.000000e+00  3.972068e-03  3.339698e-02  2.833297e-04  3.325622e-02
   Strain 231  1  4  -2.025571e-01  3.797253e-01  0.000000e+00  1.701241e-01  3.918971e-01  -2.147289e-01  
   Stress 231  2  4  -4.161550e-03  2.992137e-02  0.000000e+00  4.940926e-03  3.062319e-02  -4.863373e-03  3.332213e-02
   Strain 231  2  4  -2.550049e-01  3.631867e-01  0.000000e+00  2.063338e-01  3.799492e-01  -2.717674e-01  
   Stress 231  3  4  1.737137e-03  4.431861e-02  0.000000e+00  4.952326e-03  4.488698e-02  1.168756e-03  4.431417e-02
   Strain 231  3  4  -2.033897e-01  4.022067e-01  0.000000e+00  1.872712e-01  4.163539e-01  -2.175369e-01  
   Stress 231  4  4  -4.485332e-03  4.252294e-02  0.000000e+00  6.599446e-03  4.343186e-02  -5.394248e-03  4.636493e-02
   Strain 231  4  4  -2.604166e-01  3.884218e-01  0.000000e+00  2.231677e-01  4.070751e-01  -2.790700e-01  
   Stress 232  1  4  -3.051849e-04  1.697427e-02  0.000000e+00  1.626148e-03  1.712597e-02  -4.568878e-04  1.735893e-02
   Strain 232  1  4  -1.695045e-01  2.858295e-01  0.000000e+00  9.882334e-02  2.911299e-01  -1.748048e-01  
   Stress 232  2  4  3.484337e-03  2.117556e-02  0.000000e+00  -1.917590e-03  2.138102e-02  3.278871e-03  1.994476e-02
   Strain 232  2  4  -1.207150e-01  3.052250e-01  0.000000e+00  -3.997844e-02  3.061610e-01  -1.216510e-01  
   Stress 232  3  4  1.024356e-03  5.729904e-02  0.000000e+00  -8.452217e-04  5.731174e-02  1.011664e-03  5.681266e-02
   Strain 232  3  4  -2.256561e-01  4.283967e-01  0.000000e+00  3.635982e-02  4.289016e-01  -2.261611e-01  
   Stress 232  4  4  1.054479e-02  6.773061e-02  0.000000e+00  -9.033319e-03  6.912363e-02  9.151780e-03  6.503250e-02
   Strain 232  4  4  -1.433558e-01  4.127324e-01  0.000000e+00  -1.048513e-01  4.176317e-01  -1.482551e-01  
   Stress 233  1  4  4.047292e-03  2.675750e-02  0.000000e+00  -5.667565e-03  2.809333e-02  2.711467e-03  2.684051e-02
   Strain 233  1  4  -1.313584e-01  3.302668e-01  0.000000e+00  -1.698359e-01  3.453922e-01  -1.464839e-01  
   Stress 233  2  4  -5.754894e-03  2.154310e-02  0.000000e+00  -4.295163e-03  2.220297e-02  -6.414759e-03  2.601053e-02
   Strain 233  2  4  -2.635176e-01  3.268225e-01  0.000000e+00  -1.358196e-01  3.345338e-01  -2.712288e-01  
   Stress 233  3  4  4.616160e-03  3.516662e-02  0.000000e+00  -4.502476e-03  3.581638e-02  3.966412e-03  3.400709e-02
   Strain 233  3  4  -1.487746e-01  3.743802e-01  0.000000e+00  -1.005651e-01  3.791692e-01  -1.535636e-01  
   Stress 233  4  4  -4.685520e-03  2.259696e-02  0.000000e+00  -2.504828e-03  2.282503e-02  -4.913584e-03  2.563743e-02
   Strain 233  4  4  -2.511523e-01  3.352008e-01  0.000000e+00  -6.512919e-02  3.370038e-01  -2.529553e-01  
   Stress 234  1  4  -1.794897e-03  3.564213e-02  0.000000e+00  -7.255043e-03  3.699894e-02  -3.151702e-03  3.867123e-02
   Strain 234  1  4  -2.291108e-01  3.706636e-01  0.000000e+00  -1.832807e-01  3.843530e-01  -2.428003e-01  
   Stress 234  2  4  1.461598e-02  5.626302e-02  0.000000e+00  -6.041764e-03  5.712180e-02  1.375721e-02  5.163646e-02
   Strain 234  2  4  -6.806387e-02  3.804560e-01  0.000000e+00  -9.115713e-02  3.850408e-01  -7.264870e-02  
   Stress 234  3  4  -6.952749e-04  3.746277e-02  0.000000e+00  -8.171204e-03  3.913893e-02  -2.371437e-03  4.037691e-02
   Strain 234  3  4  -2.203936e-01  3.743718e-01  0.000000e+00  -1.990146e-01  3.905783e-01  -2.366000e-01  
   Stress 234  4  4  2.484495e-02  9.680141e-02  0.000000e+00  -1.147581e-02  9.858728e-02  2.305908e-02  8.931876e-02
   Strain 234  4  4  -7.179877e-02  4.049460e-01  0.000000e+00  -1.072072e-01  4.108987e-01  -7.775146e-02  
   Stress 235  1  4  3.586840e-03  3.205245e-02  0.000000e+00  -3.670911e-03  3.251823e-02  3.121063e-03  3.107547e-02
   Strain 235  1  4  -1.325016e-01  3.436182e-01  0.000000e+00  -7.989672e-02  3.469468e-01  -1.358301e-01  
   Stress 235  2  4  2.793028e-03  4.191838e-02  0.000000e+00  -5.493114e-03  4.267497e-02  2.036437e-03  4.169407e-02
   Strain 235  2  4  -1.503252e-01  3.568336e-01  0.000000e+00  -1.206231e-01  3.639072e-01  -1.573988e-01  
   Stress 235  3  4  -2.123469e-03  2.403212e-02  0.000000e+00  -2.675099e-03  2.430291e-02  -2.394265e-03  2.558421e-02
   Strain 235  3  4  -2.078149e-01  3.282774e-01  0.000000e+00  -6.140399e-02  3.300300e-01  -2.095674e-01  
   Stress 235  4  4  -3.134599e-03  2.546421e-02  0.000000e+00  -3.571068e-03  2.590337e-02  -3.573766e-03  2.786268e-02
   Strain 235  4  4  -2.132532e-01  3.233611e-01  0.000000e+00  -1.061796e-01  3.285631e-01  -2.184552e-01  
   Stress 236  1  4  -5.892963e-03  3.067140e-02  0.000000e+00  -1.090116e-03  3.070388e-02  -5.925434e-03  3.405543e-02
   Strain 236  1  4  -2.445158e-01  3.394667e-01  0.000000e+00  -2.387315e-02  3.397105e-01  -2.447597e-01  
   Stress 236  2  4  3.658870e-03  3.523890e-02  0.000000e+00  8.754445e-04  3.526315e-02  3.634620e-03  3.359363e-02
   Strain 236  2  4  -1.212169e-01  3.410726e-01  0.000000e+00  3.284228e-02  3.416551e-01  -1.217994e-01  
   Stress 236  3  4  -7.349557e-03  2.271191e-02  0.000000e+00  -2.543452e-03  2.292559e-02  -7.563236e-03  2.749867e-02
   Strain 236  3  4  -2.588791e-01  3.100697e-01  0.000000e+00  -8.299847e-02  3.130808e-01  -2.618901e-01  
   Stress 236  4  4  1.942164e-03  2.519722e-02  0.000000e+00  -9.402648e-04  2.523518e-02  1.904209e-03  2.433901e-02
   Strain 236  4  4  -1.234578e-01  3.030011e-01  0.000000e+00  -2.556980e-02  3.033840e-01  -1.238407e-01  
   Stress 237  1  4  1.069487e-02  3.111223e-02  0.000000e+00  -7.351685e-04  3.113867e-02  1.066843e-02  2.740860e-02
   Strain 237  1  4  -2.574280e-03  2.987876e-01  0.000000e+00  -2.431847e-02  2.992774e-01  -3.064080e-03  
   Stress 237  2  4  3.843786e-03  3.059140e-02  0.000000e+00  1.316972e-04  3.059205e-02  3.843138e-03  2.886302e-02
   Strain 237  2  4  -1.023152e-01  3.194034e-01  0.000000e+00  -1.362528e-03  3.194045e-01  -1.023163e-01  
   Stress 237  3  4  8.639277e-03  2.880725e-02  0.000000e+00  1.475721e-03  2.891466e-02  8.531868e-03  2.573236e-02
   Strain 237  3  4  -2.679757e-02  2.973747e-01  0.000000e+00  5.027495e-02  2.993124e-01  -2.873524e-02  
   Stress 237  4  4  2.413525e-03  2.475156e-02  0.000000e+00  2.012311e-03  2.493139e-02  2.233695e-03  2.389298e-02
   Strain 237  4  4  -1.094481e-01  2.924925e-01  0.000000e+00  7.135219e-02  2.956345e-01  -1.125902e-01  
   Stress 238  1  4  1.418651e-03  3.778400e-02  0.000000e+00  -6.436356e-04  3.779539e-02  1.407263e-03  3.711177e-02
   Strain 238  1  4  -1.564836e-01  3.514835e-01  0.000000e+00  -1.339115e-02  3.515717e-01  -1.565719e-01  
   Stress 238  2  4  3.930725e-03  5.851351e-02  0.000000e+00  2.073690e-03  5.859219e-02  3.852055e-03  5.676426e-02
   Strain 238  2  4  -1.508818e-01  3.779568e-01  0.000000e+00  4.173880e-02  3.787791e-01  -1.517041e-01  
   Stress 238  3  4  1.966878e-03  3.064109e-02  0.000000e+00  1.036568e-03  3.067851e-02  1.929455e-03  2.976074e-02
   Strain 238  3  4  -1.369822e-01  3.295984e-01  0.000000e+00  4.061267e-02  3.304805e-01  -1.378643e-01  
   Stress 238  4  4  3.101630e-03  4.903965e-02  0.000000e+00  3.788860e-03  4.935005e-02  2.791231e-03  4.801532e-02
   Strain 238  4  4  -1.519789e-01  3.680156e-01  0.000000e+00  8.979092e-02  3.718633e-01  -1.558267e-01  
   Stress 239  1  4  6.968801e-03  5.060801e-02  0.000000e+00  1.297109e-03  5.064652e-02  6.930281e-03  4.756159e-02
   Strain 239  1  4  -1.093835e-01  3.661692e-01  0.000000e+00  3.311380e-02  3.667450e-01  -1.099592e-01  
   Stress 239  2  4  4.774729e-03  3.992670e-02  0.000000e+00  1.138445e-03  3.996354e-02  4.737897e-03  3.781784e-02
   Strain 239  2  4  -1.162407e-01  3.507836e-01  0.000000e+00  3.229870e-02  3.513414e-01  -1.167984e-01  
   Stress 239  3  4  7.848036e-03  5.281271e-02  0.000000e+00  1.889811e-03  5.289200e-02  7.768750e-03  4.946728e-02
   Strain 239  3  4  -1.035963e-01  3.674385e-01  0.000000e+00  4.804458e-02  3.686604e-01  -1.048183e-01  
   Stress 239  4  4  5.487424e-03  4.524999e-02  0.000000e+00  1.602992e-03  4.531451e-02  5.422906e-03  4.286113e-02
   Strain 239  4  4  -1.174491e-01  3.599375e-01  0.000000e+00  4.452089e-02  3.609733e-01  -1.184849e-01  
   Stress 240  1  4  8.529287e-03  5.213385e-02  0.000000e+00  3.719302e-04  5.213702e-02  8.526115e-03  4.844004e-02
   Strain 240  1  4  -9.330630e-02  3.642463e-01  0.000000e+00  1.472196e-02  3.643647e-01  -9.342469e-02  
   Stress 240  2  4  1.331161e-02  6.474352e-02  0.000000e+00  1.016286e-03  6.476359e-02  1.329153e-02  5.924678e-02
   Strain 240  2  4  -7.037350e-02  3.722481e-01  0.000000e+00  2.311516e-02  3.725496e-01  -7.067508e-02  
   Stress 240  3  4  8.793316e-03  6.059026e-02  0.000000e+00  1.252866e-03  6.062054e-02  8.763029e-03  5.674875e-02
   Strain 240  3  4  -1.050765e-01  3.738963e-01  0.000000e+00  2.787508e-02  3.743015e-01  -1.054817e-01  
   Stress 240  4  4  1.249326e-02  7.082815e-02  0.000000e+00  1.927654e-03  7.089178e-02  1.242963e-02  6.556662e-02
   Strain 240  4  4  -8.820918e-02  3.794163e-01  0.000000e+00  3.307246e-02  3.800004e-01  -8.879321e-02  
   Stress 241  1  4  -7.451198e-03  -1.299229e-02  0.000000e+00  1.644474e-03  -6.999909e-03  -1.344358e-02  1.164581e-02
   Strain 241  1  4  3.645207e-02  -1.792818e-01  0.000000e+00  9.473878e-02  4.639487e-02  -1.892246e-01  
   Stress 241  2  4  1.318843e-02  1.027872e-03  0.000000e+00  -5.779333e-03  1.549686e-02  -1.280561e-03  1.617520e-02
   Strain 241  2  4  1.821996e-01  -7.721437e-02  0.000000e+00  -2.610285e-01  2.364977e-01  -1.315125e-01  
   Stress 241  3  4  -2.620367e-03  -1.308466e-02  0.000000e+00  7.387242e-03  1.199927e-03  -1.690496e-02  1.753574e-02
   Strain 241  3  4  9.365023e-02  -2.207774e-01  0.000000e+00  3.429753e-01  1.690825e-01  -2.962097e-01  
   Stress 241  4  4  1.528251e-03  4.936670e-03  0.000000e+00  7.603025e-04  5.098577e-03  1.366344e-03  4.571212e-03
   Strain 241  4  4  -5.500550e-03  7.035691e-02  0.000000e+00  -2.318510e-02  7.208894e-02  -7.232579e-03  
   Stress 242  1  4  -3.293374e-03  -3.581463e-03  0.000000e+00  2.101634e-03  -1.330854e-03  -5.543983e-03  5.012852e-03
   Strain 242  1  4  -3.151468e-02  -1.687901e-02  0.000000e+00  1.068367e-01  2.972039e-02  -7.811408e-02  
   Stress 242  2  4  1.475344e-04  5.211890e-03  0.000000e+00  1.203161e-03  5.483196e-03  -1.237714e-04  5.546118e-03
   Strain 242  2  4  -4.156404e-02  9.214981e-02  0.000000e+00  6.888366e-02  1.004999e-01  -4.991408e-02  
   Stress 242  3  4  2.158162e-03  7.322584e-03  0.000000e+00  4.733951e-03  1.013278e-02  -6.520390e-04  1.047404e-02
   Strain 242  3  4  -1.477656e-02  9.285324e-02  0.000000e+00  2.020687e-01  1.535110e-01  -7.543431e-02  
   Stress 242  4  4  7.468845e-03  1.620144e-02  0.000000e+00  3.569186e-03  1.747461e-02  6.195671e-03  1.534541e-02
   Strain 242  4  4  1.590662e-02  1.880728e-01  0.000000e+00  1.551710e-01  2.178767e-01  -1.389734e-02  
   Stress 243  1  4  -4.166169e-04  -3.797883e-03  0.000000e+00  -2.029122e-03  5.338819e-04  -4.748382e-03  5.036589e-03
   Strain 243  1  4  2.912215e-02  -5.888800e-02  0.000000e+00  -9.423979e-02  4.958979e-02  -7.935564e-02  
   Stress 243  2  4  1.733707e-03  1.789082e-03  0.000000e+00  -6.830943e-04  2.445050e-03  1.077739e-03  2.122419e-03
   Strain 243  2  4  1.321110e-02  2.347452e-02  0.000000e+00  -3.400317e-02  3.610199e-02  5.836319e-04  
   Stress 243  3  4  1.197229e-03  -8.326749e-04  0.000000e+00  1.353935e-03  1.874396e-03  -1.509842e-03  2.936499e-03
   Strain 243  3  4  2.524675e-02  -1.603987e-02  0.000000e+00  7.464358e-02  4.725391e-02  -3.804702e-02  
   Stress 243  4  4  4.487270e-03  3.505868e-03  0.000000e+00  2.733544e-03  6.773807e-03  1.219331e-03  6.253936e-03
   Strain 243  4  4  3.845454e-02  3.390314e-02  0.000000e+00  1.279696e-01  1.002041e-01  -2.784644e-02  
   Stress 244  1  4  1.456348e-03  1.065783e-02  0.000000e+00  -3.404183e-03  1.178031e-02  3.338655e-04  1.161697e-02
   Strain 244  1  4  -4.804863e-02  1.455826e-01  0.000000e+00  -1.816402e-01  1.815132e-01  -8.397922e-02  
   Stress 244  2  4  4.179893e-03  1.132113e-02  0.000000e+00  -4.080659e-05  1.132136e-02  4.179659e-03  9.915811e-03
   Strain 244  2  4  -7.916025e-03  1.442509e-01  0.000000e+00  -2.177799e-02  1.450261e-01  -8.691287e-03  
   Stress 244  3  4  -3.792748e-03  2.913568e-03  0.000000e+00  -2.967213e-03  4.037912e-03  -4.917091e-03  7.767709e-03
   Strain 244  3  4  -8.260488e-02  7.376924e-02  0.000000e+00  -1.683943e-01  1.104838e-01  -1.193194e-01  
   Stress 244  4  4  2.613889e-03  3.634756e-03  0.000000e+00  -2.434491e-04  3.689840e-03  2.558806e-03  3.274267e-03
   Strain 244  4  4  2.755852e-02  3.175272e-02  0.000000e+00  -1.975903e-02  3.975525e-02  1.955598e-02  
   Stress 245  1  4  9.370816e-04  -2.574627e-03  0.000000e+00  -8.118866e-04  1.115700e-03  -2.753245e-03  3.449194e-03
   Strain 245  1  4  3.491754e-02  -4.427793e-02  0.000000e+00  -6.700040e-02  4.718737e-02  -5.654775e-02  
   Stress 245  2  4  7.376779e-03  6.484779e-03  0.000000e+00  2.560249e-03  9.529585e-03  4.331973e-03  8.264204e-03
   Strain 245  2  4  6.694191e-02  5.653420e-02  0.000000e+00  9.007376e-02  1.070746e-01  1.640153e-02  
   Stress 245  3  4  4.865803e-03  3.127997e-03  0.000000e+00  -1.892167e-03  6.079036e-03  1.914764e-03  5.383408e-03
   Strain 245  3  4  5.013891e-02  2.248886e-02  0.000000e+00  -9.714948e-02  8.681771e-02  -1.418995e-02  
   Stress 245  4  4  1.681166e-02  5.695658e-03  0.000000e+00  1.720075e-03  1.707174e-02  5.435580e-03  1.510612e-02
   Strain 245  4  4  2.019129e-01  -1.235030e-02  0.000000e+00  5.422947e-02  2.052910e-01  -1.572837e-02  
   Stress 246  1  4  -2.515742e-03  -1.129134e-02  0.000000e+00  1.659454e-04  -2.512605e-03  -1.129447e-02  1.027131e-02
   Strain 246  1  4  5.974229e-02  -1.682115e-01  0.000000e+00  -3.437753e-02  6.103111e-02  -1.695004e-01  
   Stress 246  2  4  3.897664e-03  -7.298717e-03  0.000000e+00  3.017564e-03  4.659146e-03  -8.060198e-03  1.114576e-02
   Strain 246  2  4  1.174383e-01  -1.549389e-01  0.000000e+00  1.039739e-01  1.270234e-01  -1.645240e-01  
   Stress 246  3  4  -1.804432e-03  -1.039151e-02  0.000000e+00  -1.509897e-03  -1.546678e-03  -1.064926e-02  9.966343e-03
   Strain 246  3  4  5.976215e-02  -1.570131e-01  0.000000e+00  -1.070539e-01  7.225882e-02  -1.695098e-01  
   Stress 246  4  4  2.682479e-03  -3.799953e-03  0.000000e+00  1.041423e-03  2.845678e-03  -3.963152e-03  5.923032e-03
   Strain 246  4  4  7.248096e-02  -8.058688e-02  0.000000e+00  2.722617e-02  7.368221e-02  -8.178813e-02  
   Stress 247  1  4  1.188757e-02  -2.583725e-03  0.000000e+00  1.392209e-03  1.202029e-02  -2.716445e-03  1.358377e-02
   Strain 247  1  4  1.992538e-01  -1.363988e-01  0.000000e+00  3.108712e-02  1.999721e-01  -1.371171e-01  
   Stress 247  2  4  6.844420e-03  -1.144148e-03  0.000000e+00  -3.202732e-04  6.857240e-03  -1.156968e-03  7.502928e-03
   Strain 247  2  4  1.238227e-01  -7.640610e-02  0.000000e+00  -4.493580e-02  1.263129e-01  -7.889628e-02  
   Stress 247  3  4  2.193215e-03  -2.823900e-03  0.000000e+00  2.315764e-03  3.098690e-03  -3.729376e-03  5.921681e-03
   Strain 247  3  4  6.293482e-02  -6.736789e-02  0.000000e+00  8.969179e-02  7.687742e-02  -8.131049e-02  
   Stress 247  4  4  -3.851851e-03  -2.030933e-03  0.000000e+00  7.412864e-04  -1.767322e-03  -4.115463e-03  3.575907e-03
   Strain 247  4  4  -3.887364e-02  -3.752980e-03  0.000000e+00  1.627932e-02  -1.958227e-03  -4.066839e-02  
   Stress 248  1  4  5.487547e-03  2.528968e-03  0.000000e+00  -7.498426e-03  1.165121e-02  -3.634693e-03  1.383149e-02
   Strain 248  1  4  6.826794e-02  -1.856873e-02  0.000000e+00  -3.612697e-01  2.106293e-01  -1.609301e-01  
   Stress 248  2  4  1.118819e-02  1.021294e-02  0.000000e+00  -5.712498e-03  1.643384e-02  4.967293e-03  1.459840e-02
   Strain 248  2  4  1.075121e-01  7.208179e-02  0.000000e+00  -2.516253e-01  2.168506e-01  -3.725678e-02  
   Stress 248  3  4  7.266173e-05  -2.177714e-03  0.000000e+00  -5.296632e-03  4.362301e-03  -6.467354e-03  9.437631e-03
   Strain 248  3  4  2.926523e-02  -5.268029e-02  0.000000e+00  -2.723933e-01  1.305187e-01  -1.539337e-01  
   Stress 248  4  4  6.867234e-03  4.252192e-03  0.000000e+00  -3.541387e-03  9.334766e-03  1.784659e-03  8.582744e-03
   Strain 248  4  4  9.061398e-02  4.786558e-03  0.000000e+00  -1.632508e-01  1.399190e-01  -4.451843e-02  
   Stress 249  1  4  1.492717e-03  4.833227e-03  0.000000e+00  -5.104770e-03  8.534045e-03  -2.208101e-03  9.825970e-03
   Strain 249  1  4  -1.429783e-02  6.094879e-02  0.000000e+00  -2.521847e-01  1.549112e-01  -1.082602e-01  
   Stress 249  2  4  1.661735e-03  5.411705e-03  0.000000e+00  -2.526859e-03  6.683239e-03  3.902011e-04  6.496932e-03
   Strain 249  2  4  -1.218958e-02  7.302213e-02  0.000000e+00  -1.363602e-01  1.108139e-01  -4.998139e-02  
   Stress 249  3  4  1.969283e-03  1.058373e-03  0.000000e+00  -5.226373e-03  6.760009e-03  -3.732353e-03  9.211889e-03
   Strain 249  3  4  2.970266e-02  -1.046112e-02  0.000000e+00  -2.530091e-01  1.377093e-01  -1.184678e-01  
   Stress 249  4  4  1.438212e-03  -4.891417e-04  0.000000e+00  -2.534150e-03  3.185732e-03  -2.236662e-03  4.719847e-03
   Strain 249  4  4  3.859757e-02  -2.892287e-02  0.000000e+00  -1.309222e-01  7.849133e-02  -6.881663e-02  
   Stress 250  1  4  3.410663e-03  4.001262e-04  0.000000e+00  -4.023344e-03  6.201105e-03  -2.390316e-03  7.680489e-03
   Strain 250  1  4  5.120590e-02  -2.173581e-02  0.000000e+00  -2.011292e-01  1.217087e-01  -9.223860e-02  
   Stress 250  2  4  1.298537e-03  1.424617e-03  0.000000e+00  -3.820090e-03  5.182188e-03  -2.459033e-03  6.756114e-03
   Strain 250  2  4  1.021578e-02  1.176871e-02  0.000000e+00  -1.909569e-01  1.064738e-01  -8.448936e-02  
   Stress 250  3  4  2.207782e-03  -8.158841e-04  0.000000e+00  -3.046917e-03  4.097323e-03  -2.705425e-03  5.932317e-03
   Strain 250  3  4  4.347323e-02  -3.129208e-02  0.000000e+00  -1.440034e-01  8.721828e-02  -7.503714e-02  
   Stress 250  4  4  -3.632854e-04  1.803945e-03  0.000000e+00  -2.987063e-03  3.897870e-03  -2.457211e-03  5.550601e-03
   Strain 250  4  4  -1.781353e-02  3.112503e-02  0.000000e+00  -1.405174e-01  8.105355e-02  -6.774205e-02  
   Stress 251  1  4  4.851696e-03  8.104692e-03  0.000000e+00  -6.234536e-03  1.292140e-02  3.498546e-05  1.290395e-02
   Strain 251  1  4  1.406582e-02  8.706588e-02  0.000000e+00  -2.640472e-01  1.875421e-01  -8.641038e-02  
   Stress 251  2  4  4.472362e-03  8.615307e-03  0.000000e+00  -4.227527e-03  1.125159e-02  1.836076e-03  1.045518e-02
   Strain 251  2  4  1.016457e-02  1.003982e-01  0.000000e+00  -1.841903e-01  1.578340e-01  -4.727126e-02  
   Stress 251  3  4  6.288764e-04  3.404105e-04  0.000000e+00  -5.902988e-03  6.389393e-03  -5.420106e-03  1.023880e-02
   Strain 251  3  4  4.513425e-04  1.403736e-04  0.000000e+00  -2.819420e-01  1.412670e-01  -1.406752e-01  
   Stress 251  4  4  1.313413e-03  2.250575e-03  0.000000e+00  -4.200143e-03  6.008194e-03  -2.444206e-03  7.533778e-03
   Strain 251  4  4  9.360336e-04  2.809471e-02  0.000000e+00  -2.037851e-01  1.173088e-01  -8.827805e-02  
   Stress 252  1  4  7.553229e-03  1.408034e-02  0.000000e+00  -7.290063e-03  1.880401e-02  2.829557e-03  1.756105e-02
   Strain 252  1  4  1.797409e-02  1.515660e-01  0.000000e+00  -3.013475e-01  2.495860e-01  -8.004583e-02  
   Stress 252  2  4  7.980522e-03  1.076870e-02  0.000000e+00  -6.039468e-03  1.557289e-02  3.176331e-03  1.425269e-02
   Strain 252  2  4  4.731141e-02  1.076734e-01  0.000000e+00  -2.649233e-01  2.133489e-01  -5.836406e-02  
   Stress 252  3  4  3.132062e-03  9.417417e-03  0.000000e+00  -6.269988e-03  1.328824e-02  -7.387599e-04  1.367259e-02
   Strain 252  3  4  -3.169240e-02  1.264480e-01  0.000000e+00  -2.834487e-01  2.096673e-01  -1.149117e-01  
   Stress 252  4  4  3.706031e-03  6.747077e-03  0.000000e+00  -5.302760e-03  1.074301e-02  -2.898988e-04  1.089085e-02
   Strain 252  4  4  -1.537880e-04  8.416937e-02  0.000000e+00  -2.499349e-01  1.738959e-01  -8.988027e-02  
   Stress 253  1  4  5.183270e-03  9.181221e-03  0.000000e+00  -4.131138e-03  1.177160e-02  2.592888e-03  1.071314e-02
   Strain 253  1  4  1.079953e-02  1.115130e-01  0.000000e+00  -2.006673e-01  1.734177e-01  -5.110525e-02  
   Stress 253  2  4  8.642752e-03  1.237588e-02  0.000000e+00  -3.765737e-03  1.471227e-02  6.306359e-03  1.278437e-02
   Strain 253  2  4  4.970834e-02  1.344520e-01  0.000000e+00  -1.838386e-01  1.932955e-01  -9.135074e-03  
   Stress 253  3  4  4.035093e-04  4.901921e-03  0.000000e+00  -4.491232e-03  7.675672e-03  -2.370242e-03  9.095448e-03
   Strain 253  3  4  -4.828215e-02  8.873209e-02  0.000000e+00  -2.346657e-01  1.560934e-01  -1.156434e-01  
   Stress 253  4  4  3.638538e-03  6.456167e-03  0.000000e+00  -4.255498e-03  9.529988e-03  5.647170e-04  9.260553e-03
   Strain 253  4  4  -1.666226e-03  8.620168e-02  0.000000e+00  -2.268233e-01  1.638917e-01  -7.935624e-02  
   Stress 254  1  4  1.272238e-02  1.561753e-02  0.000000e+00  -7.132847e-03  2.144821e-02  6.891703e-03  1.896593e-02
   Strain 254  1  4  8.329976e-02  1.479265e-01  0.000000e+00  -2.930493e-01  2.656586e-01  -3.443228e-02  
   Stress 254  2  4  8.920792e-03  1.398760e-02  0.000000e+00  -3.351652e-03  1.565559e-02  7.252803e-03  1.357033e-02
   Strain 254  2  4  4.862163e-02  1.522281e-01  0.000000e+00  -1.623156e-01  1.967065e-01  4.143168e-03  
   Stress 254  3  4  4.974563e-03  7.737933e-03  0.000000e+00  -5.327133e-03  1.185965e-02  8.528486e-04  1.145705e-02
   Strain 254  3  4  2.496986e-03  1.005114e-01  0.000000e+00  -2.698057e-01  1.950329e-01  -9.202452e-02  
   Stress 254  4  4  3.479009e-03  5.463391e-03  0.000000e+00  -2.116493e-03  6.808716e-03  2.133683e-03  6.031880e-03
   Strain 254  4  4  2.940777e-03  7.736042e-02  0.000000e+00  -1.315552e-01  1.157235e-01  -3.542228e-02  
   Stress 255  1  4  9.169240e-03  1.342172e-02  0.000000e+00  -6.020863e-03  1.768075e-02  4.910208e-03  1.580832e-02
   Strain 255  1  4  4.330729e-02  1.437944e-01  0.000000e+00  -2.673797e-01  2.363703e-01  -4.926857e-02  
   Stress 255  2  4  1.020090e-02  1.562789e-02  0.000000e+00  -4.579953e-03  1.823784e-02  7.590953e-03  1.586817e-02
   Strain 255  2  4  5.522216e-02  1.660428e-01  0.000000e+00  -1.914030e-01  2.212177e-01  4.731225e-05  
   Stress 255  3  4  7.740011e-03  1.173289e-02  0.000000e+00  -6.341436e-03  1.638473e-02  3.088175e-03  1.507970e-02
   Strain 255  3  4  2.509636e-02  1.325652e-01  0.000000e+00  -2.769520e-01  2.273669e-01  -6.970539e-02  
   Stress 255  4  4  9.444217e-03  1.264353e-02  0.000000e+00  -4.894381e-03  1.619304e-02  5.894713e-03  1.419538e-02
   Strain 255  4  4  5.818265e-02  1.308678e-01  0.000000e+00  -1.999183e-01  2.008860e-01  -1.183553e-02  
   Stress 256  1  4  1.075379e-02  1.148374e-02  0.000000e+00  -5.924840e-03  1.705484e-02  5.182697e-03  1.514390e-02
   Strain 256  1  4  7.225720e-02  1.139842e-01  0.000000e+00  -2.440283e-01  2.169058e-01  -3.066438e-02  
   Stress 256  2  4  1.253193e-02  1.291567e-02  0.000000e+00  -3.933269e-03  1.666175e-02  8.785854e-03  1.443667e-02
   Strain 256  2  4  9.942966e-02  1.241343e-01  0.000000e+00  -1.515550e-01  1.885597e-01  3.500433e-02  
   Stress 256  3  4  8.153603e-03  7.745512e-03  0.000000e+00  -6.676747e-03  1.462942e-02  1.269693e-03  1.403771e-02
   Strain 256  3  4  5.101457e-02  7.414851e-02  0.000000e+00  -2.822413e-01  2.041755e-01  -7.901239e-02  
   Stress 256  4  4  1.241572e-02  8.028083e-03  0.000000e+00  -4.776920e-03  1.547850e-02  4.965306e-03  1.368878e-02
   Strain 256  4  4  1.234795e-01  5.006326e-02  0.000000e+00  -1.859821e-01  1.867455e-01  -1.320275e-02  
   Stress 257  1  4  1.118282e-02  1.114225e-02  0.000000e+00  -2.575053e-03  1.373767e-02  8.587399e-03  1.202065e-02
   Strain 257  1  4  8.366759e-02  1.158290e-01  0.000000e+00  -8.524827e-02  1.453049e-01  5.419167e-02  
   Stress 257  2  4  6.555252e-03  7.777390e-03  0.000000e+00  -6.979434e-04  8.093969e-03  6.238673e-03  7.344232e-03
   Strain 257  2  4  4.106889e-02  8.869314e-02  0.000000e+00  -9.872040e-03  8.919936e-02  4.056268e-02  
   Stress 257  3  4  1.005261e-02  8.727050e-03  0.000000e+00  -1.588754e-03  1.111129e-02  7.668373e-03  9.851863e-03
   Strain 257  3  4  8.242115e-02  8.703624e-02  0.000000e+00  -4.519860e-02  1.074455e-01  6.201189e-02  
   Stress 257  4  4  7.175528e-03  6.328540e-03  0.000000e+00  2.483605e-04  7.242982e-03  6.261086e-03  6.805370e-03
   Strain 257  4  4  6.350138e-02  5.939110e-02  0.000000e+00  3.018208e-02  7.667658e-02  4.621590e-02  
   Stress 258  1  4  8.924870e-03  1.031343e-02  0.000000e+00  -2.938510e-03  1.263857e-02  6.599735e-03  1.094891e-02
   Strain 258  1  4  6.159485e-02  1.089485e-01  0.000000e+00  -9.218445e-02  1.370894e-01  3.345386e-02  
   Stress 258  2  4  1.038052e-02  1.223256e-02  0.000000e+00  -2.220365e-03  1.371227e-02  8.900813e-03  1.204992e-02
   Strain 258  2  4  8.030958e-02  1.223367e-01  0.000000e+00  -5.765953e-02  1.369984e-01  6.564788e-02  
   Stress 258  3  4  6.872221e-03  1.290370e-02  0.000000e+00  -3.762678e-03  1.471004e-02  5.065883e-03  1.294330e-02
   Strain 258  3  4  1.152010e-02  1.579142e-01  0.000000e+00  -1.315868e-01  1.831375e-01  -1.370326e-02  
   Stress 258  4  4  8.955835e-03  1.418813e-02  0.000000e+00  -2.971909e-03  1.553134e-02  7.612631e-03  1.345140e-02
   Strain 258  4  4  4.704773e-02  1.561470e-01  0.000000e+00  -9.768265e-02  1.748172e-01  2.837758e-02  
   Stress 259  1  4  6.971634e-03  1.019076e-02  0.000000e+00  -4.416995e-03  1.328232e-02  3.880074e-03  1.182956e-02
   Strain 259  1  4  3.704546e-02  1.087626e-01  0.000000e+00  -1.554012e-01  1.584799e-01  -1.267180e-02  
   Stress 259  2  4  7.284375e-03  9.071836e-03  0.000000e+00  -1.899190e-03  1.027708e-02  6.079135e-03  8.949773e-03
   Strain 259  2  4  5.732378e-02  8.910652e-02  0.000000e+00  -5.178615e-02  1.035959e-01  4.283445e-02  
   Stress 259  3  4  6.657998e-03  1.077061e-02  0.000000e+00  -4.600930e-03  1.375384e-02  3.674764e-03  1.233410e-02
   Strain 259  3  4  2.816800e-02  1.186854e-01  0.000000e+00  -1.618408e-01  1.661438e-01  -1.929042e-02  
   Stress 259  4  4  6.842075e-03  8.843783e-03  0.000000e+00  -2.104264e-03  1.017309e-02  5.512771e-03  8.820456e-03
   Strain 259  4  4  5.288322e-02  8.698584e-02  0.000000e+00  -6.211417e-02  1.053646e-01  3.450446e-02  
   Stress 260  1  4  1.219161e-02  1.507746e-02  0.000000e+00  -2.351281e-03  1.639326e-02  1.087581e-02  1.444757e-02
   Strain 260  1  4  9.511764e-02  1.467441e-01  0.000000e+00  -5.936689e-02  1.602683e-01  8.159350e-02  
   Stress 260  2  4  7.921286e-03  1.321683e-02  0.000000e+00  -1.513501e-04  1.322115e-02  7.916964e-03  1.152414e-02
   Strain 260  2  4  4.531604e-02  1.425336e-01  0.000000e+00  2.383512e-02  1.439733e-01  4.387643e-02  
   Stress 260  3  4  1.162309e-02  1.152929e-02  0.000000e+00  -1.129197e-03  1.270636e-02  1.044602e-02  1.174053e-02
   Strain 260  3  4  1.088927e-01  9.998444e-02  0.000000e+00  -1.644841e-02  1.137915e-01  9.508566e-02  
   Stress 260  4  4  7.440911e-03  1.066041e-02  0.000000e+00  8.819975e-04  1.088620e-02  7.215119e-03  9.592815e-03
   Strain 260  4  4  5.390263e-02  1.081948e-01  0.000000e+00  6.683133e-02  1.241012e-01  3.799623e-02  
   Stress 261  1  4  1.302319e-02  1.750343e-02  0.000000e+00  -6.662578e-04  1.760041e-02  1.292621e-02  1.579097e-02
   Strain 261  1  4  9.681580e-02  1.726948e-01  0.000000e+00  -6.642311e-04  1.726963e-01  9.681435e-02  
   Stress 261  2  4  1.236510e-02  1.548591e-02  0.000000e+00  -2.154910e-04  1.550071e-02  1.235029e-02  1.419026e-02
   Strain 261  2  4  9.818266e-02  1.506178e-01  0.000000e+00  1.245368e-02  1.513471e-01  9.745334e-02  
   Stress 261  3  4  1.078449e-02  1.731345e-02  0.000000e+00  -4.751126e-04  1.734785e-02  1.075010e-02  1.516645e-02
   Strain 261  3  4  6.610001e-02  1.808623e-01  0.000000e+00  6.492520e-03  1.809541e-01  6.600825e-02  
   Stress 261  4  4  1.074287e-02  1.528534e-02  0.000000e+00  -1.745739e-05  1.528540e-02  1.074280e-02  1.359571e-02
   Strain 261  4  4  7.588318e-02  1.559837e-01  0.000000e+00  1.781466e-02  1.569622e-01  7.490462e-02  
   Stress 262  1  4  1.306667e-02  1.653061e-02  0.000000e+00  -1.748767e-03  1.725992e-02  1.233736e-02  1.540043e-02
   Strain 262  1  4  9.907162e-02  1.627575e-01  0.000000e+00  -5.065964e-02  1.716033e-01  9.022584e-02  
   Stress 262  2  4  1.327389e-02  1.684135e-02  0.000000e+00  -1.476243e-04  1.684745e-02  1.326779e-02  1.537343e-02
   Strain 262  2  4  1.026542e-01  1.649423e-01  0.000000e+00  9.895013e-03  1.653328e-01  1.022637e-01  
   Stress 262  3  4  1.048098e-02  1.565083e-02  0.000000e+00  -2.185852e-03  1.645114e-02  9.680675e-03  1.432122e-02
   Strain 262  3  4  6.667650e-02  1.630948e-01  0.000000e+00  -6.639876e-02  1.734205e-01  5.635087e-02  
   Stress 262  4  4  1.051753e-02  1.594301e-02  0.000000e+00  -7.162470e-04  1.603597e-02  1.042457e-02  1.409453e-02
   Strain 262  4  4  6.739610e-02  1.670248e-01  0.000000e+00  -1.005385e-02  1.672778e-01  6.714310e-02  
   Stress 263  1  4  1.223100e-02  1.958033e-02  0.000000e+00  -3.056806e-03  2.068555e-02  1.112579e-02  1.793131e-02
   Strain 263  1  4  6.930302e-02  2.022217e-01  0.000000e+00  -9.409830e-02  2.171900e-01  5.433469e-02  
   Stress 263  2  4  1.305117e-02  1.844583e-02  0.000000e+00  -1.193017e-04  1.844846e-02  1.304853e-02  1.642817e-02
   Strain 263  2  4  9.131601e-02  1.853057e-01  0.000000e+00  1.391718e-02  1.858181e-01  9.080362e-02  
   Stress 263  3  4  1.283304e-02  1.747730e-02  0.000000e+00  -3.336701e-03  1.922037e-02  1.108997e-02  1.671098e-02
   Strain 263  3  4  8.781787e-02  1.749381e-01  0.000000e+00  -1.048360e-01  1.995332e-01  6.322279e-02  
   Stress 263  4  4  1.295141e-02  1.691887e-02  0.000000e+00  -3.539481e-04  1.695020e-02  1.292008e-02  1.533753e-02
   Strain 263  4  4  9.716960e-02  1.679226e-01  0.000000e+00  5.972990e-03  1.680485e-01  9.704377e-02  
   Stress 264  1  4  1.285485e-02  1.961166e-02  0.000000e+00  -8.516278e-04  1.971735e-02  1.274917e-02  1.731864e-02
   Strain 264  1  4  8.032750e-02  2.014708e-01  0.000000e+00  -1.706694e-02  2.020690e-01  7.972935e-02  
   Stress 264  2  4  1.329435e-02  1.973087e-02  0.000000e+00  6.538013e-04  1.979661e-02  1.322861e-02  1.746483e-02
   Strain 264  2  4  8.797833e-02  1.987395e-01  0.000000e+00  3.661380e-02  2.016869e-01  8.503094e-02  
   Stress 264  3  4  1.187534e-02  1.798499e-02  0.000000e+00  -1.536133e-03  1.834948e-02  1.151086e-02  1.606191e-02
   Strain 264  3  4  7.381619e-02  1.874720e-01  0.000000e+00  -4.371734e-02  1.915309e-01  6.975721e-02  
   Stress 264  4  4  1.250311e-02  1.821528e-02  0.000000e+00  -1.038526e-04  1.821717e-02  1.250122e-02  1.613719e-02
   Strain 264  4  4  8.495019e-02  1.849355e-01  0.000000e+00  8.609940e-03  1.851205e-01  8.476518e-02  
   Stress 265  1  4  1.165837e-02  1.818032e-02  0.000000e+00  -2.093309e-04  1.818703e-02  1.165166e-02  1.595682e-02
   Strain 265  1  4  7.110760e-02  1.904279e-01  0.000000e+00  -3.098636e-03  1.904480e-01  7.108748e-02  
   Stress 265  2  4  1.492025e-02  1.922568e-02  0.000000e+00  7.414030e-04  1.934978e-02  1.479616e-02  1.752249e-02
   Strain 265  2  4  1.120868e-01  1.852674e-01  0.000000e+00  2.749072e-02  1.877640e-01  1.095902e-01  
   Stress 265  3  4  8.841120e-03  1.429634e-02  0.000000e+00  -4.303708e-04  1.433008e-02  8.807376e-03  1.251842e-02
   Strain 265  3  4  4.683533e-02  1.583726e-01  0.000000e+00  -2.170042e-02  1.594183e-01  4.578963e-02  
   Stress 265  4  4  1.165143e-02  1.404147e-02  0.000000e+00  3.546798e-04  1.409300e-02  1.159990e-02  1.302662e-02
   Strain 265  4  4  9.154338e-02  1.390532e-01  0.000000e+00  6.109663e-03  1.392488e-01  9.134776e-02  
   Stress 266  1  4  1.348380e-02  1.748873e-02  0.000000e+00  -1.790379e-04  1.749671e-02  1.347581e-02  1.587294e-02
   Strain 266  1  4  9.949881e-02  1.741225e-01  0.000000e+00  -9.966352e-03  1.744538e-01  9.916752e-02  
   Stress 266  2  4  1.162162e-02  1.810875e-02  0.000000e+00  1.738663e-03  1.854535e-02  1.118501e-02  1.617420e-02
   Strain 266  2  4  6.980157e-02  1.893738e-01  0.000000e+00  5.851316e-02  1.961484e-01  6.302698e-02  
   Stress 266  3  4  1.299530e-02  1.728406e-02  0.000000e+00  3.057929e-05  1.728428e-02  1.299508e-02  1.558870e-02
   Strain 266  3  4  9.125219e-02  1.766731e-01  0.000000e+00  -1.238032e-02  1.771193e-01  9.080594e-02  
   Stress 266  4  4  1.199835e-02  1.696806e-02  0.000000e+00  1.833104e-03  1.757105e-02  1.139536e-02  1.543916e-02
   Strain 266  4  4  7.794896e-02  1.768533e-01  0.000000e+00  5.133398e-02  1.831175e-01  7.168478e-02  
   Stress 267  1  4  1.081004e-02  1.948988e-02  0.000000e+00  4.268676e-04  1.951082e-02  1.078910e-02  1.692846e-02
   Strain 267  1  4  4.733993e-02  2.137342e-01  0.000000e+00  -1.979307e-03  2.137401e-01  4.733405e-02  
   Stress 267  2  4  1.016061e-02  2.067626e-02  0.000000e+00  1.937967e-03  2.102204e-02  9.814823e-03  1.821893e-02
   Strain 267  2  4  3.133720e-02  2.281595e-01  0.000000e+00  5.482439e-02  2.319060e-01  2.759071e-02  
   Stress 267  3  4  9.672498e-03  1.856394e-02  0.000000e+00  5.513076e-04  1.859799e-02  9.638445e-03  1.610991e-02
   Strain 267  3  4  3.322932e-02  2.103784e-01  0.000000e+00  -3.380454e-03  2.103946e-01  3.321320e-02  
   Stress 267  4  4  9.137504e-03  1.765988e-02  0.000000e+00  1.931273e-03  1.807710e-02  8.720280e-03  1.565846e-02
   Strain 267  4  4  2.817479e-02  2.023967e-01  0.000000e+00  5.021844e-02  2.059433e-01  2.462819e-02  
   Stress 268  1  4  9.592229e-03  1.973906e-02  0.000000e+00  1.326985e-03  1.990973e-02  9.421558e-03  1.725058e-02
   Strain 268  1  4  2.753769e-02  2.213854e-01  0.000000e+00  4.108807e-02  2.235387e-01  2.538435e-02  
   Stress 268  2  4  1.325002e-02  2.097679e-02  0.000000e+00  1.008396e-03  2.110622e-02  1.312058e-02  1.845796e-02
   Strain 268  2  4  7.289964e-02  2.194539e-01  0.000000e+00  2.544540e-02  2.205502e-01  7.180335e-02  
   Stress 268  3  4  1.003092e-02  2.126263e-02  0.000000e+00  8.483576e-04  2.132635e-02  9.967203e-03  1.848227e-02
   Strain 268  3  4  2.398145e-02  2.384470e-01  0.000000e+00  1.101367e-02  2.385883e-01  2.384015e-02  
   Stress 268  4  4  1.294564e-02  2.383795e-02  0.000000e+00  3.810034e-04  2.385126e-02  1.293233e-02  2.068032e-02
   Strain 268  4  4  5.126236e-02  2.516430e-01  0.000000e+00  -8.819828e-03  2.517400e-01  5.116536e-02  
   Stress 269  1  4  1.224979e-02  2.006273e-02  0.000000e+00  -4.856498e-04  2.009280e-02  1.221972e-02  1.753607e-02
   Strain 269  1  4  6.326943e-02  2.153995e-01  0.000000e+00  -2.503284e-02  2.164225e-01  6.224653e-02  
   Stress 269  2  4  1.105017e-02  1.981978e-02  0.000000e+00  6.522579e-04  1.986802e-02  1.100193e-02  1.723932e-02
   Strain 269  2  4  4.826815e-02  2.171821e-01  0.000000e+00  1.457819e-02  2.174961e-01  4.795419e-02  
   Stress 269  3  4  1.168939e-02  2.012523e-02  0.000000e+00  -3.546419e-04  2.014011e-02  1.167451e-02  1.751549e-02
   Strain 269  3  4  5.356772e-02  2.201871e-01  0.000000e+00  -2.894250e-02  2.214346e-01  5.232020e-02  
   Stress 269  4  4  1.112869e-02  2.099847e-02  0.000000e+00  7.645708e-04  2.105734e-02  1.106981e-02  1.824422e-02
   Strain 269  4  4  4.264683e-02  2.299825e-01  0.000000e+00  8.682739e-03  2.300830e-01  4.254628e-02  
   Stress 270  1  4  1.089943e-02  2.357323e-02  0.000000e+00  -6.627441e-04  2.360779e-02  1.086487e-02  2.046650e-02
   Strain 270  1  4  2.584982e-02  2.562439e-01  0.000000e+00  -3.951519e-02  2.579259e-01  2.416778e-02  
   Stress 270  2  4  9.198381e-03  2.405369e-02  0.000000e+00  9.383185e-04  2.411272e-02  9.139348e-03  2.108498e-02
   Strain 270  2  4  -3.245189e-03  2.689879e-01  0.000000e+00  1.236106e-02  2.691281e-01  -3.385434e-03  
   Stress 270  3  4  9.522226e-03  2.190026e-02  0.000000e+00  -1.101997e-03  2.199761e-02  9.424882e-03  1.911539e-02
   Strain 270  3  4  1.172902e-02  2.485972e-01  0.000000e+00  -5.990931e-02  2.523265e-01  7.999633e-03  
   Stress 270  4  4  8.629037e-03  2.089856e-02  0.000000e+00  2.827678e-04  2.090508e-02  8.622523e-03  1.819658e-02
   Strain 270  4  4  2.280430e-03  2.436580e-01  0.000000e+00  -1.146949e-02  2.437941e-01  2.144259e-03  
   Stress 271  1  4  8.253030e-03  2.689107e-02  0.000000e+00  -1.334493e-03  2.698613e-02  8.157964e-03  2.397190e-02
   Strain 271  1  4  -3.268310e-02  2.959735e-01  0.000000e+00  -7.139787e-02  2.998065e-01  -3.651604e-02  
   Stress 271  2  4  7.579855e-03  2.654857e-02  0.000000e+00  -8.756655e-04  2.658891e-02  7.539516e-03  2.373493e-02
   Strain 271  2  4  -4.260850e-02  2.976778e-01  0.000000e+00  -5.778423e-02  3.001134e-01  -4.504417e-02  
   Stress 271  3  4  8.670237e-03  2.966908e-02  0.000000e+00  -6.260353e-04  2.968773e-02  8.651590e-03  2.644551e-02
   Strain 271  3  4  -3.754202e-02  3.120769e-01  0.000000e+00  -4.968225e-02  3.138331e-01  -3.929821e-02  
   Stress 271  4  4  7.442699e-03  2.382669e-02  0.000000e+00  -2.009212e-04  2.382916e-02  7.440235e-03  2.111614e-02
   Strain 271  4  4  -3.407143e-02  2.794307e-01  0.000000e+00  -3.865544e-02  2.806178e-01  -3.525851e-02  
   Stress 272  1  4  5.582415e-03  2.727996e-02  0.000000e+00  -1.393812e-03  2.736913e-02  5.493246e-03  2.507787e-02
   Strain 272  1  4  -7.441206e-02  3.070247e-01  0.000000e+00  -7.443336e-02  3.106220e-01  -7.800936e-02  
   Stress 272  2  4  7.420016e-03  3.044576e-02  0.000000e+00  2.458651e-04  3.044839e-02  7.417391e-03  2.750045e-02
   Strain 272  2  4  -5.793967e-02  3.192650e-01  0.000000e+00  -2.326898e-02  3.196235e-01  -5.829819e-02  
   Stress 272  3  4  4.694759e-03  2.578041e-02  0.000000e+00  -2.000607e-03  2.596854e-02  4.506620e-03  2.403424e-02
   Strain 272  3  4  -8.365853e-02  3.006318e-01  0.000000e+00  -1.026514e-01  3.073688e-01  -9.039547e-02  
   Stress 272  4  4  6.954103e-03  2.506534e-02  0.000000e+00  -4.892399e-04  2.507854e-02  6.940897e-03  2.242859e-02
   Strain 272  4  4  -4.490865e-02  2.889539e-01  0.000000e+00  -5.461544e-02  2.911728e-01  -4.712749e-02  
   Stress 273  1  4  5.897897e-03  2.339657e-02  0.000000e+00  7.115728e-04  2.342546e-02  5.869009e-03  2.111192e-02
   Strain 273  1  4  -5.263388e-02  2.778438e-01  0.000000e+00  -1.507164e-02  2.780156e-01  -5.280563e-02  
   Stress 273  2  4  5.597027e-03  2.326922e-02  0.000000e+00  1.249324e-03  2.335711e-02  5.509144e-03  2.114775e-02
   Strain 273  2  4  -5.718364e-02  2.778152e-01  0.000000e+00  9.817860e-03  2.778871e-01  -5.725555e-02  
   Stress 273  3  4  6.348257e-03  2.312133e-02  0.000000e+00  4.894225e-04  2.313560e-02  6.333988e-03  2.070833e-02
   Strain 273  3  4  -4.168994e-02  2.714976e-01  0.000000e+00  -2.091846e-02  2.718465e-01  -4.203885e-02  
   Stress 273  4  4  6.158588e-03  2.157158e-02  0.000000e+00  9.774276e-04  2.163331e-02  6.096851e-03  1.932037e-02
   Strain 273  4  4  -3.809301e-02  2.585106e-01  0.000000e+00  1.020117e-03  2.585114e-01  -3.809388e-02  
   Stress 274  1  4  1.042910e-02  2.484880e-02  0.000000e+00  1.257424e-03  2.495763e-02  1.032027e-02  2.172145e-02
   Strain 274  1  4  1.454408e-02  2.666840e-01  0.000000e+00  3.270235e-03  2.666946e-01  1.453348e-02  
   Stress 274  2  4  7.226047e-03  2.315386e-02  0.000000e+00  2.963782e-03  2.368747e-02  6.692436e-03  2.115084e-02
   Strain 274  2  4  -3.242408e-02  2.685297e-01  0.000000e+00  5.954935e-02  2.714472e-01  -3.534153e-02  
   Stress 274  3  4  8.888801e-03  2.089483e-02  0.000000e+00  6.946187e-04  2.093489e-02  8.848746e-03  1.820226e-02
   Strain 274  3  4  7.537785e-03  2.409884e-01  0.000000e+00  -1.294516e-02  2.411677e-01  7.358466e-03  
   Stress 274  4  4  5.814417e-03  2.008193e-02  0.000000e+00  2.285327e-03  2.043905e-02  5.457299e-03  1.833016e-02
   Strain 274  4  4  -4.203029e-02  2.489001e-01  0.000000e+00  4.127309e-02  2.503566e-01  -4.348681e-02  
   Stress 275  1  4  8.590697e-03  2.714875e-02  0.000000e+00  3.622211e-03  2.783068e-02  7.908762e-03  2.483927e-02
   Strain 275  1  4  -3.004853e-02  2.926403e-01  0.000000e+00  6.482781e-02  2.958640e-01  -3.327228e-02  
   Stress 275  2  4  8.538995e-03  2.879512e-02  0.000000e+00  3.802909e-03  2.948554e-02  7.848565e-03  2.644954e-02
   Strain 275  2  4  -3.692666e-02  3.021095e-01  0.000000e+00  7.175084e-02  3.058641e-01  -4.068127e-02  
   Stress 275  3  4  7.059270e-03  2.233228e-02  0.000000e+00  2.631489e-03  2.277296e-02  6.618588e-03  2.029011e-02
   Strain 275  3  4  -3.292685e-02  2.645556e-01  0.000000e+00  4.260860e-02  2.660736e-01  -3.444482e-02  
   Stress 275  4  4  7.232461e-03  2.295559e-02  0.000000e+00  2.776885e-03  2.343161e-02  6.756443e-03  2.088960e-02
   Strain 275  4  4  -3.192528e-02  2.681419e-01  0.000000e+00  4.928169e-02  2.701519e-01  -3.393526e-02  
   Stress 276  1  4  1.059127e-02  3.067943e-02  0.000000e+00  2.603842e-03  3.101146e-02  1.025925e-02  2.736437e-02
   Strain 276  1  4  -1.076768e-02  3.039891e-01  0.000000e+00  3.483273e-02  3.049499e-01  -1.172844e-02  
   Stress 276  2  4  6.823090e-03  2.748532e-02  0.000000e+00  2.312822e-03  2.774104e-02  6.567370e-03  2.510996e-02
   Strain 276  2  4  -5.429017e-02  3.009444e-01  0.000000e+00  3.864012e-02  3.019921e-01  -5.533784e-02  
   Stress 276  3  4  7.931183e-03  2.873482e-02  0.000000e+00  1.867177e-03  2.890108e-02  7.764928e-03  2.590659e-02
   Strain 276  3  4  -4.520678e-02  3.085112e-01  0.000000e+00  1.103275e-02  3.085972e-01  -4.529279e-02  
   Stress 276  4  4  5.415697e-03  2.643468e-02  0.000000e+00  1.574163e-03  2.655192e-02  5.298458e-03  2.433914e-02
   Strain 276  4  4  -7.472735e-02  3.031412e-01  0.000000e+00  1.191188e-02  3.032351e-01  -7.482120e-02  
   Stress 277  1  4  5.687085e-03  3.185825e-02  0.000000e+00  -4.095140e-04  3.186465e-02  5.680679e-03  2.943830e-02
   Strain 277  1  4  -8.621771e-02  3.291448e-01  0.000000e+00  -3.811072e-02  3.300172e-01  -8.709007e-02  
   Stress 277  2  4  2.367761e-03  2.843268e-02  0.000000e+00  -6.507924e-04  2.844892e-02  2.351522e-03  2.734909e-02
   Strain 277  2  4  -1.305344e-01  3.261586e-01  0.000000e+00  -5.569650e-02  3.278505e-01  -1.322263e-01  
   Stress 277  3  4  4.203700e-03  3.103982e-02  0.000000e+00  1.837981e-04  3.104108e-02  4.202442e-03  2.916781e-02
   Strain 277  3  4  -1.064547e-01  3.302552e-01  0.000000e+00  -2.722627e-02  3.306791e-01  -1.068787e-01  
   Stress 277  4  4  2.217422e-03  3.176033e-02  0.000000e+00  -4.403041e-04  3.176689e-02  2.210861e-03  3.072118e-02
   Strain 277  4  4  -1.410278e-01  3.409128e-01  0.000000e+00  -5.189165e-02  3.423056e-01  -1.424206e-01  
   Stress 278  1  4  4.025464e-03  6.110188e-02  0.000000e+00  -6.643533e-03  6.186497e-02  3.262378e-03  6.030001e-02
   Strain 278  1  4  -1.580108e-01  3.815783e-01  0.000000e+00  -1.480757e-01  3.915527e-01  -1.679853e-01  
   Stress 278  2  4  -3.642674e-03  4.698145e-02  0.000000e+00  -3.504251e-03  4.722287e-02  -3.884090e-03  4.927985e-02
   Strain 278  2  4  -2.268244e-01  3.751717e-01  0.000000e+00  -1.057619e-01  3.797816e-01  -2.314343e-01  
   Stress 278  3  4  -2.350745e-04  4.377858e-02  0.000000e+00  -2.836885e-03  4.396068e-02  -4.171716e-04  4.417074e-02
   Strain 278  3  4  -1.851128e-01  3.663786e-01  0.000000e+00  -9.013927e-02  3.700376e-01  -1.887717e-01  
   Stress 278  4  4  -5.501345e-03  3.727203e-02  0.000000e+00  -1.050337e-03  3.729781e-02  -5.527121e-03  4.034631e-02
   Strain 278  4  4  -2.434134e-01  3.591910e-01  0.000000e+00  -4.909717e-02  3.601894e-01  -2.444118e-01  
   Stress 279  1  4  -2.180023e-03  5.310007e-02  0.000000e+00  -2.735611e-03  5.323511e-02  -2.315069e-03  5.442958e-02
   Strain 279  1  4  -2.190550e-01  3.884084e-01  0.000000e+00  -8.835693e-02  3.916045e-01  -2.222511e-01  
   Stress 279  2  4  2.336005e-03  5.721394e-02  0.000000e+00  -8.993654e-04  5.722868e-02  2.321270e-03  5.610407e-02
   Strain 279  2  4  -1.774765e-01  3.917197e-01  0.000000e+00  -5.511583e-02  3.930508e-01  -1.788076e-01  
   Stress 279  3  4  -3.897718e-03  4.531699e-02  0.000000e+00  -2.748485e-03  4.547001e-02  -4.050736e-03  4.762475e-02
   Strain 279  3  4  -2.336161e-01  3.779635e-01  0.000000e+00  -9.296698e-02  3.814763e-01  -2.371290e-01  
   Stress 279  4  4  2.033130e-04  3.654772e-02  0.000000e+00  -9.210828e-04  3.657105e-02  1.799848e-04  3.648140e-02
   Strain 279  4  4  -1.832156e-01  3.632774e-01  0.000000e+00  -6.151040e-02  3.650028e-01  -1.849410e-01  
   Stress 280  1  4  1.041944e-02  8.312348e-02  0.000000e+00  -5.743954e-04  8.312802e-02  1.041490e-02  7.844086e-02
   Strain 280  1  4  -1.331225e-01  4.044829e-01  0.000000e+00  -5.616819e-02  4.059460e-01  -1.345856e-01  
   Stress 280  2  4  3.591052e-03  6.761953e-02  0.000000e+00  3.950272e-03  6.786232e-02  3.348259e-03  6.625168e-02
   Strain 280  2  4  -1.767419e-01  4.003668e-01  0.000000e+00  1.573419e-02  4.004740e-01  -1.768492e-01  
   Stress 280  3  4  1.774296e-03  3.365196e-02  0.000000e+00  1.999417e-03  3.377688e-02  1.649379e-03  3.298313e-02
   Strain 280  3  4  -1.585781e-01  3.531734e-01  0.000000e+00  1.733631e-02  3.533202e-01  -1.587248e-01  
   Stress 280  4  4  -2.477190e-03  3.449968e-02  0.000000e+00  4.761594e-03  3.510300e-02  -3.080507e-03  3.674024e-02
   Strain 280  4  4  -2.195735e-01  3.581246e-01  0.000000e+00  9.016294e-02  3.616214e-01  -2.230703e-01  
   Stress 281  1  4  6.705503e-03  1.612435e-01  0.000000e+00  1.178695e-02  1.621373e-01  5.811657e-03  1.593110e-01
   Strain 281  1  4  -1.936192e-01  4.276691e-01  0.000000e+00  4.081946e-02  4.283389e-01  -1.942889e-01  
   Stress 281  2  4  -5.220268e-03  2.168200e-01  0.000000e+00  1.855512e-02  2.183599e-01  -6.760174e-03  2.218173e-01
   Strain 281  2  4  -2.385323e-01  4.345008e-01  0.000000e+00  6.571821e-02  4.361013e-01  -2.401328e-01  
   Stress 281  3  4  -5.854282e-03  7.781717e-02  0.000000e+00  8.561688e-03  7.868426e-02  -6.721372e-03  8.225118e-02
   Strain 281  3  4  -2.490310e-01  4.030305e-01  0.000000e+00  6.844104e-02  4.048215e-01  -2.508220e-01  
   Stress 281  4  4  -6.467230e-03  5.352341e-02  0.000000e+00  7.042274e-03  5.433901e-02  -7.282831e-03  5.832246e-02
   Strain 281  4  4  -2.574230e-01  3.836037e-01  0.000000e+00  9.038218e-02  3.867739e-01  -2.605932e-01  
   Stress 282  1  4  -4.869749e-03  7.169171e-02  0.000000e+00  9.472487e-03  7.284628e-02  -6.024312e-03  7.603763e-02
   Strain 282  1  4  -2.327997e-01  3.871382e-01  0.000000e+00  1.218879e-01  3.930726e-01  -2.387341e-01  
   Stress 282  2  4  -3.546854e-03  9.862182e-02  0.000000e+00  1.901120e-02  1.020447e-01  -6.969721e-03  1.057020e-01
   Strain 282  2  4  -2.218333e-01  3.876893e-01  0.000000e+00  1.989605e-01  4.035146e-01  -2.376586e-01  
   Stress 282  3  4  -5.835938e-03  8.627571e-02  0.000000e+00  1.143363e-02  8.767372e-02  -7.233952e-03  9.150541e-02
   Strain 282  3  4  -2.390329e-01  3.957210e-01  0.000000e+00  1.217802e-01  4.015092e-01  -2.448212e-01  
   Stress 282  4  4  2.491865e-05  6.653585e-02  0.000000e+00  1.356747e-02  6.919698e-02  -2.636216e-03  7.055204e-02
   Strain 282  4  4  -1.966029e-01  3.734794e-01  0.000000e+00  1.990283e-01  3.903513e-01  -2.134749e-01  
   Stress 283  1  4  7.535604e-03  4.525133e-02  0.000000e+00  1.026179e-02  4.786259e-02  4.924342e-03  4.560028e-02
   Strain 283  1  4  -9.756376e-02  3.360198e-01  0.000000e+00  2.030088e-01  3.586060e-01  -1.201500e-01  
   Stress 283  2  4  2.270228e-02  7.305942e-02  0.000000e+00  1.757258e-02  7.858519e-02  1.717652e-02  7.156008e-02
   Strain 283  2  4  -2.317721e-02  3.404322e-01  0.000000e+00  2.205978e-01  3.712746e-01  -5.401964e-02  
   Stress 283  3  4  2.469099e-03  4.262332e-02  0.000000e+00  8.050141e-03  4.417709e-02  9.153258e-04  4.372662e-02
   Strain 283  3  4  -1.534039e-01  3.484410e-01  0.000000e+00  1.615603e-01  3.611234e-01  -1.660863e-01  
   Stress 283  4  4  1.146935e-02  4.146285e-02  0.000000e+00  9.198103e-03  4.405893e-02  8.873269e-03  4.036059e-02
   Strain 283  4  4  -4.420048e-02  3.234180e-01  0.000000e+00  1.801474e-01  3.443015e-01  -6.508396e-02  
   Stress 284  1  4  2.591390e-02  7.083935e-02  0.000000e+00  8.666208e-03  7.245311e-02  2.430014e-02  6.386963e-02
   Strain 284  1  4  1.862126e-02  3.441965e-01  0.000000e+00  1.016342e-01  3.519439e-01  1.087388e-02  
   Stress 284  2  4  8.361499e-03  2.503048e-02  0.000000e+00  1.534613e-03  2.517058e-02  8.221393e-03  2.223088e-02
   Strain 284  2  4  -1.216842e-02  2.704740e-01  0.000000e+00  3.549007e-02  2.715837e-01  -1.327814e-02  
   Stress 284  3  4  1.992827e-02  6.931672e-02  0.000000e+00  8.831219e-03  7.084835e-02  1.839665e-02  6.367537e-02
   Strain 284  3  4  -2.613295e-02  3.576118e-01  0.000000e+00  9.797242e-02  3.637664e-01  -3.228748e-02  
   Stress 284  4  4  6.780384e-03  2.400812e-02  0.000000e+00  1.830349e-03  2.420044e-02  6.588066e-03  2.167094e-02
   Strain 284  4  4  -3.463369e-02  2.706258e-01  0.000000e+00  2.939076e-02  2.713316e-01  -3.533950e-02  
   Stress 285  1  4  2.159222e-02  6.172154e-02  0.000000e+00  -2.107400e-03  6.183191e-02  2.148186e-02  5.437271e-02
   Strain 285  1  4  9.596100e-03  3.491372e-01  0.000000e+00  -4.085230e-02  3.503616e-01  8.371717e-03  
   Stress 285  2  4  1.612102e-02  5.095513e-02  0.000000e+00  1.903117e-04  5.095617e-02  1.611998e-02  4.511067e-02
   Strain 285  2  4  -9.444501e-03  3.451059e-01  0.000000e+00  3.874634e-03  3.451165e-01  -9.455087e-03  
   Stress 285  3  4  1.373613e-02  4.508888e-02  0.000000e+00  -1.335194e-03  4.514564e-02  1.367938e-02  4.009601e-02
   Strain 285  3  4  -1.811485e-02  3.401187e-01  0.000000e+00  -4.542553e-02  3.415530e-01  -1.954915e-02  
   Stress 285  4  4  1.232326e-02  3.468687e-02  0.000000e+00  2.993017e-04  3.469087e-02  1.231926e-02  3.046071e-02
   Strain 285  4  4  2.994339e-03  3.116031e-01  0.000000e+00  -3.591130e-03  3.116136e-01  2.983893e-03  
   Stress 286  1  4  7.100992e-03  4.834176e-02  0.000000e+00  -2.017625e-03  4.844023e-02  7.002519e-03  4.534631e-02
   Strain 286  1  4  -1.039070e-01  3.631108e-01  0.000000e+00  -3.973961e-02  3.639546e-01  -1.047508e-01  
   Stress 286  2  4  7.744944e-03  6.174319e-02  0.000000e+00  4.825858e-03  6.217109e-02  7.317045e-03  5.885469e-02
   Strain 286  2  4  -1.175519e-01  3.749962e-01  0.000000e+00  9.542554e-02  3.795755e-01  -1.221312e-01  
   Stress 286  3  4  6.037858e-03  3.193843e-02  0.000000e+00  -1.106828e-03  3.198564e-02  5.990645e-03  2.945088e-02
   Strain 286  3  4  -7.526921e-02  3.212704e-01  0.000000e+00  -4.037419e-02  3.222955e-01  -7.629425e-02  
   Stress 286  4  4  7.536129e-03  4.315006e-02  0.000000e+00  3.903788e-03  4.357295e-02  7.113240e-03  4.048772e-02
   Strain 286  4  4  -8.486693e-02  3.467097e-01  0.000000e+00  8.996869e-02  3.513486e-01  -8.950590e-02  
   Stress 287  1  4  4.776297e-03  4.374242e-02  0.000000e+00  4.676557e-03  4.429582e-02  4.222895e-03  4.234260e-02
   Strain 287  1  4  -1.210737e-01  3.524477e-01  0.000000e+00  1.219646e-01  3.601752e-01  -1.288011e-01  
   Stress 287  2  4  1.426542e-02  7.784721e-02  0.000000e+00  1.042491e-02  7.951286e-02  1.259978e-02  7.402164e-02
   Strain 287  2  4  -8.384515e-02  3.718812e-01  0.000000e+00  1.674006e-01  3.867676e-01  -9.873157e-02  
   Stress 287  3  4  3.585374e-03  5.282730e-02  0.000000e+00  3.426230e-03  5.306455e-02  3.348122e-03  5.147223e-02
   Strain 287  3  4  -1.464487e-01  3.697354e-01  0.000000e+00  6.439199e-02  3.717358e-01  -1.484491e-01  
   Stress 287  4  4  1.108893e-02  4.149950e-02  0.000000e+00  4.166305e-03  4.205996e-02  1.052847e-02  3.790860e-02
   Strain 287  4  4  -3.517910e-02  3.316412e-01  0.000000e+00  9.861137e-02  3.381530e-01  -4.169086e-02  
   Stress 288  1  4  1.487679e-02  6.691536e-02  0.000000e+00  3.879619e-03  6.720300e-02  1.458915e-02  6.122624e-02
   Strain 288  1  4  -6.683531e-02  3.771814e-01  0.000000e+00  8.152378e-02  3.808925e-01  -7.054634e-02  
   Stress 288  2  4  3.726477e-03  3.334367e-02  0.000000e+00  3.639992e-03  3.378447e-02  3.285677e-03  3.226734e-02
   Strain 288  2  4  -1.222070e-01  3.379183e-01  0.000000e+00  1.416425e-01  3.485723e-01  -1.328610e-01  
   Stress 288  3  4  7.005794e-03  4.931414e-02  0.000000e+00  2.577538e-03  4.947060e-02  6.849342e-03  4.642642e-02
   Strain 288  3  4  -1.081501e-01  3.660199e-01  0.000000e+00  7.181374e-02  3.687236e-01  -1.108537e-01  
   Stress 288  4  4  2.065868e-03  2.642696e-02  0.000000e+00  3.025076e-03  2.679698e-02  1.695845e-03  2.599059e-02
   Strain 288  4  4  -1.234039e-01  3.061562e-01  0.000000e+00  1.293961e-01  3.156891e-01  -1.329368e-01  
   Stress 289  1  4  3.484628e-03  3.215649e-02  0.000000e+00  6.573180e-04  3.217155e-02  3.469567e-03  3.058472e-02
   Strain 289  1  4  -1.399986e-01  3.558707e-01  0.000000e+00  4.216561e-02  3.567655e-01  -1.408933e-01  
   Stress 289  2  4  2.236461e-03  3.076661e-02  0.000000e+00  7.482439e-04  3.078622e-02  2.216851e-03  2.973983e-02
   Strain 289  2  4  -1.563299e-01  3.544278e-01  0.000000e+00  5.177449e-02  3.557365e-01  -1.576386e-01  
   Stress 289  3  4  2.837538e-03  6.131817e-02  0.000000e+00  8.804113e-05  6.131830e-02  2.837405e-03  5.994998e-02
   Strain 289  3  4  -1.829169e-01  4.025523e-01  0.000000e+00  3.557188e-02  4.030921e-01  -1.834567e-01  
   Stress 289  4  4  3.783878e-03  4.226523e-02  0.000000e+00  6.341673e-04  4.227567e-02  3.773430e-03  4.052094e-02
   Strain 289  4  4  -1.496148e-01  3.755707e-01  0.000000e+00  4.818567e-02  3.766737e-01  -1.507178e-01  
   Stress 290  1  4  -2.040762e-03  4.409318e-02  0.000000e+00  1.012260e-03  4.411538e-02  -2.062962e-03  4.518219e-02
   Strain 290  1  4  -2.418806e-01  4.054585e-01  0.000000e+00  4.989526e-02  4.064185e-01  -2.428406e-01  
   Stress 290  2  4  -3.223015e-03  3.430023e-02  0.000000e+00  2.699607e-03  3.449346e-02  -3.416243e-03  3.632228e-02
   Strain 290  2  4  -2.479333e-01  3.821911e-01  0.000000e+00  1.245181e-01  3.882836e-01  -2.540259e-01  
   Stress 290  3  4  -3.614358e-03  3.324413e-02  0.000000e+00  -2.221023e-04  3.324546e-02  -3.615696e-03  3.519289e-02
   Strain 290  3  4  -2.477572e-01  3.768916e-01  0.000000e+00  2.857416e-02  3.772182e-01  -2.480838e-01  
   Stress 290  4  4  -5.773957e-03  3.772796e-02  0.000000e+00  2.100177e-03  3.782912e-02  -5.875113e-03  4.108296e-02
   Strain 290  4  4  -2.694270e-01  3.824377e-01  0.000000e+00  1.086454e-01  3.869336e-01  -2.739230e-01  
   Stress 291  1  4  -2.478453e-03  3.233419e-02  0.000000e+00  3.148796e-03  3.261671e-02  -2.760968e-03  3.408117e-02
   Strain 291  1  4  -2.507879e-01  3.886873e-01  0.000000e+00  1.342481e-01  3.956571e-01  -2.577578e-01  
   Stress 291  2  4  2.556577e-03  3.623252e-02  0.000000e+00  4.533962e-03  3.683227e-02  1.956828e-03  3.589389e-02
   Strain 291  2  4  -1.795197e-01  3.816858e-01  0.000000e+00  1.756209e-01  3.951044e-01  -1.929383e-01  
   Stress 291  3  4  -4.121782e-03  2.680510e-02  0.000000e+00  1.484517e-03  2.687619e-02  -4.192877e-03  2.919929e-02
   Strain 291  3  4  -2.605383e-01  3.665779e-01  0.000000e+00  9.949722e-02  3.704999e-01  -2.644602e-01  
   Stress 291  4  4  5.114732e-04  3.446086e-02  0.000000e+00  3.147901e-03  3.475028e-02  2.220566e-04  3.463978e-02
   Strain 291  4  4  -1.995557e-01  3.780115e-01  0.000000e+00  1.420361e-01  3.866157e-01  -2.081599e-01  
   Stress 292  1  4  -7.042596e-04  2.817845e-02  0.000000e+00  9.003686e-04  2.820649e-02  -7.322998e-04  2.857968e-02
   Strain 292  1  4  -2.123719e-01  3.665999e-01  0.000000e+00  5.214673e-02  3.677718e-01  -2.135437e-01  
   Stress 292  2  4  -6.514682e-03  2.597948e-02  0.000000e+00  1.302937e-03  2.603164e-02  -6.566843e-03  2.986160e-02
   Strain 292  2  4  -2.909304e-01  3.655792e-01  0.000000e+00  7.251107e-02  3.675754e-01  -2.929266e-01  
   Stress 292  3  4  -9.601283e-04  3.638802e-02  0.000000e+00  1.950177e-03  3.648958e-02  -1.061683e-03  3.703184e-02
   Strain 292  3  4  -2.242287e-01  3.897964e-01  0.000000e+00  9.556604e-02  3.934926e-01  -2.279249e-01  
   Stress 292  4  4  -7.587671e-03  3.818977e-02  0.000000e+00  3.170604e-03  3.840832e-02  -7.806228e-03  4.284811e-02
   Strain 292  4  4  -2.947806e-01  3.892112e-01  0.000000e+00  1.181087e-01  3.942724e-01  -2.998417e-01  
   Stress 293  1  4  -3.811087e-03  2.434770e-02  0.000000e+00  1.209518e-03  2.439956e-02  -3.862944e-03  2.654270e-02
   Strain 293  1  4  -2.604961e-01  3.628695e-01  0.000000e+00  4.850994e-02  3.638118e-01  -2.614385e-01  
   Stress 293  2  4  -1.372759e-03  2.531045e-02  0.000000e+00  4.608640e-04  2.531841e-02  -1.380717e-03  2.603624e-02
   Strain 293  2  4  -2.160877e-01  3.539480e-01  0.000000e+00  3.946579e-02  3.546303e-01  -2.167700e-01  
   Stress 293  3  4  -6.583576e-03  8.608814e-02  0.000000e+00  -1.344850e-03  8.610765e-02  -6.603088e-03  8.959188e-02
   Strain 293  3  4  -2.897123e-01  4.498455e-01  0.000000e+00  -1.323227e-02  4.499047e-01  -2.897714e-01  
   Stress 293  4  4  7.349424e-04  3.601818e-02  0.000000e+00  -1.596219e-03  3.609024e-02  6.628764e-04  3.576341e-02
   Strain 293  4  4  -2.043568e-01  3.900175e-01  0.000000e+00  -2.607228e-02  3.903033e-01  -2.046426e-01  
   Stress 294  1  4  -7.937131e-04  1.886109e-02  0.000000e+00  -4.543304e-03  1.986048e-02  -1.793104e-03  2.081503e-02
   Strain 294  1  4  -1.814650e-01  2.934753e-01  0.000000e+00  -1.753813e-01  3.091488e-01  -1.971385e-01  
   Stress 294  2  4  2.911056e-03  2.476595e-02  0.000000e+00  -4.768948e-03  2.576125e-02  1.915753e-03  2.485880e-02
   Strain 294  2  4  -1.291367e-01  3.117180e-01  0.000000e+00  -1.630223e-01  3.263062e-01  -1.437249e-01  
   Stress 294  3  4  3.352823e-04  2.980698e-02  0.000000e+00  -5.039528e-03  3.064489e-02  -5.026317e-04  3.089927e-02
   Strain 294  3  4  -2.077984e-01  3.704825e-01  0.000000e+00  -1.474521e-01  3.797339e-01  -2.170498e-01  
   Stress 294  4  4  5.213290e-03  2.979180e-02  0.000000e+00  -4.713657e-03  3.066478e-02  4.340313e-03  2.874147e-02
   Strain 294  4  4  -1.168568e-01  3.412850e-01  0.000000e+00  -1.411994e-01  3.519177e-01  -1.274895e-01  
   Stress 295  1  4  1.739084e-03  3.120590e-02  0.000000e+00  4.955454e-04  3.121424e-02  1.730753e-03  3.038585e-02
   Strain 295  1  4  -1.634092e-01  3.552180e-01  0.000000e+00  3.990168e-02  3.559843e-01  -1.641755e-01  
   Stress 295  2  4  -7.035790e-04  2.500763e-02  0.000000e+00  1.283911e-03  2.507158e-02  -7.675331e-04  2.546403e-02
   Strain 295  2  4  -1.642594e-01  3.091168e-01  0.000000e+00  5.164026e-02  3.105209e-01  -1.656636e-01  
   Stress 295  3  4  -8.023439e-05  2.534076e-02  0.000000e+00  1.962064e-03  2.549131e-02  -2.307804e-04  2.560748e-02
   Strain 295  3  4  -1.941735e-01  3.477350e-01  0.000000e+00  1.155283e-01  3.538239e-01  -2.002624e-01  
   Stress 295  4  4  -2.983120e-03  1.976836e-02  0.000000e+00  2.614066e-03  2.006485e-02  -3.279604e-03  2.188969e-02
   Strain 295  4  4  -1.966157e-01  2.900843e-01  0.000000e+00  1.180264e-01  2.971375e-01  -2.036689e-01  
   Stress 296  1  4  1.536969e-03  2.848789e-02  0.000000e+00  1.002394e-03  2.852512e-02  1.499738e-03  2.780560e-02
   Strain 296  1  4  -1.460279e-01  3.295786e-01  0.000000e+00  5.211333e-02  3.310019e-01  -1.474512e-01  
   Stress 296  2  4  5.208902e-03  2.993963e-02  0.000000e+00  3.094631e-03  3.032099e-02  4.827542e-03  2.821864e-02
   Strain 296  2  4  -8.715223e-02  3.163754e-01  0.000000e+00  1.103038e-01  3.237775e-01  -9.455431e-02  
   Stress 296  3  4  1.581639e-03  2.921513e-02  0.000000e+00  1.568844e-04  2.921602e-02  1.580749e-03  2.845859e-02
   Strain 296  3  4  -1.527885e-01  3.391728e-01  0.000000e+00  2.671700e-02  3.395353e-01  -1.531510e-01  
   Stress 296  4  4  4.760072e-03  2.810952e-02  0.000000e+00  2.004866e-03  2.828041e-02  4.589178e-03  2.628799e-02
   Strain 296  4  4  -9.053114e-02  3.129981e-01  0.000000e+00  8.170377e-02  3.170923e-01  -9.462530e-02  
   Stress 297  1  4  6.023966e-03  3.720984e-02  0.000000e+00  4.491903e-03  3.784394e-02  5.389862e-03  3.545760e-02
   Strain 297  1  4  -9.615058e-02  3.381982e-01  0.000000e+00  1.330867e-01  3.481641e-01  -1.061165e-01  
   Stress 297  2  4  2.222006e-03  3.678139e-02  0.000000e+00  6.893885e-04  3.679514e-02  2.208259e-03  3.574220e-02
   Strain 297  2  4  -1.465953e-01  3.501736e-01  0.000000e+00  2.476218e-02  3.504820e-01  -1.469037e-01  
   Stress 297  3  4  1.145189e-02  1.074463e-01  0.000000e+00  1.086676e-02  1.086611e-01  1.023713e-02  1.039214e-01
   Strain 297  3  4  -1.412815e-01  4.019004e-01  0.000000e+00  1.313504e-01  4.097283e-01  -1.491094e-01  
   Stress 297  4  4  8.411884e-04  4.236955e-02  0.000000e+00  4.446390e-04  4.237431e-02  8.364283e-04  4.196235e-02
   Strain 297  4  4  -1.745753e-01  3.664352e-01  0.000000e+00  1.541826e-02  3.665450e-01  -1.746851e-01  
   Stress 298  1  4  -1.248401e-04  7.154847e-02  0.000000e+00  -4.802888e-03  7.186888e-02  -4.452532e-04  7.209254e-02
   Strain 298  1  4  -1.967660e-01  3.905887e-01  0.000000e+00  -7.095350e-02  3.927238e-01  -1.989011e-01  
   Stress 298  2  4  4.198092e-03  8.390184e-02  0.000000e+00  -1.077921e-03  8.391641e-02  4.183517e-03  8.190482e-02
   Strain 298  2  4  -1.688486e-01  3.974638e-01  0.000000e+00  -1.170960e-02  3.975243e-01  -1.689091e-01  
   Stress 298  3  4  -1.222898e-03  3.320398e-02  0.000000e+00  -1.986243e-03  3.331820e-02  -1.337114e-03  3.400648e-02
   Strain 298  3  4  -1.907078e-01  3.462730e-01  0.000000e+00  -5.236541e-02  3.475466e-01  -1.919814e-01  
   Stress 298  4  4  1.697290e-04  3.812528e-02  0.000000e+00  -1.037784e-05  3.812528e-02  1.697262e-04  3.804070e-02
   Strain 298  4  4  -1.775623e-01  3.581698e-01  0.000000e+00  3.546140e-03  3.581756e-01  -1.775682e-01  
   Stress 299  1  4  1.109070e-02  9.510207e-02  0.000000e+00  -5.438522e-03  9.545267e-02  1.074010e-02  9.056154e-02
   Strain 299  1  4  -1.299378e-01  3.973475e-01  0.000000e+00  -5.277208e-02  3.986646e-01  -1.312549e-01  
   Stress 299  2  4  1.165962e-02  6.556664e-02  0.000000e+00  -1.906553e-03  6.563398e-02  1.159227e-02  6.067416e-02
   Strain 299  2  4  -8.963581e-02  3.778898e-01  0.000000e+00  -2.589937e-02  3.782482e-01  -8.999422e-02  
   Stress 299  3  4  4.375545e-03  4.000653e-02  0.000000e+00  -2.370316e-03  4.016352e-02  4.218554e-03  3.822921e-02
   Strain 299  3  4  -1.227005e-01  3.518068e-01  0.000000e+00  -4.889772e-02  3.530633e-01  -1.239569e-01  
   Stress 299  4  4  6.227357e-03  4.107895e-02  0.000000e+00  -1.260770e-03  4.112450e-02  6.181808e-03  3.840853e-02
   Strain 299  4  4  -1.006906e-01  3.516226e-01  0.000000e+00  -2.544400e-02  3.519801e-01  -1.010481e-01  
   Stress 300  1  4  1.650963e-02  8.223011e-02  0.000000e+00  -8.527942e-04  8.224118e-02  1.649856e-02  7.535883e-02
   Strain 300  1  4  -7.436933e-02  3.835449e-01  0.000000e+00  -1.991414e-03  3.835470e-01  -7.437150e-02  
   Stress 300  2  4  1.754998e-02  7.823253e-02  0.000000e+00  2.229701e-03  7.831434e-02  1.746816e-02  7.120579e-02
   Strain 300  2  4  -5.948795e-02  3.779976e-01  0.000000e+00  4.051346e-02  3.789335e-01  -6.042388e-02  
   Stress 300  3  4  1.004878e-02  5.138830e-02  0.000000e+00  -8.484834e-04  5.140571e-02  1.003137e-02  4.719646e-02
   Strain 300  3  4  -7.785095e-02  3.629443e-01  0.000000e+00  -5.091821e-03  3.629590e-01  -7.786566e-02  
   Stress 300  4  4  9.830773e-03  4.855645e-02  0.000000e+00  1.288876e-03  4.859930e-02  9.787924e-03  4.451976e-02
   Strain 300  4  4  -7.316273e-02  3.581190e-01  0.000000e+00  3.665460e-02  3.588964e-01  -7.394015e-02  
   Stress 301  1  4  -3.281655e-03  -4.829240e-03  0.000000e+00  3.390711e-03  -5.775634e-04  -7.533331e-03  7.261796e-03
   Strain 301  1  4  3.500287e-02  -8.979586e-02  0.000000e+00  2.258257e-01  1.016112e-01  -1.564042e-01  
   Stress 301  2  4  2.433673e-02  4.580558e-02  0.000000e+00  -2.793270e-03  4.616306e-02  2.397926e-02  3.998846e-02
   Strain 301  2  4  1.240228e-01  2.717164e-01  0.000000e+00  -3.691072e-02  2.739876e-01  1.217516e-01  
   Stress 301  3  4  -3.394792e-02  -2.922843e-02  0.000000e+00  7.250462e-03  -2.396337e-02  -3.921298e-02  3.423778e-02
   Strain 301  3  4  -2.238535e-01  -7.567132e-02  0.000000e+00  3.601864e-01  4.497602e-02  -3.445008e-01  
   Stress 301  4  4  6.608488e-03  1.485186e-02  0.000000e+00  2.581323e-03  1.559346e-02  5.866891e-03  1.364152e-02
   Strain 301  4  4  9.727750e-03  1.809898e-01  0.000000e+00  8.334781e-02  1.905921e-01  1.254471e-04  
   Stress 302  1  4  -1.300573e-04  8.201047e-03  0.000000e+00  9.251419e-04  8.302544e-03  -2.315547e-04  8.420710e-03
   Strain 302  1  4  -4.586650e-02  1.174952e-01  0.000000e+00  4.773869e-02  1.209114e-01  -4.928269e-02  
   Stress 302  2  4  -6.686007e-03  7.636783e-03  0.000000e+00  -1.304692e-03  7.754660e-03  -6.803884e-03  1.261703e-02
   Strain 302  2  4  -1.647272e-01  1.614004e-01  0.000000e+00  -2.093542e-02  1.617360e-01  -1.650628e-01  
   Stress 302  3  4  1.939847e-03  4.150369e-03  0.000000e+00  4.997918e-03  8.163778e-03  -2.073563e-03  9.374170e-03
   Strain 302  3  4  -4.732574e-03  5.498316e-02  0.000000e+00  2.207115e-01  1.394489e-01  -8.919828e-02  
   Stress 302  4  4  -6.338948e-03  8.894712e-03  0.000000e+00  2.551291e-03  9.310639e-03  -6.754875e-03  1.397170e-02
   Strain 302  4  4  -1.790434e-01  1.841107e-01  0.000000e+00  1.405940e-01  1.972435e-01  -1.921761e-01  
   Stress 303  1  4  -1.816282e-02  3.989427e-03  0.000000e+00  -2.609130e-03  4.292586e-03  -1.846598e-02  2.094482e-02
   Strain 303  1  4  -3.169161e-01  1.886002e-01  0.000000e+00  -1.244414e-01  1.961459e-01  -3.244618e-01  
   Stress 303  2  4  1.420871e-04  1.487341e-02  0.000000e+00  1.746663e-03  1.507768e-02  -6.217870e-05  1.510886e-02
   Strain 303  2  4  -9.545224e-02  2.086034e-01  0.000000e+00  6.745792e-02  2.123000e-01  -9.914886e-02  
   Stress 303  3  4  -1.745434e-02  -3.075804e-03  0.000000e+00  -3.116243e-03  -2.429477e-03  -1.810067e-02  1.701650e-02
   Strain 303  3  4  -2.618040e-01  1.015277e-01  0.000000e+00  -1.446735e-01  1.153998e-01  -2.756760e-01  
   Stress 303  4  4  -1.288310e-03  6.692195e-03  0.000000e+00  6.962359e-04  6.752481e-03  -1.348595e-03  7.518050e-03
   Strain 303  4  4  -6.377730e-02  1.096479e-01  0.000000e+00  3.951729e-02  1.118705e-01  -6.599995e-02  
   Stress 304  1  4  8.437771e-03  1.630571e-02  0.000000e+00  -1.346258e-03  1.652969e-02  8.213793e-03  1.431522e-02
   Strain 304  1  4  3.940480e-02  1.783299e-01  0.000000e+00  -5.671142e-02  1.838946e-01  3.384007e-02  
   Stress 304  2  4  9.326542e-04  1.401832e-02  0.000000e+00  1.219604e-03  1.413102e-02  8.199559e-04  1.373940e-02
   Strain 304  2  4  -7.532164e-02  1.929391e-01  0.000000e+00  4.954210e-02  1.952072e-01  -7.758980e-02  
   Stress 304  3  4  3.952033e-03  5.197769e-03  0.000000e+00  3.121010e-03  7.757457e-03  1.392344e-03  7.163499e-03
   Strain 304  3  4  3.832892e-02  4.219813e-02  0.000000e+00  1.548223e-01  1.176988e-01  -3.717179e-02  
   Stress 304  4  4  -3.585922e-03  3.435190e-03  0.000000e+00  5.111199e-03  6.125308e-03  -6.276040e-03  1.074015e-02
   Strain 304  4  4  -7.682262e-02  6.637702e-02  0.000000e+00  2.600693e-01  1.432209e-01  -1.536665e-01  
   Stress 305  1  4  -5.566306e-03  1.428635e-03  0.000000e+00  -9.716150e-04  1.561086e-03  -5.698758e-03  6.618843e-03
   Strain 305  1  4  -1.096029e-01  7.643029e-02  0.000000e+00  -7.644168e-02  8.397671e-02  -1.171493e-01  
   Stress 305  2  4  -3.293710e-04  4.675091e-03  0.000000e+00  5.923529e-04  4.744249e-03  -3.985291e-04  4.955547e-03
   Strain 305  2  4  -4.031961e-02  8.004630e-02  0.000000e+00  1.797757e-02  8.071387e-02  -4.098718e-02  
   Stress 305  3  4  -1.084314e-02  1.232269e-03  0.000000e+00  -1.810691e-03  1.497935e-03  -1.110880e-02  1.192852e-02
   Strain 305  3  4  -1.939723e-01  1.093387e-01  0.000000e+00  -8.208144e-02  1.147938e-01  -1.994274e-01  
   Stress 305  4  4  -5.511687e-03  5.993840e-03  0.000000e+00  -3.766656e-04  6.006158e-03  -5.524005e-03  9.988324e-03
   Strain 305  4  4  -1.278673e-01  1.241355e-01  0.000000e+00  1.078602e-02  1.242509e-01  -1.279827e-01  
   Stress 306  1  4  -4.545812e-03  3.256478e-03  0.000000e+00  -3.333616e-03  4.486797e-03  -5.776132e-03  8.911306e-03
   Strain 306  1  4  -1.050809e-01  8.982076e-02  0.000000e+00  -1.443251e-01  1.136304e-01  -1.288906e-01  
   Stress 306  2  4  -9.718047e-03  1.524741e-03  0.000000e+00  -2.582231e-03  2.089459e-03  -1.028277e-02  1.147112e-02
   Strain 306  2  4  -1.801306e-01  1.063781e-01  0.000000e+00  -1.100424e-01  1.165811e-01  -1.903335e-01  
   Stress 306  3  4  -1.400473e-03  1.178391e-02  0.000000e+00  -1.335293e-03  1.191778e-02  -1.534350e-03  1.275437e-02
   Strain 306  3  4  -1.060026e-01  1.821799e-01  0.000000e+00  -4.701640e-02  1.840850e-01  -1.079076e-01  
   Stress 306  4  4  -3.738572e-03  1.043220e-02  0.000000e+00  -4.768120e-04  1.044822e-02  -3.754597e-03  1.274720e-02
   Strain 306  4  4  -1.372636e-01  1.790741e-01  0.000000e+00  -1.172370e-02  1.791827e-01  -1.373721e-01  
   Stress 307  1  4  -1.237102e-02  -6.039527e-03  0.000000e+00  1.092083e-03  -5.856453e-03  -1.255409e-02  1.088029e-02
   Strain 307  1  4  -1.539772e-01  1.619848e-02  0.000000e+00  7.392924e-02  2.388091e-02  -1.616597e-01  
   Stress 307  2  4  -4.957395e-03  -5.728910e-03  0.000000e+00  1.435972e-03  -3.856269e-03  -6.830037e-03  5.931421e-03
   Strain 307  2  4  -3.100894e-02  -4.853769e-02  0.000000e+00  8.248015e-02  2.387779e-03  -8.193441e-02  
   Stress 307  3  4  -7.369490e-03  7.268689e-04  0.000000e+00  -1.431017e-04  7.293974e-04  -7.372018e-03  7.762461e-03
   Strain 307  3  4  -1.287949e-01  7.476188e-02  0.000000e+00  1.184519e-02  7.493406e-02  -1.289671e-01  
   Stress 307  4  4  -1.094905e-03  1.253110e-03  0.000000e+00  1.411699e-04  1.261567e-03  -1.103362e-03  2.049616e-03
   Strain 307  4  4  -2.549592e-02  3.232215e-02  0.000000e+00  1.516232e-02  3.329967e-02  -2.647344e-02  
   Stress 308  1  4  2.568552e-03  2.937482e-03  0.000000e+00  -2.697343e-03  5.456659e-03  4.937402e-05  5.432141e-03
   Strain 308  1  4  2.412951e-02  2.570771e-02  0.000000e+00  -1.111620e-01  8.050522e-02  -3.066801e-02  
   Stress 308  2  4  6.567317e-03  2.467417e-03  0.000000e+00  -1.738325e-03  7.205130e-03  1.829604e-03  6.486818e-03
   Strain 308  2  4  8.859972e-02  -8.218527e-03  0.000000e+00  -6.619788e-02  9.883344e-02  -1.845225e-02  
   Stress 308  3  4  5.569111e-03  1.619368e-03  0.000000e+00  -2.896664e-03  7.100060e-03  8.841915e-05  7.056266e-03
   Strain 308  3  4  8.224507e-02  -1.984849e-02  0.000000e+00  -1.197860e-01  1.098935e-01  -4.749696e-02  
   Stress 308  4  4  7.791750e-03  2.683598e-03  0.000000e+00  -2.076610e-03  8.529424e-03  1.945925e-03  7.742097e-03
   Strain 308  4  4  1.077949e-01  -1.603121e-02  0.000000e+00  -8.464821e-02  1.208789e-01  -2.911520e-02  
   Stress 309  1  4  -1.281486e-03  2.059653e-03  0.000000e+00  -4.801405e-03  5.472812e-03  -4.694645e-03  8.813867e-03
   Strain 309  1  4  -3.453196e-02  3.627482e-02  0.000000e+00  -2.119253e-01  1.125920e-01  -1.108491e-01  
   Stress 309  2  4  8.119932e-03  8.579577e-03  0.000000e+00  -1.485409e-05  8.580057e-03  8.119453e-03  8.359278e-03
   Strain 309  2  4  7.824397e-02  7.400598e-02  0.000000e+00  3.279825e-02  9.266043e-02  5.958951e-02  
   Stress 309  3  4  -1.337282e-03  -9.409481e-04  0.000000e+00  -5.902248e-03  4.766459e-03  -7.044689e-03  1.029199e-02
   Strain 309  3  4  -1.311167e-02  -1.355186e-02  0.000000e+00  -2.749688e-01  1.241528e-01  -1.508164e-01  
   Stress 309  4  4  7.658426e-03  5.792376e-03  0.000000e+00  -1.262410e-03  8.295182e-03  5.155619e-03  7.254217e-03
   Strain 309  4  4  9.145785e-02  3.028738e-02  0.000000e+00  -2.765422e-02  9.443816e-02  2.730707e-02  
   Stress 310  1  4  6.016820e-03  3.953476e-03  0.000000e+00  -4.038477e-04  6.093047e-03  3.877249e-03  5.341724e-03
   Strain 310  1  4  7.518262e-02  1.616131e-02  0.000000e+00  9.513144e-03  7.556351e-02  1.578043e-02  
   Stress 310  2  4  9.768133e-03  4.612514e-03  0.000000e+00  -9.361249e-04  9.932847e-03  4.447801e-03  8.617717e-03
   Strain 310  2  4  1.249508e-01  3.097880e-03  0.000000e+00  -1.950309e-02  1.257262e-01  2.322426e-03  
   Stress 310  3  4  -3.281285e-03  -4.275956e-03  0.000000e+00  -5.317184e-04  -3.050563e-03  -4.506677e-03  3.983487e-03
   Strain 310  3  4  -8.175788e-03  -4.713561e-02  0.000000e+00  -1.633052e-03  -8.158682e-03  -4.715272e-02  
   Stress 310  4  4  6.652760e-04  -1.502961e-03  0.000000e+00  -1.033969e-03  1.079292e-03  -1.916976e-03  2.628430e-03
   Strain 310  4  4  3.096055e-02  -3.297820e-02  0.000000e+00  -3.197432e-02  3.473512e-02  -3.675278e-02  
   Stress 311  1  4  4.722845e-03  3.481603e-03  0.000000e+00  -5.735233e-03  9.870939e-03  -1.666491e-03  1.080104e-02
   Strain 311  1  4  4.285175e-02  1.925468e-02  0.000000e+00  -2.375175e-01  1.503966e-01  -8.829018e-02  
   Stress 311  2  4  3.714470e-03  4.860259e-03  0.000000e+00  -4.954111e-03  9.274490e-03  -6.997618e-04  9.643432e-03
   Strain 311  2  4  1.742087e-02  5.130367e-02  0.000000e+00  -2.028010e-01  1.371683e-01  -6.844372e-02  
   Stress 311  3  4  -2.052343e-03  9.048262e-04  0.000000e+00  -5.323758e-03  4.951512e-03  -6.099029e-03  9.587233e-03
   Strain 311  3  4  -4.333547e-02  2.756124e-02  0.000000e+00  -2.287012e-01  1.118319e-01  -1.276062e-01  
   Stress 311  4  4  -2.243354e-03  1.332542e-03  0.000000e+00  -4.474985e-03  4.363541e-03  -5.274353e-03  8.359076e-03
   Strain 311  4  4  -5.097547e-02  3.988666e-02  0.000000e+00  -1.905639e-01  1.000143e-01  -1.111031e-01  
   Stress 312  1  4  -3.119383e-04  6.831220e-03  0.000000e+00  -6.881393e-03  1.101269e-02  -4.493407e-03  1.381863e-02
   Strain 312  1  4  -7.344645e-02  1.104382e-01  0.000000e+00  -2.994104e-01  1.941803e-01  -1.571886e-01  
   Stress 312  2  4  2.362618e-03  8.237673e-03  0.000000e+00  -4.716109e-03  1.085629e-02  -2.559997e-04  1.098653e-02
   Strain 312  2  4  -3.170630e-02  1.159782e-01  0.000000e+00  -2.033391e-01  1.677917e-01  -8.351981e-02  
   Stress 312  3  4  -1.735843e-03  3.830066e-03  0.000000e+00  -6.844772e-03  8.436006e-03  -6.341782e-03  1.284070e-02
   Strain 312  3  4  -7.007832e-02  7.180944e-02  0.000000e+00  -3.044352e-01  1.688037e-01  -1.670726e-01  
   Stress 312  4  4  3.830388e-04  6.153469e-03  0.000000e+00  -4.690307e-03  8.774927e-03  -2.238419e-03  1.008225e-02
   Strain 312  4  4  -4.409198e-02  9.282054e-02  0.000000e+00  -2.074198e-01  1.486301e-01  -9.990158e-02  
   Stress 313  1  4  -4.500321e-04  8.017764e-03  0.000000e+00  -2.804073e-03  8.862126e-03  -1.294394e-03  9.575166e-03
   Strain 313  1  4  -8.204432e-02  1.413006e-01  0.000000e+00  -1.407968e-01  1.616383e-01  -1.023820e-01  
   Stress 313  2  4  5.581438e-03  1.425426e-02  0.000000e+00  -9.592562e-04  1.435909e-02  5.476606e-03  1.255140e-02
   Strain 313  2  4  -1.552733e-02  1.873873e-01  0.000000e+00  -5.809516e-02  1.914636e-01  -1.960365e-02  
   Stress 313  3  4  7.060922e-04  1.035107e-02  0.000000e+00  -3.565293e-03  1.152589e-02  -4.687273e-04  1.176726e-02
   Strain 313  3  4  -7.147255e-02  1.572885e-01  0.000000e+00  -1.744789e-01  1.867608e-01  -1.009448e-01  
   Stress 313  4  4  5.258757e-03  1.347519e-02  0.000000e+00  -1.514202e-03  1.374536e-02  4.988589e-03  1.205201e-02
   Strain 313  4  4  -1.071027e-02  1.731212e-01  0.000000e+00  -8.828544e-02  1.831715e-01  -2.076062e-02  
   Stress 314  1  4  4.571564e-03  1.325227e-02  0.000000e+00  -1.842263e-03  1.362706e-02  4.196771e-03  1.208801e-02
   Strain 314  1  4  -2.148845e-02  1.735503e-01  0.000000e+00  -8.106273e-02  1.816379e-01  -2.957599e-02  
   Stress 314  2  4  1.085733e-02  1.374523e-02  0.000000e+00  7.857489e-04  1.394518e-02  1.065738e-02  1.262650e-02
   Strain 314  2  4  7.527091e-02  1.466636e-01  0.000000e+00  2.305092e-02  1.484782e-01  7.345638e-02  
   Stress 314  3  4  4.111317e-04  7.616210e-03  0.000000e+00  -2.206389e-03  8.238176e-03  -2.108341e-04  8.345591e-03
   Strain 314  3  4  -6.103698e-02  1.275233e-01  0.000000e+00  -1.241194e-01  1.461154e-01  -7.962912e-02  
   Stress 314  4  4  7.759297e-03  7.867181e-03  0.000000e+00  2.396352e-04  8.058870e-03  7.567608e-03  7.824814e-03
   Strain 314  4  4  5.858771e-02  8.379993e-02  0.000000e+00  -1.281163e-02  8.533413e-02  5.705351e-02  
   Stress 315  1  4  8.687547e-03  8.575058e-03  0.000000e+00  -1.756774e-03  1.038898e-02  6.873628e-03  9.152466e-03
   Strain 315  1  4  7.185020e-02  8.398079e-02  0.000000e+00  -7.654468e-02  1.166655e-01  3.916553e-02  
   Stress 315  2  4  1.018778e-02  9.693609e-03  0.000000e+00  5.653797e-04  1.055771e-02  9.323681e-03  9.997976e-03
   Strain 315  2  4  8.854178e-02  9.246928e-02  0.000000e+00  2.530248e-02  1.033083e-01  7.770278e-02  
   Stress 315  3  4  7.390153e-03  5.987899e-03  0.000000e+00  -9.444431e-04  7.865271e-03  5.512781e-03  6.992405e-03
   Strain 315  3  4  6.630798e-02  5.510791e-02  0.000000e+00  -5.070570e-02  8.667191e-02  3.474398e-02  
   Stress 315  4  4  8.287692e-03  6.104194e-03  0.000000e+00  1.281736e-03  8.879619e-03  5.512267e-03  7.764399e-03
   Strain 315  4  4  8.229933e-02  4.792636e-02  0.000000e+00  4.974160e-02  9.534416e-02  3.488154e-02  
   Stress 316  1  4  9.907694e-03  7.642968e-03  0.000000e+00  -2.296650e-03  1.133597e-02  6.214697e-03  9.832445e-03
   Strain 316  1  4  9.927217e-02  5.777462e-02  0.000000e+00  -7.684188e-02  1.221889e-01  3.485784e-02  
   Stress 316  2  4  5.554494e-03  4.228900e-03  0.000000e+00  -1.206250e-03  6.268047e-03  3.515347e-03  5.441665e-03
   Strain 316  2  4  5.964839e-02  2.927508e-02  0.000000e+00  -3.725575e-02  6.849572e-02  2.042776e-02  
   Stress 316  3  4  1.028718e-02  8.244888e-03  0.000000e+00  -1.325913e-03  1.093959e-02  7.592480e-03  9.708852e-03
   Strain 316  3  4  1.031474e-01  6.437875e-02  0.000000e+00  -4.141057e-02  1.121261e-01  5.540006e-02  
   Stress 316  4  4  6.934920e-03  5.807007e-03  0.000000e+00  -3.263087e-04  7.022519e-03  5.719408e-03  6.470143e-03
   Strain 316  4  4  7.351100e-02  4.250778e-02  0.000000e+00  -2.156119e-03  7.354844e-02  4.247034e-02  
   Stress 317  1  4  5.267496e-03  6.459902e-03  0.000000e+00  2.728547e-03  8.656623e-03  3.070775e-03  7.601594e-03
   Strain 317  1  4  3.795327e-02  6.589539e-02  0.000000e+00  1.441006e-01  1.253167e-01  -2.146801e-02  
   Stress 317  2  4  6.634772e-03  8.871540e-03  0.000000e+00  5.500883e-03  1.336658e-02  2.139735e-03  1.243555e-02
   Strain 317  2  4  4.407681e-02  8.307406e-02  0.000000e+00  2.592469e-01  1.946572e-01  -6.750634e-02  
   Stress 317  3  4  1.510596e-03  2.140819e-03  0.000000e+00  1.723000e-03  3.577285e-03  7.412994e-05  3.540802e-03
   Strain 317  3  4  1.347143e-02  2.157188e-02  0.000000e+00  1.065338e-01  7.094233e-02  -3.589903e-02  
   Stress 317  4  4  4.227501e-03  4.952043e-03  0.000000e+00  4.206061e-03  8.811406e-03  3.681380e-04  8.633225e-03
   Strain 317  4  4  4.088970e-02  3.589342e-02  0.000000e+00  2.126856e-01  1.447637e-01  -6.798056e-02  
   Stress 318  1  4  5.664581e-03  1.162415e-02  0.000000e+00  3.034625e-03  1.289738e-02  4.391359e-03  1.135735e-02
   Strain 318  1  4  1.444011e-02  1.346162e-01  0.000000e+00  1.447873e-01  1.686101e-01  -1.955381e-02  
   Stress 318  2  4  4.379565e-03  1.032360e-02  0.000000e+00  4.927779e-03  1.310622e-02  1.596940e-03  1.238521e-02
   Strain 318  2  4  -7.156098e-03  1.261456e-01  0.000000e+00  2.276310e-01  1.913898e-01  -7.240030e-02  
   Stress 318  3  4  2.436747e-03  6.218843e-03  0.000000e+00  3.145616e-03  7.998076e-03  6.575139e-04  7.690429e-03
   Strain 318  3  4  -3.280084e-03  7.682703e-02  0.000000e+00  1.614276e-01  1.268790e-01  -5.333204e-02  
   Stress 318  4  4  5.930730e-04  3.946574e-03  0.000000e+00  4.786745e-03  7.341748e-03  -2.802101e-03  9.073332e-03
   Strain 318  4  4  -2.348774e-02  5.612878e-02  0.000000e+00  2.413094e-01  1.433727e-01  -1.107316e-01  
   Stress 319  1  4  2.563709e-03  7.058903e-03  0.000000e+00  3.674804e-03  9.118959e-03  5.036525e-04  8.877855e-03
   Strain 319  1  4  -1.072525e-02  9.013870e-02  0.000000e+00  1.841430e-01  1.446855e-01  -6.527207e-02  
   Stress 319  2  4  3.798886e-03  6.062468e-03  0.000000e+00  4.067502e-03  9.152706e-03  7.086482e-04  8.819759e-03
   Strain 319  2  4  1.626963e-02  6.561147e-02  0.000000e+00  2.065725e-01  1.471324e-01  -6.525130e-02  
   Stress 319  3  4  4.671519e-03  8.248608e-03  0.000000e+00  3.175595e-03  1.010469e-02  2.815438e-03  9.032292e-03
   Strain 319  3  4  1.986256e-02  9.131385e-02  0.000000e+00  1.576964e-01  1.421524e-01  -3.097601e-02  
   Stress 319  4  4  5.441684e-03  8.380326e-03  0.000000e+00  3.576486e-03  1.077755e-02  3.044462e-03  9.623537e-03
   Strain 319  4  4  3.222710e-02  8.644983e-02  0.000000e+00  1.763301e-01  1.515778e-01  -3.290090e-02  
   Stress 320  1  4  6.989315e-03  1.112797e-02  0.000000e+00  3.620693e-03  1.322896e-02  4.888326e-03  1.158592e-02
   Strain 320  1  4  4.095045e-02  1.152560e-01  0.000000e+00  1.692616e-01  1.705299e-01  -1.432352e-02  
   Stress 320  2  4  5.669904e-03  9.740756e-03  0.000000e+00  3.761150e-03  1.198192e-02  3.428742e-03  1.068830e-02
   Strain 320  2  4  2.763803e-02  1.037258e-01  0.000000e+00  1.870255e-01  1.666372e-01  -3.527339e-02  
   Stress 320  3  4  6.015420e-03  1.308266e-02  0.000000e+00  3.116057e-03  1.426033e-02  4.837747e-03  1.256077e-02
   Strain 320  3  4  1.368845e-02  1.492206e-01  0.000000e+00  1.416159e-01  1.794648e-01  -1.655571e-02  
   Stress 320  4  4  5.729321e-03  1.107641e-02  0.000000e+00  3.275082e-03  1.263063e-02  4.175100e-03  1.114586e-02
   Strain 320  4  4  2.088564e-02  1.233232e-01  0.000000e+00  1.559562e-01  1.653994e-01  -2.119052e-02  
   Stress 321  1  4  1.340019e-02  1.482332e-02  0.000000e+00  1.291059e-03  1.558592e-02  1.263759e-02  1.434089e-02
   Strain 321  1  4  1.181236e-01  1.346995e-01  0.000000e+00  7.547872e-02  1.650503e-01  8.777283e-02  
   Stress 321  2  4  7.884635e-03  1.216348e-02  0.000000e+00  1.341535e-03  1.254930e-02  7.498815e-03  1.093674e-02
   Strain 321  2  4  4.776851e-02  1.308128e-01  0.000000e+00  8.030859e-02  1.470527e-01  3.152860e-02  
   Stress 321  3  4  1.208966e-02  1.266921e-02  0.000000e+00  2.829788e-03  1.522402e-02  9.534849e-03  1.332387e-02
   Strain 321  3  4  1.106797e-01  1.091457e-01  0.000000e+00  1.347371e-01  1.772856e-01  4.253979e-02  
   Stress 321  4  4  5.741820e-03  9.767881e-03  0.000000e+00  2.667065e-03  1.109634e-02  4.413364e-03  9.676481e-03
   Strain 321  4  4  2.877735e-02  1.062422e-01  0.000000e+00  1.366206e-01  1.460368e-01  -1.101730e-02  
   Stress 322  1  4  1.260465e-02  1.549862e-02  0.000000e+00  1.572697e-04  1.550715e-02  1.259613e-02  1.427599e-02
   Strain 322  1  4  1.002843e-01  1.509836e-01  0.000000e+00  2.270395e-02  1.534093e-01  9.785858e-02  
   Stress 322  2  4  1.072214e-02  1.653589e-02  0.000000e+00  1.522754e-03  1.691058e-02  1.034745e-02  1.476672e-02
   Strain 322  2  4  6.736627e-02  1.726880e-01  0.000000e+00  7.765491e-02  1.854545e-01  5.459979e-02  
   Stress 322  3  4  1.049607e-02  1.355004e-02  0.000000e+00  1.189652e-03  1.395876e-02  1.008735e-02  1.248177e-02
   Strain 322  3  4  7.759359e-02  1.374397e-01  0.000000e+00  5.647219e-02  1.486587e-01  6.637462e-02  
   Stress 322  4  4  9.171845e-03  1.416388e-02  0.000000e+00  2.371880e-03  1.511110e-02  8.224620e-03  1.310369e-02
   Strain 322  4  4  5.389595e-02  1.511986e-01  0.000000e+00  1.051636e-01  1.741838e-01  3.091072e-02  
   Stress 323  1  4  1.169211e-02  1.637915e-02  0.000000e+00  1.759002e-04  1.638574e-02  1.168552e-02  1.461397e-02
   Strain 323  1  4  8.174586e-02  1.679457e-01  0.000000e+00  2.202857e-02  1.693308e-01  8.036076e-02  
   Stress 323  2  4  6.644609e-03  1.433369e-02  0.000000e+00  2.178221e-03  1.490788e-02  6.070423e-03  1.298452e-02
   Strain 323  2  4  1.391312e-02  1.668341e-01  0.000000e+00  1.093946e-01  1.843843e-01  -3.637043e-03  
   Stress 323  3  4  1.171621e-02  1.652077e-02  0.000000e+00  1.973797e-03  1.722765e-02  1.100934e-02  1.511067e-02
   Strain 323  3  4  8.205359e-02  1.669975e-01  0.000000e+00  8.713541e-02  1.853697e-01  6.368139e-02  
   Stress 323  4  4  7.027127e-03  1.378116e-02  0.000000e+00  3.923559e-03  1.558088e-02  5.227413e-03  1.373470e-02
   Strain 323  4  4  2.213950e-02  1.537845e-01  0.000000e+00  1.745984e-01  1.972952e-01  -2.137123e-02  
   Stress 324  1  4  5.902978e-03  1.602480e-02  0.000000e+00  7.380194e-04  1.607833e-02  5.849449e-03  1.409537e-02
   Strain 324  1  4  -5.738635e-03  1.919939e-01  0.000000e+00  5.736244e-02  1.960701e-01  -9.814834e-03  
   Stress 324  2  4  5.821154e-03  1.676024e-02  0.000000e+00  1.460641e-03  1.695192e-02  5.629481e-03  1.495420e-02
   Strain 324  2  4  -1.207033e-02  2.014717e-01  0.000000e+00  8.432490e-02  2.094949e-01  -2.009357e-02  
   Stress 324  3  4  7.934108e-03  2.152503e-02  0.000000e+00  2.214164e-03  2.187665e-02  7.582485e-03  1.924065e-02
   Strain 324  3  4  9.722017e-04  2.386117e-01  0.000000e+00  1.023245e-01  2.491585e-01  -9.574627e-03  
   Stress 324  4  4  7.786816e-03  2.217800e-02  0.000000e+00  3.025469e-03  2.278817e-02  7.176640e-03  2.018075e-02
   Strain 324  4  4  -6.101081e-03  2.450671e-01  0.000000e+00  1.282315e-01  2.604873e-01  -2.152123e-02  
   Stress 325  1  4  6.227845e-03  1.425537e-02  0.000000e+00  -1.195992e-04  1.425715e-02  6.226063e-03  1.238000e-02
   Strain 325  1  4  3.910746e-03  1.738270e-01  0.000000e+00  6.037702e-03  1.738806e-01  3.857128e-03  
   Stress 325  2  4  1.055132e-02  1.578604e-02  0.000000e+00  1.623565e-03  1.624870e-02  1.008865e-02  1.420823e-02
   Strain 325  2  4  6.461298e-02  1.683112e-01  0.000000e+00  7.559709e-02  1.806264e-01  5.229776e-02  
   Stress 325  3  4  6.078033e-03  1.452687e-02  0.000000e+00  -7.078458e-04  1.458576e-02  6.019140e-03  1.269570e-02
   Strain 325  3  4  -3.088642e-04  1.782048e-01  0.000000e+00  -2.595796e-02  1.791436e-01  -1.247575e-03  
   Stress 325  4  4  9.784249e-03  1.560396e-02  0.000000e+00  9.257878e-04  1.574768e-02  9.640525e-03  1.375185e-02
   Strain 325  4  4  5.447217e-02  1.703165e-01  0.000000e+00  3.986965e-02  1.736509e-01  5.113770e-02  
   Stress 326  1  4  7.888016e-03  1.396950e-02  0.000000e+00  3.534778e-03  1.559146e-02  6.266059e-03  1.358897e-02
   Strain 326  1  4  2.660439e-02  1.612898e-01  0.000000e+00  1.387015e-01  1.906144e-01  -2.720216e-03  
   Stress 326  2  4  1.005568e-02  1.581328e-02  0.000000e+00  5.421975e-03  1.907331e-02  6.795642e-03  1.674385e-02
   Strain 326  2  4  4.639691e-02  1.695438e-01  0.000000e+00  2.036678e-01  2.269722e-01  -1.103146e-02  
   Stress 326  3  4  5.748824e-03  9.644298e-03  0.000000e+00  2.384055e-03  1.077510e-02  4.618022e-03  9.363186e-03
   Strain 326  3  4  1.779934e-02  1.170913e-01  0.000000e+00  8.945484e-02  1.342680e-01  6.226831e-04  
   Stress 326  4  4  7.176713e-03  1.074950e-02  0.000000e+00  3.888078e-03  1.324194e-02  4.684282e-03  1.163024e-02
   Strain 326  4  4  3.186074e-02  1.220310e-01  0.000000e+00  1.496407e-01  1.643001e-01  -1.040833e-02  
   Stress 327  1  4  8.723232e-03  1.628700e-02  0.000000e+00  3.543149e-03  1.768745e-02  7.322785e-03  1.539310e-02
   Strain 327  1  4  2.471637e-02  1.886632e-01  0.000000e+00  1.203507e-01  2.083791e-01  5.000507e-03  
   Stress 327  2  4  1.030991e-02  1.699352e-02  0.000000e+00  5.292714e-03  1.991115e-02  7.392282e-03  1.743304e-02
   Strain 327  2  4  4.167387e-02  1.857763e-01  0.000000e+00  1.827836e-01  2.301031e-01  -2.652935e-03  
   Stress 327  3  4  6.032398e-03  1.232375e-02  0.000000e+00  3.739760e-03  1.406490e-02  4.291247e-03  1.248520e-02
   Strain 327  3  4  2.811265e-04  1.549508e-01  0.000000e+00  1.271515e-01  1.777287e-01  -2.249673e-02  
   Stress 327  4  4  7.206146e-03  1.269791e-02  0.000000e+00  5.251657e-03  1.587822e-02  4.025836e-03  1.429693e-02
   Strain 327  4  4  1.371549e-02  1.505329e-01  0.000000e+00  1.854670e-01  1.973598e-01  -3.311143e-02  
   Stress 328  1  4  8.040903e-03  1.890738e-02  0.000000e+00  3.757630e-03  2.008019e-02  6.868094e-03  1.767688e-02
   Strain 328  1  4  3.035890e-03  2.193206e-01  0.000000e+00  1.275686e-01  2.367299e-01  -1.437335e-02  
   Stress 328  2  4  8.161357e-03  1.924008e-02  0.000000e+00  4.043518e-03  2.055890e-02  6.842544e-03  1.813321e-02
   Strain 328  2  4  1.203774e-03  2.232487e-01  0.000000e+00  1.344951e-01  2.420270e-01  -1.757446e-02  
   Stress 328  3  4  6.424319e-03  1.505244e-02  0.000000e+00  3.861470e-03  1.652820e-02  4.948555e-03  1.469282e-02
   Strain 328  3  4  -5.950121e-03  1.850377e-01  0.000000e+00  1.280426e-01  2.045125e-01  -2.542496e-02  
   Stress 328  4  4  5.819477e-03  1.558809e-02  0.000000e+00  3.995488e-03  1.701412e-02  4.393445e-03  1.529811e-02
   Strain 328  4  4  -2.017658e-02  1.957571e-01  0.000000e+00  1.305756e-01  2.139621e-01  -3.838161e-02  
   Stress 329  1  4  7.457280e-03  1.809093e-02  0.000000e+00  4.571557e-03  1.978607e-02  5.762132e-03  1.762614e-02
   Strain 329  1  4  -4.010198e-03  2.116760e-01  0.000000e+00  1.542819e-01  2.364257e-01  -2.875994e-02  
   Stress 329  2  4  7.643093e-03  1.898178e-02  0.000000e+00  4.619576e-03  2.062557e-02  5.999302e-03  1.837572e-02
   Strain 329  2  4  -6.625941e-03  2.212799e-01  0.000000e+00  1.467473e-01  2.428591e-01  -2.820516e-02  
   Stress 329  3  4  8.004725e-03  2.158386e-02  0.000000e+00  5.206980e-03  2.335063e-02  6.237958e-03  2.094048e-02
   Strain 329  3  4  -1.816298e-02  2.482882e-01  0.000000e+00  1.551941e-01  2.692390e-01  -3.911379e-02  
   Stress 329  4  4  9.272989e-03  2.045083e-02  0.000000e+00  4.956582e-03  2.233210e-02  7.391720e-03  1.970502e-02
   Strain 329  4  4  7.967396e-03  2.313589e-01  0.000000e+00  1.451675e-01  2.528711e-01  -1.354473e-02  
   Stress 330  1  4  6.700941e-03  1.995173e-02  0.000000e+00  2.131468e-03  2.028615e-02  6.366522e-03  1.796965e-02
   Strain 330  1  4  -2.122669e-02  2.385599e-01  0.000000e+00  6.421306e-02  2.424691e-01  -2.513585e-02  
   Stress 330  2  4  6.244242e-03  1.888404e-02  0.000000e+00  1.098073e-03  1.897873e-02  6.149557e-03  1.677195e-02
   Strain 330  2  4  -2.404822e-02  2.315391e-01  0.000000e+00  2.251391e-02  2.320340e-01  -2.454306e-02  
   Stress 330  3  4  6.727639e-03  2.319360e-02  0.000000e+00  3.136313e-03  2.377075e-02  6.150488e-03  2.136997e-02
   Strain 330  3  4  -3.988423e-02  2.705301e-01  0.000000e+00  8.639898e-02  2.764299e-01  -4.578405e-02  
   Stress 330  4  4  6.188192e-03  2.167783e-02  0.000000e+00  2.007528e-03  2.193378e-02  5.932237e-03  1.965111e-02
   Strain 330  4  4  -4.203686e-02  2.622309e-01  0.000000e+00  4.461805e-02  2.638579e-01  -4.366387e-02  
   Stress 331  1  4  5.876963e-03  2.340221e-02  0.000000e+00  -2.033898e-04  2.340457e-02  5.874603e-03  2.109010e-02
   Strain 331  1  4  -5.169411e-02  2.776237e-01  0.000000e+00  -3.618098e-02  2.786145e-01  -5.268490e-02  
   Stress 331  2  4  8.707345e-03  2.321742e-02  0.000000e+00  5.365164e-04  2.323723e-02  8.687533e-03  2.033637e-02
   Strain 331  2  4  -6.056383e-03  2.640778e-01  0.000000e+00  -9.385322e-03  2.641592e-01  -6.137878e-03  
   Stress 331  3  4  4.581534e-03  1.905719e-02  0.000000e+00  -8.310013e-04  1.910474e-02  4.533985e-03  1.728952e-02
   Strain 331  3  4  -5.596045e-02  2.452252e-01  0.000000e+00  -7.242454e-02  2.495179e-01  -6.025315e-02  
   Stress 331  4  4  5.995828e-03  2.019178e-02  0.000000e+00  -2.002019e-04  2.019460e-02  5.993005e-03  1.796418e-02
   Strain 331  4  4  -3.816767e-02  2.507094e-01  0.000000e+00  -4.640552e-02  2.525612e-01  -4.001946e-02  
   Stress 332  1  4  6.727508e-03  2.442702e-02  0.000000e+00  -7.582061e-04  2.445944e-02  6.695088e-03  2.189361e-02
   Strain 332  1  4  -4.135467e-02  2.810332e-01  0.000000e+00  -6.098545e-02  2.838919e-01  -4.421344e-02  
   Stress 332  2  4  5.362950e-03  2.434515e-02  0.000000e+00  3.908509e-04  2.435319e-02  5.354906e-03  2.216628e-02
   Strain 332  2  4  -6.473856e-02  2.877567e-01  0.000000e+00  -2.408744e-02  2.881677e-01  -6.514958e-02  
   Stress 332  3  4  3.503122e-03  2.157547e-02  0.000000e+00  -9.355302e-04  2.162377e-02  3.454823e-03  2.012006e-02
   Strain 332  3  4  -8.563347e-02  2.738990e-01  0.000000e+00  -6.941704e-02  2.772191e-01  -8.895350e-02  
   Stress 332  4  4  3.903979e-03  1.843705e-02  0.000000e+00  -7.049662e-05  1.843739e-02  3.903636e-03  1.682863e-02
   Strain 332  4  4  -6.335551e-02  2.411615e-01  0.000000e+00  -3.697995e-02  2.422801e-01  -6.447409e-02  
   Stress 333  1  4  3.925028e-03  2.124476e-02  0.000000e+00  1.807884e-03  2.143146e-02  3.738329e-03  1.982838e-02
   Strain 333  1  4  -7.377850e-02  2.644545e-01  0.000000e+00  3.706800e-02  2.654671e-01  -7.479107e-02  
   Stress 333  2  4  6.292982e-03  2.319002e-02  0.000000e+00  3.804138e-03  2.400697e-02  5.476031e-03  2.179126e-02
   Strain 333  2  4  -4.791963e-02  2.707902e-01  0.000000e+00  1.022954e-01  2.787974e-01  -5.592683e-02  
   Stress 333  3  4  2.106419e-03  1.669959e-02  0.000000e+00  1.137636e-03  1.678775e-02  2.018265e-03  1.587513e-02
   Strain 333  3  4  -8.466478e-02  2.299881e-01  0.000000e+00  9.624501e-03  2.300617e-01  -8.473837e-02  
   Stress 333  4  4  4.403468e-03  1.646325e-02  0.000000e+00  2.723896e-03  1.704995e-02  3.816774e-03  1.549815e-02
   Strain 333  4  4  -4.648134e-02  2.149507e-01  0.000000e+00  7.341828e-02  2.200074e-01  -5.153807e-02  
   Stress 334  1  4  8.984478e-03  2.409437e-02  0.000000e+00  6.062250e-03  2.622591e-02  6.852934e-03  2.355922e-02
   Strain 334  1  4  -1.410972e-02  2.606809e-01  0.000000e+00  1.670323e-01  2.840724e-01  -3.750128e-02  
   Stress 334  2  4  1.021051e-02  2.282788e-02  0.000000e+00  8.122173e-03  2.680361e-02  6.234782e-03  2.429386e-02
   Strain 334  2  4  2.495048e-03  2.382261e-01  0.000000e+00  2.312428e-01  2.854684e-01  -4.474723e-02  
   Stress 334  3  4  6.669569e-03  1.876646e-02  0.000000e+00  5.656847e-03  2.099953e-02  4.436492e-03  1.917025e-02
   Strain 334  3  4  -2.494953e-02  2.222712e-01  0.000000e+00  1.786830e-01  2.511778e-01  -5.385614e-02  
   Stress 334  4  4  8.142100e-03  1.801097e-02  0.000000e+00  7.522944e-03  2.207339e-02  4.079684e-03  2.034271e-02
   Strain 334  4  4  -4.321760e-03  2.020050e-01  0.000000e+00  2.410526e-01  2.574899e-01  -5.980667e-02  
   Stress 335  1  4  1.191320e-02  2.239654e-02  0.000000e+00  7.859391e-03  2.660183e-02  7.707904e-03  2.370707e-02
   Strain 335  1  4  3.319117e-02  2.243256e-01  0.000000e+00  2.271498e-01  2.771914e-01  -1.967461e-02  
   Stress 335  2  4  6.979476e-03  2.168360e-02  0.000000e+00  5.918418e-03  2.376978e-02  4.893292e-03  2.174016e-02
   Strain 335  2  4  -3.239575e-02  2.471086e-01  0.000000e+00  1.818189e-01  2.740753e-01  -5.936249e-02  
   Stress 335  3  4  1.276239e-02  3.231444e-02  0.000000e+00  1.052340e-02  3.690200e-02  8.174823e-03  3.356960e-02
   Strain 335  3  4  -9.308830e-03  2.834491e-01  0.000000e+00  2.443471e-01  3.277352e-01  -5.359494e-02  
   Stress 335  4  4  7.003977e-03  2.759578e-02  0.000000e+00  7.270738e-03  2.990422e-02  4.695546e-03  2.785487e-02
   Strain 335  4  4  -6.273435e-02  2.909201e-01  0.000000e+00  1.959446e-01  3.162474e-01  -8.806162e-02  
   Stress 336  1  4  4.602203e-03  2.762380e-02  0.000000e+00  3.412044e-03  2.811885e-02  4.107148e-03  2.630685e-02
   Strain 336  1  4  -9.140465e-02  3.089441e-01  0.000000e+00  8.832402e-02  3.137577e-01  -9.621824e-02  
   Stress 336  2  4  2.649846e-03  2.587916e-02  0.000000e+00  3.386421e-03  2.636277e-02  2.166234e-03  2.534916e-02
   Strain 336  2  4  -1.135895e-01  3.020073e-01  0.000000e+00  1.021722e-01  3.081948e-01  -1.197770e-01  
   Stress 336  3  4  9.658096e-03  4.807581e-02  0.000000e+00  5.920447e-03  4.896750e-02  8.766409e-03  4.522606e-02
   Strain 336  3  4  -8.238056e-02  3.594478e-01  0.000000e+00  1.003992e-01  3.650796e-01  -8.801235e-02  
   Stress 336  4  4  5.736121e-03  3.340045e-02  0.000000e+00  4.307935e-03  3.405577e-02  5.080805e-03  3.182105e-02
   Strain 336  4  4  -8.989077e-02  3.282545e-01  0.000000e+00  1.094631e-01  3.352996e-01  -9.693595e-02  
   Stress 337  1  4  -8.322892e-04  2.799631e-02  0.000000e+00  2.134035e-03  2.815343e-02  -9.894046e-04  2.866094e-02
   Strain 337  1  4  -1.765732e-01  3.279167e-01  0.000000e+00  5.210499e-02  3.292585e-01  -1.779150e-01  
   Stress 337  2  4  -1.085551e-03  2.617402e-02  0.000000e+00  1.788273e-03  2.629084e-02  -1.202364e-03  2.691217e-02
   Strain 337  2  4  -1.765112e-01  3.201302e-01  0.000000e+00  3.463804e-02  3.207334e-01  -1.771144e-01  
   Stress 337  3  4  -1.965683e-05  3.990604e-02  0.000000e+00  4.175748e-03  4.033810e-02  -4.517143e-04  4.056584e-02
   Strain 337  3  4  -1.830256e-01  3.607925e-01  0.000000e+00  8.848181e-02  3.643681e-01  -1.866012e-01  
   Stress 337  4  4  -2.302510e-04  3.299142e-02  0.000000e+00  2.931263e-03  3.324808e-02  -4.869036e-04  3.349418e-02
   Strain 337  4  4  -1.763266e-01  3.443806e-01  0.000000e+00  6.217317e-02  3.462300e-01  -1.781759e-01  
   Stress 338  1  4  -6.618087e-04  4.166807e-02  0.000000e+00  1.934791e-03  4.175632e-02  -7.500591e-04  4.213636e-02
   Strain 338  1  4  -1.950625e-01  3.708349e-01  0.000000e+00  1.478141e-02  3.709314e-01  -1.951590e-01  
   Stress 338  2  4  -5.350289e-04  4.704494e-02  0.000000e+00  7.469510e-03  4.819001e-02  -1.680099e-03  4.905164e-02
   Strain 338  2  4  -1.964071e-01  3.681316e-01  0.000000e+00  1.419907e-01  3.769230e-01  -2.051984e-01  
   Stress 338  3  4  -3.256023e-03  2.462619e-02  0.000000e+00  2.054837e-03  2.477681e-02  -3.406645e-03  2.664397e-02
   Strain 338  3  4  -2.109679e-01  3.212645e-01  0.000000e+00  3.998803e-02  3.220145e-01  -2.117179e-01  
   Stress 338  4  4  -1.925306e-03  2.339720e-02  0.000000e+00  5.259694e-03  2.444623e-02  -2.974331e-03  2.606100e-02
   Strain 338  4  4  -1.863499e-01  3.008345e-01  0.000000e+00  1.648371e-01  3.143998e-01  -1.999152e-01  
   Stress 339  1  4  1.171035e-03  3.071970e-02  0.000000e+00  3.995536e-03  3.125044e-02  6.402959e-04  3.093526e-02
   Strain 339  1  4  -1.565026e-01  3.349098e-01  0.000000e+00  1.066726e-01  3.406321e-01  -1.622249e-01  
   Stress 339  2  4  -1.545298e-03  2.773643e-02  0.000000e+00  3.943882e-03  2.825832e-02  -2.067188e-03  2.934657e-02
   Strain 339  2  4  -1.947061e-01  3.316188e-01  0.000000e+00  1.132772e-01  3.376448e-01  -2.007321e-01  
   Stress 339  3  4  -9.590946e-04  5.259568e-02  0.000000e+00  7.023296e-03  5.350142e-02  -1.864828e-03  5.445778e-02
   Strain 339  3  4  -2.065347e-01  3.807742e-01  0.000000e+00  1.273553e-01  3.875990e-01  -2.133594e-01  
   Stress 339  4  4  -2.604391e-03  3.190665e-02  0.000000e+00  5.021113e-03  3.262234e-02  -3.320086e-03  3.440275e-02
   Strain 339  4  4  -2.174487e-01  3.489581e-01  0.000000e+00  1.327268e-01  3.566297e-01  -2.251203e-01  
   Stress 340  1  4  -6.079442e-04  2.937405e-02  0.000000e+00  5.677604e-03  3.041319e-02  -1.647081e-03  3.126928e-02
   Strain 340  1  4  -1.839708e-01  3.312412e-01  0.000000e+00  1.629182e-01  3.438137e-01  -1.965433e-01  
   Stress 340  2  4  4.905278e-03  3.155877e-02  0.000000e+00  7.696744e-03  3.362170e-02  2.842352e-03  3.229447e-02
   Strain 340  2  4  -1.131991e-01  3.228785e-01  0.000000e+00  2.055192e-01  3.458801e-01  -1.362007e-01  
   Stress 340  3  4  -3.380923e-03  3.936254e-02  0.000000e+00  6.037225e-03  4.019890e-02  -4.217275e-03  4.246488e-02
   Strain 340  3  4  -2.321492e-01  3.673765e-01  0.000000e+00  1.420531e-01  3.756762e-01  -2.404489e-01  
   Stress 340  4  4  3.024040e-03  3.272550e-02  0.000000e+00  6.871303e-03  3.423811e-02  1.511427e-03  3.350797e-02
   Strain 340  4  4  -1.442895e-01  3.381937e-01  0.000000e+00  1.842356e-01  3.551830e-01  -1.612788e-01  
   Stress 341  1  4  5.645858e-03  4.406776e-02  0.000000e+00  9.212655e-03  4.616252e-02  3.551090e-03  4.449339e-02
   Strain 341  1  4  -1.244066e-01  3.488621e-01  0.000000e+00  1.933616e-01  3.678505e-01  -1.433950e-01  
   Stress 341  2  4  1.468255e-03  3.386754e-02  0.000000e+00  6.865461e-03  3.526230e-02  7.349555e-05  3.522561e-02
   Strain 341  2  4  -1.608606e-01  3.378936e-01  0.000000e+00  1.818233e-01  3.539480e-01  -1.769149e-01  
   Stress 341  3  4  9.621883e-04  3.983419e-02  0.000000e+00  9.792832e-03  4.216187e-02  -1.365489e-03  4.286093e-02
   Strain 341  3  4  -1.773967e-01  3.462301e-01  0.000000e+00  2.274199e-01  3.698571e-01  -2.010236e-01  
   Stress 341  4  4  -1.169313e-03  2.364554e-02  0.000000e+00  6.421941e-03  2.520899e-02  -2.732769e-03  2.668055e-02
   Strain 341  4  4  -1.787905e-01  2.981617e-01  0.000000e+00  2.102661e-01  3.203076e-01  -2.009363e-01  
   Stress 342  1  4  2.017680e-03  5.567534e-02  0.000000e+00  1.043110e-02  5.763181e-02  6.120097e-05  5.760124e-02
   Strain 342  1  4  -1.726703e-01  3.664949e-01  0.000000e+00  1.855379e-01  3.820103e-01  -1.881857e-01  
   Stress 342  2  4  8.320276e-03  5.430343e-02  0.000000e+00  1.380841e-02  5.813134e-02  4.492365e-03  5.602042e-02
   Strain 342  2  4  -1.130819e-01  3.469881e-01  0.000000e+00  2.374697e-01  3.758239e-01  -1.419177e-01  
   Stress 342  3  4  -2.991162e-03  3.123287e-02  0.000000e+00  6.120911e-03  3.229465e-02  -4.052936e-03  3.450013e-02
   Strain 342  3  4  -2.159770e-01  3.378792e-01  0.000000e+00  1.754146e-01  3.514364e-01  -2.295343e-01  
   Stress 342  4  4  2.181347e-03  2.758976e-02  0.000000e+00  7.769223e-03  2.977709e-02  -5.976680e-06  2.978008e-02
   Strain 342  4  4  -1.373908e-01  3.045034e-01  0.000000e+00  2.286260e-01  3.323235e-01  -1.652108e-01  
   Stress 343  1  4  9.222546e-03  9.312145e-02  0.000000e+00  1.744843e-02  9.660551e-02  5.738481e-03  9.386792e-02
   Strain 343  1  4  -1.385857e-01  3.768830e-01  0.000000e+00  1.934245e-01  3.944308e-01  -1.561334e-01  
   Stress 343  2  4  9.290543e-03  1.120330e-01  0.000000e+00  3.094740e-02  1.206347e-01  6.889077e-04  1.202917e-01
   Strain 343  2  4  -1.509766e-01  3.618763e-01  0.000000e+00  2.957296e-01  4.014542e-01  -1.905544e-01  
   Stress 343  3  4  2.592245e-03  3.818353e-02  0.000000e+00  9.366935e-03  4.049819e-02  2.775824e-04  4.036012e-02
   Strain 343  3  4  -1.435492e-01  3.287006e-01  0.000000e+00  2.213409e-01  3.533494e-01  -1.681980e-01  
   Stress 343  4  4  2.051811e-03  4.289510e-02  0.000000e+00  1.486304e-02  4.773120e-02  -2.784287e-03  4.918249e-02
   Strain 343  4  4  -1.546685e-01  3.140602e-01  0.000000e+00  3.200846e-01  3.634919e-01  -2.041001e-01  
   Stress 344  1  4  5.725304e-03  6.510708e-02  0.000000e+00  1.640363e-02  6.933710e-02  1.495283e-03  6.860168e-02
   Strain 344  1  4  -1.385524e-01  3.475383e-01  0.000000e+00  2.703751e-01  3.826057e-01  -1.736198e-01  
   Stress 344  2  4  8.448634e-03  4.145937e-02  0.000000e+00  1.130146e-02  4.495776e-02  4.950251e-03  4.269839e-02
   Strain 344  2  4  -7.353624e-02  3.124183e-01  0.000000e+00  2.680092e-01  3.543825e-01  -1.155004e-01  
   Stress 344  3  4  1.188395e-02  9.723285e-02  0.000000e+00  2.447156e-02  1.037515e-01  5.365248e-03  1.011757e-01
   Strain 344  3  4  -1.240304e-01  3.592977e-01  0.000000e+00  2.639302e-01  3.929812e-01  -1.577139e-01  
   Stress 344  4  4  1.492684e-02  7.772390e-02  0.000000e+00  1.952597e-02  8.330011e-02  9.350630e-03  7.904071e-02
   Strain 344  4  4  -8.249592e-02  3.468083e-01  0.000000e+00  2.544163e-01  3.816706e-01  -1.173582e-01  
   Stress 345  1  4  7.141634e-03  3.312555e-02  0.000000e+00  5.634542e-03  3.429478e-02  5.972412e-03  3.173293e-02
   Strain 345  1  4  -6.122275e-02  3.089181e-01  0.000000e+00  1.610777e-01  3.256831e-01  -7.798782e-02  
   Stress 345  2  4  6.830522e-03  2.938627e-02  0.000000e+00  3.169350e-03  2.982314e-02  6.393653e-03  2.719595e-02
   Strain 345  2  4  -5.056030e-02  2.989226e-01  0.000000e+00  9.853611e-02  3.057353e-01  -5.737302e-02  
   Stress 345  3  4  1.498816e-02  6.961531e-02  0.000000e+00  1.028929e-02  7.148907e-02  1.311439e-02  6.591767e-02
   Strain 345  3  4  -6.409223e-02  3.603901e-01  0.000000e+00  1.518208e-01  3.735568e-01  -7.725891e-02  
   Stress 345  4  4  1.226771e-02  4.804631e-02  0.000000e+00  4.531810e-03  4.861140e-02  1.170262e-02  4.394472e-02
   Strain 345  4  4  -3.919358e-02  3.423622e-01  0.000000e+00  8.394996e-02  3.469253e-01  -4.375668e-02  
   Stress 346  1  4  6.003426e-03  3.374808e-02  0.000000e+00  -4.704990e-05  3.374815e-02  6.003347e-03  3.118295e-02
   Strain 346  1  4  -7.904954e-02  3.272095e-01  0.000000e+00  9.084712e-03  3.272603e-01  -7.910033e-02  
   Stress 346  2  4  7.522890e-03  7.303997e-02  0.000000e+00  4.404240e-03  7.333471e-02  7.228150e-03  7.000108e-02
   Strain 346  2  4  -1.304888e-01  3.839033e-01  0.000000e+00  9.032311e-02  3.878382e-01  -1.344237e-01  
   Stress 346  3  4  9.400068e-03  5.084757e-02  0.000000e+00  2.153180e-03  5.095913e-02  9.288511e-03  4.700824e-02
   Strain 346  3  4  -7.877173e-02  3.589692e-01  0.000000e+00  4.945103e-02  3.603614e-01  -8.016390e-02  
   Stress 346  4  4  2.377144e-02  1.342595e-01  0.000000e+00  1.319561e-02  1.358136e-01  2.221735e-02  1.261805e-01
   Strain 346  4  4  -8.802917e-02  3.952797e-01  0.000000e+00  1.263803e-01  4.034049e-01  -9.615435e-02  
   Stress 347  1  4  -4.703824e-04  4.583494e-02  0.000000e+00  1.194464e-03  4.586573e-02  -5.011735e-04  4.611835e-02
   Strain 347  1  4  -1.896469e-01  3.713529e-01  0.000000e+00  5.069019e-02  3.724956e-01  -1.907897e-01  
   Stress 347  2  4  1.098668e-03  4.389402e-02  0.000000e+00  1.863887e-03  4.397504e-02  1.017642e-03  4.347516e-02
   Strain 347  2  4  -1.675559e-01  3.643515e-01  0.000000e+00  7.182733e-02  3.667654e-01  -1.699697e-01  
   Stress 347  3  4  -2.102199e-03  6.557411e-02  0.000000e+00  6.643974e-04  6.558063e-02  -2.108721e-03  6.666002e-02
   Strain 347  3  4  -2.098589e-01  3.896065e-01  0.000000e+00  2.433317e-02  3.898533e-01  -2.101057e-01  
   Stress 347  4  4  3.242092e-03  6.398904e-02  0.000000e+00  1.492570e-03  6.402569e-02  3.205441e-03  6.248466e-02
   Strain 347  4  4  -1.610818e-01  3.842602e-01  0.000000e+00  4.202028e-02  3.850684e-01  -1.618901e-01  
   Stress 348  1  4  7.287447e-03  3.994375e-02  0.000000e+00  2.863654e-03  4.019297e-02  7.038233e-03  3.717693e-02
   Strain 348  1  4  -8.814380e-02  3.502235e-01  0.000000e+00  9.802902e-02  3.556370e-01  -9.355733e-02  
   Stress 348  2  4  6.439572e-04  2.474113e-02  0.000000e+00  3.226057e-03  2.516555e-02  2.195377e-04  2.505651e-02
   Strain 348  2  4  -1.487786e-01  3.076551e-01  0.000000e+00  1.506699e-01  3.197678e-01  -1.608913e-01  
   Stress 348  3  4  2.067532e-02  8.791672e-02  0.000000e+00  9.003742e-03  8.910146e-02  1.949058e-02  8.113147e-02
   Strain 348  3  4  -5.737756e-02  3.805490e-01  0.000000e+00  1.364320e-01  3.909290e-01  -6.775756e-02  
   Stress 348  4  4  5.348309e-03  5.334227e-02  0.000000e+00  7.427431e-03  5.446544e-02  4.225142e-03  5.248058e-02
   Strain 348  4  4  -1.374040e-01  3.697136e-01  0.000000e+00  1.837080e-01  3.858383e-01  -1.535288e-01  
   Stress 349  1  4  1.613956e-03  2.024549e-02  0.000000e+00  -4.716071e-04  2.025742e-02  1.602026e-03  1.950581e-02
   Strain 349  1  4  -1.254437e-01  2.836367e-01  0.000000e+00  3.075688e-04  2.836367e-01  -1.254438e-01  
   Stress 349  2  4  -3.276067e-03  1.938825e-02  0.000000e+00  -1.946776e-03  1.955426e-02  -3.442071e-03  2.148311e-02
   Strain 349  2  4  -2.085893e-01  2.984969e-01  0.000000e+00  -4.432005e-02  2.994635e-01  -2.095558e-01  
   Stress 349  3  4  5.758923e-03  4.899146e-02  0.000000e+00  1.231510e-03  4.902652e-02  5.723871e-03  4.642995e-02
   Strain 349  3  4  -1.345637e-01  3.820005e-01  0.000000e+00  5.422812e-02  3.834198e-01  -1.359830e-01  
   Stress 349  4  4  4.535013e-04  4.137062e-02  0.000000e+00  -1.029861e-03  4.139652e-02  4.275966e-04  4.118439e-02
   Strain 349  4  4  -1.893979e-01  3.776413e-01  0.000000e+00  9.353806e-03  3.776798e-01  -1.894365e-01  
   Stress 350  1  4  1.648245e-03  3.318859e-02  0.000000e+00  -6.118779e-03  3.433402e-02  5.028091e-04  3.408540e-02
   Strain 350  1  4  -1.788531e-01  3.601827e-01  0.000000e+00  -1.509716e-01  3.705541e-01  -1.892244e-01  
   Stress 350  2  4  -6.052737e-03  4.853035e-02  0.000000e+00  -6.576790e-03  4.931162e-02  -6.834001e-03  5.305973e-02
   Strain 350  2  4  -2.686368e-01  3.919628e-01  0.000000e+00  -1.043124e-01  3.960553e-01  -2.727293e-01  
   Stress 350  3  4  1.964830e-03  6.050951e-02  0.000000e+00  -7.832633e-03  6.153931e-02  9.350239e-04  6.107717e-02
   Strain 350  3  4  -1.959442e-01  3.994516e-01  0.000000e+00  -1.108649e-01  4.045685e-01  -2.010611e-01  
   Stress 350  4  4  -3.957144e-03  4.182157e-02  0.000000e+00  -4.255926e-03  4.221387e-02  -4.349445e-03  4.454813e-02
   Strain 350  4  4  -2.419152e-01  3.787903e-01  0.000000e+00  -6.764606e-02  3.806279e-01  -2.437528e-01  
   Stress 351  1  4  -3.534979e-03  2.328221e-02  0.000000e+00  -2.959359e-03  2.360491e-02  -3.857671e-03  2.575137e-02
   Strain 351  1  4  -2.390585e-01  3.386926e-01  0.000000e+00  -7.309628e-02  3.409955e-01  -2.413613e-01  
   Stress 351  2  4  -4.098250e-04  2.829861e-02  0.000000e+00  -1.774561e-03  2.840789e-02  -5.191004e-04  2.867096e-02
   Strain 351  2  4  -1.965962e-01  3.541869e-01  0.000000e+00  -1.562930e-02  3.542978e-01  -1.967071e-01  
   Stress 351  3  4  -1.598831e-03  2.891763e-02  0.000000e+00  -3.485034e-03  2.931056e-02  -1.991769e-03  3.035550e-02
   Strain 351  3  4  -2.162828e-01  3.568742e-01  0.000000e+00  -6.548321e-02  3.587385e-01  -2.181471e-01  
   Stress 351  4  4  8.117069e-04  5.055810e-02  0.000000e+00  -2.577741e-03  5.069132e-02  6.784911e-04  5.035550e-02
   Strain 351  4  4  -2.020645e-01  3.989235e-01  0.000000e+00  -7.420360e-03  3.989464e-01  -2.020874e-01  
   Stress 352  1  4  -9.985337e-04  4.942209e-02  0.000000e+00  -1.233164e-03  4.945223e-02  -1.028676e-03  4.997452e-02
   Strain 352  1  4  -2.267921e-01  4.060743e-01  0.000000e+00  -8.916493e-03  4.061057e-01  -2.268235e-01  
   Stress 352  2  4  -6.447022e-04  3.039635e-02  0.000000e+00  1.934200e-03  3.051641e-02  -7.647599e-04  3.090589e-02
   Strain 352  2  4  -1.891429e-01  3.482703e-01  0.000000e+00  8.539786e-02  3.516417e-01  -1.925143e-01  
   Stress 352  3  4  -2.406170e-03  5.813112e-02  0.000000e+00  -2.791917e-03  5.825961e-02  -2.534657e-03  5.956740e-02
   Strain 352  3  4  -2.436823e-01  4.157022e-01  0.000000e+00  -1.762268e-02  4.158199e-01  -2.438000e-01  
   Stress 352  4  4  -4.429701e-04  2.319243e-02  0.000000e+00  1.196650e-03  2.325286e-02  -5.034015e-04  2.350861e-02
   Strain 352  4  4  -1.686108e-01  3.114354e-01  0.000000e+00  7.790246e-02  3.145753e-01  -1.717508e-01  
   Stress 353  1  4  -8.051682e-04  4.040685e-02  0.000000e+00  4.731270e-03  4.094303e-02  -1.341357e-03  4.162992e-02
   Strain 353  1  4  -2.105349e-01  3.784098e-01  0.000000e+00  1.261008e-01  3.850842e-01  -2.172092e-01  
   Stress 353  2  4  -3.664140e-03  2.735451e-02  0.000000e+00  2.823180e-03  2.760937e-02  -3.918999e-03  2.976301e-02
   Strain 353  2  4  -2.362790e-01  3.477272e-01  0.000000e+00  1.025592e-01  3.521957e-01  -2.407475e-01  
   Stress 353  3  4  7.363924e-04  3.262617e-02  0.000000e+00  4.502863e-03  3.324978e-02  1.127793e-04  3.319354e-02
   Strain 353  3  4  -1.743123e-01  3.496895e-01  0.000000e+00  1.428782e-01  3.592545e-01  -1.838773e-01  
   Stress 353  4  4  -3.522096e-03  3.226541e-02  0.000000e+00  3.025272e-03  3.251934e-02  -3.776034e-03  3.456241e-02
   Strain 353  4  4  -2.352564e-01  3.607012e-01  0.000000e+00  1.052486e-01  3.653124e-01  -2.398675e-01  
   Stress 354  1  4  -6.678254e-03  1.818061e-02  0.000000e+00  -6.278868e-04  1.819646e-02  -6.694104e-03  2.230989e-02
   Strain 354  1  4  -2.570103e-01  3.002642e-01  0.000000e+00  -3.465421e-02  3.008024e-01  -2.575485e-01  
   Stress 354  2  4  -3.614552e-03  2.141128e-02  0.000000e+00  -1.240343e-03  2.147260e-02  -3.675877e-03  2.352691e-02
   Strain 354  2  4  -2.091560e-01  3.036236e-01  0.000000e+00  -5.235413e-02  3.049565e-01  -2.104889e-01  
   Stress 354  3  4  -3.355392e-03  4.457000e-02  0.000000e+00  -1.697307e-03  4.463004e-02  -3.415428e-03  4.643206e-02
   Strain 354  3  4  -2.478922e-01  3.976089e-01  0.000000e+00  -3.817512e-02  3.981728e-01  -2.484561e-01  
   Stress 354  4  4  2.213329e-03  3.685717e-02  0.000000e+00  -1.931620e-03  3.696454e-02  2.105961e-03  3.595784e-02
   Strain 354  4  4  -1.622001e-01  3.660459e-01  0.000000e+00  -5.532424e-02  3.674905e-01  -1.636447e-01  
   Stress 355  1  4  -4.099288e-03  2.421605e-02  0.000000e+00  2.571245e-03  2.444764e-02  -4.330882e-03  2.687608e-02
   Strain 355  1  4  -2.302610e-01  3.270742e-01  0.000000e+00  1.059481e-01  3.320646e-01  -2.352515e-01  
   Stress 355  2  4  9.815125e-04  2.002630e-02  0.000000e+00  3.214080e-03  2.055410e-02  4.537174e-04  2.033103e-02
   Strain 355  2  4  -1.165170e-01  2.610051e-01  0.000000e+00  1.228701e-01  2.707510e-01  -1.262628e-01  
   Stress 355  3  4  -2.318980e-03  5.097230e-02  0.000000e+00  -5.518286e-05  5.097236e-02  -2.319037e-03  5.217055e-02
   Strain 355  3  4  -2.465067e-01  4.144838e-01  0.000000e+00  2.141327e-02  4.146572e-01  -2.466801e-01  
   Stress 355  4  4  5.071901e-03  3.095990e-02  0.000000e+00  1.492106e-03  3.104562e-02  4.986185e-03  2.887721e-02
   Strain 355  4  4  -1.038126e-01  3.369826e-01  0.000000e+00  4.740385e-02  3.382534e-01  -1.050834e-01  
   Stress 356  1  4  7.421645e-03  3.484369e-02  0.000000e+00  2.354942e-04  3.484571e-02  7.419623e-03  3.179201e-02
   Strain 356  1  4  -7.481698e-02  3.395420e-01  0.000000e+00  8.526525e-03  3.395858e-01  -7.486084e-02  
   Stress 356  2  4  4.800193e-03  3.514377e-02  0.000000e+00  -1.040795e-03  3.517943e-02  4.764536e-03  3.305570e-02
   Strain 356  2  4  -1.057025e-01  3.396071e-01  0.000000e+00  -3.103471e-02  3.401472e-01  -1.062425e-01  
   Stress 356  3  4  3.652512e-03  2.980680e-02  0.000000e+00  9.985783e-04  2.984487e-02  3.614441e-03  2.821184e-02
   Strain 356  3  4  -1.270319e-01  3.408957e-01  0.000000e+00  3.660372e-02  3.416104e-01  -1.277467e-01  
   Stress 356  4  4  8.992062e-04  3.101129e-02  0.000000e+00  -2.685678e-05  3.101132e-02  8.991822e-04  3.057164e-02
   Strain 356  4  4  -1.621945e-01  3.427523e-01  0.000000e+00  -9.939590e-04  3.427528e-01  -1.621950e-01  
   Stress 357  1  4  3.279842e-03  3.531302e-02  0.000000e+00  2.296578e-03  3.547683e-02  3.116029e-03  3.402600e-02
   Strain 357  1  4  -1.347331e-01  3.487973e-01  0.000000e+00  7.971232e-02  3.520605e-01  -1.379964e-01  
   Stress 357  2  4  4.055411e-03  3.360349e-02  0.000000e+00  2.921266e-03  3.388953e-02  3.769370e-03  3.217090e-02
   Strain 357  2  4  -1.144518e-01  3.347571e-01  0.000000e+00  9.456220e-02  3.396797e-01  -1.193744e-01  
   Stress 357  3  4  1.915581e-03  2.821539e-02  0.000000e+00  1.454786e-03  2.829562e-02  1.835354e-03  2.742404e-02
   Strain 357  3  4  -1.383716e-01  3.256309e-01  0.000000e+00  6.353694e-02  3.277959e-01  -1.405366e-01  
   Stress 357  4  4  1.667859e-03  2.678749e-02  0.000000e+00  1.820794e-03  2.691878e-02  1.536565e-03  2.618433e-02
   Strain 357  4  4  -1.320680e-01  3.117342e-01  0.000000e+00  7.291489e-02  3.147092e-01  -1.350430e-01  
   Stress 358  1  4  7.981697e-03  9.479056e-02  0.000000e+00  1.248213e-03  9.480850e-02  7.963753e-03  9.108810e-02
   Strain 358  1  4  -1.509124e-01  4.018319e-01  0.000000e+00  2.665454e-02  4.021531e-01  -1.512335e-01  
   Stress 358  2  4  2.405165e-02  1.350979e-01  0.000000e+00  9.464505e-03  1.358988e-01  2.325076e-02  1.258941e-01
   Strain 358  2  4  -9.323133e-02  4.031832e-01  0.000000e+00  8.917873e-02  4.071565e-01  -9.720467e-02  
   Stress 358  3  4  -1.424273e-04  3.515287e-02  0.000000e+00  -1.515032e-03  3.521778e-02  -2.073398e-04  3.532191e-02
   Strain 358  3  4  -1.781796e-01  3.504436e-01  0.000000e+00  -3.323631e-02  3.509655e-01  -1.787015e-01  
   Stress 358  4  4  5.580824e-03  3.124658e-02  0.000000e+00  7.749759e-04  3.126996e-02  5.557445e-03  2.889489e-02
   Strain 358  4  4  -8.524098e-02  3.242462e-01  0.000000e+00  3.015489e-02  3.248006e-01  -8.579539e-02  
   Stress 359  1  4  8.503826e-03  4.418667e-02  0.000000e+00  4.802643e-04  4.419313e-02  8.497364e-03  4.061666e-02
   Strain 359  1  4  -7.954805e-02  3.541177e-01  0.000000e+00  2.568894e-02  3.544978e-01  -7.992815e-02  
   Stress 359  2  4  9.269015e-03  4.622965e-02  0.000000e+00  2.208658e-03  4.636117e-02  9.137500e-03  4.253500e-02
   Strain 359  2  4  -7.461614e-02  3.542629e-01  0.000000e+00  6.314668e-02  3.565749e-01  -7.692806e-02  
   Stress 359  3  4  8.291595e-03  4.357585e-02  0.000000e+00  8.699531e-04  4.359728e-02  8.270158e-03  4.010689e-02
   Strain 359  3  4  -8.129448e-02  3.538425e-01  0.000000e+00  3.120904e-02  3.544014e-01  -8.185336e-02  
   Stress 359  4  4  8.389059e-03  4.031784e-02  0.000000e+00  2.290407e-03  4.048131e-02  8.225595e-03  3.705960e-02
   Strain 359  4  4  -7.097014e-02  3.436815e-01  0.000000e+00  6.760618e-02  3.464192e-01  -7.370775e-02  
   Stress 360  1  4  1.486362e-02  6.040837e-02  0.000000e+00  1.524072e-03  6.045932e-02  1.481268e-02  5.458187e-02
   Strain 360  1  4  -4.851827e-02  3.648111e-01  0.000000e+00  4.003368e-02  3.657782e-01  -4.948539e-02  
   Stress 360  2  4  8.214476e-03  4.649585e-02  0.000000e+00  2.079279e-03  4.660846e-02  8.101869e-03  4.313204e-02
   Strain 360  2  4  -8.641284e-02  3.564855e-01  0.000000e+00  5.710230e-02  3.583185e-01  -8.824579e-02  
   Stress 360  3  4  1.941404e-02  8.280104e-02  0.000000e+00  2.064928e-03  8.286823e-02  1.934684e-02  7.508799e-02
   Strain 360  3  4  -5.574423e-02  3.812183e-01  0.000000e+00  4.383053e-02  3.823147e-01  -5.684061e-02  
   Stress 360  4  4  8.333428e-03  4.751045e-02  0.000000e+00  2.266025e-03  4.764108e-02  8.202795e-03  4.411540e-02
   Strain 360  4  4  -8.849289e-02  3.591015e-01  0.000000e+00  6.085573e-02  3.611605e-01  -9.055193e-02  
   Stress 361  1  4  -1.040973e-02  -1.292323e-02  0.000000e+00  7.934448e-03  -3.633118e-03  -1.969984e-02  1.815796e-02
   Strain 361  1  4  -4.177159e-03  -1.639608e-01  0.000000e+00  5.413387e-01  1.981448e-01  -3.662827e-01  
   Stress 361  2  4  -1.388890e-02  -5.404889e-03  0.000000e+00  5.377091e-03  -2.797973e-03  -1.649581e-02  1.529005e-02
   Strain 361  2  4  -1.589036e-01  1.311623e-02  0.000000e+00  4.083165e-01  1.486425e-01  -2.944299e-01  
   Stress 361  3  4  1.498275e-02  4.285187e-02  0.000000e+00  3.175252e-02  6.359287e-02  -5.758256e-03  6.665879e-02
   Strain 361  3  4  -9.513141e-03  1.707424e-01  0.000000e+00  7.008297e-01  4.424345e-01  -2.812052e-01  
   Stress 361  4  4  1.419015e-02  4.054978e-02  0.000000e+00  2.182818e-02  5.286853e-02  1.871396e-03  5.195811e-02
   Strain 361  4  4  8.084820e-03  2.104764e-01  0.000000e+00  5.774549e-01  4.152285e-01  -1.966673e-01  
   Stress 362  1  4  2.466474e-03  2.255335e-02  0.000000e+00  9.285698e-03  2.618818e-02  -1.168349e-03  2.679146e-02
   Strain 362  1  4  -1.004650e-01  2.491588e-01  0.000000e+00  3.496475e-01  3.215766e-01  -1.728828e-01  
   Stress 362  2  4  -1.646514e-02  -1.691846e-03  0.000000e+00  7.430600e-03  1.398929e-03  -1.955591e-02  2.029158e-02
   Strain 362  2  4  -2.505163e-01  1.016833e-01  0.000000e+00  3.830585e-01  1.857654e-01  -3.345983e-01  
   Stress 362  3  4  1.014367e-02  3.878410e-02  0.000000e+00  1.505952e-02  4.524507e-02  3.682701e-03  4.352074e-02
   Strain 362  3  4  -4.880834e-02  2.804020e-01  0.000000e+00  4.056491e-01  3.770107e-01  -1.454170e-01  
   Stress 362  4  4  -8.902438e-03  1.018795e-02  0.000000e+00  9.546795e-03  1.414283e-02  -1.285732e-02  2.339165e-02
   Strain 362  4  4  -2.095362e-01  1.743407e-01  0.000000e+00  4.238884e-01  2.683406e-01  -3.035361e-01  
   Stress 363  1  4  -8.603927e-03  -1.016529e-03  0.000000e+00  5.390072e-04  -9.784298e-04  -8.642026e-03  8.196727e-03
   Strain 363  1  4  -1.344506e-01  5.932118e-02  0.000000e+00  1.637896e-02  5.966669e-02  -1.347961e-01  
   Stress 363  2  4  1.778593e-03  9.851240e-03  0.000000e+00  2.421450e-03  1.052186e-02  1.107972e-03  1.001395e-02
   Strain 363  2  4  -3.509837e-02  1.332860e-01  0.000000e+00  1.136791e-01  1.506766e-01  -5.248894e-02  
   Stress 363  3  4  -8.992768e-03  1.763587e-03  0.000000e+00  3.545013e-04  1.775258e-03  -9.004438e-03  1.001083e-02
   Strain 363  3  4  -1.636349e-01  1.018033e-01  0.000000e+00  4.846234e-02  1.039971e-01  -1.658288e-01  
   Stress 363  4  4  -2.701827e-04  1.324363e-02  0.000000e+00  2.504438e-03  1.369283e-02  -7.193844e-04  1.406633e-02
   Strain 363  4  4  -8.644407e-02  1.841255e-01  0.000000e+00  1.404127e-01  2.012576e-01  -1.035762e-01  
   Stress 364  1  4  -7.379021e-03  -1.992351e-03  0.000000e+00  3.855124e-03  1.708316e-05  -9.388455e-03  9.397008e-03
   Strain 364  1  4  -1.102068e-01  3.397904e-02  0.000000e+00  1.929121e-01  8.230688e-02  -1.585347e-01  
   Stress 364  2  4  -5.244211e-03  -1.662655e-03  0.000000e+00  4.181193e-03  1.095112e-03  -8.001978e-03  8.601976e-03
   Strain 364  2  4  -7.169979e-02  1.436404e-02  0.000000e+00  2.129470e-01  8.617269e-02  -1.435084e-01  
   Stress 364  3  4  -7.501961e-03  2.593128e-03  0.000000e+00  1.442849e-03  2.795300e-03  -7.704133e-03  9.418212e-03
   Strain 364  3  4  -1.432858e-01  9.962148e-02  0.000000e+00  9.196974e-02  1.080354e-01  -1.516998e-01  
   Stress 364  4  4  -5.956767e-03  2.365938e-03  0.000000e+00  1.715910e-03  2.705829e-03  -6.296658e-03  8.000445e-03
   Strain 364  4  4  -1.069644e-01  7.613249e-02  0.000000e+00  1.077672e-01  9.081285e-02  -1.216448e-01  
   Stress 365  1  4  -1.242596e-02  3.172779e-02  0.000000e+00  -4.142315e-03  3.211305e-02  -1.281121e-02  4.008468e-02
   Strain 365  1  4  -2.992740e-01  3.330787e-01  0.000000e+00  -1.102816e-01  3.378509e-01  -3.040462e-01  
   Stress 365  2  4  -1.868725e-02  1.513599e-02  0.000000e+00  1.874661e-03  1.523958e-02  -1.879084e-02  2.952464e-02
   Strain 365  2  4  -3.468031e-01  2.694015e-01  0.000000e+00  8.871189e-02  2.725780e-01  -3.499795e-01  
   Stress 365  3  4  -4.259157e-03  1.283696e-02  0.000000e+00  6.786096e-04  1.286386e-02  -4.286052e-03  1.545911e-02
   Strain 365  3  4  -1.511714e-01  2.005554e-01  0.000000e+00  5.643872e-02  2.028051e-01  -1.534210e-01  
   Stress 365  4  4  -1.456594e-02  6.852156e-03  0.000000e+00  4.751721e-03  7.859019e-03  -1.557280e-02  2.065583e-02
   Strain 365  4  4  -2.761623e-01  1.844068e-01  0.000000e+00  2.558227e-01  2.175464e-01  -3.093019e-01  
   Stress 366  1  4  -1.862364e-03  8.317828e-03  0.000000e+00  4.006374e-03  9.705395e-03  -3.249931e-03  1.167470e-02
   Strain 366  1  4  -8.427599e-02  1.271417e-01  0.000000e+00  1.969214e-01  1.658935e-01  -1.230278e-01  
   Stress 366  2  4  4.831548e-03  1.160877e-02  0.000000e+00  6.601330e-03  1.564042e-02  7.999013e-04  1.525621e-02
   Strain 366  2  4  2.076400e-03  1.232532e-01  0.000000e+00  2.960240e-01  2.225976e-01  -9.726801e-02  
   Stress 366  3  4  -9.605861e-03  5.999865e-04  0.000000e+00  2.447120e-03  1.156411e-03  -1.016229e-02  1.078708e-02
   Strain 366  3  4  -1.578927e-01  8.000211e-02  0.000000e+00  1.724795e-01  1.079757e-01  -1.858663e-01  
   Stress 366  4  4  -8.894585e-04  6.083494e-03  0.000000e+00  4.617234e-03  8.382721e-03  -3.188686e-03  1.035218e-02
   Strain 366  4  4  -4.831174e-02  8.393595e-02  0.000000e+00  2.687044e-01  1.675548e-01  -1.319306e-01  
   Stress 367  1  4  -1.382688e-03  4.316540e-03  0.000000e+00  7.354961e-03  9.354622e-03  -6.420770e-03  1.374042e-02
   Strain 367  1  4  -5.887896e-02  6.486627e-02  0.000000e+00  3.611303e-01  1.938653e-01  -1.878780e-01  
   Stress 367  2  4  1.257974e-03  5.782815e-03  0.000000e+00  1.087453e-02  1.462778e-02  -7.586992e-03  1.955800e-02
   Strain 367  2  4  -3.676288e-02  5.606727e-02  0.000000e+00  4.791760e-01  2.536947e-01  -2.343903e-01  
   Stress 367  3  4  -2.149924e-02  -1.553258e-02  0.000000e+00  5.764422e-03  -1.202524e-02  -2.500658e-02  2.166161e-02
   Strain 367  3  4  -1.984090e-01  -4.489515e-02  0.000000e+00  3.471390e-01  6.813200e-02  -3.114361e-01  
   Stress 367  4  4  -1.918789e-02  -1.463517e-02  0.000000e+00  8.675391e-03  -7.942462e-03  -2.588060e-02  2.296373e-02
   Strain 367  4  4  -1.661814e-01  -5.911534e-02  0.000000e+00  4.652613e-01  1.260623e-01  -3.513590e-01  
   Stress 368  1  4  -7.090476e-03  -4.523996e-03  0.000000e+00  6.319883e-03  6.416109e-04  -1.225608e-02  1.258916e-02
   Strain 368  1  4  -7.662037e-02  -2.233869e-02  0.000000e+00  3.458238e-01  1.255495e-01  -2.245085e-01  
   Stress 368  2  4  3.415734e-03  1.840382e-03  0.000000e+00  6.456409e-03  9.132337e-03  -3.876221e-03  1.156822e-02
   Strain 368  2  4  3.960496e-02  -6.059344e-03  0.000000e+00  3.146268e-01  1.757345e-01  -1.421888e-01  
   Stress 368  3  4  -8.001355e-03  -9.616742e-04  0.000000e+00  2.885117e-03  6.965853e-05  -9.032687e-03  9.067717e-03
   Strain 368  3  4  -1.193517e-01  4.629806e-02  0.000000e+00  1.818625e-01  8.647097e-02  -1.595246e-01  
   Stress 368  4  4  1.091596e-03  4.922319e-03  0.000000e+00  2.619111e-03  6.251699e-03  -2.377846e-04  6.373919e-03
   Strain 368  4  4  -7.263224e-03  6.034325e-02  0.000000e+00  1.484210e-01  1.080867e-01  -5.500662e-02  
   Stress 369  1  4  1.996216e-03  6.586439e-03  0.000000e+00  1.142308e-03  6.854998e-03  1.727657e-03  6.175169e-03
   Strain 369  1  4  -4.076750e-03  8.071462e-02  0.000000e+00  8.285359e-02  9.759434e-02  -2.095647e-02  
   Stress 369  2  4  2.390668e-03  6.536698e-03  0.000000e+00  1.603401e-03  7.084425e-03  1.842941e-03  6.366265e-03
   Strain 369  2  4  -1.444268e-03  8.062872e-02  0.000000e+00  1.042063e-01  1.059152e-01  -2.673069e-02  
   Stress 369  3  4  -3.543364e-03  3.562777e-03  0.000000e+00  4.478314e-04  3.590889e-03  -3.571475e-03  6.202796e-03
   Strain 369  3  4  -7.354966e-02  7.399893e-02  0.000000e+00  4.808991e-02  7.781849e-02  -7.736922e-02  
   Stress 369  4  4  -1.572535e-03  3.488442e-03  0.000000e+00  8.554361e-04  3.629123e-03  -1.713216e-03  4.724734e-03
   Strain 369  4  4  -4.144529e-02  5.985645e-02  0.000000e+00  6.536433e-02  6.948522e-02  -5.107405e-02  
   Stress 370  1  4  -7.392670e-04  3.863786e-03  0.000000e+00  -1.087984e-03  4.107988e-03  -9.834691e-04  4.677911e-03
   Strain 370  1  4  -4.281766e-02  7.225906e-02  0.000000e+00  -1.331585e-02  7.264298e-02  -4.320158e-02  
   Stress 370  2  4  8.481209e-03  7.581864e-03  0.000000e+00  -8.961957e-05  8.490053e-03  7.573020e-03  8.070705e-03
   Strain 370  2  4  8.088016e-02  6.536831e-02  0.000000e+00  3.160180e-02  9.072602e-02  5.552245e-02  
   Stress 370  3  4  -3.224650e-03  1.536632e-03  0.000000e+00  -3.331602e-03  3.250747e-03  -4.938764e-03  7.142368e-03
   Strain 370  3  4  -6.466880e-02  4.945529e-02  0.000000e+00  -1.276083e-01  7.799143e-02  -9.320494e-02  
   Stress 370  4  4  7.062923e-03  5.592082e-03  0.000000e+00  -2.797442e-03  9.219997e-03  3.435008e-03  8.070741e-03
   Strain 370  4  4  7.457343e-02  3.713426e-02  0.000000e+00  -8.606666e-02  1.027824e-01  8.925276e-03  
   Stress 371  1  4  7.657270e-03  1.123179e-02  0.000000e+00  1.515484e-04  1.123820e-02  7.650856e-03  9.942381e-03
   Strain 371  1  4  4.902161e-02  1.216501e-01  0.000000e+00  2.657965e-02  1.240055e-01  4.666618e-02  
   Stress 371  2  4  3.411835e-03  9.211147e-03  0.000000e+00  4.784764e-03  1.190631e-02  7.166742e-04  1.156464e-02
   Strain 371  2  4  -1.297831e-02  1.147040e-01  0.000000e+00  2.261714e-01  1.807245e-01  -7.899888e-02  
   Stress 371  3  4  3.373081e-03  8.271422e-05  0.000000e+00  3.927044e-04  3.419301e-03  3.649432e-05  3.401201e-03
   Strain 371  3  4  6.014216e-02  -2.663366e-02  0.000000e+00  5.100539e-02  6.708215e-02  -3.357365e-02  
   Stress 371  4  4  -2.602995e-03  -7.782537e-04  0.000000e+00  4.292905e-03  2.698163e-03  -6.079412e-03  7.787334e-03
   Strain 371  4  4  -3.291647e-02  3.427538e-03  0.000000e+00  2.533538e-01  1.132292e-01  -1.427181e-01  
   Stress 372  1  4  -1.082677e-03  1.308309e-02  0.000000e+00  8.666910e-05  1.308362e-02  -1.083208e-03  1.365748e-02
   Strain 372  1  4  -1.129818e-01  2.009362e-01  0.000000e+00  3.860456e-02  2.021186e-01  -1.141642e-01  
   Stress 372  2  4  -3.590770e-04  1.070116e-02  0.000000e+00  -1.719781e-04  1.070384e-02  -3.617505e-04  1.088922e-02
   Strain 372  2  4  -8.938361e-02  1.707817e-01  0.000000e+00  1.138560e-02  1.709062e-01  -8.950812e-02  
   Stress 372  3  4  -2.835405e-03  3.326178e-02  0.000000e+00  -1.920581e-03  3.336368e-02  -2.937303e-03  3.492510e-02
   Strain 372  3  4  -2.081116e-01  3.472286e-01  0.000000e+00  -3.790273e-02  3.478746e-01  -2.087576e-01  
   Stress 372  4  4  6.080576e-04  1.807685e-02  0.000000e+00  -1.699120e-03  1.824058e-02  4.443256e-04  1.802252e-02
   Strain 372  4  4  -1.181859e-01  2.533126e-01  0.000000e+00  -6.653622e-02  2.562683e-01  -1.211416e-01  
   Stress 373  1  4  -5.117200e-03  9.361165e-03  0.000000e+00  -9.956927e-04  9.429319e-03  -5.185355e-03  1.283333e-02
   Strain 373  1  4  -1.529083e-01  1.724915e-01  0.000000e+00  1.037131e-02  1.725741e-01  -1.529909e-01  
   Stress 373  2  4  4.464275e-03  1.569596e-02  0.000000e+00  4.304417e-04  1.571244e-02  4.447803e-03  1.402775e-02
   Strain 373  2  4  -2.208935e-02  1.908874e-01  0.000000e+00  5.022447e-02  1.938083e-01  -2.501029e-02  
   Stress 373  3  4  -8.541386e-03  9.672556e-04  0.000000e+00  -1.763060e-03  1.283630e-03  -8.857760e-03  9.564397e-03
   Strain 373  3  4  -1.534424e-01  8.809362e-02  0.000000e+00  -6.397791e-02  9.225841e-02  -1.576072e-01  
   Stress 373  4  4  -2.534033e-03  1.161630e-02  0.000000e+00  -6.206213e-04  1.164347e-02  -2.561201e-03  1.311302e-02
   Strain 373  4  4  -1.275659e-01  1.897726e-01  0.000000e+00  -2.290946e-02  1.901856e-01  -1.279788e-01  
   Stress 374  1  4  -1.868572e-03  6.345257e-03  0.000000e+00  -1.644371e-04  6.348548e-03  -1.871862e-03  7.462676e-03
   Strain 374  1  4  -7.510422e-02  1.114760e-01  0.000000e+00  1.200610e-02  1.116690e-01  -7.529716e-02  
   Stress 374  2  4  1.176961e-03  6.869883e-03  0.000000e+00  2.129393e-03  7.578229e-03  4.686150e-04  7.355127e-03
   Strain 374  2  4  -2.792005e-02  9.690935e-02  0.000000e+00  1.012135e-01  1.148479e-01  -4.585856e-02  
   Stress 374  3  4  2.102618e-03  8.474131e-03  0.000000e+00  5.310898e-05  8.474573e-03  2.102175e-03  7.643462e-03
   Strain 374  3  4  -2.249903e-02  1.146963e-01  0.000000e+00  -3.509057e-03  1.147187e-01  -2.252146e-02  
   Stress 374  4  4  4.597415e-03  1.040823e-02  0.000000e+00  2.421119e-03  1.128478e-02  3.720864e-03  9.960018e-03
   Strain 374  4  4  4.877863e-03  1.253444e-01  0.000000e+00  8.426575e-02  1.386178e-01  -8.395503e-03  
   Stress 375  1  4  2.429313e-03  5.463308e-03  0.000000e+00  3.010600e-03  7.317511e-03  5.751099e-04  7.047578e-03
   Strain 375  1  4  -6.501658e-03  7.451018e-02  0.000000e+00  1.365132e-01  1.133749e-01  -4.536635e-02  
   Stress 375  2  4  5.246670e-03  7.670503e-03  0.000000e+00  3.893386e-03  1.053623e-02  2.380941e-03  9.570524e-03
   Strain 375  2  4  2.614513e-02  8.404712e-02  0.000000e+00  1.639928e-01  1.420534e-01  -3.186116e-02  
   Stress 375  3  4  4.937716e-03  8.578045e-03  0.000000e+00  4.674048e-03  1.177383e-02  1.741934e-03  1.100673e-02
   Strain 375  3  4  1.334238e-02  9.849899e-02  0.000000e+00  1.974612e-01  1.634411e-01  -5.159977e-02  
   Stress 375  4  4  7.236324e-03  1.056045e-02  0.000000e+00  5.701381e-03  1.483709e-02  2.959682e-03  1.360095e-02
   Strain 375  4  4  4.164361e-02  1.044664e-01  0.000000e+00  2.251354e-01  1.899232e-01  -4.381311e-02  
   Stress 376  1  4  8.261025e-03  7.987309e-03  0.000000e+00  2.365143e-03  1.049327e-02  5.755068e-03  9.101647e-03
   Strain 376  1  4  6.926463e-02  7.600224e-02  0.000000e+00  1.016130e-01  1.235515e-01  2.171537e-02  
   Stress 376  2  4  -8.044798e-04  3.583762e-03  0.000000e+00  3.801021e-03  5.778482e-03  -2.999200e-03  7.727670e-03
   Strain 376  2  4  -4.743278e-02  6.774991e-02  0.000000e+00  1.799256e-01  1.169765e-01  -9.665934e-02  
   Stress 376  3  4  7.003053e-03  6.847644e-03  0.000000e+00  5.006668e-03  1.193262e-02  1.918077e-03  1.109859e-02
   Strain 376  3  4  5.558113e-02  5.941150e-02  0.000000e+00  2.150680e-01  1.650473e-01  -5.005473e-02  
   Stress 376  4  4  -1.032909e-04  2.264636e-03  0.000000e+00  6.213988e-03  7.406446e-03  -5.245101e-03  1.100973e-02
   Strain 376  4  4  -2.440744e-02  3.163523e-02  0.000000e+00  2.885114e-01  1.505659e-01  -1.433381e-01  
   Stress 377  1  4  3.422705e-03  2.510503e-03  0.000000e+00  3.041274e-03  6.041889e-03  -1.086807e-04  6.096956e-03
   Strain 377  1  4  3.254719e-02  1.865513e-02  0.000000e+00  1.525336e-01  1.021836e-01  -5.098129e-02  
   Stress 377  2  4  5.416859e-03  5.292766e-03  0.000000e+00  4.664388e-03  1.001961e-02  6.900117e-04  9.693045e-03
   Strain 377  2  4  4.636700e-02  4.119652e-02  0.000000e+00  2.208246e-01  1.542244e-01  -6.666082e-02  
   Stress 377  3  4  7.485466e-04  2.721872e-03  0.000000e+00  4.633056e-03  6.472162e-03  -3.001743e-03  8.386126e-03
   Strain 377  3  4  -1.085495e-02  3.528367e-02  0.000000e+00  2.261410e-01  1.276142e-01  -1.031855e-01  
   Stress 377  4  4  5.594629e-03  3.898784e-03  0.000000e+00  6.451189e-03  1.125338e-02  -1.759968e-03  1.222872e-02
   Strain 377  4  4  6.044745e-02  7.844677e-03  0.000000e+00  2.898760e-01  1.814511e-01  -1.131590e-01  
   Stress 378  1  4  1.245698e-02  1.141013e-02  0.000000e+00  4.226574e-03  1.619242e-02  7.674697e-03  1.402938e-02
   Strain 378  1  4  1.125606e-01  9.467563e-02  0.000000e+00  1.837671e-01  1.959358e-01  1.130047e-02  
   Stress 378  2  4  9.146118e-03  6.345170e-03  0.000000e+00  6.766322e-03  1.465538e-02  8.359088e-04  1.425582e-02
   Strain 378  2  4  8.760323e-02  3.116678e-02  0.000000e+00  3.025691e-01  2.132787e-01  -9.450871e-02  
   Stress 378  3  4  1.534611e-02  8.652195e-03  0.000000e+00  5.441297e-03  1.838741e-02  5.610895e-03  1.632205e-02
   Strain 378  3  4  1.676245e-01  3.037173e-02  0.000000e+00  2.221008e-01  2.295423e-01  -3.154605e-02  
   Stress 378  4  4  1.149554e-02  3.595347e-03  0.000000e+00  8.025886e-03  1.649073e-02  -1.399841e-03  1.723334e-02
   Strain 378  4  4  1.390462e-01  -3.711573e-02  0.000000e+00  3.422911e-01  2.434466e-01  -1.415161e-01  
   Stress 379  1  4  5.838600e-03  1.139363e-02  0.000000e+00  6.757585e-03  1.592225e-02  1.309985e-03  1.530935e-02
   Strain 379  1  4  2.904327e-03  1.294681e-01  0.000000e+00  2.889355e-01  2.239060e-01  -9.153355e-02  
   Stress 379  2  4  4.593346e-03  1.416174e-02  0.000000e+00  8.262595e-03  1.892527e-02  -1.701797e-04  1.901093e-02
   Strain 379  2  4  -3.603305e-02  1.654992e-01  0.000000e+00  3.411013e-01  2.628273e-01  -1.333612e-01  
   Stress 379  3  4  1.184972e-02  1.493639e-02  0.000000e+00  6.741504e-03  2.030896e-02  6.477148e-03  1.796839e-02
   Strain 379  3  4  7.560264e-02  1.434581e-01  0.000000e+00  2.599128e-01  2.438426e-01  -2.478179e-02  
   Stress 379  4  4  1.314528e-02  1.496776e-02  0.000000e+00  8.221056e-03  2.232792e-02  5.785116e-03  2.007073e-02
   Strain 379  4  4  9.065205e-02  1.297723e-01  0.000000e+00  3.053248e-01  2.641225e-01  -4.369821e-02  
   Stress 380  1  4  2.538826e-03  6.581382e-03  0.000000e+00  6.797570e-03  1.165183e-02  -2.531618e-03  1.310237e-02
   Strain 380  1  4  -1.509107e-02  7.614575e-02  0.000000e+00  3.146666e-01  1.943406e-01  -1.332860e-01  
   Stress 380  2  4  5.457160e-03  5.603462e-03  0.000000e+00  4.450413e-03  9.981325e-03  1.079297e-03  9.487830e-03
   Strain 380  2  4  4.486563e-02  4.607704e-02  0.000000e+00  2.070661e-01  1.490061e-01  -5.806347e-02  
   Stress 380  3  4  1.032444e-02  1.978192e-02  0.000000e+00  6.790282e-03  2.332778e-02  6.778586e-03  2.078473e-02
   Strain 380  3  4  3.583163e-02  2.002267e-01  0.000000e+00  2.458168e-01  2.658903e-01  -2.983197e-02  
   Stress 380  4  4  1.216324e-02  1.909426e-02  0.000000e+00  3.675021e-03  2.068004e-02  1.057746e-02  1.791101e-02
   Strain 380  4  4  7.559882e-02  1.903836e-01  0.000000e+00  1.351496e-01  2.216492e-01  4.433323e-02  
   Stress 381  1  4  3.023361e-04  5.674570e-03  0.000000e+00  3.631490e-03  7.505415e-03  -1.528508e-03  8.374943e-03
   Strain 381  1  4  -3.991632e-02  8.593436e-02  0.000000e+00  1.811470e-01  1.332957e-01  -8.727769e-02  
   Stress 381  2  4  6.284889e-03  7.777311e-03  0.000000e+00  3.776665e-03  1.088078e-02  3.181421e-03  9.690018e-03
   Strain 381  2  4  4.406194e-02  7.587122e-02  0.000000e+00  1.755128e-01  1.491526e-01  -2.921940e-02  
   Stress 381  3  4  3.247960e-03  8.103050e-03  0.000000e+00  2.292471e-03  9.014428e-03  2.336583e-03  8.102873e-03
   Strain 381  3  4  -3.405225e-03  1.006678e-01  0.000000e+00  1.125775e-01  1.252878e-01  -2.802522e-02  
   Stress 381  4  4  8.471708e-03  1.041329e-02  0.000000e+00  2.326103e-03  1.196306e-02  6.921947e-03  1.040290e-02
   Strain 381  4  4  6.652328e-02  1.010450e-01  0.000000e+00  1.058098e-01  1.394336e-01  2.813465e-02  
   Stress 382  1  4  4.088014e-03  1.006997e-02  0.000000e+00  5.329178e-04  1.011708e-02  4.040909e-03  8.820547e-03
   Strain 382  1  4  -4.937792e-03  1.283214e-01  0.000000e+00  3.517891e-02  1.306040e-01  -7.220401e-03  
   Stress 382  2  4  4.210602e-03  1.012851e-02  0.000000e+00  -1.044648e-03  1.030750e-02  4.031611e-03  8.996810e-03
   Strain 382  2  4  -4.096718e-03  1.289088e-01  0.000000e+00  -3.262259e-02  1.308799e-01  -6.067861e-03  
   Stress 382  3  4  6.290237e-03  1.576759e-02  0.000000e+00  9.897335e-04  1.586984e-02  6.187981e-03  1.385427e-02
   Strain 382  3  4  -1.679165e-03  1.900608e-01  0.000000e+00  4.515907e-02  1.926839e-01  -4.302273e-03  
   Stress 382  4  4  5.241026e-03  1.666545e-02  0.000000e+00  -8.161573e-04  1.672346e-02  5.183014e-03  1.482767e-02
   Strain 382  4  4  -2.376688e-02  2.065661e-01  0.000000e+00  -2.735973e-02  2.073757e-01  -2.457650e-02  
   Stress 383  1  4  -7.131430e-05  1.538765e-02  0.000000e+00  -4.292106e-03  1.649938e-02  -1.183046e-03  1.712159e-02
   Strain 383  1  4  -1.115580e-01  2.159679e-01  0.000000e+00  -1.655980e-01  2.357097e-01  -1.312997e-01  
   Stress 383  2  4  3.889610e-03  1.555472e-02  0.000000e+00  -3.247832e-03  1.639802e-02  3.046304e-03  1.510701e-02
   Strain 383  2  4  -4.277686e-02  1.983543e-01  0.000000e+00  -1.168121e-01  2.117564e-01  -5.617891e-02  
   Stress 383  3  4  3.574826e-03  2.116809e-02  0.000000e+00  -5.768645e-03  2.289087e-02  1.852048e-03  2.202333e-02
   Strain 383  3  4  -7.889825e-02  2.517171e-01  0.000000e+00  -2.145958e-01  2.834868e-01  -1.106679e-01  
   Stress 383  4  4  6.599057e-03  2.252966e-02  0.000000e+00  -4.681376e-03  2.380348e-02  5.325241e-03  2.163804e-02
   Strain 383  4  4  -3.431116e-02  2.549308e-01  0.000000e+00  -1.679827e-01  2.775515e-01  -5.693185e-02  
   Stress 384  1  4  4.335281e-03  1.235623e-02  0.000000e+00  -4.668515e-03  1.450034e-02  2.191169e-03  1.353841e-02
   Strain 384  1  4  -2.208579e-02  1.559464e-01  0.000000e+00  -1.810073e-01  1.938743e-01  -6.001366e-02  
   Stress 384  2  4  5.421894e-03  1.359037e-02  0.000000e+00  -1.600270e-03  1.389269e-02  5.119578e-03  1.216931e-02
   Strain 384  2  4  -6.503106e-03  1.696810e-01  0.000000e+00  -4.611278e-02  1.726483e-01  -9.470413e-03  
   Stress 384  3  4  3.980737e-03  8.352240e-03  0.000000e+00  -3.707923e-03  1.047069e-02  1.862281e-03  9.674925e-03
   Strain 384  3  4  -4.795050e-04  1.035203e-01  0.000000e+00  -1.548607e-01  1.447912e-01  -4.175045e-02  
   Stress 384  4  4  6.224781e-03  9.408704e-03  0.000000e+00  -9.295651e-04  9.660226e-03  5.973259e-03  8.443741e-03
   Strain 384  4  4  3.385332e-02  1.058448e-01  0.000000e+00  -2.882032e-02  1.086221e-01  3.107605e-02  
   Stress 385  1  4  9.027189e-03  1.466050e-02  0.000000e+00  -2.794411e-03  1.581150e-02  7.876190e-03  1.369319e-02
   Strain 385  1  4  4.358169e-02  1.633065e-01  0.000000e+00  -9.393671e-02  1.795331e-01  2.735512e-02  
   Stress 385  2  4  3.706364e-03  1.205638e-02  0.000000e+00  2.034951e-05  1.205643e-02  3.706315e-03  1.069623e-02
   Strain 385  2  4  -2.596606e-02  1.606330e-01  0.000000e+00  1.805787e-02  1.610689e-01  -2.640192e-02  
   Stress 385  3  4  1.156759e-02  1.370492e-02  0.000000e+00  -9.831039e-04  1.408834e-02  1.118418e-02  1.288412e-02
   Strain 385  3  4  9.143617e-02  1.358417e-01  0.000000e+00  -3.084669e-02  1.406730e-01  8.660483e-02  
   Stress 385  4  4  5.874522e-03  1.149687e-02  0.000000e+00  1.558284e-03  1.189988e-02  5.471517e-03  1.031669e-02
   Strain 385  4  4  1.750286e-02  1.349881e-01  0.000000e+00  7.559605e-02  1.460981e-01  6.392885e-03  
   Stress 386  1  4  3.424761e-03  1.254622e-02  0.000000e+00  2.332446e-03  1.310804e-02  2.862937e-03  1.193691e-02
   Strain 386  1  4  -3.620864e-02  1.686993e-01  0.000000e+00  1.105453e-01  1.826579e-01  -5.016722e-02  
   Stress 386  2  4  5.139322e-03  1.354128e-02  0.000000e+00  2.695085e-03  1.433146e-02  4.349137e-03  1.272699e-02
   Strain 386  2  4  -1.426932e-02  1.718556e-01  0.000000e+00  1.218411e-01  1.900223e-01  -3.243608e-02  
   Stress 386  3  4  3.562860e-03  1.415248e-02  0.000000e+00  1.699763e-03  1.441862e-02  3.296716e-03  1.308552e-02
   Strain 386  3  4  -4.118790e-02  1.873980e-01  0.000000e+00  7.405812e-02  1.932468e-01  -4.703666e-02  
   Stress 386  4  4  5.959990e-03  1.411365e-02  0.000000e+00  1.956364e-03  1.455876e-02  5.514884e-03  1.273112e-02
   Strain 386  4  4  -1.270227e-03  1.735517e-01  0.000000e+00  8.050624e-02  1.823748e-01  -1.009330e-02  
   Stress 387  1  4  4.353624e-03  1.573657e-02  0.000000e+00  1.831090e-03  1.602387e-02  4.066322e-03  1.442710e-02
   Strain 387  1  4  -4.160563e-02  2.070821e-01  0.000000e+00  7.370146e-02  2.124277e-01  -4.695129e-02  
   Stress 387  2  4  6.753424e-03  1.631598e-02  0.000000e+00  3.228546e-03  1.730394e-02  5.765462e-03  1.526112e-02
   Strain 387  2  4  -5.875957e-03  1.989680e-01  0.000000e+00  1.285522e-01  2.174661e-01  -2.437412e-02  
   Stress 387  3  4  2.839054e-03  1.211270e-02  0.000000e+00  1.366784e-03  1.230995e-02  2.641808e-03  1.122468e-02
   Strain 387  3  4  -4.744688e-02  1.718886e-01  0.000000e+00  4.611814e-02  1.742866e-01  -4.984490e-02  
   Stress 387  4  4  5.725553e-03  1.116566e-02  0.000000e+00  2.542584e-03  1.216897e-02  4.722246e-03  1.062632e-02
   Strain 387  4  4  5.314777e-03  1.408840e-01  0.000000e+00  9.665342e-02  1.563474e-01  -1.014858e-02  
   Stress 388  1  4  8.657693e-03  1.971788e-02  0.000000e+00  4.411395e-03  2.126185e-02  7.113726e-03  1.874621e-02
   Strain 388  1  4  6.330851e-03  2.246207e-01  0.000000e+00  1.568052e-01  2.498618e-01  -1.891018e-02  
   Stress 388  2  4  6.563118e-03  1.926614e-02  0.000000e+00  5.667291e-03  2.142696e-02  4.402292e-03  1.960018e-02
   Strain 388  2  4  -2.836696e-02  2.273427e-01  0.000000e+00  2.057195e-01  2.635823e-01  -6.460657e-02  
   Stress 388  3  4  7.569386e-03  1.604836e-02  0.000000e+00  4.116587e-03  1.771815e-02  5.899598e-03  1.562716e-02
   Strain 388  3  4  6.857195e-03  1.902850e-01  0.000000e+00  1.467905e-01  2.160373e-01  -1.889506e-02  
   Stress 388  4  4  5.334538e-03  1.639037e-02  0.000000e+00  5.235233e-03  1.847596e-02  3.248944e-03  1.708477e-02
   Strain 388  4  4  -3.382468e-02  2.036992e-01  0.000000e+00  1.911298e-01  2.373743e-01  -6.749979e-02  
   Stress 389  1  4  2.821059e-03  2.234471e-02  0.000000e+00  5.941785e-03  2.401083e-02  1.154933e-03  2.345470e-02
   Strain 389  1  4  -1.026001e-01  2.699035e-01  0.000000e+00  2.093946e-01  2.973132e-01  -1.300098e-01  
   Stress 389  2  4  5.607861e-04  1.864872e-02  0.000000e+00  5.380189e-03  2.012805e-02  -9.185431e-04  2.060269e-02
   Strain 389  2  4  -1.285877e-01  2.534966e-01  0.000000e+00  1.958570e-01  2.771335e-01  -1.522246e-01  
   Stress 389  3  4  3.742419e-03  2.607415e-02  0.000000e+00  6.549158e-03  2.785309e-02  1.963478e-03  2.692510e-02
   Strain 389  3  4  -1.057656e-01  2.945665e-01  0.000000e+00  1.981186e-01  3.177370e-01  -1.289361e-01  
   Stress 389  4  4  1.016922e-03  2.323643e-02  0.000000e+00  5.891045e-03  2.470169e-02  -4.483410e-04  2.492888e-02
   Strain 389  4  4  -1.422229e-01  2.905659e-01  0.000000e+00  1.810851e-01  3.087445e-01  -1.604015e-01  
   Stress 390  1  4  2.331414e-03  1.757492e-02  0.000000e+00  3.578002e-03  1.837298e-02  1.533356e-03  1.765631e-02
   Strain 390  1  4  -8.820110e-02  2.363131e-01  0.000000e+00  1.130447e-01  2.458761e-01  -9.776408e-02  
   Stress 390  2  4  9.035227e-03  1.663408e-02  0.000000e+00  1.775187e-03  1.702833e-02  8.640976e-03  1.474751e-02
   Strain 390  2  4  2.891040e-02  1.944350e-01  0.000000e+00  4.366561e-02  1.972663e-01  2.607907e-02  
   Stress 390  3  4  2.510991e-03  1.945529e-02  0.000000e+00  1.593117e-03  1.960378e-02  2.362506e-03  1.853579e-02
   Strain 390  3  4  -9.335250e-02  2.581640e-01  0.000000e+00  2.481175e-02  2.586013e-01  -9.378979e-02  
   Stress 390  4  4  9.018775e-03  2.004241e-02  0.000000e+00  -2.280296e-04  2.004713e-02  9.014060e-03  1.739065e-02
   Strain 390  4  4  1.124556e-02  2.347717e-01  0.000000e+00  -4.389422e-02  2.369062e-01  9.111051e-03  
   Stress 391  1  4  6.568618e-03  1.900043e-02  0.000000e+00  3.567525e-04  1.901066e-02  6.558388e-03  1.672538e-02
   Strain 391  1  4  -1.918797e-02  2.318542e-01  0.000000e+00  -1.562775e-02  2.320971e-01  -1.943095e-02  
   Stress 391  2  4  4.735333e-03  1.492035e-02  0.000000e+00  1.195508e-03  1.505879e-02  4.596887e-03  1.336694e-02
   Strain 391  2  4  -3.173921e-02  1.970818e-01  0.000000e+00  2.268822e-02  1.976428e-01  -3.230023e-02  
   Stress 391  3  4  3.339433e-03  1.272039e-02  0.000000e+00  5.889880e-04  1.275722e-02  3.302598e-03  1.146830e-02
   Strain 391  3  4  -4.175873e-02  1.769839e-01  0.000000e+00  -1.262831e-02  1.771660e-01  -4.194084e-02  
   Stress 391  4  4  2.062414e-03  9.765941e-03  0.000000e+00  1.322882e-03  9.986781e-03  1.841574e-03  9.205204e-03
   Strain 391  4  4  -4.811281e-02  1.476786e-01  0.000000e+00  2.526774e-02  1.484905e-01  -4.892467e-02  
   Stress 392  1  4  5.324371e-03  2.239287e-02  0.000000e+00  2.182928e-03  2.266763e-02  5.049614e-03  2.061206e-02
   Strain 392  1  4  -5.976250e-02  2.722179e-01  0.000000e+00  5.284037e-02  2.743074e-01  -6.185196e-02  
   Stress 392  2  4  2.848473e-03  1.826694e-02  0.000000e+00  2.318948e-03  1.860816e-02  2.507254e-03  1.748984e-02
   Strain 392  2  4  -8.498161e-02  2.463822e-01  0.000000e+00  7.459677e-02  2.505286e-01  -8.912803e-02  
   Stress 392  3  4  5.067528e-03  2.144960e-02  0.000000e+00  3.976603e-03  2.236386e-02  4.153267e-03  2.060362e-02
   Strain 392  3  4  -6.408691e-02  2.644437e-01  0.000000e+00  1.122880e-01  2.737734e-01  -7.341664e-02  
   Stress 392  4  4  2.422435e-03  1.825379e-02  0.000000e+00  3.967002e-03  1.919221e-02  1.484014e-03  1.849491e-02
   Strain 392  4  4  -9.525869e-02  2.469912e-01  0.000000e+00  1.314570e-01  2.591801e-01  -1.074476e-01  
   Stress 393  1  4  5.041755e-03  1.974188e-02  0.000000e+00  2.759266e-03  2.024274e-02  4.540896e-03  1.839750e-02
   Strain 393  1  4  -5.294603e-02  2.477097e-01  0.000000e+00  9.381573e-02  2.548582e-01  -6.009456e-02  
   Stress 393  2  4  -6.023022e-04  1.657390e-02  0.000000e+00  2.500073e-03  1.693040e-02  -9.587998e-04  1.742959e-02
   Strain 393  2  4  -1.378002e-01  2.467492e-01  0.000000e+00  8.808683e-02  2.517291e-01  -1.427801e-01  
   Stress 393  3  4  7.586741e-03  3.068958e-02  0.000000e+00  5.956285e-03  3.213480e-02  6.141522e-03  2.954669e-02
   Strain 393  3  4  -6.510273e-02  3.138642e-01  0.000000e+00  1.563835e-01  3.293635e-01  -8.060203e-02  
   Stress 393  4  4  -3.299699e-04  2.428465e-02  0.000000e+00  5.038139e-03  2.527594e-02  -1.321258e-03  2.596179e-02
   Strain 393  4  4  -1.701180e-01  3.085878e-01  0.000000e+00  1.515787e-01  3.203003e-01  -1.818305e-01  
   Stress 394  1  4  1.141484e-03  1.352874e-02  0.000000e+00  1.324301e-03  1.366874e-02  1.001488e-03  1.319653e-02
   Strain 394  1  4  -8.890375e-02  2.033138e-01  0.000000e+00  4.180240e-02  2.048012e-01  -9.039117e-02  
   Stress 394  2  4  7.265732e-03  2.017843e-02  0.000000e+00  1.913602e-03  2.045605e-02  6.988114e-03  1.800929e-02
   Strain 394  2  4  -2.150889e-02  2.468163e-01  0.000000e+00  6.043201e-02  2.501768e-01  -2.486942e-02  
   Stress 394  3  4  7.718517e-03  2.421366e-02  0.000000e+00  3.161401e-03  2.479881e-02  7.133372e-03  2.211259e-02
   Strain 394  3  4  -4.093772e-02  2.866786e-01  0.000000e+00  7.599055e-02  2.910274e-01  -4.528649e-02  
   Stress 394  4  4  1.630443e-02  3.755792e-02  0.000000e+00  4.916412e-03  3.864009e-02  1.522225e-02  3.371327e-02
   Strain 394  4  4  1.741546e-02  3.220122e-01  0.000000e+00  9.027220e-02  3.285598e-01  1.086780e-02  
   Stress 395  1  4  2.040314e-03  2.369203e-02  0.000000e+00  2.092219e-03  2.389235e-02  1.839995e-03  2.302755e-02
   Strain 395  1  4  -1.225130e-01  2.983235e-01  0.000000e+00  5.951390e-02  3.004172e-01  -1.246067e-01  
   Stress 395  2  4  2.165500e-03  2.428040e-02  0.000000e+00  -6.608684e-04  2.430014e-02  2.145769e-03  2.330147e-02
   Strain 395  2  4  -1.198988e-01  3.011952e-01  0.000000e+00  -3.584196e-02  3.019565e-01  -1.206601e-01  
   Stress 395  3  4  -5.432717e-05  2.278391e-02  0.000000e+00  3.962333e-03  2.345182e-02  -7.222409e-04  2.382116e-02
   Strain 395  3  4  -1.631054e-01  3.035578e-01  0.000000e+00  1.207346e-01  3.112404e-01  -1.707880e-01  
   Stress 395  4  4  -1.021854e-03  2.416127e-02  0.000000e+00  1.185458e-03  2.421695e-02  -1.077535e-03  2.477330e-02
   Strain 395  4  4  -1.812266e-01  3.196347e-01  0.000000e+00  2.098329e-02  3.198544e-01  -1.814463e-01  
   Stress 396  1  4  3.858870e-03  4.118084e-02  0.000000e+00  -3.858107e-03  4.157550e-02  3.464217e-03  3.995618e-02
   Strain 396  1  4  -1.422529e-01  3.649246e-01  0.000000e+00  -1.239833e-01  3.723918e-01  -1.497201e-01  
   Stress 396  2  4  -9.135571e-04  4.552387e-02  0.000000e+00  -4.440250e-03  4.594462e-02  -1.334312e-03  4.662610e-02
   Strain 396  2  4  -1.988830e-01  3.721777e-01  0.000000e+00  -1.241348e-01  3.788458e-01  -2.055512e-01  
   Stress 396  3  4  -7.743238e-04  2.462704e-02  0.000000e+00  -2.012475e-03  2.478549e-02  -9.327778e-04  2.526480e-02
   Strain 396  3  4  -1.778827e-01  3.200550e-01  0.000000e+00  -1.012764e-01  3.251525e-01  -1.829802e-01  
   Stress 396  4  4  -4.114253e-03  1.974989e-02  0.000000e+00  -2.177306e-03  1.994691e-02  -4.311278e-03  2.241569e-02
   Strain 396  4  4  -2.089214e-01  2.894948e-01  0.000000e+00  -1.051459e-01  2.949798e-01  -2.144064e-01  
   Stress 397  1  4  -3.342452e-03  4.165198e-02  0.000000e+00  -9.758490e-04  4.167314e-02  -3.363606e-03  4.345269e-02
   Strain 397  1  4  -2.214925e-01  3.684933e-01  0.000000e+00  -5.204023e-02  3.696387e-01  -2.226378e-01  
   Stress 397  2  4  -1.682027e-03  3.381554e-02  0.000000e+00  3.116641e-03  3.408710e-02  -1.953586e-03  3.510468e-02
   Strain 397  2  4  -1.968660e-01  3.481528e-01  0.000000e+00  7.199737e-02  3.505203e-01  -1.992334e-01  
   Stress 397  3  4  -2.963015e-03  2.199092e-02  0.000000e+00  1.279249e-04  2.199158e-02  -2.963671e-03  2.361331e-02
   Strain 397  3  4  -1.994235e-01  3.056066e-01  0.000000e+00  -1.824277e-02  3.057713e-01  -1.995882e-01  
   Stress 397  4  4  -1.590595e-03  2.066679e-02  0.000000e+00  3.142489e-03  2.110196e-02  -2.025770e-03  2.218432e-02
   Strain 397  4  4  -1.714474e-01  2.862790e-01  0.000000e+00  1.085046e-01  2.926214e-01  -1.777898e-01  
   Stress 398  1  4  -2.772858e-03  2.981700e-02  0.000000e+00  2.500251e-03  3.000770e-02  -2.963559e-03  3.159390e-02
   Strain 398  1  4  -2.033315e-01  3.332667e-01  0.000000e+00  6.194523e-02  3.350486e-01  -2.051134e-01  
   Stress 398  2  4  -4.117967e-03  2.578727e-02  0.000000e+00  1.478293e-03  2.586016e-02  -4.190865e-03  2.819021e-02
   Strain 398  2  4  -2.109400e-01  3.140864e-01  0.000000e+00  4.050000e-02  3.148663e-01  -2.117199e-01  
   Stress 398  3  4  -1.298979e-03  4.210797e-02  0.000000e+00  4.566262e-03  4.258312e-02  -1.774133e-03  4.349733e-02
   Strain 398  3  4  -2.056970e-01  3.709916e-01  0.000000e+00  9.032494e-02  3.745070e-01  -2.092124e-01  
   Stress 398  4  4  -2.231253e-03  3.228529e-02  0.000000e+00  2.776044e-03  3.250713e-02  -2.453095e-03  3.380051e-02
   Strain 398  4  4  -2.017483e-01  3.436467e-01  0.000000e+00  7.214630e-02  3.460223e-01  -2.041239e-01  
   Stress 399  1  4  -1.251066e-03  5.781653e-02  0.000000e+00  3.548509e-03  5.802894e-02  -1.463480e-03  5.877435e-02
   Strain 399  1  4  -2.015836e-01  3.826515e-01  0.000000e+00  5.239371e-02  3.838238e-01  -2.027559e-01  
   Stress 399  2  4  -5.786289e-03  4.933703e-02  0.000000e+00  6.739436e-03  5.014904e-02  -6.598298e-03  5.375279e-02
   Strain 399  2  4  -2.360699e-01  3.630975e-01  0.000000e+00  1.341977e-01  3.705198e-01  -2.434922e-01  
   Stress 399  3  4  -3.715156e-03  2.740804e-02  0.000000e+00  2.973304e-03  2.768954e-02  -3.996660e-03  2.988896e-02
   Strain 399  3  4  -2.179876e-01  3.294275e-01  0.000000e+00  9.054669e-02  3.331465e-01  -2.217066e-01  
   Stress 399  4  4  -8.283366e-03  3.049810e-02  0.000000e+00  5.895300e-03  3.137446e-02  -9.159726e-03  3.681900e-02
   Strain 399  4  4  -2.662987e-01  3.294600e-01  0.000000e+00  1.681858e-01  3.411024e-01  -2.779411e-01  
   Stress 400  1  4  -3.857766e-03  3.495573e-02  0.000000e+00  5.736188e-03  3.578573e-02  -4.687760e-03  3.834512e-02
   Strain 400  1  4  -2.183754e-01  3.404168e-01  0.000000e+00  1.477204e-01  3.500147e-01  -2.279732e-01  
   Stress 400  2  4  -2.856645e-03  2.717111e-02  0.000000e+00  7.660044e-03  2.901228e-02  -4.697820e-03  3.162399e-02
   Strain 400  2  4  -1.940796e-01  3.004326e-01  0.000000e+00  2.372736e-01  3.274214e-01  -2.210684e-01  
   Stress 400  3  4  -5.283131e-03  3.438554e-02  0.000000e+00  6.414526e-03  3.539699e-02  -6.294587e-03  3.892786e-02
   Strain 400  3  4  -2.376914e-01  3.415430e-01  0.000000e+00  1.750501e-01  3.544795e-01  -2.506279e-01  
   Stress 400  4  4  -5.567921e-03  3.175790e-02  0.000000e+00  9.251697e-03  3.392521e-02  -7.735232e-03  3.838194e-02
   Strain 400  4  4  -2.343606e-01  3.194088e-01  0.000000e+00  2.583243e-01  3.480532e-01  -2.630050e-01  
   Stress 401  1  4  6.446693e-04  2.471528e-02  0.000000e+00  7.982843e-03  2.712208e-02  -1.762129e-03  2.804469e-02
   Strain 401  1  4  -1.419694e-01  2.804511e-01  0.000000e+00  2.626011e-01  3.179367e-01  -1.794550e-01  
   Stress 401  2  4  1.421872e-03  2.093968e-02  0.000000e+00  7.556680e-03  2.352337e-02  -1.161818e-03  2.412527e-02
   Strain 401  2  4  -1.174130e-01  2.525609e-01  0.000000e+00  2.644522e-01  2.949589e-01  -1.598110e-01  
   Stress 401  3  4  3.526021e-03  4.172438e-02  0.000000e+00  1.357445e-02  4.605690e-02  -8.064946e-04  4.646539e-02
   Strain 401  3  4  -1.446389e-01  3.239485e-01  0.000000e+00  3.056858e-01  3.693948e-01  -1.900852e-01  
   Stress 401  4  4  2.760783e-03  3.072228e-02  0.000000e+00  1.065858e-02  3.432182e-02  -8.387603e-04  3.474880e-02
   Strain 401  4  4  -1.353178e-01  3.005487e-01  0.000000e+00  2.952917e-01  3.458534e-01  -1.806225e-01  
   Stress 402  1  4  7.555504e-03  3.886002e-02  0.000000e+00  9.993666e-03  4.177834e-02  4.637179e-03  3.966358e-02
   Strain 402  1  4  -8.236682e-02  3.181554e-01  0.000000e+00  2.339398e-01  3.498134e-01  -1.140248e-01  
   Stress 402  2  4  3.712789e-03  3.668425e-02  0.000000e+00  1.139275e-02  4.023783e-02  1.592036e-04  4.015847e-02
   Strain 402  2  4  -1.277383e-01  3.120233e-01  0.000000e+00  2.782247e-01  3.523344e-01  -1.680494e-01  
   Stress 402  3  4  7.453712e-03  4.751243e-02  0.000000e+00  1.526106e-02  5.266392e-02  2.302224e-03  5.155138e-02
   Strain 402  3  4  -1.148053e-01  3.282012e-01  0.000000e+00  2.997102e-01  3.741307e-01  -1.607347e-01  
   Stress 402  4  4  3.767611e-03  3.808643e-02  0.000000e+00  1.493687e-02  4.367686e-02  -1.822824e-03  4.461621e-02
   Strain 402  4  4  -1.374497e-01  3.029447e-01  0.000000e+00  3.428375e-01  3.618016e-01  -1.963066e-01  
   Stress 403  1  4  5.239551e-05  2.847043e-02  0.000000e+00  8.360949e-03  3.074782e-02  -2.224995e-03  3.191854e-02
   Strain 403  1  4  -1.529318e-01  2.935212e-01  0.000000e+00  2.444229e-01  3.247858e-01  -1.841964e-01  
   Stress 403  2  4  -1.899611e-03  2.826943e-02  0.000000e+00  1.054099e-02  3.158749e-02  -5.217676e-03  3.449358e-02
   Strain 403  2  4  -1.765564e-01  2.828550e-01  0.000000e+00  3.032451e-01  3.283839e-01  -2.220853e-01  
   Stress 403  3  4  4.266263e-03  7.156728e-02  0.000000e+00  2.001354e-02  7.706902e-02  -1.235477e-03  7.769413e-02
   Strain 403  3  4  -1.633275e-01  3.545710e-01  0.000000e+00  2.813199e-01  3.903080e-01  -1.990644e-01  
   Stress 403  4  4  -1.643925e-03  8.110694e-02  0.000000e+00  2.700051e-02  8.913752e-02  -9.674503e-03  9.434751e-02
   Strain 403  4  4  -2.028316e-01  3.461667e-01  0.000000e+00  3.269131e-01  3.911481e-01  -2.478130e-01  
   Stress 404  1  4  -2.074807e-03  3.457197e-02  0.000000e+00  6.507919e-03  3.569336e-02  -3.196201e-03  3.739405e-02
   Strain 404  1  4  -1.871106e-01  3.255591e-01  0.000000e+00  1.707500e-01  3.394028e-01  -2.009543e-01  
   Stress 404  2  4  9.494586e-04  2.979745e-02  0.000000e+00  6.760424e-03  3.130314e-02  -5.562346e-04  3.158494e-02
   Strain 404  2  4  -1.344926e-01  2.972988e-01  0.000000e+00  1.971503e-01  3.187383e-01  -1.559322e-01  
   Stress 404  3  4  1.571589e-03  4.306633e-02  0.000000e+00  8.462570e-03  4.472584e-02  -8.792519e-05  4.476987e-02
   Strain 404  3  4  -1.587833e-01  3.436670e-01  0.000000e+00  1.903218e-01  3.610860e-01  -1.762023e-01  
   Stress 404  4  4  2.460124e-03  4.611969e-02  0.000000e+00  9.906476e-03  4.826234e-02  3.174707e-04  4.810439e-02
   Strain 404  4  4  -1.487816e-01  3.402811e-01  0.000000e+00  2.032359e-01  3.605549e-01  -1.690555e-01  
   Stress 405  1  4  2.788498e-03  3.585196e-02  0.000000e+00  6.277329e-03  3.700363e-02  1.636819e-03  3.621298e-02
   Strain 405  1  4  -1.222056e-01  3.202288e-01  0.000000e+00  1.678782e-01  3.356185e-01  -1.375953e-01  
   Stress 405  2  4  -9.076086e-04  3.753438e-02  0.000000e+00  9.189933e-03  3.961835e-02  -2.991578e-03  4.119568e-02
   Strain 405  2  4  -1.706189e-01  3.179790e-01  0.000000e+00  2.427708e-01  3.464738e-01  -1.991136e-01  
   Stress 405  3  4  7.253105e-03  5.401713e-02  0.000000e+00  1.267260e-02  5.723048e-02  4.039757e-03  5.532134e-02
   Strain 405  3  4  -1.096559e-01  3.394626e-01  0.000000e+00  2.388564e-01  3.692455e-01  -1.394389e-01  
   Stress 405  4  4  2.506551e-03  7.102894e-02  0.000000e+00  2.065148e-02  7.677166e-02  -3.236169e-03  7.843983e-02
   Strain 405  4  4  -1.673068e-01  3.441246e-01  0.000000e+00  3.062808e-01  3.864734e-01  -2.096557e-01  
   Stress 406  1  4  5.310642e-03  4.093462e-02  0.000000e+00  8.936229e-03  4.305058e-02  3.194682e-03  4.154547e-02
   Strain 406  1  4  -1.046290e-01  3.247134e-01  0.000000e+00  2.383625e-01  3.555782e-01  -1.354938e-01  
   Stress 406  2  4  1.751236e-03  3.101503e-02  0.000000e+00  5.982878e-03  3.219096e-02  5.753111e-04  3.190719e-02
   Strain 406  2  4  -1.290943e-01  3.087016e-01  0.000000e+00  2.010414e-01  3.306786e-01  -1.510713e-01  
   Stress 406  3  4  1.574057e-02  1.046019e-01  0.000000e+00  2.366913e-02  1.105132e-01  9.829288e-03  1.059411e-01
   Strain 406  3  4  -1.068847e-01  3.659997e-01  0.000000e+00  2.605608e-01  3.995166e-01  -1.404016e-01  
   Stress 406  4  4  6.059857e-03  5.753306e-02  0.000000e+00  1.170829e-02  6.007112e-02  3.521792e-03  5.838994e-02
   Strain 406  4  4  -1.251810e-01  3.512588e-01  0.000000e+00  2.218111e-01  3.758102e-01  -1.497325e-01  
   Stress 407  1  4  6.693989e-03  4.080513e-02  0.000000e+00  5.483935e-04  4.081394e-02  6.685175e-03  3.791597e-02
   Strain 407  1  4  -8.524051e-02  3.440675e-01  0.000000e+00  2.988821e-02  3.445870e-01  -8.576009e-02  
   Stress 407  2  4  2.679721e-03  3.815895e-02  0.000000e+00  -2.662108e-03  3.835758e-02  2.481087e-03  3.717918e-02
   Strain 407  2  4  -1.330829e-01  3.432134e-01  0.000000e+00  -5.576975e-02  3.448403e-01  -1.347098e-01  
   Stress 407  3  4  1.973517e-02  1.222067e-01  0.000000e+00  7.367201e-03  1.227336e-01  1.920822e-02  1.143460e-01
   Strain 407  3  4  -9.341917e-02  3.945809e-01  0.000000e+00  8.599804e-02  3.983407e-01  -9.717897e-02  
   Stress 407  4  4  9.733868e-03  8.899432e-02  0.000000e+00  -1.312247e-03  8.901604e-02  9.712148e-03  8.457921e-02
   Strain 407  4  4  -1.253508e-01  3.907672e-01  0.000000e+00  -4.592326e-03  3.907775e-01  -1.253610e-01  
   Stress 408  1  4  -8.107991e-03  2.270894e-02  0.000000e+00  -8.816821e-04  2.273414e-02  -8.133195e-03  2.771086e-02
   Strain 408  1  4  -2.663434e-01  3.117412e-01  0.000000e+00  -9.392900e-03  3.117794e-01  -2.663816e-01  
   Stress 408  2  4  1.571133e-03  2.887828e-02  0.000000e+00  1.067487e-03  2.891995e-02  1.529466e-03  2.818636e-02
   Strain 408  2  4  -1.453332e-01  3.315639e-01  0.000000e+00  6.998159e-02  3.341176e-01  -1.478869e-01  
   Stress 408  3  4  -4.125812e-03  3.947152e-02  0.000000e+00  -1.901126e-03  3.955427e-02  -4.208556e-03  4.181768e-02
   Strain 408  3  4  -2.235552e-01  3.580886e-01  0.000000e+00  -2.582674e-02  3.583752e-01  -2.238418e-01  
   Stress 408  4  4  1.184946e-02  7.781024e-02  0.000000e+00  9.159597e-04  7.782295e-02  1.183674e-02  7.263160e-02
   Strain 408  4  4  -1.065059e-01  3.912298e-01  0.000000e+00  5.181099e-02  3.925745e-01  -1.078505e-01  
   Stress 409  1  4  4.040775e-03  3.682917e-02  0.000000e+00  7.499536e-04  3.684631e-02  4.023631e-03  3.500835e-02
   Strain 409  1  4  -1.338504e-01  3.611243e-01  0.000000e+00  6.009035e-02  3.629414e-01  -1.356675e-01  
   Stress 409  2  4  4.514589e-04  3.703984e-02  0.000000e+00  3.803039e-03  3.743095e-02  6.034741e-05  3.740081e-02
   Strain 409  2  4  -1.829563e-01  3.630392e-01  0.000000e+00  1.478263e-01  3.728681e-01  -1.927852e-01  
   Stress 409  3  4  4.448058e-03  3.506603e-02  0.000000e+00  1.786106e-03  3.516987e-02  4.344217e-03  3.321154e-02
   Strain 409  3  4  -1.196164e-01  3.497586e-01  0.000000e+00  8.965121e-02  3.540011e-01  -1.238589e-01  
   Stress 409  4  4  8.311720e-04  3.346067e-02  0.000000e+00  4.411564e-03  3.404660e-02  2.452425e-04  3.392464e-02
   Strain 409  4  4  -1.683394e-01  3.463166e-01  0.000000e+00  1.715209e-01  3.602312e-01  -1.822540e-01  
   Stress 410  1  4  -7.099858e-03  2.269392e-02  0.000000e+00  1.124362e-03  2.273629e-02  -7.142229e-03  2.702477e-02
   Strain 410  1  4  -2.742659e-01  3.307292e-01  0.000000e+00  8.291215e-02  3.335567e-01  -2.770934e-01  
   Stress 410  2  4  -2.806202e-03  2.395107e-02  0.000000e+00  1.732228e-03  2.406275e-02  -2.917878e-03  2.564648e-02
   Strain 410  2  4  -2.101272e-01  3.240846e-01  0.000000e+00  1.027140e-01  3.289770e-01  -2.150197e-01  
   Stress 410  3  4  -8.313174e-03  3.526352e-02  0.000000e+00  3.778045e-04  3.526680e-02  -8.316450e-03  4.007749e-02
   Strain 410  3  4  -2.921000e-01  3.744607e-01  0.000000e+00  5.069177e-02  3.754231e-01  -2.930624e-01  
   Stress 410  4  4  -3.841430e-03  3.215601e-02  0.000000e+00  1.087205e-03  3.218881e-02  -3.874236e-03  3.429047e-02
   Strain 410  4  4  -2.369066e-01  3.610192e-01  0.000000e+00  7.012488e-02  3.630682e-01  -2.389556e-01  
   Stress 411  1  4  2.629559e-03  3.017616e-02  0.000000e+00  2.316568e-04  3.017811e-02  2.627610e-03  2.895386e-02
   Strain 411  1  4  -1.475159e-01  3.500396e-01  0.000000e+00  3.054419e-02  3.505079e-01  -1.479843e-01  
   Stress 411  2  4  5.820449e-03  5.573633e-02  0.000000e+00  3.885558e-03  5.603698e-02  5.519800e-03  5.349110e-02
   Strain 411  2  4  -1.510140e-01  3.952847e-01  0.000000e+00  1.099947e-01  4.007664e-01  -1.564957e-01  
   Stress 411  3  4  -2.677799e-03  1.765014e-02  0.000000e+00  1.604025e-03  1.777593e-02  -2.803590e-03  1.933081e-02
   Strain 411  3  4  -1.906059e-01  2.813037e-01  0.000000e+00  9.863619e-02  2.864027e-01  -1.957049e-01  
   Stress 411  4  4  -4.463464e-04  2.424651e-02  0.000000e+00  3.944042e-03  2.486117e-02  -1.061004e-03  2.540829e-02
   Strain 411  4  4  -1.745057e-01  3.155600e-01  0.000000e+00  1.799967e-01  3.315651e-01  -1.905108e-01  
   Stress 412  1  4  -7.592249e-04  2.200267e-02  0.000000e+00  1.293116e-03  2.207590e-02  -8.324520e-04  2.250367e-02
   Strain 412  1  4  -1.737869e-01  3.082327e-01  0.000000e+00  7.051155e-02  3.107978e-01  -1.763519e-01  
   Stress 412  2  4  -3.409070e-05  1.879950e-02  0.000000e+00  1.273055e-03  1.888517e-02  -1.197531e-04  1.894533e-02
   Strain 412  2  4  -1.452527e-01  2.748875e-01  0.000000e+00  7.007518e-02  2.777894e-01  -1.481547e-01  
   Stress 412  3  4  3.489748e-03  4.569595e-02  0.000000e+00  1.471547e-03  4.574719e-02  3.438504e-03  4.412853e-02
   Strain 412  3  4  -1.595740e-01  3.840149e-01  0.000000e+00  6.420192e-02  3.859040e-01  -1.614632e-01  
   Stress 412  4  4  4.718229e-03  3.289619e-02  0.000000e+00  1.485731e-03  3.297431e-02  4.640108e-03  3.091653e-02
   Strain 412  4  4  -1.131159e-01  3.448880e-01  0.000000e+00  6.550451e-02  3.472183e-01  -1.154462e-01  
   Stress 413  1  4  6.304062e-03  3.765964e-02  0.000000e+00  2.069766e-03  3.779567e-02  6.168027e-03  3.512026e-02
   Strain 413  1  4  -1.173827e-01  3.694752e-01  0.000000e+00  7.884829e-02  3.726470e-01  -1.205545e-01  
   Stress 413  2  4  -1.244271e-03  2.445964e-02  0.000000e+00  4.775146e-03  2.531807e-02  -2.102705e-03  2.643223e-02
   Strain 413  2  4  -1.929140e-01  3.209221e-01  0.000000e+00  1.976723e-01  3.392775e-01  -2.112694e-01  
   Stress 413  3  4  5.973443e-03  3.396652e-02  0.000000e+00  3.686516e-03  3.444387e-02  5.496092e-03  3.205122e-02
   Strain 413  3  4  -1.110427e-01  3.541209e-01  0.000000e+00  1.201939e-01  3.617597e-01  -1.186815e-01  
   Stress 413  4  4  -1.086177e-04  2.662280e-02  0.000000e+00  6.693489e-03  2.820516e-02  -1.690985e-03  2.908754e-02
   Strain 413  4  4  -1.793752e-01  3.208899e-01  0.000000e+00  2.456011e-01  3.494081e-01  -2.078934e-01  
   Stress 414  1  4  6.948596e-03  1.096266e-01  0.000000e+00  4.366730e-03  1.098120e-01  6.763221e-03  1.065914e-01
   Strain 414  1  4  -1.843979e-01  4.270466e-01  0.000000e+00  7.127318e-02  4.291166e-01  -1.864679e-01  
   Stress 414  2  4  -5.757396e-03  1.608837e-01  0.000000e+00  1.768723e-02  1.627403e-01  -7.614028e-03  1.666778e-01
   Strain 414  2  4  -2.474795e-01  4.310579e-01  0.000000e+00  1.699391e-01  4.415364e-01  -2.579580e-01  
   Stress 414  3  4  -2.789578e-03  3.081197e-02  0.000000e+00  3.462979e-03  3.116515e-02  -3.142760e-03  3.284948e-02
   Strain 414  3  4  -2.201147e-01  3.503040e-01  0.000000e+00  1.256739e-01  3.571441e-01  -2.269548e-01  
   Stress 414  4  4  -7.169622e-03  3.386053e-02  0.000000e+00  7.079956e-03  3.504786e-02  -8.356945e-03  3.988839e-02
   Strain 414  4  4  -2.662895e-01  3.471352e-01  0.000000e+00  2.250150e-01  3.671190e-01  -2.862734e-01  
   Stress 415  1  4  -3.620137e-03  4.744469e-02  0.000000e+00  9.119223e-03  4.902435e-02  -5.199794e-03  5.182028e-02
   Strain 415  1  4  -2.307272e-01  3.682163e-01  0.000000e+00  2.274032e-01  3.890747e-01  -2.515856e-01  
   Stress 415  2  4  1.545824e-03  8.502170e-02  0.000000e+00  7.865601e-03  8.575638e-02  8.111451e-04  8.535370e-02
   Strain 415  2  4  -1.975047e-01  4.044064e-01  0.000000e+00  1.130386e-01  4.096675e-01  -2.027659e-01  
   Stress 415  3  4  -3.254338e-02  1.486436e-01  0.000000e+00  2.404425e-02  1.517801e-01  -3.567985e-02  1.724115e-01
   Strain 415  3  4  -3.308314e-01  4.141976e-01  0.000000e+00  2.231462e-01  4.305476e-01  -3.471814e-01  
   Stress 415  4  4  -1.392250e-02  1.891337e-01  0.000000e+00  1.606642e-02  1.903971e-01  -1.518586e-02  1.984263e-01
   Strain 415  4  4  -2.686379e-01  4.333188e-01  0.000000e+00  1.038286e-01  4.371374e-01  -2.724565e-01  
   Stress 416  1  4  2.910872e-04  3.900513e-02  0.000000e+00  3.269787e-03  3.927936e-02  1.686345e-05  3.927093e-02
   Strain 416  1  4  -1.886783e-01  3.692481e-01  0.000000e+00  8.884400e-02  3.727628e-01  -1.921930e-01  
   Stress 416  2  4  3.637058e-03  2.643783e-02  0.000000e+00  2.505758e-03  2.670996e-02  3.364928e-03  2.519658e-02
   Strain 416  2  4  -1.051466e-01  3.084469e-01  0.000000e+00  9.472354e-02  3.138011e-01  -1.105008e-01  
   Stress 416  3  4  7.810374e-03  9.928397e-02  0.000000e+00  3.311844e-04  9.928517e-02  7.809175e-03  9.562004e-02
   Strain 416  3  4  -1.739505e-01  4.237658e-01  0.000000e+00  4.773905e-03  4.237753e-01  -1.739601e-01  
   Stress 416  4  4  8.061777e-03  4.111920e-02  0.000000e+00  1.632822e-04  4.112000e-02  8.060970e-03  3.774078e-02
   Strain 416  4  4  -8.861828e-02  3.601849e-01  0.000000e+00  8.208308e-03  3.602224e-01  -8.865581e-02  
   Stress 417  1  4  7.584886e-03  2.574405e-02  0.000000e+00  4.222082e-03  2.667769e-02  6.651237e-03  2.405200e-02
   Strain 417  1  4  -3.609333e-02  2.807382e-01  0.000000e+00  1.513831e-01  2.978923e-01  -5.324739e-02  
   Stress 417  2  4  1.640761e-02  3.304642e-02  0.000000e+00  6.677043e-03  3.539451e-02  1.405952e-02  3.086765e-02
   Strain 417  2  4  6.122297e-02  2.685789e-01  0.000000e+00  1.902699e-01  3.056126e-01  2.418923e-02  
   Stress 417  3  4  7.687958e-03  2.455231e-02  0.000000e+00  1.905626e-03  2.476496e-02  7.475309e-03  2.200131e-02
   Strain 417  3  4  -3.859454e-02  2.872085e-01  0.000000e+00  7.267343e-02  2.912119e-01  -4.259797e-02  
   Stress 417  4  4  1.494205e-02  3.086063e-02  0.000000e+00  3.552809e-03  3.161757e-02  1.418511e-02  2.742972e-02
   Strain 417  4  4  4.924969e-02  2.800710e-01  0.000000e+00  1.132025e-01  2.932034e-01  3.611726e-02  
   Stress 418  1  4  1.195500e-02  2.093449e-02  0.000000e+00  8.050855e-04  2.100610e-02  1.188339e-02  1.824411e-02
   Strain 418  1  4  5.645314e-02  2.226703e-01  0.000000e+00  4.054688e-02  2.251073e-01  5.401613e-02  
   Stress 418  2  4  7.315627e-03  2.155063e-02  0.000000e+00  3.632536e-04  2.155990e-02  7.306363e-03  1.899178e-02
   Strain 418  2  4  -1.657770e-02  2.494812e-01  0.000000e+00  1.893482e-02  2.498177e-01  -1.691416e-02  
   Stress 418  3  4  1.493162e-02  3.376257e-02  0.000000e+00  2.217745e-03  3.402023e-02  1.467396e-02  2.955486e-02
   Strain 418  3  4  3.098473e-02  3.032384e-01  0.000000e+00  7.154175e-02  3.078598e-01  2.636331e-02  
   Stress 418  4  4  1.018622e-02  2.790230e-02  0.000000e+00  1.431980e-03  2.801730e-02  1.007122e-02  2.458109e-02
   Strain 418  4  4  -4.552292e-03  2.900955e-01  0.000000e+00  4.985991e-02  2.921899e-01  -6.646712e-03  
   Stress 419  1  4  1.009737e-02  4.270346e-02  0.000000e+00  1.656531e-04  4.270430e-02  1.009653e-02  3.865788e-02
   Strain 419  1  4  -5.537549e-02  3.462099e-01  0.000000e+00  1.511646e-02  3.463521e-01  -5.551769e-02  
   Stress 419  2  4  6.246754e-03  3.558763e-02  0.000000e+00  1.925101e-03  3.571340e-02  6.120984e-03  3.308039e-02
   Strain 419  2  4  -8.574586e-02  3.347919e-01  0.000000e+00  6.318604e-02  3.371521e-01  -8.810605e-02  
   Stress 419  3  4  1.267788e-02  4.134394e-02  0.000000e+00  2.063128e-03  4.149166e-02  1.253016e-02  3.686009e-02
   Strain 419  3  4  -2.150101e-02  3.353357e-01  0.000000e+00  6.059592e-02  3.378899e-01  -2.405524e-02  
   Stress 419  4  4  7.594333e-03  3.634306e-02  0.000000e+00  3.658985e-03  3.680145e-02  7.135946e-03  3.380318e-02
   Strain 419  4  4  -7.113022e-02  3.320227e-01  0.000000e+00  1.078219e-01  3.391074e-01  -7.821488e-02  
   Stress 420  1  4  2.647459e-02  9.482254e-02  0.000000e+00  3.314729e-03  9.498292e-02  2.631421e-02  8.493993e-02
   Strain 420  1  4  -2.733394e-02  3.778523e-01  0.000000e+00  5.415772e-02  3.796540e-01  -2.913563e-02  
   Stress 420  2  4  3.445091e-02  9.826808e-02  0.000000e+00  6.263027e-03  9.887692e-02  3.384206e-02  8.703868e-02
   Strain 420  2  4  1.464891e-02  3.642579e-01  0.000000e+00  8.136649e-02  3.689297e-01  9.977116e-03  
   Stress 420  3  4  1.389499e-02  4.891070e-02  0.000000e+00  9.979357e-04  4.893911e-02  1.386657e-02  4.368868e-02
   Strain 420  3  4  -3.012043e-02  3.496693e-01  0.000000e+00  3.383126e-02  3.504212e-01  -3.087236e-02  
   Stress 420  4  4  1.656510e-02  4.637344e-02  0.000000e+00  2.482992e-03  4.657885e-02  1.635968e-02  4.092937e-02
   Strain 420  4  4  8.615558e-03  3.324581e-01  0.000000e+00  6.220187e-02  3.354179e-01  5.655763e-03  
   Stress 421  1  4  -4.653299e-03  1.220498e-02  0.000000e+00  6.593718e-03  1.447759e-02  -6.925913e-03  1.891664e-02
   Strain 421  1  4  -1.531477e-01  1.894807e-01  0.000000e+00  4.288410e-01  2.926200e-01  -2.562870e-01  
   Stress 421  2  4  -6.297644e-03  -8.967692e-04  0.000000e+00  5.391796e-03  2.433036e-03  -9.627449e-03  1.104678e-02
   Strain 421  2  4  -9.629381e-02  3.803756e-02  0.000000e+00  3.890281e-01  1.766556e-01  -2.349119e-01  
   Stress 421  3  4  -6.431798e-03  -3.932495e-03  0.000000e+00  8.342442e-03  3.253372e-03  -1.361766e-02  1.550253e-02
   Strain 421  3  4  -5.287145e-02  -3.453051e-02  0.000000e+00  5.298030e-01  2.213592e-01  -3.087612e-01  
   Stress 421  4  4  -2.504777e-02  -2.050214e-02  0.000000e+00  7.961543e-03  -1.449535e-02  -3.105456e-02  2.691383e-02
   Strain 421  4  4  -1.877639e-01  -7.126687e-02  0.000000e+00  5.076787e-01  1.309214e-01  -3.899521e-01  
   Stress 422  1  4  -1.794999e-02  3.754909e-03  0.000000e+00  8.976081e-04  3.791966e-03  -1.798705e-02  2.015240e-02
   Strain 422  1  4  -3.296308e-01  2.045309e-01  0.000000e+00  7.622719e-02  2.072367e-01  -3.323366e-01  
   Stress 422  2  4  -1.660489e-02  -3.392283e-03  0.000000e+00  4.360837e-03  -2.082771e-03  -1.791440e-02  1.696915e-02
   Strain 422  2  4  -2.451479e-01  8.913478e-02  0.000000e+00  3.013683e-01  1.470311e-01  -3.030442e-01  
   Stress 422  3  4  -2.245259e-02  -5.803833e-03  0.000000e+00  1.302230e-03  -5.702591e-03  -2.255383e-02  2.031205e-02
   Strain 422  3  4  -3.186343e-01  1.196519e-01  0.000000e+00  9.946384e-02  1.252241e-01  -3.242065e-01  
   Stress 422  4  4  -2.931848e-02  -9.250334e-03  0.000000e+00  5.745881e-03  -7.721632e-03  -3.084718e-02  2.780255e-02
   Strain 422  4  4  -3.422555e-01  1.110894e-01  0.000000e+00  2.943509e-01  1.546780e-01  -3.858441e-01  
   Stress 423  1  4  -6.447739e-03  9.066373e-04  0.000000e+00  3.692768e-04  9.251329e-04  -6.466234e-03  6.974968e-03
   Strain 423  1  4  -1.136186e-01  6.980659e-02  0.000000e+00  2.521450e-02  7.066906e-02  -1.144811e-01  
   Stress 423  2  4  -1.878181e-02  -5.560272e-03  0.000000e+00  -5.415165e-04  -5.538131e-03  -1.880395e-02  1.673681e-02
   Strain 423  2  4  -2.677468e-01  8.644385e-02  0.000000e+00  -2.614022e-02  8.692550e-02  -2.682284e-01  
   Stress 423  3  4  -1.125267e-03  7.368986e-03  0.000000e+00  3.412975e-03  8.570389e-03  -2.326671e-03  9.940092e-03
   Strain 423  3  4  -7.434414e-02  1.217018e-01  0.000000e+00  1.912202e-01  1.606087e-01  -1.132511e-01  
   Stress 423  4  4  -1.353818e-02  -8.765870e-04  0.000000e+00  2.097285e-03  -5.382316e-04  -1.387654e-02  1.361540e-02
   Strain 423  4  4  -2.215558e-01  1.025456e-01  0.000000e+00  1.335748e-01  1.157689e-01  -2.347791e-01  
   Stress 424  1  4  -1.250398e-02  -5.444968e-03  0.000000e+00  -9.011756e-05  -5.443817e-03  -1.250513e-02  1.085991e-02
   Strain 424  1  4  -1.672708e-01  3.258917e-02  0.000000e+00  7.748099e-04  3.258992e-02  -1.672716e-01  
   Stress 424  2  4  -6.252826e-03  -5.629119e-03  0.000000e+00  -2.275265e-03  -3.644435e-03  -8.237509e-03  7.149643e-03
   Strain 424  2  4  -4.257239e-02  -4.703578e-02  0.000000e+00  -1.041116e-01  7.299509e-03  -9.690768e-02  
   Stress 424  3  4  -1.507416e-02  -8.333809e-03  0.000000e+00  -1.820136e-03  -7.873713e-03  -1.553426e-02  1.345348e-02
   Strain 424  3  4  -1.878606e-01  1.705889e-02  0.000000e+00  -8.677962e-02  2.586763e-02  -1.966694e-01  
   Stress 424  4  4  -6.564988e-03  -4.886043e-03  0.000000e+00  -3.870748e-03  -1.764783e-03  -9.686248e-03  8.935533e-03
   Strain 424  4  4  -6.540171e-02  -2.426994e-02  0.000000e+00  -1.927719e-01  5.371977e-02  -1.433914e-01  
   Stress 425  1  4  2.640999e-03  8.456860e-03  0.000000e+00  1.270320e-04  8.459633e-03  2.638225e-03  7.497147e-03
   Strain 425  1  4  -1.259049e-02  1.106237e-01  0.000000e+00  1.254973e-02  1.109424e-01  -1.290922e-02  
   Stress 425  2  4  4.225791e-03  1.148786e-02  0.000000e+00  9.689462e-03  1.820429e-02  -2.490643e-03  1.956885e-02
   Strain 425  2  4  -1.648152e-02  1.145687e-01  0.000000e+00  4.170761e-01  2.676337e-01  -1.695466e-01  
   Stress 425  3  4  -6.849539e-03  -1.261797e-02  0.000000e+00  5.218997e-04  -6.802701e-03  -1.266481e-02  1.097813e-02
   Strain 425  3  4  2.124203e-02  -1.657020e-01  0.000000e+00  3.992050e-02  2.334946e-02  -1.678094e-01  
   Stress 425  4  4  -9.610461e-03  -8.738458e-03  0.000000e+00  7.974289e-03  -1.188260e-03  -1.716066e-02  1.659846e-02
   Strain 425  4  4  -7.088836e-02  -7.801523e-02  0.000000e+00  4.414513e-01  1.463026e-01  -2.952062e-01  
   Stress 426  1  4  -8.365388e-03  -3.707522e-03  0.000000e+00  3.980001e-03  -1.425128e-03  -1.064778e-02  1.001158e-02
   Strain 426  1  4  -1.108694e-01  1.423936e-02  0.000000e+00  2.295904e-01  8.241750e-02  -1.790475e-01  
   Stress 426  2  4  -5.590013e-03  -1.345290e-04  0.000000e+00  4.150958e-03  2.104723e-03  -7.829265e-03  9.066734e-03
   Strain 426  2  4  -8.620774e-02  3.586319e-02  0.000000e+00  2.392340e-01  1.091168e-01  -1.594614e-01  
   Stress 426  3  4  -1.158819e-02  -1.795186e-03  0.000000e+00  2.369410e-03  -1.252034e-03  -1.213135e-02  1.155631e-02
   Strain 426  3  4  -1.718030e-01  6.340393e-02  0.000000e+00  1.655445e-01  8.961220e-02  -1.980113e-01  
   Stress 426  4  4  -4.673959e-03  -1.714830e-03  0.000000e+00  2.273420e-03  -4.819136e-04  -5.906875e-03  5.681268e-03
   Strain 426  4  4  -3.819634e-02  -1.046211e-02  0.000000e+00  1.664630e-01  6.004956e-02  -1.087080e-01  
   Stress 427  1  4  -6.121826e-03  -2.868707e-03  0.000000e+00  6.525985e-03  2.230369e-03  -1.122090e-02  1.248639e-02
   Strain 427  1  4  -7.487272e-02  -6.788420e-03  0.000000e+00  3.607562e-01  1.427318e-01  -2.243929e-01  
   Stress 427  2  4  -1.818596e-03  -1.887474e-03  0.000000e+00  8.668168e-03  6.815201e-03  -1.052127e-02  1.512775e-02
   Strain 427  2  4  -1.279851e-02  -3.830156e-02  0.000000e+00  4.417718e-01  1.957036e-01  -2.468037e-01  
   Stress 427  3  4  -9.944052e-03  -5.611752e-03  0.000000e+00  4.636690e-03  -2.660178e-03  -1.289563e-02  1.179275e-02
   Strain 427  3  4  -1.110492e-01  -1.180991e-02  0.000000e+00  3.045640e-01  9.873261e-02  -2.215917e-01  
   Stress 427  4  4  -4.370245e-03  -2.814643e-03  0.000000e+00  6.546605e-03  3.000204e-03  -1.018509e-02  1.197058e-02
   Strain 427  4  4  -3.904353e-02  -2.850751e-02  0.000000e+00  3.773275e-01  1.549617e-01  -2.225128e-01  
   Stress 428  1  4  -7.277738e-04  2.016289e-03  0.000000e+00  3.635851e-03  4.530372e-03  -3.241857e-03  6.761710e-03
   Strain 428  1  4  -2.596992e-02  3.658134e-02  0.000000e+00  1.671507e-01  9.454137e-02  -8.392996e-02  
   Stress 428  2  4  -6.755751e-03  -4.006289e-03  0.000000e+00  3.546667e-03  -1.577241e-03  -9.184798e-03  8.506561e-03
   Strain 428  2  4  -7.568642e-02  -8.949379e-03  0.000000e+00  1.791885e-01  5.328852e-02  -1.379243e-01  
   Stress 428  3  4  -3.586650e-03  1.789482e-03  0.000000e+00  3.128750e-03  3.226313e-03  -5.023481e-03  7.200819e-03
   Strain 428  3  4  -6.665881e-02  5.083416e-02  0.000000e+00  1.732351e-01  9.674782e-02  -1.125725e-01  
   Stress 428  4  4  -1.034457e-02  -5.334891e-03  0.000000e+00  2.909544e-03  -4.000504e-03  -1.167896e-02  1.028010e-02
   Strain 428  4  4  -1.167403e-01  -3.300188e-03  0.000000e+00  1.790762e-01  4.597142e-02  -1.660119e-01  
   Stress 429  1  4  -1.430063e-03  3.941095e-03  0.000000e+00  3.849378e-03  5.949134e-03  -3.438101e-03  8.225963e-03
   Strain 429  1  4  -5.211100e-02  6.981464e-02  0.000000e+00  1.839195e-01  1.191834e-01  -1.014798e-01  
   Stress 429  2  4  2.963803e-03  8.526197e-03  0.000000e+00  7.451770e-03  1.369886e-02  -2.208863e-03  1.492638e-02
   Strain 429  2  4  -2.065746e-02  9.889645e-02  0.000000e+00  3.275453e-01  2.134604e-01  -1.352215e-01  
   Stress 429  3  4  -5.003617e-03  -9.629999e-04  0.000000e+00  3.299028e-03  8.851837e-04  -6.851801e-03  7.334564e-03
   Strain 429  3  4  -6.905740e-02  2.050066e-02  0.000000e+00  1.865788e-01  7.920145e-02  -1.277582e-01  
   Stress 429  4  4  1.368158e-03  1.653970e-03  0.000000e+00  6.599208e-03  8.111820e-03  -5.089690e-03  1.153227e-02
   Strain 429  4  4  9.570991e-03  3.775993e-03  0.000000e+00  3.285301e-01  1.709641e-01  -1.576171e-01  
   Stress 430  1  4  -3.068061e-04  3.134161e-03  0.000000e+00  3.461935e-03  5.279562e-03  -2.452206e-03  6.843512e-03
   Strain 430  1  4  -3.077973e-02  5.360762e-02  0.000000e+00  1.817096e-01  1.115883e-01  -8.876039e-02  
   Stress 430  2  4  -1.075971e-02  -4.034824e-03  0.000000e+00  3.873596e-03  -2.267864e-03  -1.252667e-02  1.156079e-02
   Strain 430  2  4  -1.466716e-01  2.848389e-02  0.000000e+00  2.350223e-01  8.746240e-02  -2.056501e-01  
   Stress 430  3  4  3.999306e-03  7.435418e-03  0.000000e+00  4.460587e-03  1.049738e-02  9.373457e-04  1.006151e-02
   Strain 430  3  4  1.026527e-02  8.410672e-02  0.000000e+00  2.122405e-01  1.595455e-01  -6.517348e-02  
   Stress 430  4  4  -3.607864e-03  -1.747715e-03  0.000000e+00  4.685552e-03  2.099180e-03  -7.454759e-03  8.696486e-03
   Strain 430  4  4  -4.031107e-02  -6.680542e-03  0.000000e+00  2.601388e-01  1.076560e-01  -1.546476e-01  
   Stress 431  1  4  -8.521109e-03  -8.948601e-03  0.000000e+00  5.268800e-03  -3.461721e-03  -1.400799e-02  1.263786e-02
   Strain 431  1  4  -6.369264e-02  -7.264337e-02  0.000000e+00  3.114832e-01  8.763790e-02  -2.239739e-01  
   Stress 431  2  4  9.068772e-03  2.545063e-03  0.000000e+00  8.405985e-03  1.482358e-02  -3.209749e-03  1.666197e-02
   Strain 431  2  4  1.072604e-01  -3.511848e-02  0.000000e+00  3.859742e-01  2.417697e-01  -1.696277e-01  
   Stress 431  3  4  -7.339316e-04  4.201896e-03  0.000000e+00  -8.080023e-04  4.330801e-03  -8.628363e-04  4.820487e-03
   Strain 431  3  4  -5.112062e-02  8.286557e-02  0.000000e+00  -3.142460e-02  8.468346e-02  -5.293850e-02  
   Stress 431  4  4  2.640810e-02  6.004519e-03  0.000000e+00  8.785918e-04  2.644587e-02  5.966756e-03  2.402478e-02
   Strain 431  4  4  2.877746e-01  -4.961684e-02  0.000000e+00  3.853274e-02  2.888712e-01  -5.071346e-02  
   Stress 432  1  4  -2.082019e-03  3.629619e-03  0.000000e+00  4.786372e-03  6.347404e-03  -4.799804e-03  9.684728e-03
   Strain 432  1  4  -7.058213e-02  7.614474e-02  0.000000e+00  2.430358e-01  1.447277e-01  -1.391651e-01  
   Stress 432  2  4  -4.373760e-03  8.385750e-03  0.000000e+00  5.719096e-03  1.057392e-02  -6.561930e-03  1.497505e-02
   Strain 432  2  4  -1.482593e-01  1.584863e-01  0.000000e+00  2.708090e-01  2.097048e-01  -1.994778e-01  
   Stress 432  3  4  -1.023467e-02  -6.355455e-03  0.000000e+00  5.275411e-03  -2.674382e-03  -1.391574e-02  1.279000e-02
   Strain 432  3  4  -1.213183e-01  -1.057001e-02  0.000000e+00  2.933557e-01  9.083815e-02  -2.227265e-01  
   Stress 432  4  4  -1.101588e-02  -4.953224e-03  0.000000e+00  5.961212e-03  -1.296877e-03  -1.467223e-02  1.406869e-02
   Strain 432  4  4  -1.515391e-01  2.091039e-02  0.000000e+00  3.182378e-01  1.156650e-01  -2.462937e-01  
   Stress 433  1  4  -9.661348e-03  2.630944e-03  0.000000e+00  3.262444e-03  3.443149e-03  -1.047355e-02  1.255439e-02
   Strain 433  1  4  -1.916019e-01  1.230840e-01  0.000000e+00  1.877636e-01  1.489639e-01  -2.174817e-01  
   Stress 433  2  4  -6.504436e-03  4.259802e-03  0.000000e+00  1.350461e-03  4.426642e-03  -6.671276e-03  9.676386e-03
   Strain 433  2  4  -1.475037e-01  1.217823e-01  0.000000e+00  8.103596e-02  1.277467e-01  -1.534681e-01  
   Stress 433  3  4  -2.381859e-03  1.524455e-02  0.000000e+00  2.811465e-03  1.568213e-02  -2.819433e-03  1.726537e-02
   Strain 433  3  4  -1.486622e-01  2.292845e-01  0.000000e+00  1.282854e-01  2.398737e-01  -1.592514e-01  
   Stress 433  4  4  1.104074e-04  1.799564e-02  0.000000e+00  5.447267e-04  1.801221e-02  9.383212e-05  1.796548e-02
   Strain 433  4  4  -1.198000e-01  2.488673e-01  0.000000e+00  1.803664e-02  2.490878e-01  -1.200205e-01  
   Stress 434  1  4  -2.757437e-03  7.121935e-03  0.000000e+00  1.173839e-03  7.259492e-03  -2.894994e-03  9.060762e-03
   Strain 434  1  4  -1.071558e-01  1.378149e-01  0.000000e+00  4.476584e-02  1.398432e-01  -1.091841e-01  
   Stress 434  2  4  -1.825528e-03  9.299511e-03  0.000000e+00  3.550203e-03  1.033590e-02  -2.861915e-03  1.202505e-02
   Strain 434  2  4  -1.118171e-01  1.617937e-01  0.000000e+00  1.473917e-01  1.803807e-01  -1.304041e-01  
   Stress 434  3  4  -3.931220e-03  4.041247e-03  0.000000e+00  1.306397e-03  4.249859e-03  -4.139832e-03  7.265894e-03
   Strain 434  3  4  -1.047171e-01  1.026563e-01  0.000000e+00  4.494596e-02  1.050637e-01  -1.071245e-01  
   Stress 434  4  4  -1.969929e-03  6.011698e-03  0.000000e+00  3.453708e-03  7.298639e-03  -3.256870e-03  9.362054e-03
   Strain 434  4  4  -9.006826e-02  1.170002e-01  0.000000e+00  1.406512e-01  1.386259e-01  -1.116940e-01  
   Stress 435  1  4  -4.412200e-04  1.460091e-02  0.000000e+00  5.942695e-03  1.666536e-02  -2.505667e-03  1.804911e-02
   Strain 435  1  4  -1.256778e-01  2.151299e-01  0.000000e+00  2.379626e-01  2.525578e-01  -1.631057e-01  
   Stress 435  2  4  5.443586e-03  1.754329e-02  0.000000e+00  6.803615e-03  2.059782e-02  2.389049e-03  1.951330e-02
   Strain 435  2  4  -4.376487e-02  2.143578e-01  0.000000e+00  2.532087e-01  2.660878e-01  -9.549482e-02  
   Stress 435  3  4  -2.579370e-03  1.318767e-02  0.000000e+00  3.914824e-03  1.410618e-02  -3.497880e-03  1.614191e-02
   Strain 435  3  4  -1.512820e-01  2.152967e-01  0.000000e+00  1.453142e-01  2.291723e-01  -1.651577e-01  
   Stress 435  4  4  3.652157e-03  1.529708e-02  0.000000e+00  4.398473e-03  1.677172e-02  2.177522e-03  1.579593e-02
   Strain 435  4  4  -5.435111e-02  2.023971e-01  0.000000e+00  1.570488e-01  2.245088e-01  -7.646287e-02  
   Stress 436  1  4  -3.152096e-03  4.799624e-03  0.000000e+00  6.186837e-03  8.177975e-03  -6.530446e-03  1.276448e-02
   Strain 436  1  4  -1.050888e-01  1.026961e-01  0.000000e+00  2.963811e-01  1.797845e-01  -1.821773e-01  
   Stress 436  2  4  4.009068e-03  7.273118e-03  0.000000e+00  7.672804e-03  1.348555e-02  -2.203359e-03  1.471150e-02
   Strain 436  2  4  -2.346511e-03  7.883397e-02  0.000000e+00  3.349045e-01  2.105453e-01  -1.340578e-01  
   Stress 436  3  4  -6.761182e-03  -2.851952e-04  0.000000e+00  3.594710e-03  1.314842e-03  -8.361218e-03  9.090241e-03
   Strain 436  3  4  -1.150964e-01  5.429671e-02  0.000000e+00  1.872029e-01  9.583303e-02  -1.566328e-01  
   Stress 436  4  4  2.272245e-03  2.539601e-03  0.000000e+00  4.678385e-03  7.086218e-03  -2.274371e-03  8.456000e-03
   Strain 436  4  4  2.029452e-02  1.614948e-02  0.000000e+00  2.186575e-01  1.275704e-01  -9.112639e-02  
   Stress 437  1  4  1.342575e-03  4.252458e-03  0.000000e+00  5.491017e-03  8.478020e-03  -2.882988e-03  1.022890e-02
   Strain 437  1  4  -1.592386e-02  5.487201e-02  0.000000e+00  2.617423e-01  1.550479e-01  -1.160998e-01  
   Stress 437  2  4  4.184355e-03  5.227732e-03  0.000000e+00  8.903062e-03  1.362438e-02  -4.212290e-03  1.614797e-02
   Strain 437  2  4  1.917884e-02  3.371684e-02  0.000000e+00  4.029334e-01  2.280456e-01  -1.751500e-01  
   Stress 437  3  4  -1.116251e-03  -1.572335e-03  0.000000e+00  5.987333e-03  4.647381e-03  -7.335966e-03  1.046459e-02
   Strain 437  3  4  -4.471121e-03  -2.665939e-02  0.000000e+00  3.079630e-01  1.388154e-01  -1.699459e-01  
   Stress 437  4  4  1.879440e-03  9.072307e-04  0.000000e+00  9.239943e-03  1.064606e-02  -7.859386e-03  1.608664e-02
   Strain 437  4  4  2.094937e-02  -2.512599e-02  0.000000e+00  4.419455e-01  2.200821e-01  -2.242587e-01  
   Stress 438  1  4  4.408018e-03  -1.944999e-03  0.000000e+00  6.131714e-03  8.137168e-03  -5.674149e-03  1.202418e-02
   Strain 438  1  4  8.419252e-02  -7.810234e-02  0.000000e+00  3.004804e-01  1.737994e-01  -1.677092e-01  
   Stress 438  2  4  5.864055e-03  -3.900049e-04  0.000000e+00  4.185268e-03  7.961466e-03  -2.487416e-03  9.453869e-03
   Strain 438  2  4  9.960263e-02  -6.035616e-02  0.000000e+00  2.016438e-01  1.483157e-01  -1.090693e-01  
   Stress 438  3  4  5.172184e-03  4.704138e-03  0.000000e+00  6.875246e-03  1.181739e-02  -1.941067e-03  1.289794e-02
   Strain 438  3  4  4.778700e-02  2.160657e-02  0.000000e+00  3.179719e-01  1.942207e-01  -1.248272e-01  
   Stress 438  4  4  5.838816e-03  6.591969e-03  0.000000e+00  4.757075e-03  1.098735e-02  1.443436e-03  1.034146e-02
   Strain 438  4  4  5.102338e-02  5.146404e-02  0.000000e+00  2.158263e-01  1.591571e-01  -5.666969e-02  
   Stress 439  1  4  4.917641e-03  3.056838e-03  0.000000e+00  6.780904e-04  5.138523e-03  2.835956e-03  4.458076e-03
   Strain 439  1  4  6.108608e-02  1.110713e-02  0.000000e+00  4.329620e-02  6.915888e-02  3.034326e-03  
   Stress 439  2  4  2.470198e-03  2.071205e-03  0.000000e+00  1.819504e-03  4.101110e-03  4.402939e-04  3.899649e-03
   Strain 439  2  4  3.148292e-02  9.630366e-03  0.000000e+00  1.039131e-01  7.364962e-02  -3.253634e-02  
   Stress 439  3  4  2.162872e-03  8.371490e-04  0.000000e+00  1.024828e-03  2.720526e-03  2.794949e-04  2.592105e-03
   Strain 439  3  4  3.851017e-02  -9.575721e-03  0.000000e+00  6.148715e-02  5.349581e-02  -2.456136e-02  
   Stress 439  4  4  2.244260e-03  -1.213128e-03  0.000000e+00  2.096535e-03  3.232889e-03  -2.201757e-03  4.734695e-03
   Strain 439  4  4  5.842413e-02  -4.858409e-02  0.000000e+00  1.183446e-01  8.469502e-02  -7.485498e-02  
   Stress 440  1  4  8.846934e-03  1.059750e-02  0.000000e+00  -2.618120e-04  1.063581e-02  8.808617e-03  9.850150e-03
   Strain 440  1  4  7.669294e-02  9.847425e-02  0.000000e+00  1.440008e-02  1.006391e-01  7.452806e-02  
   Stress 440  2  4  7.576834e-03  9.153222e-03  0.000000e+00  -1.107279e-03  9.724189e-03  7.005868e-03  8.689974e-03
   Strain 440  2  4  6.800738e-02  8.195896e-02  0.000000e+00  -2.047747e-02  8.737241e-02  6.259393e-02  
   Stress 440  3  4  4.968691e-03  5.892241e-03  0.000000e+00  -2.688499e-04  5.964804e-03  4.896129e-03  5.508767e-03
   Strain 440  3  4  4.714346e-02  5.052830e-02  0.000000e+00  1.140152e-02  5.478255e-02  4.288920e-02  
   Stress 440  4  4  2.961678e-03  3.687081e-03  0.000000e+00  -1.026453e-03  4.413030e-03  2.235729e-03  3.821908e-03
   Strain 440  4  4  3.297911e-02  2.724672e-02  0.000000e+00  -2.198756e-02  4.147418e-02  1.875165e-02  
   Stress 441  1  4  9.132363e-03  1.696678e-02  0.000000e+00  1.413606e-04  1.696933e-02  9.129813e-03  1.471003e-02
   Strain 441  1  4  4.623186e-02  1.818568e-01  0.000000e+00  3.574896e-02  1.841730e-01  4.391568e-02  
   Stress 441  2  4  8.336365e-03  1.757481e-02  0.000000e+00  -8.731997e-04  1.765662e-02  8.254557e-03  1.530184e-02
   Strain 441  2  4  2.992402e-02  1.933948e-01  0.000000e+00  -1.339718e-02  1.936688e-01  2.964999e-02  
   Stress 441  3  4  1.766774e-03  1.040368e-02  0.000000e+00  -1.251040e-04  1.040550e-02  1.764962e-03  9.644901e-03
   Strain 441  3  4  -3.851416e-02  1.400762e-01  0.000000e+00  2.090030e-02  1.406857e-01  -3.912356e-02  
   Stress 441  4  4  1.224557e-03  1.027971e-02  0.000000e+00  -1.025714e-03  1.039444e-02  1.109824e-03  9.886361e-03
   Strain 441  4  4  -4.739869e-02  1.420643e-01  0.000000e+00  -3.101380e-02  1.433251e-01  -4.865948e-02  
   Stress 442  1  4  -1.776438e-03  1.641834e-02  0.000000e+00  -2.203861e-04  1.642101e-02  -1.779107e-03  1.737900e-02
   Strain 442  1  4  -1.397186e-01  2.364390e-01  0.000000e+00  1.198129e-02  2.365344e-01  -1.398140e-01  
   Stress 442  2  4  1.612729e-03  1.717183e-02  0.000000e+00  1.261240e-03  1.727340e-02  1.511155e-03  1.656959e-02
   Strain 442  2  4  -8.302800e-02  2.252194e-01  0.000000e+00  7.127393e-02  2.292859e-01  -8.709440e-02
[truncated: 34,506,936 more chars]
