# Supplementary material for: An in-silico benchmark for the tricuspid heart valve – Geometry, finite element mesh, Abaqus simulation, and result data set
Source: Data Brief. 2021 Dec 2;39:107664. doi: 10.1016/j.dib.2021.107664 (PMC8668829; doi:10.1016/j.dib.2021.107664)
Supplement: Supplementary Data S1 — Supplementary Raw Research Data. This is open data under the CC BY license http://creativecommons.org/licenses/by/4.0/ [file mmc1.zip › DataInBrief_TricuspidValveBenchmark/Text_Files/00_run_Model_elem_Frame2.txt]

   Stress 1  1  4  -5.276146e-03  -3.828889e-03  0.000000e+00  -1.614316e-03  -2.783434e-03  -6.321601e-03  5.487657e-03
   Strain 1  1  4  -7.942139e-02  2.429901e-02  0.000000e+00  -4.095417e-02  2.819535e-02  -8.331772e-02  
   Stress 1  2  4  5.311129e-03  -1.557253e-02  0.000000e+00  -4.511044e-03  6.243891e-03  -1.650529e-02  2.035849e-02
   Strain 1  2  4  1.880936e-01  -2.869398e-01  0.000000e+00  -1.563324e-01  2.006252e-01  -2.994714e-01  
   Stress 1  3  4  7.666002e-03  3.546450e-03  0.000000e+00  -5.704116e-03  1.167085e-02  -4.583944e-04  1.190666e-02
   Strain 1  3  4  6.810224e-02  3.134131e-02  0.000000e+00  -1.509488e-01  1.274020e-01  -2.795849e-02  
   Stress 1  4  4  6.484825e-03  -1.600455e-03  0.000000e+00  -7.373757e-03  1.085142e-02  -5.967049e-03  1.476855e-02
   Strain 1  4  4  9.820234e-02  -7.171642e-02  0.000000e+00  -2.760745e-01  1.753305e-01  -1.488446e-01  
   Stress 2  1  4  -9.696026e-03  -1.251342e-03  0.000000e+00  1.510442e-04  -1.248641e-03  -9.698727e-03  9.138609e-03
   Strain 2  1  4  -1.786671e-01  9.582747e-02  0.000000e+00  5.086027e-02  9.816352e-02  -1.810032e-01  
   Stress 2  2  4  2.262473e-03  4.044447e-03  0.000000e+00  1.525105e-03  4.919757e-03  1.387164e-03  4.393600e-03
   Strain 2  2  4  -4.716840e-03  6.632130e-02  0.000000e+00  9.364170e-02  8.957124e-02  -2.796678e-02  
   Stress 2  3  4  -1.004982e-03  1.052637e-02  0.000000e+00  2.648045e-05  1.052643e-02  -1.005043e-03  1.106324e-02
   Strain 2  3  4  -1.128948e-01  1.904443e-01  0.000000e+00  6.432411e-02  1.938168e-01  -1.162674e-01  
   Stress 2  4  4  1.108321e-02  9.336740e-03  0.000000e+00  2.029085e-03  1.241898e-02  8.000964e-03  1.090334e-02
   Strain 2  4  4  9.592914e-02  9.112192e-02  0.000000e+00  1.188777e-01  1.530130e-01  3.403809e-02  
   Stress 3  1  4  -1.310880e-02  -1.258822e-04  0.000000e+00  2.574697e-03  3.660752e-04  -1.360075e-02  1.378744e-02
   Strain 3  1  4  -2.389363e-01  1.293296e-01  0.000000e+00  1.541020e-01  1.448008e-01  -2.544074e-01  
   Stress 3  2  4  -6.853844e-05  5.497691e-03  0.000000e+00  3.363863e-03  7.080501e-03  -1.651349e-03  8.034478e-03
   Strain 3  2  4  -3.270114e-02  7.923195e-02  0.000000e+00  1.680806e-01  1.242358e-01  -7.770500e-02  
   Stress 3  3  4  -1.204587e-02  -6.324873e-03  0.000000e+00  -1.056576e-04  -6.322923e-03  -1.204782e-02  1.043800e-02
   Strain 3  3  4  -1.700450e-01  3.641788e-02  0.000000e+00  8.295581e-04  3.641871e-02  -1.700459e-01  
   Stress 3  4  4  -6.082528e-04  1.333148e-03  0.000000e+00  3.745695e-04  1.402910e-03  -6.780147e-04  1.838220e-03
   Strain 3  4  4  -1.995893e-02  3.399716e-02  0.000000e+00  1.934295e-02  3.567836e-02  -2.164013e-02  
   Stress 4  1  4  7.485103e-03  1.883141e-02  0.000000e+00  7.012060e-03  2.217788e-02  4.138629e-03  2.042549e-02
   Strain 4  1  4  1.262266e-03  2.015568e-01  0.000000e+00  2.724006e-01  2.704657e-01  -6.764668e-02  
   Stress 4  2  4  8.031132e-03  1.363629e-02  0.000000e+00  4.598850e-03  1.621923e-02  5.448186e-03  1.429618e-02
   Strain 4  2  4  4.149408e-02  1.452110e-01  0.000000e+00  1.718841e-01  1.937285e-01  -7.023432e-03  
   Stress 4  3  4  6.409222e-04  5.937011e-03  0.000000e+00  3.240343e-03  7.473696e-03  -8.957630e-04  7.959471e-03
   Strain 4  3  4  -2.683226e-02  8.318933e-02  0.000000e+00  1.673709e-01  1.283257e-01  -7.196858e-02  
   Stress 4  4  4  -2.189245e-03  5.055503e-03  0.000000e+00  1.284632e-03  5.276548e-03  -2.410290e-03  6.809513e-03
   Strain 4  4  4  -7.217874e-02  9.826750e-02  0.000000e+00  5.570425e-02  1.027033e-01  -7.661454e-02  
   Stress 5  1  4  1.336302e-02  6.366082e-03  0.000000e+00  6.717748e-03  1.743868e-02  2.290422e-03  1.641376e-02
   Strain 5  1  4  1.671855e-01  -1.112960e-02  0.000000e+00  2.464575e-01  2.301279e-01  -7.407202e-02  
   Stress 5  2  4  1.913050e-02  1.127329e-02  0.000000e+00  5.812585e-03  2.221760e-02  8.186191e-03  1.946170e-02
   Strain 5  2  4  2.195478e-01  3.147057e-02  0.000000e+00  1.835431e-01  2.569066e-01  -5.888240e-03  
   Stress 5  3  4  -5.645664e-03  -5.102064e-03  0.000000e+00  4.121091e-03  -1.243820e-03  -9.503908e-03  8.947079e-03
   Strain 5  3  4  -3.377818e-02  -4.986658e-02  0.000000e+00  2.011507e-01  5.907416e-02  -1.427189e-01  
   Stress 5  4  4  5.594049e-03  -4.465487e-03  0.000000e+00  3.336446e-03  6.600044e-03  -5.471482e-03  1.046947e-02
   Strain 5  4  4  1.430837e-01  -1.412442e-01  0.000000e+00  1.351723e-01  1.583315e-01  -1.564920e-01  
   Stress 6  1  4  3.774042e-03  1.153535e-02  0.000000e+00  4.918828e-03  1.392002e-02  1.389367e-03  1.327996e-02
   Strain 6  1  4  1.286935e-03  1.222489e-01  0.000000e+00  2.095291e-01  1.827372e-01  -5.920132e-02  
   Stress 6  2  4  1.758386e-03  9.781759e-03  0.000000e+00  3.654970e-04  9.798375e-03  1.741771e-03  9.054027e-03
   Strain 6  2  4  -2.169471e-02  1.216958e-01  0.000000e+00  1.262067e-02  1.219729e-01  -2.197188e-02  
   Stress 6  3  4  8.051180e-03  1.895346e-02  0.000000e+00  5.434941e-03  2.119995e-02  5.804690e-03  1.897559e-02
   Strain 6  3  4  2.387136e-02  1.945118e-01  0.000000e+00  1.942337e-01  2.384635e-01  -2.008032e-02  
   Stress 6  4  4  6.514575e-03  1.621832e-02  0.000000e+00  1.941877e-04  1.622221e-02  6.510690e-03  1.413971e-02
   Strain 6  4  4  1.535163e-02  1.822093e-01  0.000000e+00  -3.678773e-03  1.822296e-01  1.533136e-02  
   Stress 7  1  4  2.746200e-03  4.036916e-03  0.000000e+00  3.549613e-03  6.999361e-03  -2.162444e-04  7.109950e-03
   Strain 7  1  4  2.961884e-02  2.912508e-02  0.000000e+00  1.726103e-01  1.156774e-01  -5.693353e-02  
   Stress 7  2  4  9.992324e-04  -2.042362e-03  0.000000e+00  -2.413703e-04  1.018268e-03  -2.061398e-03  2.717588e-03
   Strain 7  2  4  4.341134e-02  -4.674910e-02  0.000000e+00  -1.209363e-02  4.381508e-02  -4.715284e-02  
   Stress 7  3  4  2.508037e-03  8.090472e-03  0.000000e+00  1.884045e-03  8.666824e-03  1.931686e-03  7.880587e-03
   Strain 7  3  4  4.664750e-03  8.847469e-02  0.000000e+00  1.024612e-01  1.127558e-01  -1.961637e-02  
   Stress 7  4  4  7.389490e-04  5.019440e-03  0.000000e+00  -1.828135e-03  5.693929e-03  6.446022e-05  5.661974e-03
   Strain 7  4  4  -1.206301e-02  6.374982e-02  0.000000e+00  -8.343756e-02  8.221142e-02  -3.052461e-02  
   Stress 8  1  4  7.420761e-03  1.339213e-02  0.000000e+00  8.801727e-04  1.351917e-02  7.293727e-03  1.172012e-02
   Strain 8  1  4  3.717858e-02  1.486683e-01  0.000000e+00  5.224876e-02  1.544861e-01  3.136068e-02  
   Stress 8  2  4  8.979258e-03  1.315102e-02  0.000000e+00  1.981621e-05  1.315111e-02  8.979164e-03  1.164007e-02
   Strain 8  2  4  5.887190e-02  1.413713e-01  0.000000e+00  1.665217e-02  1.422032e-01  5.804000e-02  
   Stress 8  3  4  1.423449e-02  1.651558e-02  0.000000e+00  3.657680e-03  1.920642e-02  1.154366e-02  1.674605e-02
   Strain 8  3  4  1.222613e-01  1.473403e-01  0.000000e+00  1.348373e-01  2.033756e-01  6.622588e-02  
   Stress 8  4  4  1.261274e-02  1.504308e-02  0.000000e+00  2.600364e-03  1.669819e-02  1.095763e-02  1.469444e-02
   Strain 8  4  4  1.046152e-01  1.422850e-01  0.000000e+00  1.041117e-01  1.788086e-01  6.809162e-02  
   Stress 9  1  4  3.729390e-03  1.192938e-02  0.000000e+00  2.186762e-03  1.247609e-02  3.182678e-03  1.122831e-02
   Strain 9  1  4  -1.397314e-02  1.490063e-01  0.000000e+00  9.751980e-02  1.624802e-01  -2.744712e-02  
   Stress 9  2  4  7.908183e-03  1.448040e-02  0.000000e+00  1.774912e-03  1.492910e-02  7.459479e-03  1.292898e-02
   Strain 9  2  4  3.572809e-02  1.641107e-01  0.000000e+00  4.471578e-02  1.678930e-01  3.194588e-02  
   Stress 9  3  4  9.708207e-03  1.154017e-02  0.000000e+00  7.054503e-03  1.773791e-02  3.510469e-03  1.626925e-02
   Strain 9  3  4  7.897689e-02  9.351108e-02  0.000000e+00  2.998146e-01  2.363273e-01  -6.383935e-02  
   Stress 9  4  4  1.127069e-02  1.659888e-02  0.000000e+00  6.764259e-03  2.120477e-02  6.664809e-03  1.878127e-02
   Strain 9  4  4  7.054727e-02  1.582642e-01  0.000000e+00  2.455003e-01  2.447559e-01  -1.594441e-02  
   Stress 10  1  4  1.011287e-02  1.875392e-02  0.000000e+00  5.702009e-03  2.158741e-02  7.279390e-03  1.902268e-02
   Strain 10  1  4  3.871433e-02  1.995007e-01  0.000000e+00  2.014793e-01  2.479932e-01  -9.778269e-03  
   Stress 10  2  4  8.861903e-03  1.683637e-02  0.000000e+00  5.234066e-03  1.942891e-02  6.269358e-03  1.717500e-02
   Strain 10  2  4  3.401923e-02  1.813817e-01  0.000000e+00  1.954583e-01  2.300929e-01  -1.469198e-02  
   Stress 10  3  4  1.347853e-02  1.797250e-02  0.000000e+00  9.814681e-03  2.579413e-02  5.656906e-03  2.348239e-02
   Strain 10  3  4  7.654949e-02  1.586567e-01  0.000000e+00  3.252166e-01  2.853137e-01  -5.010755e-02  
   Stress 10  4  4  1.348347e-02  1.989319e-02  0.000000e+00  1.023276e-02  2.741123e-02  5.965434e-03  2.496882e-02
   Strain 10  4  4  6.673003e-02  1.761645e-01  0.000000e+00  3.283734e-01  2.945116e-01  -5.161700e-02  
   Stress 11  1  4  9.878956e-03  2.639727e-02  0.000000e+00  1.211474e-02  3.280033e-02  3.475896e-03  3.120790e-02
   Strain 11  1  4  -1.491493e-02  2.358871e-01  0.000000e+00  3.713233e-01  3.345300e-01  -1.135578e-01  
   Stress 11  2  4  9.267109e-03  2.323609e-02  0.000000e+00  9.799166e-03  2.828517e-02  4.218033e-03  2.642981e-02
   Strain 11  2  4  -1.132729e-02  2.351597e-01  0.000000e+00  3.311857e-01  3.183379e-01  -9.450558e-02  
   Stress 11  3  4  1.033274e-02  1.971756e-02  0.000000e+00  1.205645e-02  2.796257e-02  2.087737e-03  2.697935e-02
   Strain 11  3  4  2.160943e-02  1.731853e-01  0.000000e+00  4.066862e-01  3.144048e-01  -1.196101e-01  
   Stress 11  4  4  1.115247e-02  2.387306e-02  0.000000e+00  1.139892e-02  3.056606e-02  4.459465e-03  2.859830e-02
   Strain 11  4  4  9.917795e-03  2.205410e-01  0.000000e+00  3.711479e-01  3.286029e-01  -9.814403e-02  
   Stress 12  1  4  1.241043e-02  2.182368e-02  0.000000e+00  1.363564e-02  3.154213e-02  2.691971e-03  3.028601e-02
   Strain 12  1  4  2.325178e-02  1.849808e-01  0.000000e+00  4.415046e-01  3.392134e-01  -1.309808e-01  
   Stress 12  2  4  7.947052e-03  1.982178e-02  0.000000e+00  1.064585e-02  2.607401e-02  1.694813e-03  2.526927e-02
   Strain 12  2  4  -1.839431e-02  2.016743e-01  0.000000e+00  3.869357e-01  3.142099e-01  -1.309299e-01  
   Stress 12  3  4  6.053263e-03  1.918658e-02  0.000000e+00  1.227342e-02  2.653961e-02  -1.299770e-03  2.721279e-02
   Strain 12  3  4  -4.478668e-02  1.908783e-01  0.000000e+00  4.466741e-01  3.255610e-01  -1.794694e-01  
   Stress 12  4  4  4.261556e-03  1.616354e-02  0.000000e+00  9.706899e-03  2.159842e-02  -1.173329e-03  2.220835e-02
   Strain 12  4  4  -5.295608e-02  1.829699e-01  0.000000e+00  3.934833e-01  2.944029e-01  -1.643891e-01  
   Stress 13  1  4  3.428984e-02  5.848762e-02  0.000000e+00  4.093655e-02  8.907578e-02  3.701675e-03  8.728383e-02
   Strain 13  1  4  3.905586e-02  1.896888e-01  0.000000e+00  5.813062e-01  4.146253e-01  -1.858806e-01  
   Stress 13  2  4  1.223801e-02  1.772049e-02  0.000000e+00  1.048531e-02  2.581697e-02  4.141533e-03  2.401554e-02
   Strain 13  2  4  6.557359e-02  1.482363e-01  0.000000e+00  4.021307e-01  3.121744e-01  -9.836449e-02  
   Stress 13  3  4  1.142889e-02  3.080476e-02  0.000000e+00  2.544729e-02  4.834586e-02  -6.112217e-03  5.167380e-02
   Strain 13  3  4  -3.478955e-02  1.660815e-01  0.000000e+00  6.103711e-01  3.869332e-01  -2.556413e-01  
   Stress 13  4  4  4.761917e-03  1.342108e-02  0.000000e+00  9.626364e-03  1.964669e-02  -1.463698e-03  2.041793e-02
   Strain 13  4  4  -2.095799e-02  1.386455e-01  0.000000e+00  4.198198e-01  2.834111e-01  -1.657236e-01  
   Stress 14  1  4  2.843684e-03  1.212868e-02  0.000000e+00  8.074494e-03  1.680017e-02  -1.827799e-03  1.778465e-02
   Strain 14  1  4  -4.750818e-02  1.468095e-01  0.000000e+00  3.736190e-01  2.602157e-01  -1.609144e-01  
   Stress 14  2  4  7.809345e-03  2.045864e-02  0.000000e+00  7.413023e-03  2.387843e-02  4.389555e-03  2.201436e-02
   Strain 14  2  4  -5.030065e-03  2.159216e-01  0.000000e+00  2.982831e-01  2.910478e-01  -8.015626e-02  
   Stress 14  3  4  1.197129e-02  2.060053e-02  0.000000e+00  1.584784e-02  3.271059e-02  -1.387657e-04  3.278019e-02
   Strain 14  3  4  2.526117e-02  1.477337e-01  0.000000e+00  5.293326e-01  3.581555e-01  -1.851607e-01  
   Stress 14  4  4  2.637057e-02  4.959836e-02  0.000000e+00  2.493395e-02  6.549054e-02  1.047838e-02  6.093089e-02
   Strain 14  4  4  4.882939e-02  2.347485e-01  0.000000e+00  4.596797e-01  3.897161e-01  -1.061381e-01  
   Stress 15  1  4  6.750258e-03  1.390974e-02  0.000000e+00  9.396146e-03  2.038495e-02  2.750452e-04  2.024883e-02
   Strain 15  1  4  7.894433e-03  1.356079e-01  0.000000e+00  3.945043e-01  2.790820e-01  -1.355797e-01  
   Stress 15  2  4  1.630786e-03  1.450120e-02  0.000000e+00  6.305530e-03  1.707552e-02  -9.435350e-04  1.756630e-02
   Strain 15  2  4  -7.150482e-02  1.839950e-01  0.000000e+00  2.838219e-01  2.471868e-01  -1.346967e-01  
   Stress 15  3  4  6.909825e-03  1.598701e-02  0.000000e+00  1.072778e-02  2.309677e-02  -1.999318e-04  2.319738e-02
   Strain 15  3  4  -2.356986e-04  1.487114e-01  0.000000e+00  4.414504e-01  3.071883e-01  -1.587126e-01  
   Stress 15  4  4  2.856226e-03  1.315899e-02  0.000000e+00  7.350998e-03  1.698391e-02  -9.686889e-04  1.748838e-02
   Strain 15  4  4  -4.494922e-02  1.562693e-01  0.000000e+00  3.357226e-01  2.513630e-01  -1.400429e-01  
   Stress 16  1  4  8.452581e-03  1.585410e-02  0.000000e+00  5.355089e-03  1.866277e-02  5.643917e-03  1.657774e-02
   Strain 16  1  4  3.472412e-02  1.672392e-01  0.000000e+00  2.165905e-01  2.279380e-01  -2.597472e-02  
   Stress 16  2  4  9.122674e-03  1.778459e-02  0.000000e+00  1.328295e-03  1.798370e-02  8.923559e-03  1.557449e-02
   Strain 16  2  4  3.651512e-02  1.985243e-01  0.000000e+00  5.417720e-02  2.029336e-01  3.210580e-02  
   Stress 16  3  4  4.631799e-03  1.366061e-02  0.000000e+00  7.234461e-03  1.767364e-02  6.187607e-04  1.737253e-02
   Strain 16  3  4  -1.475152e-02  1.504944e-01  0.000000e+00  3.227852e-01  2.491837e-01  -1.134408e-01  
   Stress 16  4  4  6.611275e-03  1.523801e-02  0.000000e+00  3.666653e-03  1.658587e-02  5.263417e-03  1.467979e-02
   Strain 16  4  4  9.092815e-03  1.759934e-01  0.000000e+00  1.642540e-01  2.096277e-01  -2.454145e-02  
   Stress 17  1  4  1.494407e-02  1.845789e-02  0.000000e+00  6.730046e-03  2.365658e-02  9.745392e-03  2.059280e-02
   Strain 17  1  4  1.037416e-01  1.691058e-01  0.000000e+00  2.241416e-01  2.531626e-01  1.968471e-02  
   Stress 17  2  4  1.413814e-02  1.644666e-02  0.000000e+00  3.422471e-03  1.890428e-02  1.168053e-02  1.652255e-02
   Strain 17  2  4  1.131870e-01  1.556674e-01  0.000000e+00  1.200818e-01  1.981144e-01  7.074004e-02  
   Stress 17  3  4  1.604734e-02  2.011206e-02  0.000000e+00  8.323882e-03  2.664810e-02  9.511301e-03  2.339077e-02
   Strain 17  3  4  1.065079e-01  1.740966e-01  0.000000e+00  2.814640e-01  2.850349e-01  -4.430436e-03  
   Stress 17  4  4  1.379351e-02  1.595504e-02  0.000000e+00  4.752568e-03  1.974818e-02  1.000037e-02  1.710289e-02
   Strain 17  4  4  1.101575e-01  1.466629e-01  0.000000e+00  1.859636e-01  2.231666e-01  3.365377e-02  
   Stress 18  1  4  1.464192e-02  1.839925e-02  0.000000e+00  2.542370e-03  1.968176e-02  1.335941e-02  1.740428e-02
   Strain 18  1  4  1.111583e-01  1.782449e-01  0.000000e+00  8.647038e-02  1.994230e-01  8.998015e-02  
   Stress 18  2  4  1.278620e-02  1.635280e-02  0.000000e+00  -1.199030e-04  1.635683e-02  1.278218e-02  1.489477e-02
   Strain 18  2  4  9.526844e-02  1.670395e-01  0.000000e+00  -9.070009e-03  1.673249e-01  9.498303e-02  
   Stress 18  3  4  1.351394e-02  1.654522e-02  0.000000e+00  4.897930e-03  2.015666e-02  9.902508e-03  1.745706e-02
   Strain 18  3  4  1.011073e-01  1.575444e-01  0.000000e+00  1.891263e-01  2.280095e-01  3.064212e-02  
   Stress 18  4  4  1.022892e-02  1.412558e-02  0.000000e+00  2.423095e-03  1.528649e-02  9.068006e-03  1.331494e-02
   Strain 18  4  4  6.646781e-02  1.511894e-01  0.000000e+00  1.044777e-01  1.760844e-01  4.157288e-02  
   Stress 19  1  4  1.496133e-02  1.687623e-02  0.000000e+00  2.858212e-03  1.893310e-02  1.290447e-02  1.675308e-02
   Strain 19  1  4  1.207839e-01  1.592328e-01  0.000000e+00  9.920666e-02  1.932067e-01  8.680994e-02  
   Stress 19  2  4  1.455794e-02  1.346986e-02  0.000000e+00  -1.324894e-03  1.544614e-02  1.258165e-02  1.423177e-02
   Strain 19  2  4  1.297938e-01  1.225322e-01  0.000000e+00  -5.874022e-02  1.557567e-01  9.656931e-02  
   Stress 19  3  4  1.448436e-02  1.758582e-02  0.000000e+00  4.759992e-03  2.104132e-02  1.102887e-02  1.822940e-02
   Strain 19  3  4  1.098861e-01  1.647624e-01  0.000000e+00  1.741118e-01  2.286018e-01  4.604676e-02  
   Stress 19  4  4  1.323425e-02  1.249191e-02  0.000000e+00  5.694196e-04  1.354279e-02  1.218337e-02  1.291684e-02
   Strain 19  4  4  1.166706e-01  1.164730e-01  0.000000e+00  2.169461e-02  1.274195e-01  1.057240e-01  
   Stress 20  1  4  1.019236e-02  1.385865e-02  0.000000e+00  -2.225726e-03  1.490895e-02  9.142052e-03  1.302135e-02
   Strain 20  1  4  6.526066e-02  1.493024e-01  0.000000e+00  -9.381960e-02  1.702600e-01  4.430310e-02  
   Stress 20  2  4  9.606794e-03  1.873770e-02  0.000000e+00  -2.899455e-03  1.958059e-02  8.763902e-03  1.698833e-02
   Strain 20  2  4  3.320958e-02  2.094950e-01  0.000000e+00  -1.166393e-01  2.270420e-01  1.566257e-02  
   Stress 20  3  4  2.027071e-02  1.600040e-02  0.000000e+00  2.471383e-03  2.140153e-02  1.486958e-02  1.899732e-02
   Strain 20  3  4  1.839888e-01  1.272940e-01  0.000000e+00  7.457690e-02  2.024816e-01  1.088012e-01  
   Stress 20  4  4  2.026364e-02  1.796155e-02  0.000000e+00  2.020189e-03  2.143769e-02  1.678750e-02  1.953227e-02
   Strain 20  4  4  1.751340e-01  1.512588e-01  0.000000e+00  6.020125e-02  1.955778e-01  1.308150e-01  
   Stress 21  1  4  1.552465e-02  2.263032e-02  0.000000e+00  8.267410e-03  2.807597e-02  1.007900e-02  2.463470e-02
   Strain 21  1  4  8.284697e-02  2.067261e-01  0.000000e+00  2.550071e-01  2.865387e-01  3.034402e-03  
   Stress 21  2  4  7.203167e-03  8.369899e-03  0.000000e+00  4.947805e-03  1.276861e-02  2.804457e-03  1.162297e-02
   Strain 21  2  4  4.437330e-02  8.786039e-02  0.000000e+00  1.985568e-01  1.677484e-01  -3.551473e-02  
   Stress 21  3  4  5.173092e-02  5.405851e-02  0.000000e+00  1.956421e-02  7.249351e-02  3.329592e-02  6.285053e-02
   Strain 21  3  4  1.898246e-01  2.158798e-01  0.000000e+00  2.589122e-01  3.329622e-01  7.274228e-02  
   Stress 21  4  4  2.052879e-02  1.334047e-02  0.000000e+00  5.833590e-03  2.378654e-02  1.008271e-02  2.067917e-02
   Strain 21  4  4  1.912064e-01  8.635326e-02  0.000000e+00  1.898283e-01  2.472106e-01  3.034903e-02  
   Stress 22  1  4  1.500052e-02  1.352385e-02  0.000000e+00  1.052768e-02  2.481572e-02  3.708648e-03  2.318494e-02
   Strain 22  1  4  1.177867e-01  8.900687e-02  0.000000e+00  3.652072e-01  2.865665e-01  -7.977291e-02  
   Stress 22  2  4  8.681444e-03  5.823543e-03  0.000000e+00  3.424709e-03  1.096336e-02  3.541627e-03  9.690732e-03
   Strain 22  2  4  9.687949e-02  3.172025e-02  0.000000e+00  1.352983e-01  1.393854e-01  -1.078566e-02  
   Stress 22  3  4  3.992793e-02  3.898103e-02  0.000000e+00  2.818586e-02  6.764432e-02  1.126464e-02  6.277465e-02
   Strain 22  3  4  1.473203e-01  1.426576e-01  0.000000e+00  4.666203e-01  3.783108e-01  -8.833281e-02  
   Stress 22  4  4  1.435181e-02  9.988707e-03  0.000000e+00  6.282150e-03  1.882041e-02  5.520102e-03  1.675675e-02
   Strain 22  4  4  1.436969e-01  5.862547e-02  0.000000e+00  2.405030e-01  2.287139e-01  -2.639158e-02  
   Stress 23  1  4  2.177021e-02  1.474123e-02  0.000000e+00  1.101730e-02  2.982000e-02  6.691442e-03  2.710108e-02
   Strain 23  1  4  1.894247e-01  6.641174e-02  0.000000e+00  3.369734e-01  3.072805e-01  -5.144401e-02  
   Stress 23  2  4  2.177606e-02  7.431263e-03  0.000000e+00  3.081000e-03  2.240981e-02  6.797519e-03  1.990162e-02
   Strain 23  2  4  2.531528e-01  -1.647857e-02  0.000000e+00  8.774915e-02  2.601124e-01  -2.343822e-02  
   Stress 23  3  4  7.386982e-02  6.239849e-02  0.000000e+00  4.013873e-02  1.086806e-01  2.758770e-02  9.784841e-02
   Strain 23  3  4  2.026033e-01  1.479211e-01  0.000000e+00  4.167227e-01  3.854097e-01  -3.488529e-02  
   Stress 23  4  4  2.800984e-02  1.573337e-02  0.000000e+00  6.500758e-03  3.081240e-02  1.293081e-02  2.679889e-02
   Strain 23  4  4  2.514974e-01  7.063516e-02  0.000000e+00  1.784691e-01  2.881119e-01  3.402066e-02  
   Stress 24  1  4  2.207363e-02  1.087768e-02  0.000000e+00  7.292233e-03  2.566880e-02  7.282502e-03  2.291264e-02
   Strain 24  1  4  2.233773e-01  2.981533e-02  0.000000e+00  2.430274e-01  2.819415e-01  -2.874892e-02  
   Stress 24  2  4  2.624867e-02  1.173204e-02  0.000000e+00  1.016321e-03  2.631947e-02  1.166123e-02  2.284254e-02
   Strain 24  2  4  2.713583e-01  3.162457e-02  0.000000e+00  2.590954e-02  2.720563e-01  3.092656e-02  
   Stress 24  3  4  3.415307e-02  1.666055e-02  0.000000e+00  1.567518e-02  4.335697e-02  7.456650e-03  4.015135e-02
   Strain 24  3  4  2.418150e-01  2.730671e-02  0.000000e+00  3.845672e-01  3.547345e-01  -8.561280e-02  
   Stress 24  4  4  2.304908e-02  1.164598e-02  0.000000e+00  5.530959e-03  2.529103e-02  9.404030e-03  2.214124e-02
   Strain 24  4  4  2.375520e-01  3.816778e-02  0.000000e+00  1.851380e-01  2.739023e-01  1.817479e-03  
   Stress 25  1  4  1.704852e-02  8.764392e-03  0.000000e+00  3.738960e-03  1.848646e-02  7.326445e-03  1.612408e-02
   Strain 25  1  4  1.961776e-01  2.455105e-02  0.000000e+00  1.398377e-01  2.210556e-01  -3.269934e-04  
   Stress 25  2  4  2.189263e-02  1.415201e-02  0.000000e+00  -5.591279e-04  2.193281e-02  1.411184e-02  1.925305e-02
   Strain 25  2  4  2.231673e-01  8.569503e-02  0.000000e+00  -2.365448e-02  2.241774e-01  8.468491e-02  
   Stress 25  3  4  2.975860e-02  1.340131e-02  0.000000e+00  8.322508e-03  3.324847e-02  9.911433e-03  2.956615e-02
   Strain 25  3  4  2.701409e-01  2.451255e-02  0.000000e+00  2.447821e-01  3.207133e-01  -2.605981e-02  
   Stress 25  4  4  3.318838e-02  2.000352e-02  0.000000e+00  3.462293e-03  3.404227e-02  1.914963e-02  2.955821e-02
   Strain 25  4  4  2.728832e-01  9.625746e-02  0.000000e+00  9.115811e-02  2.839515e-01  8.518918e-02  
   Stress 26  1  4  1.847366e-02  1.219587e-02  0.000000e+00  5.581506e-03  2.173835e-02  8.931184e-03  1.892545e-02
   Strain 26  1  4  1.917491e-01  6.508291e-02  0.000000e+00  1.964640e-01  2.452946e-01  1.153741e-02  
   Stress 26  2  4  1.945141e-02  8.712657e-03  0.000000e+00  3.299469e-03  2.038416e-02  7.779915e-03  1.781723e-02
   Strain 26  2  4  2.236266e-01  1.420458e-02  0.000000e+00  1.164581e-01  2.387280e-01  -8.968246e-04  
   Stress 26  3  4  2.714392e-02  1.750876e-02  0.000000e+00  9.012992e-03  3.254608e-02  1.210660e-02  2.849201e-02
   Strain 26  3  4  2.305963e-01  8.496773e-02  0.000000e+00  2.576958e-01  3.057810e-01  9.783045e-03  
   Stress 26  4  4  2.581718e-02  1.333164e-02  0.000000e+00  5.577078e-03  2.794555e-02  1.120327e-02  2.435950e-02
   Strain 26  4  4  2.510188e-01  5.010143e-02  0.000000e+00  1.781424e-01  2.848196e-01  1.630058e-02  
   Stress 27  1  4  2.730457e-02  1.599624e-02  0.000000e+00  1.010849e-02  3.323277e-02  1.006805e-02  2.951599e-02
   Strain 27  1  4  2.334790e-01  6.270231e-02  0.000000e+00  3.008522e-01  3.210623e-01  -2.488096e-02  
   Stress 27  2  4  2.470263e-02  1.048797e-02  0.000000e+00  5.255125e-03  2.643445e-02  8.756151e-03  2.332351e-02
   Strain 27  2  4  2.569591e-01  1.566176e-02  0.000000e+00  1.904503e-01  2.900112e-01  -1.739034e-02  
   Stress 27  3  4  2.482223e-02  1.770341e-02  0.000000e+00  1.187020e-02  3.365520e-02  8.870449e-03  3.021292e-02
   Strain 27  3  4  1.948381e-01  8.885101e-02  0.000000e+00  3.527725e-01  3.260196e-01  -4.233041e-02  
   Stress 27  4  4  2.231594e-02  1.261320e-02  0.000000e+00  7.006576e-03  2.598677e-02  8.942367e-03  2.286689e-02
   Strain 27  4  4  2.199367e-01  5.250543e-02  0.000000e+00  2.491141e-01  2.862969e-01  -1.385482e-02  
   Stress 28  1  4  2.158203e-02  1.190709e-02  0.000000e+00  7.133834e-03  2.536388e-02  8.125240e-03  2.243342e-02
   Strain 28  1  4  2.200595e-01  4.145170e-02  0.000000e+00  2.577875e-01  2.875637e-01  -2.605252e-02  
   Stress 28  2  4  2.274546e-02  1.186410e-02  0.000000e+00  3.245344e-03  2.363986e-02  1.096970e-02  2.049037e-02
   Strain 28  2  4  2.395438e-01  4.726824e-02  0.000000e+00  1.290902e-01  2.592013e-01  2.761076e-02  
   Stress 28  3  4  3.224787e-02  1.664192e-02  0.000000e+00  1.246250e-02  3.914865e-02  9.741142e-03  3.530091e-02
   Strain 28  3  4  2.578202e-01  3.546099e-02  0.000000e+00  3.391171e-01  3.493991e-01  -5.611791e-02  
   Stress 28  4  4  2.798918e-02  1.606137e-02  0.000000e+00  6.791315e-03  3.106353e-02  1.298702e-02  2.702190e-02
   Strain 28  4  4  2.553145e-01  6.704245e-02  0.000000e+00  2.182645e-01  3.053015e-01  1.705546e-02  
   Stress 29  1  4  1.721798e-02  1.051821e-02  0.000000e+00  6.126888e-03  2.085097e-02  6.885226e-03  1.840124e-02
   Strain 29  1  4  1.831563e-01  4.582386e-02  0.000000e+00  2.468176e-01  2.557161e-01  -2.673593e-02  
   Stress 29  2  4  1.788445e-02  8.980825e-03  0.000000e+00  3.585774e-03  1.914896e-02  7.716309e-03  1.668727e-02
   Strain 29  2  4  2.001218e-01  2.929730e-02  0.000000e+00  1.589690e-01  2.313844e-01  -1.965387e-03  
   Stress 29  3  4  1.667592e-02  1.319146e-02  0.000000e+00  8.577509e-03  2.368635e-02  6.181030e-03  2.128009e-02
   Strain 29  3  4  1.586811e-01  7.504109e-02  0.000000e+00  3.236748e-01  2.840145e-01  -5.029228e-02  
   Stress 29  4  4  1.779603e-02  1.095303e-02  0.000000e+00  6.007945e-03  2.128844e-02  7.460628e-03  1.870918e-02
   Strain 29  4  4  1.869597e-01  5.076616e-02  0.000000e+00  2.422916e-01  2.578359e-01  -2.010999e-02  
   Stress 30  1  4  1.980007e-02  9.379582e-03  0.000000e+00  5.474058e-03  2.214707e-02  7.032580e-03  1.960099e-02
   Strain 30  1  4  2.228343e-01  1.379111e-02  0.000000e+00  2.225527e-01  2.709796e-01  -3.435422e-02  
   Stress 30  2  4  2.069560e-02  1.316770e-02  0.000000e+00  2.928007e-03  2.170036e-02  1.216295e-02  1.883885e-02
   Strain 30  2  4  2.171854e-01  7.244827e-02  0.000000e+00  1.246797e-01  2.403337e-01  4.930000e-02  
   Stress 30  3  4  2.157580e-02  1.250799e-02  0.000000e+00  9.200979e-03  2.729930e-02  6.784491e-03  2.461847e-02
   Strain 30  3  4  2.129070e-01  3.860237e-02  0.000000e+00  3.300177e-01  3.123651e-01  -6.085574e-02  
   Stress 30  4  4  2.344077e-02  1.461992e-02  0.000000e+00  6.837577e-03  2.716695e-02  1.089374e-02  2.368052e-02
   Strain 30  4  4  2.278435e-01  6.836164e-02  0.000000e+00  2.420820e-01  2.930493e-01  3.155875e-03  
   Stress 31  1  4  1.676887e-02  1.204782e-02  0.000000e+00  4.884487e-03  1.983331e-02  8.983373e-03  1.720149e-02
   Strain 31  1  4  1.767280e-01  6.996655e-02  0.000000e+00  2.114750e-01  2.417952e-01  4.899297e-03  
   Stress 31  2  4  1.638380e-02  9.870671e-03  0.000000e+00  2.800594e-03  1.742242e-02  8.832060e-03  1.508874e-02
   Strain 31  2  4  1.858025e-01  4.418964e-02  0.000000e+00  1.360351e-01  2.131793e-01  1.681289e-02  
   Stress 31  3  4  3.195075e-02  1.860736e-02  0.000000e+00  1.115960e-02  3.828091e-02  1.227720e-02  3.385521e-02
   Strain 31  3  4  2.570526e-01  6.035510e-02  0.000000e+00  3.180944e-01  3.457025e-01  -2.829480e-02  
   Stress 31  4  4  2.548420e-02  1.601261e-02  0.000000e+00  6.943827e-03  2.915343e-02  1.234338e-02  2.534620e-02
   Strain 31  4  4  2.383547e-01  7.491510e-02  0.000000e+00  2.421769e-01  3.027189e-01  1.055089e-02  
   Stress 32  1  4  2.390020e-02  1.180822e-02  0.000000e+00  5.993068e-03  2.636719e-02  9.341228e-03  2.315568e-02
   Strain 32  1  4  2.480447e-01  2.902534e-02  0.000000e+00  2.256861e-01  2.957798e-01  -1.870975e-02  
   Stress 32  2  4  2.336305e-02  8.688522e-03  0.000000e+00  2.186408e-03  2.368188e-02  8.369688e-03  2.080080e-02
   Strain 32  2  4  2.629571e-01  -5.063569e-03  0.000000e+00  1.115774e-01  2.741058e-01  -1.621228e-02  
   Stress 32  3  4  3.278688e-02  1.721296e-02  0.000000e+00  1.181481e-02  3.915007e-02  1.084978e-02  3.500965e-02
   Strain 32  3  4  2.652629e-01  3.789542e-02  0.000000e+00  3.298507e-01  3.518898e-01  -4.873153e-02  
   Stress 32  4  4  2.687551e-02  1.206297e-02  0.000000e+00  5.873542e-03  2.892183e-02  1.001665e-02  2.543827e-02
   Strain 32  4  4  2.691200e-01  2.066573e-02  0.000000e+00  2.211298e-01  3.111967e-01  -2.141102e-02  
   Stress 33  1  4  2.814120e-02  9.841231e-03  0.000000e+00  4.115792e-03  2.902426e-02  8.958172e-03  2.574203e-02
   Strain 33  1  4  2.906970e-01  -1.209460e-02  0.000000e+00  1.712165e-01  3.132249e-01  -3.462251e-02  
   Stress 33  2  4  2.733651e-02  8.895102e-03  0.000000e+00  -5.134020e-05  2.733666e-02  8.894959e-03  2.415067e-02
   Strain 33  2  4  2.948534e-01  -2.041331e-02  0.000000e+00  3.664270e-02  2.959145e-01  -2.147446e-02  
   Stress 33  3  4  3.749767e-02  1.406243e-02  0.000000e+00  8.545209e-03  4.028258e-02  1.127753e-02  3.599418e-02
   Strain 33  3  4  3.088118e-01  -2.021524e-03  0.000000e+00  2.553210e-01  3.545208e-01  -4.773054e-02  
   Stress 33  4  4  3.231565e-02  1.225808e-02  0.000000e+00  2.927559e-03  3.273421e-02  1.183952e-02  2.870793e-02
   Strain 33  4  4  3.076021e-01  3.931796e-03  0.000000e+00  1.223723e-01  3.194669e-01  -7.932950e-03  
   Stress 34  1  4  3.129764e-02  7.803244e-03  0.000000e+00  3.459680e-03  3.179650e-02  7.304380e-03  2.884645e-02
   Strain 34  1  4  3.169699e-01  -5.412384e-02  0.000000e+00  1.389230e-01  3.295456e-01  -6.669950e-02  
   Stress 34  2  4  3.153054e-02  5.797972e-03  0.000000e+00  2.182843e-04  3.153239e-02  5.796120e-03  2.907097e-02
   Strain 34  2  4  3.281224e-01  -8.302194e-02  0.000000e+00  3.715207e-02  3.289600e-01  -8.385953e-02  
   Stress 34  3  4  3.786237e-02  1.063955e-02  0.000000e+00  8.081947e-03  4.008094e-02  8.420973e-03  3.660429e-02
   Strain 34  3  4  3.229471e-01  -4.521076e-02  0.000000e+00  2.448093e-01  3.599291e-01  -8.219279e-02  
   Stress 34  4  4  3.410625e-02  7.856899e-03  0.000000e+00  3.879666e-03  3.466766e-02  7.295490e-03  3.165681e-02
   Strain 34  4  4  3.288093e-01  -6.409650e-02  0.000000e+00  1.456623e-01  3.418751e-01  -7.716237e-02  
   Stress 35  1  4  3.710920e-02  5.277281e-03  0.000000e+00  3.350781e-03  3.745810e-02  4.928385e-03  3.525323e-02
   Strain 35  1  4  3.468207e-01  -1.082213e-01  0.000000e+00  1.100305e-01  3.533776e-01  -1.147783e-01  
   Stress 35  2  4  4.288426e-02  9.383316e-03  0.000000e+00  2.934462e-04  4.288683e-02  9.380746e-03  3.905084e-02
   Strain 35  2  4  3.524812e-01  -6.606873e-02  0.000000e+00  3.449011e-02  3.531905e-01  -6.677806e-02  
   Stress 35  3  4  4.298672e-02  5.403927e-03  0.000000e+00  8.104994e-03  4.466011e-02  3.730537e-03  4.291663e-02
   Strain 35  3  4  3.512862e-01  -1.238352e-01  0.000000e+00  2.147550e-01  3.744265e-01  -1.469755e-01  
   Stress 35  4  4  4.313413e-02  9.976216e-03  0.000000e+00  4.584990e-03  4.375645e-02  9.353896e-03  3.991026e-02
   Strain 35  4  4  3.481197e-01  -6.262349e-02  0.000000e+00  1.390390e-01  3.595670e-01  -7.407084e-02  
   Stress 36  1  4  2.654882e-02  5.422605e-03  0.000000e+00  2.437476e-03  2.682640e-02  5.145024e-03  2.465977e-02
   Strain 36  1  4  3.011492e-01  -7.325163e-02  0.000000e+00  9.195518e-02  3.067127e-01  -7.881515e-02  
   Stress 36  2  4  2.759176e-02  4.830597e-03  0.000000e+00  1.740182e-03  2.772404e-02  4.698321e-03  2.569903e-02
   Strain 36  2  4  3.100026e-01  -8.563872e-02  0.000000e+00  7.351844e-02  3.133889e-01  -8.902505e-02  
   Stress 36  3  4  5.790369e-02  1.168477e-02  0.000000e+00  1.024301e-02  6.007201e-02  9.516441e-03  5.592439e-02
   Strain 36  3  4  3.625156e-01  -8.454910e-02  0.000000e+00  1.994229e-01  3.837466e-01  -1.057801e-01  
   Stress 36  4  4  5.648417e-02  1.262846e-02  0.000000e+00  8.651583e-03  5.812920e-02  1.098344e-02  5.349001e-02
   Strain 36  4  4  3.609377e-01  -7.022648e-02  0.000000e+00  1.811228e-01  3.791868e-01  -8.847553e-02  
   Stress 37  1  4  3.058582e-02  4.560307e-03  0.000000e+00  5.043464e-03  3.152901e-02  3.617120e-03  2.988507e-02
   Strain 37  1  4  3.209616e-01  -1.038619e-01  0.000000e+00  1.641368e-01  3.362646e-01  -1.191648e-01  
   Stress 37  2  4  3.558686e-02  6.287743e-03  0.000000e+00  4.331724e-03  3.621387e-02  5.660738e-03  3.374153e-02
   Strain 37  2  4  3.365571e-01  -9.042802e-02  0.000000e+00  1.328220e-01  3.466479e-01  -1.005188e-01  
   Stress 37  3  4  4.975473e-02  7.168679e-03  0.000000e+00  1.053088e-02  5.221654e-02  4.706866e-03  5.002945e-02
   Strain 37  3  4  3.548246e-01  -1.177779e-01  0.000000e+00  2.287758e-01  3.810551e-01  -1.440083e-01  
   Stress 37  4  4  4.774401e-02  1.018708e-02  0.000000e+00  8.550985e-03  4.959926e-02  8.331836e-03  4.600275e-02
   Strain 37  4  4  3.491620e-01  -7.680726e-02  0.000000e+00  1.986882e-01  3.711917e-01  -9.883688e-02  
   Stress 38  1  4  2.904895e-02  4.975105e-03  0.000000e+00  4.262091e-03  2.978125e-02  4.242810e-03  2.790283e-02
   Strain 38  1  4  3.151041e-01  -9.287849e-02  0.000000e+00  1.336427e-01  3.257696e-01  -1.035440e-01  
   Stress 38  2  4  3.195127e-02  7.466516e-03  0.000000e+00  3.355914e-03  3.240290e-02  7.014881e-03  2.952718e-02
   Strain 38  2  4  3.215655e-01  -6.244614e-02  0.000000e+00  1.012439e-01  3.281266e-01  -6.900723e-02  
   Stress 38  3  4  3.516957e-02  4.507974e-03  0.000000e+00  6.576190e-03  3.652048e-02  3.157056e-03  3.504876e-02
   Strain 38  3  4  3.377811e-01  -1.211979e-01  0.000000e+00  1.813660e-01  3.550482e-01  -1.384651e-01  
   Stress 38  4  4  3.809798e-02  7.996332e-03  0.000000e+00  5.572207e-03  3.909636e-02  6.997957e-03  3.610958e-02
   Strain 38  4  4  3.396404e-01  -7.827385e-02  0.000000e+00  1.489109e-01  3.525091e-01  -9.114254e-02  
   Stress 39  1  4  3.337172e-02  7.926599e-03  0.000000e+00  4.927521e-03  3.429262e-02  7.005699e-03  3.138184e-02
   Strain 39  1  4  3.245991e-01  -6.441185e-02  0.000000e+00  1.506509e-01  3.386752e-01  -7.848802e-02  
   Stress 39  2  4  3.918310e-02  9.337345e-03  0.000000e+00  2.642956e-03  3.941533e-02  9.105109e-03  3.574340e-02
   Strain 39  2  4  3.428323e-01  -5.917126e-02  0.000000e+00  8.019698e-02  3.467930e-01  -6.313193e-02  
   Stress 39  3  4  3.083497e-02  6.550489e-03  0.000000e+00  6.051645e-03  3.225946e-02  5.125990e-03  3.002644e-02
   Strain 39  3  4  3.157996e-01  -7.935727e-02  0.000000e+00  1.898239e-01  3.374141e-01  -1.009717e-01  
   Stress 39  4  4  3.381642e-02  7.193009e-03  0.000000e+00  3.681272e-03  3.431606e-02  6.693369e-03  3.150719e-02
   Strain 39  4  4  3.306133e-01  -7.408611e-02  0.000000e+00  1.183910e-01  3.390942e-01  -8.256692e-02  
   Stress 40  1  4  3.556622e-02  7.120779e-03  0.000000e+00  3.889147e-03  3.608837e-02  6.598628e-03  3.328331e-02
   Strain 40  1  4  3.348708e-01  -7.844491e-02  0.000000e+00  1.221861e-01  3.437120e-01  -8.728608e-02  
   Stress 40  2  4  3.809876e-02  7.237089e-03  0.000000e+00  2.419798e-03  3.828734e-02  7.048510e-03  3.529495e-02
   Strain 40  2  4  3.445209e-01  -8.285352e-02  0.000000e+00  7.568374e-02  3.478457e-01  -8.617836e-02  
   Stress 40  3  4  3.292918e-02  6.287075e-03  0.000000e+00  4.291744e-03  3.360347e-02  5.612788e-03  3.117832e-02
   Strain 40  3  4  3.277912e-01  -8.430386e-02  0.000000e+00  1.356454e-01  3.386664e-01  -9.517913e-02  
   Stress 40  4  4  3.481247e-02  6.268514e-03  0.000000e+00  2.804172e-03  3.508534e-02  5.995640e-03  3.250492e-02
   Strain 40  4  4  3.369560e-01  -8.838277e-02  0.000000e+00  8.953387e-02  3.416167e-01  -9.304342e-02  
   Stress 41  1  4  3.177898e-02  6.182025e-03  0.000000e+00  2.463463e-03  3.201391e-02  5.947096e-03  2.949354e-02
   Strain 41  1  4  3.227798e-01  -7.724024e-02  0.000000e+00  8.755041e-02  3.275142e-01  -8.197464e-02  
   Stress 41  2  4  4.324421e-02  1.153979e-02  0.000000e+00  2.135218e-04  4.324565e-02  1.153835e-02  3.878577e-02
   Strain 41  2  4  3.449390e-01  -3.997849e-02  0.000000e+00  2.420391e-02  3.453191e-01  -4.035860e-02  
   Stress 41  3  4  2.255773e-02  4.607646e-03  0.000000e+00  2.437485e-03  2.288284e-02  4.282542e-03  2.107054e-02
   Strain 41  3  4  2.714253e-01  -6.854273e-02  0.000000e+00  9.914891e-02  2.785068e-01  -7.562422e-02  
   Stress 41  4  4  3.603455e-02  7.131965e-03  0.000000e+00  6.805310e-04  3.605056e-02  7.115950e-03  3.307183e-02
   Strain 41  4  4  3.383619e-01  -7.679419e-02  0.000000e+00  3.565556e-02  3.391261e-01  -7.755835e-02  
   Stress 42  1  4  3.914730e-02  9.179174e-03  0.000000e+00  3.242141e-04  3.915080e-02  9.175667e-03  3.546468e-02
   Strain 42  1  4  3.401332e-01  -5.642603e-02  0.000000e+00  2.648471e-02  3.405749e-01  -5.686774e-02  
   Stress 42  2  4  4.013763e-02  6.179593e-03  0.000000e+00  -1.530453e-03  4.020647e-02  6.110756e-03  3.752612e-02
   Strain 42  2  4  3.502246e-01  -9.915886e-02  0.000000e+00  -2.239999e-02  3.505036e-01  -9.943783e-02  
   Stress 42  3  4  4.624055e-02  1.181643e-02  0.000000e+00  7.068670e-04  4.625506e-02  1.180192e-02  4.162832e-02
   Strain 42  3  4  3.498430e-01  -4.465322e-02  0.000000e+00  2.920650e-02  3.503829e-01  -4.519305e-02  
   Stress 42  4  4  3.850224e-02  7.945972e-03  0.000000e+00  -1.120774e-03  3.854330e-02  7.904919e-03  3.526176e-02
   Strain 42  4  4  3.414708e-01  -7.109254e-02  0.000000e+00  -1.757059e-02  3.416578e-01  -7.127953e-02  
   Stress 43  1  4  6.147400e-02  6.806916e-03  0.000000e+00  7.912416e-06  6.147400e-02  6.806915e-03  5.836899e-02
   Strain 43  1  4  3.816743e-01  -1.288072e-01  0.000000e+00  2.254633e-02  3.819231e-01  -1.290560e-01  
   Stress 43  2  4  4.274260e-02  3.847576e-03  0.000000e+00  -3.453865e-03  4.304692e-02  3.543255e-03  4.138919e-02
   Strain 43  2  4  3.585173e-01  -1.354591e-01  0.000000e+00  -6.438754e-02  3.606067e-01  -1.375484e-01  
   Stress 43  3  4  5.905578e-02  6.976929e-03  0.000000e+00  1.425389e-03  5.909476e-02  6.937945e-03  5.594935e-02
   Strain 43  3  4  3.785508e-01  -1.237728e-01  0.000000e+00  4.582049e-02  3.795936e-01  -1.248156e-01  
   Stress 43  4  4  4.005991e-02  3.623250e-03  0.000000e+00  -2.265622e-03  4.020025e-02  3.482915e-03  3.857689e-02
   Strain 43  4  4  3.544971e-01  -1.332487e-01  0.000000e+00  -4.068532e-02  3.553441e-01  -1.340957e-01  
   Stress 44  1  4  4.182436e-02  3.534367e-03  0.000000e+00  -1.961109e-03  4.192454e-02  3.434187e-03  4.031729e-02
   Strain 44  1  4  3.593854e-01  -1.380365e-01  0.000000e+00  -3.819196e-02  3.601174e-01  -1.387685e-01  
   Stress 44  2  4  3.838428e-02  1.051692e-03  0.000000e+00  -4.674543e-04  3.839013e-02  1.045840e-03  3.787804e-02
   Strain 44  2  4  3.570925e-01  -1.652717e-01  0.000000e+00  -5.537985e-03  3.571072e-01  -1.652864e-01  
   Stress 44  3  4  5.415459e-02  4.976217e-03  0.000000e+00  -2.261217e-03  5.425834e-02  4.872465e-03  5.199362e-02
   Strain 44  3  4  3.758907e-01  -1.388280e-01  0.000000e+00  -3.726077e-02  3.765641e-01  -1.395015e-01  
   Stress 44  4  4  5.119132e-02  1.120169e-03  0.000000e+00  -3.657584e-04  5.119399e-02  1.117497e-03  5.064449e-02
   Strain 44  4  4  3.775166e-01  -1.771298e-01  0.000000e+00  -2.806312e-03  3.775201e-01  -1.771333e-01  
   Stress 45  1  4  5.417694e-02  4.203204e-03  0.000000e+00  -1.513426e-03  5.422273e-02  4.157412e-03  5.226817e-02
   Strain 45  1  4  3.808452e-01  -1.504609e-01  0.000000e+00  -4.552623e-02  3.818187e-01  -1.514344e-01  
   Stress 45  2  4  7.252258e-02  1.119341e-02  0.000000e+00  -3.286687e-03  7.269821e-02  1.101778e-02  6.786346e-02
   Strain 45  2  4  3.891424e-01  -1.086895e-01  0.000000e+00  -7.019407e-02  3.916045e-01  -1.111517e-01  
   Stress 45  3  4  4.401305e-02  2.960509e-03  0.000000e+00  -1.132630e-03  4.404427e-02  2.929284e-03  4.265513e-02
   Strain 45  3  4  3.697426e-01  -1.531321e-01  0.000000e+00  -4.590668e-02  3.707483e-01  -1.541378e-01  
   Stress 45  4  4  5.456419e-02  8.172315e-03  0.000000e+00  -2.634115e-03  5.471328e-02  8.023229e-03  5.117556e-02
   Strain 45  4  4  3.763384e-01  -1.102875e-01  0.000000e+00  -7.117796e-02  3.789274e-01  -1.128765e-01  
   Stress 46  1  4  4.990363e-02  1.856617e-03  0.000000e+00  -1.241241e-03  4.993567e-02  1.824572e-03  4.904884e-02
   Strain 46  1  4  3.826896e-01  -1.757280e-01  0.000000e+00  -5.595051e-02  3.840876e-01  -1.771260e-01  
   Stress 46  2  4  8.225320e-02  1.361977e-02  0.000000e+00  -1.189269e-03  8.227380e-02  1.359916e-02  7.638756e-02
   Strain 46  2  4  3.987332e-01  -1.065180e-01  0.000000e+00  -4.778456e-02  3.998605e-01  -1.076453e-01  
   Stress 46  3  4  4.453250e-02  7.154886e-04  0.000000e+00  -8.067134e-04  4.454735e-02  7.006412e-04  4.420119e-02
   Strain 46  3  4  3.760467e-01  -1.833563e-01  0.000000e+00  -4.665073e-02  3.770176e-01  -1.843272e-01  
   Stress 46  4  4  6.122686e-02  9.657769e-03  0.000000e+00  -8.103851e-04  6.123959e-02  9.645037e-03  5.703205e-02
   Strain 46  4  4  3.853248e-01  -1.086400e-01  0.000000e+00  -3.955081e-02  3.861152e-01  -1.094304e-01  
   Stress 47  1  4  4.187091e-02  4.017390e-03  0.000000e+00  1.563722e-03  4.193540e-02  3.952903e-03  4.010532e-02
   Strain 47  1  4  3.685642e-01  -1.410762e-01  0.000000e+00  1.304224e-02  3.686476e-01  -1.411596e-01  
   Stress 47  2  4  4.315103e-02  4.554843e-03  0.000000e+00  1.636339e-03  4.322028e-02  4.485592e-03  4.116120e-02
   Strain 47  2  4  3.714789e-01  -1.378421e-01  0.000000e+00  1.373445e-02  3.715715e-01  -1.379346e-01  
   Stress 47  3  4  5.348810e-02  7.716222e-03  0.000000e+00  2.256768e-04  5.348921e-02  7.715109e-03  5.007937e-02
   Strain 47  3  4  3.809970e-01  -1.169834e-01  0.000000e+00  -1.899821e-02  3.811782e-01  -1.171645e-01  
   Stress 47  4  4  9.793391e-02  1.176236e-02  0.000000e+00  9.875587e-05  9.793402e-02  1.176224e-02  9.261479e-02
   Strain 47  4  4  4.107192e-01  -1.375686e-01  0.000000e+00  -2.095804e-02  4.109194e-01  -1.377688e-01  
   Stress 48  1  4  5.101470e-02  7.969244e-03  0.000000e+00  3.166128e-03  5.124633e-02  7.737612e-03  4.784906e-02
   Strain 48  1  4  3.815988e-01  -1.165546e-01  0.000000e+00  3.205476e-02  3.821140e-01  -1.170697e-01  
   Stress 48  2  4  5.284315e-02  1.124649e-02  0.000000e+00  2.431942e-03  5.298484e-02  1.110479e-02  4.839757e-02
   Strain 48  2  4  3.793167e-01  -8.506489e-02  0.000000e+00  1.807003e-02  3.794924e-01  -8.524061e-02  
   Stress 48  3  4  5.077737e-02  6.205799e-03  0.000000e+00  2.657803e-03  5.093529e-02  6.047874e-03  4.819679e-02
   Strain 48  3  4  3.837235e-01  -1.346044e-01  0.000000e+00  2.548221e-02  3.840365e-01  -1.349174e-01  
   Stress 48  4  4  5.068274e-02  9.216819e-03  0.000000e+00  1.957028e-03  5.077490e-02  9.124660e-03  4.688333e-02
   Strain 48  4  4  3.802290e-01  -1.020780e-01  0.000000e+00  1.328874e-02  3.803205e-01  -1.021695e-01  
   Stress 49  1  4  3.994184e-02  5.699884e-03  0.000000e+00  2.688625e-03  4.015166e-02  5.490063e-03  3.770758e-02
   Strain 49  1  4  3.681085e-01  -1.237512e-01  0.000000e+00  3.422227e-02  3.687031e-01  -1.243458e-01  
   Stress 49  2  4  5.129073e-02  1.274625e-02  0.000000e+00  5.121579e-04  5.129753e-02  1.273944e-02  4.626260e-02
   Strain 49  2  4  3.749330e-01  -6.542444e-02  0.000000e+00  -1.996139e-02  3.751591e-01  -6.565054e-02  
   Stress 49  3  4  3.602600e-02  4.637684e-03  0.000000e+00  2.275429e-03  3.619009e-02  4.473589e-03  3.417362e-02
   Strain 49  3  4  3.600123e-01  -1.287605e-01  0.000000e+00  2.786936e-02  3.604092e-01  -1.291574e-01  
   Stress 49  4  4  4.788242e-02  1.037250e-02  0.000000e+00  2.938463e-04  4.788473e-02  1.037020e-02  4.363386e-02
   Strain 49  4  4  3.744332e-01  -8.295091e-02  0.000000e+00  -2.495261e-02  3.747732e-01  -8.329098e-02  
   Stress 50  1  4  6.945818e-02  5.397809e-03  0.000000e+00  5.353941e-03  6.990256e-02  4.953428e-03  6.756217e-02
   Strain 50  1  4  4.041828e-01  -1.678941e-01  0.000000e+00  5.239185e-02  4.053798e-01  -1.690911e-01  
   Stress 50  2  4  8.086935e-02  1.619647e-03  0.000000e+00  -1.060210e-03  8.088353e-02  1.605466e-03  8.009287e-02
   Strain 50  2  4  4.151033e-01  -2.030904e-01  0.000000e+00  -4.021053e-02  4.157565e-01  -2.037436e-01  
   Stress 50  3  4  4.301409e-02  2.452432e-03  0.000000e+00  1.332184e-03  4.305780e-02  2.408726e-03  4.190539e-02
   Strain 50  3  4  3.789566e-01  -1.680082e-01  0.000000e+00  -4.130107e-04  3.789567e-01  -1.680083e-01  
   Stress 50  4  4  6.563797e-02  -8.524322e-04  0.000000e+00  -3.927347e-03  6.586914e-02  -1.083603e-03  6.641757e-02
   Strain 50  4  4  4.040088e-01  -2.162272e-01  0.000000e+00  -9.228414e-02  4.074227e-01  -2.196411e-01  
   Stress 51  1  4  1.175093e-01  2.685081e-03  0.000000e+00  -6.612025e-03  1.178888e-01  2.305590e-03  1.167531e-01
   Strain 51  1  4  4.268491e-01  -2.078026e-01  0.000000e+00  -1.120326e-01  4.317553e-01  -2.127089e-01  
   Stress 51  2  4  6.008284e-02  1.779042e-03  0.000000e+00  -3.088076e-03  6.024595e-02  1.615938e-03  5.945445e-02
   Strain 51  2  4  4.002949e-01  -1.916158e-01  0.000000e+00  -8.393570e-02  4.032557e-01  -1.945766e-01  
   Stress 51  3  4  9.359559e-02  -8.133118e-03  0.000000e+00  -8.676519e-03  9.433031e-02  -8.867838e-03  9.906236e-02
   Strain 51  3  4  4.123247e-01  -2.606350e-01  0.000000e+00  -1.429336e-01  4.198306e-01  -2.681409e-01  
   Stress 51  4  4  1.286561e-01  -1.369031e-02  0.000000e+00  -1.064503e-02  1.294477e-01  -1.448197e-02  1.372629e-01
   Strain 51  4  4  4.224682e-01  -2.779658e-01  0.000000e+00  -1.140589e-01  4.270811e-01  -2.825788e-01  
   Stress 52  1  4  5.414460e-02  3.781454e-03  0.000000e+00  4.001918e-04  5.414778e-02  3.778275e-03  5.236098e-02
   Strain 52  1  4  3.973790e-01  -1.701217e-01  0.000000e+00  -2.783741e-02  3.977201e-01  -1.704629e-01  
   Stress 52  2  4  3.869833e-02  1.883637e-03  0.000000e+00  1.001764e-03  3.872557e-02  1.856398e-03  3.783155e-02
   Strain 52  2  4  3.723083e-01  -1.701662e-01  0.000000e+00  3.998925e-03  3.723157e-01  -1.701736e-01  
   Stress 52  3  4  1.032997e-01  2.996644e-03  0.000000e+00  -1.628725e-03  1.033262e-01  2.970204e-03  1.018736e-01
   Strain 52  3  4  4.255555e-01  -2.034700e-01  0.000000e+00  -5.850761e-02  4.269131e-01  -2.048276e-01  
   Stress 52  4  4  5.459724e-02  5.730488e-04  0.000000e+00  6.896057e-05  5.459733e-02  5.729608e-04  5.431312e-02
   Strain 52  4  4  3.969579e-01  -1.996770e-01  0.000000e+00  -2.326000e-02  3.971845e-01  -1.999036e-01  
   Stress 53  1  4  4.222645e-02  5.349879e-03  0.000000e+00  2.363171e-03  4.237727e-02  5.199056e-03  4.003176e-02
   Strain 53  1  4  3.777955e-01  -1.360911e-01  0.000000e+00  1.082812e-02  3.778525e-01  -1.361481e-01  
   Stress 53  2  4  2.839993e-02  1.204332e-04  0.000000e+00  -9.532758e-05  2.840025e-02  1.201118e-04  2.834038e-02
   Strain 53  2  4  3.428129e-01  -1.771974e-01  0.000000e+00  -3.502500e-02  3.434020e-01  -1.777865e-01  
   Stress 53  3  4  3.160451e-02  3.261061e-03  0.000000e+00  -5.310313e-05  3.160461e-02  3.260961e-03  3.010688e-02
   Strain 53  3  4  3.553364e-01  -1.429958e-01  0.000000e+00  -5.530223e-02  3.568660e-01  -1.445254e-01  
   Stress 53  4  4  3.632238e-02  -3.807471e-03  0.000000e+00  -2.372840e-03  3.646220e-02  -3.947288e-03  3.858756e-02
   Strain 53  4  4  3.752646e-01  -2.439918e-01  0.000000e+00  -9.983043e-02  3.792622e-01  -2.479894e-01  
   Stress 54  1  4  4.777785e-02  -2.260392e-03  0.000000e+00  2.769161e-03  4.793063e-02  -2.413173e-03  4.918164e-02
   Strain 54  1  4  3.940419e-01  -2.304907e-01  0.000000e+00  1.887783e-02  3.941845e-01  -2.306333e-01  
   Stress 54  2  4  3.030300e-02  -4.636249e-03  0.000000e+00  1.275705e-03  3.034951e-02  -4.682766e-03  3.294148e-02
   Strain 54  2  4  3.527400e-01  -2.434316e-01  0.000000e+00  1.031702e-02  3.527846e-01  -2.434762e-01  
   Stress 54  3  4  5.816054e-02  -3.199429e-03  0.000000e+00  2.223679e-03  5.824102e-02  -3.279909e-03  5.994831e-02
   Strain 54  3  4  4.124478e-01  -2.477470e-01  0.000000e+00  -5.218911e-03  4.124581e-01  -2.477574e-01  
   Stress 54  4  4  5.673602e-02  -9.867520e-03  0.000000e+00  8.395328e-04  5.674660e-02  -9.878101e-03  6.227602e-02
   Strain 54  4  4  4.017435e-01  -2.930889e-01  0.000000e+00  -1.211210e-02  4.017963e-01  -2.931417e-01  
   Stress 55  1  4  3.379688e-02  -2.034192e-03  0.000000e+00  -1.227327e-03  3.383887e-02  -2.076182e-03  3.492327e-02
   Strain 55  1  4  3.603514e-01  -2.120277e-01  0.000000e+00  -7.621675e-02  3.628775e-01  -2.145537e-01  
   Stress 55  2  4  3.382421e-02  3.724404e-03  0.000000e+00  -4.893810e-03  3.459989e-02  2.948728e-03  3.322381e-02
   Strain 55  2  4  3.407666e-01  -1.289547e-01  0.000000e+00  -1.737429e-01  3.563179e-01  -1.445061e-01  
   Stress 55  3  4  3.698862e-02  -1.010658e-03  0.000000e+00  2.434937e-04  3.699018e-02  -1.012218e-03  3.750654e-02
   Strain 55  3  4  3.731523e-01  -2.069247e-01  0.000000e+00  -3.144512e-02  3.735781e-01  -2.073506e-01  
   Stress 55  4  4  3.951674e-02  4.561593e-03  0.000000e+00  -3.913922e-03  3.994962e-02  4.128713e-03  3.805362e-02
   Strain 55  4  4  3.621704e-01  -1.330628e-01  0.000000e+00  -1.286070e-01  3.703837e-01  -1.412761e-01  
   Stress 56  1  4  2.849180e-02  1.113484e-03  0.000000e+00  7.461072e-04  2.851212e-02  1.093166e-03  2.798155e-02
   Strain 56  1  4  3.285718e-01  -1.502000e-01  0.000000e+00  6.268071e-03  3.285923e-01  -1.502205e-01  
   Stress 56  2  4  3.026642e-02  -1.689574e-03  0.000000e+00  -1.294036e-03  3.031874e-02  -1.741889e-03  3.122614e-02
   Strain 56  2  4  3.375106e-01  -1.923116e-01  0.000000e+00  -5.339450e-02  3.388525e-01  -1.936534e-01  
   Stress 56  3  4  4.805673e-02  1.113455e-03  0.000000e+00  9.134402e-04  4.807449e-02  1.095687e-03  4.753612e-02
   Strain 56  3  4  3.789097e-01  -1.794505e-01  0.000000e+00  1.126422e-03  3.789102e-01  -1.794511e-01  
   Stress 56  4  4  2.993381e-02  -7.571511e-05  0.000000e+00  -1.404123e-03  2.999937e-02  -1.412697e-04  3.007025e-02
   Strain 56  4  4  3.331962e-01  -1.680202e-01  0.000000e+00  -5.673283e-02  3.347965e-01  -1.696205e-01  
   Stress 57  1  4  3.242422e-02  1.591415e-02  0.000000e+00  1.534741e-03  3.256568e-02  1.577270e-02  2.820732e-02
   Strain 57  1  4  2.887373e-01  5.355109e-02  0.000000e+00  3.394749e-02  2.899560e-01  5.233238e-02  
   Stress 57  2  4  2.249942e-02  4.725931e-03  0.000000e+00  1.079061e-03  2.256469e-02  4.660659e-03  2.063300e-02
   Strain 57  2  4  2.695419e-01  -6.371727e-02  0.000000e+00  4.425286e-02  2.710046e-01  -6.517991e-02  
   Stress 57  3  4  4.022106e-02  1.403219e-02  0.000000e+00  -6.253507e-04  4.023599e-02  1.401727e-02  3.537541e-02
   Strain 57  3  4  3.295135e-01  -1.638910e-03  0.000000e+00  -2.788537e-02  3.300995e-01  -2.224909e-03  
   Stress 57  4  4  2.328705e-02  3.770061e-03  0.000000e+00  -4.441913e-04  2.329715e-02  3.759957e-03  2.166329e-02
   Strain 57  4  4  2.812862e-01  -8.392462e-02  0.000000e+00  -1.642407e-02  2.814707e-01  -8.410918e-02  
   Stress 58  1  4  2.969445e-02  7.211432e-03  0.000000e+00  2.586966e-03  2.998827e-02  6.917608e-03  2.719747e-02
   Strain 58  1  4  3.092309e-01  -5.530484e-02  0.000000e+00  7.804620e-02  3.133615e-01  -5.943542e-02  
   Stress 58  2  4  3.059323e-02  3.057861e-03  0.000000e+00  9.564144e-04  3.062641e-02  3.024680e-03  2.923167e-02
   Strain 58  2  4  3.265808e-01  -1.198010e-01  0.000000e+00  4.391159e-02  3.276581e-01  -1.208783e-01  
   Stress 58  3  4  3.704279e-02  8.055638e-03  0.000000e+00  8.138567e-04  3.706562e-02  8.032805e-03  3.377344e-02
   Strain 58  3  4  3.389239e-01  -6.739078e-02  0.000000e+00  1.319272e-02  3.390309e-01  -6.749784e-02  
   Stress 58  4  4  3.686963e-02  3.785438e-03  0.000000e+00  -9.796845e-04  3.689862e-02  3.756454e-03  3.517117e-02
   Strain 58  4  4  3.472079e-01  -1.247449e-01  0.000000e+00  -1.895902e-02  3.473983e-01  -1.249352e-01  
   Stress 59  1  4  4.401973e-02  7.096291e-03  0.000000e+00  2.841892e-03  4.423718e-02  6.878839e-03  4.123040e-02
   Strain 59  1  4  3.539735e-01  -9.582277e-02  0.000000e+00  6.631238e-02  3.564044e-01  -9.825370e-02  
   Stress 59  2  4  3.815560e-02  5.810334e-03  0.000000e+00  1.181915e-03  3.819873e-02  5.767203e-03  3.566657e-02
   Strain 59  2  4  3.433714e-01  -9.735124e-02  0.000000e+00  3.850828e-02  3.442110e-01  -9.819081e-02  
   Stress 59  3  4  4.600888e-02  6.491688e-03  0.000000e+00  2.933689e-03  4.622548e-02  6.275083e-03  4.342929e-02
   Strain 59  3  4  3.592752e-01  -1.075912e-01  0.000000e+00  6.720623e-02  3.616814e-01  -1.099974e-01  
   Stress 59  4  4  3.944428e-02  5.259049e-03  0.000000e+00  1.232809e-03  3.948868e-02  5.214648e-03  3.715681e-02
   Strain 59  4  4  3.480908e-01  -1.079858e-01  0.000000e+00  4.055440e-02  3.489905e-01  -1.088856e-01  
   Stress 60  1  4  4.987595e-02  9.392937e-03  0.000000e+00  1.082458e-03  4.990488e-02  9.364014e-03  4.594422e-02
   Strain 60  1  4  3.602729e-01  -8.020936e-02  0.000000e+00  9.655802e-03  3.603258e-01  -8.026227e-02  
   Stress 60  2  4  4.562268e-02  9.853463e-03  0.000000e+00  1.692037e-04  4.562348e-02  9.852663e-03  4.158202e-02
   Strain 60  2  4  3.509367e-01  -6.341502e-02  0.000000e+00  2.083727e-03  3.509393e-01  -6.341764e-02  
   Stress 60  3  4  6.246983e-02  9.891040e-03  0.000000e+00  9.929491e-04  6.248857e-02  9.872295e-03  5.818400e-02
   Strain 60  3  4  3.756364e-01  -9.856424e-02  0.000000e+00  3.556689e-03  3.756431e-01  -9.857091e-02  
   Stress 60  4  4  5.040842e-02  9.662774e-03  0.000000e+00  -8.244803e-05  5.040858e-02  9.662608e-03  4.633911e-02
   Strain 60  4  4  3.600898e-01  -7.716625e-02  0.000000e+00  -3.000719e-03  3.600950e-01  -7.717140e-02  
   Stress 61  1  4  -6.900998e-03  1.144105e-04  0.000000e+00  -5.378131e-04  1.554006e-04  -6.941988e-03  7.020978e-03
   Strain 61  1  4  -9.680154e-02  5.436837e-02  0.000000e+00  -2.082463e-01  1.074485e-01  -1.498817e-01  
   Stress 61  2  4  1.395459e-03  1.703481e-03  0.000000e+00  -2.637450e-03  4.191413e-03  -1.092473e-03  4.831195e-03
   Strain 61  2  4  1.660720e-02  1.909544e-02  0.000000e+00  -1.823445e-01  1.090321e-01  -7.332942e-02  
   Stress 61  3  4  3.252816e-03  4.517630e-03  0.000000e+00  -1.843560e-03  5.834236e-03  1.936210e-03  5.146932e-03
   Strain 61  3  4  5.482419e-02  2.724848e-02  0.000000e+00  -2.095206e-01  1.467001e-01  -6.462740e-02  
   Stress 61  4  4  -1.140846e-05  -2.853550e-03  0.000000e+00  -2.250414e-03  1.229063e-03  -4.094021e-03  4.827361e-03
   Strain 61  4  4  3.678384e-02  -5.123768e-02  0.000000e+00  -1.609240e-01  8.448500e-02  -9.893885e-02  
   Stress 62  1  4  4.802494e-05  -1.460999e-02  0.000000e+00  -6.017500e-03  2.201879e-03  -1.676384e-02  1.796626e-02
   Strain 62  1  4  1.178741e-01  -2.431566e-01  0.000000e+00  -3.691061e-01  1.955169e-01  -3.207994e-01  
   Stress 62  2  4  1.931906e-02  2.295076e-02  0.000000e+00  -5.445488e-03  2.687518e-02  1.539464e-02  2.335672e-02
   Strain 62  2  4  1.358866e-01  2.019148e-01  0.000000e+00  -1.700009e-01  2.600874e-01  7.771405e-02  
   Stress 62  3  4  -4.173198e-02  -5.164104e-02  0.000000e+00  -8.243212e-03  -3.706893e-02  -5.630409e-02  4.956938e-02
   Strain 62  3  4  -6.926842e-02  -2.655385e-01  0.000000e+00  -3.348948e-01  2.668190e-02  -3.614888e-01  
   Stress 62  4  4  1.205262e-02  3.577868e-03  0.000000e+00  -3.096904e-03  1.306369e-02  2.566800e-03  1.198818e-02
   Strain 62  4  4  1.584892e-01  -2.484890e-02  0.000000e+00  -1.488703e-01  1.849040e-01  -5.126374e-02  
   Stress 63  1  4  2.354068e-03  -2.461694e-03  0.000000e+00  -9.525734e-05  2.355952e-03  -2.463578e-03  4.174182e-03
   Strain 63  1  4  5.202504e-02  -4.771487e-02  0.000000e+00  -1.325624e-02  5.246358e-02  -4.815340e-02  
   Stress 63  2  4  4.693744e-03  7.361257e-04  0.000000e+00  3.050010e-03  6.350625e-03  -9.207560e-04  6.857522e-03
   Strain 63  2  4  5.032835e-02  -2.160806e-03  0.000000e+00  1.578489e-01  1.072574e-01  -5.908984e-02  
   Stress 63  3  4  -1.412171e-03  -8.122971e-03  0.000000e+00  -1.111464e-03  -1.232877e-03  -8.302266e-03  7.759634e-03
   Strain 63  3  4  4.743187e-02  -1.206523e-01  0.000000e+00  -7.256985e-02  5.493031e-02  -1.281507e-01  
   Stress 63  4  4  -8.187070e-04  -8.131157e-03  0.000000e+00  1.335237e-03  -5.825241e-04  -8.367339e-03  8.091819e-03
   Strain 63  4  4  4.623928e-02  -1.159769e-01  0.000000e+00  8.830896e-02  5.747912e-02  -1.272168e-01  
   Stress 64  1  4  8.782768e-03  -5.316583e-03  0.000000e+00  1.688048e-03  8.982053e-03  -5.515868e-03  1.267462e-02
   Strain 64  1  4  1.597025e-01  -1.436934e-01  0.000000e+00  8.808352e-02  1.659664e-01  -1.499573e-01  
   Stress 64  2  4  1.577234e-02  1.760399e-03  0.000000e+00  -1.823340e-03  1.600572e-02  1.527019e-03  1.529947e-02
   Strain 64  2  4  2.073632e-01  -6.884558e-02  0.000000e+00  -6.520352e-02  2.111592e-01  -7.264150e-02  
   Stress 64  3  4  7.488516e-03  1.541308e-04  0.000000e+00  3.772673e-03  9.082631e-03  -1.439985e-03  9.881630e-03
   Strain 64  3  4  1.044191e-01  -4.302011e-02  0.000000e+00  2.015716e-01  1.555689e-01  -9.416986e-02  
   Stress 64  4  4  1.271207e-02  5.175299e-03  0.000000e+00  5.764415e-04  1.275590e-02  5.131465e-03  1.111703e-02
   Strain 64  4  4  1.572801e-01  8.088932e-04  0.000000e+00  5.037330e-02  1.612344e-01  -3.145388e-03  
   Stress 65  1  4  6.705746e-03  5.145805e-03  0.000000e+00  -4.193767e-03  1.019146e-02  1.660094e-03  9.471162e-03
   Strain 65  1  4  5.755629e-02  4.409238e-02  0.000000e+00  -1.703329e-01  1.362564e-01  -3.460777e-02  
   Stress 65  2  4  1.073627e-02  8.555749e-03  0.000000e+00  -2.266274e-03  1.216090e-02  7.131120e-03  1.058392e-02
   Strain 65  2  4  9.714798e-02  7.705192e-02  0.000000e+00  -7.090454e-02  1.239486e-01  5.025126e-02  
   Stress 65  3  4  5.089067e-03  2.322756e-03  0.000000e+00  -4.509680e-03  8.422937e-03  -1.011115e-03  8.971332e-03
   Strain 65  3  4  5.745338e-02  3.392644e-03  0.000000e+00  -1.864221e-01  1.274742e-01  -6.662822e-02  
   Stress 65  4  4  1.012195e-02  8.785193e-03  0.000000e+00  -2.881106e-03  1.241119e-02  6.495952e-03  1.075232e-02
   Strain 65  4  4  9.279050e-02  7.674880e-02  0.000000e+00  -8.377467e-02  1.274180e-01  4.212128e-02  
   Stress 66  1  4  8.436279e-03  -1.170474e-03  0.000000e+00  -5.026156e-03  1.058522e-02  -3.319411e-03  1.257784e-02
   Strain 66  1  4  1.276514e-01  -7.881498e-02  0.000000e+00  -2.070867e-01  1.706314e-01  -1.217950e-01  
   Stress 66  2  4  1.739864e-02  5.341373e-03  0.000000e+00  -5.018395e-03  1.921403e-02  3.525983e-03  1.771618e-02
   Strain 66  2  4  2.033829e-01  -2.274281e-02  0.000000e+00  -1.651226e-01  2.303185e-01  -4.967846e-02  
   Stress 66  3  4  1.597520e-02  8.044356e-03  0.000000e+00  -9.556940e-03  2.235674e-02  1.662814e-03  2.157345e-02
   Strain 66  3  4  1.488832e-01  2.205553e-02  0.000000e+00  -3.323982e-01  2.633554e-01  -9.241672e-02  
   Stress 66  4  4  3.398609e-02  1.972126e-02  0.000000e+00  -1.352856e-02  4.214725e-02  1.156010e-02  3.772002e-02
   Strain 66  4  4  2.333709e-01  7.628781e-02  0.000000e+00  -2.921386e-01  3.206757e-01  -1.101699e-02  
   Stress 67  1  4  1.223261e-03  1.451447e-03  0.000000e+00  -5.807908e-03  7.146383e-03  -4.471675e-03  1.015002e-02
   Strain 67  1  4  -1.700098e-03  1.670611e-02  0.000000e+00  -2.741823e-01  1.449027e-01  -1.298967e-01  
   Stress 67  2  4  -1.403290e-03  -2.236053e-04  0.000000e+00  -3.111993e-03  2.353951e-03  -3.980846e-03  5.546074e-03
   Strain 67  2  4  -1.917768e-02  7.706433e-03  0.000000e+00  -1.395625e-01  6.532850e-02  -7.679975e-02  
   Stress 67  3  4  7.870952e-03  7.554721e-03  0.000000e+00  -7.750306e-03  1.546475e-02  -3.908284e-05  1.548433e-02
   Strain 67  3  4  5.118517e-02  6.406807e-02  0.000000e+00  -3.064796e-01  2.110018e-01  -9.574851e-02  
   Stress 67  4  4  6.114285e-03  4.143925e-03  0.000000e+00  -4.398449e-03  9.636536e-03  6.216738e-04  9.341227e-03
   Strain 67  4  4  6.498393e-02  2.067556e-02  0.000000e+00  -1.708077e-01  1.310603e-01  -4.540078e-02  
   Stress 68  1  4  6.314937e-03  -2.392501e-03  0.000000e+00  -6.857265e-03  1.008384e-02  -6.161402e-03  1.420483e-02
   Strain 68  1  4  9.507647e-02  -8.194869e-02  0.000000e+00  -3.470095e-01  2.013416e-01  -1.882139e-01  
   Stress 68  2  4  1.604596e-03  -6.370178e-04  0.000000e+00  -5.453240e-03  6.051018e-03  -5.083439e-03  9.654852e-03
   Strain 68  2  4  1.480302e-02  -1.289894e-02  0.000000e+00  -2.741517e-01  1.387259e-01  -1.368218e-01  
   Stress 68  3  4  1.681036e-02  2.963686e-03  0.000000e+00  -5.280077e-03  1.859402e-02  1.180025e-03  1.803298e-02
   Strain 68  3  4  2.042767e-01  -5.694034e-02  0.000000e+00  -2.198068e-01  2.443648e-01  -9.702846e-02  
   Stress 68  4  4  7.893889e-03  4.439002e-03  0.000000e+00  -3.602791e-03  1.016196e-02  2.170928e-03  9.269171e-03
   Strain 68  4  4  8.078308e-02  2.551761e-02  0.000000e+00  -1.531156e-01  1.345424e-01  -2.824168e-02  
   Stress 69  1  4  1.649698e-02  3.801322e-03  0.000000e+00  -1.323442e-02  2.482719e-02  -4.528886e-03  2.737407e-02
   Strain 69  1  4  1.517345e-01  -5.292133e-02  0.000000e+00  -5.093252e-01  3.238588e-01  -2.250457e-01  
   Stress 69  2  4  8.567983e-03  2.593129e-04  0.000000e+00  -1.054582e-02  1.574823e-02  -6.920939e-03  2.012210e-02
   Strain 69  2  4  1.026008e-01  -6.872374e-02  0.000000e+00  -4.755916e-01  2.696931e-01  -2.358160e-01  
   Stress 69  3  4  1.611978e-02  8.892464e-03  0.000000e+00  -1.063009e-02  2.373364e-02  1.278599e-03  2.312087e-02
   Strain 69  3  4  1.394106e-01  3.182464e-02  0.000000e+00  -4.019530e-01  2.936687e-01  -1.224334e-01  
   Stress 69  4  4  9.659923e-03  3.931012e-03  0.000000e+00  -8.725424e-03  1.597905e-02  -2.388112e-03  1.729719e-02
   Strain 69  4  4  1.021023e-01  -1.231807e-02  0.000000e+00  -3.732366e-01  2.400828e-01  -1.502985e-01  
   Stress 70  1  4  1.214923e-02  8.111977e-04  0.000000e+00  -9.670982e-03  1.769028e-02  -4.729856e-03  2.046925e-02
   Strain 70  1  4  1.360613e-01  -6.680599e-02  0.000000e+00  -4.430064e-01  2.782512e-01  -2.089960e-01  
   Stress 70  2  4  9.115721e-03  4.446005e-03  0.000000e+00  -1.027696e-02  1.731972e-02  -3.757995e-03  1.947261e-02
   Strain 70  2  4  8.062314e-02  -1.005287e-03  0.000000e+00  -4.355340e-01  2.613676e-01  -1.817498e-01  
   Stress 70  3  4  8.041623e-03  1.228879e-03  0.000000e+00  -9.101200e-03  1.435303e-02  -5.082527e-03  1.745827e-02
   Strain 70  3  4  8.481622e-02  -3.554546e-02  0.000000e+00  -4.257832e-01  2.458695e-01  -1.965988e-01  
   Stress 70  4  4  1.122929e-02  4.075927e-03  0.000000e+00  -9.892168e-03  1.817153e-02  -2.866310e-03  1.976121e-02
   Strain 70  4  4  1.108847e-01  -1.628286e-02  0.000000e+00  -4.201853e-01  2.668045e-01  -1.722027e-01  
   Stress 71  1  4  4.440621e-02  2.685231e-02  0.000000e+00  -2.867598e-02  6.561837e-02  5.640147e-03  6.298797e-02
   Strain 71  1  4  1.784125e-01  6.800614e-02  0.000000e+00  -5.142630e-01  3.861998e-01  -1.397811e-01  
   Stress 71  2  4  1.643968e-02  1.018260e-02  0.000000e+00  -1.034494e-02  2.411881e-02  2.503479e-03  2.296962e-02
   Strain 71  2  4  1.337541e-01  5.512316e-02  0.000000e+00  -3.760650e-01  2.865373e-01  -9.766009e-02  
   Stress 71  3  4  1.815962e-02  8.770831e-03  0.000000e+00  -1.246748e-02  2.678722e-02  1.432361e-04  2.671589e-02
   Strain 71  3  4  1.556893e-01  9.894405e-03  0.000000e+00  -4.371278e-01  3.131920e-01  -1.476083e-01  
   Stress 71  4  4  1.034594e-02  4.775544e-03  0.000000e+00  -7.216869e-03  1.529641e-02  -1.749232e-04  1.538462e-02
   Strain 71  4  4  1.065255e-01  6.587883e-03  0.000000e+00  -2.983186e-01  2.138633e-01  -1.007499e-01  
   Stress 72  1  4  1.487218e-02  5.447224e-03  0.000000e+00  -1.030585e-02  2.149187e-02  -1.172464e-03  2.210144e-02
   Strain 72  1  4  1.369068e-01  -6.684007e-03  0.000000e+00  -4.101597e-01  2.823953e-01  -1.521726e-01  
   Stress 72  2  4  1.932820e-02  7.349681e-03  0.000000e+00  -1.115618e-02  2.600114e-02  6.767325e-04  2.566947e-02
   Strain 72  2  4  1.831538e-01  -1.291633e-02  0.000000e+00  -3.838191e-01  3.006185e-01  -1.303810e-01  
   Stress 72  3  4  1.235354e-02  8.610558e-03  0.000000e+00  -1.090773e-02  2.154917e-02  -5.850678e-04  2.184758e-02
   Strain 72  3  4  7.046507e-02  6.811393e-02  0.000000e+00  -4.244395e-01  2.815125e-01  -1.429335e-01  
   Stress 72  4  4  1.772835e-02  7.321391e-03  0.000000e+00  -1.152324e-02  2.516850e-02  -1.187525e-04  2.522808e-02
   Strain 72  4  4  1.488040e-01  8.274418e-03  0.000000e+00  -4.066367e-01  2.936566e-01  -1.365782e-01  
   Stress 73  1  4  6.875534e-02  2.807853e-02  0.000000e+00  -4.983995e-02  1.022470e-01  -5.413086e-03  1.050581e-01
   Strain 73  1  4  1.986785e-01  -2.120959e-02  0.000000e+00  -5.893070e-01  4.032315e-01  -2.257625e-01  
   Stress 73  2  4  1.580371e-02  5.201760e-03  0.000000e+00  -9.977110e-03  2.180065e-02  -7.951888e-04  2.220893e-02
   Strain 73  2  4  1.652481e-01  -2.949901e-02  0.000000e+00  -3.949155e-01  2.880362e-01  -1.522871e-01  
   Stress 73  3  4  4.791075e-02  1.333292e-02  0.000000e+00  -3.949964e-02  7.373944e-02  -1.249577e-02  8.071605e-02
   Strain 73  3  4  1.637357e-01  -4.857907e-02  0.000000e+00  -6.188806e-01  3.847216e-01  -2.695649e-01  
   Stress 73  4  4  1.159778e-02  -7.360041e-04  0.000000e+00  -9.881322e-03  1.707868e-02  -6.216905e-03  2.089277e-02
   Strain 73  4  4  1.352365e-01  -8.886413e-02  0.000000e+00  -4.269198e-01  2.642680e-01  -2.178956e-01  
   Stress 74  1  4  3.978702e-02  2.397184e-02  0.000000e+00  -2.488729e-02  5.799279e-02  5.766081e-03  5.533552e-02
   Strain 74  1  4  1.815791e-01  6.594828e-02  0.000000e+00  -5.091516e-01  3.848220e-01  -1.372946e-01  
   Stress 74  2  4  1.709041e-02  8.669302e-03  0.000000e+00  -9.819593e-03  2.356411e-02  2.195607e-03  2.254662e-02
   Strain 74  2  4  1.520807e-01  2.937515e-02  0.000000e+00  -3.884212e-01  2.943991e-01  -1.129432e-01  
   Stress 74  3  4  2.201820e-02  1.273014e-02  0.000000e+00  -1.956386e-02  3.748168e-02  -2.733329e-03  3.892039e-02
   Strain 74  3  4  1.121685e-01  3.701691e-02  0.000000e+00  -5.742954e-01  3.641886e-01  -2.150031e-01  
   Stress 74  4  4  1.173523e-02  5.125276e-03  0.000000e+00  -1.044740e-02  1.938795e-02  -2.527442e-03  2.076734e-02
   Strain 74  4  4  9.743310e-02  5.072665e-03  0.000000e+00  -4.530597e-01  2.824419e-01  -1.799362e-01  
   Stress 75  1  4  1.919673e-02  1.454529e-02  0.000000e+00  -9.300228e-03  2.645763e-02  7.284394e-03  2.367152e-02
   Strain 75  1  4  1.548471e-01  9.942804e-02  0.000000e+00  -3.317665e-01  2.953192e-01  -4.104410e-02  
   Stress 75  2  4  1.765325e-02  1.344097e-02  0.000000e+00  -5.157592e-03  2.111815e-02  9.976060e-03  1.829815e-02
   Strain 75  2  4  1.598628e-01  1.041494e-01  0.000000e+00  -2.063455e-01  2.388734e-01  2.513884e-02  
   Stress 75  3  4  2.509713e-02  1.837524e-02  0.000000e+00  -1.953975e-02  4.156288e-02  1.909486e-03  4.064180e-02
   Strain 75  3  4  1.264698e-01  8.075119e-02  0.000000e+00  -5.200250e-01  3.646259e-01  -1.574049e-01  
   Stress 75  4  4  1.769571e-02  1.228558e-02  0.000000e+00  -1.050729e-02  2.584056e-02  4.140737e-03  2.403916e-02
   Strain 75  4  4  1.383250e-01  7.566389e-02  0.000000e+00  -3.874769e-01  3.032499e-01  -8.926099e-02  
   Stress 76  1  4  1.657824e-02  1.544171e-02  0.000000e+00  -5.938837e-03  2.197593e-02  1.004401e-02  1.905511e-02
   Strain 76  1  4  1.367183e-01  1.325172e-01  0.000000e+00  -2.221267e-01  2.457010e-01  2.353457e-02  
   Stress 76  2  4  1.764284e-02  1.178320e-02  0.000000e+00  -2.837836e-03  1.879189e-02  1.063415e-02  1.632129e-02
   Strain 76  2  4  1.833624e-01  7.446013e-02  0.000000e+00  -1.155911e-01  2.083169e-01  4.950566e-02  
   Stress 76  3  4  1.793480e-02  2.170446e-02  0.000000e+00  -1.017130e-02  3.016409e-02  9.475171e-03  2.671781e-02
   Strain 76  3  4  1.050911e-01  1.817646e-01  0.000000e+00  -3.217557e-01  3.088104e-01  -2.195472e-02  
   Stress 76  4  4  1.773610e-02  1.593421e-02  0.000000e+00  -6.281952e-03  2.318138e-02  1.048892e-02  2.010588e-02
   Strain 76  4  4  1.564266e-01  1.224255e-01  0.000000e+00  -2.215961e-01  2.515208e-01  2.733132e-02  
   Stress 77  1  4  1.645684e-02  2.001910e-02  0.000000e+00  -5.359496e-03  2.388568e-02  1.259026e-02  2.069573e-02
   Strain 77  1  4  1.239932e-01  1.790837e-01  0.000000e+00  -1.894152e-01  2.501704e-01  5.290644e-02  
   Stress 77  2  4  1.408893e-02  1.295043e-02  0.000000e+00  -3.274062e-03  1.684286e-02  1.019650e-02  1.469395e-02
   Strain 77  2  4  1.334427e-01  1.079464e-01  0.000000e+00  -1.429935e-01  1.933189e-01  4.807019e-02  
   Stress 77  3  4  2.023721e-02  2.353441e-02  0.000000e+00  -9.121021e-03  3.115462e-02  1.261699e-02  2.714261e-02
   Strain 77  3  4  1.381146e-01  1.812336e-01  0.000000e+00  -2.743815e-01  2.985486e-01  2.079966e-02  
   Stress 77  4  4  1.503722e-02  1.485436e-02  0.000000e+00  -5.822155e-03  2.076866e-02  9.122918e-03  1.803037e-02
   Strain 77  4  4  1.320042e-01  1.217341e-01  0.000000e+00  -2.283837e-01  2.411764e-01  1.256192e-02  
   Stress 78  1  4  1.729882e-02  2.554005e-02  0.000000e+00  -5.506041e-03  2.829664e-02  1.454223e-02  2.450877e-02
   Strain 78  1  4  1.044161e-01  2.271358e-01  0.000000e+00  -1.760986e-01  2.730965e-01  5.845536e-02  
   Stress 78  2  4  1.433907e-02  2.261330e-02  0.000000e+00  -2.270783e-03  2.319552e-02  1.375685e-02  2.020361e-02
   Strain 78  2  4  8.674445e-02  2.236308e-01  0.000000e+00  -7.820781e-02  2.340139e-01  7.636134e-02  
   Stress 78  3  4  2.012948e-02  3.214972e-02  0.000000e+00  -9.598915e-03  3.746483e-02  1.481438e-02  3.268120e-02
   Strain 78  3  4  8.998317e-02  2.493627e-01  0.000000e+00  -2.652285e-01  3.243888e-01  1.495709e-02  
   Stress 78  4  4  1.765310e-02  2.455055e-02  0.000000e+00  -4.917394e-03  2.710802e-02  1.509562e-02  2.352680e-02
   Strain 78  4  4  1.121994e-01  2.212520e-01  0.000000e+00  -1.650542e-01  2.656390e-01  6.781244e-02  
   Stress 79  1  4  1.375387e-02  1.410853e-02  0.000000e+00  -3.227949e-03  1.716402e-02  1.069839e-02  1.501438e-02
   Strain 79  1  4  1.240824e-01  1.230260e-01  0.000000e+00  -1.270516e-01  1.870823e-01  6.002623e-02  
   Stress 79  2  4  1.989866e-02  1.484717e-02  0.000000e+00  -3.642339e-04  1.992479e-02  1.482104e-02  1.792636e-02
   Strain 79  2  4  2.037169e-01  9.951696e-02  0.000000e+00  -5.907781e-03  2.038006e-01  9.943329e-02  
   Stress 79  3  4  2.077693e-02  2.739816e-02  0.000000e+00  -1.331145e-02  3.780450e-02  1.037058e-02  3.383304e-02
   Strain 79  3  4  1.080652e-01  1.910668e-01  0.000000e+00  -3.550610e-01  3.318828e-01  -3.275073e-02  
   Stress 79  4  4  2.469159e-02  2.504443e-02  0.000000e+00  -8.972107e-03  3.384185e-02  1.589417e-02  2.932588e-02
   Strain 79  4  4  1.835424e-01  1.633943e-01  0.000000e+00  -2.378459e-01  2.928173e-01  5.411950e-02  
   Stress 80  1  4  1.212307e-02  1.312782e-02  0.000000e+00  -2.731309e-03  1.540257e-02  9.848317e-03  1.351070e-02
   Strain 80  1  4  1.106215e-01  1.156229e-01  0.000000e+00  -1.081689e-01  1.672644e-01  5.897999e-02  
   Stress 80  2  4  1.378520e-02  9.729856e-03  0.000000e+00  -3.223495e-04  1.381067e-02  9.704392e-03  1.228355e-02
   Strain 80  2  4  1.545698e-01  5.847736e-02  0.000000e+00  1.919888e-04  1.545699e-01  5.847726e-02  
   Stress 80  3  4  2.353755e-02  2.346553e-02  0.000000e+00  -1.284844e-02  3.635003e-02  1.065304e-02  3.236624e-02
   Strain 80  3  4  1.662725e-01  1.361236e-01  0.000000e+00  -3.421248e-01  3.229234e-01  -2.052724e-02  
   Stress 80  4  4  1.579058e-02  1.919615e-02  0.000000e+00  -7.582092e-03  2.526431e-02  9.722416e-03  2.207217e-02
   Strain 80  4  4  1.299164e-01  1.487663e-01  0.000000e+00  -2.430361e-01  2.612244e-01  1.745835e-02  
   Stress 81  1  4  1.222467e-02  1.677673e-02  0.000000e+00  -3.598339e-03  1.875844e-02  1.024296e-02  1.626823e-02
   Strain 81  1  4  8.179573e-02  1.717096e-01  0.000000e+00  -1.313685e-01  2.063488e-01  4.715649e-02  
   Stress 81  2  4  1.835397e-02  1.417818e-02  0.000000e+00  -2.236907e-03  1.932598e-02  1.320616e-02  1.710773e-02
   Strain 81  2  4  1.785018e-01  1.079932e-01  0.000000e+00  -7.506473e-02  1.947407e-01  9.175439e-02  
   Stress 81  3  4  1.277756e-02  2.090433e-02  0.000000e+00  -1.043465e-02  2.803885e-02  5.643047e-03  2.568650e-02
   Strain 81  3  4  4.972511e-02  1.890423e-01  0.000000e+00  -3.414321e-01  3.037645e-01  -6.499714e-02  
   Stress 81  4  4  1.741403e-02  2.090343e-02  0.000000e+00  -8.941636e-03  2.826899e-02  1.004847e-02  2.482030e-02
   Strain 81  4  4  1.169454e-01  1.725557e-01  0.000000e+00  -2.793385e-01  2.871606e-01  2.340468e-03  
   Stress 82  1  4  1.566499e-02  1.654259e-02  0.000000e+00  -1.138103e-02  2.749327e-02  4.714300e-03  2.546553e-02
   Strain 82  1  4  9.769835e-02  1.282044e-01  0.000000e+00  -3.691449e-01  2.981530e-01  -7.225027e-02  
   Stress 82  2  4  1.332850e-02  1.591295e-02  0.000000e+00  -8.569743e-03  2.328735e-02  5.954103e-03  2.095463e-02
   Strain 82  2  4  8.742143e-02  1.414072e-01  0.000000e+00  -2.900186e-01  2.619146e-01  -3.308588e-02  
   Stress 82  3  4  1.432477e-02  2.030145e-02  0.000000e+00  -1.197927e-02  2.965949e-02  4.966728e-03  2.751442e-02
   Strain 82  3  4  6.410500e-02  1.696648e-01  0.000000e+00  -3.875165e-01  3.177032e-01  -8.393335e-02  
   Stress 82  4  4  1.272991e-02  1.728031e-02  0.000000e+00  -8.847869e-03  2.414082e-02  5.869391e-03  2.180682e-02
   Strain 82  4  4  7.221217e-02  1.583478e-01  0.000000e+00  -3.135236e-01  2.778503e-01  -4.729031e-02  
   Stress 83  1  4  1.586225e-02  2.299080e-02  0.000000e+00  -1.525553e-02  3.509290e-02  3.760152e-03  3.337208e-02
   Strain 83  1  4  6.308147e-02  1.622625e-01  0.000000e+00  -4.301992e-01  3.334141e-01  -1.080701e-01  
   Stress 83  2  4  1.245260e-02  2.011807e-02  0.000000e+00  -8.228246e-03  2.536244e-02  7.208225e-03  2.263612e-02
   Strain 83  2  4  6.711354e-02  1.847976e-01  0.000000e+00  -2.651482e-01  2.710013e-01  -1.909022e-02  
   Stress 83  3  4  1.628750e-02  2.096060e-02  0.000000e+00  -1.682680e-02  3.561230e-02  1.635802e-03  3.482323e-02
   Strain 83  3  4  6.637920e-02  1.335252e-01  0.000000e+00  -4.915830e-01  3.480260e-01  -1.481216e-01  
   Stress 83  4  4  1.556102e-02  1.896069e-02  0.000000e+00  -9.638308e-03  2.704791e-02  7.473800e-03  2.419290e-02
   Strain 83  4  4  1.046744e-01  1.542640e-01  0.000000e+00  -3.181308e-01  2.904555e-01  -3.151705e-02  
   Stress 84  1  4  1.963394e-02  2.958908e-02  0.000000e+00  -1.585562e-02  4.123008e-02  7.992936e-03  3.787159e-02
   Strain 84  1  4  7.570611e-02  1.991347e-01  0.000000e+00  -3.864521e-01  3.402626e-01  -6.542181e-02  
   Stress 84  2  4  8.373542e-03  2.075823e-02  0.000000e+00  -5.282572e-03  2.270534e-02  6.426433e-03  2.027109e-02
   Strain 84  2  4  6.216051e-03  2.264849e-01  0.000000e+00  -1.736007e-01  2.565784e-01  -2.387751e-02  
   Stress 84  3  4  3.009718e-02  3.597562e-02  0.000000e+00  -2.065850e-02  5.390295e-02  1.216986e-02  4.896572e-02
   Strain 84  3  4  1.233771e-01  1.829959e-01  0.000000e+00  -4.026527e-01  3.567078e-01  -5.033478e-02  
   Stress 84  4  4  1.297083e-02  2.180821e-02  0.000000e+00  -5.766746e-03  2.465452e-02  1.012453e-02  2.146477e-02
   Strain 84  4  4  6.612580e-02  2.152633e-01  0.000000e+00  -1.845589e-01  2.593369e-01  2.205226e-02  
   Stress 85  1  4  1.046052e-02  2.402747e-02  0.000000e+00  -5.937752e-03  2.625911e-02  8.228875e-03  2.326312e-02
   Strain 85  1  4  1.627364e-02  2.489377e-01  0.000000e+00  -1.799833e-01  2.796826e-01  -1.447133e-02  
   Stress 85  2  4  1.209695e-02  2.922721e-02  0.000000e+00  -1.717358e-03  2.939769e-02  1.192648e-02  2.560965e-02
   Strain 85  2  4  2.359066e-02  2.874746e-01  0.000000e+00  -3.710622e-02  2.887727e-01  2.229261e-02  
   Stress 85  3  4  9.878660e-03  2.175832e-02  0.000000e+00  -7.130413e-03  2.509881e-02  6.538168e-03  2.255211e-02
   Strain 85  3  4  1.303993e-02  2.289912e-01  0.000000e+00  -2.366695e-01  2.812087e-01  -3.917760e-02  
   Stress 85  4  4  1.208276e-02  2.472473e-02  0.000000e+00  -3.085570e-03  2.543764e-02  1.136986e-02  2.207090e-02
   Strain 85  4  4  4.067719e-02  2.555714e-01  0.000000e+00  -9.614840e-02  2.658358e-01  3.041275e-02  
   Stress 86  1  4  1.162278e-02  1.783019e-02  0.000000e+00  -3.219287e-03  1.919826e-02  1.025471e-02  1.663911e-02
   Strain 86  1  4  6.811287e-02  1.883602e-01  0.000000e+00  -9.271412e-02  2.041564e-01  5.231662e-02  
   Stress 86  2  4  1.435802e-02  2.203566e-02  0.000000e+00  -1.677849e-03  2.238632e-02  1.400736e-02  1.959031e-02
   Strain 86  2  4  9.134859e-02  2.180186e-01  0.000000e+00  -3.370864e-02  2.202228e-01  8.914436e-02  
   Stress 86  3  4  1.260976e-02  2.115506e-02  0.000000e+00  -5.578212e-03  2.390894e-02  9.855893e-03  2.081182e-02
   Strain 86  3  4  6.155146e-02  2.140725e-01  0.000000e+00  -1.732954e-01  2.532394e-01  2.238456e-02  
   Stress 86  4  4  1.750151e-02  2.340476e-02  0.000000e+00  -4.178163e-03  2.556872e-02  1.533756e-02  2.228987e-02
   Strain 86  4  4  1.202078e-01  2.110549e-01  0.000000e+00  -1.169161e-01  2.396627e-01  9.159999e-02  
   Stress 87  1  4  1.318804e-02  1.605687e-02  0.000000e+00  -6.181089e-03  2.096780e-02  8.277110e-03  1.829225e-02
   Strain 87  1  4  9.545006e-02  1.490248e-01  0.000000e+00  -2.106472e-01  2.309141e-01  1.356073e-02  
   Stress 87  2  4  1.282394e-02  1.638639e-02  0.000000e+00  -3.154143e-03  1.822751e-02  1.098282e-02  1.589575e-02
   Strain 87  2  4  9.616727e-02  1.616395e-01  0.000000e+00  -1.056064e-01  1.910309e-01  6.677586e-02  
   Stress 87  3  4  2.066948e-02  2.472745e-02  0.000000e+00  -1.089014e-02  3.377601e-02  1.162092e-02  2.972131e-02
   Strain 87  3  4  1.266159e-01  1.842483e-01  0.000000e+00  -2.953816e-01  3.059078e-01  4.956363e-03  
   Stress 87  4  4  1.795753e-02  2.456876e-02  0.000000e+00  -6.750517e-03  2.877956e-02  1.374672e-02  2.493213e-02
   Strain 87  4  4  1.129833e-01  2.124139e-01  0.000000e+00  -1.971159e-01  2.730855e-01  5.231162e-02  
   Stress 88  1  4  1.761582e-02  2.222066e-02  0.000000e+00  -7.637232e-03  2.789498e-02  1.194150e-02  2.424091e-02
   Strain 88  1  4  1.179132e-01  1.897228e-01  0.000000e+00  -2.370608e-01  2.776672e-01  2.996889e-02  
   Stress 88  2  4  1.943756e-02  2.413464e-02  0.000000e+00  -4.208427e-03  2.660549e-02  1.696671e-02  2.333053e-02
   Strain 88  2  4  1.386446e-01  2.075257e-01  0.000000e+00  -1.319260e-01  2.474980e-01  9.867235e-02  
   Stress 88  3  4  2.392304e-02  2.576462e-02  0.000000e+00  -1.292514e-02  3.780172e-02  1.188593e-02  3.348040e-02
   Strain 88  3  4  1.417246e-01  1.722323e-01  0.000000e+00  -3.426511e-01  3.289817e-01  -1.502480e-02  
   Stress 88  4  4  2.508939e-02  2.836969e-02  0.000000e+00  -9.104905e-03  3.598100e-02  1.747809e-02  3.116467e-02
   Strain 88  4  4  1.566652e-01  2.015752e-01  0.000000e+00  -2.434367e-01  3.028926e-01  5.534792e-02  
   Stress 89  1  4  1.452388e-02  1.445037e-02  0.000000e+00  -5.813867e-03  2.030111e-02  8.673139e-03  1.764324e-02
   Strain 89  1  4  1.196072e-01  1.257090e-01  0.000000e+00  -2.286735e-01  2.370355e-01  8.280663e-03  
   Stress 89  2  4  1.218016e-02  1.316994e-02  0.000000e+00  -4.019161e-03  1.672456e-02  8.625535e-03  1.448629e-02
   Strain 89  2  4  9.686870e-02  1.259778e-01  0.000000e+00  -1.713992e-01  1.983500e-01  2.449654e-02  
   Stress 89  3  4  2.426335e-02  2.674129e-02  0.000000e+00  -1.219431e-02  3.775940e-02  1.324523e-02  3.318248e-02
   Strain 89  3  4  1.364551e-01  1.892675e-01  0.000000e+00  -3.287778e-01  3.293575e-01  -3.634994e-03  
   Stress 89  4  4  2.227127e-02  2.402619e-02  0.000000e+00  -8.952525e-03  3.214416e-02  1.415331e-02  2.790370e-02
   Strain 89  4  4  1.446894e-01  1.873477e-01  0.000000e+00  -2.698161e-01  3.026023e-01  2.943483e-02  
   Stress 90  1  4  1.636307e-02  2.008062e-02  0.000000e+00  -9.090560e-03  2.750050e-02  8.943199e-03  2.429642e-02
   Strain 90  1  4  9.504192e-02  1.806523e-01  0.000000e+00  -3.123927e-01  2.998026e-01  -2.410837e-02  
   Stress 90  2  4  1.177342e-02  2.023456e-02  0.000000e+00  -6.240912e-03  2.354366e-02  8.464312e-03  2.065594e-02
   Strain 90  2  4  4.427256e-02  2.142691e-01  0.000000e+00  -2.373132e-01  2.752301e-01  -1.668840e-02  
   Stress 90  3  4  3.416085e-02  4.275401e-02  0.000000e+00  -2.088980e-02  5.978452e-02  1.713035e-02  5.332455e-02
   Strain 90  3  4  1.162719e-01  2.208606e-01  0.000000e+00  -3.914726e-01  3.711678e-01  -3.403531e-02  
   Stress 90  4  4  2.023915e-02  3.125420e-02  0.000000e+00  -1.166036e-02  3.864228e-02  1.285107e-02  3.408492e-02
   Strain 90  4  4  7.909842e-02  2.423531e-01  0.000000e+00  -3.231083e-01  3.417306e-01  -2.027915e-02  
   Stress 91  1  4  1.289633e-02  2.391406e-02  0.000000e+00  -8.207190e-03  2.828981e-02  8.520586e-03  2.513698e-02
   Strain 91  1  4  3.502176e-02  2.376995e-01  0.000000e+00  -2.853311e-01  3.113550e-01  -3.863371e-02  
   Stress 91  2  4  1.053295e-02  2.331376e-02  0.000000e+00  -2.985354e-03  2.397669e-02  9.870019e-03  2.087220e-02
   Strain 91  2  4  1.983397e-02  2.554261e-01  0.000000e+00  -1.267957e-01  2.714030e-01  3.857102e-03  
   Stress 91  3  4  1.784533e-02  3.348705e-02  0.000000e+00  -1.362954e-02  4.138020e-02  9.952177e-03  3.741048e-02
   Strain 91  3  4  3.374740e-02  2.602144e-01  0.000000e+00  -3.599027e-01  3.595940e-01  -6.563219e-02  
   Stress 91  4  4  1.276924e-02  2.535620e-02  0.000000e+00  -5.503483e-03  2.742311e-02  1.070232e-02  2.393900e-02
   Strain 91  4  4  3.571106e-02  2.580869e-01  0.000000e+00  -2.036397e-01  2.976638e-01  -3.865854e-03  
   Stress 92  1  4  1.367096e-02  3.060394e-02  0.000000e+00  -4.295335e-03  3.163121e-02  1.264369e-02  2.757645e-02
   Strain 92  1  4  2.931280e-02  2.890249e-01  0.000000e+00  -1.617920e-01  3.121615e-01  6.176187e-03  
   Stress 92  2  4  1.450121e-02  2.937571e-02  0.000000e+00  8.525806e-04  2.942442e-02  1.445250e-02  2.548362e-02
   Strain 92  2  4  4.984818e-02  2.819492e-01  0.000000e+00  -1.567154e-02  2.822134e-01  4.958395e-02  
   Stress 92  3  4  1.905559e-02  4.162290e-02  0.000000e+00  -1.034037e-02  4.564428e-02  1.503421e-02  4.028898e-02
   Strain 92  3  4  3.023117e-02  3.044789e-01  0.000000e+00  -2.669679e-01  3.587210e-01  -2.401089e-02  
   Stress 92  4  4  1.611249e-02  3.539088e-02  0.000000e+00  -3.053375e-03  3.586293e-02  1.564045e-02  3.114259e-02
   Strain 92  4  4  3.720956e-02  3.070811e-01  0.000000e+00  -1.247220e-01  3.207944e-01  2.349622e-02  
   Stress 93  1  4  1.357455e-02  3.237016e-02  0.000000e+00  -1.471260e-03  3.248463e-02  1.346008e-02  2.826976e-02
   Strain 93  1  4  2.319279e-02  3.026822e-01  0.000000e+00  -8.893709e-02  3.095868e-01  1.628814e-02  
   Stress 93  2  4  1.568339e-02  3.629907e-02  0.000000e+00  1.251762e-03  3.637480e-02  1.560766e-02  3.160695e-02
   Strain 93  2  4  3.224757e-02  3.116671e-01  0.000000e+00  -7.473300e-03  3.117171e-01  3.219761e-02  
   Stress 93  3  4  1.403831e-02  3.136755e-02  0.000000e+00  -6.303153e-03  3.341766e-02  1.198820e-02  2.932301e-02
   Strain 93  3  4  2.544198e-02  2.878530e-01  0.000000e+00  -2.218029e-01  3.284439e-01  -1.514894e-02  
   Stress 93  4  4  1.443601e-02  3.166507e-02  0.000000e+00  -3.830114e-03  3.247816e-02  1.362293e-02  2.824832e-02
   Strain 93  4  4  3.397366e-02  2.929510e-01  0.000000e+00  -1.454974e-01  3.119874e-01  1.493729e-02  
   Stress 94  1  4  9.915644e-03  3.051091e-02  0.000000e+00  -2.638983e-03  3.084368e-02  9.582873e-03  2.734215e-02
   Strain 94  1  4  -1.929658e-02  3.061378e-01  0.000000e+00  -1.122597e-01  3.155469e-01  -2.870564e-02  
   Stress 94  2  4  1.002623e-02  2.935643e-02  0.000000e+00  6.352494e-04  2.937729e-02  1.000538e-02  2.586893e-02
   Strain 94  2  4  -1.180872e-02  3.013359e-01  0.000000e+00  -8.093920e-03  3.013882e-01  -1.186102e-02  
   Stress 94  3  4  1.100883e-02  2.991669e-02  0.000000e+00  -6.046137e-03  3.168473e-02  9.240789e-03  2.822273e-02
   Strain 94  3  4  -8.206330e-03  2.924707e-01  0.000000e+00  -2.084373e-01  3.250616e-01  -4.079729e-02  
   Stress 94  4  4  1.070809e-02  2.787417e-02  0.000000e+00  -2.772271e-03  2.831078e-02  1.027148e-02  2.482357e-02
   Strain 94  4  4  1.992997e-03  2.883100e-01  0.000000e+00  -1.092943e-01  2.983855e-01  -8.082524e-03  
   Stress 95  1  4  7.521453e-03  3.080134e-02  0.000000e+00  -2.815736e-03  3.113707e-02  7.185727e-03  2.823843e-02
   Strain 95  1  4  -5.708681e-02  3.173951e-01  0.000000e+00  -1.048734e-01  3.245989e-01  -6.429066e-02  
   Stress 95  2  4  6.852810e-03  3.154463e-02  0.000000e+00  4.761537e-04  3.155381e-02  6.843632e-03  2.874953e-02
   Strain 95  2  4  -6.624609e-02  3.234552e-01  0.000000e+00  -9.180230e-03  3.235093e-01  -6.630015e-02  
   Stress 95  3  4  7.495072e-03  3.222360e-02  0.000000e+00  -6.988441e-03  3.406192e-02  5.656754e-03  3.161540e-02
   Strain 95  3  4  -6.758130e-02  3.127962e-01  0.000000e+00  -2.193560e-01  3.421548e-01  -9.693988e-02  
   Stress 95  4  4  7.114736e-03  3.158323e-02  0.000000e+00  -3.535067e-03  3.208372e-02  6.614247e-03  2.934116e-02
   Strain 95  4  4  -6.373293e-02  3.185103e-01  0.000000e+00  -1.269066e-01  3.287684e-01  -7.399104e-02  
   Stress 96  1  4  7.246559e-03  3.719073e-02  0.000000e+00  -2.982350e-03  3.748487e-02  6.952415e-03  3.453754e-02
   Strain 96  1  4  -8.111748e-02  3.425317e-01  0.000000e+00  -8.536999e-02  3.467897e-01  -8.537544e-02  
   Stress 96  2  4  6.144087e-03  3.747182e-02  0.000000e+00  -6.717298e-04  3.748622e-02  6.129690e-03  3.482830e-02
   Strain 96  2  4  -9.465317e-02  3.465636e-01  0.000000e+00  -3.326335e-02  3.471897e-01  -9.527921e-02  
   Stress 96  3  4  6.005829e-03  4.310545e-02  0.000000e+00  -6.361917e-03  4.416608e-02  4.945197e-03  4.191286e-02
   Strain 96  3  4  -1.149730e-01  3.551310e-01  0.000000e+00  -1.577815e-01  3.680168e-01  -1.278589e-01  
   Stress 96  4  4  5.728615e-03  3.711704e-02  0.000000e+00  -3.383322e-03  3.747758e-02  5.368072e-03  3.510275e-02
   Strain 96  4  4  -1.017585e-01  3.448194e-01  0.000000e+00  -1.073268e-01  3.511773e-01  -1.081165e-01  
   Stress 97  1  4  5.736652e-03  3.245141e-02  0.000000e+00  -4.028851e-03  3.304578e-02  5.142285e-03  3.079831e-02
   Strain 97  1  4  -9.136324e-02  3.287203e-01  0.000000e+00  -1.175292e-01  3.367859e-01  -9.942883e-02  
   Stress 97  2  4  3.696745e-03  3.610616e-02  0.000000e+00  -3.476675e-03  3.647492e-02  3.327986e-03  3.493004e-02
   Strain 97  2  4  -1.295013e-01  3.478479e-01  0.000000e+00  -1.024000e-01  3.532778e-01  -1.349312e-01  
   Stress 97  3  4  9.048339e-03  5.801827e-02  0.000000e+00  -7.795054e-03  5.922915e-02  7.837460e-03  5.572532e-02
   Strain 97  3  4  -1.097158e-01  3.730498e-01  0.000000e+00  -1.473791e-01  3.840472e-01  -1.207133e-01  
   Stress 97  4  4  7.099856e-03  5.880584e-02  0.000000e+00  -6.768262e-03  5.967712e-02  6.228579e-03  5.681944e-02
   Strain 97  4  4  -1.296896e-01  3.788601e-01  0.000000e+00  -1.345649e-01  3.876112e-01  -1.384407e-01  
   Stress 98  1  4  3.472887e-03  2.947149e-02  0.000000e+00  -3.971144e-03  3.006453e-02  2.879845e-03  2.873305e-02
   Strain 98  1  4  -1.161384e-01  3.212838e-01  0.000000e+00  -1.290673e-01  3.306058e-01  -1.254605e-01  
   Stress 98  2  4  6.440505e-03  3.437728e-02  0.000000e+00  -2.963045e-03  3.468809e-02  6.129695e-03  3.206570e-02
   Strain 98  2  4  -8.424170e-02  3.347681e-01  0.000000e+00  -8.426245e-02  3.389623e-01  -8.843599e-02  
   Stress 98  3  4  4.277800e-03  4.078000e-02  0.000000e+00  -7.954995e-03  4.243831e-02  2.619490e-03  4.119109e-02
   Strain 98  3  4  -1.357876e-01  3.492912e-01  0.000000e+00  -2.038192e-01  3.698315e-01  -1.563279e-01  
   Stress 98  4  4  8.924525e-03  4.971988e-02  0.000000e+00  -7.424035e-03  5.102892e-02  7.615487e-03  4.767952e-02
   Strain 98  4  4  -9.634700e-02  3.611197e-01  0.000000e+00  -1.606298e-01  3.748105e-01  -1.100377e-01  
   Stress 99  1  4  2.547582e-03  3.573637e-02  0.000000e+00  -4.900530e-03  3.644484e-02  1.839112e-03  3.556098e-02
   Strain 99  1  4  -1.451420e-01  3.453181e-01  0.000000e+00  -1.469212e-01  3.560846e-01  -1.559086e-01  
   Stress 99  2  4  5.070386e-03  3.811473e-02  0.000000e+00  -4.568459e-03  3.873470e-02  4.450418e-03  3.671237e-02
   Strain 99  2  4  -1.132800e-01  3.458858e-01  0.000000e+00  -1.416222e-01  3.565580e-01  -1.239522e-01  
   Stress 99  3  4  2.910097e-03  5.132023e-02  0.000000e+00  -8.378812e-03  5.272941e-02  1.500915e-03  5.199521e-02
   Strain 99  3  4  -1.659161e-01  3.714883e-01  0.000000e+00  -1.822220e-01  3.865150e-01  -1.809428e-01  
   Stress 99  4  4  6.383311e-03  5.469082e-02  0.000000e+00  -8.108588e-03  5.601555e-02  5.058583e-03  5.366536e-02
   Strain 99  4  4  -1.317502e-01  3.710047e-01  0.000000e+00  -1.785850e-01  3.863926e-01  -1.471381e-01  
   Stress 100  1  4  7.465546e-03  4.595545e-02  0.000000e+00  -5.719647e-03  4.678742e-02  6.633583e-03  4.384859e-02
   Strain 100  1  4  -1.017004e-01  3.581755e-01  0.000000e+00  -1.496862e-01  3.700494e-01  -1.135743e-01  
   Stress 100  2  4  1.375977e-02  5.895320e-02  0.000000e+00  -3.013244e-03  5.915322e-02  1.355975e-02  5.367371e-02
   Strain 100  2  4  -5.847231e-02  3.680406e-01  0.000000e+00  -7.187066e-02  3.710471e-01  -6.147880e-02  
   Stress 100  3  4  2.886952e-03  2.660335e-02  0.000000e+00  -4.559386e-03  2.744967e-02  2.040629e-03  2.648838e-02
   Strain 100  3  4  -1.173036e-01  3.061041e-01  0.000000e+00  -1.715322e-01  3.228173e-01  -1.340167e-01  
   Stress 100  4  4  5.794793e-03  3.447765e-02  0.000000e+00  -2.640574e-03  3.471872e-02  5.553725e-03  3.230194e-02
   Strain 100  4  4  -9.275172e-02  3.361449e-01  0.000000e+00  -9.303062e-02  3.411317e-01  -9.773848e-02  
   Stress 101  1  4  2.517280e-02  8.233239e-02  0.000000e+00  -6.868987e-03  8.314626e-02  2.435892e-02  7.403583e-02
   Strain 101  1  4  -1.506173e-02  3.681460e-01  0.000000e+00  -1.086700e-01  3.757012e-01  -2.261694e-02  
   Stress 101  2  4  8.370272e-03  2.763217e-02  0.000000e+00  -2.205672e-03  2.788151e-02  8.120929e-03  2.483756e-02
   Strain 101  2  4  -2.888892e-02  2.935624e-01  0.000000e+00  -9.856901e-02  3.009270e-01  -3.625352e-02  
   Stress 101  3  4  1.022823e-02  3.943927e-02  0.000000e+00  -3.888120e-03  3.994794e-02  9.719566e-03  3.608367e-02
   Strain 101  3  4  -4.605424e-02  3.354274e-01  0.000000e+00  -1.192952e-01  3.445363e-01  -5.516311e-02  
   Stress 101  4  4  3.234481e-03  2.636634e-02  0.000000e+00  -2.306630e-03  2.659411e-02  3.006714e-03  2.522550e-02
   Strain 101  4  4  -1.068662e-01  3.055085e-01  0.000000e+00  -1.083279e-01  3.125041e-01  -1.138618e-01  
   Stress 102  1  4  5.519297e-03  2.661250e-02  0.000000e+00  -3.646831e-03  2.722521e-02  4.906589e-03  2.513371e-02
   Strain 102  1  4  -7.090962e-02  2.951677e-01  0.000000e+00  -1.567166e-01  3.112350e-01  -8.697689e-02  
   Stress 102  2  4  8.649414e-03  3.211595e-02  0.000000e+00  -4.028401e-03  3.278823e-02  7.977135e-03  2.961666e-02
   Strain 102  2  4  -4.323840e-02  3.125218e-01  0.000000e+00  -1.550845e-01  3.286884e-01  -5.940502e-02  
   Stress 102  3  4  7.605494e-03  3.648171e-02  0.000000e+00  -4.827408e-03  3.726736e-02  6.819844e-03  3.436872e-02
   Strain 102  3  4  -7.340314e-02  3.317586e-01  0.000000e+00  -1.671548e-01  3.483220e-01  -8.996649e-02  
   Stress 102  4  4  1.386807e-02  5.776474e-02  0.000000e+00  -6.901133e-03  5.882413e-02  1.280869e-02  5.358060e-02
   Strain 102  4  4  -5.598429e-02  3.592011e-01  0.000000e+00  -1.666020e-01  3.752907e-01  -7.207392e-02  
   Stress 103  1  4  2.343027e-02  7.809605e-02  0.000000e+00  -1.336222e-02  8.118743e-02  2.033889e-02  7.316972e-02
   Strain 103  1  4  -2.274898e-02  3.557396e-01  0.000000e+00  -2.172053e-01  3.846877e-01  -5.169714e-02  
   Stress 103  2  4  1.689159e-02  8.306059e-02  0.000000e+00  -5.340591e-03  8.348887e-02  1.646331e-02  7.659587e-02
   Strain 103  2  4  -7.320175e-02  3.819577e-01  0.000000e+00  -1.045101e-01  3.878798e-01  -7.912389e-02  
   Stress 103  3  4  1.033599e-02  3.144904e-02  0.000000e+00  -5.158156e-03  3.264185e-02  9.143185e-03  2.916569e-02
   Strain 103  3  4  -1.621573e-02  2.980860e-01  0.000000e+00  -1.842692e-01  3.231032e-01  -4.123287e-02  
   Stress 103  4  4  6.892931e-03  3.186471e-02  0.000000e+00  -1.339334e-03  3.193634e-02  6.821303e-03  2.913095e-02
   Strain 103  4  4  -6.428224e-02  3.195408e-01  0.000000e+00  -7.043130e-02  3.227451e-01  -6.748651e-02  
   Stress 104  1  4  6.044346e-03  8.689675e-02  0.000000e+00  -1.067299e-03  8.691084e-02  6.030260e-03  8.405810e-02
   Strain 104  1  4  -1.572141e-01  3.981313e-01  0.000000e+00  -3.525135e-02  3.986902e-01  -1.577730e-01  
   Stress 104  2  4  -2.816804e-03  7.279228e-02  0.000000e+00  2.761840e-03  7.289302e-02  -2.917554e-03  7.439472e-02
   Strain 104  2  4  -2.174070e-01  3.937060e-01  0.000000e+00  3.277446e-02  3.941451e-01  -2.178461e-01  
   Stress 104  3  4  8.876767e-03  8.224242e-02  0.000000e+00  9.594841e-04  8.225497e-02  8.864221e-03  7.820056e-02
   Strain 104  3  4  -1.323654e-01  3.933921e-01  0.000000e+00  -4.221310e-03  3.934005e-01  -1.323739e-01  
   Stress 104  4  4  6.119914e-04  6.819893e-02  0.000000e+00  4.356616e-03  6.847860e-02  3.323237e-04  6.831305e-02
   Strain 104  4  4  -1.896273e-01  3.889306e-01  0.000000e+00  6.395990e-02  3.906930e-01  -1.913897e-01  
   Stress 105  1  4  5.768977e-04  9.672305e-02  0.000000e+00  5.229197e-03  9.700662e-02  2.933285e-04  9.686029e-02
   Strain 105  1  4  -1.981042e-01  4.030799e-01  0.000000e+00  6.212323e-02  4.046805e-01  -1.997049e-01  
   Stress 105  2  4  8.523435e-03  9.845027e-02  0.000000e+00  1.272839e-02  1.002171e-01  6.756553e-03  9.701549e-02
   Strain 105  2  4  -1.501518e-01  3.934105e-01  0.000000e+00  1.547324e-01  4.042077e-01  -1.609490e-01  
   Stress 105  3  4  3.350883e-03  7.686328e-02  0.000000e+00  3.008851e-03  7.698623e-02  3.227937e-03  7.542408e-02
   Strain 105  3  4  -1.728362e-01  3.950939e-01  0.000000e+00  4.713070e-02  3.960700e-01  -1.738123e-01  
   Stress 105  4  4  9.366048e-03  7.896379e-02  0.000000e+00  9.345841e-03  8.019693e-02  8.132904e-03  7.645559e-02
   Strain 105  4  4  -1.286887e-01  3.852598e-01  0.000000e+00  1.403027e-01  3.946631e-01  -1.380919e-01  
   Stress 106  1  4  1.292701e-02  8.440904e-02  0.000000e+00  8.374997e-03  8.537716e-02  1.195889e-02  8.007034e-02
   Strain 106  1  4  -1.095547e-01  3.891737e-01  0.000000e+00  1.334271e-01  3.979436e-01  -1.183246e-01  
   Stress 106  2  4  2.245947e-02  9.698372e-02  0.000000e+00  9.065570e-03  9.807066e-02  2.137253e-02  8.932313e-02
   Strain 106  2  4  -6.064284e-02  3.854381e-01  0.000000e+00  1.210830e-01  3.935086e-01  -6.871344e-02  
   Stress 106  3  4  7.774816e-03  6.506892e-02  0.000000e+00  6.783314e-03  6.586108e-02  6.982661e-03  6.266221e-02
   Strain 106  3  4  -1.279269e-01  3.806109e-01  0.000000e+00  1.338100e-01  3.892659e-01  -1.365819e-01  
   Stress 106  4  4  2.063131e-02  1.269415e-01  0.000000e+00  1.212819e-02  1.283076e-01  1.926524e-02  1.198420e-01
   Strain 106  4  4  -1.044850e-01  4.015940e-01  0.000000e+00  1.227991e-01  4.089366e-01  -1.118277e-01  
   Stress 107  1  4  1.828865e-02  1.101401e-01  0.000000e+00  5.709510e-03  1.104936e-01  1.793511e-02  1.027073e-01
   Strain 107  1  4  -1.036607e-01  4.034108e-01  0.000000e+00  8.544273e-02  4.069850e-01  -1.072348e-01  
   Stress 107  2  4  4.347878e-03  5.983403e-02  0.000000e+00  -8.369615e-05  5.983416e-02  4.347752e-03  5.778309e-02
   Strain 107  2  4  -1.561996e-01  3.884307e-01  0.000000e+00  1.665641e-02  3.885581e-01  -1.563269e-01  
   Stress 107  3  4  1.863086e-02  1.297283e-01  0.000000e+00  1.035041e-02  1.306843e-01  1.767479e-02  1.228046e-01
   Strain 107  3  4  -1.194711e-01  4.087933e-01  0.000000e+00  1.168614e-01  4.151790e-01  -1.258569e-01  
   Stress 107  4  4  3.770335e-03  7.440361e-02  0.000000e+00  2.436186e-03  7.448754e-02  3.686409e-03  7.271446e-02
   Strain 107  4  4  -1.726612e-01  3.989468e-01  0.000000e+00  4.922912e-02  4.000047e-01  -1.737192e-01  
   Stress 108  1  4  9.368337e-03  7.717777e-02  0.000000e+00  -2.470564e-03  7.726766e-02  9.278444e-03  7.307159e-02
   Strain 108  1  4  -1.319883e-01  3.981052e-01  0.000000e+00  -1.590278e-02  3.982245e-01  -1.321076e-01  
   Stress 108  2  4  1.044164e-02  5.736655e-02  0.000000e+00  2.728418e-03  5.752466e-02  1.028353e-02  5.313455e-02
   Strain 108  2  4  -9.544096e-02  3.798015e-01  0.000000e+00  8.312535e-02  3.834091e-01  -9.904847e-02  
   Stress 108  3  4  8.879586e-03  5.066175e-02  0.000000e+00  -1.662625e-03  5.072780e-02  8.813530e-03  4.694568e-02
   Strain 108  3  4  -9.575334e-02  3.715498e-01  0.000000e+00  -2.360393e-02  3.718477e-01  -9.605122e-02  
   Stress 108  4  4  1.460417e-02  7.394723e-02  0.000000e+00  3.851744e-03  7.419619e-02  1.435521e-02  6.816190e-02
   Strain 108  4  4  -8.628376e-02  3.892099e-01  0.000000e+00  7.881080e-02  3.924534e-01  -8.952726e-02  
   Stress 109  1  4  7.038538e-03  3.457773e-02  0.000000e+00  -1.041900e-04  3.457813e-02  7.038144e-03  3.165149e-02
   Strain 109  1  4  -8.505282e-02  3.454199e-01  0.000000e+00  2.764953e-02  3.458634e-01  -8.549635e-02  
   Stress 109  2  4  7.844582e-03  4.776312e-02  0.000000e+00  -9.232796e-04  4.778446e-02  7.823239e-03  4.439289e-02
   Strain 109  2  4  -1.070659e-01  3.746037e-01  0.000000e+00  1.175384e-02  3.746754e-01  -1.071376e-01  
   Stress 109  3  4  8.751786e-03  7.225354e-02  0.000000e+00  -4.214389e-04  7.225633e-02  8.748990e-03  6.830339e-02
   Strain 109  3  4  -1.348302e-01  3.995848e-01  0.000000e+00  1.566479e-02  3.996996e-01  -1.349450e-01  
   Stress 109  4  4  9.425053e-03  5.487037e-02  0.000000e+00  -1.249883e-03  5.490473e-02  9.390703e-03  5.086374e-02
   Strain 109  4  4  -1.016713e-01  3.801988e-01  0.000000e+00  -1.239085e-03  3.801996e-01  -1.016721e-01  
   Stress 110  1  4  7.827369e-03  6.406293e-02  0.000000e+00  -5.670560e-03  6.462903e-02  7.261273e-03  6.132168e-02
   Strain 110  1  4  -1.447883e-01  4.009455e-01  0.000000e+00  -5.513680e-02  4.023346e-01  -1.461774e-01  
   Stress 110  2  4  -1.640127e-03  6.510412e-02  0.000000e+00  -4.773458e-03  6.544378e-02  -1.979789e-03  6.645580e-02
   Strain 110  2  4  -2.275343e-01  4.081149e-01  0.000000e+00  -4.462700e-02  4.088972e-01  -2.283166e-01  
   Stress 110  3  4  1.047933e-03  5.669332e-02  0.000000e+00  -1.875936e-03  5.675649e-02  9.847622e-04  5.627058e-02
   Strain 110  3  4  -1.951927e-01  3.971413e-01  0.000000e+00  3.610414e-03  3.971468e-01  -1.951982e-01  
   Stress 110  4  4  -6.489320e-03  4.506384e-02  0.000000e+00  -9.357761e-04  4.508082e-02  -6.506301e-03  4.866130e-02
   Strain 110  4  4  -2.643687e-01  3.842342e-01  0.000000e+00  1.342925e-02  3.843037e-01  -2.644382e-01  
   Stress 111  1  4  8.177955e-03  6.473844e-02  0.000000e+00  -1.834932e-03  6.479791e-02  8.118489e-03  6.114424e-02
   Strain 111  1  4  -1.414850e-01  4.047729e-01  0.000000e+00  2.371274e-02  4.050301e-01  -1.417422e-01  
   Stress 111  2  4  9.020639e-03  5.010648e-02  0.000000e+00  -6.658849e-04  5.011727e-02  9.009849e-03  4.627493e-02
   Strain 111  2  4  -1.038997e-01  3.821709e-01  0.000000e+00  3.367864e-02  3.827536e-01  -1.044824e-01  
   Stress 111  3  4  3.194626e-03  3.381970e-02  0.000000e+00  -2.953146e-04  3.382254e-02  3.191779e-03  3.234498e-02
   Strain 111  3  4  -1.431032e-01  3.575393e-01  0.000000e+00  4.522575e-02  3.585586e-01  -1.441225e-01  
   Stress 111  4  4  4.168036e-03  6.440653e-02  0.000000e+00  3.819301e-04  6.440895e-02  4.165614e-03  6.243046e-02
   Strain 111  4  4  -1.700245e-01  4.010721e-01  0.000000e+00  5.707553e-02  4.024946e-01  -1.714470e-01  
   Stress 112  1  4  2.999991e-03  2.714816e-02  0.000000e+00  -2.958891e-03  2.750543e-02  2.642722e-03  2.628390e-02
   Strain 112  1  4  -1.320752e-01  3.287993e-01  0.000000e+00  -6.091788e-02  3.308036e-01  -1.340795e-01  
   Stress 112  2  4  2.808592e-03  2.535491e-02  0.000000e+00  -3.433506e-03  2.586619e-02  2.297308e-03  2.479748e-02
   Strain 112  2  4  -1.260369e-01  3.139518e-01  0.000000e+00  -9.755470e-02  3.192944e-01  -1.313795e-01  
   Stress 112  3  4  1.161436e-02  1.091081e-01  0.000000e+00  -9.618166e-03  1.100479e-01  1.067454e-02  1.051179e-01
   Strain 112  3  4  -1.580757e-01  4.219451e-01  0.000000e+00  -5.542289e-02  4.232661e-01  -1.593967e-01  
   Stress 112  4  4  7.735554e-03  4.700232e-02  0.000000e+00  -5.605746e-03  4.778692e-02  6.950952e-03  4.471846e-02
   Strain 112  4  4  -1.146122e-01  3.739192e-01  0.000000e+00  -9.356055e-02  3.783584e-01  -1.190514e-01  
   Stress 113  1  4  -1.369133e-02  6.653698e-02  0.000000e+00  -1.003253e-02  6.777252e-02  -1.492687e-02  7.633843e-02
   Strain 113  1  4  -3.156265e-01  4.052509e-01  0.000000e+00  -1.165864e-01  4.099343e-01  -3.203099e-01  
   Stress 113  2  4  -4.257395e-03  3.099515e-02  0.000000e+00  -1.307201e-03  3.104356e-02  -4.305801e-03  3.340524e-02
   Strain 113  2  4  -2.478235e-01  3.636004e-01  0.000000e+00  -8.928621e-03  3.636330e-01  -2.478561e-01  
   Stress 113  3  4  -2.339959e-02  8.988632e-02  0.000000e+00  -1.739456e-02  9.249701e-02  -2.601028e-02  1.078800e-01
   Strain 113  3  4  -3.407457e-01  4.058774e-01  0.000000e+00  -1.621915e-01  4.145842e-01  -3.494526e-01  
   Stress 113  4  4  -6.234739e-03  3.186493e-02  0.000000e+00  -2.785353e-03  3.206748e-02  -6.437290e-03  3.572380e-02
   Strain 113  4  4  -2.694931e-01  3.631743e-01  0.000000e+00  -5.263982e-02  3.642673e-01  -2.705861e-01  
   Stress 114  1  4  1.355802e-02  6.475616e-02  0.000000e+00  -6.167046e-03  6.548852e-02  1.282565e-02  6.011083e-02
   Strain 114  1  4  -9.965453e-02  3.986966e-01  0.000000e+00  -7.673115e-02  4.016328e-01  -1.025908e-01  
   Stress 114  2  4  3.010136e-03  3.476520e-02  0.000000e+00  -4.623878e-03  3.542478e-02  2.350550e-03  3.430995e-02
   Strain 114  2  4  -1.541394e-01  3.592190e-01  0.000000e+00  -1.117800e-01  3.652334e-01  -1.601538e-01  
   Stress 114  3  4  5.231559e-04  4.376667e-02  0.000000e+00  -4.068688e-03  4.414615e-02  1.436720e-04  4.407449e-02
   Strain 114  3  4  -2.080756e-01  3.953666e-01  0.000000e+00  -6.321471e-02  3.970176e-01  -2.097266e-01  
   Stress 114  4  4  -4.131854e-03  2.367556e-02  0.000000e+00  -3.376575e-03  2.407969e-02  -4.535988e-03  2.663892e-02
   Strain 114  4  4  -2.385507e-01  3.309679e-01  0.000000e+00  -9.738691e-02  3.351012e-01  -2.426839e-01  
   Stress 115  1  4  -7.676589e-05  4.959340e-02  0.000000e+00  -6.195562e-03  5.035453e-02  -8.379002e-04  5.077866e-02
   Strain 115  1  4  -2.061842e-01  3.872692e-01  0.000000e+00  -1.030093e-01  3.917060e-01  -2.106210e-01  
   Stress 115  2  4  4.886495e-03  4.871312e-02  0.000000e+00  -2.839900e-03  4.889638e-02  4.703240e-03  4.672264e-02
   Strain 115  2  4  -1.450910e-01  3.817142e-01  0.000000e+00  -3.928529e-02  3.824455e-01  -1.458224e-01  
   Stress 115  3  4  -6.651085e-03  3.108234e-02  0.000000e+00  -5.082078e-03  3.175483e-02  -7.323573e-03  3.598003e-02
   Strain 115  3  4  -2.714319e-01  3.542307e-01  0.000000e+00  -1.224853e-01  3.601690e-01  -2.773702e-01  
   Stress 115  4  4  -1.248403e-03  2.720638e-02  0.000000e+00  -2.257033e-03  2.738429e-02  -1.426318e-03  2.812459e-02
   Strain 115  4  4  -1.927384e-01  3.354405e-01  0.000000e+00  -5.746208e-02  3.369988e-01  -1.942966e-01  
   Stress 116  1  4  1.845234e-03  2.390617e-02  0.000000e+00  -2.652281e-03  2.422056e-02  1.530843e-03  2.349258e-02
   Strain 116  1  4  -1.238199e-01  2.961847e-01  0.000000e+00  -6.918680e-02  2.990149e-01  -1.266501e-01  
   Stress 116  2  4  6.134007e-03  2.742637e-02  0.000000e+00  -2.382402e-03  2.768968e-02  5.870696e-03  2.527105e-02
   Strain 116  2  4  -6.450792e-02  3.019664e-01  0.000000e+00  -5.968542e-02  3.043807e-01  -6.692216e-02  
   Stress 116  3  4  3.411972e-03  2.696737e-02  0.000000e+00  -2.242466e-03  2.717895e-02  3.200390e-03  2.572848e-02
   Strain 116  3  4  -1.070682e-01  3.100488e-01  0.000000e+00  -5.550779e-02  3.118874e-01  -1.089067e-01  
   Stress 116  4  4  8.907193e-03  4.680542e-02  0.000000e+00  -2.450372e-03  4.696320e-02  8.749417e-03  4.325729e-02
   Strain 116  4  4  -8.306281e-02  3.596144e-01  0.000000e+00  -4.316059e-02  3.606640e-01  -8.411235e-02  
   Stress 117  1  4  1.244202e-02  7.940858e-02  0.000000e+00  -5.981354e-03  7.993863e-02  1.191197e-02  7.469842e-02
   Strain 117  1  4  -1.035581e-01  3.858865e-01  0.000000e+00  -7.564372e-02  3.887920e-01  -1.064635e-01  
   Stress 117  2  4  -1.078640e-03  3.394005e-02  0.000000e+00  -1.139059e-03  3.397706e-02  -1.115651e-03  3.454840e-02
   Strain 117  2  4  -1.860214e-01  3.456605e-01  0.000000e+00  -3.197066e-02  3.461407e-01  -1.865016e-01  
   Stress 117  3  4  1.759717e-02  1.129538e-01  0.000000e+00  -6.582876e-03  1.134061e-01  1.714487e-02  1.058799e-01
   Strain 117  3  4  -1.064548e-01  4.009061e-01  0.000000e+00  -5.229279e-02  4.022500e-01  -1.077987e-01  
   Stress 117  4  4  3.043141e-04  3.688516e-02  0.000000e+00  -6.051894e-04  3.689517e-02  2.943047e-04  3.674890e-02
   Strain 117  4  4  -1.726079e-01  3.534787e-01  0.000000e+00  -9.631197e-03  3.535228e-01  -1.726520e-01  
   Stress 118  1  4  -1.478542e-03  3.685953e-02  0.000000e+00  -2.406582e-03  3.701001e-02  -1.629019e-03  3.785082e-02
   Strain 118  1  4  -1.936418e-01  3.519000e-01  0.000000e+00  -7.197728e-02  3.542638e-01  -1.960057e-01  
   Stress 118  2  4  3.561800e-03  4.404000e-02  0.000000e+00  -9.105443e-04  4.406047e-02  3.541328e-03  4.240087e-02
   Strain 118  2  4  -1.373418e-01  3.604487e-01  0.000000e+00  -3.959538e-02  3.612349e-01  -1.381279e-01  
   Stress 118  3  4  -2.640981e-03  4.616039e-02  0.000000e+00  -4.692892e-03  4.660758e-02  -3.088167e-03  4.822587e-02
   Strain 118  3  4  -2.122381e-01  3.667361e-01  0.000000e+00  -1.074144e-01  3.716759e-01  -2.171780e-01  
   Stress 118  4  4  2.830186e-03  4.382821e-02  0.000000e+00  -2.576066e-03  4.398944e-02  2.668955e-03  4.271754e-02
   Strain 118  4  4  -1.466281e-01  3.600653e-01  0.000000e+00  -7.621185e-02  3.629150e-01  -1.494778e-01  
   Stress 119  1  4  8.331819e-03  4.575528e-02  0.000000e+00  -3.797357e-03  4.613671e-02  7.950389e-03  4.272002e-02
   Strain 119  1  4  -8.405079e-02  3.525110e-01  0.000000e+00  -9.070284e-02  3.571725e-01  -8.871227e-02  
   Stress 119  2  4  5.371660e-03  3.958861e-02  0.000000e+00  -1.430833e-03  3.964834e-02  5.311932e-03  3.727731e-02
   Strain 119  2  4  -1.062576e-01  3.475788e-01  0.000000e+00  -4.705856e-02  3.487954e-01  -1.074743e-01  
   Stress 119  3  4  6.644864e-03  3.802362e-02  0.000000e+00  -2.290160e-03  3.818988e-02  6.478599e-03  3.539806e-02
   Strain 119  3  4  -8.623610e-02  3.404340e-01  0.000000e+00  -6.185646e-02  3.426642e-01  -8.846635e-02  
   Stress 119  4  4  4.303847e-03  3.426068e-02  0.000000e+00  -3.205554e-04  3.426411e-02  4.300417e-03  3.232913e-02
   Strain 119  4  4  -1.087209e-01  3.354983e-01  0.000000e+00  -1.831068e-02  3.356870e-01  -1.089095e-01  
   Stress 120  1  4  1.159782e-02  6.435567e-02  0.000000e+00  -9.572465e-04  6.437303e-02  1.158046e-02  5.943505e-02
   Strain 120  1  4  -8.456726e-02  3.738134e-01  0.000000e+00  -7.529377e-03  3.738443e-01  -8.459818e-02  
   Stress 120  2  4  1.279270e-02  5.737013e-02  0.000000e+00  1.606955e-04  5.737070e-02  1.279213e-02  5.216458e-02
   Strain 120  2  4  -5.899725e-02  3.633245e-01  0.000000e+00  5.885965e-03  3.633450e-01  -5.901776e-02  
   Stress 120  3  4  9.857587e-03  6.106205e-02  0.000000e+00  -8.970137e-04  6.107776e-02  9.841877e-03  5.679996e-02
   Strain 120  3  4  -9.531028e-02  3.730173e-01  0.000000e+00  -6.962514e-03  3.730432e-01  -9.533615e-02  
   Stress 120  4  4  1.061650e-02  5.545920e-02  0.000000e+00  1.278751e-04  5.545956e-02  1.061614e-02  5.098725e-02
   Strain 120  4  4  -7.718845e-02  3.652092e-01  0.000000e+00  4.341978e-03  3.652199e-01  -7.719910e-02  
   Stress 121  1  4  -2.758316e-02  -1.764296e-02  0.000000e+00  2.220679e-03  -1.716941e-02  -2.805671e-02  2.450000e-02
   Strain 121  1  4  -2.390604e-01  -2.346538e-02  0.000000e+00  1.076958e-01  -1.076434e-02  -2.517615e-01  
   Stress 121  2  4  -1.210952e-02  -6.480074e-03  0.000000e+00  1.242618e-03  -6.217986e-03  -1.237161e-02  1.071418e-02
   Strain 121  2  4  -1.249278e-01  -6.872836e-03  0.000000e+00  5.574682e-02  -6.226750e-04  -1.311779e-01  
   Stress 121  3  4  9.639822e-04  1.668604e-03  0.000000e+00  4.332535e-04  1.874711e-03  7.578742e-04  1.633438e-03
   Strain 121  3  4  3.373937e-02  6.142397e-03  0.000000e+00  1.268920e-02  3.512812e-02  4.753647e-03  
   Stress 121  4  4  4.182986e-03  1.056586e-02  0.000000e+00  -2.888888e-04  1.057891e-02  4.169938e-03  9.229755e-03
   Strain 121  4  4  2.645788e-02  1.102962e-01  0.000000e+00  -5.277158e-02  1.179091e-01  1.884497e-02  
   Stress 122  1  4  7.374913e-03  1.208652e-02  0.000000e+00  -3.920859e-03  1.430487e-02  5.156556e-03  1.254813e-02
   Strain 122  1  4  4.579710e-02  1.258114e-01  0.000000e+00  -1.589665e-01  1.747883e-01  -3.179797e-03  
   Stress 122  2  4  -2.569182e-03  7.843403e-03  0.000000e+00  -1.745786e-03  8.128309e-03  -2.854087e-03  9.869859e-03
   Strain 122  2  4  -9.708519e-02  1.373106e-01  0.000000e+00  -5.510707e-02  1.405060e-01  -1.002806e-01  
   Stress 122  3  4  3.597293e-03  8.157589e-03  0.000000e+00  -5.703939e-04  8.227850e-03  3.527032e-03  7.149656e-03
   Strain 122  3  4  1.007845e-02  9.865252e-02  0.000000e+00  -3.169712e-02  1.014029e-01  7.328074e-03  
   Stress 122  4  4  1.566339e-04  3.285529e-03  0.000000e+00  5.991259e-04  3.396327e-03  4.583586e-05  3.373643e-03
   Strain 122  4  4  -1.588234e-02  5.219773e-02  0.000000e+00  4.320866e-02  5.847483e-02  -2.215943e-02  
   Stress 123  1  4  1.239099e-02  1.376006e-02  0.000000e+00  -2.484406e-03  1.565251e-02  1.049854e-02  1.381637e-02
   Strain 123  1  4  1.035301e-01  1.325414e-01  0.000000e+00  -8.571057e-02  1.632794e-01  7.279209e-02  
   Stress 123  2  4  3.401917e-03  1.940172e-03  0.000000e+00  1.036461e-03  3.939282e-03  1.402807e-03  3.458288e-03
   Strain 123  2  4  3.926494e-02  1.268675e-02  0.000000e+00  5.394563e-02  5.604464e-02  -4.092956e-03  
   Stress 123  3  4  1.206362e-02  8.296927e-03  0.000000e+00  2.894687e-05  1.206384e-02  8.296705e-03  1.069025e-02
   Strain 123  3  4  1.268463e-01  5.911522e-02  0.000000e+00  2.992671e-03  1.268793e-01  5.908218e-02  
   Stress 123  4  4  1.556003e-03  7.135289e-04  0.000000e+00  2.767965e-03  3.934600e-03  -1.665068e-03  4.980452e-03
   Strain 123  4  4  2.141519e-02  1.743659e-03  0.000000e+00  1.351153e-01  7.984930e-02  -5.669044e-02  
   Stress 124  1  4  2.852637e-03  -1.546061e-03  0.000000e+00  1.526081e-03  3.330237e-03  -2.023662e-03  4.682410e-03
   Strain 124  1  4  5.677702e-02  -4.122079e-02  0.000000e+00  9.139438e-02  7.477905e-02  -5.922282e-02  
   Stress 124  2  4  1.706540e-02  3.959035e-03  0.000000e+00  -1.903072e-03  1.733614e-02  3.688297e-03  1.581785e-02
   Strain 124  2  4  2.121538e-01  -3.989746e-02  0.000000e+00  -5.486507e-02  2.151049e-01  -4.284859e-02  
   Stress 124  3  4  4.425393e-03  3.674969e-03  0.000000e+00  1.427244e-03  5.525921e-03  2.574441e-03  4.789300e-03
   Strain 124  3  4  4.243230e-02  3.393083e-02  0.000000e+00  8.061344e-02  7.871181e-02  -2.348674e-03  
   Stress 124  4  4  1.709032e-02  1.019029e-02  0.000000e+00  -2.365698e-03  1.782350e-02  9.457110e-03  1.544523e-02
   Strain 124  4  4  1.790550e-01  6.173928e-02  0.000000e+00  -7.533798e-02  1.901087e-01  5.068561e-02  
   Stress 125  1  4  1.236273e-02  8.517723e-03  0.000000e+00  -3.708642e-03  1.461755e-02  6.262902e-03  1.270230e-02
   Strain 125  1  4  1.274229e-01  5.628774e-02  0.000000e+00  -1.468851e-01  1.734572e-01  1.025348e-02  
   Stress 125  2  4  9.172257e-03  8.873299e-03  0.000000e+00  2.753840e-04  9.336116e-03  8.709440e-03  9.039085e-03
   Strain 125  2  4  8.113693e-02  8.450026e-02  0.000000e+00  3.122512e-02  9.852146e-02  6.711573e-02  
   Stress 125  3  4  3.025138e-03  1.036406e-03  0.000000e+00  -1.421484e-03  3.765529e-03  2.960156e-04  3.626593e-03
   Strain 125  3  4  3.937516e-02  8.916498e-04  0.000000e+00  -5.431075e-02  5.341493e-02  -1.314811e-02  
   Stress 125  4  4  2.274677e-03  1.574914e-03  0.000000e+00  1.873995e-03  3.831173e-03  1.841823e-05  3.821997e-03
   Strain 125  4  4  1.678165e-02  2.101522e-02  0.000000e+00  1.132759e-01  7.557592e-02  -3.777905e-02  
   Stress 126  1  4  1.337093e-02  5.865924e-03  0.000000e+00  -3.166994e-03  1.452874e-02  4.708119e-03  1.283930e-02
   Strain 126  1  4  1.518802e-01  1.350733e-02  0.000000e+00  -1.223673e-01  1.750528e-01  -9.665334e-03  
   Stress 126  2  4  1.203372e-02  5.848463e-03  0.000000e+00  -2.061037e-03  1.265757e-02  5.224611e-03  1.101725e-02
   Strain 126  2  4  1.389648e-01  1.926958e-02  0.000000e+00  -6.508510e-02  1.472403e-01  1.099411e-02  
   Stress 126  3  4  8.871210e-03  -1.708364e-05  0.000000e+00  -1.480814e-04  8.873676e-03  -1.955003e-05  8.883468e-03
   Strain 126  3  4  1.341185e-01  -5.991123e-02  0.000000e+00  1.792513e-02  1.345317e-01  -6.032434e-02  
   Stress 126  4  4  8.616950e-03  3.033561e-03  0.000000e+00  7.726723e-04  8.721906e-03  2.928605e-03  7.688001e-03
   Strain 126  4  4  1.118544e-01  -7.609505e-03  0.000000e+00  7.512597e-02  1.226837e-01  -1.843876e-02  
   Stress 127  1  4  1.064019e-02  5.843798e-03  0.000000e+00  -3.379982e-04  1.066389e-02  5.820096e-03  9.248094e-03
   Strain 127  1  4  1.230107e-01  2.554917e-02  0.000000e+00  6.602732e-03  1.231224e-01  2.543747e-02  
   Stress 127  2  4  1.777432e-02  4.951733e-03  0.000000e+00  2.765390e-03  1.834529e-02  4.380758e-03  1.659441e-02
   Strain 127  2  4  2.217905e-01  -3.623459e-02  0.000000e+00  1.406983e-01  2.397243e-01  -5.416844e-02  
   Stress 127  3  4  8.665601e-03  3.435075e-03  0.000000e+00  -5.698610e-04  8.726967e-03  3.373709e-03  7.622310e-03
   Strain 127  3  4  1.155202e-01  -6.892907e-03  0.000000e+00  1.899062e-03  1.155276e-01  -6.900272e-03  
   Stress 127  4  4  1.559280e-02  5.056861e-03  0.000000e+00  2.545540e-03  1.617558e-02  4.474081e-03  1.446706e-02
   Strain 127  4  4  2.003098e-01  -2.677751e-02  0.000000e+00  1.460366e-01  2.217618e-01  -4.822953e-02  
   Stress 128  1  4  5.681870e-03  1.564679e-03  0.000000e+00  3.739141e-03  7.891646e-03  -6.450968e-04  8.233170e-03
   Strain 128  1  4  8.171441e-02  -2.161555e-02  0.000000e+00  1.880756e-01  1.373452e-01  -7.724632e-02  
   Stress 128  2  4  9.267368e-03  4.030787e-03  0.000000e+00  4.730323e-03  1.205568e-02  1.242470e-03  1.148497e-02
   Strain 128  2  4  1.205017e-01  -1.164184e-02  0.000000e+00  2.145555e-01  1.804219e-01  -7.156212e-02  
   Stress 128  3  4  -1.839824e-03  -3.126499e-03  0.000000e+00  9.621072e-04  -1.325779e-03  -3.640544e-03  3.191346e-03
   Strain 128  3  4  6.204675e-04  -3.544312e-02  0.000000e+00  7.824433e-02  2.566639e-02  -6.048904e-02  
   Stress 128  4  4  6.280645e-03  1.535569e-03  0.000000e+00  1.966660e-03  6.989777e-03  8.264370e-04  6.615389e-03
   Strain 128  4  4  9.605246e-02  -2.737437e-02  0.000000e+00  1.141721e-01  1.184067e-01  -4.972856e-02  
   Stress 129  1  4  5.830177e-03  1.720875e-03  0.000000e+00  -6.738347e-04  5.937850e-03  1.613202e-03  5.318038e-03
   Strain 129  1  4  8.044322e-02  -1.131958e-02  0.000000e+00  -1.310730e-02  8.090891e-02  -1.178527e-02  
   Stress 129  2  4  1.571523e-03  -1.469711e-03  0.000000e+00  1.392335e-03  2.112670e-03  -2.010858e-03  3.571443e-03
   Strain 129  2  4  4.499511e-02  -3.876797e-02  0.000000e+00  9.293729e-02  6.567073e-02  -5.944360e-02  
   Stress 129  3  4  8.835673e-03  1.111582e-03  0.000000e+00  -1.113175e-03  8.992901e-03  9.543550e-04  8.555737e-03
   Strain 129  3  4  1.335202e-01  -4.806620e-02  0.000000e+00  -4.276967e-02  1.360046e-01  -5.055062e-02  
   Stress 129  4  4  2.994132e-04  8.729823e-04  0.000000e+00  8.898315e-04  1.521102e-03  -3.487062e-04  1.722139e-03
   Strain 129  4  4  7.744214e-03  8.562509e-03  0.000000e+00  5.967094e-02  3.799164e-02  -2.168491e-02  
   Stress 130  1  4  1.031909e-02  1.358723e-03  0.000000e+00  -2.594186e-03  1.101596e-02  6.618564e-04  1.070039e-02
   Strain 130  1  4  1.546237e-01  -5.754556e-02  0.000000e+00  -1.111607e-01  1.683019e-01  -7.122370e-02  
   Stress 130  2  4  1.870096e-02  5.090605e-03  0.000000e+00  -2.076014e-03  1.901058e-02  4.780990e-03  1.712807e-02
   Strain 130  2  4  2.337572e-01  -3.825858e-02  0.000000e+00  -7.138489e-02  2.383626e-01  -4.286398e-02  
   Stress 130  3  4  6.706670e-03  4.368937e-03  0.000000e+00  -7.955450e-03  1.357866e-02  -2.503056e-03  1.498778e-02
   Strain 130  3  4  7.507581e-02  8.678823e-04  0.000000e+00  -3.458303e-01  2.148230e-01  -1.388794e-01  
   Stress 130  4  4  1.669637e-02  6.243573e-03  0.000000e+00  -8.077104e-03  2.109051e-02  1.849429e-03  2.022931e-02
   Strain 130  4  4  1.933711e-01  -2.469034e-02  0.000000e+00  -3.088393e-01  2.733725e-01  -1.046917e-01  
   Stress 131  1  4  1.157962e-02  4.617275e-03  0.000000e+00  -3.277549e-03  1.287975e-02  3.317141e-03  1.158307e-02
   Strain 131  1  4  1.451734e-01  -5.605954e-03  0.000000e+00  -1.398461e-01  1.726080e-01  -3.304058e-02  
   Stress 131  2  4  8.786692e-03  5.937114e-04  0.000000e+00  -2.242312e-03  9.360234e-03  2.016988e-05  9.350166e-03
   Strain 131  2  4  1.311897e-01  -5.247521e-02  0.000000e+00  -9.785184e-02  1.434098e-01  -6.469537e-02  
   Stress 131  3  4  1.458787e-02  3.368203e-03  0.000000e+00  -4.000816e-03  1.586838e-02  2.087698e-03  1.493437e-02
   Strain 131  3  4  1.942568e-01  -4.973984e-02  0.000000e+00  -1.701260e-01  2.209841e-01  -7.646713e-02  
   Stress 131  4  4  8.291262e-03  5.185627e-04  0.000000e+00  -2.837634e-03  9.216968e-03  -4.071434e-04  9.427136e-03
   Strain 131  4  4  1.272566e-01  -5.438609e-02  0.000000e+00  -1.260755e-01  1.469897e-01  -7.411914e-02  
   Stress 132  1  4  1.129192e-02  2.849063e-03  0.000000e+00  -6.240892e-03  1.460502e-02  -4.640428e-04  1.484248e-02
   Strain 132  1  4  1.444955e-01  -3.869284e-02  0.000000e+00  -2.490188e-01  2.074719e-01  -1.016693e-01  
   Stress 132  2  4  1.114068e-02  4.723033e-03  0.000000e+00  -4.171255e-03  1.319455e-02  2.669166e-03  1.208313e-02
   Strain 132  2  4  1.392105e-01  -5.239663e-03  0.000000e+00  -1.499970e-01  1.711067e-01  -3.713585e-02  
   Stress 132  3  4  1.286391e-02  3.664134e-03  0.000000e+00  -6.133202e-03  1.593051e-02  5.975263e-04  1.564031e-02
   Strain 132  3  4  1.539571e-01  -2.727727e-02  0.000000e+00  -2.504353e-01  2.179068e-01  -9.122701e-02  
   Stress 132  4  4  1.642144e-02  4.791026e-03  0.000000e+00  -4.092237e-03  1.771700e-02  3.495463e-03  1.625365e-02
   Strain 132  4  4  1.994245e-01  -2.753091e-02  0.000000e+00  -1.527269e-01  2.227260e-01  -5.083247e-02  
   Stress 133  1  4  2.238947e-02  1.505414e-02  0.000000e+00  -1.121973e-02  3.052579e-02  6.917817e-03  2.772199e-02
   Strain 133  1  4  1.594136e-01  9.929294e-02  0.000000e+00  -3.386296e-01  3.013158e-01  -4.260930e-02  
   Stress 133  2  4  1.066474e-02  9.638965e-03  0.000000e+00  -4.449181e-03  1.463050e-02  5.673206e-03  1.277634e-02
   Strain 133  2  4  7.750581e-02  9.891187e-02  0.000000e+00  -1.631097e-01  1.704630e-01  5.954649e-03  
   Stress 133  3  4  1.520481e-02  1.410939e-02  0.000000e+00  -1.095017e-02  2.562096e-02  3.693239e-03  2.398852e-02
   Strain 133  3  4  8.669496e-02  1.220303e-01  0.000000e+00  -3.722385e-01  2.913186e-01  -8.259331e-02  
   Stress 133  4  4  8.541571e-03  7.467849e-03  0.000000e+00  -5.164875e-03  1.319741e-02  2.812008e-03  1.204026e-02
   Strain 133  4  4  5.636994e-02  7.808392e-02  0.000000e+00  -1.973115e-01  1.664783e-01  -3.202442e-02  
   Stress 134  1  4  3.446310e-02  1.925023e-02  0.000000e+00  -1.647195e-02  4.500006e-02  8.713262e-03  4.133799e-02
   Strain 134  1  4  2.078292e-01  7.211348e-02  0.000000e+00  -3.876068e-01  3.453112e-01  -6.536852e-02  
   Stress 134  2  4  1.700807e-02  1.067327e-02  0.000000e+00  -8.508147e-03  2.291927e-02  4.762071e-03  2.094820e-02
   Strain 134  2  4  1.514351e-01  6.059302e-02  0.000000e+00  -3.028973e-01  2.641272e-01  -5.209908e-02  
   Stress 134  3  4  2.641503e-02  1.606678e-02  0.000000e+00  -1.838727e-02  4.034230e-02  2.139511e-03  3.931623e-02
   Strain 134  3  4  1.354252e-01  7.398797e-02  0.000000e+00  -4.726679e-01  3.430286e-01  -1.336154e-01  
   Stress 134  4  4  1.449573e-02  7.750305e-03  0.000000e+00  -1.088904e-02  2.252243e-02  -2.763868e-04  2.266188e-02
   Strain 134  4  4  1.157969e-01  2.946668e-02  0.000000e+00  -3.929732e-01  2.738039e-01  -1.285403e-01  
   Stress 135  1  4  2.468764e-02  1.348027e-02  0.000000e+00  -1.518023e-02  3.526545e-02  2.902464e-03  3.390751e-02
   Strain 135  1  4  1.728668e-01  4.152228e-02  0.000000e+00  -4.501234e-01  3.416420e-01  -1.272529e-01  
   Stress 135  2  4  1.827848e-02  7.714813e-03  0.000000e+00  -8.729965e-03  2.320008e-02  2.793212e-03  2.193725e-02
   Strain 135  2  4  1.761517e-01  1.186879e-02  0.000000e+00  -3.340958e-01  2.801613e-01  -9.214082e-02  
   Stress 135  3  4  3.197890e-02  1.740426e-02  0.000000e+00  -1.955186e-02  4.555735e-02  3.825812e-03  4.377003e-02
   Strain 135  3  4  1.719879e-01  5.802102e-02  0.000000e+00  -4.625865e-01  3.532138e-01  -1.232049e-01  
   Stress 135  4  4  2.066595e-02  1.019749e-02  0.000000e+00  -1.015347e-02  2.685495e-02  4.008488e-03  2.509200e-02
   Strain 135  4  4  1.734599e-01  4.171375e-02  0.000000e+00  -3.470016e-01  2.931718e-01  -7.799815e-02  
   Stress 136  1  4  1.713151e-02  1.365187e-02  0.000000e+00  -9.884448e-03  2.542809e-02  5.355292e-03  2.321835e-02
   Strain 136  1  4  1.270249e-01  1.009165e-01  0.000000e+00  -3.538482e-01  2.913758e-01  -6.343433e-02  
   Stress 136  2  4  1.550650e-02  1.390035e-02  0.000000e+00  -7.428944e-03  2.217565e-02  7.231197e-03  1.958808e-02
   Strain 136  2  4  1.232977e-01  1.148487e-01  0.000000e+00  -2.715276e-01  2.549027e-01  -1.675631e-02  
   Stress 136  3  4  2.647485e-02  2.145700e-02  0.000000e+00  -1.659895e-02  4.075341e-02  7.178435e-03  3.768056e-02
   Strain 136  3  4  1.376908e-01  1.278286e-01  0.000000e+00  -4.267997e-01  3.462165e-01  -8.069710e-02  
   Stress 136  4  4  2.441714e-02  1.965100e-02  0.000000e+00  -1.255716e-02  3.481535e-02  9.252784e-03  3.123434e-02
   Strain 136  4  4  1.619614e-01  1.248297e-01  0.000000e+00  -3.504039e-01  3.195785e-01  -3.278736e-02  
   Stress 137  1  4  2.048328e-02  1.910680e-02  0.000000e+00  -1.098415e-02  3.080073e-02  8.789356e-03  2.748125e-02
   Strain 137  1  4  1.424256e-01  1.367144e-01  0.000000e+00  -3.260046e-01  3.025973e-01  -2.345729e-02  
   Stress 137  2  4  1.241654e-02  1.427012e-02  0.000000e+00  -6.319990e-03  1.973091e-02  6.955744e-03  1.733344e-02
   Strain 137  2  4  9.089059e-02  1.317978e-01  0.000000e+00  -2.383495e-01  2.322614e-01  -9.572979e-03  
   Stress 137  3  4  2.397164e-02  2.541633e-02  0.000000e+00  -1.384364e-02  3.855646e-02  1.083151e-02  3.444267e-02
   Strain 137  3  4  1.308082e-01  1.721057e-01  0.000000e+00  -3.578448e-01  3.315669e-01  -2.865302e-02  
   Stress 137  4  4  1.234198e-02  1.758657e-02  0.000000e+00  -7.174927e-03  2.260339e-02  7.325167e-03  1.997492e-02
   Strain 137  4  4  6.886718e-02  1.721485e-01  0.000000e+00  -2.690690e-01  2.646129e-01  -2.359728e-02  
   Stress 138  1  4  1.333615e-02  1.695914e-02  0.000000e+00  -6.694526e-03  2.208294e-02  8.212362e-03  1.933251e-02
   Strain 138  1  4  8.233588e-02  1.667559e-01  0.000000e+00  -2.379912e-01  2.508061e-01  -1.714300e-03  
   Stress 138  2  4  1.720947e-02  1.686524e-02  0.000000e+00  -3.940031e-03  2.098114e-02  1.309357e-02  1.835570e-02
   Strain 138  2  4  1.534987e-01  1.405320e-01  0.000000e+00  -1.295058e-01  2.120920e-01  8.193873e-02  
   Stress 138  3  4  1.444353e-02  1.478632e-02  0.000000e+00  -9.640336e-03  2.425679e-02  4.973070e-03  2.219217e-02
   Strain 138  3  4  9.323350e-02  1.263698e-01  0.000000e+00  -3.395481e-01  2.803822e-01  -6.077893e-02  
   Stress 138  4  4  1.775597e-02  1.602132e-02  0.000000e+00  -7.026677e-03  2.396865e-02  9.808642e-03  2.087117e-02
   Strain 138  4  4  1.541689e-01  1.205934e-01  0.000000e+00  -2.310667e-01  2.541278e-01  2.063447e-02  
   Stress 139  1  4  9.874271e-03  1.163608e-02  0.000000e+00  -6.550916e-03  1.736505e-02  4.145296e-03  1.570813e-02
   Strain 139  1  4  7.117148e-02  1.050224e-01  0.000000e+00  -2.734871e-01  2.258840e-01  -4.969010e-02  
   Stress 139  2  4  1.606980e-02  1.240196e-02  0.000000e+00  -6.811219e-03  2.128967e-02  7.182091e-03  1.875975e-02
   Strain 139  2  4  1.641759e-01  7.027431e-02  0.000000e+00  -2.468603e-01  2.492833e-01  -1.483315e-02  
   Stress 139  3  4  1.331912e-02  1.725539e-02  0.000000e+00  -1.033714e-02  2.581009e-02  4.764423e-03  2.378845e-02
   Strain 139  3  4  7.300689e-02  1.488530e-01  0.000000e+00  -3.615804e-01  2.956548e-01  -7.379486e-02  
   Stress 139  4  4  2.022402e-02  2.039286e-02  0.000000e+00  -1.140471e-02  3.171346e-02  8.903418e-03  2.833119e-02
   Strain 139  4  4  1.539440e-01  1.282792e-01  0.000000e+00  -3.329236e-01  3.080673e-01  -2.584409e-02  
   Stress 140  1  4  1.394481e-02  1.696604e-02  0.000000e+00  -8.478619e-03  2.406756e-02  6.843284e-03  2.147969e-02
   Strain 140  1  4  9.693345e-02  1.448706e-01  0.000000e+00  -2.938724e-01  2.697803e-01  -2.797626e-02  
   Stress 140  2  4  1.111457e-02  1.371457e-02  0.000000e+00  -4.916428e-03  1.749997e-02  7.329174e-03  1.522187e-02
   Strain 140  2  4  9.474467e-02  1.199369e-01  0.000000e+00  -1.749590e-01  1.957225e-01  1.895908e-02  
   Stress 140  3  4  2.023993e-02  2.418538e-02  0.000000e+00  -1.502620e-02  3.736779e-02  7.057520e-03  3.438658e-02
   Strain 140  3  4  1.095746e-01  1.548962e-01  0.000000e+00  -4.050097e-01  3.360042e-01  -7.153345e-02  
   Stress 140  4  4  1.414066e-02  1.944434e-02  0.000000e+00  -8.618185e-03  2.580945e-02  7.775553e-03  2.293260e-02
   Strain 140  4  4  1.015856e-01  1.569655e-01  0.000000e+00  -2.820398e-01  2.729882e-01  -1.443721e-02  
   Stress 141  1  4  1.666313e-02  2.117856e-02  0.000000e+00  -1.023827e-02  2.940509e-02  8.436595e-03  2.622511e-02
   Strain 141  1  4  9.929840e-02  1.741785e-01  0.000000e+00  -3.090347e-01  2.957270e-01  -2.225014e-02  
   Stress 141  2  4  1.571737e-02  2.041078e-02  0.000000e+00  -9.578002e-03  2.792537e-02  8.202781e-03  2.486053e-02
   Strain 141  2  4  9.787782e-02  1.705821e-01  0.000000e+00  -2.932551e-01  2.852965e-01  -1.683662e-02  
   Stress 141  3  4  1.574426e-02  2.924017e-02  0.000000e+00  -1.504327e-02  3.897963e-02  6.004798e-03  3.635113e-02
   Strain 141  3  4  3.813488e-02  2.147762e-01  0.000000e+00  -4.009289e-01  3.455139e-01  -9.260275e-02  
   Stress 141  4  4  1.809501e-02  2.762312e-02  0.000000e+00  -1.429375e-02  3.792583e-02  7.792301e-03  3.469235e-02
   Strain 141  4  4  7.444990e-02  1.975890e-01  0.000000e+00  -3.802562e-01  3.358682e-01  -6.382924e-02  
   Stress 142  1  4  1.336697e-02  2.173692e-02  0.000000e+00  -1.144427e-02  2.973741e-02  5.366487e-03  2.745045e-02
   Strain 142  1  4  5.023749e-02  1.879118e-01  0.000000e+00  -3.509007e-01  3.075458e-01  -6.939653e-02  
   Stress 142  2  4  1.671102e-02  2.462510e-02  0.000000e+00  -8.512287e-03  3.005514e-02  1.128099e-02  2.629677e-02
   Strain 142  2  4  9.696139e-02  2.083143e-01  0.000000e+00  -2.369855e-01  2.835592e-01  2.171648e-02  
   Stress 142  3  4  1.512126e-02  2.058649e-02  0.000000e+00  -1.150818e-02  2.968204e-02  6.025708e-03  2.717494e-02
   Strain 142  3  4  7.997593e-02  1.663590e-01  0.000000e+00  -3.698780e-01  3.130831e-01  -6.674816e-02  
   Stress 142  4  4  1.796634e-02  2.609641e-02  0.000000e+00  -9.047152e-03  3.194981e-02  1.211294e-02  2.793757e-02
   Strain 142  4  4  1.012627e-01  2.133940e-01  0.000000e+00  -2.595238e-01  2.986843e-01  1.597240e-02  
   Stress 143  1  4  1.323897e-02  1.974675e-02  0.000000e+00  -1.080230e-02  2.777459e-02  5.211129e-03  2.557042e-02
   Strain 143  1  4  6.550139e-02  1.675675e-01  0.000000e+00  -3.449128e-01  2.963832e-01  -6.331435e-02  
   Stress 143  2  4  1.443324e-02  2.262423e-02  0.000000e+00  -7.573716e-03  2.713886e-02  9.918613e-03  2.378481e-02
   Strain 143  2  4  8.238929e-02  2.042688e-01  0.000000e+00  -2.276321e-01  2.724327e-01  1.422543e-02  
   Stress 143  3  4  9.728368e-03  1.865088e-02  0.000000e+00  -1.098970e-02  2.605033e-02  2.328916e-03  2.496747e-02
   Strain 143  3  4  1.966121e-02  1.721798e-01  0.000000e+00  -3.938826e-01  3.071108e-01  -1.152699e-01  
   Stress 143  4  4  1.482628e-02  1.983478e-02  0.000000e+00  -7.863865e-03  2.558351e-02  9.077553e-03  2.246513e-02
   Strain 143  4  4  9.853046e-02  1.744294e-01  0.000000e+00  -2.699834e-01  2.767045e-01  -3.744641e-03  
   Stress 144  1  4  1.760657e-02  2.481020e-02  0.000000e+00  -7.921602e-03  2.991039e-02  1.250638e-02  2.601865e-02
   Strain 144  1  4  1.062922e-01  2.102472e-01  0.000000e+00  -2.339023e-01  2.862511e-01  3.028833e-02  
   Stress 144  2  4  1.377687e-02  2.256590e-02  0.000000e+00  -3.471578e-03  2.377171e-02  1.257106e-02  2.059830e-02
   Strain 144  2  4  8.157622e-02  2.210830e-01  0.000000e+00  -1.146373e-01  2.416123e-01  6.104691e-02  
   Stress 144  3  4  1.680599e-02  2.304292e-02  0.000000e+00  -9.257129e-03  2.969273e-02  1.015617e-02  2.613889e-02
   Strain 144  3  4  9.908608e-02  1.942635e-01  0.000000e+00  -2.889336e-01  2.987778e-01  -5.428278e-03  
   Stress 144  4  4  1.535948e-02  2.243893e-02  0.000000e+00  -4.813979e-03  2.487449e-02  1.292392e-02  2.154744e-02
   Strain 144  4  4  9.979562e-02  2.095837e-01  0.000000e+00  -1.637123e-01  2.532482e-01  5.613114e-02  
   Stress 145  1  4  1.163572e-02  1.976822e-02  0.000000e+00  -5.971892e-03  2.292678e-02  8.477158e-03  2.007848e-02
   Strain 145  1  4  5.374362e-02  2.026610e-01  0.000000e+00  -2.061267e-01  2.553485e-01  1.056137e-03  
   Stress 145  2  4  1.234721e-02  2.114980e-02  0.000000e+00  -3.320562e-03  2.226190e-02  1.123511e-02  1.927965e-02
   Strain 145  2  4  6.473300e-02  2.180936e-01  0.000000e+00  -1.097966e-01  2.357197e-01  4.710694e-02  
   Stress 145  3  4  1.129411e-02  2.031084e-02  0.000000e+00  -7.696333e-03  2.472206e-02  6.882899e-03  2.209966e-02
   Strain 145  3  4  4.002845e-02  2.048158e-01  0.000000e+00  -2.661398e-01  2.789351e-01  -3.409088e-02  
   Stress 145  4  4  1.498420e-02  2.106205e-02  0.000000e+00  -5.007281e-03  2.388042e-02  1.216583e-02  2.068228e-02
   Strain 145  4  4  9.636343e-02  2.018648e-01  0.000000e+00  -1.668196e-01  2.478047e-01  5.042353e-02  
   Stress 146  1  4  1.432783e-02  1.944346e-02  0.000000e+00  -4.111902e-03  2.172818e-02  1.204311e-02  1.885406e-02
   Strain 146  1  4  9.445150e-02  1.931088e-01  0.000000e+00  -1.362496e-01  2.278890e-01  5.967126e-02  
   Stress 146  2  4  1.467675e-02  1.989869e-02  0.000000e+00  -1.538603e-03  2.031831e-02  1.425713e-02  1.806706e-02
   Strain 146  2  4  1.010124e-01  1.992527e-01  0.000000e+00  -4.800203e-02  2.048029e-01  9.546225e-02  
   Stress 146  3  4  1.486384e-02  1.897441e-02  0.000000e+00  -5.825986e-03  2.309701e-02  1.074124e-02  2.001888e-02
   Strain 146  3  4  9.915704e-02  1.819319e-01  0.000000e+00  -1.980371e-01  2.478645e-01  3.322443e-02  
   Stress 146  4  4  1.607624e-02  2.145414e-02  0.000000e+00  -3.166513e-03  2.291938e-02  1.461100e-02  2.009737e-02
   Strain 146  4  4  1.091255e-01  2.064488e-01  0.000000e+00  -1.062769e-01  2.298402e-01  8.573405e-02  
   Stress 147  1  4  1.383373e-02  1.914285e-02  0.000000e+00  -4.147965e-03  2.141295e-02  1.156363e-02  1.856396e-02
   Strain 147  1  4  9.476923e-02  1.864157e-01  0.000000e+00  -1.532082e-01  2.298558e-01  5.132907e-02  
   Stress 147  2  4  1.554358e-02  1.924753e-02  0.000000e+00  -4.535743e-04  1.930226e-02  1.548884e-02  1.770627e-02
   Strain 147  2  4  1.197464e-01  1.850452e-01  0.000000e+00  -1.924959e-02  1.864343e-01  1.183573e-01  
   Stress 147  3  4  1.515677e-02  2.016420e-02  0.000000e+00  -6.507913e-03  2.463340e-02  1.068757e-02  2.139526e-02
   Strain 147  3  4  9.992327e-02  1.863703e-01  0.000000e+00  -2.264011e-01  2.643187e-01  2.197485e-02  
   Stress 147  4  4  1.655227e-02  2.175240e-02  0.000000e+00  -2.598464e-03  2.282825e-02  1.547642e-02  2.018289e-02
   Strain 147  4  4  1.173521e-01  2.051734e-01  0.000000e+00  -9.135819e-02  2.246246e-01  9.790085e-02  
   Stress 148  1  4  1.466766e-02  1.763836e-02  0.000000e+00  -4.325777e-03  2.072669e-02  1.157932e-02  1.799098e-02
   Strain 148  1  4  1.091350e-01  1.683165e-01  0.000000e+00  -1.504103e-01  2.195430e-01  5.790845e-02  
   Stress 148  2  4  1.247823e-02  1.654532e-02  0.000000e+00  -2.400240e-03  1.765764e-02  1.136591e-02  1.550100e-02
   Strain 148  2  4  8.447424e-02  1.725585e-01  0.000000e+00  -7.844480e-02  1.874919e-01  6.954090e-02  
   Stress 148  3  4  2.292023e-02  2.545307e-02  0.000000e+00  -8.228720e-03  3.251226e-02  1.586105e-02  2.815921e-02
   Strain 148  3  4  1.531417e-01  1.926039e-01  0.000000e+00  -2.306725e-01  2.898846e-01  5.586100e-02  
   Stress 148  4  4  1.793089e-02  2.511605e-02  0.000000e+00  -5.363894e-03  2.797932e-02  1.506762e-02  2.425477e-02
   Strain 148  4  4  1.096490e-01  2.244572e-01  0.000000e+00  -1.615757e-01  2.661587e-01  6.794760e-02  
   Stress 149  1  4  1.905663e-02  2.386549e-02  0.000000e+00  -7.719759e-03  2.954660e-02  1.337552e-02  2.562626e-02
   Strain 149  1  4  1.145937e-01  2.083054e-01  0.000000e+00  -2.274277e-01  2.844386e-01  3.846045e-02  
   Stress 149  2  4  1.451643e-02  2.198610e-02  0.000000e+00  -3.761751e-03  2.355219e-02  1.295035e-02  2.043057e-02
   Strain 149  2  4  7.900471e-02  2.251834e-01  0.000000e+00  -1.247341e-01  2.481758e-01  5.601230e-02  
   Stress 149  3  4  2.576625e-02  3.903470e-02  0.000000e+00  -1.495581e-02  4.876168e-02  1.603927e-02  4.304484e-02
   Strain 149  3  4  8.919220e-02  2.507471e-01  0.000000e+00  -3.133053e-01  3.462224e-01  -6.283145e-03  
   Stress 149  4  4  2.309148e-02  3.341418e-02  0.000000e+00  -8.276480e-03  3.800679e-02  1.849888e-02  3.291871e-02
   Strain 149  4  4  1.085531e-01  2.554337e-01  0.000000e+00  -2.071528e-01  3.089640e-01  5.502273e-02  
   Stress 150  1  4  1.858439e-02  2.703505e-02  0.000000e+00  -8.317563e-03  3.213899e-02  1.348045e-02  2.795334e-02
   Strain 150  1  4  9.076554e-02  2.358276e-01  0.000000e+00  -2.344497e-01  3.011458e-01  2.544731e-02  
   Stress 150  2  4  1.364513e-02  2.353098e-02  0.000000e+00  -3.147732e-03  2.444815e-02  1.272796e-02  2.117871e-02
   Strain 150  2  4  6.300592e-02  2.428719e-01  0.000000e+00  -1.087858e-01  2.580414e-01  4.783645e-02  
   Stress 150  3  4  2.583932e-02  4.082370e-02  0.000000e+00  -1.580544e-02  5.082279e-02  1.584023e-02  4.504247e-02
   Strain 150  3  4  7.845260e-02  2.580777e-01  0.000000e+00  -3.287236e-01  3.555647e-01  -1.903431e-02  
   Stress 150  4  4  1.668659e-02  3.067577e-02  0.000000e+00  -6.755581e-03  3.340549e-02  1.395687e-02  2.906002e-02
   Strain 150  4  4  5.795134e-02  2.731490e-01  0.000000e+00  -2.048604e-01  3.141081e-01  1.699224e-02  
   Stress 151  1  4  1.457483e-02  2.621497e-02  0.000000e+00  -5.748288e-03  2.857512e-02  1.221467e-02  2.483345e-02
   Strain 151  1  4  5.517178e-02  2.557887e-01  0.000000e+00  -1.952474e-01  2.954522e-01  1.550819e-02  
   Stress 151  2  4  1.477169e-02  2.990413e-02  0.000000e+00  -2.606467e-03  3.034050e-02  1.433533e-02  2.628890e-02
   Strain 151  2  4  4.804552e-02  2.839531e-01  0.000000e+00  -8.684073e-02  2.916911e-01  4.030752e-02  
   Stress 151  3  4  1.599241e-02  3.204060e-02  0.000000e+00  -1.017048e-02  3.697123e-02  1.106178e-02  3.286741e-02
   Strain 151  3  4  3.387785e-02  2.716277e-01  0.000000e+00  -2.957148e-01  3.424712e-01  -3.696559e-02  
   Stress 151  4  4  1.683049e-02  3.181684e-02  0.000000e+00  -5.949342e-03  3.389144e-02  1.475589e-02  2.943242e-02
   Strain 151  4  4  5.790363e-02  2.793429e-01  0.000000e+00  -1.844686e-01  3.127274e-01  2.451913e-02  
   Stress 152  1  4  1.354608e-02  2.970680e-02  0.000000e+00  -4.924792e-03  3.108931e-02  1.216358e-02  2.713559e-02
   Strain 152  1  4  2.935906e-02  2.838478e-01  0.000000e+00  -1.675820e-01  3.089585e-01  4.248374e-03  
   Stress 152  2  4  1.248354e-02  2.885222e-02  0.000000e+00  -2.466047e-03  2.921567e-02  1.212009e-02  2.542352e-02
   Strain 152  2  4  2.370364e-02  2.869615e-01  0.000000e+00  -9.727529e-02  2.956600e-01  1.500512e-02  
   Stress 152  3  4  1.541817e-02  3.548855e-02  0.000000e+00  -8.528816e-03  3.862324e-02  1.228348e-02  3.417910e-02
   Strain 152  3  4  1.933956e-02  2.966628e-01  0.000000e+00  -2.364307e-01  3.402151e-01  -2.421273e-02  
   Stress 152  4  4  1.319370e-02  2.855087e-02  0.000000e+00  -5.020824e-03  3.004667e-02  1.169790e-02  2.623281e-02
   Strain 152  4  4  3.010146e-02  2.774663e-01  0.000000e+00  -1.678324e-01  3.032471e-01  4.320607e-03  
   Stress 153  1  4  1.186095e-02  3.199592e-02  0.000000e+00  -4.746948e-03  3.305892e-02  1.079794e-02  2.919794e-02
   Strain 153  1  4  -2.673346e-03  3.040024e-01  0.000000e+00  -1.665244e-01  3.251498e-01  -2.382070e-02  
   Stress 153  2  4  1.094362e-02  2.972031e-02  0.000000e+00  -3.110617e-03  3.022221e-02  1.044171e-02  2.658646e-02
   Strain 153  2  4  -5.875782e-03  3.011288e-01  0.000000e+00  -1.242524e-01  3.132243e-01  -1.797125e-02  
   Stress 153  3  4  1.584721e-02  4.487697e-02  0.000000e+00  -1.004780e-02  4.801542e-02  1.270876e-02  4.309033e-02
   Strain 153  3  4  -1.232216e-02  3.258796e-01  0.000000e+00  -2.435377e-01  3.651600e-01  -5.160256e-02  
   Stress 153  4  4  1.487872e-02  3.737644e-02  0.000000e+00  -7.024492e-03  3.938957e-02  1.286559e-02  3.478925e-02
   Strain 153  4  4  6.355256e-03  3.138062e-01  0.000000e+00  -2.019176e-01  3.439943e-01  -2.383284e-02  
   Stress 154  1  4  9.268266e-03  3.082307e-02  0.000000e+00  -5.951633e-03  3.235722e-02  7.734115e-03  2.926690e-02
   Strain 154  1  4  -3.801722e-02  3.060325e-01  0.000000e+00  -2.024964e-01  3.336166e-01  -6.560135e-02  
   Stress 154  2  4  8.705775e-03  2.706905e-02  0.000000e+00  -1.937721e-03  2.727129e-02  8.503531e-03  2.416881e-02
   Strain 154  2  4  -2.571466e-02  2.948072e-01  0.000000e+00  -7.935923e-02  2.996463e-01  -3.055381e-02  
   Stress 154  3  4  1.180067e-02  3.481736e-02  0.000000e+00  -1.022606e-02  3.870428e-02  7.913747e-03  3.541684e-02
   Strain 154  3  4  -2.955657e-02  3.017862e-01  0.000000e+00  -2.916905e-01  3.568360e-01  -8.460636e-02  
   Stress 154  4  4  1.030828e-02  3.042009e-02  0.000000e+00  -5.138045e-03  3.165669e-02  9.071674e-03  2.823583e-02
   Strain 154  4  4  -2.128859e-02  3.033122e-01  0.000000e+00  -1.699755e-01  3.242176e-01  -4.219391e-02  
   Stress 155  1  4  7.063221e-03  2.807038e-02  0.000000e+00  -5.185061e-03  2.928047e-02  5.853132e-03  2.683697e-02
   Strain 155  1  4  -5.994318e-02  3.016973e-01  0.000000e+00  -1.779740e-01  3.224078e-01  -8.065369e-02  
   Stress 155  2  4  8.428154e-03  2.839061e-02  0.000000e+00  -1.747216e-03  2.854238e-02  8.276382e-03  2.543498e-02
   Strain 155  2  4  -3.352946e-02  3.025982e-01  0.000000e+00  -7.334816e-02  3.065531e-01  -3.748435e-02  
   Stress 155  3  4  8.730604e-03  2.959853e-02  0.000000e+00  -8.881846e-03  3.286694e-02  5.462204e-03  3.050484e-02
   Strain 155  3  4  -5.008460e-02  2.919434e-01  0.000000e+00  -2.811357e-01  3.423004e-01  -1.004416e-01  
   Stress 155  4  4  1.080121e-02  2.986915e-02  0.000000e+00  -5.477037e-03  3.133038e-02  9.339973e-03  2.786042e-02
   Strain 155  4  4  -1.110142e-02  2.956766e-01  0.000000e+00  -1.823336e-01  3.207240e-01  -3.614888e-02  
   Stress 156  1  4  7.187869e-03  3.511686e-02  0.000000e+00  -2.855228e-03  3.540577e-02  6.898962e-03  3.251002e-02
   Strain 156  1  4  -7.895572e-02  3.389039e-01  0.000000e+00  -9.346635e-02  3.440667e-01  -8.411854e-02  
   Stress 156  2  4  5.325780e-03  3.300230e-02  0.000000e+00  1.641943e-04  3.300327e-02  5.324806e-03  3.068931e-02
   Strain 156  2  4  -9.864887e-02  3.387573e-01  0.000000e+00  -1.723495e-03  3.387590e-01  -9.865057e-02  
   Stress 156  3  4  1.030660e-02  4.907979e-02  0.000000e+00  -9.171610e-03  5.113984e-02  8.246551e-03  4.755588e-02
   Strain 156  3  4  -8.258855e-02  3.537806e-01  0.000000e+00  -2.024079e-01  3.761095e-01  -1.049175e-01  
   Stress 156  4  4  8.369569e-03  3.456201e-02  0.000000e+00  -3.961834e-03  3.514816e-02  7.783424e-03  3.197502e-02
   Strain 156  4  4  -6.164330e-02  3.315081e-01  0.000000e+00  -1.145162e-01  3.396774e-01  -6.981255e-02  
   Stress 157  1  4  4.126342e-03  3.972693e-02  0.000000e+00  -2.503230e-03  3.990208e-02  3.951191e-03  3.808054e-02
   Strain 157  1  4  -1.347768e-01  3.624202e-01  0.000000e+00  -6.029484e-02  3.642415e-01  -1.365981e-01  
   Stress 157  2  4  6.298574e-03  3.933008e-02  0.000000e+00  -3.354858e-03  3.966738e-02  5.961281e-03  3.704820e-02
   Strain 157  2  4  -1.036477e-01  3.537308e-01  0.000000e+00  -9.057321e-02  3.581717e-01  -1.080886e-01  
   Stress 157  3  4  -1.050938e-03  5.504671e-02  0.000000e+00  -9.079256e-03  5.647956e-02  -2.483793e-03  5.776152e-02
   Strain 157  3  4  -2.114931e-01  3.824277e-01  0.000000e+00  -1.690498e-01  3.942228e-01  -2.232881e-01  
   Stress 157  4  4  3.206634e-03  4.270515e-02  0.000000e+00  -8.369260e-03  4.440531e-02  1.506470e-03  4.367157e-02
   Strain 157  4  4  -1.544111e-01  3.565831e-01  0.000000e+00  -2.021125e-01  3.758425e-01  -1.736705e-01  
   Stress 158  1  4  3.957389e-03  4.203884e-02  0.000000e+00  -7.528925e-03  4.347331e-02  2.522911e-03  4.226837e-02
   Strain 158  1  4  -1.407113e-01  3.534886e-01  0.000000e+00  -1.874970e-01  3.706748e-01  -1.578975e-01  
   Stress 158  2  4  2.591653e-03  6.026382e-02  0.000000e+00  -7.310824e-03  6.117614e-02  1.679327e-03  6.035400e-02
   Strain 158  2  4  -1.731484e-01  3.827612e-01  0.000000e+00  -1.417281e-01  3.916523e-01  -1.820395e-01  
   Stress 158  3  4  1.688325e-03  5.524753e-02  0.000000e+00  -1.018546e-02  5.711912e-02  -1.832636e-04  5.721097e-02
   Strain 158  3  4  -1.828108e-01  3.745109e-01  0.000000e+00  -2.022007e-01  3.922841e-01  -2.005841e-01  
   Stress 158  4  4  3.038376e-04  6.443377e-02  0.000000e+00  -8.479545e-03  6.553603e-02  -7.984200e-04  6.593886e-02
   Strain 158  4  4  -1.976617e-01  3.877746e-01  0.000000e+00  -1.570755e-01  3.981276e-01  -2.080147e-01  
   Stress 159  1  4  3.182974e-03  3.355070e-02  0.000000e+00  -6.502984e-03  3.488466e-02  1.849013e-03  3.399789e-02
   Strain 159  1  4  -1.326204e-01  3.313662e-01  0.000000e+00  -2.114626e-01  3.543238e-01  -1.555781e-01  
   Stress 159  2  4  1.119817e-02  4.453750e-02  0.000000e+00  -4.317775e-03  4.508761e-02  1.064805e-02  4.081885e-02
   Strain 159  2  4  -5.272879e-02  3.489214e-01  0.000000e+00  -1.299581e-01  3.591721e-01  -6.297951e-02  
   Stress 159  3  4  2.024058e-03  3.041842e-02  0.000000e+00  -7.910646e-03  3.247357e-02  -3.109248e-05  3.248912e-02
   Strain 159  3  4  -1.462836e-01  3.183015e-01  0.000000e+00  -2.777825e-01  3.566575e-01  -1.846395e-01  
   Stress 159  4  4  8.625647e-03  3.748637e-02  0.000000e+00  -5.807964e-03  3.861132e-02  7.500695e-03  3.546100e-02
   Strain 159  4  4  -7.009180e-02  3.369717e-01  0.000000e+00  -1.969899e-01  3.595515e-01  -9.267160e-02  
   Stress 160  1  4  8.953378e-03  2.507174e-02  0.000000e+00  -2.782735e-03  2.553864e-02  8.486480e-03  2.252796e-02
   Strain 160  1  4  -1.525531e-02  2.783763e-01  0.000000e+00  -1.230123e-01  2.907393e-01  -2.761831e-02  
   Stress 160  2  4  7.936697e-03  2.596497e-02  0.000000e+00  -8.856168e-04  2.600837e-02  7.893297e-03  2.309649e-02
   Strain 160  2  4  -3.361129e-02  2.913038e-01  0.000000e+00  -5.971041e-02  2.940243e-01  -3.633180e-02  
   Stress 160  3  4  9.737913e-03  2.953815e-02  0.000000e+00  -3.306776e-03  3.007581e-02  9.200259e-03  2.669258e-02
   Strain 160  3  4  -2.428131e-02  3.051448e-01  0.000000e+00  -1.333336e-01  3.181248e-01  -3.726140e-02  
   Stress 160  4  4  9.451560e-03  2.525583e-02  0.000000e+00  -1.254993e-03  2.535486e-02  9.352523e-03  2.220826e-02
   Strain 160  4  4  -7.834638e-03  2.799007e-01  0.000000e+00  -7.377676e-02  2.845546e-01  -1.248855e-02  
   Stress 161  1  4  7.881469e-03  3.157485e-02  0.000000e+00  -1.963823e-03  3.173652e-02  7.719801e-03  2.866709e-02
   Strain 161  1  4  -5.596294e-02  3.220049e-01  0.000000e+00  -8.769008e-02  3.270244e-01  -6.098239e-02  
   Stress 161  2  4  1.187569e-02  3.343681e-02  0.000000e+00  1.655286e-03  3.356315e-02  1.174935e-02  2.949893e-02
   Strain 161  2  4  -6.250059e-03  3.152813e-01  0.000000e+00  1.687295e-02  3.155025e-01  -6.471267e-03  
   Stress 161  3  4  6.888496e-03  2.863559e-02  0.000000e+00  -3.512883e-03  2.918896e-02  6.335129e-03  2.659349e-02
   Strain 161  3  4  -6.198180e-02  3.084874e-01  0.000000e+00  -1.401296e-01  3.212955e-01  -7.478996e-02  
   Stress 161  4  4  1.064958e-02  2.651903e-02  0.000000e+00  -3.208311e-04  2.652551e-02  1.064309e-02  2.312066e-02
   Strain 161  4  4  6.334360e-03  2.823283e-01  0.000000e+00  -3.829928e-02  2.836506e-01  5.012012e-03  
   Stress 162  1  4  1.059272e-02  3.767590e-02  0.000000e+00  4.796688e-03  3.850034e-02  9.768277e-03  3.466430e-02
   Strain 162  1  4  -3.984620e-02  3.294174e-01  0.000000e+00  9.353200e-02  3.352481e-01  -4.567689e-02  
   Stress 162  2  4  2.465735e-02  7.819920e-02  0.000000e+00  1.286273e-02  8.112898e-02  2.172757e-02  7.274108e-02
   Strain 162  2  4  -1.802594e-02  3.587060e-01  0.000000e+00  1.434740e-01  3.719037e-01  -3.122370e-02  
   Stress 162  3  4  4.619113e-03  2.391216e-02  0.000000e+00  2.938931e-03  2.434991e-02  4.181355e-03  2.255186e-02
   Strain 162  3  4  -7.757396e-02  2.842883e-01  0.000000e+00  7.131563e-02  2.877685e-01  -8.105420e-02  
   Stress 162  4  4  7.837707e-03  3.027907e-02  0.000000e+00  5.093860e-03  3.138117e-02  6.735601e-03  2.861425e-02
   Strain 162  4  4  -5.280178e-02  3.065030e-01  0.000000e+00  1.204052e-01  3.163218e-01  -6.262060e-02  
   Stress 163  1  4  7.263667e-03  4.333580e-02  0.000000e+00  4.506664e-03  4.389032e-02  6.709152e-03  4.095004e-02
   Strain 163  1  4  -9.527505e-02  3.522896e-01  0.000000e+00  8.022436e-02  3.558561e-01  -9.884162e-02  
   Stress 163  2  4  2.669077e-03  5.168769e-02  0.000000e+00  2.495966e-03  5.181446e-02  2.542314e-03  5.059123e-02
   Strain 163  2  4  -1.617369e-01  3.764021e-01  0.000000e+00  3.000310e-02  3.768199e-01  -1.621548e-01  
   Stress 163  3  4  1.566668e-02  1.189838e-01  0.000000e+00  1.548556e-02  1.212549e-01  1.339557e-02  1.151431e-01
   Strain 163  3  4  -1.241597e-01  3.972940e-01  0.000000e+00  1.181713e-01  4.039051e-01  -1.307708e-01  
   Stress 163  4  4  4.588374e-03  9.172193e-02  0.000000e+00  7.598048e-03  9.237952e-02  3.930787e-03  9.047818e-02
   Strain 163  4  4  -1.727021e-01  3.999066e-01  0.000000e+00  6.743483e-02  4.018852e-01  -1.746807e-01  
   Stress 164  1  4  4.712574e-03  4.631168e-02  0.000000e+00  -5.368974e-04  4.631861e-02  4.705646e-03  4.415425e-02
   Strain 164  1  4  -1.296880e-01  3.655413e-01  0.000000e+00  -3.483180e-02  3.661530e-01  -1.302997e-01  
   Stress 164  2  4  1.062955e-02  5.715253e-02  0.000000e+00  2.089530e-03  5.724619e-02  1.053589e-02  5.277302e-02
   Strain 164  2  4  -8.474492e-02  3.710505e-01  0.000000e+00  1.856034e-02  3.712394e-01  -8.493380e-02  
   Stress 164  3  4  1.303947e-02  9.763362e-02  0.000000e+00  -4.819842e-03  9.790734e-02  1.276574e-02  9.218976e-02
   Strain 164  3  4  -1.199843e-01  3.987929e-01  0.000000e+00  -8.062256e-02  4.019066e-01  -1.230980e-01  
   Stress 164  4  4  1.640716e-02  5.815935e-02  0.000000e+00  -4.201181e-04  5.816358e-02  1.640293e-02  5.194232e-02
   Strain 164  4  4  -3.074894e-02  3.611868e-01  0.000000e+00  -2.771723e-02  3.616762e-01  -3.123836e-02  
   Stress 165  1  4  1.839462e-02  1.416500e-01  0.000000e+00  1.110370e-03  1.416600e-01  1.838461e-02  1.334211e-01
   Strain 165  1  4  -1.220595e-01  4.100828e-01  0.000000e+00  -8.869713e-03  4.101198e-01  -1.220964e-01  
   Stress 165  2  4  1.017193e-02  7.099324e-02  0.000000e+00  5.918426e-03  7.156380e-02  9.601374e-03  6.727891e-02
   Strain 165  2  4  -1.093437e-01  3.799459e-01  0.000000e+00  8.197924e-02  3.833560e-01  -1.127538e-01  
   Stress 165  3  4  7.833258e-03  4.866495e-02  0.000000e+00  1.034001e-03  4.869111e-02  7.807090e-03  4.529503e-02
   Strain 165  3  4  -9.699140e-02  3.635444e-01  0.000000e+00  4.088430e-03  3.635535e-01  -9.700047e-02  
   Stress 165  4  4  6.697699e-03  5.339402e-02  0.000000e+00  5.354702e-03  5.400018e-02  6.091540e-03  5.122677e-02
   Strain 165  4  4  -1.180704e-01  3.665284e-01  0.000000e+00  9.509358e-02  3.711494e-01  -1.226914e-01  
   Stress 166  1  4  1.560333e-02  1.102796e-01  0.000000e+00  7.681542e-03  1.108987e-01  1.498414e-02  1.042177e-01
   Strain 166  1  4  -1.122657e-01  3.971005e-01  0.000000e+00  8.084211e-02  4.002882e-01  -1.154534e-01  
   Stress 166  2  4  3.169572e-03  4.047649e-02  0.000000e+00  5.321349e-03  4.122067e-02  2.425395e-03  4.006307e-02
   Strain 166  2  4  -1.372013e-01  3.471265e-01  0.000000e+00  1.409996e-01  3.571799e-01  -1.472548e-01  
   Stress 166  3  4  2.635872e-02  1.406137e-01  0.000000e+00  1.125342e-02  1.417116e-01  2.526087e-02  1.309218e-01
   Strain 166  3  4  -8.380505e-02  3.996073e-01  0.000000e+00  9.185370e-02  4.039319e-01  -8.812966e-02  
   Stress 166  4  4  8.134870e-03  6.267550e-02  0.000000e+00  8.293289e-03  6.390867e-02  6.901699e-03  6.075256e-02
   Strain 166  4  4  -1.171609e-01  3.703717e-01  0.000000e+00  1.501241e-01  3.816668e-01  -1.284561e-01  
   Stress 167  1  4  7.657222e-03  7.809786e-02  0.000000e+00  9.275601e-03  7.929879e-02  6.456288e-03  7.627586e-02
   Strain 167  1  4  -1.374633e-01  3.830030e-01  0.000000e+00  1.507433e-01  3.936982e-01  -1.481586e-01  
   Stress 167  2  4  6.004949e-03  3.420838e-02  0.000000e+00  4.868285e-03  3.502506e-02  5.188267e-03  3.274070e-02
   Strain 167  2  4  -8.699992e-02  3.262320e-01  0.000000e+00  1.565138e-01  3.405556e-01  -1.013235e-01  
   Stress 167  3  4  2.302413e-02  1.972358e-01  0.000000e+00  1.579716e-02  1.986566e-01  2.160326e-02  1.887843e-01
   Strain 167  3  4  -1.321230e-01  4.150600e-01  0.000000e+00  1.104141e-01  4.205744e-01  -1.376374e-01  
   Stress 167  4  4  8.634637e-03  4.630064e-02  0.000000e+00  4.726660e-03  4.688472e-02  8.050552e-03  4.342281e-02
   Strain 167  4  4  -8.266774e-02  3.528972e-01  0.000000e+00  1.154767e-01  3.604210e-01  -9.019155e-02  
   Stress 168  1  4  6.068002e-02  2.147439e-01  0.000000e+00  4.483650e-03  2.148742e-01  6.054964e-02  1.919027e-01
   Strain 168  1  4  -2.828332e-02  4.087936e-01  0.000000e+00  4.197599e-02  4.097991e-01  -2.928883e-02  
   Stress 168  2  4  5.124117e-03  2.970364e-02  0.000000e+00  5.316167e-04  2.971513e-02  5.112625e-03  2.751737e-02
   Strain 168  2  4  -9.646145e-02  3.291875e-01  0.000000e+00  5.383672e-02  3.308830e-01  -9.815703e-02  
   Stress 168  3  4  1.140663e-02  4.213367e-02  0.000000e+00  2.484036e-03  4.233319e-02  1.120711e-02  3.799034e-02
   Strain 168  3  4  -4.125459e-02  3.439372e-01  0.000000e+00  7.556634e-02  3.476083e-01  -4.492573e-02  
   Stress 168  4  4  -4.114078e-04  3.060914e-02  0.000000e+00  2.040818e-03  3.074283e-02  -5.450955e-04  3.101897e-02
   Strain 168  4  4  -1.785036e-01  3.402434e-01  0.000000e+00  9.238897e-02  3.443249e-01  -1.825851e-01  
   Stress 169  1  4  7.654971e-03  4.446688e-02  0.000000e+00  -3.627714e-03  4.482098e-02  7.300875e-03  4.165321e-02
   Strain 169  1  4  -1.199549e-01  3.835040e-01  0.000000e+00  -4.332906e-02  3.844345e-01  -1.208854e-01  
   Stress 169  2  4  9.230086e-03  7.938568e-02  0.000000e+00  6.421539e-04  7.939156e-02  9.224208e-03  7.520493e-02
   Strain 169  2  4  -1.571586e-01  4.222890e-01  0.000000e+00  5.962793e-02  4.238190e-01  -1.586885e-01  
   Stress 169  3  4  2.025273e-03  3.550254e-02  0.000000e+00  -2.707284e-03  3.572007e-02  1.807750e-03  3.485137e-02
   Strain 169  3  4  -1.694897e-01  3.686680e-01  0.000000e+00  -3.518664e-02  3.692425e-01  -1.700643e-01  
   Stress 169  4  4  2.537880e-03  3.929749e-02  0.000000e+00  8.086551e-04  3.931527e-02  2.520099e-03  3.811775e-02
   Strain 169  4  4  -1.678532e-01  3.781315e-01  0.000000e+00  7.184943e-02  3.804851e-01  -1.702068e-01  
   Stress 170  1  4  2.922435e-03  2.819749e-02  0.000000e+00  5.001439e-04  2.820738e-02  2.912542e-03  2.686976e-02
   Strain 170  1  4  -1.557966e-01  3.574548e-01  0.000000e+00  8.017406e-02  3.605669e-01  -1.589087e-01  
   Stress 170  2  4  2.986707e-03  2.603018e-02  0.000000e+00  1.361531e-03  2.611035e-02  2.906539e-03  2.478522e-02
   Strain 170  2  4  -1.369299e-01  3.336089e-01  0.000000e+00  1.124118e-01  3.402295e-01  -1.435505e-01  
   Stress 170  3  4  6.830077e-03  5.614432e-02  0.000000e+00  -3.082517e-04  5.614624e-02  6.828150e-03  5.306269e-02
   Strain 170  3  4  -1.543811e-01  4.099520e-01  0.000000e+00  5.444949e-02  4.112623e-01  -1.556915e-01  
   Stress 170  4  4  5.441981e-03  3.335717e-02  0.000000e+00  9.676906e-04  3.339068e-02  5.408476e-03  3.104185e-02
   Strain 170  4  4  -1.148226e-01  3.557858e-01  0.000000e+00  8.959837e-02  3.600124e-01  -1.190492e-01  
   Stress 171  1  4  1.722907e-03  2.190680e-02  0.000000e+00  8.106839e-04  2.193931e-02  1.690398e-03  2.114485e-02
   Strain 171  1  4  -1.479937e-01  3.147163e-01  0.000000e+00  9.397512e-02  3.194396e-01  -1.527170e-01  
   Stress 171  2  4  4.229974e-03  2.489864e-02  0.000000e+00  1.730554e-03  2.504253e-02  4.086080e-03  2.327013e-02
   Strain 171  2  4  -1.098187e-01  3.190080e-01  0.000000e+00  1.171362e-01  3.268632e-01  -1.176739e-01  
   Stress 171  3  4  2.095544e-03  2.862901e-02  0.000000e+00  -1.802154e-04  2.863024e-02  2.094320e-03  2.764264e-02
   Strain 171  3  4  -1.618627e-01  3.548221e-01  0.000000e+00  6.516826e-02  3.568689e-01  -1.639095e-01  
   Stress 171  4  4  5.143784e-03  4.324293e-02  0.000000e+00  1.272648e-03  4.328539e-02  5.101320e-03  4.097360e-02
   Strain 171  4  4  -1.442396e-01  3.858028e-01  0.000000e+00  9.639215e-02  3.901495e-01  -1.485863e-01  
   Stress 172  1  4  5.529528e-03  2.949748e-02  0.000000e+00  -1.981697e-03  2.966023e-02  5.366784e-03  2.737428e-02
   Strain 172  1  4  -1.061175e-01  3.420699e-01  0.000000e+00  -1.396383e-02  3.421787e-01  -1.062262e-01  
   Stress 172  2  4  -2.148486e-03  2.981318e-02  0.000000e+00  -2.574885e-03  3.001929e-02  -2.354593e-03  3.126316e-02
   Strain 172  2  4  -2.214746e-01  3.590006e-01  0.000000e+00  -4.977691e-02  3.600657e-01  -2.225398e-01  
   Stress 172  3  4  3.975256e-03  4.722531e-02  0.000000e+00  -8.701507e-04  4.724281e-02  3.957757e-03  4.539352e-02
   Strain 172  3  4  -1.708097e-01  4.002930e-01  0.000000e+00  4.002763e-02  4.009935e-01  -1.715102e-01  
   Stress 172  4  4  -3.871270e-03  3.675199e-02  0.000000e+00  -1.298891e-03  3.679348e-02  -3.912758e-03  3.889774e-02
   Strain 172  4  4  -2.525260e-01  3.851367e-01  0.000000e+00  6.183222e-03  3.851517e-01  -2.525410e-01  
   Stress 173  1  4  -8.521629e-03  3.652081e-02  0.000000e+00  -7.820510e-03  3.784001e-02  -9.840831e-03  4.360144e-02
   Strain 173  1  4  -2.918267e-01  3.654109e-01  0.000000e+00  -1.716885e-01  3.764383e-01  -3.028541e-01  
   Stress 173  2  4  -1.597533e-02  6.924579e-02  0.000000e+00  -1.003447e-02  7.041137e-02  -1.714090e-02  8.036470e-02
   Strain 173  2  4  -3.187057e-01  3.994525e-01  0.000000e+00  -1.258181e-01  4.049216e-01  -3.241748e-01  
   Stress 173  3  4  -1.725468e-02  5.284327e-02  0.000000e+00  -7.985264e-03  5.374141e-02  -1.815282e-02  6.475509e-02
   Strain 173  3  4  -3.452003e-01  3.916372e-01  0.000000e+00  -1.077078e-01  3.955525e-01  -3.491156e-01  
   Stress 173  4  4  -1.386171e-02  4.931175e-02  0.000000e+00  -4.656145e-03  4.965308e-02  -1.420304e-02  5.807219e-02
   Strain 173  4  4  -3.246751e-01  3.894137e-01  0.000000e+00  -6.335118e-02  3.908160e-01  -3.260774e-01  
   Stress 174  1  4  3.605218e-03  3.885558e-02  0.000000e+00  -4.769270e-03  3.948945e-02  2.971348e-03  3.809080e-02
   Strain 174  1  4  -1.553575e-01  3.714819e-01  0.000000e+00  -9.599835e-02  3.758193e-01  -1.596948e-01  
   Stress 174  2  4  -3.049306e-04  2.404775e-02  0.000000e+00  -7.558378e-04  2.407119e-02  -3.283671e-04  2.423704e-02
   Strain 174  2  4  -1.748792e-01  3.223195e-01  0.000000e+00  -8.913196e-03  3.223594e-01  -1.749191e-01  
   Stress 174  3  4  7.159107e-03  6.523052e-02  0.000000e+00  -5.777312e-03  6.579971e-02  6.589922e-03  6.276474e-02
   Strain 174  3  4  -1.549301e-01  4.058939e-01  0.000000e+00  -5.690075e-02  4.073335e-01  -1.563696e-01  
   Stress 174  4  4  2.670686e-03  2.580461e-02  0.000000e+00  -1.797081e-05  2.580462e-02  2.670672e-03  2.457835e-02
   Strain 174  4  4  -1.310643e-01  3.235001e-01  0.000000e+00  2.654459e-02  3.238873e-01  -1.314515e-01  
   Stress 175  1  4  -5.373938e-04  2.571055e-02  0.000000e+00  4.491060e-05  2.571063e-02  -5.374707e-04  2.598353e-02
   Strain 175  1  4  -1.796813e-01  3.292821e-01  0.000000e+00  3.530603e-02  3.298936e-01  -1.802928e-01  
   Stress 175  2  4  6.948362e-04  3.130554e-02  0.000000e+00  2.356838e-03  3.148594e-02  5.144372e-04  3.123190e-02
   Strain 175  2  4  -1.698265e-01  3.466503e-01  0.000000e+00  1.001992e-01  3.514652e-01  -1.746414e-01  
   Stress 175  3  4  4.869093e-03  3.840187e-02  0.000000e+00  1.629833e-03  3.848090e-02  4.790063e-03  3.632353e-02
   Strain 175  3  4  -1.302924e-01  3.666005e-01  0.000000e+00  8.486437e-02  3.701979e-01  -1.338899e-01  
   Stress 175  4  4  7.508185e-03  4.239703e-02  0.000000e+00  4.833889e-03  4.305438e-02  6.850830e-03  4.007063e-02
   Strain 175  4  4  -1.005488e-01  3.598184e-01  0.000000e+00  1.533545e-01  3.722536e-01  -1.129840e-01  
   Stress 176  1  4  1.263578e-03  2.353814e-02  0.000000e+00  2.748290e-03  2.387222e-02  9.294983e-04  2.342131e-02
   Strain 176  1  4  -1.308093e-01  2.939208e-01  0.000000e+00  1.212780e-01  3.024087e-01  -1.392971e-01  
   Stress 176  2  4  -2.700236e-03  2.938402e-02  0.000000e+00  1.090688e-03  2.942105e-02  -2.737271e-03  3.088081e-02
   Strain 176  2  4  -2.067632e-01  3.371044e-01  0.000000e+00  5.274007e-02  3.383800e-01  -2.080388e-01  
   Stress 176  3  4  3.957190e-03  4.899815e-02  0.000000e+00  7.141855e-03  5.010346e-02  2.851877e-03  4.874014e-02
   Strain 176  3  4  -1.472741e-01  3.650866e-01  0.000000e+00  1.771705e-01  3.799703e-01  -1.621578e-01  
   Stress 176  4  4  -6.901384e-04  6.541813e-02  0.000000e+00  5.504706e-03  6.587336e-02  -1.145370e-03  6.645345e-02
   Strain 176  4  4  -2.029790e-01  3.894778e-01  0.000000e+00  1.106611e-01  3.946009e-01  -2.081021e-01  
   Stress 177  1  4  -2.184578e-03  2.537030e-02  0.000000e+00  -2.296505e-04  2.537221e-02  -2.186492e-03  2.653311e-02
   Strain 177  1  4  -1.874709e-01  3.136383e-01  0.000000e+00  -3.046902e-04  3.136384e-01  -1.874710e-01  
   Stress 177  2  4  -1.322009e-03  2.361300e-02  0.000000e+00  -5.633752e-04  2.362573e-02  -1.334731e-03  2.432058e-02
   Strain 177  2  4  -1.659937e-01  2.977391e-01  0.000000e+00  -2.324830e-02  2.980303e-01  -1.662849e-01  
   Stress 177  3  4  5.368127e-03  6.735818e-02  0.000000e+00  4.392299e-04  6.736130e-02  5.365015e-03  6.484545e-02
   Strain 177  3  4  -1.483578e-01  3.877775e-01  0.000000e+00  1.708846e-02  3.879136e-01  -1.484940e-01  
   Stress 177  4  4  5.945736e-03  7.398256e-02  0.000000e+00  -3.437019e-04  7.398430e-02  5.943999e-03  7.119863e-02
   Strain 177  4  4  -1.462624e-01  3.887677e-01  0.000000e+00  -6.540568e-03  3.887877e-01  -1.462823e-01  
   Stress 178  1  4  8.302405e-03  5.223553e-02  0.000000e+00  -6.574971e-03  5.319842e-02  7.339508e-03  4.993486e-02
   Strain 178  1  4  -9.838290e-02  3.584876e-01  0.000000e+00  -1.299876e-01  3.675536e-01  -1.074489e-01  
   Stress 178  2  4  5.589530e-03  3.748361e-02  0.000000e+00  -1.457806e-03  3.755011e-02  5.523035e-03  3.511586e-02
   Strain 178  2  4  -9.749253e-02  3.408032e-01  0.000000e+00  -4.558466e-02  3.419852e-01  -9.867460e-02  
   Stress 178  3  4  6.721976e-03  3.609544e-02  0.000000e+00  -4.465093e-03  3.675918e-02  6.058231e-03  3.413567e-02
   Strain 178  3  4  -8.092654e-02  3.302142e-01  0.000000e+00  -1.138457e-01  3.379497e-01  -8.866201e-02  
   Stress 178  4  4  4.775840e-03  3.263725e-02  0.000000e+00  -1.090981e-03  3.267990e-02  4.733186e-03  3.058920e-02
   Strain 178  4  4  -9.727897e-02  3.279565e-01  0.000000e+00  -3.392342e-02  3.286320e-01  -9.795447e-02  
   Stress 179  1  4  9.030893e-03  4.603631e-02  0.000000e+00  7.507878e-04  4.605153e-02  9.015667e-03  4.227104e-02
   Strain 179  1  4  -7.443754e-02  3.533579e-01  0.000000e+00  1.903873e-02  3.535696e-01  -7.464926e-02  
   Stress 179  2  4  7.153974e-03  3.725971e-02  0.000000e+00  1.586562e-03  3.734308e-02  7.070594e-03  3.435785e-02
   Strain 179  2  4  -7.612017e-02  3.366885e-01  0.000000e+00  3.715488e-02  3.375229e-01  -7.695451e-02  
   Stress 179  3  4  8.329512e-03  4.539206e-02  0.000000e+00  1.188088e-03  4.543011e-02  8.291465e-03  4.190418e-02
   Strain 179  3  4  -8.132295e-02  3.535108e-01  0.000000e+00  3.229172e-02  3.541095e-01  -8.192164e-02  
   Stress 179  4  4  6.921714e-03  4.095039e-02  0.000000e+00  2.129648e-03  4.108315e-02  6.788950e-03  3.814451e-02
   Strain 179  4  4  -8.949228e-02  3.471279e-01  0.000000e+00  4.963362e-02  3.485340e-01  -9.089831e-02  
   Stress 180  1  4  1.060690e-02  4.938277e-02  0.000000e+00  3.338013e-05  4.938280e-02  1.060687e-02  4.502632e-02
   Strain 180  1  4  -6.345605e-02  3.551088e-01  0.000000e+00  1.072492e-02  3.551775e-01  -6.352474e-02  
   Stress 180  2  4  1.264351e-02  5.690544e-02  0.000000e+00  3.875695e-04  5.690883e-02  1.264011e-02  5.175958e-02
   Strain 180  2  4  -5.944194e-02  3.630280e-01  0.000000e+00  1.156238e-02  3.631071e-01  -5.952103e-02  
   Stress 180  3  4  9.549902e-03  5.279795e-02  0.000000e+00  1.013494e-03  5.282168e-02  9.526164e-03  4.876157e-02
   Strain 180  3  4  -8.273073e-02  3.626131e-01  0.000000e+00  3.225514e-02  3.631963e-01  -8.331401e-02  
   Stress 180  4  4  9.751758e-03  5.450299e-02  0.000000e+00  1.279976e-03  5.453956e-02  9.715178e-03  5.038935e-02
   Strain 180  4  4  -8.475417e-02  3.656815e-01  0.000000e+00  2.897263e-02  3.661469e-01  -8.521958e-02  
   Stress 181  1  4  6.848102e-04  -3.563210e-03  0.000000e+00  5.618095e-03  4.566998e-03  -7.445398e-03  1.050212e-02
   Strain 181  1  4  4.784045e-02  -6.768873e-02  0.000000e+00  2.918106e-01  1.469997e-01  -1.668480e-01  
   Stress 181  2  4  -9.023266e-04  -1.951462e-03  0.000000e+00  -1.127374e-03  -1.834542e-04  -2.670334e-03  2.583497e-03
   Strain 181  2  4  1.538015e-02  -2.763910e-02  0.000000e+00  -4.407687e-02  2.466593e-02  -3.692487e-02  
   Stress 181  3  4  -1.180295e-02  2.066629e-02  0.000000e+00  6.696435e-03  2.199314e-02  -1.312979e-02  3.073850e-02
   Strain 181  3  4  -2.835024e-01  2.897110e-01  0.000000e+00  1.523335e-01  2.996591e-01  -2.934505e-01  
   Stress 181  4  4  2.232832e-04  -6.116149e-03  0.000000e+00  -3.228861e-03  1.578238e-03  -7.471104e-03  8.372539e-03
   Strain 181  4  4  6.228253e-02  -1.055624e-01  0.000000e+00  -1.755821e-01  9.981064e-02  -1.430905e-01  
   Stress 182  1  4  4.903442e-03  -4.180652e-04  0.000000e+00  -6.640601e-04  4.985057e-03  -4.996802e-04  5.252753e-03
   Strain 182  1  4  8.528561e-02  -4.040217e-02  0.000000e+00  -3.713809e-02  8.797159e-02  -4.308815e-02  
   Stress 182  2  4  1.329083e-03  -7.704842e-04  0.000000e+00  5.880101e-04  1.482546e-03  -9.239468e-04  2.102716e-03
   Strain 182  2  4  3.035186e-02  -1.694726e-02  0.000000e+00  4.184702e-02  3.827911e-02  -2.487451e-02  
   Stress 182  3  4  9.923046e-03  3.210902e-03  0.000000e+00  1.407750e-03  1.020634e-02  2.927608e-03  9.102752e-03
   Strain 182  3  4  1.323593e-01  -1.366372e-02  0.000000e+00  6.588777e-02  1.394476e-01  -2.075202e-02  
   Stress 182  4  4  1.452342e-04  2.122978e-03  0.000000e+00  2.013367e-03  3.377209e-03  -1.108998e-03  4.047312e-03
   Strain 182  4  4  -2.390827e-02  5.062660e-02  0.000000e+00  1.144612e-01  8.165415e-02  -5.493582e-02  
   Stress 183  1  4  1.314960e-02  6.460940e-03  0.000000e+00  6.764383e-04  1.321733e-02  6.393216e-03  1.144857e-02
   Strain 183  1  4  1.738934e-01  2.185635e-03  0.000000e+00  2.247688e-02  1.746258e-01  1.453192e-03  
   Stress 183  2  4  6.450203e-03  3.597955e-03  0.000000e+00  -4.429915e-04  6.517421e-03  3.530737e-03  5.650803e-03
   Strain 183  2  4  8.939762e-02  4.249723e-03  0.000000e+00  -1.018335e-02  8.970100e-02  3.946332e-03  
   Stress 183  3  4  1.238160e-02  3.756101e-03  0.000000e+00  2.681315e-03  1.314716e-02  2.990538e-03  1.193625e-02
   Strain 183  3  4  1.715088e-01  -3.315744e-02  0.000000e+00  1.162308e-01  1.868595e-01  -4.850807e-02  
   Stress 183  4  4  3.341484e-03  3.369661e-03  0.000000e+00  1.520871e-03  4.876509e-03  1.834636e-03  4.266100e-03
   Strain 183  4  4  4.156498e-02  2.270572e-02  0.000000e+00  8.527401e-02  7.580264e-02  -1.153194e-02  
   Stress 184  1  4  6.837310e-03  6.665372e-03  0.000000e+00  -1.271430e-03  8.025674e-03  5.477008e-03  7.102984e-03
   Strain 184  1  4  8.185308e-02  4.275431e-02  0.000000e+00  -4.909189e-02  9.368334e-02  3.092406e-02  
   Stress 184  2  4  2.789532e-03  1.104697e-03  0.000000e+00  -1.200340e-03  3.413567e-03  4.806623e-04  3.200422e-03
   Strain 184  2  4  4.932683e-02  -1.003883e-02  0.000000e+00  -6.218392e-02  6.262982e-02  -2.334182e-02  
   Stress 184  3  4  1.220687e-02  5.051348e-03  0.000000e+00  -4.088269e-04  1.223015e-02  5.028066e-03  1.064726e-02
   Strain 184  3  4  1.668125e-01  -1.260832e-02  0.000000e+00  -1.870603e-03  1.668174e-01  -1.261320e-02  
   Stress 184  4  4  6.145066e-03  3.114023e-03  0.000000e+00  -3.624760e-04  6.187811e-03  3.071278e-03  5.358849e-03
   Strain 184  4  4  8.413710e-02  2.559657e-03  0.000000e+00  -1.731222e-02  8.504548e-02  1.651279e-03  
   Stress 185  1  4  1.368884e-02  8.200752e-03  0.000000e+00  -3.245590e-03  1.519493e-02  6.694662e-03  1.319013e-02
   Strain 185  1  4  1.380866e-01  5.485227e-02  0.000000e+00  -1.608393e-01  1.870194e-01  5.919408e-03  
   Stress 185  2  4  9.436641e-03  1.872925e-03  0.000000e+00  -2.276404e-03  1.006890e-02  1.240662e-03  9.509468e-03
   Strain 185  2  4  1.229817e-01  -2.600278e-02  0.000000e+00  -1.346874e-01  1.489100e-01  -5.193099e-02  
   Stress 185  3  4  1.261024e-02  8.721590e-03  0.000000e+00  -2.130930e-03  1.355057e-02  7.781255e-03  1.177818e-02
   Strain 185  3  4  1.281892e-01  6.437696e-02  0.000000e+00  -9.842697e-02  1.549343e-01  3.763183e-02  
   Stress 185  4  4  1.910436e-03  2.561007e-03  0.000000e+00  -1.341876e-03  3.616461e-03  8.549819e-04  3.273801e-03
   Strain 185  4  4  7.637220e-03  3.692967e-02  0.000000e+00  -7.353419e-02  6.186035e-02  -1.729346e-02  
   Stress 186  1  4  4.257629e-03  8.848093e-03  0.000000e+00  -7.081342e-03  1.399688e-02  -8.911634e-04  1.446307e-02
   Strain 186  1  4  5.141937e-04  9.677728e-02  0.000000e+00  -3.336314e-01  2.222664e-01  -1.249749e-01  
   Stress 186  2  4  -3.857912e-04  2.217361e-03  0.000000e+00  -3.941516e-03  5.066646e-03  -3.235077e-03  7.247594e-03
   Strain 186  2  4  -2.528369e-02  4.065993e-02  0.000000e+00  -2.084822e-01  1.170195e-01  -1.016433e-01  
   Stress 186  3  4  1.130454e-02  1.544661e-02  0.000000e+00  -1.031345e-02  2.389492e-02  2.856233e-03  2.260256e-02
   Strain 186  3  4  5.810186e-02  1.344440e-01  0.000000e+00  -3.927608e-01  2.963286e-01  -1.037828e-01  
   Stress 186  4  4  2.871082e-03  6.502692e-03  0.000000e+00  -5.986841e-03  1.094304e-02  -1.569263e-03  1.180615e-02
   Strain 186  4  4  -9.290696e-03  8.036374e-02  0.000000e+00  -2.795091e-01  1.823044e-01  -1.112314e-01  
   Stress 187  1  4  2.160136e-03  6.546692e-03  0.000000e+00  -6.863908e-03  1.155922e-02  -2.852396e-03  1.321829e-02
   Strain 187  1  4  -1.720956e-02  7.700746e-02  0.000000e+00  -3.470597e-01  2.097095e-01  -1.499116e-01  
   Stress 187  2  4  3.159109e-03  1.187419e-02  0.000000e+00  -6.001635e-03  1.493337e-02  9.992652e-05  1.488366e-02
   Strain 187  2  4  -4.286043e-02  1.572323e-01  0.000000e+00  -2.861298e-01  2.317621e-01  -1.173902e-01  
   Stress 187  3  4  6.530408e-03  1.493734e-02  0.000000e+00  -6.667076e-03  1.861544e-02  2.852312e-03  1.736586e-02
   Strain 187  3  4  1.606582e-02  1.527769e-01  0.000000e+00  -3.052127e-01  2.516374e-01  -8.279461e-02  
   Stress 187  4  4  5.630242e-03  1.603566e-02  0.000000e+00  -5.608392e-03  1.848293e-02  3.182967e-03  1.711489e-02
   Strain 187  4  4  -1.188040e-02  1.839126e-01  0.000000e+00  -2.570937e-01  2.475958e-01  -7.556368e-02  
   Stress 188  1  4  1.533985e-02  1.180206e-02  0.000000e+00  -1.104497e-02  2.475667e-02  2.385240e-03  2.365442e-02
   Strain 188  1  4  1.048553e-01  8.457051e-02  0.000000e+00  -4.271498e-01  3.085285e-01  -1.191027e-01  
   Stress 188  2  4  1.828520e-02  1.437912e-02  0.000000e+00  -9.186426e-03  2.572390e-02  6.940423e-03  2.305111e-02
   Strain 188  2  4  1.396165e-01  1.100023e-01  0.000000e+00  -3.420905e-01  2.964943e-01  -4.687556e-02  
   Stress 188  3  4  1.183876e-02  1.286521e-02  0.000000e+00  -9.332864e-03  2.169895e-02  3.005023e-03  2.036342e-02
   Strain 188  3  4  7.111534e-02  1.144943e-01  0.000000e+00  -3.790947e-01  2.835891e-01  -9.797943e-02  
   Stress 188  4  4  1.356213e-02  1.703732e-02  0.000000e+00  -7.886450e-03  2.337533e-02  7.224128e-03  2.072988e-02
   Strain 188  4  4  8.383977e-02  1.604439e-01  0.000000e+00  -2.966478e-01  2.753313e-01  -3.104769e-02  
   Stress 189  1  4  9.722236e-03  1.210486e-02  0.000000e+00  -4.931798e-03  1.598719e-02  5.839905e-03  1.401182e-02
   Strain 189  1  4  6.409822e-02  1.234582e-01  0.000000e+00  -2.137488e-01  2.046972e-01  -1.714085e-02  
   Stress 189  2  4  1.318641e-02  1.188887e-02  0.000000e+00  1.741884e-03  1.439642e-02  1.067886e-02  1.294440e-02
   Strain 189  2  4  1.215086e-01  1.053301e-01  0.000000e+00  5.378197e-02  1.415007e-01  8.533803e-02  
   Stress 189  3  4  6.022268e-03  -3.125318e-03  0.000000e+00  -5.004659e-03  8.228312e-03  -5.331362e-03  1.183202e-02
   Strain 189  3  4  1.178255e-01  -1.060784e-01  0.000000e+00  -2.410402e-01  1.703678e-01  -1.586207e-01  
   Stress 189  4  4  6.587763e-03  -3.330655e-04  0.000000e+00  3.710746e-04  6.607602e-03  -3.529045e-04  6.790936e-03
   Strain 189  4  4  1.118513e-01  -5.800053e-02  0.000000e+00  2.531268e-02  1.127892e-01  -5.893842e-02  
   Stress 190  1  4  6.603891e-03  6.064282e-03  0.000000e+00  -6.614015e-03  1.295360e-02  -2.854295e-04  1.309865e-02
   Strain 190  1  4  4.494146e-02  5.296350e-02  0.000000e+00  -3.050422e-01  2.015263e-01  -1.036214e-01  
   Stress 190  2  4  -2.518018e-03  -1.836415e-03  0.000000e+00  -5.490678e-03  3.324028e-03  -7.678461e-03  9.774013e-03
   Strain 190  2  4  -4.322414e-02  3.012828e-03  0.000000e+00  -2.953067e-01  1.293466e-01  -1.695579e-01  
   Stress 190  3  4  9.166400e-03  1.180347e-02  0.000000e+00  -6.579581e-03  1.719533e-02  3.774539e-03  1.565318e-02
   Strain 190  3  4  5.612410e-02  1.157603e-01  0.000000e+00  -2.726013e-01  2.254664e-01  -5.358196e-02  
   Stress 190  4  4  1.278352e-03  4.189597e-03  0.000000e+00  -5.529940e-03  8.452285e-03  -2.984335e-03  1.027482e-02
   Strain 190  4  4  -2.277103e-02  6.212638e-02  0.000000e+00  -2.719762e-01  1.621370e-01  -1.227816e-01  
   Stress 191  1  4  6.363248e-03  -4.420121e-03  0.000000e+00  -1.594844e-03  6.594178e-03  -4.651051e-03  9.786997e-03
   Strain 191  1  4  1.292569e-01  -1.187716e-01  0.000000e+00  -9.235672e-02  1.375754e-01  -1.270902e-01  
   Stress 191  2  4  1.464893e-02  3.560241e-03  0.000000e+00  -8.197629e-04  1.470921e-02  3.499965e-03  1.330898e-02
   Strain 191  2  4  1.826375e-01  -2.914542e-02  0.000000e+00  -5.799777e-02  1.865364e-01  -3.304438e-02  
   Stress 191  3  4  8.039065e-03  -2.845257e-03  0.000000e+00  -1.260220e-03  8.183071e-03  -2.989264e-03  1.001797e-02
   Strain 191  3  4  1.485580e-01  -1.105247e-01  0.000000e+00  -6.826722e-02  1.529796e-01  -1.149463e-01  
   Stress 191  4  4  1.181973e-02  7.444547e-03  0.000000e+00  -3.274535e-04  1.184411e-02  7.420175e-03  1.036612e-02
   Strain 191  4  4  1.285673e-01  4.597706e-02  0.000000e+00  -3.302815e-02  1.317469e-01  4.279745e-02  
   Stress 192  1  4  9.014067e-03  2.975160e-03  0.000000e+00  -4.328127e-03  1.127190e-02  7.173244e-04  1.093091e-02
   Strain 192  1  4  1.064050e-01  -7.443573e-03  0.000000e+00  -2.056811e-01  1.670246e-01  -6.806311e-02  
   Stress 192  2  4  9.874381e-03  7.146264e-03  0.000000e+00  -2.017196e-03  1.094543e-02  6.075218e-03  9.498147e-03
   Strain 192  2  4  1.026174e-01  5.171436e-02  0.000000e+00  -8.943809e-02  1.286205e-01  2.571131e-02  
   Stress 192  3  4  8.772950e-03  -3.155453e-06  0.000000e+00  -4.102586e-03  1.039208e-02  -1.622284e-03  1.129097e-02
   Strain 192  3  4  1.252853e-01  -5.847469e-02  0.000000e+00  -2.075394e-01  1.720058e-01  -1.051951e-01  
   Stress 192  4  4  6.645100e-03  5.587575e-03  0.000000e+00  -1.851406e-03  8.041771e-03  4.190904e-03  6.966453e-03
   Strain 192  4  4  6.517518e-02  4.637861e-02  0.000000e+00  -9.238315e-02  1.029149e-01  8.638912e-03  
   Stress 193  1  4  2.639092e-03  2.642527e-03  0.000000e+00  -5.852068e-03  8.492878e-03  -3.211259e-03  1.047444e-02
   Strain 193  1  4  1.026648e-02  2.728008e-02  0.000000e+00  -2.828899e-01  1.604738e-01  -1.229272e-01  
   Stress 193  2  4  9.077724e-03  5.723447e-03  0.000000e+00  -1.926059e-03  9.954503e-03  4.846668e-03  8.621842e-03
   Strain 193  2  4  9.555529e-02  3.821583e-02  0.000000e+00  -8.593111e-02  1.185382e-01  1.523295e-02  
   Stress 193  3  4  8.599698e-03  2.256660e-03  0.000000e+00  -6.273631e-03  1.245790e-02  -1.601543e-03  1.333102e-02
   Strain 193  3  4  1.012311e-01  -2.127001e-02  0.000000e+00  -3.038954e-01  2.038089e-01  -1.238478e-01  
   Stress 193  4  4  1.314557e-02  5.405457e-03  0.000000e+00  -2.636229e-03  1.395815e-02  4.592882e-03  1.232138e-02
   Strain 193  4  4  1.517718e-01  8.945318e-03  0.000000e+00  -1.180232e-01  1.729988e-01  -1.228173e-02  
   Stress 194  1  4  1.077149e-02  9.467381e-05  0.000000e+00  -5.099572e-03  1.281578e-02  -1.949616e-03  1.389357e-02
   Strain 194  1  4  1.363951e-01  -5.888675e-02  0.000000e+00  -2.495106e-01  1.971765e-01  -1.196682e-01  
   Stress 194  2  4  8.516297e-03  7.698939e-04  0.000000e+00  -4.253291e-03  1.039567e-02  -1.109484e-03  1.099249e-02
   Strain 194  2  4  1.057484e-01  -3.311842e-02  0.000000e+00  -2.238446e-01  1.680253e-01  -9.539530e-02  
   Stress 194  3  4  1.736518e-02  4.879042e-03  0.000000e+00  -5.869958e-03  1.969138e-02  2.552845e-03  1.854719e-02
   Strain 194  3  4  1.788447e-01  -8.074231e-03  0.000000e+00  -2.584357e-01  2.448591e-01  -7.408866e-02  
   Stress 194  4  4  1.617894e-02  4.624472e-03  0.000000e+00  -4.938161e-03  1.800182e-02  2.801583e-03  1.677739e-02
   Strain 194  4  4  1.728602e-01  -8.041850e-03  0.000000e+00  -2.349717e-01  2.306802e-01  -6.586190e-02  
   Stress 195  1  4  1.213147e-02  7.745382e-03  0.000000e+00  -8.451902e-03  1.867021e-02  1.206638e-03  1.809709e-02
   Strain 195  1  4  8.965518e-02  5.787122e-02  0.000000e+00  -3.623242e-01  2.556210e-01  -1.080946e-01  
   Stress 195  2  4  1.192284e-02  8.546345e-03  0.000000e+00  -6.092341e-03  1.655653e-02  3.912664e-03  1.498824e-02
   Strain 195  2  4  9.396134e-02  7.491197e-02  0.000000e+00  -2.598901e-01  2.147303e-01  -4.585701e-02  
   Stress 195  3  4  1.375526e-02  1.093193e-02  0.000000e+00  -9.775890e-03  2.222088e-02  2.466304e-03  2.109613e-02
   Strain 195  3  4  8.193886e-02  9.859139e-02  0.000000e+00  -3.897811e-01  2.853335e-01  -1.048032e-01  
   Stress 195  4  4  1.588134e-02  8.587065e-03  0.000000e+00  -7.263137e-03  2.036161e-02  4.106792e-03  1.865047e-02
   Strain 195  4  4  1.399996e-01  5.262239e-02  0.000000e+00  -2.993614e-01  2.522373e-01  -5.961526e-02  
   Stress 196  1  4  1.720463e-02  1.155966e-02  0.000000e+00  -8.988257e-03  2.380314e-02  4.961151e-03  2.175113e-02
   Strain 196  1  4  1.186226e-01  9.923995e-02  0.000000e+00  -3.216591e-01  2.700525e-01  -5.218998e-02  
   Stress 196  2  4  1.464270e-02  1.357679e-02  0.000000e+00  -7.576077e-03  2.170455e-02  6.514949e-03  1.929062e-02
   Strain 196  2  4  1.002381e-01  1.280352e-01  0.000000e+00  -2.731029e-01  2.513936e-01  -2.312027e-02  
   Stress 196  3  4  1.797997e-02  1.800752e-02  0.000000e+00  -1.388203e-02  3.187578e-02  4.111709e-03  3.003178e-02
   Strain 196  3  4  6.523845e-02  1.609403e-01  0.000000e+00  -4.225193e-01  3.297004e-01  -1.035217e-01  
   Stress 196  4  4  1.692762e-02  1.649006e-02  0.000000e+00  -1.171174e-02  2.842262e-02  4.995055e-03  2.628352e-02
   Strain 196  4  4  9.181596e-02  1.397953e-01  0.000000e+00  -3.814012e-01  3.080092e-01  -7.639796e-02  
   Stress 197  1  4  1.289146e-02  1.789898e-02  0.000000e+00  -7.254662e-03  2.306978e-02  7.720658e-03  2.033985e-02
   Strain 197  1  4  6.678904e-02  1.816370e-01  0.000000e+00  -2.530965e-01  2.631805e-01  -1.475450e-02  
   Stress 197  2  4  1.534675e-02  1.649512e-02  0.000000e+00  -4.267562e-03  2.022695e-02  1.161492e-02  1.758128e-02
   Strain 197  2  4  1.217324e-01  1.542382e-01  0.000000e+00  -1.496523e-01  2.145562e-01  6.141437e-02  
   Stress 197  3  4  1.481311e-02  1.644247e-02  0.000000e+00  -1.067755e-02  2.633638e-02  4.919210e-03  2.425385e-02
   Strain 197  3  4  7.535114e-02  1.507293e-01  0.000000e+00  -3.509014e-01  2.924933e-01  -6.641288e-02  
   Stress 197  4  4  1.496080e-02  1.544354e-02  0.000000e+00  -7.334888e-03  2.254103e-02  7.863309e-03  1.981622e-02
   Strain 197  4  4  1.085682e-01  1.392078e-01  0.000000e+00  -2.511681e-01  2.504030e-01  -2.627042e-03  
   Stress 198  1  4  8.080862e-03  1.698367e-02  0.000000e+00  -4.068300e-03  1.856269e-02  6.501837e-03  1.631428e-02
   Strain 198  1  4  1.336703e-02  1.980862e-01  0.000000e+00  -1.801030e-01  2.347211e-01  -2.326783e-02  
   Stress 198  2  4  7.762850e-03  1.632592e-02  0.000000e+00  -2.267606e-03  1.688934e-02  7.199431e-03  1.467950e-02
   Strain 198  2  4  2.201136e-02  1.871105e-01  0.000000e+00  -1.099541e-01  2.037421e-01  5.379736e-03  
   Stress 198  3  4  1.079602e-02  1.669721e-02  0.000000e+00  -5.323449e-03  1.983309e-02  7.660147e-03  1.732353e-02
   Strain 198  3  4  4.762679e-02  1.844803e-01  0.000000e+00  -1.914716e-01  2.337292e-01  -1.622121e-03  
   Stress 198  4  4  7.593533e-03  1.623401e-02  0.000000e+00  -3.451610e-03  1.744352e-02  6.384028e-03  1.528634e-02
   Strain 198  4  4  1.735886e-02  1.861309e-01  0.000000e+00  -1.311189e-01  2.086048e-01  -5.115049e-03  
   Stress 199  1  4  1.004222e-02  1.545809e-02  0.000000e+00  -4.206661e-03  1.775304e-02  7.747263e-03  1.541600e-02
   Strain 199  1  4  5.270849e-02  1.679837e-01  0.000000e+00  -1.604134e-01  2.091145e-01  1.157766e-02  
   Stress 199  2  4  9.244058e-03  1.354377e-02  0.000000e+00  -2.146329e-03  1.443178e-02  8.356052e-03  1.255019e-02
   Strain 199  2  4  6.152442e-02  1.428987e-01  0.000000e+00  -7.930473e-02  1.590248e-01  4.539824e-02  
   Stress 199  3  4  1.081241e-02  1.362811e-02  0.000000e+00  -4.568108e-03  1.700039e-02  7.440127e-03  1.476088e-02
   Strain 199  3  4  6.972066e-02  1.427173e-01  0.000000e+00  -1.582444e-01  1.933536e-01  1.908432e-02  
   Stress 199  4  4  7.180057e-03  1.398718e-02  0.000000e+00  -2.569384e-03  1.484812e-02  6.319118e-03  1.290624e-02
   Strain 199  4  4  2.477631e-02  1.606882e-01  0.000000e+00  -8.293761e-02  1.723417e-01  1.312276e-02  
   Stress 200  1  4  1.382489e-02  1.613030e-02  0.000000e+00  -4.685715e-03  1.980301e-02  1.015218e-02  1.715175e-02
   Strain 200  1  4  1.032783e-01  1.554417e-01  0.000000e+00  -1.557496e-01  2.114864e-01  4.723362e-02  
   Stress 200  2  4  1.309134e-02  1.482123e-02  0.000000e+00  -1.308682e-03  1.552497e-02  1.238760e-02  1.421831e-02
   Strain 200  2  4  1.082434e-01  1.436679e-01  0.000000e+00  -3.985911e-02  1.526185e-01  9.929275e-02  
   Stress 200  3  4  1.236966e-02  1.339917e-02  0.000000e+00  -8.103637e-03  2.100439e-02  4.764447e-03  1.907380e-02
   Strain 200  3  4  8.709048e-02  1.167416e-01  0.000000e+00  -2.814105e-01  2.434002e-01  -3.956814e-02  
   Stress 200  4  4  1.378926e-02  1.067075e-02  0.000000e+00  -4.766215e-03  1.724479e-02  7.215219e-03  1.500057e-02
   Strain 200  4  4  1.352518e-01  7.577556e-02  0.000000e+00  -1.652544e-01  1.933295e-01  1.769788e-02  
   Stress 201  1  4  1.554003e-02  1.741904e-02  0.000000e+00  -2.988796e-03  1.961251e-02  1.334655e-02  1.734998e-02
   Strain 201  1  4  1.214472e-01  1.667984e-01  0.000000e+00  -9.822060e-02  1.982154e-01  9.003023e-02  
   Stress 201  2  4  1.426077e-02  1.854830e-02  0.000000e+00  -2.659504e-03  1.982048e-02  1.298859e-02  1.743889e-02
   Strain 201  2  4  1.012997e-01  1.850861e-01  0.000000e+00  -9.076426e-02  2.049551e-01  8.143061e-02  
   Stress 201  3  4  1.254796e-02  1.920868e-02  0.000000e+00  -3.436961e-03  2.066414e-02  1.109251e-02  1.791182e-02
   Strain 201  3  4  7.000317e-02  2.030959e-01  0.000000e+00  -1.059752e-01  2.216149e-01  5.148424e-02  
   Stress 201  4  4  1.483888e-02  1.920624e-02  0.000000e+00  -3.227257e-03  2.091918e-02  1.312594e-02  1.831170e-02
   Strain 201  4  4  1.031220e-01  1.905974e-01  0.000000e+00  -1.002917e-01  2.133999e-01  8.031955e-02  
   Stress 202  1  4  1.591936e-02  2.140333e-02  0.000000e+00  -5.120613e-03  2.446989e-02  1.285281e-02  2.120055e-02
   Strain 202  1  4  1.084055e-01  1.982507e-01  0.000000e+00  -1.684150e-01  2.487688e-01  5.788729e-02  
   Stress 202  2  4  1.461072e-02  1.974219e-02  0.000000e+00  -3.328341e-03  2.137894e-02  1.297397e-02  1.865511e-02
   Strain 202  2  4  1.074784e-01  1.876128e-01  0.000000e+00  -1.116312e-01  2.162534e-01  7.883777e-02  
   Stress 202  3  4  2.077307e-02  2.610594e-02  0.000000e+00  -7.472272e-03  3.137328e-02  1.550574e-02  2.717066e-02
   Strain 202  3  4  1.296837e-01  2.128824e-01  0.000000e+00  -2.148778e-01  2.864943e-01  5.607185e-02  
   Stress 202  4  4  1.819732e-02  2.290426e-02  0.000000e+00  -5.121455e-03  2.618711e-02  1.491447e-02  2.275169e-02
   Strain 202  4  4  1.271906e-01  2.023910e-01  0.000000e+00  -1.625761e-01  2.543538e-01  7.522788e-02  
   Stress 203  1  4  1.560192e-02  1.883753e-02  0.000000e+00  -6.551393e-03  2.396792e-02  1.047154e-02  2.081185e-02
   Strain 203  1  4  1.137982e-01  1.678493e-01  0.000000e+00  -2.228616e-01  2.554850e-01  2.616255e-02  
   Stress 203  2  4  1.230709e-02  1.800166e-02  0.000000e+00  -2.678301e-03  1.906339e-02  1.124537e-02  1.659808e-02
   Strain 203  2  4  8.072855e-02  1.845751e-01  0.000000e+00  -9.865247e-02  2.042696e-01  6.103405e-02  
   Stress 203  3  4  1.728841e-02  2.172260e-02  0.000000e+00  -7.140443e-03  2.698223e-02  1.202877e-02  2.341301e-02
   Strain 203  3  4  1.176164e-01  1.889799e-01  0.000000e+00  -2.337744e-01  2.755103e-01  3.108603e-02  
   Stress 203  4  4  1.441875e-02  2.086394e-02  0.000000e+00  -2.989002e-03  2.203671e-02  1.324598e-02  1.921392e-02
   Strain 203  4  4  9.347828e-02  2.070703e-01  0.000000e+00  -1.101247e-01  2.293796e-01  7.116900e-02  
   Stress 204  1  4  1.086900e-02  1.580128e-02  0.000000e+00  -3.837146e-03  1.789645e-02  8.773834e-03  1.549976e-02
   Strain 204  1  4  6.612548e-02  1.658566e-01  0.000000e+00  -1.545136e-01  2.079431e-01  2.403894e-02  
   Stress 204  2  4  1.282801e-02  1.603255e-02  0.000000e+00  -2.037433e-03  1.702227e-02  1.183829e-02  1.511252e-02
   Strain 204  2  4  9.639107e-02  1.611307e-01  0.000000e+00  -9.146388e-02  1.847896e-01  7.273218e-02  
   Stress 204  3  4  1.013477e-02  1.940743e-02  0.000000e+00  -5.528929e-03  2.198668e-02  7.555521e-03  1.934888e-02
   Strain 204  3  4  2.982559e-02  2.115646e-01  0.000000e+00  -2.112409e-01  2.600255e-01  -1.863523e-02  
   Stress 204  4  4  1.364123e-02  1.668861e-02  0.000000e+00  -3.597991e-03  1.907224e-02  1.125760e-02  1.660652e-02
   Strain 204  4  4  9.950513e-02  1.658942e-01  0.000000e+00  -1.506934e-01  2.150343e-01  5.036496e-02  
   Stress 205  1  4  1.067433e-02  1.615017e-02  0.000000e+00  -4.545215e-03  1.871839e-02  8.106099e-03  1.625896e-02
   Strain 205  1  4  6.330606e-02  1.665281e-01  0.000000e+00  -1.867068e-01  2.215874e-01  8.246765e-03  
   Stress 205  2  4  1.284323e-02  1.614120e-02  0.000000e+00  -2.265837e-03  1.729457e-02  1.168987e-02  1.528345e-02
   Strain 205  2  4  9.918424e-02  1.586266e-01  0.000000e+00  -9.691142e-02  1.857500e-01  7.206086e-02  
   Stress 205  3  4  1.392280e-02  2.119185e-02  0.000000e+00  -6.648798e-03  2.513468e-02  9.979973e-03  2.192050e-02
   Strain 205  3  4  7.605914e-02  2.045785e-01  0.000000e+00  -2.433836e-01  2.779349e-01  2.702693e-03  
   Stress 205  4  4  1.712502e-02  1.942116e-02  0.000000e+00  -4.003746e-03  2.243819e-02  1.410799e-02  1.964561e-02
   Strain 205  4  4  1.337485e-01  1.757622e-01  0.000000e+00  -1.546723e-01  2.348938e-01  7.461692e-02  
   Stress 206  1  4  1.269046e-02  1.774409e-02  0.000000e+00  -3.173594e-03  1.927394e-02  1.116062e-02  1.676111e-02
   Strain 206  1  4  8.314647e-02  1.819214e-01  0.000000e+00  -1.235240e-01  2.116141e-01  5.345381e-02  
   Stress 206  2  4  1.650600e-02  2.049903e-02  0.000000e+00  -7.520216e-04  2.063597e-02  1.636906e-02  1.886791e-02
   Strain 206  2  4  1.234624e-01  1.953651e-01  0.000000e+00  -3.768083e-02  2.000026e-01  1.188249e-01  
   Stress 206  3  4  1.391949e-02  1.963390e-02  0.000000e+00  -5.908567e-03  2.333983e-02  1.021356e-02  2.026528e-02
   Strain 206  3  4  8.139441e-02  1.949869e-01  0.000000e+00  -2.143602e-01  2.594894e-01  1.689189e-02  
   Stress 206  4  4  1.862706e-02  2.419521e-02  0.000000e+00  -3.629560e-03  2.598550e-02  1.683678e-02  2.283005e-02
   Strain 206  4  4  1.239948e-01  2.188904e-01  0.000000e+00  -1.280395e-01  2.511284e-01  9.175682e-02  
   Stress 207  1  4  1.341547e-02  1.957442e-02  0.000000e+00  -2.972511e-03  2.077501e-02  1.221487e-02  1.808425e-02
   Strain 207  1  4  8.436646e-02  1.996333e-01  0.000000e+00  -1.178518e-01  2.244248e-01  5.957494e-02  
   Stress 207  2  4  1.080633e-02  1.788183e-02  0.000000e+00  -4.994260e-04  1.791690e-02  1.077125e-02  1.562203e-02
   Strain 207  2  4  5.663171e-02  1.961579e-01  0.000000e+00  -2.336298e-02  1.971291e-01  5.566046e-02  
   Stress 207  3  4  1.498536e-02  2.149512e-02  0.000000e+00  -4.504812e-03  2.379790e-02  1.268258e-02  2.062448e-02
   Strain 207  3  4  9.293021e-02  2.093214e-01  0.000000e+00  -1.700468e-01  2.541584e-01  4.809328e-02  
   Stress 207  4  4  1.244091e-02  1.846495e-02  0.000000e+00  -1.795725e-03  1.895962e-02  1.194623e-02  1.660373e-02
   Strain 207  4  4  7.612952e-02  1.945062e-01  0.000000e+00  -7.946813e-02  2.066064e-01  6.402932e-02  
   Stress 208  1  4  1.009564e-02  1.887521e-02  0.000000e+00  -1.686035e-03  1.918786e-02  9.782988e-03  1.661825e-02
   Strain 208  1  4  3.750857e-02  2.128641e-01  0.000000e+00  -7.425348e-02  2.204008e-01  2.997192e-02  
   Stress 208  2  4  1.194208e-02  2.029181e-02  0.000000e+00  -4.978122e-04  2.032139e-02  1.191251e-02  1.768581e-02
   Strain 208  2  4  5.823144e-02  2.208682e-01  0.000000e+00  -1.895608e-02  2.214186e-01  5.768095e-02  
   Stress 208  3  4  1.366942e-02  2.091549e-02  0.000000e+00  -4.825192e-03  2.332643e-02  1.125848e-02  2.020533e-02
   Strain 208  3  4  7.481869e-02  2.118152e-01  0.000000e+00  -1.850427e-01  2.584352e-01  2.819871e-02  
   Stress 208  4  4  1.538173e-02  2.397566e-02  0.000000e+00  -3.720453e-03  2.536250e-02  1.399489e-02  2.200382e-02
   Strain 208  4  4  8.248260e-02  2.367040e-01  0.000000e+00  -1.325615e-01  2.612751e-01  5.791145e-02  
   Stress 209  1  4  1.630542e-02  2.567523e-02  0.000000e+00  -2.884164e-03  2.649185e-02  1.548881e-02  2.305198e-02
   Strain 209  1  4  8.769276e-02  2.465639e-01  0.000000e+00  -9.853081e-02  2.606007e-01  7.365593e-02  
   Stress 209  2  4  1.476522e-02  2.816060e-02  0.000000e+00  1.370254e-03  2.829933e-02  1.462649e-02  2.451257e-02
   Strain 209  2  4  5.752496e-02  2.737747e-01  0.000000e+00  3.936610e-02  2.755517e-01  5.574801e-02  
   Stress 209  3  4  1.256313e-02  1.834442e-02  0.000000e+00  -4.986938e-03  2.121792e-02  9.689629e-03  1.839824e-02
   Strain 209  3  4  7.041682e-02  1.904311e-01  0.000000e+00  -1.997377e-01  2.469342e-01  1.391370e-02  
   Stress 209  4  4  1.391116e-02  1.970629e-02  0.000000e+00  -1.137524e-03  1.992157e-02  1.369588e-02  1.765227e-02
   Strain 209  4  4  8.699714e-02  2.053125e-01  0.000000e+00  -5.628191e-02  2.116647e-01  8.064494e-02  
   Stress 210  1  4  1.561601e-02  2.573881e-02  0.000000e+00  -1.026100e-03  2.584177e-02  1.551304e-02  2.252925e-02
   Strain 210  1  4  7.867771e-02  2.537898e-01  0.000000e+00  -4.215991e-02  2.562917e-01  7.617585e-02  
   Stress 210  2  4  1.209470e-02  2.525352e-02  0.000000e+00  2.089821e-03  2.557744e-02  1.177078e-02  2.217409e-02
   Strain 210  2  4  3.461285e-02  2.649451e-01  0.000000e+00  6.071143e-02  2.688785e-01  3.067942e-02  
   Stress 210  3  4  1.580783e-02  3.011085e-02  0.000000e+00  -3.372357e-03  3.086610e-02  1.505258e-02  2.673354e-02
   Strain 210  3  4  5.584703e-02  2.821800e-01  0.000000e+00  -1.137999e-01  2.956795e-01  4.234760e-02  
   Stress 210  4  4  1.393675e-02  2.787013e-02  0.000000e+00  2.371971e-05  2.787017e-02  1.393671e-02  2.413628e-02
   Strain 210  4  4  4.560198e-02  2.789222e-01  0.000000e+00  -1.433379e-02  2.791421e-01  4.538204e-02  
   Stress 211  1  4  1.244418e-02  2.500716e-02  0.000000e+00  -1.590290e-03  2.520535e-02  1.224600e-02  2.183138e-02
   Strain 211  1  4  3.802894e-02  2.645583e-01  0.000000e+00  -7.990854e-02  2.713987e-01  3.118854e-02  
   Stress 211  2  4  1.192080e-02  2.435507e-02  0.000000e+00  1.709710e-03  2.458587e-02  1.169000e-02  2.130052e-02
   Strain 211  2  4  3.377672e-02  2.614725e-01  0.000000e+00  2.928916e-02  2.624105e-01  3.283869e-02  
   Stress 211  3  4  1.294792e-02  3.034768e-02  0.000000e+00  -3.745979e-03  3.111988e-02  1.217573e-02  2.716226e-02
   Strain 211  3  4  1.634913e-02  2.971718e-01  0.000000e+00  -1.396047e-01  3.135652e-01  -4.422515e-05  
   Stress 211  4  4  1.346778e-02  2.632594e-02  0.000000e+00  4.230623e-05  2.632608e-02  1.346765e-02  2.280108e-02
   Strain 211  4  4  4.386955e-02  2.727111e-01  0.000000e+00  -2.821180e-02  2.735773e-01  4.300334e-02  
   Stress 212  1  4  7.700166e-03  2.154204e-02  0.000000e+00  -3.889586e-04  2.155296e-02  7.689245e-03  1.891900e-02
   Strain 212  1  4  -1.827539e-02  2.577462e-01  0.000000e+00  -5.261443e-02  2.602311e-01  -2.076032e-02  
   Stress 212  2  4  7.514069e-03  2.309935e-02  0.000000e+00  -5.083601e-04  2.311592e-02  7.497505e-03  2.042661e-02
   Strain 212  2  4  -2.779914e-02  2.719572e-01  0.000000e+00  -4.511916e-02  2.736456e-01  -2.948746e-02  
   Stress 212  3  4  1.062221e-02  2.856331e-02  0.000000e+00  -2.833443e-03  2.900016e-02  1.018536e-02  2.548281e-02
   Strain 212  3  4  -4.853267e-03  2.955707e-01  0.000000e+00  -1.258047e-01  3.082094e-01  -1.749197e-02  
   Stress 212  4  4  1.093206e-02  2.912546e-02  0.000000e+00  -3.006944e-03  2.960955e-02  1.044797e-02  2.601011e-02
   Strain 212  4  4  -2.238694e-03  2.962375e-01  0.000000e+00  -1.206435e-01  3.079675e-01  -1.396869e-02  
   Stress 213  1  4  7.450490e-03  2.469765e-02  0.000000e+00  -2.351938e-03  2.501262e-02  7.135516e-03  2.231746e-02
   Strain 213  1  4  -3.541639e-02  2.821195e-01  0.000000e+00  -1.116773e-01  2.916525e-01  -4.494940e-02  
   Stress 213  2  4  6.597405e-03  2.302403e-02  0.000000e+00  -2.586587e-03  2.342170e-02  6.199740e-03  2.101914e-02
   Strain 213  2  4  -4.310900e-02  2.730715e-01  0.000000e+00  -1.148630e-01  2.831802e-01  -5.321775e-02  
   Stress 213  3  4  8.586437e-03  2.726625e-02  0.000000e+00  -3.464806e-03  2.788820e-02  7.964479e-03  2.488111e-02
   Strain 213  3  4  -2.939965e-02  2.936228e-01  0.000000e+00  -1.466996e-01  3.094984e-01  -4.527520e-02  
   Stress 213  4  4  8.228944e-03  2.685280e-02  0.000000e+00  -3.902307e-03  2.763740e-02  7.444337e-03  2.476897e-02
   Strain 213  4  4  -3.445837e-02  2.920462e-01  0.000000e+00  -1.533904e-01  3.091643e-01  -5.157642e-02  
   Stress 214  1  4  1.165683e-02  3.234200e-02  0.000000e+00  -4.957521e-03  3.346877e-02  1.053006e-02  2.964140e-02
   Strain 214  1  4  -8.340131e-03  3.066349e-01  0.000000e+00  -1.656014e-01  3.270751e-01  -2.878033e-02  
   Stress 214  2  4  1.030440e-02  3.074173e-02  0.000000e+00  1.281134e-03  3.082173e-02  1.022441e-02  2.719161e-02
   Strain 214  2  4  -1.576033e-02  3.088849e-01  0.000000e+00  1.505701e-02  3.090594e-01  -1.593482e-02  
   Stress 214  3  4  9.404129e-03  2.426141e-02  0.000000e+00  -6.029037e-03  2.640011e-02  7.265430e-03  2.362084e-02
   Strain 214  3  4  -9.438779e-03  2.619995e-01  0.000000e+00  -2.301759e-01  3.042267e-01  -5.166603e-02  
   Stress 214  4  4  8.227630e-03  2.237246e-02  0.000000e+00  -5.411484e-04  2.239313e-02  8.206957e-03  1.962211e-02
   Strain 214  4  4  -1.137768e-02  2.602152e-01  0.000000e+00  -4.996418e-02  2.624941e-01  -1.365650e-02  
   Stress 215  1  4  3.232913e-03  3.158848e-02  0.000000e+00  -1.155061e-03  3.163545e-02  3.185939e-03  3.016892e-02
   Strain 215  1  4  -1.247138e-01  3.366574e-01  0.000000e+00  -6.447463e-02  3.388990e-01  -1.269554e-01  
   Stress 215  2  4  5.118321e-03  2.904662e-02  0.000000e+00  9.962103e-04  2.908803e-02  5.076917e-03  2.691117e-02
   Strain 215  2  4  -8.661932e-02  3.185370e-01  0.000000e+00  7.597795e-03  3.185726e-01  -8.665494e-02  
   Stress 215  3  4  5.875784e-03  3.476535e-02  0.000000e+00  -4.414214e-03  3.542477e-02  5.216361e-03  3.312607e-02
   Strain 215  3  4  -9.763627e-02  3.382457e-01  0.000000e+00  -1.552951e-01  3.516646e-01  -1.110552e-01  
   Stress 215  4  4  8.284168e-03  3.409059e-02  0.000000e+00  -2.190504e-03  3.427521e-02  8.099554e-03  3.102868e-02
   Strain 215  4  4  -5.847803e-02  3.315644e-01  0.000000e+00  -8.665884e-02  3.363198e-01  -6.323347e-02  
   Stress 216  1  4  7.602083e-03  3.348537e-02  0.000000e+00  9.311067e-04  3.351882e-02  7.568631e-03  3.044839e-02
   Strain 216  1  4  -6.507628e-02  3.315569e-01  0.000000e+00  1.120989e-02  3.316361e-01  -6.515548e-02  
   Stress 216  2  4  3.264755e-03  2.897316e-02  0.000000e+00  -1.071894e-03  2.901778e-02  3.220140e-03  2.754922e-02
   Strain 216  2  4  -1.170773e-01  3.252309e-01  0.000000e+00  -4.240342e-02  3.262449e-01  -1.180913e-01  
   Stress 216  3  4  6.545016e-03  3.599473e-02  0.000000e+00  1.910899e-04  3.599597e-02  6.543776e-03  3.321116e-02
   Strain 216  3  4  -8.788767e-02  3.440863e-01  0.000000e+00  -1.322391e-02  3.441874e-01  -8.798885e-02  
   Stress 216  4  4  2.764022e-03  3.871318e-02  0.000000e+00  -2.292215e-03  3.885875e-02  2.618454e-03  3.761793e-02
   Strain 216  4  4  -1.474678e-01  3.594801e-01  0.000000e+00  -7.084009e-02  3.619429e-01  -1.499306e-01  
   Stress 217  1  4  1.028125e-02  4.509023e-02  0.000000e+00  -6.075282e-03  4.612009e-02  9.251387e-03  4.226081e-02
   Strain 217  1  4  -6.741568e-02  3.501669e-01  0.000000e+00  -1.426506e-01  3.620135e-01  -7.926233e-02  
   Stress 217  2  4  1.835414e-03  3.502150e-02  0.000000e+00  -3.741462e-03  3.543809e-02  1.418824e-03  3.475041e-02
   Strain 217  2  4  -1.512203e-01  3.455487e-01  0.000000e+00  -1.202227e-01  3.527189e-01  -1.583906e-01  
   Stress 217  3  4  8.646147e-03  5.950651e-02  0.000000e+00  -9.270838e-03  6.114370e-02  7.008958e-03  5.795795e-02
   Strain 217  3  4  -1.151213e-01  3.711564e-01  0.000000e+00  -1.693482e-01  3.854786e-01  -1.294435e-01  
   Stress 217  4  4  9.696743e-04  4.705384e-02  0.000000e+00  -6.358092e-03  4.791496e-02  1.085583e-04  4.786078e-02
   Strain 217  4  4  -1.768363e-01  3.666134e-01  0.000000e+00  -1.516765e-01  3.769982e-01  -1.872211e-01  
   Stress 218  1  4  1.315576e-03  5.374251e-02  0.000000e+00  -4.614550e-03  5.414558e-02  9.125083e-04  5.369514e-02
   Strain 218  1  4  -1.811316e-01  3.817491e-01  0.000000e+00  -1.066034e-01  3.867520e-01  -1.861345e-01  
   Stress 218  2  4  1.187972e-03  3.833220e-02  0.000000e+00  -1.558471e-03  3.839747e-02  1.122697e-03  3.784861e-02
   Strain 218  2  4  -1.662481e-01  3.599519e-01  0.000000e+00  -5.310252e-02  3.612882e-01  -1.675844e-01  
   Stress 218  3  4  9.490969e-05  7.296196e-02  0.000000e+00  -9.785549e-03  7.425322e-02  -1.196341e-03  7.485855e-02
   Strain 218  3  4  -1.992507e-01  3.900586e-01  0.000000e+00  -1.660504e-01  4.015323e-01  -2.107244e-01  
   Stress 218  4  4  1.415793e-03  3.782700e-02  0.000000e+00  -3.871631e-03  3.823412e-02  1.008672e-03  3.773990e-02
   Strain 218  4  4  -1.621350e-01  3.544137e-01  0.000000e+00  -1.167833e-01  3.609322e-01  -1.686535e-01  
   Stress 219  1  4  7.002443e-04  4.123284e-02  0.000000e+00  -5.508668e-03  4.196817e-02  -3.508287e-05  4.198572e-02
   Strain 219  1  4  -1.790297e-01  3.624658e-01  0.000000e+00  -1.650295e-01  3.747605e-01  -1.913244e-01  
   Stress 219  2  4  -5.814632e-04  5.624969e-02  0.000000e+00  -3.815247e-03  5.650467e-02  -8.364482e-04  5.692751e-02
   Strain 219  2  4  -2.029799e-01  3.883413e-01  0.000000e+00  -1.074302e-01  3.931811e-01  -2.078197e-01  
   Stress 219  3  4  8.087903e-04  3.950975e-02  0.000000e+00  -2.758953e-03  3.970545e-02  6.130968e-04  3.940248e-02
   Strain 219  3  4  -1.758499e-01  3.647845e-01  0.000000e+00  -1.071114e-01  3.700387e-01  -1.811041e-01  
   Stress 219  4  4  -3.891206e-03  1.150500e-01  0.000000e+00  -6.061114e-04  1.150531e-01  -3.894295e-03  1.170488e-01
   Strain 219  4  4  -2.335760e-01  4.209369e-01  0.000000e+00  -5.031452e-02  4.219024e-01  -2.345415e-01  
   Stress 220  1  4  5.228110e-03  7.992703e-02  0.000000e+00  -2.994764e-03  8.004691e-02  5.108239e-03  7.761896e-02
   Strain 220  1  4  -1.655541e-01  4.021355e-01  0.000000e+00  -7.859135e-02  4.048426e-01  -1.682613e-01  
   Stress 220  2  4  5.057756e-03  4.032309e-02  0.000000e+00  2.712668e-03  4.053054e-02  4.850313e-03  3.833620e-02
   Strain 220  2  4  -1.213823e-01  3.588755e-01  0.000000e+00  3.574232e-02  3.595396e-01  -1.220464e-01  
   Stress 220  3  4  8.541897e-03  7.077021e-02  0.000000e+00  -4.553377e-03  7.110163e-02  8.210482e-03  6.737265e-02
   Strain 220  3  4  -1.321990e-01  3.935786e-01  0.000000e+00  -1.100139e-01  3.992718e-01  -1.378922e-01  
   Stress 220  4  4  7.254188e-03  3.812325e-02  0.000000e+00  1.439439e-03  3.819023e-02  7.187211e-03  3.515207e-02
   Strain 220  4  4  -8.766724e-02  3.507425e-01  0.000000e+00  1.058366e-03  3.507431e-01  -8.766788e-02  
   Stress 221  1  4  8.165222e-03  4.546483e-02  0.000000e+00  -1.297042e-03  4.550988e-02  8.120174e-03  4.204210e-02
   Strain 221  1  4  -8.956561e-02  3.610823e-01  0.000000e+00  -6.442549e-02  3.633733e-01  -9.185656e-02  
   Stress 221  2  4  -1.396214e-03  2.847154e-02  0.000000e+00  -8.623148e-04  2.849642e-02  -1.421089e-03  2.923288e-02
   Strain 221  2  4  -1.864835e-01  3.319270e-01  0.000000e+00  -6.727286e-02  3.341004e-01  -1.886568e-01  
   Stress 221  3  4  2.723274e-02  1.471722e-01  0.000000e+00  -2.973562e-03  1.472459e-01  2.715906e-02  1.357200e-01
   Strain 221  3  4  -8.944789e-02  4.101354e-01  0.000000e+00  -6.232746e-02  4.120719e-01  -9.138437e-02  
   Stress 221  4  4  1.536905e-03  3.528083e-02  0.000000e+00  -7.833455e-04  3.529901e-02  1.518730e-03  3.456467e-02
   Strain 221  4  4  -1.575321e-01  3.522692e-01  0.000000e+00  -6.814884e-02  3.545366e-01  -1.597995e-01  
   Stress 222  1  4  8.489939e-04  2.797998e-02  0.000000e+00  8.940377e-04  2.800941e-02  8.195649e-04  2.760875e-02
   Strain 222  1  4  -1.485233e-01  3.221562e-01  0.000000e+00  -1.714820e-03  3.221577e-01  -1.485249e-01  
   Stress 222  2  4  3.382628e-03  2.772972e-02  0.000000e+00  7.619893e-04  2.775355e-02  3.358803e-03  2.623590e-02
   Strain 222  2  4  -1.095309e-01  3.158748e-01  0.000000e+00  -2.071214e-03  3.158773e-01  -1.095334e-01  
   Stress 222  3  4  8.089298e-03  5.937325e-02  0.000000e+00  4.982677e-03  5.985288e-02  7.609674e-03  5.643415e-02
   Strain 222  3  4  -1.144414e-01  3.751818e-01  0.000000e+00  6.077510e-02  3.770606e-01  -1.163202e-01  
   Stress 222  4  4  1.714551e-02  1.157859e-01  0.000000e+00  8.721952e-03  1.165512e-01  1.638024e-02  1.092856e-01
   Strain 222  4  4  -1.138541e-01  4.037565e-01  0.000000e+00  5.849565e-02  4.054039e-01  -1.155015e-01  
   Stress 223  1  4  9.259650e-03  6.686435e-02  0.000000e+00  4.745925e-03  6.725274e-02  8.871262e-03  6.328517e-02
   Strain 223  1  4  -1.157485e-01  3.834733e-01  0.000000e+00  5.874154e-02  3.851954e-01  -1.174705e-01  
   Stress 223  2  4  1.789989e-02  8.895560e-02  0.000000e+00  1.094757e-02  9.060405e-02  1.625144e-02  8.367053e-02
   Strain 223  2  4  -8.111725e-02  3.842109e-01  0.000000e+00  1.246050e-01  3.924082e-01  -8.931449e-02  
   Stress 223  3  4  4.478730e-03  3.255188e-02  0.000000e+00  3.630349e-03  3.301375e-02  4.016861e-03  3.119985e-02
   Strain 223  3  4  -1.046171e-01  3.280645e-01  0.000000e+00  8.399460e-02  3.321032e-01  -1.086557e-01  
   Stress 223  4  4  9.199256e-03  6.962702e-02  0.000000e+00  1.072627e-02  7.147451e-02  7.351768e-03  6.809691e-02
   Strain 223  4  4  -1.215012e-01  3.760566e-01  0.000000e+00  1.488327e-01  3.869481e-01  -1.323927e-01  
   Stress 224  1  4  -1.293157e-03  8.097719e-02  0.000000e+00  -2.175428e-03  8.103467e-02  -1.350641e-03  8.171836e-02
   Strain 224  1  4  -2.075950e-01  3.988082e-01  0.000000e+00  -6.643420e-02  4.006223e-01  -2.094091e-01  
   Stress 224  2  4  2.262277e-02  1.413623e-01  0.000000e+00  -3.567438e-03  1.414694e-01  2.251569e-02  1.316635e-01
   Strain 224  2  4  -1.035663e-01  4.088127e-01  0.000000e+00  -6.556135e-02  4.109014e-01  -1.056550e-01  
   Stress 224  3  4  -4.572121e-03  6.072006e-02  0.000000e+00  -3.622273e-03  6.092040e-02  -4.772463e-03  6.344140e-02
   Strain 224  3  4  -2.329816e-01  3.870007e-01  0.000000e+00  -1.100948e-01  3.918504e-01  -2.378313e-01  
   Stress 224  4  4  1.043006e-02  7.840735e-02  0.000000e+00  -4.121494e-03  7.865633e-02  1.018109e-02  7.409228e-02
   Strain 224  4  4  -1.208404e-01  3.925163e-01  0.000000e+00  -1.068881e-01  3.980212e-01  -1.263453e-01  
   Stress 225  1  4  1.379289e-02  8.661781e-02  0.000000e+00  -8.000087e-04  8.662660e-02  1.378410e-02  8.062319e-02
   Strain 225  1  4  -1.004701e-01  3.910192e-01  0.000000e+00  -2.836605e-02  3.914281e-01  -1.008791e-01  
   Stress 225  2  4  2.235431e-02  1.140986e-01  0.000000e+00  5.983517e-03  1.144872e-01  2.196571e-02  1.052379e-01
   Strain 225  2  4  -7.739418e-02  3.942178e-01  0.000000e+00  5.672654e-02  3.959175e-01  -7.909385e-02  
   Stress 225  3  4  1.414147e-02  6.856504e-02  0.000000e+00  7.236748e-04  6.857466e-02  1.413185e-02  6.271448e-02
   Strain 225  3  4  -7.213203e-02  3.775595e-01  0.000000e+00  -1.824661e-02  3.777445e-01  -7.231705e-02  
   Stress 225  4  4  3.088392e-02  1.295044e-01  0.000000e+00  9.967363e-03  1.305016e-01  2.988663e-02  1.184214e-01
   Strain 225  4  4  -5.198322e-02  3.919751e-01  0.000000e+00  6.675293e-02  3.944703e-01  -5.447842e-02  
   Stress 226  1  4  5.046152e-02  3.009674e-01  0.000000e+00  2.354437e-02  3.031611e-01  4.826785e-02  2.821409e-01
   Strain 226  1  4  -9.623843e-02  4.186778e-01  0.000000e+00  8.719784e-02  4.223433e-01  -9.990393e-02  
   Stress 226  2  4  4.063993e-03  3.158097e-02  0.000000e+00  4.671358e-03  3.235237e-02  3.292596e-03  3.083818e-02
   Strain 226  2  4  -1.050433e-01  3.182815e-01  0.000000e+00  1.400832e-01  3.295693e-01  -1.163311e-01  
   Stress 226  3  4  4.630925e-03  4.068830e-02  0.000000e+00  4.205103e-03  4.117222e-02  4.147010e-03  3.926331e-02
   Strain 226  3  4  -1.195739e-01  3.489528e-01  0.000000e+00  9.023233e-02  3.532577e-01  -1.238787e-01  
   Stress 226  4  4  -9.520836e-04  2.449850e-02  0.000000e+00  4.192877e-03  2.517147e-02  -1.625048e-03  2.602207e-02
   Strain 226  4  4  -1.649848e-01  2.986670e-01  0.000000e+00  1.352404e-01  3.083276e-01  -1.746454e-01  
   Stress 227  1  4  1.320991e-02  4.991435e-02  0.000000e+00  2.088760e-03  5.003283e-02  1.309143e-02  4.494072e-02
   Strain 227  1  4  -3.398555e-02  3.476457e-01  0.000000e+00  4.941860e-02  3.492389e-01  -3.557874e-02  
   Stress 227  2  4  1.251968e-02  4.957370e-02  0.000000e+00  4.386322e-03  5.008586e-02  1.200752e-02  4.529202e-02
   Strain 227  2  4  -4.060812e-02  3.452021e-01  0.000000e+00  1.076721e-01  3.525735e-01  -4.797957e-02  
   Stress 227  3  4  1.006562e-02  5.580457e-02  0.000000e+00  1.874735e-03  5.588128e-02  9.988912e-03  5.161688e-02
   Strain 227  3  4  -8.189657e-02  3.652141e-01  0.000000e+00  3.183259e-02  3.657800e-01  -8.246244e-02  
   Stress 227  4  4  8.385219e-03  3.513411e-02  0.000000e+00  2.884296e-03  3.544159e-02  8.077743e-03  3.217248e-02
   Strain 227  4  4  -4.911719e-02  3.216269e-01  0.000000e+00  8.505464e-02  3.264426e-01  -5.393286e-02  
   Stress 228  1  4  1.864603e-02  9.869193e-02  0.000000e+00  6.797324e-03  9.926504e-02  1.807292e-02  9.157602e-02
   Strain 228  1  4  -8.534572e-02  3.933035e-01  0.000000e+00  9.934932e-02  3.984044e-01  -9.044664e-02  
   Stress 228  2  4  8.173727e-03  4.202785e-02  0.000000e+00  9.857173e-03  4.468878e-02  5.512801e-03  4.220328e-02
   Strain 228  2  4  -8.791052e-02  3.336417e-01  0.000000e+00  2.719679e-01  3.737006e-01  -1.279694e-01  
   Stress 228  3  4  1.446328e-02  6.308936e-02  0.000000e+00  2.689753e-03  6.323769e-02  1.431494e-02  5.743412e-02
   Strain 228  3  4  -5.719030e-02  3.690431e-01  0.000000e+00  6.033247e-02  3.711675e-01  -5.931469e-02  
   Stress 228  4  4  7.860154e-03  3.667310e-02  0.000000e+00  7.444464e-03  3.848286e-02  6.050385e-03  3.584274e-02
   Strain 228  4  4  -7.130148e-02  3.225172e-01  0.000000e+00  2.299464e-01  3.536257e-01  -1.024100e-01  
   Stress 229  1  4  3.721135e-03  3.414515e-02  0.000000e+00  3.781921e-03  3.460822e-02  3.258063e-03  3.309967e-02
   Strain 229  1  4  -1.478361e-01  3.637652e-01  0.000000e+00  1.355360e-01  3.725897e-01  -1.566606e-01  
   Stress 229  2  4  2.893072e-03  2.920514e-02  0.000000e+00  1.232977e-03  2.926279e-02  2.835421e-03  2.795315e-02
   Strain 229  2  4  -1.538709e-01  3.571922e-01  0.000000e+00  7.262938e-02  3.597597e-01  -1.564385e-01  
   Stress 229  3  4  6.230376e-03  8.965625e-02  0.000000e+00  6.150078e-03  9.010719e-02  5.779435e-03  8.736097e-02
   Strain 229  3  4  -1.737497e-01  4.139612e-01  0.000000e+00  1.209221e-01  4.201167e-01  -1.799052e-01  
   Stress 229  4  4  7.950988e-03  1.028600e-01  0.000000e+00  1.359744e-03  1.028794e-01  7.931511e-03  9.915189e-02
   Strain 229  4  4  -1.729086e-01  4.235407e-01  0.000000e+00  6.075596e-02  4.250839e-01  -1.744518e-01  
   Stress 230  1  4  2.160168e-03  2.875987e-02  0.000000e+00  -1.437451e-03  2.883733e-02  2.082713e-03  2.785443e-02
   Strain 230  1  4  -1.718737e-01  3.644893e-01  0.000000e+00  -6.796057e-03  3.645108e-01  -1.718953e-01  
   Stress 230  2  4  -8.738676e-04  3.126262e-02  0.000000e+00  2.436304e-03  3.144627e-02  -1.057517e-03  3.198814e-02
   Strain 230  2  4  -2.178128e-01  3.748584e-01  0.000000e+00  1.303639e-01  3.819425e-01  -2.248968e-01  
   Stress 230  3  4  8.342606e-04  2.938691e-02  0.000000e+00  -1.591850e-03  2.947538e-02  7.457869e-04  2.910966e-02
   Strain 230  3  4  -1.862196e-01  3.630069e-01  0.000000e+00  2.197576e-03  3.630091e-01  -1.862218e-01  
   Stress 230  4  4  -1.597209e-03  2.998186e-02  0.000000e+00  2.412327e-03  3.016508e-02  -1.780424e-03  3.109354e-02
   Strain 230  4  4  -2.184676e-01  3.637532e-01  0.000000e+00  1.414149e-01  3.722171e-01  -2.269316e-01  
   Stress 231  1  4  1.794704e-03  2.842382e-02  0.000000e+00  2.837221e-03  2.872276e-02  1.495766e-03  2.800485e-02
   Strain 231  1  4  -1.764915e-01  3.613122e-01  0.000000e+00  1.446548e-01  3.708694e-01  -1.860487e-01  
   Stress 231  2  4  -8.872794e-04  3.823713e-02  0.000000e+00  3.644397e-03  3.857370e-02  -1.223856e-03  3.919996e-02
   Strain 231  2  4  -2.218834e-01  3.885333e-01  0.000000e+00  1.434629e-01  3.968494e-01  -2.301995e-01  
   Stress 231  3  4  -1.118463e-03  4.089140e-02  0.000000e+00  3.575875e-03  4.119360e-02  -1.420668e-03  4.192200e-02
   Strain 231  3  4  -2.338014e-01  4.013620e-01  0.000000e+00  1.591139e-01  4.111753e-01  -2.436146e-01  
   Stress 231  4  4  -2.510000e-03  3.876174e-02  0.000000e+00  3.787693e-03  3.910647e-02  -2.854734e-03  4.060917e-02
   Strain 231  4  4  -2.393079e-01  3.879372e-01  0.000000e+00  1.584132e-01  3.977846e-01  -2.491553e-01  
   Stress 232  1  4  -1.413415e-04  2.419045e-02  0.000000e+00  2.011766e-03  2.435566e-02  -3.065536e-04  2.451038e-02
   Strain 232  1  4  -1.972255e-01  3.466895e-01  0.000000e+00  1.067447e-01  3.518772e-01  -2.024132e-01  
   Stress 232  2  4  -5.900126e-04  2.229989e-02  0.000000e+00  4.023110e-04  2.230696e-02  -5.970814e-04  2.261142e-02
   Strain 232  2  4  -1.946879e-01  3.331295e-01  0.000000e+00  4.836153e-02  3.342349e-01  -1.957934e-01  
   Stress 232  3  4  -2.811257e-03  5.741185e-02  0.000000e+00  -5.846368e-07  5.741185e-02  -2.811257e-03  5.886784e-02
   Strain 232  3  4  -2.611879e-01  4.300789e-01  0.000000e+00  5.627276e-02  4.312222e-01  -2.623312e-01  
   Stress 232  4  4  -1.021022e-03  3.223098e-02  0.000000e+00  -1.604613e-03  3.230824e-02  -1.098275e-03  3.287114e-02
   Strain 232  4  4  -2.220275e-01  3.805160e-01  0.000000e+00  -4.725673e-03  3.805253e-01  -2.220367e-01  
   Stress 233  1  4  3.816504e-03  2.867335e-02  0.000000e+00  -3.280301e-03  2.909895e-02  3.390898e-03  2.756040e-02
   Strain 233  1  4  -1.390110e-01  3.493004e-01  0.000000e+00  -8.499541e-02  3.529714e-01  -1.426820e-01  
   Stress 233  2  4  1.631284e-03  3.521549e-02  0.000000e+00  1.967419e-04  3.521664e-02  1.630132e-03  3.443053e-02
   Strain 233  2  4  -1.833383e-01  3.807470e-01  0.000000e+00  4.429005e-02  3.816151e-01  -1.842063e-01  
   Stress 233  3  4  3.511583e-04  2.409554e-02  0.000000e+00  -2.426428e-03  2.434096e-02  1.057394e-04  2.428826e-02
   Strain 233  3  4  -1.824082e-01  3.373298e-01  0.000000e+00  -6.089739e-02  3.391076e-01  -1.841859e-01  
   Stress 233  4  4  -2.820090e-04  2.002853e-02  0.000000e+00  8.402148e-04  2.006323e-02  -3.167081e-04  2.022344e-02
   Strain 233  4  4  -1.695961e-01  3.027178e-01  0.000000e+00  7.086599e-02  3.053612e-01  -1.722395e-01  
   Stress 234  1  4  -8.829312e-04  2.843941e-02  0.000000e+00  9.786317e-04  2.847204e-02  -9.155566e-04  2.894068e-02
   Strain 234  1  4  -2.083565e-01  3.612213e-01  0.000000e+00  6.671081e-02  3.631680e-01  -2.103032e-01  
   Stress 234  2  4  3.721507e-03  2.159836e-02  0.000000e+00  1.460996e-03  2.171698e-02  3.602894e-03  2.015847e-02
   Strain 234  2  4  -9.967234e-02  2.894744e-01  0.000000e+00  7.675652e-02  2.932232e-01  -1.034212e-01  
   Stress 234  3  4  -1.694444e-03  2.655847e-02  0.000000e+00  8.284000e-04  2.658274e-02  -1.718712e-03  2.748243e-02
   Strain 234  3  4  -2.201364e-01  3.577413e-01  0.000000e+00  6.666310e-02  3.596575e-01  -2.220526e-01  
   Stress 234  4  4  1.514129e-03  2.687067e-02  0.000000e+00  1.357616e-03  2.694315e-02  1.441648e-03  2.625203e-02
   Strain 234  4  4  -1.611292e-01  3.406402e-01  0.000000e+00  7.589494e-02  3.434938e-01  -1.639828e-01  
   Stress 235  1  4  2.172851e-03  2.426915e-02  0.000000e+00  -9.473980e-04  2.430969e-02  2.132305e-03  2.331678e-02
   Strain 235  1  4  -1.283260e-01  3.090238e-01  0.000000e+00  -6.206836e-03  3.090459e-01  -1.283480e-01  
   Stress 235  2  4  9.808351e-05  2.741709e-02  0.000000e+00  -7.662240e-03  2.941938e-02  -1.904213e-03  3.041623e-02
   Strain 235  2  4  -1.586819e-01  3.004716e-01  0.000000e+00  -2.569021e-01  3.339635e-01  -1.921738e-01  
   Stress 235  3  4  -2.934871e-03  3.191232e-02  0.000000e+00  2.126189e-04  3.191361e-02  -2.936169e-03  3.347840e-02
   Strain 235  3  4  -2.330513e-01  3.672856e-01  0.000000e+00  5.119398e-02  3.683750e-01  -2.341408e-01  
   Stress 235  4  4  -1.432276e-02  6.825610e-02  0.000000e+00  -1.331704e-02  7.035055e-02  -1.641720e-02  7.983535e-02
   Strain 235  4  4  -2.970800e-01  3.812052e-01  0.000000e+00  -2.012289e-01  3.958153e-01  -3.116901e-01  
   Stress 236  1  4  2.373001e-03  5.895784e-02  0.000000e+00  -1.502050e-02  6.269785e-02  -1.367008e-03  6.339241e-02
   Strain 236  1  4  -1.673048e-01  3.508579e-01  0.000000e+00  -2.721905e-01  3.844284e-01  -2.008752e-01  
   Stress 236  2  4  4.324835e-03  3.232769e-02  0.000000e+00  -5.146496e-03  3.324358e-02  3.408944e-03  3.167698e-02
   Strain 236  2  4  -1.058622e-01  3.214304e-01  0.000000e+00  -1.493085e-01  3.340980e-01  -1.185298e-01  
   Stress 236  3  4  6.536848e-03  4.072901e-02  0.000000e+00  -1.117983e-02  4.405998e-02  3.205872e-03  4.254773e-02
   Strain 236  3  4  -1.037424e-01  3.237470e-01  0.000000e+00  -2.664829e-01  3.618755e-01  -1.418708e-01  
   Stress 236  4  4  7.778302e-03  4.926104e-02  0.000000e+00  -6.966427e-03  5.039969e-02  6.639646e-03  4.742971e-02
   Strain 236  4  4  -1.036330e-01  3.583360e-01  0.000000e+00  -1.417442e-01  3.689642e-01  -1.142612e-01  
   Stress 237  1  4  7.515383e-03  4.512296e-02  0.000000e+00  -7.364326e-03  4.651362e-02  6.124723e-03  4.377381e-02
   Strain 237  1  4  -9.357782e-02  3.442129e-01  0.000000e+00  -1.708284e-01  3.602872e-01  -1.096522e-01  
   Stress 237  2  4  6.789562e-03  6.905127e-02  0.000000e+00  -5.193808e-03  6.948156e-02  6.359274e-03  6.653026e-02
   Strain 237  2  4  -1.326004e-01  3.795836e-01  0.000000e+00  -9.337182e-02  3.838043e-01  -1.368211e-01  
   Stress 237  3  4  2.840576e-03  2.669179e-02  0.000000e+00  -3.645033e-03  2.723640e-02  2.295964e-03  2.616408e-02
   Strain 237  3  4  -1.126035e-01  3.034833e-01  0.000000e+00  -1.189302e-01  3.118149e-01  -1.209352e-01  
   Stress 237  4  4  1.725551e-03  2.680821e-02  0.000000e+00  -1.155011e-03  2.686128e-02  1.672477e-03  2.606532e-02
   Strain 237  4  4  -1.276277e-01  3.092358e-01  0.000000e+00  -4.259309e-02  3.102715e-01  -1.286634e-01  
   Stress 238  1  4  6.847545e-03  4.464043e-02  0.000000e+00  -3.866151e-03  4.503188e-02  6.456099e-03  4.217607e-02
   Strain 238  1  4  -9.919960e-02  3.532929e-01  0.000000e+00  -8.840312e-02  3.575703e-01  -1.034770e-01  
   Stress 238  2  4  4.328591e-03  5.072050e-02  0.000000e+00  1.022918e-03  5.074304e-02  4.306047e-03  4.873291e-02
   Strain 238  2  4  -1.377427e-01  3.694835e-01  0.000000e+00  2.110197e-02  3.697029e-01  -1.379620e-01  
   Stress 238  3  4  6.383203e-03  2.929757e-02  0.000000e+00  -6.483129e-04  2.931590e-02  6.364875e-03  2.670846e-02
   Strain 238  3  4  -6.345017e-02  3.097578e-01  0.000000e+00  -1.263905e-02  3.098648e-01  -6.355715e-02  
   Stress 238  4  4  3.436635e-03  3.720920e-02  0.000000e+00  3.116501e-03  3.749438e-02  3.151455e-03  3.602219e-02
   Strain 238  4  4  -1.296025e-01  3.453428e-01  0.000000e+00  9.043875e-02  3.496097e-01  -1.338695e-01  
   Stress 239  1  4  9.566483e-03  5.850027e-02  0.000000e+00  2.205061e-03  5.859943e-02  9.467320e-03  5.448619e-02
   Strain 239  1  4  -9.524845e-02  3.714393e-01  0.000000e+00  4.906445e-02  3.727253e-01  -9.653448e-02  
   Stress 239  2  4  8.000421e-03  4.334695e-02  0.000000e+00  1.594151e-03  4.341870e-02  7.928669e-03  4.004741e-02
   Strain 239  2  4  -8.189570e-02  3.509265e-01  0.000000e+00  4.205662e-02  3.519458e-01  -8.291494e-02  
   Stress 239  3  4  1.109986e-02  6.831917e-02  0.000000e+00  2.133038e-03  6.839858e-02  1.102045e-02  6.360843e-02
   Strain 239  3  4  -9.662709e-02  3.792379e-01  0.000000e+00  4.529104e-02  3.803131e-01  -9.770232e-02  
   Stress 239  4  4  8.985843e-03  5.022570e-02  0.000000e+00  1.307350e-03  5.026710e-02  8.944440e-03  4.644538e-02
   Strain 239  4  4  -8.565782e-02  3.615989e-01  0.000000e+00  3.489839e-02  3.622786e-01  -8.633754e-02  
   Stress 240  1  4  1.375320e-02  5.881356e-02  0.000000e+00  1.751654e-03  5.888155e-02  1.368521e-02  5.337148e-02
   Strain 240  1  4  -5.254438e-02  3.620260e-01  0.000000e+00  4.656872e-02  3.633296e-01  -5.384805e-02  
   Stress 240  2  4  1.615109e-02  6.829374e-02  0.000000e+00  4.339239e-03  6.865238e-02  1.579245e-02  6.227649e-02
   Strain 240  2  4  -5.242553e-02  3.688536e-01  0.000000e+00  7.902490e-02  3.725275e-01  -5.609943e-02  
   Stress 240  3  4  1.310420e-02  5.793735e-02  0.000000e+00  3.135493e-03  5.815557e-02  1.288597e-02  5.290301e-02
   Strain 240  3  4  -5.700963e-02  3.610579e-01  0.000000e+00  7.160991e-02  3.641022e-01  -6.005393e-02  
   Stress 240  4  4  1.470071e-02  7.205811e-02  0.000000e+00  6.060808e-03  7.269154e-02  1.406728e-02  6.677856e-02
   Strain 240  4  4  -7.215880e-02  3.737280e-01  0.000000e+00  1.006568e-01  3.793381e-01  -7.776891e-02  
   Stress 241  1  4  -1.102639e-02  -1.022124e-02  0.000000e+00  3.068198e-03  -7.529319e-03  -1.371831e-02  1.189929e-02
   Strain 241  1  4  -5.530314e-02  -8.893804e-02  0.000000e+00  1.711147e-01  1.507397e-02  -1.593151e-01  
   Stress 241  2  4  1.599799e-02  7.712460e-03  0.000000e+00  -1.912997e-03  1.641834e-02  7.292106e-03  1.424825e-02
   Strain 241  2  4  1.925549e-01  2.169967e-02  0.000000e+00  -8.113425e-02  2.016978e-01  1.255684e-02  
   Stress 241  3  4  -3.506556e-03  -1.212581e-02  0.000000e+00  7.374787e-03  7.255015e-04  -1.635787e-02  1.673242e-02
   Strain 241  3  4  6.358711e-02  -1.855332e-01  0.000000e+00  3.706792e-01  1.623339e-01  -2.842799e-01  
   Stress 241  4  4  7.501683e-03  1.138956e-02  0.000000e+00  4.266056e-03  1.413370e-02  4.757536e-03  1.245609e-02
   Strain 241  4  4  4.551993e-02  1.251717e-01  0.000000e+00  1.082049e-01  1.525260e-01  1.816563e-02  
   Stress 242  1  4  4.831939e-03  -6.236652e-03  0.000000e+00  6.643027e-03  7.943927e-03  -9.348640e-03  1.499226e-02
   Strain 242  1  4  1.128647e-01  -1.407825e-01  0.000000e+00  3.131030e-01  1.875171e-01  -2.154349e-01  
   Stress 242  2  4  5.422823e-03  5.319600e-03  0.000000e+00  7.629013e-04  6.135857e-03  4.606566e-03  5.532084e-03
   Strain 242  2  4  4.703356e-02  5.590180e-02  0.000000e+00  4.866851e-02  7.620262e-02  2.673274e-02  
   Stress 242  3  4  4.271433e-03  7.697615e-03  0.000000e+00  1.059941e-02  1.672148e-02  -4.752432e-03  1.953615e-02
   Strain 242  3  4  -9.096376e-04  6.878021e-02  0.000000e+00  4.344764e-01  2.539503e-01  -1.860797e-01  
   Stress 242  4  4  9.443254e-03  1.847832e-02  0.000000e+00  3.941495e-03  1.995607e-02  7.965499e-03  1.739925e-02
   Strain 242  4  4  3.240248e-02  2.082245e-01  0.000000e+00  1.588248e-01  2.387815e-01  1.845438e-03  
   Stress 243  1  4  1.045419e-02  2.463288e-03  0.000000e+00  -3.868477e-03  1.202010e-02  8.973782e-04  1.159748e-02
   Strain 243  1  4  1.428173e-01  -3.434240e-02  0.000000e+00  -1.628549e-01  1.745571e-01  -6.608221e-02  
   Stress 243  2  4  4.796318e-03  -1.424800e-03  0.000000e+00  -1.348194e-03  5.075922e-03  -1.704404e-03  6.109124e-03
   Strain 243  2  4  8.608453e-02  -5.338204e-02  0.000000e+00  -6.995044e-02  9.436405e-02  -6.166155e-02  
   Stress 243  3  4  6.377203e-03  -2.811358e-03  0.000000e+00  6.208774e-04  6.418967e-03  -2.853121e-03  8.225419e-03
   Strain 243  3  4  1.222693e-01  -9.185708e-02  0.000000e+00  4.315688e-02  1.244222e-01  -9.400999e-02  
   Stress 243  4  4  -1.355583e-03  -6.368564e-03  0.000000e+00  2.410252e-03  -3.847454e-04  -7.339401e-03  7.154791e-03
   Strain 243  4  4  2.958599e-02  -8.732907e-02  0.000000e+00  1.274202e-01  5.759384e-02  -1.153369e-01  
   Stress 244  1  4  5.245474e-03  8.163993e-03  0.000000e+00  -4.447245e-03  1.138527e-02  2.024196e-03  1.052025e-02
   Strain 244  1  4  3.190732e-02  8.340502e-02  0.000000e+00  -2.275112e-01  1.742895e-01  -5.897719e-02  
   Stress 244  2  4  -2.157904e-03  4.265414e-03  0.000000e+00  2.753303e-04  4.277194e-03  -2.169684e-03  5.681732e-03
   Strain 244  2  4  -6.746785e-02  8.845250e-02  0.000000e+00  -1.139742e-02  8.866050e-02  -6.767585e-02  
   Stress 244  3  4  2.584523e-03  3.179058e-03  0.000000e+00  -1.497513e-03  4.408523e-03  1.355058e-03  3.911196e-03
   Strain 244  3  4  2.650224e-02  2.973015e-02  0.000000e+00  -9.188438e-02  7.408673e-02  -1.785433e-02  
   Stress 244  4  4  -9.793637e-04  -3.132791e-03  0.000000e+00  2.322311e-03  5.036962e-04  -4.615851e-03  4.887206e-03
   Strain 244  4  4  2.231809e-02  -5.101752e-02  0.000000e+00  1.109112e-01  5.213224e-02  -8.083168e-02  
   Stress 245  1  4  1.252795e-02  -9.076044e-05  0.000000e+00  4.658224e-04  1.254512e-02  -1.079330e-04  1.259943e-02
   Strain 245  1  4  1.846940e-01  -8.692978e-02  0.000000e+00  -7.045434e-04  1.846945e-01  -8.693023e-02  
   Stress 245  2  4  9.971849e-03  1.153334e-03  0.000000e+00  1.486270e-03  1.021561e-02  9.095761e-04  9.792551e-03
   Strain 245  2  4  1.414439e-01  -4.775345e-02  0.000000e+00  5.055785e-02  1.447633e-01  -5.107276e-02  
   Stress 245  3  4  8.191522e-03  1.733548e-04  0.000000e+00  -1.983825e-03  8.655504e-03  -2.906270e-04  8.804416e-03
   Strain 245  3  4  1.218840e-01  -5.137942e-02  0.000000e+00  -9.714668e-02  1.345721e-01  -6.406751e-02  
   Stress 245  4  4  1.182318e-02  -3.171375e-03  0.000000e+00  -1.122965e-03  1.190681e-02  -3.255009e-03  1.382476e-02
   Strain 245  4  4  1.943198e-01  -1.370834e-01  0.000000e+00  -5.076307e-02  1.962525e-01  -1.390160e-01  
   Stress 246  1  4  -1.738083e-03  -6.874502e-03  0.000000e+00  -2.402884e-03  -7.892549e-04  -7.823329e-03  7.460081e-03
   Strain 246  1  4  2.770378e-02  -9.443250e-02  0.000000e+00  -1.779049e-01  7.453305e-02  -1.412618e-01  
   Stress 246  2  4  2.431501e-03  -4.545343e-03  0.000000e+00  2.208012e-03  3.071566e-03  -5.185408e-03  7.228436e-03
   Strain 246  2  4  7.651867e-02  -9.385166e-02  0.000000e+00  5.841229e-02  8.138633e-02  -9.871932e-02  
   Stress 246  3  4  -9.487363e-03  -1.865127e-02  0.000000e+00  -4.130879e-03  -7.900162e-03  -2.023847e-02  1.766695e-02
   Strain 246  3  4  1.920246e-02  -2.199429e-01  0.000000e+00  -2.623062e-01  7.710866e-02  -2.778491e-01  
   Stress 246  4  4  -3.862722e-03  -1.059809e-02  0.000000e+00  6.172356e-05  -3.862157e-03  -1.059866e-02  9.290542e-03
   Strain 246  4  4  3.315588e-02  -1.423640e-01  0.000000e+00  -2.495573e-02  3.403850e-02  -1.432466e-01  
   Stress 247  1  4  1.316523e-02  -9.193092e-04  0.000000e+00  1.685462e-03  1.336412e-02  -1.118196e-03  1.395686e-02
   Strain 247  1  4  2.036445e-01  -1.130463e-01  0.000000e+00  5.267688e-02  2.058200e-01  -1.152219e-01  
   Stress 247  2  4  8.010768e-03  -2.648000e-04  0.000000e+00  6.229257e-04  8.057395e-03  -3.114267e-04  8.217536e-03
   Strain 247  2  4  1.349619e-01  -6.914718e-02  0.000000e+00  8.034454e-03  1.350409e-01  -6.922621e-02  
   Stress 247  3  4  2.028799e-03  -4.615530e-03  0.000000e+00  2.170562e-03  2.675024e-03  -5.261755e-03  6.994079e-03
   Strain 247  3  4  7.532390e-02  -9.610886e-02  0.000000e+00  8.637393e-02  8.558883e-02  -1.063738e-01  
   Stress 247  4  4  -5.429157e-03  -4.043531e-03  0.000000e+00  1.252038e-03  -3.305404e-03  -6.167284e-03  5.345626e-03
   Strain 247  4  4  -4.760429e-02  -2.188640e-02  0.000000e+00  4.407866e-02  -9.228988e-03  -6.026170e-02  
   Stress 248  1  4  4.293726e-03  -4.260278e-03  0.000000e+00  -4.182809e-03  5.999084e-03  -5.965636e-03  1.036177e-02
   Strain 248  1  4  1.170078e-01  -1.245277e-01  0.000000e+00  -2.179716e-01  1.589138e-01  -1.664337e-01  
   Stress 248  2  4  8.246805e-03  4.642610e-03  0.000000e+00  -1.347210e-03  8.694714e-03  4.194701e-03  7.531390e-03
   Strain 248  2  4  1.079517e-01  8.341049e-03  0.000000e+00  -7.967146e-02  1.219230e-01  -5.630232e-03  
   Stress 248  3  4  9.093222e-03  3.796945e-03  0.000000e+00  -4.744267e-03  1.187838e-02  1.011788e-03  1.140619e-02
   Strain 248  3  4  1.278838e-01  -2.187814e-02  0.000000e+00  -2.120936e-01  1.828222e-01  -7.681660e-02  
   Stress 248  4  4  1.780828e-02  4.664156e-03  0.000000e+00  -1.823575e-03  1.805659e-02  4.415849e-03  1.630353e-02
   Strain 248  4  4  2.356606e-01  -5.139346e-02  0.000000e+00  -7.799851e-02  2.408647e-01  -5.659756e-02  
   Stress 249  1  4  -4.168653e-03  -7.262582e-03  0.000000e+00  -2.739876e-04  -4.144577e-03  -7.286658e-03  6.330307e-03
   Strain 249  1  4  -4.527798e-04  -8.473833e-02  0.000000e+00  -2.910838e-02  1.989621e-03  -8.718073e-02  
   Stress 249  2  4  -7.901379e-03  -8.147945e-03  0.000000e+00  3.280278e-04  -7.674232e-03  -8.375091e-03  8.047584e-03
   Strain 249  2  4  -5.431480e-02  -6.373306e-02  0.000000e+00  -5.300528e-04  -5.430735e-02  -6.374051e-02  
   Stress 249  3  4  7.617871e-03  9.557132e-03  0.000000e+00  -2.640394e-03  1.140030e-02  5.774698e-03  9.873235e-03
   Strain 249  3  4  6.224020e-02  9.157581e-02  0.000000e+00  -1.123547e-01  1.349687e-01  1.884734e-02  
   Stress 249  4  4  8.097196e-03  3.018609e-03  0.000000e+00  -1.505273e-03  8.509827e-03  2.605977e-03  7.551944e-03
   Strain 249  4  4  1.142982e-01  -1.578404e-02  0.000000e+00  -7.579731e-02  1.245343e-01  -2.602011e-02  
   Stress 250  1  4  1.596658e-02  2.918989e-03  0.000000e+00  -5.691213e-03  1.810014e-02  7.854279e-04  1.772048e-02
   Strain 250  1  4  2.041930e-01  -6.454741e-02  0.000000e+00  -2.380323e-01  2.493226e-01  -1.096771e-01  
   Stress 250  2  4  -1.186103e-02  -1.487814e-02  0.000000e+00  -3.821632e-03  -9.260980e-03  -1.747819e-02  1.514555e-02
   Strain 250  2  4  -5.056060e-02  -1.406496e-01  0.000000e+00  -2.271020e-01  2.655396e-02  -2.177641e-01  
   Stress 250  3  4  1.825684e-02  7.398250e-03  0.000000e+00  -3.520365e-03  1.929827e-02  6.356826e-03  1.703398e-02
   Strain 250  3  4  2.099448e-01  4.650307e-03  0.000000e+00  -1.276021e-01  2.281571e-01  -1.356199e-02  
   Stress 250  4  4  -8.799449e-03  -8.026704e-03  0.000000e+00  -2.397788e-03  -5.984358e-03  -1.084179e-02  9.406161e-03
   Strain 250  4  4  -7.107686e-02  -5.334673e-02  0.000000e+00  -1.278889e-01  2.344226e-03  -1.267678e-01  
   Stress 251  1  4  1.349590e-02  9.353287e-03  0.000000e+00  -3.115483e-03  1.516579e-02  7.683396e-03  1.313434e-02
   Strain 251  1  4  1.449018e-01  5.876105e-02  0.000000e+00  -1.152475e-01  1.737728e-01  2.989013e-02  
   Stress 251  2  4  1.785454e-02  8.286753e-03  0.000000e+00  -1.885128e-03  1.821257e-02  7.928726e-03  1.581644e-02
   Strain 251  2  4  2.061656e-01  2.084384e-02  0.000000e+00  -7.014585e-02  2.125812e-01  1.442824e-02  
   Stress 251  3  4  5.830981e-03  4.331234e-03  0.000000e+00  -6.153820e-03  1.128045e-02  -1.118232e-03  1.187910e-02
   Strain 251  3  4  5.685742e-02  2.235421e-02  0.000000e+00  -2.704072e-01  1.759056e-01  -9.669397e-02  
   Stress 251  4  4  9.122218e-03  5.214873e-03  0.000000e+00  -5.243441e-03  1.276413e-02  1.572966e-03  1.205486e-02
   Strain 251  4  4  1.012814e-01  1.802490e-02  0.000000e+00  -2.285241e-01  1.812621e-01  -6.195574e-02  
   Stress 252  1  4  9.223340e-03  2.081218e-02  0.000000e+00  -5.628162e-03  2.309560e-02  6.939920e-03  2.052529e-02
   Strain 252  1  4  1.234466e-02  2.288296e-01  0.000000e+00  -2.127476e-01  2.723495e-01  -3.117524e-02  
   Stress 252  2  4  1.055763e-02  1.206712e-02  0.000000e+00  4.874639e-04  1.221085e-02  1.041390e-02  1.141891e-02
   Strain 252  2  4  8.589207e-02  1.221647e-01  0.000000e+00  3.582592e-03  1.222530e-01  8.580382e-02  
   Stress 252  3  4  2.501826e-03  4.164898e-03  0.000000e+00  -7.786582e-03  1.116422e-02  -4.497494e-03  1.396704e-02
   Strain 252  3  4  -9.623231e-03  4.939187e-02  0.000000e+00  -3.660431e-01  2.052693e-01  -1.655006e-01  
   Stress 252  4  4  1.814482e-03  -2.190176e-03  0.000000e+00  -2.929908e-03  3.360911e-03  -3.736605e-03  6.149499e-03
   Strain 252  4  4  4.171983e-02  -4.218087e-02  0.000000e+00  -1.564451e-01  8.853094e-02  -8.899197e-02  
   Stress 253  1  4  7.358745e-03  1.036080e-02  0.000000e+00  -4.365233e-03  1.347587e-02  4.243675e-03  1.193401e-02
   Strain 253  1  4  3.409169e-02  1.195577e-01  0.000000e+00  -2.033574e-01  1.871183e-01  -3.346884e-02  
   Stress 253  2  4  1.147070e-02  1.503415e-02  0.000000e+00  -5.554899e-03  1.908607e-02  7.418773e-03  1.666497e-02
   Strain 253  2  4  7.104012e-02  1.552318e-01  0.000000e+00  -2.400540e-01  2.403308e-01  -1.405890e-02  
   Stress 253  3  4  3.985452e-03  1.161789e-02  0.000000e+00  -5.528267e-03  1.451921e-02  1.084137e-03  1.400863e-02
   Strain 253  3  4  -4.072127e-02  1.647896e-01  0.000000e+00  -2.539005e-01  2.253592e-01  -1.012908e-01  
   Stress 253  4  4  8.283164e-03  1.381671e-02  0.000000e+00  -6.767819e-03  1.836147e-02  3.738413e-03  1.680703e-02
   Strain 253  4  4  1.861120e-02  1.599324e-01  0.000000e+00  -3.001321e-01  2.551415e-01  -7.659784e-02  
   Stress 254  1  4  9.083272e-03  7.211609e-03  0.000000e+00  -6.858002e-03  1.506900e-02  1.225882e-03  1.449499e-02
   Strain 254  1  4  6.707212e-02  6.198724e-02  0.000000e+00  -3.196864e-01  2.243931e-01  -9.533376e-02  
   Stress 254  2  4  8.386945e-03  9.029037e-03  0.000000e+00  -2.394012e-03  1.112343e-02  6.292549e-03  9.660859e-03
   Strain 254  2  4  6.436379e-02  9.350617e-02  0.000000e+00  -1.252186e-01  1.432175e-01  1.465246e-02  
   Stress 254  3  4  1.713846e-03  8.165805e-04  0.000000e+00  -6.149754e-03  7.431310e-03  -4.900883e-03  1.075467e-02
   Strain 254  3  4  -1.016841e-02  2.299910e-02  0.000000e+00  -3.282346e-01  1.713684e-01  -1.585377e-01  
   Stress 254  4  4  3.420131e-03  1.602356e-03  0.000000e+00  -1.949031e-03  4.661778e-03  3.607089e-04  4.492298e-03
   Strain 254  4  4  2.766338e-02  1.988846e-02  0.000000e+00  -1.263198e-01  8.705533e-02  -3.950348e-02  
   Stress 255  1  4  1.027809e-02  9.401272e-03  0.000000e+00  -4.524507e-03  1.438538e-02  5.293984e-03  1.260196e-02
   Strain 255  1  4  8.505328e-02  8.612514e-02  0.000000e+00  -2.149491e-01  1.930651e-01  -2.188669e-02  
   Stress 255  2  4  9.859582e-03  1.196060e-02  0.000000e+00  -2.785166e-03  1.388679e-02  7.933396e-03  1.206699e-02
   Strain 255  2  4  7.413854e-02  1.217377e-01  0.000000e+00  -1.290736e-01  1.667235e-01  2.915280e-02  
   Stress 255  3  4  9.312877e-03  1.093417e-02  0.000000e+00  -5.906971e-03  1.608586e-02  4.161189e-03  1.446147e-02
   Strain 255  3  4  5.285256e-02  1.168124e-01  0.000000e+00  -2.568334e-01  2.171713e-01  -4.750632e-02  
   Stress 255  4  4  9.821472e-03  9.933409e-03  0.000000e+00  -4.134208e-03  1.401203e-02  5.742854e-03  1.220034e-02
   Strain 255  4  4  8.171118e-02  9.169248e-02  0.000000e+00  -1.746601e-01  1.741744e-01  -7.707023e-04  
   Stress 256  1  4  1.105197e-02  1.220145e-02  0.000000e+00  -5.333585e-03  1.699118e-02  6.262250e-03  1.488331e-02
   Strain 256  1  4  7.060419e-02  1.288364e-01  0.000000e+00  -2.171325e-01  2.121231e-01  -1.268245e-02  
   Stress 256  2  4  7.883292e-03  1.142460e-02  0.000000e+00  -3.964634e-03  1.399601e-02  5.311878e-03  1.223762e-02
   Strain 256  2  4  3.845749e-02  1.299197e-01  0.000000e+00  -1.631039e-01  1.776875e-01  -9.310339e-03  
   Stress 256  3  4  1.033372e-02  1.095865e-02  0.000000e+00  -6.779751e-03  1.743313e-02  3.859238e-03  1.585967e-02
   Strain 256  3  4  5.978340e-02  1.144817e-01  0.000000e+00  -2.700622e-01  2.249054e-01  -5.064039e-02  
   Stress 256  4  4  9.360635e-03  1.002401e-02  0.000000e+00  -5.313772e-03  1.501643e-02  4.368206e-03  1.337833e-02
   Strain 256  4  4  6.701092e-02  9.787512e-02  0.000000e+00  -2.103321e-01  1.887353e-01  -2.384925e-02  
   Stress 257  1  4  8.074380e-03  1.212006e-02  0.000000e+00  -4.369321e-03  1.491208e-02  5.282364e-03  1.309589e-02
   Strain 257  1  4  2.752591e-02  1.464250e-01  0.000000e+00  -1.598603e-01  1.865901e-01  -1.263919e-02  
   Stress 257  2  4  8.512815e-03  1.035875e-02  0.000000e+00  -2.866596e-03  1.244730e-02  6.424265e-03  1.078154e-02
   Strain 257  2  4  5.525757e-02  1.131555e-01  0.000000e+00  -9.890987e-02  1.415113e-01  2.690179e-02  
   Stress 257  3  4  5.646317e-03  8.941843e-03  0.000000e+00  -5.643346e-03  1.317307e-02  1.415094e-03  1.252562e-02
   Strain 257  3  4  5.985591e-03  1.128281e-01  0.000000e+00  -2.224012e-01  1.827737e-01  -6.396010e-02  
   Stress 257  4  4  7.317272e-03  9.687874e-03  0.000000e+00  -4.217756e-03  1.288372e-02  4.121432e-03  1.139636e-02
   Strain 257  4  4  4.201024e-02  1.052892e-01  0.000000e+00  -1.600201e-01  1.596885e-01  -1.238904e-02  
   Stress 258  1  4  9.819762e-03  1.864014e-02  0.000000e+00  -1.484780e-03  1.888338e-02  9.576528e-03  1.635404e-02
   Strain 258  1  4  3.153683e-02  2.156907e-01  0.000000e+00  -2.361323e-02  2.164446e-01  3.078296e-02  
   Stress 258  2  4  9.479868e-03  1.444396e-02  0.000000e+00  1.140294e-03  1.469336e-02  9.230464e-03  1.286351e-02
   Strain 258  2  4  5.643845e-02  1.584366e-01  0.000000e+00  7.562307e-02  1.709247e-01  4.395038e-02  
   Stress 258  3  4  4.212949e-03  1.139463e-02  0.000000e+00  -4.681953e-03  1.370420e-02  1.903382e-03  1.285860e-02
   Strain 258  3  4  -2.577484e-02  1.536103e-01  0.000000e+00  -1.758781e-01  1.895284e-01  -6.169290e-02  
   Stress 258  4  4  3.538672e-03  8.479399e-03  0.000000e+00  -2.109471e-03  9.257507e-03  2.760564e-03  8.232023e-03
   Strain 258  4  4  -4.297585e-03  1.105778e-01  0.000000e+00  -7.455165e-02  1.216133e-01  -1.533307e-02  
   Stress 259  1  4  6.097472e-03  1.472735e-02  0.000000e+00  -1.050912e-03  1.485349e-02  5.971340e-03  1.294557e-02
   Strain 259  1  4  2.301522e-03  1.789052e-01  0.000000e+00  -1.251763e-02  1.791267e-01  2.079988e-03  
   Stress 259  2  4  1.371717e-02  1.761575e-02  0.000000e+00  2.441058e-03  1.879032e-02  1.254260e-02  1.657449e-02
   Strain 259  2  4  1.070706e-01  1.693860e-01  0.000000e+00  1.148717e-01  2.035711e-01  7.288554e-02  
   Stress 259  3  4  6.078947e-03  1.610680e-02  0.000000e+00  -5.224521e-03  1.833408e-02  3.851667e-03  1.674387e-02
   Strain 259  3  4  -1.037156e-02  1.891300e-01  0.000000e+00  -1.772717e-01  2.228203e-01  -4.406190e-02  
   Stress 259  4  4  1.276504e-02  1.736225e-02  0.000000e+00  -2.252953e-03  1.828224e-02  1.184504e-02  1.606211e-02
   Strain 259  4  4  9.678853e-02  1.696470e-01  0.000000e+00  -5.501611e-02  1.788662e-01  8.756930e-02  
   Stress 260  1  4  9.195765e-03  1.394750e-02  0.000000e+00  -2.732335e-03  1.519246e-02  7.950804e-03  1.316184e-02
   Strain 260  1  4  5.633067e-02  1.481343e-01  0.000000e+00  -7.706285e-02  1.621628e-01  4.230213e-02  
   Stress 260  2  4  6.761333e-03  1.284695e-02  0.000000e+00  -1.794665e-03  1.333678e-02  6.271507e-03  1.155681e-02
   Strain 260  2  4  2.935468e-02  1.436020e-01  0.000000e+00  -4.468742e-02  1.478163e-01  2.514031e-02  
   Stress 260  3  4  1.043620e-02  1.642710e-02  0.000000e+00  -3.979274e-03  1.841234e-02  8.450950e-03  1.596343e-02
   Strain 260  3  4  6.107217e-02  1.708840e-01  0.000000e+00  -1.164553e-01  1.960101e-01  3.594609e-02  
   Stress 260  4  4  8.995466e-03  1.539676e-02  0.000000e+00  -2.971805e-03  1.656370e-02  7.828532e-03  1.435174e-02
   Strain 260  4  4  5.022177e-02  1.626470e-01  0.000000e+00  -8.390408e-02  1.765759e-01  3.629287e-02  
   Stress 261  1  4  7.953040e-03  8.531350e-03  0.000000e+00  -1.080774e-03  9.360982e-03  7.123408e-03  8.466925e-03
   Strain 261  1  4  7.104922e-02  7.800063e-02  0.000000e+00  -2.219146e-02  8.615229e-02  6.289756e-02  
   Stress 261  2  4  1.260578e-02  8.536966e-03  0.000000e+00  -3.686598e-03  1.478205e-02  6.360694e-03  1.284303e-02
   Strain 261  2  4  1.370710e-01  4.691927e-02  0.000000e+00  -1.282463e-01  1.703764e-01  1.361395e-02  
   Stress 261  3  4  1.425911e-02  2.397442e-02  0.000000e+00  -2.403682e-03  2.453659e-02  1.369694e-02  2.129728e-02
   Strain 261  3  4  8.265099e-02  2.311024e-01  0.000000e+00  -5.529139e-02  2.360836e-01  7.766975e-02  
   Stress 261  4  4  2.037992e-02  2.960214e-02  0.000000e+00  -6.837988e-03  3.323848e-02  1.674358e-02  2.878563e-02
   Strain 261  4  4  1.188971e-01  2.330460e-01  0.000000e+00  -1.650918e-01  2.763275e-01  7.561557e-02  
   Stress 262  1  4  1.547051e-02  2.286715e-02  0.000000e+00  -8.035512e-03  2.801456e-02  1.032310e-02  2.453946e-02
   Strain 262  1  4  8.688056e-02  2.042355e-01  0.000000e+00  -2.412105e-01  2.796799e-01  1.143618e-02  
   Stress 262  2  4  1.134818e-02  2.038463e-02  0.000000e+00  -2.390843e-03  2.097820e-02  1.075461e-02  1.816960e-02
   Strain 262  2  4  5.734750e-02  2.136020e-01  0.000000e+00  -7.125252e-02  2.213415e-01  4.960800e-02  
   Stress 262  3  4  1.770402e-02  2.195916e-02  0.000000e+00  -8.898849e-03  2.898124e-02  1.068194e-02  2.538583e-02
   Strain 262  3  4  1.177470e-01  1.786897e-01  0.000000e+00  -2.594696e-01  2.814836e-01  1.495312e-02  
   Stress 262  4  4  1.210294e-02  1.920749e-02  0.000000e+00  -3.113999e-03  2.037916e-02  1.093127e-02  1.766444e-02
   Strain 262  4  4  7.460113e-02  1.945701e-01  0.000000e+00  -9.719467e-02  2.117856e-01  5.738562e-02  
   Stress 263  1  4  1.059036e-02  1.945415e-02  0.000000e+00  -3.820840e-03  2.087379e-02  9.170714e-03  1.812152e-02
   Strain 263  1  4  4.623993e-02  2.073047e-01  0.000000e+00  -1.259485e-01  2.290035e-01  2.454108e-02  
   Stress 263  2  4  1.658953e-02  2.130560e-02  0.000000e+00  1.315777e-03  2.164786e-02  1.624727e-02  1.951627e-02
   Strain 263  2  4  1.244585e-01  1.985564e-01  0.000000e+00  5.990906e-02  2.091509e-01  1.138640e-01  
   Stress 263  3  4  1.147741e-02  1.497499e-02  0.000000e+00  -6.281270e-03  1.974637e-02  6.706028e-03  1.739167e-02
   Strain 263  3  4  7.807893e-02  1.417983e-01  0.000000e+00  -2.235830e-01  2.261814e-01  -6.304127e-03  
   Stress 263  4  4  1.584290e-02  1.614198e-02  0.000000e+00  -1.535416e-03  1.753512e-02  1.444975e-02  1.621412e-02
   Strain 263  4  4  1.412807e-01  1.429087e-01  0.000000e+00  -3.641922e-02  1.603225e-01  1.238669e-01  
   Stress 264  1  4  1.163684e-02  1.774130e-02  0.000000e+00  -1.478730e-03  1.808064e-02  1.129750e-02  1.582014e-02
   Strain 264  1  4  7.349029e-02  1.857364e-01  0.000000e+00  -4.428480e-02  1.899464e-01  6.928024e-02  
   Stress 264  2  4  1.538134e-02  1.891419e-02  0.000000e+00  4.618476e-04  1.897357e-02  1.532196e-02  1.743693e-02
   Strain 264  2  4  1.215375e-01  1.796811e-01  0.000000e+00  2.975216e-02  1.832661e-01  1.179525e-01  
   Stress 264  3  4  1.155919e-02  1.595132e-02  0.000000e+00  -3.535671e-03  1.791743e-02  9.593085e-03  1.552991e-02
   Strain 264  3  4  8.049197e-02  1.601328e-01  0.000000e+00  -1.254938e-01  1.946282e-01  4.599657e-02  
   Stress 264  4  4  1.707321e-02  1.639514e-02  0.000000e+00  -1.860506e-03  1.862532e-02  1.484303e-02  1.705174e-02
   Strain 264  4  4  1.554334e-01  1.392399e-01  0.000000e+00  -5.309108e-02  1.750896e-01  1.195838e-01  
   Stress 265  1  4  1.142874e-02  1.551406e-02  0.000000e+00  -1.046745e-03  1.576665e-02  1.117616e-02  1.404575e-02
   Strain 265  1  4  8.152333e-02  1.598756e-01  0.000000e+00  -3.197389e-02  1.630120e-01  7.838691e-02  
   Stress 265  2  4  1.169301e-02  1.608531e-02  0.000000e+00  6.277623e-04  1.617327e-02  1.160505e-02  1.444161e-02
   Strain 265  2  4  8.418782e-02  1.644912e-01  0.000000e+00  2.842422e-02  1.669323e-01  8.174676e-02  
   Stress 265  3  4  9.208835e-03  1.473785e-02  0.000000e+00  -2.500626e-03  1.570103e-02  8.245658e-03  1.360323e-02
   Strain 265  3  4  4.927987e-02  1.617540e-01  0.000000e+00  -1.002532e-01  1.808514e-01  3.018247e-02  
   Stress 265  4  4  1.007510e-02  1.386863e-02  0.000000e+00  -9.054853e-04  1.407368e-02  9.870054e-03  1.251313e-02
   Strain 265  4  4  6.989166e-02  1.454255e-01  0.000000e+00  -4.197868e-02  1.508662e-01  6.445103e-02  
   Stress 266  1  4  1.084735e-02  1.849783e-02  0.000000e+00  -3.503638e-04  1.851384e-02  1.083134e-02  1.611057e-02
   Strain 266  1  4  5.706305e-02  1.998475e-01  0.000000e+00  -1.590830e-02  2.002893e-01  5.662132e-02  
   Stress 266  2  4  1.047617e-02  2.106910e-02  0.000000e+00  3.447053e-03  2.209202e-02  9.453242e-03  1.919844e-02
   Strain 266  2  4  3.706699e-02  2.255175e-01  0.000000e+00  1.161420e-01  2.419748e-01  2.060965e-02  
   Stress 266  3  4  1.109992e-02  1.910411e-02  0.000000e+00  -1.401444e-03  1.934239e-02  1.086164e-02  1.679325e-02
   Strain 266  3  4  5.471427e-02  2.076589e-01  0.000000e+00  -6.324188e-02  2.139386e-01  4.843455e-02  
   Stress 266  4  4  1.204279e-02  1.948619e-02  0.000000e+00  2.273467e-03  2.012565e-02  1.140333e-02  1.748080e-02
   Strain 266  4  4  6.631063e-02  2.059325e-01  0.000000e+00  6.345788e-02  2.128047e-01  5.943850e-02  
   Stress 267  1  4  1.087948e-02  1.663456e-02  0.000000e+00  7.293975e-04  1.672557e-02  1.078848e-02  1.468647e-02
   Strain 267  1  4  6.347028e-02  1.809150e-01  0.000000e+00  1.336208e-02  1.812938e-01  6.309144e-02  
   Stress 267  2  4  1.251774e-02  1.937571e-02  0.000000e+00  3.422930e-03  2.079176e-02  1.110169e-02  1.802002e-02
   Strain 267  2  4  7.262835e-02  2.004247e-01  0.000000e+00  1.118891e-01  2.214545e-01  5.159851e-02  
   Stress 267  3  4  9.923195e-03  1.884467e-02  0.000000e+00  -3.856795e-05  1.884483e-02  9.923029e-03  1.632778e-02
   Strain 267  3  4  3.656896e-02  2.131002e-01  0.000000e+00  -2.148083e-02  2.137513e-01  3.591790e-02  
   Stress 267  4  4  1.229517e-02  1.885524e-02  0.000000e+00  2.571797e-03  1.974327e-02  1.140714e-02  1.716698e-02
   Strain 267  4  4  7.060944e-02  1.993729e-01  0.000000e+00  7.281881e-02  2.089550e-01  6.102731e-02  
   Stress 268  1  4  1.125473e-02  1.832594e-02  0.000000e+00  -1.380906e-04  1.832863e-02  1.125204e-02  1.600977e-02
   Strain 268  1  4  6.106183e-02  1.983938e-01  0.000000e+00  -9.300116e-03  1.985511e-01  6.090456e-02  
   Stress 268  2  4  1.190673e-02  1.887156e-02  0.000000e+00  -4.694437e-04  1.890306e-02  1.187524e-02  1.654897e-02
   Strain 268  2  4  6.487135e-02  2.045284e-01  0.000000e+00  -1.942342e-02  2.052005e-01  6.419923e-02  
   Stress 268  3  4  1.246582e-02  1.888128e-02  0.000000e+00  -6.511898e-04  1.894671e-02  1.240039e-02  1.666736e-02
   Strain 268  3  4  7.274021e-02  2.017257e-01  0.000000e+00  -4.153126e-02  2.049864e-01  6.947954e-02  
   Stress 268  4  4  1.206057e-02  2.018944e-02  0.000000e+00  -1.132584e-03  2.034429e-02  1.190572e-02  1.770376e-02
   Strain 268  4  4  5.654421e-02  2.214354e-01  0.000000e+00  -5.670051e-02  2.261736e-01  5.180601e-02  
   Stress 269  1  4  1.118863e-02  1.606318e-02  0.000000e+00  -1.503997e-03  1.648988e-02  1.076193e-02  1.450077e-02
   Strain 269  1  4  6.753755e-02  1.746723e-01  0.000000e+00  -6.141854e-02  1.828506e-01  5.935929e-02  
   Stress 269  2  4  1.043359e-02  1.653329e-02  0.000000e+00  4.811845e-05  1.653367e-02  1.043321e-02  1.448153e-02
   Strain 269  2  4  5.657890e-02  1.828227e-01  0.000000e+00  -3.674415e-03  1.828494e-01  5.655217e-02  
   Stress 269  3  4  1.123167e-02  1.863638e-02  0.000000e+00  -3.147507e-03  1.979347e-02  1.007458e-02  1.714257e-02
   Strain 269  3  4  5.225130e-02  2.045057e-01  0.000000e+00  -1.290964e-01  2.281874e-01  2.856959e-02  
   Stress 269  4  4  1.132820e-02  1.853760e-02  0.000000e+00  -1.591652e-03  1.887336e-02  1.099244e-02  1.641868e-02
   Strain 269  4  4  5.797503e-02  2.025598e-01  0.000000e+00  -7.510664e-02  2.117317e-01  4.880306e-02  
   Stress 270  1  4  1.116320e-02  2.482374e-02  0.000000e+00  -7.155928e-04  2.486112e-02  1.112582e-02  2.156986e-02
   Strain 270  1  4  2.417007e-02  2.663497e-01  0.000000e+00  -3.514345e-02  2.676180e-01  2.290177e-02  
   Stress 270  2  4  8.989349e-03  2.550771e-02  0.000000e+00  2.405759e-03  2.585096e-02  8.646104e-03  2.279292e-02
   Strain 270  2  4  -1.299559e-02  2.802442e-01  0.000000e+00  6.418010e-02  2.837148e-01  -1.646622e-02  
   Stress 270  3  4  1.204657e-02  2.366584e-02  0.000000e+00  -2.587933e-03  2.421618e-02  1.149623e-02  2.098075e-02
   Strain 270  3  4  3.997482e-02  2.522431e-01  0.000000e+00  -1.021778e-01  2.638992e-01  2.831876e-02  
   Stress 270  4  4  1.013768e-02  2.183233e-02  0.000000e+00  2.709108e-04  2.183860e-02  1.013141e-02  1.892919e-02
   Strain 270  4  4  2.211944e-02  2.458316e-01  0.000000e+00  -9.364777e-03  2.459296e-01  2.202148e-02  
   Stress 271  1  4  8.641807e-03  2.421750e-02  0.000000e+00  -4.736164e-04  2.423189e-02  8.627419e-03  2.127341e-02
   Strain 271  1  4  -1.424696e-02  2.755347e-01  0.000000e+00  -3.679977e-02  2.766983e-01  -1.541060e-02  
   Stress 271  2  4  8.770297e-03  2.550155e-02  0.000000e+00  1.104304e-03  2.557412e-02  8.697725e-03  2.252220e-02
   Strain 271  2  4  -1.888409e-02  2.852852e-01  0.000000e+00  1.356418e-02  2.854364e-01  -1.903524e-02  
   Stress 271  3  4  1.015747e-02  3.121434e-02  0.000000e+00  -1.148803e-03  3.127683e-02  1.009498e-02  2.764796e-02
   Strain 271  3  4  -2.185582e-02  3.147899e-01  0.000000e+00  -5.836533e-02  3.173009e-01  -2.436684e-02  
   Stress 271  4  4  1.005104e-02  2.488804e-02  0.000000e+00  5.019068e-04  2.490500e-02  1.003408e-02  2.170353e-02
   Strain 271  4  4  2.454628e-03  2.764745e-01  0.000000e+00  -1.188933e-02  2.766034e-01  2.325723e-03  
   Stress 272  1  4  6.997152e-03  2.337466e-02  0.000000e+00  -1.416537e-05  2.337467e-02  6.997140e-03  2.077930e-02
   Strain 272  1  4  -3.419986e-02  2.734220e-01  0.000000e+00  -2.808466e-02  2.740617e-01  -3.483953e-02  
   Stress 272  2  4  5.492380e-03  2.419588e-02  0.000000e+00  2.202854e-03  2.445182e-02  5.236435e-03  2.229958e-02
   Strain 272  2  4  -6.394646e-02  2.858560e-01  0.000000e+00  4.929705e-02  2.875843e-01  -6.567475e-02  
   Stress 272  3  4  7.764309e-03  2.520783e-02  0.000000e+00  -5.421833e-04  2.522466e-02  7.747473e-03  2.238034e-02
   Strain 272  3  4  -3.047395e-02  2.854604e-01  0.000000e+00  -4.970333e-02  2.874033e-01  -3.241685e-02  
   Stress 272  4  4  6.708540e-03  2.283883e-02  0.000000e+00  1.618860e-03  2.299969e-02  6.547674e-03  2.052470e-02
   Strain 272  4  4  -3.883846e-02  2.713520e-01  0.000000e+00  2.322348e-02  2.717860e-01  -3.927253e-02  
   Stress 273  1  4  3.535412e-03  2.513533e-02  0.000000e+00  1.724546e-03  2.527215e-02  3.398591e-03  2.375589e-02
   Strain 273  1  4  -9.904064e-02  3.004327e-01  0.000000e+00  1.910840e-02  3.006611e-01  -9.926902e-02  
   Stress 273  2  4  9.179201e-03  2.706525e-02  0.000000e+00  3.490855e-03  2.772243e-02  8.522030e-03  2.459485e-02
   Strain 273  2  4  -1.764850e-02  2.879278e-01  0.000000e+00  8.097842e-02  2.932017e-01  -2.292234e-02  
   Stress 273  3  4  4.585881e-03  2.339834e-02  0.000000e+00  -7.557056e-04  2.342865e-02  4.555573e-03  2.151567e-02
   Strain 273  3  4  -7.172460e-02  2.816516e-01  0.000000e+00  -6.865975e-02  2.849558e-01  -7.502879e-02  
   Stress 273  4  4  9.906564e-03  2.253999e-02  0.000000e+00  6.578073e-04  2.257415e-02  9.872405e-03  1.960090e-02
   Strain 273  4  4  1.791892e-02  2.504187e-01  0.000000e+00  -1.077164e-02  2.505434e-01  1.779423e-02  
   Stress 274  1  4  6.538463e-03  2.340941e-02  0.000000e+00  2.853144e-03  2.387886e-02  6.069014e-03  2.149679e-02
   Strain 274  1  4  -4.094029e-02  2.709906e-01  0.000000e+00  6.384195e-02  2.742237e-01  -4.417337e-02  
   Stress 274  2  4  4.592440e-03  2.345277e-02  0.000000e+00  4.480005e-03  2.446284e-02  3.582372e-03  2.288294e-02
   Strain 274  2  4  -7.852072e-02  2.796736e-01  0.000000e+00  1.153568e-01  2.887322e-01  -8.757932e-02  
   Stress 274  3  4  7.736843e-03  2.579261e-02  0.000000e+00  1.645679e-03  2.594137e-02  7.588075e-03  2.310170e-02
   Strain 274  3  4  -3.333541e-02  2.884788e-01  0.000000e+00  1.815258e-02  2.887346e-01  -3.359118e-02  
   Stress 274  4  4  5.587850e-03  2.599267e-02  0.000000e+00  3.315862e-03  2.651798e-02  5.062534e-03  2.438410e-02
   Strain 274  4  4  -7.262409e-02  2.988999e-01  0.000000e+00  6.708686e-02  3.019042e-01  -7.562830e-02  
   Stress 275  1  4  7.548735e-03  2.680835e-02  0.000000e+00  -1.654407e-04  2.680977e-02  7.547314e-03  2.394544e-02
   Strain 275  1  4  -4.263767e-02  2.994416e-01  0.000000e+00  -6.192696e-02  3.022217e-01  -4.541775e-02  
   Stress 275  2  4  2.214314e-03  2.844813e-02  0.000000e+00  3.504235e-04  2.845281e-02  2.209634e-03  2.741486e-02
   Strain 275  2  4  -1.336216e-01  3.279038e-01  0.000000e+00  -4.231234e-02  3.288715e-01  -1.345893e-01  
   Stress 275  3  4  6.762461e-03  2.666695e-02  0.000000e+00  8.553103e-05  2.666732e-02  6.762093e-03  2.401135e-02
   Strain 275  3  4  -5.509421e-02  3.024701e-01  0.000000e+00  -5.014027e-02  3.042193e-01  -5.684341e-02  
   Stress 275  4  4  2.837688e-03  2.272772e-02  0.000000e+00  5.288107e-04  2.274177e-02  2.823639e-03  2.146967e-02
   Strain 275  4  4  -1.030922e-01  2.884340e-01  0.000000e+00  -3.184182e-02  2.890803e-01  -1.037386e-01  
   Stress 276  1  4  7.290463e-03  2.980875e-02  0.000000e+00  3.434093e-03  3.032082e-02  6.778400e-03  2.756396e-02
   Strain 276  1  4  -5.650349e-02  3.110785e-01  0.000000e+00  6.448802e-02  3.138855e-01  -5.931047e-02  
   Stress 276  2  4  3.556275e-03  2.979779e-02  0.000000e+00  1.082815e-03  2.984240e-02  3.511670e-03  2.825073e-02
   Strain 276  2  4  -1.132015e-01  3.267390e-01  0.000000e+00  -4.415240e-03  3.267501e-01  -1.132126e-01  
   Stress 276  3  4  6.610231e-03  4.087878e-02  0.000000e+00  3.417158e-03  4.121621e-02  6.272804e-03  3.846534e-02
   Strain 276  3  4  -1.025101e-01  3.569297e-01  0.000000e+00  4.097874e-02  3.578417e-01  -1.034220e-01  
   Stress 276  4  4  4.221023e-03  4.754066e-02  0.000000e+00  3.602329e-04  4.754366e-02  4.218027e-03  4.558125e-02
   Strain 276  4  4  -1.430660e-01  3.756405e-01  0.000000e+00  -3.234641e-02  3.761443e-01  -1.435698e-01  
   Stress 277  1  4  7.508454e-03  4.395664e-02  0.000000e+00  -3.091859e-03  4.421706e-02  7.248036e-03  4.107549e-02
   Strain 277  1  4  -9.381431e-02  3.581395e-01  0.000000e+00  -1.023883e-01  3.638658e-01  -9.954067e-02  
   Stress 277  2  4  2.714715e-03  4.349861e-02  0.000000e+00  -2.290944e-03  4.362689e-02  2.586430e-03  4.239289e-02
   Strain 277  2  4  -1.554625e-01  3.701035e-01  0.000000e+00  -9.316945e-02  3.742007e-01  -1.595597e-01  
   Stress 277  3  4  3.130000e-03  3.058936e-02  0.000000e+00  -2.025706e-03  3.073799e-02  2.981366e-03  2.936105e-02
   Strain 277  3  4  -1.216149e-01  3.301819e-01  0.000000e+00  -1.004538e-01  3.356984e-01  -1.271313e-01  
   Stress 277  4  4  8.967293e-04  3.506673e-02  0.000000e+00  -2.110198e-03  3.519656e-02  7.669055e-04  3.481944e-02
   Strain 277  4  4  -1.664532e-01  3.533780e-01  0.000000e+00  -1.012946e-01  3.582666e-01  -1.713418e-01  
   Stress 278  1  4  6.966748e-03  7.798338e-02  0.000000e+00  -9.442501e-03  7.921743e-02  5.732700e-03  7.651232e-02
   Strain 278  1  4  -1.471880e-01  3.891056e-01  0.000000e+00  -1.681767e-01  4.019811e-01  -1.600635e-01  
   Stress 278  2  4  -5.744214e-04  4.681149e-02  0.000000e+00  -5.156563e-03  4.736613e-02  -1.129070e-03  4.794064e-02
   Strain 278  2  4  -1.944043e-01  3.710678e-01  0.000000e+00  -1.453648e-01  3.802605e-01  -2.035971e-01  
   Stress 278  3  4  1.310170e-03  4.959512e-02  0.000000e+00  -4.152166e-03  4.994958e-02  9.557151e-04  4.947864e-02
   Strain 278  3  4  -1.717071e-01  3.717369e-01  0.000000e+00  -1.168836e-01  3.779507e-01  -1.779209e-01  
   Stress 278  4  4  -3.030675e-03  4.235027e-02  0.000000e+00  -3.031031e-03  4.255182e-02  -3.232226e-03  4.425654e-02
   Strain 278  4  4  -2.167062e-01  3.663202e-01  0.000000e+00  -9.722551e-02  3.703457e-01  -2.207317e-01  
   Stress 279  1  4  -6.303017e-05  6.383163e-02  0.000000e+00  -2.669867e-03  6.394299e-02  -1.743976e-04  6.403037e-02
   Strain 279  1  4  -2.025672e-01  3.974524e-01  0.000000e+00  -8.103196e-02  4.001759e-01  -2.052906e-01  
   Stress 279  2  4  -3.788657e-04  6.850300e-02  0.000000e+00  3.522672e-03  6.868269e-02  -5.585491e-04  6.896365e-02
   Strain 279  2  4  -2.072050e-01  4.007231e-01  0.000000e+00  2.455940e-02  4.009711e-01  -2.074529e-01  
   Stress 279  3  4  9.572767e-04  3.714509e-02  0.000000e+00  -1.509742e-03  3.720797e-02  8.944001e-04  3.676893e-02
   Strain 279  3  4  -1.709870e-01  3.609076e-01  0.000000e+00  -7.165936e-02  3.633103e-01  -1.733897e-01  
   Stress 279  4  4  -2.870098e-04  4.486893e-02  0.000000e+00  2.548207e-03  4.501227e-02  -4.303533e-04  4.522898e-02
   Strain 279  4  4  -1.968589e-01  3.787487e-01  0.000000e+00  3.087714e-02  3.791625e-01  -1.972727e-01  
   Stress 280  1  4  1.928129e-04  3.785637e-02  0.000000e+00  9.235161e-05  3.785660e-02  1.925864e-04  3.776067e-02
   Strain 280  1  4  -1.851868e-01  3.670546e-01  0.000000e+00  -4.720566e-02  3.680615e-01  -1.861938e-01  
   Stress 280  2  4  1.329853e-04  4.554142e-02  0.000000e+00  3.544141e-03  4.581638e-02  -1.419709e-04  4.588753e-02
   Strain 280  2  4  -1.946788e-01  3.798788e-01  0.000000e+00  3.429195e-02  3.803900e-01  -1.951900e-01  
   Stress 280  3  4  4.777187e-04  3.927484e-02  0.000000e+00  2.048633e-03  3.938271e-02  3.698432e-04  3.919910e-02
   Strain 280  3  4  -1.844937e-01  3.701811e-01  0.000000e+00  1.182536e-02  3.702441e-01  -1.845567e-01  
   Stress 280  4  4  7.746938e-04  3.930449e-02  0.000000e+00  5.312461e-03  4.002355e-02  5.563472e-05  3.999576e-02
   Strain 280  4  4  -1.831663e-01  3.657300e-01  0.000000e+00  9.395804e-02  3.697218e-01  -1.871581e-01  
   Stress 281  1  4  2.734132e-02  1.169065e-01  0.000000e+00  9.505713e-03  1.179043e-01  2.634357e-02  1.071885e-01
   Strain 281  1  4  -6.558087e-02  4.003322e-01  0.000000e+00  4.115670e-02  4.012393e-01  -6.648801e-02  
   Stress 281  2  4  -3.846589e-03  2.400257e-02  0.000000e+00  8.372794e-04  2.402772e-02  -3.871739e-03  2.617921e-02
   Strain 281  2  4  -2.206056e-01  3.216309e-01  0.000000e+00  -1.956365e-02  3.218073e-01  -2.207820e-01  
   Stress 281  3  4  4.605955e-02  2.119288e-01  0.000000e+00  2.840177e-02  2.166572e-01  4.133111e-02  1.992333e-01
   Strain 281  3  4  -7.864100e-02  4.130457e-01  0.000000e+00  1.017738e-01  4.182570e-01  -8.385228e-02  
   Stress 281  4  4  -5.125185e-03  3.542278e-02  0.000000e+00  3.529496e-03  3.572771e-02  -5.430117e-03  3.872933e-02
   Strain 281  4  4  -2.484889e-01  3.620010e-01  0.000000e+00  3.973522e-02  3.626469e-01  -2.491348e-01  
   Stress 282  1  4  -4.774500e-03  6.172533e-02  0.000000e+00  5.091161e-03  6.211284e-02  -5.162016e-03  6.484812e-02
   Strain 282  1  4  -2.342837e-01  3.866645e-01  0.000000e+00  5.628191e-02  3.879372e-01  -2.355564e-01  
   Stress 282  2  4  6.850695e-04  8.385936e-02  0.000000e+00  1.503254e-02  8.649289e-02  -1.948457e-03  8.748339e-02
   Strain 282  2  4  -1.952801e-01  3.847627e-01  0.000000e+00  1.788284e-01  3.982332e-01  -2.087506e-01  
   Stress 282  3  4  -2.908097e-03  4.556332e-02  0.000000e+00  4.324319e-03  4.594608e-02  -3.290863e-03  4.767677e-02
   Strain 282  3  4  -2.185678e-01  3.713387e-01  0.000000e+00  6.496144e-02  3.731217e-01  -2.203508e-01  
   Stress 282  4  4  2.935861e-03  5.568266e-02  0.000000e+00  1.109774e-02  5.792248e-02  6.960484e-04  5.757761e-02
   Strain 282  4  4  -1.651209e-01  3.649126e-01  0.000000e+00  1.881348e-01  3.811121e-01  -1.813204e-01  
   Stress 283  1  4  1.580692e-02  6.789161e-02  0.000000e+00  1.647005e-02  7.266267e-02  1.103586e-02  6.782153e-02
   Strain 283  1  4  -6.535358e-02  3.466109e-01  0.000000e+00  2.253148e-01  3.754060e-01  -9.414863e-02  
   Stress 283  2  4  4.072815e-02  1.185233e-01  0.000000e+00  3.176748e-02  1.298472e-01  2.940427e-02  1.179273e-01
   Strain 283  2  4  -6.515949e-03  3.456614e-01  0.000000e+00  2.508430e-01  3.857619e-01  -4.661647e-02  
   Stress 283  3  4  4.504321e-03  4.307564e-02  0.000000e+00  8.397437e-03  4.482457e-02  2.755399e-03  4.351234e-02
   Strain 283  3  4  -1.297489e-01  3.455026e-01  0.000000e+00  1.670720e-01  3.597583e-01  -1.440046e-01  
   Stress 283  4  4  1.167867e-02  4.253965e-02  0.000000e+00  1.003841e-02  4.551758e-02  8.700741e-03  4.185112e-02
   Strain 283  4  4  -4.622031e-02  3.235589e-01  0.000000e+00  1.933976e-01  3.473193e-01  -6.998072e-02  
   Stress 284  1  4  3.789988e-02  2.060602e-01  0.000000e+00  7.212485e-03  2.063690e-01  3.759110e-02  1.903775e-01
   Strain 284  1  4  -8.325384e-02  4.112152e-01  0.000000e+00  8.574027e-03  4.112524e-01  -8.329100e-02  
   Stress 284  2  4  -3.371347e-03  3.443292e-02  0.000000e+00  2.310951e-03  3.457366e-02  -3.512091e-03  3.645680e-02
   Strain 284  2  4  -2.138119e-01  3.464004e-01  0.000000e+00  4.889251e-02  3.474652e-01  -2.148767e-01  
   Stress 284  3  4  1.275124e-02  7.477749e-02  0.000000e+00  7.444344e-03  7.565844e-02  1.187029e-02  7.047706e-02
   Strain 284  3  4  -9.415451e-02  3.795295e-01  0.000000e+00  6.785392e-02  3.819471e-01  -9.657214e-02  
   Stress 284  4  4  -3.845934e-03  2.553510e-02  0.000000e+00  3.939594e-03  2.605417e-02  -4.365009e-03  2.848860e-02
   Strain 284  4  4  -2.109810e-01  3.120338e-01  0.000000e+00  1.045059e-01  3.172032e-01  -2.161504e-01  
   Stress 285  1  4  8.845475e-03  4.644676e-02  0.000000e+00  4.099595e-03  4.688854e-02  8.403694e-03  4.330266e-02
   Strain 285  1  4  -7.952735e-02  3.531831e-01  0.000000e+00  9.316650e-02  3.581412e-01  -8.448543e-02  
   Stress 285  2  4  1.031285e-02  4.639696e-02  0.000000e+00  3.892811e-04  4.640116e-02  1.030865e-02  4.220193e-02
   Strain 285  2  4  -6.032797e-02  3.523279e-01  0.000000e+00  1.122731e-02  3.524043e-01  -6.040432e-02  
   Stress 285  3  4  4.222545e-02  3.297893e-01  0.000000e+00  2.020526e-02  3.312021e-01  4.081269e-02  3.127990e-01
   Strain 285  3  4  -1.262793e-01  4.286801e-01  0.000000e+00  6.801086e-02  4.307560e-01  -1.283553e-01  
   Stress 285  4  4  2.312765e-02  9.766576e-02  0.000000e+00  -4.046164e-04  9.766795e-02  2.312545e-02  8.840362e-02
   Strain 285  4  4  -5.070546e-02  3.852970e-01  0.000000e+00  -1.791777e-02  3.854810e-01  -5.088947e-02  
   Stress 286  1  4  3.698479e-03  6.588072e-02  0.000000e+00  -1.311521e-03  6.590836e-02  3.670829e-03  6.415177e-02
   Strain 286  1  4  -1.607434e-01  3.873860e-01  0.000000e+00  -1.820332e-02  3.875371e-01  -1.608945e-01  
   Stress 286  2  4  1.727245e-02  7.073565e-02  0.000000e+00  6.790602e-03  7.158467e-02  1.642343e-02  6.494942e-02
   Strain 286  2  4  -4.720557e-02  3.662543e-01  0.000000e+00  1.173542e-01  3.744203e-01  -5.537158e-02  
   Stress 286  3  4  5.181909e-03  4.514031e-02  0.000000e+00  -3.589588e-03  4.546021e-02  4.862006e-03  4.323473e-02
   Strain 286  3  4  -1.194003e-01  3.576853e-01  0.000000e+00  -9.564731e-02  3.624320e-01  -1.241470e-01  
   Stress 286  4  4  2.324091e-02  8.371953e-02  0.000000e+00  2.874247e-03  8.385582e-02  2.310462e-02  7.502110e-02
   Strain 286  4  4  -2.376496e-02  3.702172e-01  0.000000e+00  3.413410e-02  3.709552e-01  -2.450291e-02  
   Stress 287  1  4  8.801652e-03  5.427857e-02  0.000000e+00  1.057732e-03  5.430316e-02  8.777064e-03  5.049008e-02
   Strain 287  1  4  -9.251069e-02  3.665816e-01  0.000000e+00  2.459352e-02  3.669107e-01  -9.283982e-02  
   Stress 287  2  4  3.965458e-03  6.396249e-02  0.000000e+00  7.641315e-03  6.492040e-02  3.007543e-03  6.347010e-02
   Strain 287  2  4  -1.534260e-01  3.749933e-01  0.000000e+00  1.524312e-01  3.857665e-01  -1.641992e-01  
   Stress 287  3  4  9.319874e-03  6.978310e-02  0.000000e+00  5.180060e-04  6.978754e-02  9.315436e-03  6.562756e-02
   Strain 287  3  4  -1.106920e-01  3.811505e-01  0.000000e+00  -5.834806e-03  3.811678e-01  -1.107094e-01  
   Stress 287  4  4  6.329778e-03  2.471051e-02  0.000000e+00  3.261990e-03  2.527224e-02  5.768046e-03  2.293872e-02
   Strain 287  4  4  -4.204250e-02  2.725930e-01  0.000000e+00  1.108260e-01  2.820669e-01  -5.151647e-02  
   Stress 288  1  4  8.490437e-03  5.698490e-02  0.000000e+00  7.128312e-03  5.801099e-02  7.464341e-03  5.466240e-02
   Strain 288  1  4  -1.109068e-01  3.718002e-01  0.000000e+00  1.593752e-01  3.846152e-01  -1.237218e-01  
   Stress 288  2  4  8.021872e-03  4.985432e-02  0.000000e+00  6.926974e-03  5.097151e-02  6.904681e-03  4.789392e-02
   Strain 288  2  4  -1.036513e-01  3.624446e-01  0.000000e+00  1.834581e-01  3.798474e-01  -1.210541e-01  
   Stress 288  3  4  1.589009e-02  1.346880e-01  0.000000e+00  1.108243e-02  1.357130e-01  1.486507e-02  1.289248e-01
   Strain 288  3  4  -1.307465e-01  4.070892e-01  0.000000e+00  1.168992e-01  4.133679e-01  -1.370253e-01  
   Stress 288  4  4  1.239663e-02  6.289064e-02  0.000000e+00  6.492136e-03  6.371199e-02  1.157528e-02  5.878538e-02
   Strain 288  4  4  -7.810044e-02  3.697687e-01  0.000000e+00  1.374873e-01  3.800827e-01  -8.841442e-02  
   Stress 289  1  4  4.441071e-03  2.614320e-02  0.000000e+00  1.684485e-03  2.627316e-02  4.311102e-03  2.440489e-02
   Strain 289  1  4  -1.054626e-01  3.211411e-01  0.000000e+00  8.136223e-02  3.249858e-01  -1.093073e-01  
   Stress 289  2  4  7.148149e-04  3.103600e-02  0.000000e+00  1.331418e-03  3.109435e-02  6.564640e-04  3.077137e-02
   Strain 289  2  4  -1.797385e-01  3.586997e-01  0.000000e+00  6.924970e-02  3.609171e-01  -1.819559e-01  
   Stress 289  3  4  3.582612e-03  5.701325e-02  0.000000e+00  5.225651e-03  5.751954e-02  3.076327e-03  5.604473e-02
   Strain 289  3  4  -1.717970e-01  3.936502e-01  0.000000e+00  1.439158e-01  4.026638e-01  -1.808106e-01  
   Stress 289  4  4  1.675760e-03  7.774954e-02  0.000000e+00  6.564922e-03  7.831191e-02  1.113386e-03  7.776119e-02
   Strain 289  4  4  -2.000042e-01  4.085360e-01  0.000000e+00  1.349777e-01  4.159309e-01  -2.073990e-01  
   Stress 290  1  4  -2.584800e-03  1.082238e-01  0.000000e+00  1.290714e-03  1.082388e-01  -2.599833e-03  1.095619e-01
   Strain 290  1  4  -2.532970e-01  4.461145e-01  0.000000e+00  4.013189e-02  4.466897e-01  -2.538722e-01  
   Stress 290  2  4  -5.220751e-03  5.800746e-02  0.000000e+00  5.236780e-03  5.843825e-02  -5.651544e-03  6.145922e-02
   Strain 290  2  4  -2.696101e-01  4.152828e-01  0.000000e+00  1.441259e-01  4.227829e-01  -2.771103e-01  
   Stress 290  3  4  -4.210182e-03  3.912634e-02  0.000000e+00  -3.026541e-04  3.912846e-02  -4.212295e-03  4.139566e-02
   Strain 290  3  4  -2.567684e-01  3.906007e-01  0.000000e+00  2.884618e-02  3.909219e-01  -2.570896e-01  
   Stress 290  4  4  -9.951131e-03  5.178750e-02  0.000000e+00  4.212693e-03  5.207362e-02  -1.023726e-02  5.787533e-02
   Strain 290  4  4  -2.999034e-01  3.992119e-01  0.000000e+00  1.378514e-01  4.059425e-01  -3.066340e-01  
   Stress 291  1  4  -2.938400e-03  4.569500e-02  0.000000e+00  4.982860e-03  4.620028e-02  -3.443683e-03  4.801483e-02
   Strain 291  1  4  -2.622890e-01  4.140479e-01  0.000000e+00  1.580767e-01  4.231617e-01  -2.714028e-01  
   Stress 291  2  4  -1.754678e-03  7.473890e-02  0.000000e+00  8.032804e-03  7.557334e-02  -2.589123e-03  7.690060e-02
   Strain 291  2  4  -2.481910e-01  4.296575e-01  0.000000e+00  1.719527e-01  4.403925e-01  -2.589259e-01  
   Stress 291  3  4  -5.874335e-03  3.844528e-02  0.000000e+00  4.862933e-03  3.897259e-02  -6.401642e-03  4.253624e-02
   Strain 291  3  4  -2.851900e-01  3.953896e-01  0.000000e+00  1.829035e-01  4.074640e-01  -2.972644e-01  
   Stress 291  4  4  -9.468736e-03  1.065578e-01  0.000000e+00  1.317498e-02  1.080350e-01  -1.094597e-02  1.139032e-01
   Strain 291  4  4  -2.851585e-01  4.344834e-01  0.000000e+00  1.974179e-01  4.477771e-01  -2.984523e-01  
   Stress 292  1  4  -1.413986e-03  2.544783e-02  0.000000e+00  1.151523e-03  2.549710e-02  -1.463259e-03  2.625933e-02
   Strain 292  1  4  -2.168493e-01  3.544879e-01  0.000000e+00  6.913188e-02  3.565716e-01  -2.189330e-01  
   Stress 292  2  4  -1.140681e-04  2.520696e-02  0.000000e+00  1.816232e-03  2.533657e-02  -2.436797e-04  2.545929e-02
   Strain 292  2  4  -1.952934e-01  3.485462e-01  0.000000e+00  9.757679e-02  3.528884e-01  -1.996356e-01  
   Stress 292  3  4  -1.799705e-03  2.920877e-02  0.000000e+00  2.785784e-04  2.921127e-02  -1.802207e-03  3.015279e-02
   Strain 292  3  4  -2.265009e-01  3.698427e-01  0.000000e+00  5.242373e-02  3.709926e-01  -2.276509e-01  
   Stress 292  4  4  -1.148049e-04  3.025928e-02  0.000000e+00  1.452271e-03  3.032856e-02  -1.840841e-04  3.042102e-02
   Strain 292  4  4  -1.991399e-01  3.654992e-01  0.000000e+00  8.311777e-02  3.685416e-01  -2.021823e-01  
   Stress 293  1  4  3.447080e-03  3.946648e-02  0.000000e+00  3.312820e-04  3.946953e-02  3.444033e-03  3.786516e-02
   Strain 293  1  4  -1.834827e-01  4.053034e-01  0.000000e+00  1.250022e-02  4.053698e-01  -1.835490e-01  
   Stress 293  2  4  -2.818831e-03  3.512590e-02  0.000000e+00  9.522473e-04  3.514978e-02  -2.842714e-03  3.665391e-02
   Strain 293  2  4  -2.509410e-01  3.935867e-01  0.000000e+00  6.029985e-02  3.949940e-01  -2.523483e-01  
   Stress 293  3  4  2.520107e-03  9.242302e-02  0.000000e+00  -2.317765e-04  9.242362e-02  2.519510e-03  9.118997e-02
   Strain 293  3  4  -2.321720e-01  4.519034e-01  0.000000e+00  4.019979e-03  4.519093e-01  -2.321779e-01  
   Stress 293  4  4  -2.930582e-03  2.836013e-02  0.000000e+00  4.865647e-04  2.836769e-02  -2.938146e-03  2.994507e-02
   Strain 293  4  4  -2.445962e-01  3.711237e-01  0.000000e+00  4.828761e-02  3.720690e-01  -2.455415e-01  
   Stress 294  1  4  -4.617839e-03  2.834569e-02  0.000000e+00  -1.920162e-03  2.845717e-02  -4.729314e-03  3.109276e-02
   Strain 294  1  4  -2.660938e-01  3.703613e-01  0.000000e+00  -5.189783e-02  3.714176e-01  -2.671500e-01  
   Stress 294  2  4  -1.234462e-03  2.084114e-02  0.000000e+00  -1.729295e-03  2.097579e-02  -1.369105e-03  2.169277e-02
   Strain 294  2  4  -1.820860e-01  3.047265e-01  0.000000e+00  -5.918093e-02  3.065185e-01  -1.838780e-01  
   Stress 294  3  4  1.318439e-02  4.533858e-01  0.000000e+00  -3.537448e-02  4.562104e-01  1.035983e-02  4.511197e-01
   Strain 294  3  4  -2.493272e-01  4.897010e-01  0.000000e+00  -8.029265e-02  4.918755e-01  -2.515017e-01  
   Stress 294  4  4  6.130719e-03  4.625515e-02  0.000000e+00  -4.451301e-03  4.674304e-02  5.642835e-03  4.419264e-02
   Strain 294  4  4  -1.440138e-01  3.906799e-01  0.000000e+00  -9.342309e-02  3.947300e-01  -1.480639e-01  
   Stress 295  1  4  -2.659894e-03  2.058239e-02  0.000000e+00  3.084821e-03  2.098485e-02  -3.062356e-03  2.267168e-02
   Strain 295  1  4  -2.030036e-01  3.032501e-01  0.000000e+00  1.488706e-01  3.139676e-01  -2.137210e-01  
   Stress 295  2  4  1.450886e-03  6.210237e-02  0.000000e+00  8.399212e-03  6.324403e-02  3.092259e-04  6.308998e-02
   Strain 295  2  4  -1.808687e-01  3.794803e-01  0.000000e+00  1.553233e-01  3.900447e-01  -1.914331e-01  
   Stress 295  3  4  -2.100095e-03  3.611279e-02  0.000000e+00  5.938208e-03  3.701431e-02  -3.001613e-03  3.860274e-02
   Strain 295  3  4  -2.394587e-01  3.833199e-01  0.000000e+00  2.183884e-01  4.019104e-01  -2.580492e-01  
   Stress 295  4  4  6.274115e-03  5.185656e-02  0.000000e+00  9.732722e-03  5.384771e-02  4.282971e-03  5.183909e-02
   Strain 295  4  4  -1.360512e-01  3.686769e-01  0.000000e+00  2.185502e-01  3.913195e-01  -1.586938e-01  
   Stress 296  1  4  -2.432081e-04  2.871671e-02  0.000000e+00  5.601363e-03  2.976236e-02  -1.288856e-03  3.042727e-02
   Strain 296  1  4  -1.738667e-01  3.241226e-01  0.000000e+00  2.058147e-01  3.445500e-01  -1.942942e-01  
   Stress 296  2  4  1.028756e-02  5.324741e-02  0.000000e+00  1.222905e-02  5.648462e-02  7.050345e-03  5.331027e-02
   Strain 296  2  4  -8.768953e-02  3.445745e-01  0.000000e+00  2.586782e-01  3.803187e-01  -1.234338e-01  
   Stress 296  3  4  -4.484512e-03  1.797114e-02  0.000000e+00  4.197991e-03  1.873028e-02  -5.243646e-03  2.182966e-02
   Strain 296  3  4  -2.136807e-01  2.770240e-01  0.000000e+00  2.073315e-01  2.980255e-01  -2.346822e-01  
   Stress 296  4  4  1.978798e-03  2.560295e-02  0.000000e+00  6.438266e-03  2.724362e-02  3.381275e-04  2.707614e-02
   Strain 296  4  4  -1.288671e-01  2.939944e-01  0.000000e+00  2.554775e-01  3.295862e-01  -1.644589e-01  
   Stress 297  1  4  1.040610e-02  3.098481e-02  0.000000e+00  5.475618e-03  3.235106e-02  9.039850e-03  2.891127e-02
   Strain 297  1  4  -1.393094e-02  2.947625e-01  0.000000e+00  1.768157e-01  3.182889e-01  -3.745737e-02  
   Stress 297  2  4  4.451708e-03  2.744783e-02  0.000000e+00  8.862296e-04  2.748193e-02  4.417605e-03  2.556105e-02
   Strain 297  2  4  -8.812195e-02  3.066971e-01  0.000000e+00  3.647272e-02  3.075377e-01  -8.896248e-02  
   Stress 297  3  4  2.616614e-02  1.183394e-01  0.000000e+00  1.969835e-02  1.223726e-01  2.213289e-02  1.129445e-01
   Strain 297  3  4  -7.101040e-02  3.841032e-01  0.000000e+00  2.097803e-01  4.071139e-01  -9.402103e-02  
   Stress 297  4  4  3.526060e-03  3.926069e-02  0.000000e+00  2.029849e-03  3.937563e-02  3.411127e-03  3.778572e-02
   Strain 297  4  4  -1.355887e-01  3.554088e-01  0.000000e+00  6.039519e-02  3.572590e-01  -1.374390e-01  
   Stress 298  1  4  6.754068e-03  8.728880e-02  0.000000e+00  -2.470087e-03  8.736449e-02  6.678379e-03  8.422412e-02
   Strain 298  1  4  -1.526539e-01  3.975934e-01  0.000000e+00  -2.346277e-02  3.978434e-01  -1.529039e-01  
   Stress 298  2  4  7.396233e-03  1.359889e-01  0.000000e+00  1.457702e-02  1.376206e-01  5.764514e-03  1.348308e-01
   Strain 298  2  4  -1.722721e-01  4.065928e-01  0.000000e+00  1.414969e-01  4.151142e-01  -1.807935e-01  
   Stress 298  3  4  3.744800e-03  3.178465e-02  0.000000e+00  5.077218e-04  3.179384e-02  3.735610e-03  3.010039e-02
   Strain 298  3  4  -1.152703e-01  3.329113e-01  0.000000e+00  2.750362e-02  3.333328e-01  -1.156919e-01  
   Stress 298  4  4  2.732610e-03  3.886479e-02  0.000000e+00  6.658786e-03  4.005287e-02  1.544530e-03  3.930337e-02
   Strain 298  4  4  -1.455047e-01  3.442258e-01  0.000000e+00  1.891171e-01  3.618492e-01  -1.631282e-01  
   Stress 299  1  4  1.057022e-02  4.336968e-02  0.000000e+00  1.282405e-03  4.341975e-02  1.052016e-02  3.923220e-02
   Strain 299  1  4  -5.172486e-02  3.464529e-01  0.000000e+00  4.977607e-02  3.480025e-01  -5.327445e-02  
   Stress 299  2  4  1.616895e-02  6.315253e-02  0.000000e+00  -1.096454e-03  6.317810e-02  1.614338e-02  5.685221e-02
   Strain 299  2  4  -4.331379e-02  3.666321e-01  0.000000e+00  -1.194623e-02  3.667191e-01  -4.340080e-02  
   Stress 299  3  4  1.068942e-02  5.294885e-02  0.000000e+00  3.097173e-03  5.317463e-02  1.046363e-02  4.879170e-02
   Strain 299  3  4  -7.416490e-02  3.622949e-01  0.000000e+00  8.189953e-02  3.661037e-01  -7.797368e-02  
   Stress 299  4  4  1.774687e-02  8.334093e-02  0.000000e+00  7.189713e-04  8.334881e-02  1.773899e-02  7.604717e-02
   Strain 299  4  4  -6.736533e-02  3.834153e-01  0.000000e+00  1.709567e-02  3.835773e-01  -6.752735e-02  
   Stress 300  1  4  1.647862e-02  6.882687e-02  0.000000e+00  7.363577e-04  6.883723e-02  1.646827e-02  6.225863e-02
   Strain 300  1  4  -5.114695e-02  3.714185e-01  0.000000e+00  2.821308e-02  3.718889e-01  -5.161735e-02  
   Stress 300  2  4  1.695355e-02  7.251427e-02  0.000000e+00  4.089066e-03  7.281360e-02  1.665422e-02  6.607972e-02
   Strain 300  2  4  -5.425664e-02  3.726494e-01  0.000000e+00  7.289258e-02  3.757386e-01  -5.734582e-02  
   Stress 300  3  4  1.179909e-02  4.998315e-02  0.000000e+00  1.041065e-03  5.001152e-02  1.177073e-02  4.528830e-02
   Strain 300  3  4  -5.494168e-02  3.564591e-01  0.000000e+00  4.198870e-02  3.575277e-01  -5.601027e-02  
   Stress 300  4  4  1.108778e-02  5.392071e-02  0.000000e+00  3.736101e-03  5.424415e-02  1.076434e-02  4.974330e-02
   Strain 300  4  4  -7.198380e-02  3.622080e-01  0.000000e+00  8.569071e-02  3.663956e-01  -7.617132e-02  
   Stress 301  1  4  3.114583e-03  -3.439810e-03  0.000000e+00  1.510105e-03  3.445770e-03  -3.770997e-03  6.252019e-03
   Strain 301  1  4  1.373898e-01  -1.246965e-01  0.000000e+00  9.114504e-02  1.450880e-01  -1.323947e-01  
   Stress 301  2  4  2.226551e-02  2.687005e-02  0.000000e+00  -5.237950e-03  3.028936e-02  1.884619e-02  2.649123e-02
   Strain 301  2  4  1.893896e-01  1.835178e-01  0.000000e+00  -1.217342e-01  2.473915e-01  1.255158e-01  
   Stress 301  3  4  -1.492417e-02  -1.474105e-02  0.000000e+00  3.511406e-03  -1.132001e-02  -1.834521e-02  1.603189e-02
   Strain 301  3  4  -1.083694e-01  -8.401220e-02  0.000000e+00  2.111958e-01  1.010708e-02  -2.024887e-01  
   Stress 301  4  4  8.564775e-03  1.276863e-02  0.000000e+00  3.647006e-04  1.280004e-02  8.533371e-03  1.128857e-02
   Strain 301  4  4  5.784274e-02  1.442263e-01  0.000000e+00  -8.174030e-03  1.444193e-01  5.764980e-02  
   Stress 302  1  4  8.404977e-03  6.562565e-03  0.000000e+00  2.390002e-03  1.004516e-02  4.922379e-03  8.699943e-03
   Strain 302  1  4  1.070955e-01  3.374485e-02  0.000000e+00  1.035677e-01  1.338761e-01  6.964316e-03  
   Stress 302  2  4  9.274026e-03  1.162086e-02  0.000000e+00  2.383363e-04  1.164482e-02  9.250066e-03  1.065130e-02
   Strain 302  2  4  8.543804e-02  1.105056e-01  0.000000e+00  4.931750e-02  1.256332e-01  7.031049e-02  
   Stress 302  3  4  3.430532e-03  1.321441e-04  0.000000e+00  4.659508e-03  6.724096e-03  -3.161420e-03  8.744469e-03
   Strain 302  3  4  5.188190e-02  -1.951821e-02  0.000000e+00  2.096903e-01  1.269383e-01  -9.457465e-02  
   Stress 302  4  4  5.190718e-03  7.087673e-03  0.000000e+00  2.669353e-03  8.972048e-03  3.306342e-03  7.859064e-03
   Strain 302  4  4  3.418804e-02  8.070099e-02  0.000000e+00  1.401002e-01  1.312543e-01  -1.636524e-02  
   Stress 303  1  4  -2.969197e-04  1.688248e-02  0.000000e+00  -7.494739e-04  1.691511e-02  -3.295545e-04  1.708227e-02
   Strain 303  1  4  -1.088916e-01  2.314786e-01  0.000000e+00  -1.832943e-02  2.317252e-01  -1.091382e-01  
   Stress 303  2  4  1.320001e-03  1.180428e-02  0.000000e+00  3.296167e-03  1.275445e-02  3.698273e-04  1.257362e-02
   Strain 303  2  4  -5.659409e-02  1.626079e-01  0.000000e+00  1.436666e-01  1.840504e-01  -7.803662e-02  
   Stress 303  3  4  -2.229179e-03  8.135994e-03  0.000000e+00  1.571690e-04  8.138376e-03  -2.231561e-03  9.453800e-03
   Strain 303  3  4  -8.665870e-02  1.350371e-01  0.000000e+00  2.822748e-02  1.359320e-01  -8.755361e-02  
   Stress 303  4  4  -5.850835e-03  -7.710031e-04  0.000000e+00  3.251411e-03  8.149559e-04  -7.436794e-03  7.875958e-03
   Strain 303  4  4  -8.481475e-02  3.370805e-02  0.000000e+00  1.771053e-01  8.099938e-02  -1.321061e-01  
   Stress 304  1  4  -3.471300e-03  3.553971e-03  0.000000e+00  2.109191e-03  4.138566e-03  -4.055895e-03  7.096731e-03
   Strain 304  1  4  -7.933552e-02  8.127629e-02  0.000000e+00  1.004917e-01  9.569991e-02  -9.375913e-02  
   Stress 304  2  4  -6.099803e-04  3.622005e-03  0.000000e+00  2.002674e-03  4.419452e-03  -1.407427e-03  5.266162e-03
   Strain 304  2  4  -3.336132e-02  6.285485e-02  0.000000e+00  8.467253e-02  7.883067e-02  -4.933714e-02  
   Stress 304  3  4  -1.197806e-02  -7.010936e-03  0.000000e+00  2.497433e-03  -5.972389e-03  -1.301660e-02  1.128544e-02
   Strain 304  3  4  -1.296723e-01  -1.019772e-02  0.000000e+00  1.527873e-01  2.704198e-02  -1.669120e-01  
   Stress 304  4  4  -8.372087e-03  -2.789850e-03  0.000000e+00  2.617002e-03  -1.754868e-03  -9.407069e-03  8.663967e-03
   Strain 304  4  4  -1.116723e-01  2.569946e-02  0.000000e+00  1.387356e-01  5.463346e-02  -1.406063e-01  
   Stress 305  1  4  7.960419e-03  2.042320e-03  0.000000e+00  -9.378192e-04  8.105476e-03  1.897263e-03  7.343033e-03
   Strain 305  1  4  1.091366e-01  -1.985149e-02  0.000000e+00  -7.042308e-02  1.181227e-01  -2.883761e-02  
   Stress 305  2  4  3.679818e-04  -4.178396e-03  0.000000e+00  2.448962e-03  1.436170e-03  -5.246584e-03  6.092965e-03
   Strain 305  2  4  4.272743e-02  -7.134483e-02  0.000000e+00  1.143275e-01  6.644287e-02  -9.506027e-02  
   Stress 305  3  4  -2.622643e-03  -9.376665e-03  0.000000e+00  9.764521e-04  -2.484307e-03  -9.515001e-03  8.548031e-03
   Strain 305  3  4  5.331183e-02  -1.452366e-01  0.000000e+00  6.193831e-02  5.803020e-02  -1.499549e-01  
   Stress 305  4  4  -1.380852e-02  -1.173645e-02  0.000000e+00  3.768270e-03  -8.864383e-03  -1.668058e-02  1.445531e-02
   Strain 305  4  4  -1.070444e-01  -7.652889e-02  0.000000e+00  2.477244e-01  3.301176e-02  -2.165850e-01  
   Stress 306  1  4  1.894474e-04  2.913215e-03  0.000000e+00  -3.824500e-03  5.611076e-03  -2.508413e-03  7.200778e-03
   Strain 306  1  4  -2.439404e-02  5.092488e-02  0.000000e+00  -1.613206e-01  1.022841e-01  -7.575322e-02  
   Stress 306  2  4  -3.955746e-03  3.857864e-03  0.000000e+00  -1.944769e-03  4.315146e-03  -4.413027e-03  7.558978e-03
   Strain 306  2  4  -9.911484e-02  9.757528e-02  0.000000e+00  -6.401435e-02  1.026527e-01  -1.041923e-01  
   Stress 306  3  4  7.157699e-03  1.094153e-02  0.000000e+00  -3.383902e-03  1.292649e-02  5.172742e-03  1.126880e-02
   Strain 306  3  4  4.201188e-02  1.178361e-01  0.000000e+00  -1.249758e-01  1.530134e-01  6.834543e-03  
   Stress 306  4  4  5.066969e-03  1.230802e-02  0.000000e+00  -1.089090e-03  1.246828e-02  4.906711e-03  1.087913e-02
   Strain 306  4  4  4.349195e-03  1.490691e-01  0.000000e+00  -2.686807e-02  1.503056e-01  3.112708e-03  
   Stress 307  1  4  -1.264853e-02  -6.319598e-03  0.000000e+00  1.032706e-03  -6.155351e-03  -1.281277e-02  1.109903e-02
   Strain 307  1  4  -1.552891e-01  1.510809e-02  0.000000e+00  6.704264e-02  2.146538e-02  -1.616464e-01  
   Stress 307  2  4  -2.753024e-03  -7.376699e-03  0.000000e+00  6.649867e-04  -2.659285e-03  -7.470438e-03  6.558447e-03
   Strain 307  2  4  2.326993e-02  -9.865063e-02  0.000000e+00  4.388081e-02  2.709805e-02  -1.024788e-01  
   Stress 307  3  4  -3.508878e-03  4.651960e-03  0.000000e+00  -2.401095e-04  4.659019e-03  -3.515936e-03  7.102751e-03
   Strain 307  3  4  -9.075868e-02  1.006573e-01  0.000000e+00  4.594614e-03  1.006849e-01  -9.078625e-02  
   Stress 307  4  4  1.524858e-03  6.994698e-03  0.000000e+00  -5.951196e-04  7.058699e-03  1.460857e-03  6.453493e-03
   Strain 307  4  4  -2.250945e-02  9.961537e-02  0.000000e+00  -2.387435e-02  1.007712e-01  -2.366532e-02  
   Stress 308  1  4  -3.097791e-03  -4.421065e-03  0.000000e+00  -3.371652e-03  -3.234718e-04  -7.195385e-03  7.039226e-03
   Strain 308  1  4  -3.723702e-03  -5.393483e-02  0.000000e+00  -1.601988e-01  5.511238e-02  -1.127709e-01  
   Stress 308  2  4  -4.863636e-03  -6.310742e-03  0.000000e+00  -3.420064e-03  -2.091425e-03  -9.082953e-03  8.238797e-03
   Strain 308  2  4  -2.102745e-02  -6.481893e-02  0.000000e+00  -1.680658e-01  4.391547e-02  -1.297618e-01  
   Stress 308  3  4  1.043093e-02  6.792800e-03  0.000000e+00  -3.758209e-03  1.278716e-02  4.436564e-03  1.124560e-02
   Strain 308  3  4  1.193523e-01  3.181752e-02  0.000000e+00  -1.438529e-01  1.597811e-01  -8.611314e-03  
   Stress 308  4  4  9.493122e-03  7.322795e-03  0.000000e+00  -3.934560e-03  1.248942e-02  4.326495e-03  1.098493e-02
   Strain 308  4  4  1.005505e-01  4.685620e-02  0.000000e+00  -1.580644e-01  1.571711e-01  -9.764349e-03  
   Stress 309  1  4  -7.947364e-03  -8.864583e-03  0.000000e+00  -5.208912e-03  -3.176912e-03  -1.363504e-02  1.235677e-02
   Strain 309  1  4  -4.861692e-02  -8.192582e-02  0.000000e+00  -2.645591e-01  6.805251e-02  -1.985953e-01  
   Stress 309  2  4  8.016610e-04  5.887850e-04  0.000000e+00  -2.040917e-04  9.254022e-04  4.650438e-04  8.014252e-04
   Strain 309  2  4  1.800541e-02  4.534187e-04  0.000000e+00  2.334206e-02  2.383185e-02  -5.373019e-03  
   Stress 309  3  4  -3.080516e-03  -6.069174e-03  0.000000e+00  -6.259881e-03  1.860925e-03  -1.101062e-02  1.204934e-02
   Strain 309  3  4  4.224905e-03  -8.474088e-02  0.000000e+00  -3.064508e-01  1.192937e-01  -1.998097e-01  
   Stress 309  4  4  5.779692e-03  1.096501e-03  0.000000e+00  -9.034597e-04  5.947939e-03  9.282538e-04  5.542421e-03
   Strain 309  4  4  9.568973e-02  -3.282481e-02  0.000000e+00  -1.628528e-02  9.620359e-02  -3.333867e-02  
   Stress 310  1  4  1.157730e-02  8.801293e-03  0.000000e+00  1.682554e-03  1.237047e-02  8.008117e-03  1.086712e-02
   Strain 310  1  4  1.258509e-01  5.924691e-02  0.000000e+00  9.703833e-02  1.513973e-01  3.370052e-02  
   Stress 310  2  4  1.471502e-02  3.777587e-03  0.000000e+00  4.167810e-03  1.612217e-02  2.370440e-03  1.507736e-02
   Strain 310  2  4  1.911227e-01  -4.203137e-02  0.000000e+00  1.972168e-01  2.272343e-01  -7.814299e-02  
   Stress 310  3  4  -7.224625e-05  -6.205475e-03  0.000000e+00  -7.612005e-04  2.081497e-05  -6.298536e-03  6.308970e-03
   Strain 310  3  4  6.205875e-02  -1.096400e-01  0.000000e+00  -9.532239e-03  6.219095e-02  -1.097722e-01  
   Stress 310  4  4  -6.525549e-04  -7.706867e-03  0.000000e+00  1.237801e-03  -4.416659e-04  -7.917756e-03  7.706421e-03
   Strain 310  4  4  6.581292e-02  -1.308887e-01  0.000000e+00  8.812483e-02  7.523214e-02  -1.403079e-01  
   Stress 311  1  4  -5.553062e-05  1.084041e-03  0.000000e+00  -9.360376e-04  1.610076e-03  -5.815651e-04  1.966450e-03
   Strain 311  1  4  -1.386867e-02  2.929601e-02  0.000000e+00  -1.840698e-02  3.117644e-02  -1.574910e-02  
   Stress 311  2  4  2.242664e-03  1.743105e-04  0.000000e+00  -5.881311e-04  2.398201e-03  1.877312e-05  2.388870e-03
   Strain 311  2  4  3.410785e-02  -7.383805e-03  0.000000e+00  -4.050563e-03  3.420647e-02  -7.482428e-03  
   Stress 311  3  4  -9.776809e-04  7.138005e-03  0.000000e+00  -4.237516e-03  8.947242e-03  -2.786918e-03  1.061863e-02
   Strain 311  3  4  -7.595692e-02  1.213021e-01  0.000000e+00  -1.570733e-01  1.487511e-01  -1.034059e-01  
   Stress 311  4  4  1.311760e-03  7.053745e-03  0.000000e+00  -3.637000e-03  8.816365e-03  -4.508603e-04  9.050222e-03
   Strain 311  4  4  -3.154726e-02  1.011963e-01  0.000000e+00  -1.368561e-01  1.301535e-01  -6.050445e-02  
   Stress 312  1  4  -2.181682e-03  1.187254e-03  0.000000e+00  -4.714431e-03  4.509111e-03  -5.503539e-03  8.685453e-03
   Strain 312  1  4  -5.694062e-02  4.572678e-02  0.000000e+00  -2.176081e-01  1.146988e-01  -1.259127e-01  
   Stress 312  2  4  3.533559e-03  3.904709e-03  0.000000e+00  -3.476812e-03  7.200895e-03  2.373731e-04  7.085192e-03
   Strain 312  2  4  2.071358e-02  4.484733e-02  0.000000e+00  -1.533276e-01  1.103881e-01  -4.482722e-02  
   Stress 312  3  4  -6.986239e-04  7.105586e-03  0.000000e+00  -6.385519e-03  1.068688e-02  -4.279919e-03  1.335163e-02
   Strain 312  3  4  -7.180065e-02  1.103649e-01  0.000000e+00  -2.764777e-01  1.848299e-01  -1.462656e-01  
   Stress 312  4  4  3.322961e-03  9.782065e-03  0.000000e+00  -4.992631e-03  1.249863e-02  6.063906e-04  1.220674e-02
   Strain 312  4  4  -1.545090e-02  1.210595e-01  0.000000e+00  -2.125943e-01  1.791287e-01  -7.352011e-02  
   Stress 313  1  4  1.369926e-03  1.838850e-03  0.000000e+00  -4.026444e-03  5.637653e-03  -2.428877e-03  7.167687e-03
   Strain 313  1  4  -8.509788e-03  3.539691e-02  0.000000e+00  -2.030425e-01  1.173113e-01  -9.042420e-02  
   Stress 313  2  4  3.311428e-03  4.899791e-03  0.000000e+00  -3.669780e-03  7.860342e-03  3.508778e-04  7.690908e-03
   Strain 313  2  4  5.565969e-03  6.573415e-02  0.000000e+00  -1.890873e-01  1.348648e-01  -6.356465e-02  
   Stress 313  3  4  6.020200e-04  3.692021e-03  0.000000e+00  -5.053109e-03  7.431047e-03  -3.137006e-03  9.400665e-03
   Strain 313  3  4  -3.145640e-02  6.312705e-02  0.000000e+00  -2.514771e-01  1.501733e-01  -1.185026e-01  
   Stress 313  4  4  -2.604789e-04  4.763962e-03  0.000000e+00  -4.422680e-03  7.338129e-03  -2.834647e-03  9.093095e-03
   Strain 313  4  4  -4.937936e-02  8.391678e-02  0.000000e+00  -2.355628e-01  1.525995e-01  -1.180621e-01  
   Stress 314  1  4  8.274649e-03  1.593933e-02  0.000000e+00  -7.574316e-03  2.059564e-02  3.618345e-03  1.904601e-02
   Strain 314  1  4  9.853614e-03  1.779286e-01  0.000000e+00  -2.911449e-01  2.619793e-01  -7.419709e-02  
   Stress 314  2  4  9.860761e-03  1.090164e-02  0.000000e+00  -1.148629e-03  1.164224e-02  9.120169e-03  1.060849e-02
   Strain 314  2  4  7.611205e-02  1.130479e-01  0.000000e+00  -5.223475e-02  1.265672e-01  6.259276e-02  
   Stress 314  3  4  5.478435e-03  7.137046e-03  0.000000e+00  -8.308431e-03  1.465746e-02  -2.041977e-03  1.577786e-02
   Strain 314  3  4  1.039101e-02  7.623599e-02  0.000000e+00  -3.832007e-01  2.377218e-01  -1.510948e-01  
   Stress 314  4  4  7.539178e-03  2.367580e-03  0.000000e+00  -2.500156e-03  8.550202e-03  1.356556e-03  7.959106e-03
   Strain 314  4  4  8.992512e-02  -3.589841e-03  0.000000e+00  -1.382462e-01  1.266198e-01  -4.028454e-02  
   Stress 315  1  4  2.169311e-03  2.519091e-03  0.000000e+00  -1.617067e-03  3.970698e-03  7.177044e-04  3.664935e-03
   Strain 315  1  4  9.621892e-03  3.546295e-02  0.000000e+00  -7.974820e-02  6.445763e-02  -1.937278e-02  
   Stress 315  2  4  8.914014e-03  7.128344e-03  0.000000e+00  -3.642519e-04  8.985458e-03  7.056900e-03  8.193218e-03
   Strain 315  2  4  8.501706e-02  6.205410e-02  0.000000e+00  -1.421247e-02  8.703828e-02  6.003287e-02  
   Stress 315  3  4  5.299799e-04  1.761858e-03  0.000000e+00  -2.440585e-03  3.663028e-03  -1.371190e-03  4.507842e-03
   Strain 315  3  4  -1.440262e-02  3.754291e-02  0.000000e+00  -1.284799e-01  8.086195e-02  -5.772165e-02  
   Stress 315  4  4  6.494072e-03  5.991500e-03  0.000000e+00  -1.302224e-03  7.569033e-03  4.916539e-03  6.652005e-03
   Strain 315  4  4  5.586974e-02  5.879833e-02  0.000000e+00  -6.433926e-02  8.953697e-02  2.513110e-02  
   Stress 316  1  4  6.555138e-03  7.765665e-03  0.000000e+00  -2.233391e-03  9.474355e-03  4.846448e-03  8.205759e-03
   Strain 316  1  4  4.562568e-02  8.393965e-02  0.000000e+00  -7.705523e-02  1.078102e-01  2.175515e-02  
   Stress 316  2  4  3.559772e-03  6.632911e-03  0.000000e+00  -6.767379e-04  6.775335e-03  3.417348e-03  5.867688e-03
   Strain 316  2  4  1.046211e-02  8.312130e-02  0.000000e+00  -1.168960e-02  8.358846e-02  9.994949e-03  
   Stress 316  3  4  7.100380e-03  8.787374e-03  0.000000e+00  -2.383529e-03  1.047226e-02  5.415499e-03  9.071013e-03
   Strain 316  3  4  4.987385e-02  9.322000e-02  0.000000e+00  -8.790154e-02  1.205509e-01  2.254292e-02  
   Stress 316  4  4  5.464099e-03  8.234902e-03  0.000000e+00  -8.351920e-04  8.467179e-03  5.231822e-03  7.400426e-03
   Strain 316  4  4  3.390751e-02  9.104252e-02  0.000000e+00  -2.345239e-02  9.335552e-02  3.159450e-02  
   Stress 317  1  4  1.376017e-03  8.812827e-03  0.000000e+00  -1.242152e-03  9.014814e-03  1.174030e-03  8.488908e-03
   Strain 317  1  4  -4.160860e-02  1.296888e-01  0.000000e+00  -3.049957e-02  1.310358e-01  -4.295563e-02  
   Stress 317  2  4  3.463417e-03  1.098103e-02  0.000000e+00  7.021590e-04  1.104605e-02  3.398397e-03  9.799260e-03
   Strain 317  2  4  -1.488217e-02  1.413234e-01  0.000000e+00  5.183756e-02  1.455117e-01  -1.907051e-02  
   Stress 317  3  4  1.786841e-03  9.434824e-03  0.000000e+00  -2.777621e-03  1.033715e-02  8.845135e-04  9.924500e-03
   Strain 317  3  4  -3.706983e-02  1.312684e-01  0.000000e+00  -9.791222e-02  1.444704e-01  -5.027186e-02  
   Stress 317  4  4  4.490119e-03  1.243964e-02  0.000000e+00  -1.050331e-03  1.257608e-02  4.353686e-03  1.106165e-02
   Strain 317  4  4  5.636828e-04  1.473794e-01  0.000000e+00  -2.601842e-02  1.485232e-01  -5.801404e-04  
   Stress 318  1  4  4.191353e-03  1.115096e-02  0.000000e+00  2.447200e-03  1.192531e-02  3.417003e-03  1.063673e-02
   Strain 318  1  4  -5.343331e-03  1.379248e-01  0.000000e+00  1.246305e-01  1.612361e-01  -2.865466e-02  
   Stress 318  2  4  5.759872e-03  1.430765e-02  0.000000e+00  6.356165e-03  1.769320e-02  2.374326e-03  1.663362e-02
   Strain 318  2  4  -1.035396e-02  1.675721e-01  0.000000e+00  2.719482e-01  2.411003e-01  -8.388209e-02  
   Stress 318  3  4  2.855853e-03  4.623198e-03  0.000000e+00  2.455067e-03  6.348785e-03  1.130267e-03  5.865897e-03
   Strain 318  3  4  1.718108e-02  5.009445e-02  0.000000e+00  1.335857e-01  1.024281e-01  -3.515253e-02  
   Stress 318  4  4  3.573789e-03  7.601697e-03  0.000000e+00  5.923791e-03  1.184452e-02  -6.690384e-04  1.219282e-02
   Strain 318  4  4  -1.171779e-03  8.715080e-02  0.000000e+00  2.780687e-01  1.888688e-01  -1.028898e-01  
   Stress 319  1  4  9.889013e-03  8.007023e-03  0.000000e+00  3.179916e-03  1.226424e-02  5.631795e-03  1.063292e-02
   Strain 319  1  4  1.015838e-01  5.669135e-02  0.000000e+00  1.498483e-01  1.573518e-01  9.233503e-04  
   Stress 319  2  4  3.321573e-03  6.111159e-04  0.000000e+00  1.677631e-03  4.122983e-03  -1.902943e-04  4.221348e-03
   Strain 319  2  4  5.209389e-02  -1.519832e-02  0.000000e+00  1.020249e-01  7.955693e-02  -4.266137e-02  
   Stress 319  3  4  1.304672e-02  1.214938e-02  0.000000e+00  3.408032e-03  1.603549e-02  9.160612e-03  1.393409e-02
   Strain 319  3  4  1.258591e-01  9.766194e-02  0.000000e+00  1.489259e-01  1.875464e-01  3.597464e-02  
   Stress 319  4  4  4.225068e-03  7.843078e-03  0.000000e+00  1.687835e-03  8.508196e-03  3.559949e-03  7.400939e-03
   Strain 319  4  4  1.859688e-02  8.921402e-02  0.000000e+00  9.612013e-02  1.135416e-01  -5.730658e-03  
   Stress 320  1  4  2.525386e-03  8.055944e-03  0.000000e+00  -4.369178e-04  8.090248e-03  2.491082e-03  7.176638e-03
   Strain 320  1  4  -9.583985e-03  1.031859e-01  0.000000e+00  -2.617066e-03  1.032011e-01  -9.599166e-03  
   Stress 320  2  4  4.367992e-03  1.215677e-02  0.000000e+00  2.135049e-03  1.270363e-02  3.821132e-03  1.128898e-02
   Strain 320  2  4  -6.242272e-03  1.481566e-01  0.000000e+00  1.154604e-01  1.673549e-01  -2.544059e-02  
   Stress 320  3  4  4.646225e-03  7.727832e-03  0.000000e+00  -1.179787e-03  8.127640e-03  4.246417e-03  7.041111e-03
   Strain 320  3  4  2.736640e-02  8.407031e-02  0.000000e+00  -3.921901e-02  9.019104e-02  2.124567e-02  
   Stress 320  4  4  7.372777e-03  1.174342e-02  0.000000e+00  1.393901e-03  1.215012e-02  6.966074e-03  1.055997e-02
   Strain 320  4  4  4.663784e-02  1.245965e-01  0.000000e+00  7.553697e-02  1.398928e-01  3.134153e-02  
   Stress 321  1  4  1.073750e-02  1.329034e-02  0.000000e+00  4.238271e-03  1.644023e-02  7.587614e-03  1.425170e-02
   Strain 321  1  4  8.592295e-02  1.236251e-01  0.000000e+00  1.932340e-01  2.032129e-01  6.335182e-03  
   Stress 321  2  4  6.436575e-03  1.485714e-02  0.000000e+00  3.476881e-03  1.610719e-02  5.186530e-03  1.424083e-02
   Strain 321  2  4  7.910211e-03  1.725598e-01  0.000000e+00  1.650607e-01  2.068053e-01  -2.633529e-02  
   Stress 321  3  4  8.954160e-03  1.155998e-02  0.000000e+00  5.298298e-03  1.571322e-02  4.800923e-03  1.394690e-02
   Strain 321  3  4  6.849787e-02  1.046859e-01  0.000000e+00  2.408827e-01  2.083848e-01  -3.520101e-02  
   Stress 321  4  4  2.948579e-03  1.315684e-02  0.000000e+00  4.346667e-03  1.475686e-02  1.348557e-03  1.413093e-02
   Strain 321  4  4  -3.964996e-02  1.663501e-01  0.000000e+00  2.073976e-01  2.095091e-01  -8.280888e-02  
   Stress 322  1  4  5.651267e-03  9.983706e-03  0.000000e+00  9.126509e-04  1.016811e-02  5.466861e-03  8.814160e-03
   Strain 322  1  4  2.487276e-02  1.146890e-01  0.000000e+00  5.672308e-02  1.228950e-01  1.666670e-02  
   Stress 322  2  4  8.177524e-03  1.423464e-02  0.000000e+00  1.781162e-03  1.471958e-02  7.692579e-03  1.275187e-02
   Strain 322  2  4  4.072658e-02  1.572429e-01  0.000000e+00  9.199117e-02  1.732115e-01  2.475802e-02  
   Stress 322  3  4  1.977882e-03  1.019555e-02  0.000000e+00  8.575337e-04  1.028408e-02  1.889350e-03  9.481653e-03
   Strain 322  3  4  -3.955245e-02  1.423255e-01  0.000000e+00  4.849130e-02  1.455021e-01  -4.272909e-02  
   Stress 322  4  4  5.111023e-03  1.331226e-02  0.000000e+00  1.558055e-03  1.359829e-02  4.825002e-03  1.194078e-02
   Strain 322  4  4  -5.337694e-03  1.639384e-01  0.000000e+00  7.605544e-02  1.720889e-01  -1.348815e-02  
   Stress 323  1  4  1.218947e-02  1.715180e-02  0.000000e+00  -3.265263e-03  1.877163e-02  1.056965e-02  1.629975e-02
   Strain 323  1  4  8.283932e-02  1.732594e-01  0.000000e+00  -1.016345e-01  1.960666e-01  6.003216e-02  
   Stress 323  2  4  8.912066e-03  1.460375e-02  0.000000e+00  1.775652e-04  1.460928e-02  8.906532e-03  1.275301e-02
   Strain 323  2  4  5.133726e-02  1.586724e-01  0.000000e+00  3.212347e-02  1.610243e-01  4.898530e-02  
   Stress 323  3  4  1.245977e-02  1.540071e-02  0.000000e+00  -2.695421e-03  1.700068e-02  1.085980e-02  1.491088e-02
   Strain 323  3  4  9.853131e-02  1.485936e-01  0.000000e+00  -8.564007e-02  1.731620e-01  7.396293e-02  
   Stress 323  4  4  8.869385e-03  1.285350e-02  0.000000e+00  7.211686e-04  1.298003e-02  8.742864e-03  1.146456e-02
   Strain 323  4  4  6.137582e-02  1.341092e-01  0.000000e+00  4.669085e-02  1.409576e-01  5.452741e-02  
   Stress 324  1  4  6.519586e-03  1.361228e-02  0.000000e+00  -1.291706e-03  1.384020e-02  6.291667e-03  1.200242e-02
   Strain 324  1  4  1.834431e-02  1.584455e-01  0.000000e+00  -2.322395e-02  1.594014e-01  1.738841e-02  
   Stress 324  2  4  5.267831e-03  1.537740e-02  0.000000e+00  1.283267e-03  1.553775e-02  5.107482e-03  1.371675e-02
   Strain 324  2  4  -1.221785e-02  1.878816e-01  0.000000e+00  8.399191e-02  1.963382e-01  -2.067438e-02  
   Stress 324  3  4  7.731492e-03  1.563226e-02  0.000000e+00  -8.756386e-04  1.572814e-02  7.635609e-03  1.362288e-02
   Strain 324  3  4  2.918238e-02  1.758035e-01  0.000000e+00  -1.217138e-02  1.760556e-01  2.893022e-02  
   Stress 324  4  4  6.391902e-03  1.627244e-02  0.000000e+00  1.745951e-03  1.657188e-02  6.092458e-03  1.451833e-02
   Strain 324  4  4  3.179296e-03  1.905347e-01  0.000000e+00  9.213820e-02  2.012499e-01  -7.535883e-03  
   Stress 325  1  4  7.839011e-03  1.796913e-02  0.000000e+00  1.116334e-03  1.809069e-02  7.717450e-03  1.572317e-02
   Strain 325  1  4  1.117522e-02  2.102075e-01  0.000000e+00  5.742732e-02  2.142671e-01  7.115606e-03  
   Stress 325  2  4  9.792076e-03  1.912112e-02  0.000000e+00  3.816303e-03  2.048337e-02  8.429830e-03  1.783141e-02
   Strain 325  2  4  3.481059e-02  2.084683e-01  0.000000e+00  1.547538e-01  2.379426e-01  5.336225e-03  
   Stress 325  3  4  7.751294e-03  1.858958e-02  0.000000e+00  -1.509603e-04  1.859169e-02  7.749192e-03  1.617499e-02
   Strain 325  3  4  6.369260e-03  2.185884e-01  0.000000e+00  -4.141320e-04  2.185886e-01  6.369058e-03  
   Stress 325  4  4  9.665593e-03  1.855197e-02  0.000000e+00  2.382339e-03  1.915035e-02  9.067208e-03  1.659247e-02
   Strain 325  4  4  3.719326e-02  2.055172e-01  0.000000e+00  9.215964e-02  2.173062e-01  2.540427e-02  
   Stress 326  1  4  5.014475e-03  1.750686e-02  0.000000e+00  4.701544e-03  1.907856e-02  3.442775e-03  1.761138e-02
   Strain 326  1  4  -4.050393e-02  2.176429e-01  0.000000e+00  1.818307e-01  2.464477e-01  -6.930878e-02  
   Stress 326  2  4  1.062080e-02  2.231372e-02  0.000000e+00  7.223820e-03  2.576052e-02  7.173997e-03  2.302747e-02
   Strain 326  2  4  2.090419e-02  2.300021e-01  0.000000e+00  2.460830e-01  2.869143e-01  -3.600799e-02  
   Stress 326  3  4  5.926274e-03  1.770705e-02  0.000000e+00  1.462075e-03  1.788579e-02  5.747532e-03  1.581570e-02
   Strain 326  3  4  -2.409393e-02  2.220630e-01  0.000000e+00  4.182051e-02  2.238266e-01  -2.585755e-02  
   Stress 326  4  4  1.110687e-02  1.977903e-02  0.000000e+00  3.142357e-03  2.079795e-02  1.008795e-02  1.801424e-02
   Strain 326  4  4  4.644947e-02  2.165406e-01  0.000000e+00  9.860658e-02  2.297984e-01  3.319161e-02  
   Stress 327  1  4  7.817017e-03  1.871594e-02  0.000000e+00  3.764078e-03  1.988954e-02  6.643420e-03  1.753836e-02
   Strain 327  1  4  -8.223943e-04  2.207875e-01  0.000000e+00  1.276178e-01  2.378470e-01  -1.788188e-02  
   Stress 327  2  4  1.384891e-02  2.182344e-02  0.000000e+00  6.122083e-03  2.514222e-02  1.053014e-02  2.186924e-02
   Strain 327  2  4  6.848750e-02  2.177180e-01  0.000000e+00  1.895116e-01  2.637100e-01  2.249554e-02  
   Stress 327  3  4  5.341963e-03  1.653514e-02  0.000000e+00  1.725151e-03  1.679499e-02  5.082106e-03  1.491797e-02
   Strain 327  3  4  -3.145506e-02  2.150133e-01  0.000000e+00  4.031387e-02  2.166509e-01  -3.309268e-02  
   Stress 327  4  4  1.161828e-02  1.677313e-02  0.000000e+00  3.446863e-03  1.849965e-02  9.891756e-03  1.603402e-02
   Strain 327  4  4  6.366439e-02  1.839241e-01  0.000000e+00  9.839955e-02  2.014874e-01  4.610115e-02  
   Stress 328  1  4  7.213484e-03  1.535076e-02  0.000000e+00  3.613252e-03  1.672357e-02  5.840668e-03  1.470083e-02
   Strain 328  1  4  1.038178e-02  1.813265e-01  0.000000e+00  1.338485e-01  2.044101e-01  -1.270174e-02  
   Stress 328  2  4  1.000677e-02  1.761243e-02  0.000000e+00  5.662926e-03  2.063091e-02  6.988293e-03  1.817405e-02
   Strain 328  2  4  3.749093e-02  1.900554e-01  0.000000e+00  1.986035e-01  2.389922e-01  -1.144590e-02  
   Stress 328  3  4  7.320337e-03  1.235977e-02  0.000000e+00  3.133696e-03  1.386113e-02  5.818981e-03  1.205544e-02
   Strain 328  3  4  2.689041e-02  1.449858e-01  0.000000e+00  1.052150e-01  1.650215e-01  6.854736e-03  
   Stress 328  4  4  7.985818e-03  1.562823e-02  0.000000e+00  4.872993e-03  1.799958e-02  5.614475e-03  1.595145e-02
   Strain 328  4  4  1.560638e-02  1.812419e-01  0.000000e+00  1.644996e-01  2.151452e-01  -1.829693e-02  
   Stress 329  1  4  1.006040e-02  1.758860e-02  0.000000e+00  4.520598e-03  1.970704e-02  7.941958e-03  1.717351e-02
   Strain 329  1  4  4.187892e-02  1.914901e-01  0.000000e+00  1.528797e-01  2.236374e-01  9.731584e-03  
   Stress 329  2  4  6.625343e-03  1.878542e-02  0.000000e+00  4.457655e-03  2.024445e-02  5.166312e-03  1.821920e-02
   Strain 329  2  4  -1.999960e-02  2.236849e-01  0.000000e+00  1.474083e-01  2.442429e-01  -4.055763e-02  
   Stress 329  3  4  8.963548e-03  1.982544e-02  0.000000e+00  4.667585e-03  2.155561e-02  7.233382e-03  1.900121e-02
   Strain 329  3  4  8.923281e-03  2.260571e-01  0.000000e+00  1.445835e-01  2.479236e-01  -1.294321e-02  
   Stress 329  4  4  7.399301e-03  1.812659e-02  0.000000e+00  4.311180e-03  1.964444e-02  5.881451e-03  1.746303e-02
   Strain 329  4  4  -7.051610e-03  2.162014e-01  0.000000e+00  1.350058e-01  2.350246e-01  -2.587478e-02  
   Stress 330  1  4  4.337157e-03  1.825524e-02  0.000000e+00  1.950531e-03  1.852343e-02  4.068970e-03  1.686128e-02
   Strain 330  1  4  -5.064603e-02  2.319639e-01  0.000000e+00  6.779445e-02  2.359728e-01  -5.465491e-02  
   Stress 330  2  4  7.793077e-03  1.963325e-02  0.000000e+00  1.159157e-03  1.974567e-02  7.680662e-03  1.724019e-02
   Strain 330  2  4  -1.118897e-03  2.316051e-01  0.000000e+00  2.933872e-02  2.325261e-01  -2.039911e-03  
   Stress 330  3  4  5.808074e-03  2.368685e-02  0.000000e+00  9.360262e-04  2.373572e-02  5.759203e-03  2.144421e-02
   Strain 330  3  4  -5.448893e-02  2.812676e-01  0.000000e+00  1.254050e-02  2.813846e-01  -5.460598e-02  
   Stress 330  4  4  9.620695e-03  2.679654e-02  0.000000e+00  -9.147319e-05  2.679703e-02  9.620208e-03  2.351247e-02
   Strain 330  4  4  -8.728305e-03  2.895120e-01  0.000000e+00  -2.772869e-02  2.901552e-01  -9.371432e-03  
   Stress 331  1  4  7.069121e-03  2.391958e-02  0.000000e+00  -1.022326e-03  2.398138e-02  7.007322e-03  2.135799e-02
   Strain 331  1  4  -3.411970e-02  2.766936e-01  0.000000e+00  -6.416538e-02  2.799706e-01  -3.739678e-02  
   Stress 331  2  4  7.102069e-03  2.216020e-02  0.000000e+00  -3.292972e-04  2.216740e-02  7.094872e-03  1.960755e-02
   Strain 331  2  4  -2.649864e-02  2.624898e-01  0.000000e+00  -3.822431e-02  2.637483e-01  -2.775714e-02  
   Stress 331  3  4  4.156951e-03  1.845956e-02  0.000000e+00  -1.390785e-03  1.859354e-02  4.022967e-03  1.694411e-02
   Strain 331  3  4  -5.996320e-02  2.411154e-01  0.000000e+00  -9.435550e-02  2.483349e-01  -6.718265e-02  
   Stress 331  4  4  3.398165e-03  1.761194e-02  0.000000e+00  -8.466131e-04  1.766219e-02  3.347916e-03  1.624900e-02
   Strain 331  4  4  -6.924567e-02  2.368059e-01  0.000000e+00  -7.054741e-02  2.408187e-01  -7.325850e-02  
   Stress 332  1  4  5.913309e-03  2.311911e-02  0.000000e+00  -8.624359e-04  2.316223e-02  5.870188e-03  2.085621e-02
   Strain 332  1  4  -4.848578e-02  2.740847e-01  0.000000e+00  -6.860945e-02  2.776926e-01  -5.209367e-02  
   Stress 332  2  4  6.244009e-03  2.378829e-02  0.000000e+00  7.608352e-04  2.382123e-02  6.211076e-03  2.140264e-02
   Strain 332  2  4  -4.767024e-02  2.799650e-01  0.000000e+00  -1.429990e-02  2.801209e-01  -4.782620e-02  
   Stress 332  3  4  2.351863e-03  2.012076e-02  0.000000e+00  -1.606054e-03  2.026476e-02  2.207866e-03  1.925599e-02
   Strain 332  3  4  -9.840450e-02  2.653917e-01  0.000000e+00  -1.008119e-01  2.722465e-01  -1.052594e-01  
   Stress 332  4  4  4.548684e-03  1.722991e-02  0.000000e+00  -3.456710e-04  1.723932e-02  4.539268e-03  1.547725e-02
   Strain 332  4  4  -4.577344e-02  2.249670e-01  0.000000e+00  -5.142602e-02  2.273874e-01  -4.819384e-02  
   Stress 333  1  4  6.190875e-03  2.271506e-02  0.000000e+00  -1.198146e-03  2.280148e-02  6.104451e-03  2.044459e-02
   Strain 333  1  4  -4.228161e-02  2.689329e-01  0.000000e+00  -8.189803e-02  2.742307e-01  -4.757942e-02  
   Stress 333  2  4  1.791849e-03  2.240239e-02  0.000000e+00  5.653440e-04  2.241788e-02  1.776353e-03  2.158460e-02
   Strain 333  2  4  -1.186531e-01  2.891331e-01  0.000000e+00  -1.779158e-02  2.893271e-01  -1.188470e-01  
   Stress 333  3  4  5.448830e-03  1.911659e-02  0.000000e+00  3.973742e-04  1.912813e-02  5.437287e-03  1.707174e-02
   Strain 333  3  4  -3.928187e-02  2.399949e-01  0.000000e+00  -2.477117e-02  2.405432e-01  -3.983008e-02  
   Stress 333  4  4  3.589424e-04  1.829815e-02  0.000000e+00  1.851492e-03  1.848724e-02  1.698447e-04  1.840291e-02
   Strain 333  4  4  -1.255007e-01  2.576610e-01  0.000000e+00  3.818519e-02  2.586101e-01  -1.264497e-01  
   Stress 334  1  4  4.988607e-03  2.095928e-02  0.000000e+00  1.586014e-03  2.111526e-02  4.832626e-03  1.916158e-02
   Strain 334  1  4  -5.928292e-02  2.627387e-01  0.000000e+00  1.492092e-02  2.629114e-01  -5.945567e-02  
   Stress 334  2  4  8.293433e-03  2.364401e-02  0.000000e+00  3.862083e-03  2.456091e-02  7.376531e-03  2.182836e-02
   Strain 334  2  4  -2.360176e-02  2.719842e-01  0.000000e+00  8.316995e-02  2.777232e-01  -2.934078e-02  
   Stress 334  3  4  4.212111e-03  2.170245e-02  0.000000e+00  1.103592e-03  2.177181e-02  4.142753e-03  2.002445e-02
   Strain 334  3  4  -7.553053e-02  2.734303e-01  0.000000e+00  -1.387600e-03  2.734316e-01  -7.553191e-02  
   Stress 334  4  4  9.156072e-03  2.079893e-02  0.000000e+00  3.123258e-03  2.158384e-02  8.371157e-03  1.884826e-02
   Strain 334  4  4  4.533616e-03  2.427892e-01  0.000000e+00  6.469457e-02  2.471028e-01  2.200143e-04  
   Stress 335  1  4  9.295945e-03  2.293204e-02  0.000000e+00  2.983284e-03  2.355615e-02  8.671832e-03  2.063536e-02
   Strain 335  1  4  -2.057336e-04  2.594786e-01  0.000000e+00  6.176032e-02  2.631002e-01  -3.827316e-03  
   Stress 335  2  4  6.679781e-03  3.430937e-02  0.000000e+00  1.303355e-03  3.437072e-02  6.618435e-03  3.158591e-02
   Strain 335  2  4  -8.135197e-02  3.381224e-01  0.000000e+00  -1.121633e-03  3.381231e-01  -8.135272e-02  
   Stress 335  3  4  6.976020e-03  2.798009e-02  0.000000e+00  4.411371e-03  2.886897e-02  6.087141e-03  2.635794e-02
   Strain 335  3  4  -6.464805e-02  3.086396e-01  0.000000e+00  9.085289e-02  3.140881e-01  -7.009660e-02  
   Stress 335  4  4  4.635043e-03  3.910275e-02  0.000000e+00  2.634466e-03  3.930295e-02  4.434846e-03  3.728387e-02
   Strain 335  4  4  -1.269277e-01  3.605773e-01  0.000000e+00  2.379012e-02  3.608674e-01  -1.272178e-01  
   Stress 336  1  4  -2.635347e-04  2.911710e-02  0.000000e+00  2.055361e-03  2.926019e-02  -4.066233e-04  2.946560e-02
   Strain 336  1  4  -1.715011e-01  3.334114e-01  0.000000e+00  3.921972e-02  3.341718e-01  -1.722616e-01  
   Stress 336  2  4  4.982896e-03  4.295624e-02  0.000000e+00  5.142095e-03  4.364023e-02  4.298909e-03  4.165747e-02
   Strain 336  2  4  -1.226769e-01  3.563468e-01  0.000000e+00  1.076931e-01  3.623250e-01  -1.286551e-01  
   Stress 336  3  4  1.948907e-04  2.785924e-02  0.000000e+00  1.656140e-03  2.795804e-02  9.609785e-05  2.791011e-02
   Strain 336  3  4  -1.626437e-01  3.282431e-01  0.000000e+00  2.670888e-02  3.286062e-01  -1.630068e-01  
   Stress 336  4  4  4.530201e-03  3.530046e-02  0.000000e+00  3.683261e-03  3.573521e-02  4.095450e-03  3.387368e-02
   Strain 336  4  4  -1.113603e-01  3.397793e-01  0.000000e+00  8.897802e-02  3.441247e-01  -1.157058e-01  
   Stress 337  1  4  -9.030069e-05  2.817225e-02  0.000000e+00  2.970567e-03  2.848109e-02  -3.991504e-04  2.868275e-02
   Strain 337  1  4  -1.655865e-01  3.259974e-01  0.000000e+00  7.856132e-02  3.291164e-01  -1.687055e-01  
   Stress 337  2  4  3.323148e-03  2.882538e-02  0.000000e+00  3.796154e-03  2.937847e-02  2.770064e-03  2.809604e-02
   Strain 337  2  4  -1.145200e-01  3.183154e-01  0.000000e+00  9.744226e-02  3.237318e-01  -1.199364e-01  
   Stress 337  3  4  1.510495e-03  3.548693e-02  0.000000e+00  3.089420e-03  3.576556e-02  1.231864e-03  3.516582e-02
   Strain 337  3  4  -1.568567e-01  3.502011e-01  0.000000e+00  6.691697e-02  3.523994e-01  -1.590549e-01  
   Stress 337  4  4  5.309953e-03  3.274114e-02  0.000000e+00  3.366311e-03  3.314821e-02  4.902885e-03  3.098904e-02
   Strain 337  4  4  -9.438641e-02  3.301832e-01  0.000000e+00  7.618826e-02  3.335741e-01  -9.777729e-02  
   Stress 338  1  4  4.222530e-04  3.864947e-02  0.000000e+00  4.220171e-03  3.910982e-02  -3.809766e-05  3.912888e-02
   Strain 338  1  4  -1.783511e-01  3.600610e-01  0.000000e+00  8.161154e-02  3.631360e-01  -1.814262e-01  
   Stress 338  2  4  -1.655627e-03  4.221745e-02  0.000000e+00  7.672397e-03  4.352048e-02  -2.958654e-03  4.507269e-02
   Strain 338  2  4  -2.050594e-01  3.590780e-01  0.000000e+00  1.624749e-01  3.705434e-01  -2.165249e-01  
   Stress 338  3  4  5.549387e-04  3.440188e-02  0.000000e+00  4.347243e-03  3.495131e-02  5.505278e-06  3.494857e-02
   Strain 338  3  4  -1.725047e-01  3.499336e-01  0.000000e+00  9.750738e-02  3.544444e-01  -1.770154e-01  
   Stress 338  4  4  -6.419403e-04  3.891571e-02  0.000000e+00  7.564880e-03  4.031304e-02  -2.039265e-03  4.137038e-02
   Strain 338  4  4  -1.924205e-01  3.524458e-01  0.000000e+00  1.743426e-01  3.660522e-01  -2.060269e-01  
   Stress 339  1  4  1.243604e-04  2.863999e-02  0.000000e+00  5.098449e-03  2.952415e-02  -7.598019e-04  2.991129e-02
   Strain 339  1  4  -1.674155e-01  3.247449e-01  0.000000e+00  1.488814e-01  3.357578e-01  -1.784285e-01  
   Stress 339  2  4  2.881795e-03  2.773549e-02  0.000000e+00  5.538462e-03  2.891383e-02  1.703456e-03  2.810085e-02
   Strain 339  2  4  -1.264793e-01  3.146548e-01  0.000000e+00  1.690840e-01  3.303020e-01  -1.421265e-01  
   Stress 339  3  4  -2.316543e-03  3.328430e-02  0.000000e+00  5.017796e-03  3.397802e-02  -3.010263e-03  3.557878e-02
   Strain 339  3  4  -2.105351e-01  3.490244e-01  0.000000e+00  1.291012e-01  3.563744e-01  -2.178851e-01  
   Stress 339  4  4  1.291900e-03  2.701419e-02  0.000000e+00  4.810043e-03  2.788424e-02  4.218554e-04  2.767572e-02
   Strain 339  4  4  -1.511560e-01  3.204205e-01  0.000000e+00  1.465715e-01  3.315471e-01  -1.622825e-01  
   Stress 340  1  4  3.729302e-03  3.674754e-02  0.000000e+00  5.899225e-03  3.776987e-02  2.706967e-03  3.649177e-02
   Strain 340  1  4  -1.372255e-01  3.493938e-01  0.000000e+00  1.417864e-01  3.595115e-01  -1.473432e-01  
   Stress 340  2  4  1.223223e-02  5.864302e-02  0.000000e+00  1.170204e-02  6.142662e-02  9.448620e-03  5.728970e-02
   Strain 340  2  4  -9.089986e-02  3.670949e-01  0.000000e+00  1.860069e-01  3.852603e-01  -1.090653e-01  
   Stress 340  3  4  -8.662604e-05  3.969558e-02  0.000000e+00  5.963649e-03  4.057034e-02  -9.613865e-04  4.105948e-02
   Strain 340  3  4  -1.940683e-01  3.662760e-01  0.000000e+00  1.400928e-01  3.748995e-01  -2.026918e-01  
   Stress 340  4  4  6.019548e-03  4.280973e-02  0.000000e+00  8.306311e-03  4.459815e-02  4.231126e-03  4.264032e-02
   Strain 340  4  4  -1.259359e-01  3.581839e-01  0.000000e+00  1.825687e-01  3.748242e-01  -1.425763e-01  
   Stress 341  1  4  -3.406048e-03  5.008648e-02  0.000000e+00  1.067905e-02  5.213960e-02  -5.459171e-03  5.507249e-02
   Strain 341  1  4  -2.244890e-01  3.643188e-01  0.000000e+00  2.010513e-01  3.810082e-01  -2.411784e-01  
   Stress 341  2  4  9.180921e-05  4.029308e-02  0.000000e+00  7.660731e-03  4.170343e-02  -1.318537e-03  4.237808e-02
   Strain 341  2  4  -1.866914e-01  3.556423e-01  0.000000e+00  1.778828e-01  3.698559e-01  -2.009051e-01  
   Stress 341  3  4  -7.812139e-03  7.744521e-02  0.000000e+00  1.572688e-02  8.025373e-02  -1.062066e-02  8.605700e-02
   Strain 341  3  4  -2.570183e-01  3.882629e-01  0.000000e+00  2.015500e-01  4.036349e-01  -2.723904e-01  
   Stress 341  4  4  -5.614832e-04  3.956181e-02  0.000000e+00  7.494896e-03  4.091612e-02  -1.915792e-03  4.190687e-02
   Strain 341  4  4  -1.961685e-01  3.576542e-01  0.000000e+00  1.723152e-01  3.707480e-01  -2.092624e-01  
   Stress 342  1  4  4.011976e-03  1.227464e-01  0.000000e+00  2.036304e-02  1.261416e-01  6.167848e-04  1.258343e-01
   Strain 342  1  4  -1.881020e-01  3.997976e-01  0.000000e+00  1.762014e-01  4.127162e-01  -2.010206e-01  
   Stress 342  2  4  8.155372e-03  6.459904e-02  0.000000e+00  1.377634e-02  6.778197e-02  4.972439e-03  6.543759e-02
   Strain 342  2  4  -1.283155e-01  3.655982e-01  0.000000e+00  2.009517e-01  3.852555e-01  -1.479727e-01  
   Stress 342  3  4  -5.101769e-03  4.038022e-02  0.000000e+00  6.423836e-03  4.127011e-02  -5.991655e-03  4.456903e-02
   Strain 342  3  4  -2.441986e-01  3.631172e-01  0.000000e+00  1.482650e-01  3.720353e-01  -2.531167e-01  
   Stress 342  4  4  -4.455357e-04  3.173205e-02  0.000000e+00  6.634639e-03  3.304635e-02  -1.759837e-03  3.396048e-02
   Strain 342  4  4  -1.841028e-01  3.356256e-01  0.000000e+00  1.732567e-01  3.496845e-01  -1.981617e-01  
   Stress 343  1  4  1.697090e-03  4.422999e-02  0.000000e+00  7.077183e-03  4.537667e-02  5.504101e-04  4.510399e-02
   Strain 343  1  4  -1.591232e-01  3.514427e-01  0.000000e+00  1.445769e-01  3.614803e-01  -1.691609e-01  
   Stress 343  2  4  1.105522e-02  8.172479e-02  0.000000e+00  2.020358e-02  8.709297e-02  5.687043e-03  8.439329e-02
   Strain 343  2  4  -1.172625e-01  3.568669e-01  0.000000e+00  2.534828e-01  3.886200e-01  -1.490157e-01  
   Stress 343  3  4  7.074515e-04  3.142563e-02  0.000000e+00  5.781280e-03  3.247766e-02  -3.445781e-04  3.265131e-02
   Strain 343  3  4  -1.565282e-01  3.243715e-01  0.000000e+00  1.501745e-01  3.358228e-01  -1.679795e-01  
   Stress 343  4  4  6.422526e-03  4.324736e-02  0.000000e+00  1.198056e-02  4.680198e-02  2.867904e-03  4.543597e-02
   Strain 343  4  4  -1.064195e-01  3.239794e-01  0.000000e+00  2.553828e-01  3.590117e-01  -1.414517e-01  
   Stress 344  1  4  7.984991e-03  5.593702e-02  0.000000e+00  8.703512e-03  5.746788e-02  6.454136e-03  5.452804e-02
   Strain 344  1  4  -1.026294e-01  3.542797e-01  0.000000e+00  1.640515e-01  3.685589e-01  -1.169086e-01  
   Stress 344  2  4  7.501466e-03  3.653657e-02  0.000000e+00  5.170785e-03  3.742994e-02  6.608102e-03  3.460240e-02
   Strain 344  2  4  -6.518023e-02  3.220096e-01  0.000000e+00  1.360381e-01  3.336111e-01  -7.678176e-02  
   Stress 344  3  4  8.949998e-03  7.182128e-02  0.000000e+00  1.321061e-02  7.448431e-02  6.286963e-03  7.154830e-02
   Strain 344  3  4  -1.172162e-01  3.631529e-01  0.000000e+00  1.826990e-01  3.799379e-01  -1.340012e-01  
   Stress 344  4  4  7.815462e-03  5.191917e-02  0.000000e+00  8.230070e-03  5.340490e-02  6.329722e-03  5.053822e-02
   Strain 344  4  4  -9.862810e-02  3.504138e-01  0.000000e+00  1.477544e-01  3.622559e-01  -1.104702e-01  
   Stress 345  1  4  3.383306e-03  3.161268e-02  0.000000e+00  1.937339e-03  3.174501e-02  3.250970e-03  3.025083e-02
   Strain 345  1  4  -1.099126e-01  3.222454e-01  0.000000e+00  5.453851e-02  3.239593e-01  -1.116265e-01  
   Stress 345  2  4  6.192930e-03  4.697182e-02  0.000000e+00  1.980945e-03  4.706782e-02  6.096926e-03  4.433490e-02
   Strain 345  2  4  -1.052821e-01  3.565652e-01  0.000000e+00  4.165192e-02  3.575024e-01  -1.062193e-01  
   Stress 345  3  4  2.121369e-03  3.378512e-02  0.000000e+00  2.476220e-03  3.397759e-02  1.928889e-03  3.305539e-02
   Strain 345  3  4  -1.351712e-01  3.337521e-01  0.000000e+00  6.248555e-02  3.358245e-01  -1.372437e-01  
   Stress 345  4  4  5.479634e-03  4.316836e-02  0.000000e+00  2.363752e-03  4.331603e-02  5.331964e-03  4.091148e-02
   Strain 345  4  4  -1.076508e-01  3.513224e-01  0.000000e+00  4.375277e-02  3.523627e-01  -1.086911e-01  
   Stress 346  1  4  1.964895e-03  3.892985e-02  0.000000e+00  -2.187748e-03  3.905888e-02  1.835865e-03  3.817407e-02
   Strain 346  1  4  -1.476089e-01  3.503464e-01  0.000000e+00  -4.930672e-02  3.515640e-01  -1.488265e-01  
   Stress 346  2  4  6.528527e-03  7.546219e-02  0.000000e+00  -1.015716e-03  7.547715e-02  6.513564e-03  7.244033e-02
   Strain 346  2  4  -1.404970e-01  3.884579e-01  0.000000e+00  4.027823e-04  3.884580e-01  -1.404971e-01  
   Stress 346  3  4  6.136785e-03  7.450705e-02  0.000000e+00  -2.776786e-03  7.461964e-02  6.024194e-03  7.179734e-02
   Strain 346  3  4  -1.429016e-01  3.873403e-01  0.000000e+00  -4.344668e-02  3.882288e-01  -1.437901e-01  
   Stress 346  4  4  2.878296e-02  1.868252e-01  0.000000e+00  -2.880566e-04  1.868257e-01  2.878243e-02  1.742268e-01
   Strain 346  4  4  -1.022296e-01  4.123402e-01  0.000000e+00  1.834985e-03  4.123418e-01  -1.022312e-01  
   Stress 347  1  4  1.121064e-02  8.554342e-02  0.000000e+00  1.001977e-03  8.555692e-02  1.119713e-02  8.054421e-02
   Strain 347  1  4  -1.186318e-01  3.950128e-01  0.000000e+00  3.056502e-02  3.954671e-01  -1.190861e-01  
   Stress 347  2  4  2.734186e-03  6.492250e-02  0.000000e+00  4.746573e-03  6.528270e-02  2.373987e-03  6.412867e-02
   Strain 347  2  4  -1.677396e-01  3.845483e-01  0.000000e+00  1.038273e-01  3.893857e-01  -1.725770e-01  
   Stress 347  3  4  4.735045e-03  6.797417e-02  0.000000e+00  1.474458e-03  6.800853e-02  4.700686e-03  6.578426e-02
   Strain 347  3  4  -1.524054e-01  3.880145e-01  0.000000e+00  3.495748e-02  3.885792e-01  -1.529701e-01  
   Stress 347  4  4  1.369359e-03  5.621303e-02  0.000000e+00  4.524333e-03  5.658376e-02  9.986298e-04  5.609111e-02
   Strain 347  4  4  -1.734012e-01  3.763043e-01  0.000000e+00  1.023486e-01  3.810277e-01  -1.781247e-01  
   Stress 348  1  4  2.001257e-02  1.005635e-01  0.000000e+00  5.174980e-03  1.008946e-01  1.968147e-02  9.263543e-02
   Strain 348  1  4  -8.070417e-02  3.966760e-01  0.000000e+00  7.553657e-02  3.996456e-01  -8.367377e-02  
   Stress 348  2  4  -6.627271e-03  2.124478e-02  0.000000e+00  2.967084e-03  2.155714e-02  -6.939628e-03  2.573844e-02
   Strain 348  2  4  -2.515202e-01  3.065512e-01  0.000000e+00  1.428109e-01  3.155427e-01  -2.605117e-01  
   Stress 348  3  4  6.229696e-02  2.833545e-01  0.000000e+00  3.216741e-02  2.879402e-01  5.771122e-02  2.638613e-01
   Strain 348  3  4  -6.634814e-02  4.134646e-01  0.000000e+00  1.527355e-01  4.253262e-01  -7.820971e-02  
   Stress 348  4  4  -6.285205e-03  3.641928e-02  0.000000e+00  6.843423e-03  3.748914e-02  -7.355065e-03  4.165655e-02
   Strain 348  4  4  -2.502333e-01  3.478963e-01  0.000000e+00  2.147656e-01  3.665906e-01  -2.689275e-01  
   Stress 349  1  4  -1.107889e-03  4.156236e-02  0.000000e+00  5.377276e-03  4.222956e-02  -1.775097e-03  4.314451e-02
   Strain 349  1  4  -2.121263e-01  3.773285e-01  0.000000e+00  1.622231e-01  3.882861e-01  -2.230839e-01  
   Stress 349  2  4  -2.737927e-03  3.126143e-02  0.000000e+00  1.796183e-03  3.135606e-02  -2.832556e-03  3.286401e-02
   Strain 349  2  4  -2.272717e-01  3.625575e-01  0.000000e+00  9.740692e-02  3.665520e-01  -2.312662e-01  
   Stress 349  3  4  -1.048392e-03  2.891990e-01  0.000000e+00  2.862106e-02  2.919944e-01  -3.843769e-03  2.939351e-01
   Strain 349  3  4  -2.316231e-01  4.431855e-01  0.000000e+00  1.599058e-01  4.525292e-01  -2.409667e-01  
   Stress 349  4  4  -1.301225e-03  7.481503e-02  0.000000e+00  3.417033e-03  7.496812e-02  -1.454316e-03  7.570576e-02
   Strain 349  4  4  -2.207365e-01  4.101873e-01  0.000000e+00  9.416535e-02  4.136815e-01  -2.242307e-01  
   Stress 350  1  4  -7.841542e-04  3.860648e-02  0.000000e+00  -4.236275e-03  3.905692e-02  -1.234594e-03  3.968862e-02
   Strain 350  1  4  -2.189041e-01  3.859322e-01  0.000000e+00  -7.738808e-02  3.883976e-01  -2.213695e-01  
   Stress 350  2  4  -1.924247e-02  1.265684e-01  0.000000e+00  -8.574376e-03  1.270709e-01  -1.974495e-02  1.380068e-01
   Strain 350  2  4  -3.122774e-01  4.342864e-01  0.000000e+00  -3.252164e-02  4.346404e-01  -3.126314e-01  
   Stress 350  3  4  -8.561120e-03  1.094583e-01  0.000000e+00  -7.053315e-03  1.098784e-01  -8.981160e-03  1.146331e-01
   Strain 350  3  4  -2.697091e-01  4.301827e-01  0.000000e+00  -3.672824e-02  4.306642e-01  -2.701906e-01  
   Stress 350  4  4  -1.050313e-02  5.725399e-02  0.000000e+00  -2.106725e-03  5.731943e-02  -1.056857e-02  6.326924e-02
   Strain 350  4  4  -2.940312e-01  3.990264e-01  0.000000e+00  4.791735e-03  3.990347e-01  -2.940395e-01  
   Stress 351  1  4  -4.008869e-03  2.806125e-02  0.000000e+00  -6.330169e-04  2.807374e-02  -4.021359e-03  3.028532e-02
   Strain 351  1  4  -2.550565e-01  3.668237e-01  0.000000e+00  2.312041e-02  3.670385e-01  -2.552713e-01  
   Stress 351  2  4  1.217154e-03  2.837379e-02  0.000000e+00  9.303618e-04  2.840563e-02  1.185318e-03  2.783191e-02
   Strain 351  2  4  -1.711823e-01  3.515552e-01  0.000000e+00  7.565662e-02  3.542785e-01  -1.739056e-01  
   Stress 351  3  4  -1.925749e-03  5.318244e-02  0.000000e+00  -3.334706e-03  5.338350e-02  -2.126805e-03  5.447805e-02
   Strain 351  3  4  -2.373372e-01  4.092230e-01  0.000000e+00  -1.516892e-02  4.093120e-01  -2.374261e-01  
   Stress 351  4  4  4.849171e-03  6.152077e-02  0.000000e+00  -4.452554e-04  6.152427e-02  4.845673e-03  5.925023e-02
   Strain 351  4  4  -1.702717e-01  4.077581e-01  0.000000e+00  3.821017e-02  4.083889e-01  -1.709025e-01  
   Stress 352  1  4  1.465879e-02  1.699805e-01  0.000000e+00  -1.049623e-02  1.706866e-01  1.395270e-02  1.641556e-01
   Strain 352  1  4  -1.826230e-01  4.472947e-01  0.000000e+00  -6.184275e-02  4.488089e-01  -1.841372e-01  
   Stress 352  2  4  -2.099013e-03  4.580121e-02  0.000000e+00  2.105474e-03  4.589358e-02  -2.191382e-03  4.702758e-02
   Strain 352  2  4  -2.207890e-01  3.853602e-01  0.000000e+00  7.229637e-02  3.875083e-01  -2.229371e-01  
   Stress 352  3  4  2.496347e-03  2.240838e-01  0.000000e+00  -1.807619e-02  2.255487e-01  1.031451e-03  2.250347e-01
   Strain 352  3  4  -2.368692e-01  4.572028e-01  0.000000e+00  -6.744403e-02  4.588373e-01  -2.385038e-01  
   Stress 352  4  4  -1.969144e-03  1.945097e-02  0.000000e+00  8.458556e-04  1.948432e-02  -2.002494e-03  2.055884e-02
   Strain 352  4  4  -1.796065e-01  2.880703e-01  0.000000e+00  6.917667e-02  2.906145e-01  -1.821507e-01  
   Stress 353  1  4  -1.484550e-02  2.696380e-01  0.000000e+00  3.847177e-02  2.747488e-01  -1.995637e-02  2.852511e-01
   Strain 353  1  4  -2.702758e-01  4.431678e-01  0.000000e+00  1.859470e-01  4.550847e-01  -2.821927e-01  
   Stress 353  2  4  -3.752952e-03  2.950973e-02  0.000000e+00  3.255937e-03  2.982544e-02  -4.068665e-03  3.205403e-02
   Strain 353  2  4  -2.398407e-01  3.557135e-01  0.000000e+00  1.114332e-01  3.608811e-01  -2.450083e-01  
   Stress 353  3  4  -4.577075e-03  1.297221e-01  0.000000e+00  1.789715e-02  1.320662e-01  -6.921191e-03  1.356593e-01
   Strain 353  3  4  -2.411553e-01  4.201567e-01  0.000000e+00  1.726225e-01  4.312361e-01  -2.522346e-01  
   Stress 353  4  4  -9.211676e-03  6.860095e-02  0.000000e+00  4.582388e-03  6.886987e-02  -9.480604e-03  7.406665e-02
   Strain 353  4  4  -2.812451e-01  4.085051e-01  0.000000e+00  8.342677e-02  4.110186e-01  -2.837586e-01  
   Stress 354  1  4  4.024657e-04  2.565761e-02  0.000000e+00  -4.464646e-03  2.642364e-02  -3.635668e-04  2.660729e-02
   Strain 354  1  4  -1.678839e-01  3.224765e-01  0.000000e+00  -1.703176e-01  3.368447e-01  -1.822521e-01  
   Stress 354  2  4  -6.408961e-03  6.581676e-02  0.000000e+00  -9.496200e-03  6.704444e-02  -7.636649e-03  7.117072e-02
   Strain 354  2  4  -2.513637e-01  3.900675e-01  0.000000e+00  -1.711754e-01  4.012913e-01  -2.625875e-01  
   Stress 354  3  4  -2.290615e-03  9.832952e-02  0.000000e+00  -9.813443e-03  9.927769e-02  -3.238782e-03  1.009361e-01
   Strain 354  3  4  -2.425214e-01  4.287303e-01  0.000000e+00  -1.202713e-01  4.340751e-01  -2.478662e-01  
   Stress 354  4  4  1.819645e-04  3.531007e-02  0.000000e+00  -3.949515e-03  3.574865e-02  -2.566107e-04  3.587765e-02
   Strain 354  4  4  -1.871829e-01  3.614001e-01  0.000000e+00  -1.169893e-01  3.675679e-01  -1.933507e-01  
   Stress 355  1  4  -3.282380e-03  6.832565e-02  0.000000e+00  1.151669e-02  7.013229e-02  -5.089023e-03  7.281031e-02
   Strain 355  1  4  -2.325420e-01  3.927054e-01  0.000000e+00  2.150418e-01  4.106787e-01  -2.505152e-01  
   Stress 355  2  4  9.776027e-03  3.148453e-02  0.000000e+00  8.779164e-03  3.459052e-02  6.670031e-03  3.178480e-02
   Strain 355  2  4  -2.914446e-02  2.863002e-01  0.000000e+00  2.542131e-01  3.311424e-01  -7.398670e-02  
   Stress 355  3  4  -2.680765e-03  4.634710e-02  0.000000e+00  2.036733e-03  4.643156e-02  -2.765230e-03  4.787411e-02
   Strain 355  3  4  -2.484349e-01  4.079202e-01  0.000000e+00  7.905309e-02  4.102920e-01  -2.508067e-01  
   Stress 355  4  4  9.101170e-03  3.641179e-02  0.000000e+00  4.609220e-03  3.716871e-02  8.344249e-03  3.377862e-02
   Strain 355  4  4  -6.470265e-02  3.409353e-01  0.000000e+00  1.246894e-01  3.503011e-01  -7.406851e-02  
   Stress 356  1  4  2.806796e-02  1.956181e-01  0.000000e+00  3.069619e-02  2.010648e-01  2.262129e-02  1.907627e-01
   Strain 356  1  4  -1.273875e-01  4.136445e-01  0.000000e+00  1.858436e-01  4.291588e-01  -1.429019e-01  
   Stress 356  2  4  6.388977e-03  5.886189e-02  0.000000e+00  8.874417e-03  6.032213e-02  4.928738e-03  5.801500e-02
   Strain 356  2  4  -1.309835e-01  3.685146e-01  0.000000e+00  1.684615e-01  3.823360e-01  -1.448050e-01  
   Stress 356  3  4  -1.586490e-03  2.913698e-02  0.000000e+00  6.237531e-03  3.035505e-02  -2.804553e-03  3.185007e-02
   Strain 356  3  4  -2.060537e-01  3.387657e-01  0.000000e+00  2.012749e-01  3.567608e-01  -2.240488e-01  
   Stress 356  4  4  -6.748793e-03  3.189472e-02  0.000000e+00  6.099239e-03  3.283453e-02  -7.688601e-03  3.727831e-02
   Strain 356  4  4  -2.597852e-01  3.416112e-01  0.000000e+00  1.847099e-01  3.554744e-01  -2.736483e-01  
   Stress 357  1  4  9.719634e-03  1.069919e-01  0.000000e+00  9.355551e-03  1.078836e-01  8.828000e-03  1.037516e-01
   Strain 357  1  4  -1.533116e-01  4.072022e-01  0.000000e+00  1.194239e-01  4.134927e-01  -1.596022e-01  
   Stress 357  2  4  9.751005e-03  5.912065e-02  0.000000e+00  -8.041896e-05  5.912078e-02  9.750874e-03  5.489871e-02
   Strain 357  2  4  -9.721515e-02  3.759914e-01  0.000000e+00  9.470216e-04  3.759919e-01  -9.721563e-02  
   Stress 357  3  4  -4.427515e-03  6.271198e-02  0.000000e+00  2.586004e-03  6.281144e-02  -4.526972e-03  6.519292e-02
   Strain 357  3  4  -2.372973e-01  3.950478e-01  0.000000e+00  6.396665e-02  3.966613e-01  -2.389109e-01  
   Stress 357  4  4  -9.801056e-04  3.966374e-02  0.000000e+00  -2.329405e-03  3.979681e-02  -1.113174e-03  4.036491e-02
   Strain 357  4  4  -1.924594e-01  3.606179e-01  0.000000e+00  -5.958429e-02  3.622180e-01  -1.940596e-01  
   Stress 358  1  4  9.951863e-03  1.106979e-01  0.000000e+00  -6.725536e-03  1.111449e-01  9.504868e-03  1.067104e-01
   Strain 358  1  4  -1.499219e-01  4.059849e-01  0.000000e+00  -5.382554e-02  4.072848e-01  -1.512218e-01  
   Stress 358  2  4  1.598041e-02  1.246567e-01  0.000000e+00  5.081645e-03  1.248938e-01  1.574331e-02  1.178137e-01
   Strain 358  2  4  -1.255743e-01  4.081332e-01  0.000000e+00  5.692203e-02  4.096467e-01  -1.270878e-01  
   Stress 358  3  4  6.155445e-03  7.273892e-02  0.000000e+00  -8.073285e-03  7.370383e-02  5.190538e-03  7.125051e-02
   Strain 358  3  4  -1.505060e-01  3.874049e-01  0.000000e+00  -1.117923e-01  3.931518e-01  -1.562530e-01  
   Stress 358  4  4  8.109689e-03  4.574485e-02  0.000000e+00  -1.505275e-04  4.574545e-02  8.109087e-03  4.227824e-02
   Strain 358  4  4  -8.961905e-02  3.600675e-01  0.000000e+00  1.117788e-03  3.600682e-01  -8.961974e-02  
   Stress 359  1  4  3.957284e-03  4.852931e-02  0.000000e+00  -2.535159e-03  4.867304e-02  3.813553e-03  4.688274e-02
   Strain 359  1  4  -1.426475e-01  3.692149e-01  0.000000e+00  -4.679245e-02  3.702821e-01  -1.437146e-01  
   Stress 359  2  4  6.584160e-03  5.097824e-02  0.000000e+00  -1.278488e-04  5.097861e-02  6.583792e-03  4.802637e-02
   Strain 359  2  4  -1.153469e-01  3.688788e-01  0.000000e+00  6.327142e-03  3.688995e-01  -1.153675e-01  
   Stress 359  3  4  5.666841e-03  4.982497e-02  0.000000e+00  -2.133758e-03  4.992783e-02  5.563976e-03  4.739145e-02
   Strain 359  3  4  -1.255523e-01  3.696423e-01  0.000000e+00  -3.809825e-02  3.703740e-01  -1.262840e-01  
   Stress 359  4  4  7.613917e-03  4.783702e-02  0.000000e+00  2.839911e-04  4.783902e-02  7.611912e-03  4.452378e-02
   Strain 359  4  4  -9.822495e-02  3.627503e-01  0.000000e+00  1.357833e-02  3.628502e-01  -9.832491e-02  
   Stress 360  1  4  1.333102e-02  5.555582e-02  0.000000e+00  3.404624e-04  5.555857e-02  1.332827e-02  5.023840e-02
   Strain 360  1  4  -5.166492e-02  3.614210e-01  0.000000e+00  2.376692e-02  3.617626e-01  -5.200649e-02  
   Stress 360  2  4  2.794391e-02  8.060417e-02  0.000000e+00  5.054947e-03  8.108501e-02  2.746306e-02  7.142937e-02
   Strain 360  2  4  1.106259e-02  3.582616e-01  0.000000e+00  7.940187e-02  3.627433e-01  6.580785e-03  
   Stress 360  3  4  3.873119e-02  1.503949e-01  0.000000e+00  -9.551968e-03  1.512061e-01  3.791998e-02  1.362625e-01
   Strain 360  3  4  -3.975428e-02  3.943685e-01  0.000000e+00  -5.382593e-02  3.960306e-01  -4.141635e-02  
   Stress 360  4  4  4.089752e-02  9.624558e-02  0.000000e+00  -1.098099e-03  9.626736e-02  4.087574e-02  8.368531e-02
   Strain 360  4  4  5.312991e-02  3.521719e-01  0.000000e+00  1.218677e-03  3.521731e-01  5.312867e-02  
   Stress 361  1  4  -1.520231e-02  -2.320173e-02  0.000000e+00  -6.907426e-03  -1.122015e-02  -2.718389e-02  2.366111e-02
   Strain 361  1  4  4.556870e-02  -2.762856e-01  0.000000e+00  -2.519435e-01  8.900993e-02  -3.197268e-01  
   Stress 361  2  4  8.112173e-04  4.668836e-03  0.000000e+00  -3.773384e-03  6.977801e-03  -1.497748e-03  7.834791e-03
   Strain 361  2  4  1.049886e-02  4.435965e-02  0.000000e+00  -6.711303e-02  6.501486e-02  -1.015635e-02  
   Stress 361  3  4  -2.620488e-03  -1.843276e-02  0.000000e+00  -4.712051e-03  -1.322798e-03  -1.973044e-02  1.910342e-02
   Strain 361  3  4  1.741115e-01  -3.255553e-01  0.000000e+00  -1.344597e-01  1.829992e-01  -3.344430e-01  
   Stress 361  4  4  8.287271e-03  6.212136e-03  0.000000e+00  -1.759039e-03  9.291948e-03  5.207459e-03  8.066628e-03
   Strain 361  4  4  1.393611e-01  1.988246e-03  0.000000e+00  2.323478e-02  1.403366e-01  1.012711e-03  
   Stress 362  1  4  -6.173483e-03  3.758226e-03  0.000000e+00  1.182224e-03  3.897013e-03  -6.312270e-03  8.923590e-03
   Strain 362  1  4  -1.225563e-01  1.046431e-01  0.000000e+00  6.002092e-02  1.085403e-01  -1.264535e-01  
   Stress 362  2  4  -1.082957e-02  -1.064213e-05  0.000000e+00  2.096162e-03  3.812898e-04  -1.122150e-02  1.141692e-02
   Strain 362  2  4  -1.785912e-01  9.237541e-02  0.000000e+00  1.192782e-01  1.049210e-01  -1.911368e-01  
   Stress 362  3  4  2.742347e-03  1.236952e-02  0.000000e+00  2.861890e-03  1.315603e-02  1.955841e-03  1.229534e-02
   Strain 362  3  4  -2.681492e-02  1.570821e-01  0.000000e+00  1.704699e-01  1.905111e-01  -6.024393e-02  
   Stress 362  4  4  -2.669701e-04  8.928941e-03  0.000000e+00  3.881148e-03  1.034800e-02  -1.686032e-03  1.128587e-02
   Strain 362  4  4  -5.397755e-02  1.242726e-01  0.000000e+00  2.093751e-01  1.726348e-01  -1.023398e-01  
   Stress 363  1  4  -8.709528e-03  6.360614e-03  0.000000e+00  -4.534997e-04  6.374249e-03  -8.723163e-03  1.312738e-02
   Strain 363  1  4  -2.020299e-01  1.709228e-01  0.000000e+00  -5.196044e-02  1.727239e-01  -2.038310e-01  
   Stress 363  2  4  -5.750314e-03  4.805489e-03  0.000000e+00  1.263871e-03  4.954705e-03  -5.899531e-03  9.411908e-03
   Strain 363  2  4  -1.325119e-01  1.219582e-01  0.000000e+00  6.830613e-02  1.264623e-01  -1.370159e-01  
   Stress 363  3  4  -4.986505e-03  1.511060e-02  0.000000e+00  -3.353246e-03  1.565533e-02  -5.531237e-03  1.903358e-02
   Strain 363  3  4  -1.830836e-01  2.354285e-01  0.000000e+00  -1.536968e-01  2.490934e-01  -1.967486e-01  
   Stress 363  4  4  -4.067476e-03  1.166529e-02  0.000000e+00  -8.927642e-04  1.171579e-02  -4.117974e-03  1.422894e-02
   Strain 363  4  4  -1.476238e-01  1.960725e-01  0.000000e+00  -3.865111e-02  1.971557e-01  -1.487071e-01  
   Stress 364  1  4  -1.685117e-02  -1.555970e-02  0.000000e+00  6.440378e-04  -1.529343e-02  -1.711744e-02  1.628224e-02
   Strain 364  1  4  -1.328603e-01  -8.619524e-02  0.000000e+00  2.143334e-02  -8.385183e-02  -1.352037e-01  
   Stress 364  2  4  -1.024729e-02  -1.210552e-02  0.000000e+00  -1.829891e-03  -9.124145e-03  -1.322866e-02  1.172805e-02
   Strain 364  2  4  -4.895479e-02  -1.109154e-01  0.000000e+00  -1.112925e-01  -1.624613e-02  -1.436240e-01  
   Stress 364  3  4  -8.895248e-03  -1.412231e-03  0.000000e+00  -2.889460e-03  -4.263868e-04  -9.881092e-03  9.674949e-03
   Strain 364  3  4  -1.303654e-01  4.916484e-02  0.000000e+00  -1.404555e-01  7.337214e-02  -1.545727e-01  
   Stress 364  4  4  -4.930272e-03  1.978071e-03  0.000000e+00  -5.848705e-03  5.316444e-03  -8.268645e-03  1.185727e-02
   Strain 364  4  4  -8.445733e-02  5.104887e-02  0.000000e+00  -2.785255e-01  1.381654e-01  -1.715738e-01  
   Stress 365  1  4  -5.742771e-03  -2.527075e-05  0.000000e+00  -6.597131e-05  -2.450964e-05  -5.743532e-03  5.731317e-03
   Strain 365  1  4  -9.235907e-02  5.001396e-02  0.000000e+00  6.905544e-03  5.009765e-02  -9.244276e-02  
   Stress 365  2  4  -3.214809e-03  3.910793e-03  0.000000e+00  6.072249e-03  7.388288e-03  -6.692303e-03  1.219911e-02
   Strain 365  2  4  -8.456449e-02  7.818218e-02  0.000000e+00  3.103212e-01  1.720128e-01  -1.783951e-01  
   Stress 365  3  4  9.871287e-04  -3.080758e-03  0.000000e+00  2.543641e-04  1.002972e-03  -3.096601e-03  3.701445e-03
   Strain 365  3  4  6.196775e-02  -7.316273e-02  0.000000e+00  4.969047e-02  6.639103e-02  -7.758602e-02  
   Stress 365  4  4  4.284534e-03  -1.484702e-03  0.000000e+00  6.517523e-03  8.527267e-03  -5.727435e-03  1.242406e-02
   Strain 365  4  4  8.841690e-02  -7.778889e-02  0.000000e+00  3.536287e-01  2.006839e-01  -1.900559e-01  
   Stress 366  1  4  -8.450301e-03  -1.434150e-03  0.000000e+00  1.175457e-05  -1.434131e-03  -8.450321e-03  7.832356e-03
   Strain 366  1  4  -1.193646e-01  4.302177e-02  0.000000e+00  1.418156e-02  4.333081e-02  -1.196737e-01  
   Stress 366  2  4  3.320162e-04  1.806337e-03  0.000000e+00  4.751823e-03  5.877838e-03  -3.739485e-03  8.397191e-03
   Strain 366  2  4  1.007322e-03  1.404098e-02  0.000000e+00  2.492042e-01  1.322966e-01  -1.172483e-01  
   Stress 366  3  4  -1.317185e-02  -9.406259e-03  0.000000e+00  -4.008650e-03  -6.860264e-03  -1.571785e-02  1.364864e-02
   Strain 366  3  4  -1.268281e-01  -3.900693e-02  0.000000e+00  -1.813832e-01  1.784512e-02  -1.836801e-01  
   Stress 366  4  4  -2.993515e-03  -2.866263e-03  0.000000e+00  7.511825e-05  -2.831446e-03  -3.028332e-03  2.934846e-03
   Strain 366  4  4  -6.715907e-03  -3.382087e-02  0.000000e+00  5.137590e-02  8.775380e-03  -4.931216e-02  
   Stress 367  1  4  -7.852584e-03  4.407628e-03  0.000000e+00  4.909046e-03  6.130988e-03  -9.575944e-03  1.371123e-02
   Strain 367  1  4  -1.716678e-01  1.281300e-01  0.000000e+00  2.496780e-01  1.733066e-01  -2.168444e-01  
   Stress 367  2  4  6.739650e-03  1.068466e-02  0.000000e+00  5.064635e-03  1.414735e-02  3.276965e-03  1.282675e-02
   Strain 367  2  4  2.854322e-02  1.187518e-01  0.000000e+00  2.095444e-01  1.877159e-01  -4.042092e-02  
   Stress 367  3  4  -1.658737e-02  5.896582e-03  0.000000e+00  -1.026298e-03  5.943331e-03  -1.663411e-02  2.027015e-02
   Strain 367  3  4  -3.141026e-01  2.064888e-01  0.000000e+00  -1.490499e-02  2.065954e-01  -3.142093e-01  
   Stress 367  4  4  -9.037923e-04  1.162843e-02  0.000000e+00  -1.670749e-03  1.184735e-02  -1.122706e-03  1.244674e-02
   Strain 367  4  4  -9.647820e-02  1.786287e-01  0.000000e+00  -5.450822e-02  1.813027e-01  -9.915220e-02  
   Stress 368  1  4  -8.488171e-03  -2.563211e-04  0.000000e+00  2.681240e-03  5.399717e-04  -9.284464e-03  9.565886e-03
   Strain 368  1  4  -1.398710e-01  6.876758e-02  0.000000e+00  1.515390e-01  9.338058e-02  -1.644839e-01  
   Stress 368  2  4  5.752004e-03  7.416584e-03  0.000000e+00  4.736741e-03  1.139360e-02  1.774988e-03  1.061797e-02
   Strain 368  2  4  3.808703e-02  7.440446e-02  0.000000e+00  2.220568e-01  1.687493e-01  -5.625779e-02  
   Stress 368  3  4  -1.670982e-02  -3.699413e-03  0.000000e+00  -4.333476e-03  -2.388180e-03  -1.802105e-02  1.695359e-02
   Strain 368  3  4  -2.430052e-01  8.382761e-02  0.000000e+00  -2.150053e-01  1.160173e-01  -2.751949e-01  
   Stress 368  4  4  -6.382588e-04  3.098256e-03  0.000000e+00  -3.350535e-03  5.066204e-03  -2.606207e-03  6.757390e-03
   Strain 368  4  4  -2.091078e-02  4.342536e-02  0.000000e+00  -1.454284e-01  9.076919e-02  -6.825460e-02  
   Stress 369  1  4  2.196602e-03  3.377800e-03  0.000000e+00  2.239967e-03  5.103720e-03  4.706815e-04  4.885414e-03
   Strain 369  1  4  2.398274e-02  2.842649e-02  0.000000e+00  1.364900e-01  9.448576e-02  -4.207653e-02  
   Stress 369  2  4  5.485098e-03  4.576059e-03  0.000000e+00  3.006966e-03  8.071702e-03  1.989455e-03  7.283681e-03
   Strain 369  2  4  6.224496e-02  2.736689e-02  0.000000e+00  1.669176e-01  1.300673e-01  -4.045540e-02  
   Stress 369  3  4  -3.514633e-03  1.281410e-03  0.000000e+00  -1.589119e-03  1.760158e-03  -3.993381e-03  5.106294e-03
   Strain 369  3  4  -5.486212e-02  4.035557e-02  0.000000e+00  -5.059388e-02  4.665904e-02  -6.116558e-02  
   Stress 369  4  4  2.830930e-03  7.653503e-04  0.000000e+00  -9.685672e-04  3.214042e-03  3.822385e-04  3.040993e-03
   Strain 369  4  4  5.367195e-02  -1.735824e-02  0.000000e+00  -2.557508e-02  5.590395e-02  -1.959024e-02  
   Stress 370  1  4  -4.491188e-03  -6.634444e-03  0.000000e+00  -4.895313e-04  -4.384670e-03  -6.740962e-03  5.925285e-03
   Strain 370  1  4  -1.291507e-02  -6.856931e-02  0.000000e+00  1.301580e-02  -1.216420e-02  -6.932018e-02  
   Stress 370  2  4  9.552063e-03  2.240004e-03  0.000000e+00  1.859619e-03  9.997831e-03  1.794237e-03  9.232411e-03
   Strain 370  2  4  1.295210e-01  -2.785242e-02  0.000000e+00  1.230311e-01  1.507130e-01  -4.904445e-02  
   Stress 370  3  4  -4.904998e-03  -8.259547e-03  0.000000e+00  -4.572555e-03  -1.711799e-03  -1.145275e-02  1.070004e-02
   Strain 370  3  4  -4.016083e-03  -1.002106e-01  0.000000e+00  -2.064855e-01  6.178313e-02  -1.660098e-01  
   Stress 370  4  4  9.926091e-03  5.945744e-04  0.000000e+00  -3.130188e-03  1.087882e-02  -3.581528e-04  1.106224e-02
   Strain 370  4  4  1.516191e-01  -6.775118e-02  0.000000e+00  -9.813425e-02  1.620939e-01  -7.822599e-02  
   Stress 371  1  4  6.449388e-03  5.842903e-04  0.000000e+00  1.355297e-03  6.747423e-03  2.862552e-04  6.608947e-03
   Strain 371  1  4  1.015493e-01  -3.907291e-02  0.000000e+00  8.293864e-02  1.128676e-01  -5.039119e-02  
   Stress 371  2  4  -2.546319e-04  -3.172219e-04  0.000000e+00  6.580558e-03  6.294705e-03  -6.866559e-03  1.140158e-02
   Strain 371  2  4  -9.123676e-03  -5.636221e-03  0.000000e+00  3.357034e-01  1.604808e-01  -1.752407e-01  
   Stress 371  3  4  8.018322e-03  -9.769739e-04  0.000000e+00  3.189325e-04  8.029616e-03  -9.882676e-04  8.566611e-03
   Strain 371  3  4  1.375027e-01  -7.901511e-02  0.000000e+00  4.510092e-02  1.398264e-01  -8.133882e-02  
   Stress 371  4  4  6.329374e-03  -3.660764e-03  0.000000e+00  5.666550e-03  8.888145e-03  -6.219535e-03  1.315150e-02
   Strain 371  4  4  1.289133e-01  -1.219578e-01  0.000000e+00  3.021455e-01  1.998372e-01  -1.928817e-01  
   Stress 372  1  4  2.229671e-03  1.942473e-02  0.000000e+00  5.062420e-03  2.080445e-02  8.499454e-04  2.039277e-02
   Strain 372  1  4  -9.376795e-02  2.475199e-01  0.000000e+00  2.314525e-01  2.830601e-01  -1.293082e-01  
   Stress 372  2  4  6.480452e-04  1.287547e-02  0.000000e+00  3.732339e-03  1.392471e-02  -4.011909e-04  1.412958e-02
   Strain 372  2  4  -8.716481e-02  1.893187e-01  0.000000e+00  1.831135e-01  2.168884e-01  -1.147345e-01  
   Stress 372  3  4  -5.876877e-03  3.998703e-02  0.000000e+00  3.272237e-03  4.021932e-02  -6.109164e-03  4.359612e-02
   Strain 372  3  4  -2.441760e-01  3.622728e-01  0.000000e+00  1.158826e-01  3.677590e-01  -2.496622e-01  
   Stress 372  4  4  -2.830960e-03  1.348443e-02  0.000000e+00  1.395459e-03  1.360293e-02  -2.949453e-03  1.529248e-02
   Strain 372  4  4  -1.534980e-01  2.231949e-01  0.000000e+00  6.531902e-02  2.260055e-01  -1.563087e-01  
   Stress 373  1  4  -7.798488e-03  9.305360e-03  0.000000e+00  2.489413e-03  9.660319e-03  -8.153448e-03  1.544556e-02
   Strain 373  1  4  -1.986649e-01  1.877925e-01  0.000000e+00  1.947360e-01  2.109382e-01  -2.218105e-01  
   Stress 373  2  4  5.108472e-03  1.408424e-02  0.000000e+00  2.840457e-03  1.490760e-02  4.285113e-03  1.329353e-02
   Strain 373  2  4  -1.894575e-03  1.647222e-01  0.000000e+00  1.558294e-01  1.954795e-01  -3.265190e-02  
   Stress 373  3  4  -9.072585e-03  7.029029e-03  0.000000e+00  -3.114154e-04  7.035050e-03  -9.078606e-03  1.399219e-02
   Strain 373  3  4  -2.123656e-01  1.777976e-01  0.000000e+00  2.726569e-02  1.782734e-01  -2.128413e-01  
   Stress 373  4  4  -1.181676e-03  1.912659e-02  0.000000e+00  -5.944956e-04  1.914398e-02  -1.199065e-03  1.977080e-02
   Strain 373  4  4  -1.450563e-01  2.646583e-01  0.000000e+00  -1.027583e-02  2.647227e-01  -1.451207e-01  
   Stress 374  1  4  -5.897273e-04  2.193639e-03  0.000000e+00  -1.979919e-03  3.222051e-03  -1.618139e-03  4.267753e-03
   Strain 374  1  4  -2.018358e-02  3.779199e-02  0.000000e+00  -7.549831e-02  5.639927e-02  -3.879086e-02  
   Stress 374  2  4  -4.792444e-03  -1.379119e-03  0.000000e+00  6.526712e-04  -1.258577e-03  -4.912986e-03  4.420190e-03
   Strain 374  2  4  -6.211655e-02  1.724298e-02  0.000000e+00  3.819777e-02  2.160014e-02  -6.647372e-02  
   Stress 374  3  4  4.249824e-03  5.458972e-03  0.000000e+00  -1.122213e-03  6.129103e-03  3.579693e-03  5.332897e-03
   Strain 374  3  4  3.450300e-02  5.480763e-02  0.000000e+00  -5.658204e-02  7.471278e-02  1.459785e-02  
   Stress 374  4  4  -5.990475e-05  2.791909e-03  0.000000e+00  1.526739e-03  3.455055e-03  -7.230512e-04  3.867608e-03
   Strain 374  4  4  -1.754349e-02  4.499491e-02  0.000000e+00  5.449460e-02  5.520074e-02  -2.774932e-02  
   Stress 375  1  4  -3.646248e-03  4.020000e-03  0.000000e+00  1.716486e-03  4.386777e-03  -4.013025e-03  7.276842e-03
   Strain 375  1  4  -9.758254e-02  9.994598e-02  0.000000e+00  8.441309e-02  1.085864e-01  -1.062230e-01  
   Stress 375  2  4  -5.651888e-03  2.895347e-03  0.000000e+00  1.406471e-03  3.120837e-03  -5.877378e-03  7.913630e-03
   Strain 375  2  4  -1.197715e-01  9.547973e-02  0.000000e+00  7.056300e-02  1.011151e-01  -1.254069e-01  
   Stress 375  3  4  9.300584e-05  1.049739e-02  0.000000e+00  4.896175e-03  1.243910e-02  -1.848703e-03  1.345902e-02
   Strain 375  3  4  -7.934737e-02  1.555138e-01  0.000000e+00  2.128285e-01  1.965570e-01  -1.203906e-01  
   Stress 375  4  4  -3.487705e-03  8.468846e-03  0.000000e+00  4.359071e-03  9.889305e-03  -4.908164e-03  1.305476e-02
   Strain 375  4  4  -1.196734e-01  1.461782e-01  0.000000e+00  1.976198e-01  1.788805e-01  -1.523757e-01  
   Stress 376  1  4  3.834469e-03  1.076737e-02  0.000000e+00  6.733823e-04  1.083217e-02  3.769670e-03  9.524317e-03
   Strain 376  1  4  -1.643167e-02  1.448156e-01  0.000000e+00  3.151751e-02  1.463412e-01  -1.795735e-02  
   Stress 376  2  4  2.612365e-04  5.323308e-03  0.000000e+00  2.014777e-03  6.027310e-03  -4.427657e-04  6.260446e-03
   Strain 376  2  4  -3.741538e-02  8.647633e-02  0.000000e+00  9.511872e-02  1.026277e-01  -5.356678e-02  
   Stress 376  3  4  5.127058e-03  1.091865e-02  0.000000e+00  1.432946e-03  1.125380e-02  4.791915e-03  9.781776e-03
   Strain 376  3  4  8.160381e-03  1.342145e-01  0.000000e+00  5.614064e-02  1.401828e-01  2.192128e-03  
   Stress 376  4  4  2.781527e-03  5.419973e-03  0.000000e+00  2.716810e-03  7.120917e-03  1.080584e-03  6.646832e-03
   Strain 376  4  4  8.616070e-03  6.416582e-02  0.000000e+00  1.142209e-01  9.989724e-02  -2.711534e-02  
   Stress 377  1  4  6.067928e-03  8.144449e-03  0.000000e+00  3.052665e-04  8.188395e-03  6.023981e-03  7.349247e-03
   Strain 377  1  4  3.963915e-02  8.987021e-02  0.000000e+00  1.998261e-02  9.178459e-02  3.772477e-02  
   Stress 377  2  4  7.011943e-03  1.111700e-02  0.000000e+00  1.442275e-03  1.157306e-02  6.555880e-03  1.005205e-02
   Strain 377  2  4  4.108411e-02  1.213441e-01  0.000000e+00  7.151403e-02  1.349634e-01  2.746487e-02  
   Stress 377  3  4  3.290601e-03  6.079228e-03  0.000000e+00  8.433046e-04  6.314415e-03  3.055414e-03  5.469391e-03
   Strain 377  3  4  1.277563e-02  7.245816e-02  0.000000e+00  4.268568e-02  7.930501e-02  5.928777e-03  
   Stress 377  4  4  6.848263e-03  7.654062e-03  0.000000e+00  2.139561e-03  9.428328e-03  5.073998e-03  8.173096e-03
   Strain 377  4  4  6.612057e-02  6.422867e-02  0.000000e+00  8.947047e-02  1.099199e-01  2.042939e-02  
   Stress 378  1  4  1.002066e-02  1.373419e-02  0.000000e+00  3.773815e-03  1.608329e-02  7.671565e-03  1.393345e-02
   Strain 378  1  4  6.552728e-02  1.420745e-01  0.000000e+00  1.659776e-01  1.951902e-01  1.241155e-02  
   Stress 378  2  4  8.418567e-03  6.102338e-03  0.000000e+00  4.313725e-03  1.172693e-02  2.793972e-03  1.060955e-02
   Strain 378  2  4  8.412692e-02  3.909529e-02  0.000000e+00  2.018514e-01  1.650179e-01  -4.179567e-02  
   Stress 378  3  4  8.545526e-03  1.075610e-02  0.000000e+00  2.685295e-03  1.255468e-02  6.746941e-03  1.088281e-02
   Strain 378  3  4  6.552421e-02  1.062940e-01  0.000000e+00  1.219038e-01  1.501794e-01  2.163874e-02  
   Stress 378  4  4  4.369833e-03  5.297868e-03  0.000000e+00  3.333049e-03  8.199044e-03  1.468657e-03  7.572297e-03
   Strain 378  4  4  3.382837e-02  4.999223e-02  0.000000e+00  1.574032e-01  1.210258e-01  -3.720518e-02  
   Stress 379  1  4  1.901999e-03  1.162255e-02  0.000000e+00  2.529843e-03  1.224154e-02  1.283006e-03  1.165313e-02
   Strain 379  1  4  -5.509179e-02  1.654696e-01  0.000000e+00  1.181064e-01  1.802853e-01  -6.990749e-02  
   Stress 379  2  4  4.084247e-03  2.185015e-02  0.000000e+00  2.399837e-03  2.216862e-02  3.765783e-03  2.054620e-02
   Strain 379  2  4  -7.130046e-02  2.670100e-01  0.000000e+00  9.785299e-02  2.739437e-01  -7.823411e-02  
   Stress 379  3  4  1.243487e-03  1.215584e-02  0.000000e+00  1.654687e-03  1.240123e-02  9.980975e-04  1.193352e-02
   Strain 379  3  4  -7.052036e-02  1.785304e-01  0.000000e+00  7.982679e-02  1.847706e-01  -7.676061e-02  
   Stress 379  4  4  5.758718e-03  1.722168e-02  0.000000e+00  1.236296e-03  1.735350e-02  5.626898e-03  1.533491e-02
   Strain 379  4  4  -1.955337e-02  2.127034e-01  0.000000e+00  5.258269e-02  2.156424e-01  -2.249235e-02  
   Stress 380  1  4  -2.549177e-03  6.503403e-03  0.000000e+00  -8.885084e-04  6.589785e-03  -2.635560e-03  8.230384e-03
   Strain 380  1  4  -9.500397e-02  1.244126e-01  0.000000e+00  -3.627531e-02  1.259018e-01  -9.649318e-02  
   Stress 380  2  4  -4.418434e-04  4.245921e-03  0.000000e+00  5.760230e-04  4.315664e-03  -5.115863e-04  4.592875e-03
   Strain 380  2  4  -3.828928e-02  7.288405e-02  0.000000e+00  3.527936e-02  7.561578e-02  -4.102101e-02  
   Stress 380  3  4  5.015017e-03  1.160405e-02  0.000000e+00  -4.101723e-03  1.357052e-02  3.048548e-03  1.233216e-02
   Strain 380  3  4  3.849251e-04  1.382127e-01  0.000000e+00  -1.732028e-01  1.799737e-01  -4.137605e-02  
   Stress 380  4  4  5.955818e-03  1.008829e-02  0.000000e+00  -2.571925e-03  1.132117e-02  4.722944e-03  9.849151e-03
   Strain 380  4  4  3.047688e-02  1.105206e-01  0.000000e+00  -1.067835e-01  1.372253e-01  3.772209e-03  
   Stress 381  1  4  -5.903055e-03  6.254039e-03  0.000000e+00  3.468935e-03  7.174223e-03  -6.823240e-03  1.212343e-02
   Strain 381  1  4  -1.527983e-01  1.413858e-01  0.000000e+00  1.796742e-01  1.666503e-01  -1.780627e-01  
   Stress 381  2  4  4.440252e-03  8.651658e-03  0.000000e+00  2.495147e-03  9.810882e-03  3.281029e-03  8.650362e-03
   Strain 381  2  4  1.094310e-02  1.031551e-01  0.000000e+00  1.210424e-01  1.331318e-01  -1.903364e-02  
   Stress 381  3  4  7.892696e-04  1.458193e-02  0.000000e+00  -5.075323e-04  1.460058e-02  7.706190e-04  1.423092e-02
   Strain 381  3  4  -8.524558e-02  2.037205e-01  0.000000e+00  -1.147585e-02  2.038344e-01  -8.535947e-02  
   Stress 381  4  4  9.664551e-03  1.785593e-02  0.000000e+00  -2.177174e-03  1.839864e-02  9.121841e-03  1.593388e-02
   Strain 381  4  4  4.560455e-02  1.927456e-01  0.000000e+00  -7.225291e-02  2.011369e-01  3.721324e-02  
   Stress 382  1  4  -1.559696e-03  1.070172e-02  0.000000e+00  -1.997564e-03  1.101894e-02  -1.876921e-03  1.206738e-02
   Strain 382  1  4  -1.071079e-01  1.730435e-01  0.000000e+00  -7.331586e-02  1.777608e-01  -1.118252e-01  
   Stress 382  2  4  6.051074e-03  1.458082e-02  0.000000e+00  -1.444367e-03  1.481876e-02  5.813133e-03  1.293232e-02
   Strain 382  2  4  7.142595e-04  1.776244e-01  0.000000e+00  -4.495822e-02  1.804360e-01  -2.097367e-03  
   Stress 382  3  4  1.708116e-03  1.338267e-02  0.000000e+00  -4.112781e-03  1.468603e-02  4.047512e-04  1.448790e-02
   Strain 382  3  4  -6.893031e-02  1.836148e-01  0.000000e+00  -1.682187e-01  2.090629e-01  -9.437834e-02  
   Stress 382  4  4  8.503387e-03  1.805926e-02  0.000000e+00  -4.008977e-03  1.951835e-02  7.044291e-03  1.712002e-02
   Strain 382  4  4  2.011295e-02  2.021443e-01  0.000000e+00  -1.474477e-01  2.282570e-01  -5.999755e-03  
   Stress 383  1  4  -2.705381e-03  8.547968e-03  0.000000e+00  -3.853860e-03  9.741243e-03  -3.898655e-03  1.216836e-02
   Strain 383  1  4  -1.131541e-01  1.487341e-01  0.000000e+00  -1.676776e-01  1.732740e-01  -1.376941e-01  
   Stress 383  2  4  -2.758033e-03  9.199965e-03  0.000000e+00  -2.798336e-03  9.822413e-03  -3.380482e-03  1.187906e-02
   Strain 383  2  4  -1.190839e-01  1.608569e-01  0.000000e+00  -1.132334e-01  1.718738e-01  -1.301008e-01  
   Stress 383  3  4  1.617154e-03  1.563672e-02  0.000000e+00  -5.032589e-03  1.725619e-02  -2.316739e-06  1.725735e-02
   Strain 383  3  4  -8.078567e-02  2.051267e-01  0.000000e+00  -2.140419e-01  2.407481e-01  -1.164071e-01  
   Stress 383  4  4  1.860422e-03  1.677533e-02  0.000000e+00  -3.898677e-03  1.773294e-02  9.028116e-04  1.729921e-02
   Strain 383  4  4  -8.325420e-02  2.213733e-01  0.000000e+00  -1.639484e-01  2.420314e-01  -1.039122e-01  
   Stress 384  1  4  -4.203104e-04  7.593424e-03  0.000000e+00  -4.832060e-03  9.863800e-03  -2.690687e-03  1.144879e-02
   Strain 384  1  4  -7.226744e-02  1.221946e-01  0.000000e+00  -2.064273e-01  1.667624e-01  -1.168353e-01  
   Stress 384  2  4  -4.517817e-04  8.686827e-03  0.000000e+00  -1.198006e-03  8.841267e-03  -6.062217e-04  9.159436e-03
   Strain 384  2  4  -7.578563e-02  1.420696e-01  0.000000e+00  -3.173010e-02  1.432189e-01  -7.693492e-02  
   Stress 384  3  4  6.825270e-03  1.588145e-02  0.000000e+00  -5.567787e-03  1.852997e-02  4.176741e-03  1.683479e-02
   Strain 384  3  4  -1.328281e-03  1.840819e-01  0.000000e+00  -2.096440e-01  2.313121e-01  -4.855847e-02  
   Stress 384  4  4  8.869077e-03  1.443223e-02  0.000000e+00  -1.406517e-03  1.476761e-02  8.533690e-03  1.284072e-02
   Strain 384  4  4  4.705516e-02  1.601973e-01  0.000000e+00  -4.414517e-02  1.643509e-01  4.290156e-02  
   Stress 385  1  4  3.895833e-03  1.209367e-02  0.000000e+00  -1.062972e-03  1.222925e-02  3.760246e-03  1.084938e-02
   Strain 385  1  4  -2.357589e-02  1.611696e-01  0.000000e+00  -2.811296e-02  1.622330e-01  -2.463926e-02  
   Stress 385  2  4  2.381632e-03  1.224684e-02  0.000000e+00  3.630933e-03  1.343912e-02  1.189347e-03  1.288568e-02
   Strain 385  2  4  -5.131743e-02  1.682614e-01  0.000000e+00  1.743486e-01  1.986614e-01  -8.171745e-02  
   Stress 385  3  4  8.421656e-03  1.083099e-02  0.000000e+00  -6.325793e-04  1.098698e-02  8.265669e-03  9.910613e-03
   Strain 385  3  4  6.078365e-02  1.137330e-01  0.000000e+00  -1.827635e-02  1.152658e-01  5.925092e-02  
   Stress 385  4  4  7.391203e-03  1.050612e-02  0.000000e+00  3.988123e-03  1.323011e-02  4.667215e-03  1.162201e-02
   Strain 385  4  4  4.592226e-02  1.090065e-01  0.000000e+00  1.770875e-01  1.714585e-01  -1.652975e-02  
   Stress 386  1  4  4.166096e-03  1.375745e-02  0.000000e+00  3.523262e-03  1.491257e-02  3.010984e-03  1.365830e-02
   Strain 386  1  4  -3.099540e-02  1.782829e-01  0.000000e+00  1.592430e-01  2.051312e-01  -5.784364e-02  
   Stress 386  2  4  5.287992e-03  1.382003e-02  0.000000e+00  3.886220e-03  1.532476e-02  3.783255e-03  1.382693e-02
   Strain 386  2  4  -1.263054e-02  1.714542e-01  0.000000e+00  1.736654e-01  2.059493e-01  -4.712556e-02  
   Stress 386  3  4  4.406964e-03  1.758163e-02  0.000000e+00  2.696811e-03  1.811229e-02  3.876310e-03  1.651884e-02
   Strain 386  3  4  -4.568398e-02  2.226644e-01  0.000000e+00  1.096874e-01  2.334403e-01  -5.645994e-02  
   Stress 386  4  4  6.766865e-03  1.534771e-02  0.000000e+00  2.904654e-03  1.623848e-02  5.876097e-03  1.424071e-02
   Strain 386  4  4  6.035948e-03  1.827947e-01  0.000000e+00  1.191438e-01  2.009974e-01  -1.216668e-02  
   Stress 387  1  4  7.119112e-03  1.591851e-02  0.000000e+00  1.846415e-03  1.629025e-02  6.747375e-03  1.417684e-02
   Strain 387  1  4  5.055920e-03  1.937356e-01  0.000000e+00  7.423601e-02  2.007750e-01  -1.983487e-03  
   Stress 387  2  4  2.584889e-03  1.282187e-02  0.000000e+00  -3.162306e-04  1.283163e-02  2.575130e-03  1.175750e-02
   Strain 387  2  4  -5.257018e-02  1.808323e-01  0.000000e+00  -8.836765e-03  1.809159e-01  -5.265379e-02  
   Stress 387  3  4  6.710988e-03  2.142095e-02  0.000000e+00  2.143787e-03  2.172701e-02  6.404927e-03  1.933717e-02
   Strain 387  3  4  -3.112196e-02  2.570888e-01  0.000000e+00  6.675486e-02  2.609037e-01  -3.493688e-02  
   Stress 387  4  4  3.169697e-03  1.612533e-02  0.000000e+00  -3.121684e-04  1.613285e-02  3.162179e-03  1.480720e-02
   Strain 387  4  4  -6.355380e-02  2.199627e-01  0.000000e+00  -2.254091e-02  2.204100e-01  -6.400113e-02  
   Stress 388  1  4  4.975812e-03  2.235306e-02  0.000000e+00  3.885685e-04  2.236175e-02  4.967128e-03  2.033830e-02
   Strain 388  1  4  -6.091025e-02  2.722121e-01  0.000000e+00  1.223935e-02  2.723244e-01  -6.102264e-02  
   Stress 388  2  4  7.847109e-03  2.256536e-02  0.000000e+00  3.016629e-03  2.315965e-02  7.252822e-03  2.051829e-02
   Strain 388  2  4  -1.687908e-02  2.589302e-01  0.000000e+00  1.031383e-01  2.682569e-01  -2.620578e-02  
   Stress 388  3  4  2.955163e-03  1.349667e-02  0.000000e+00  -8.868056e-04  1.357075e-02  2.881081e-03  1.238416e-02
   Strain 388  3  4  -5.176514e-02  1.884853e-01  0.000000e+00  -5.029051e-02  1.910889e-01  -5.436870e-02  
   Stress 388  4  4  4.298828e-03  1.675135e-02  0.000000e+00  1.279576e-03  1.688148e-02  4.168703e-03  1.523117e-02
   Strain 388  4  4  -4.771473e-02  2.205138e-01  0.000000e+00  3.547391e-02  2.216816e-01  -4.888253e-02  
   Stress 389  1  4  8.739335e-03  2.021217e-02  0.000000e+00  4.448328e-03  2.173483e-02  7.216682e-03  1.917368e-02
   Strain 389  1  4  8.693893e-03  2.264613e-01  0.000000e+00  1.580108e-01  2.521046e-01  -1.694939e-02  
   Stress 389  2  4  7.541265e-03  1.469846e-02  0.000000e+00  5.034507e-03  1.729665e-02  4.943083e-03  1.543079e-02
   Strain 389  2  4  1.143098e-02  1.727496e-01  0.000000e+00  1.849560e-01  2.148018e-01  -3.062118e-02  
   Stress 389  3  4  7.370304e-03  1.575939e-02  0.000000e+00  3.415824e-03  1.697429e-02  6.155407e-03  1.488394e-02
   Strain 389  3  4  6.771740e-03  1.892681e-01  0.000000e+00  1.123714e-01  2.051789e-01  -9.139133e-03  
   Stress 389  4  4  4.115154e-03  1.428961e-02  0.000000e+00  4.077091e-03  1.572178e-02  2.682984e-03  1.456680e-02
   Strain 389  4  4  -4.406932e-02  1.919360e-01  0.000000e+00  1.341918e-01  2.096775e-01  -6.181085e-02  
   Stress 390  1  4  2.926452e-03  1.565081e-02  0.000000e+00  2.161129e-03  1.600785e-02  2.569420e-03  1.489034e-02
   Strain 390  1  4  -6.614279e-02  2.145364e-01  0.000000e+00  5.549614e-02  2.172533e-01  -6.885968e-02  
   Stress 390  2  4  7.027572e-03  1.756271e-02  0.000000e+00  7.558353e-04  1.761666e-02  6.973622e-03  1.536640e-02
   Strain 390  2  4  -7.050517e-03  2.168681e-01  0.000000e+00  4.638259e-03  2.168921e-01  -7.074534e-03  
   Stress 390  3  4  4.068609e-03  1.921059e-02  0.000000e+00  8.058284e-04  1.925336e-02  4.025845e-03  1.758943e-02
   Strain 390  3  4  -6.470347e-02  2.493126e-01  0.000000e+00  -9.955253e-03  2.493915e-01  -6.478236e-02  
   Stress 390  4  4  9.202677e-03  2.135394e-02  0.000000e+00  -7.805375e-04  2.140387e-02  9.152744e-03  1.860092e-02
   Strain 390  4  4  8.369021e-03  2.472755e-01  0.000000e+00  -6.157201e-02  2.511789e-01  4.465645e-03  
   Stress 391  1  4  5.303394e-03  1.888129e-02  0.000000e+00  4.419654e-04  1.889566e-02  5.289023e-03  1.688432e-02
   Strain 391  1  4  -3.893697e-02  2.370298e-01  0.000000e+00  -8.325912e-03  2.370926e-01  -3.899975e-02  
   Stress 391  2  4  5.756342e-03  1.656064e-02  0.000000e+00  8.499013e-04  1.662709e-02  5.689895e-03  1.463655e-02
   Strain 391  2  4  -2.269964e-02  2.116356e-01  0.000000e+00  9.226785e-03  2.117264e-01  -2.279043e-02  
   Stress 391  3  4  2.415870e-03  1.466840e-02  0.000000e+00  1.367222e-04  1.466992e-02  2.414345e-03  1.362415e-02
   Strain 391  3  4  -6.865571e-02  2.073899e-01  0.000000e+00  -3.058878e-02  2.082347e-01  -6.950051e-02  
   Stress 391  4  4  3.292809e-03  1.357552e-02  0.000000e+00  4.428592e-04  1.359456e-02  3.273771e-03  1.228919e-02
   Strain 391  4  4  -4.994635e-02  1.913048e-01  0.000000e+00  -1.482905e-02  1.915324e-01  -5.017401e-02  
   Stress 392  1  4  2.141963e-03  2.078003e-02  0.000000e+00  1.066984e-03  2.084091e-02  2.081079e-03  1.988222e-02
   Strain 392  1  4  -1.059151e-01  2.737445e-01  0.000000e+00  1.274720e-02  2.738515e-01  -1.060220e-01  
   Stress 392  2  4  -1.102954e-03  1.569202e-02  0.000000e+00  1.831849e-03  1.588950e-02  -1.300434e-03  1.657801e-02
   Strain 392  2  4  -1.402613e-01  2.406187e-01  0.000000e+00  5.974651e-02  2.429474e-01  -1.425901e-01  
   Stress 392  3  4  4.603613e-03  2.221667e-02  0.000000e+00  2.982084e-03  2.270787e-02  4.112412e-03  2.095651e-02
   Strain 392  3  4  -7.404532e-02  2.761286e-01  0.000000e+00  7.299020e-02  2.798917e-01  -7.780840e-02  
   Stress 392  4  4  5.418333e-04  1.995999e-02  0.000000e+00  3.633713e-03  2.061769e-02  -1.158657e-04  2.067587e-02
   Strain 392  4  4  -1.352492e-01  2.738050e-01  0.000000e+00  1.157668e-01  2.818381e-01  -1.432823e-01  
   Stress 393  1  4  5.740162e-03  2.582314e-02  0.000000e+00  4.281443e-03  2.669780e-02  4.865504e-03  2.462818e-02
   Strain 393  1  4  -6.954785e-02  2.936915e-01  0.000000e+00  1.344575e-01  3.057350e-01  -8.159130e-02  
   Stress 393  2  4  5.263455e-03  2.750537e-02  0.000000e+00  7.283703e-03  2.967833e-02  3.090503e-03  2.826010e-02
   Strain 393  2  4  -8.977962e-02  2.977225e-01  0.000000e+00  2.252165e-01  3.280698e-01  -1.201269e-01  
   Stress 393  3  4  4.721969e-03  2.359965e-02  0.000000e+00  5.187904e-03  2.493142e-02  3.390199e-03  2.342108e-02
   Strain 393  3  4  -8.232170e-02  2.826116e-01  0.000000e+00  1.573933e-01  2.988589e-01  -9.856901e-02  
   Stress 393  4  4  2.950097e-03  2.096843e-02  0.000000e+00  7.486642e-03  2.367314e-02  2.453874e-04  2.355140e-02
   Strain 393  4  4  -1.062065e-01  2.608769e-01  0.000000e+00  2.491244e-01  2.991534e-01  -1.444829e-01  
   Stress 394  1  4  1.158795e-02  6.312554e-02  0.000000e+00  1.040912e-02  6.514847e-02  9.565007e-03  6.093166e-02
   Strain 394  1  4  -9.885255e-02  3.745607e-01  0.000000e+00  1.661596e-01  3.887171e-01  -1.130090e-01  
   Stress 394  2  4  1.804728e-03  3.210972e-02  0.000000e+00  4.572061e-03  3.278447e-02  1.129973e-03  3.223435e-02
   Strain 394  2  4  -1.544292e-01  3.427517e-01  0.000000e+00  1.279352e-01  3.508499e-01  -1.625274e-01  
   Stress 394  3  4  1.244485e-03  2.631002e-02  0.000000e+00  8.192745e-03  2.875028e-02  -1.195768e-03  2.936643e-02
   Strain 394  3  4  -1.570792e-01  3.077020e-01  0.000000e+00  2.411816e-01  3.371273e-01  -1.865044e-01  
   Stress 394  4  4  -8.748747e-03  2.727436e-02  0.000000e+00  7.205873e-03  2.866230e-02  -1.013670e-02  3.485429e-02
   Strain 394  4  4  -2.874362e-01  3.334723e-01  0.000000e+00  1.958944e-01  3.485568e-01  -3.025207e-01  
   Stress 395  1  4  6.338986e-03  2.973008e-02  0.000000e+00  4.346360e-03  3.051158e-02  5.557487e-03  2.814737e-02
   Strain 395  1  4  -7.565619e-02  3.159588e-01  0.000000e+00  1.248147e-01  3.256635e-01  -8.536086e-02  
   Stress 395  2  4  -9.044140e-04  2.143284e-02  0.000000e+00  1.105623e-03  2.148744e-02  -9.590054e-04  2.198263e-02
   Strain 395  2  4  -1.607993e-01  2.913940e-01  0.000000e+00  3.618566e-02  2.921167e-01  -1.615220e-01  
   Stress 395  3  4  1.183162e-02  4.756787e-02  0.000000e+00  1.304232e-02  5.182150e-02  7.577989e-03  4.847877e-02
   Strain 395  3  4  -7.449333e-02  3.394630e-01  0.000000e+00  2.588696e-01  3.766023e-01  -1.116326e-01  
   Stress 395  4  4  -1.359459e-03  3.429777e-02  0.000000e+00  5.992528e-03  3.527793e-02  -2.339616e-03  3.650402e-02
   Strain 395  4  4  -2.032956e-01  3.522874e-01  0.000000e+00  1.655856e-01  3.643627e-01  -2.153709e-01  
   Stress 396  1  4  4.911624e-03  3.216799e-02  0.000000e+00  -2.617321e-03  3.241705e-02  4.662569e-03  3.035552e-02
   Strain 396  1  4  -1.057991e-01  3.374670e-01  0.000000e+00  -1.065377e-01  3.437786e-01  -1.121108e-01  
   Stress 396  2  4  1.259073e-03  4.726183e-02  0.000000e+00  -5.438319e-03  4.789599e-02  6.249124e-04  4.758661e-02
   Strain 396  2  4  -1.755368e-01  3.712759e-01  0.000000e+00  -1.456625e-01  3.808102e-01  -1.850712e-01  
   Stress 396  3  4  1.133369e-03  2.718072e-02  0.000000e+00  -7.934587e-04  2.720486e-02  1.109221e-03  2.666756e-02
   Strain 396  3  4  -1.534159e-01  3.302585e-01  0.000000e+00  -6.210728e-02  3.322441e-01  -1.554015e-01  
   Stress 396  4  4  -1.441822e-03  2.384102e-02  0.000000e+00  -2.209967e-03  2.403274e-02  -1.633541e-03  2.488974e-02
   Strain 396  4  4  -1.781389e-01  3.094666e-01  0.000000e+00  -1.036309e-01  3.149120e-01  -1.835842e-01  
   Stress 397  1  4  7.186139e-03  4.681606e-02  0.000000e+00  -4.184352e-03  4.725305e-02  6.749150e-03  4.426606e-02
   Strain 397  1  4  -1.025560e-01  3.612957e-01  0.000000e+00  -1.312763e-01  3.704050e-01  -1.116654e-01  
   Stress 397  2  4  -8.602218e-04  3.251942e-02  0.000000e+00  3.074212e-04  3.252225e-02  -8.630528e-04  3.296225e-02
   Strain 397  2  4  -1.841238e-01  3.467201e-01  0.000000e+00  -1.545373e-02  3.468326e-01  -1.842362e-01  
   Stress 397  3  4  6.328571e-03  3.177292e-02  0.000000e+00  -1.030097e-03  3.181455e-02  6.286936e-03  2.918347e-02
   Strain 397  3  4  -8.040000e-02  3.316131e-01  0.000000e+00  -5.968004e-02  3.337631e-01  -8.254994e-02  
   Stress 397  4  4  1.125100e-03  2.244623e-02  0.000000e+00  1.964218e-03  2.262567e-02  9.456556e-04  2.216798e-02
   Strain 397  4  4  -1.316031e-01  2.921118e-01  0.000000e+00  5.842751e-02  2.941166e-01  -1.336078e-01  
   Stress 398  1  4  -4.778836e-03  3.628931e-02  0.000000e+00  2.442588e-03  3.643407e-02  -4.923602e-03  3.912890e-02
   Strain 398  1  4  -2.327406e-01  3.539293e-01  0.000000e+00  4.327706e-02  3.547263e-01  -2.335376e-01  
   Stress 398  2  4  -4.350129e-03  3.720485e-02  0.000000e+00  1.590199e-03  3.726562e-02  -4.410892e-03  3.965548e-02
   Strain 398  2  4  -2.224951e-01  3.509550e-01  0.000000e+00  3.088894e-02  3.513707e-01  -2.229107e-01  
   Stress 398  3  4  -5.037301e-03  3.654321e-02  0.000000e+00  3.406889e-03  3.682050e-02  -5.314595e-03  3.974520e-02
   Strain 398  3  4  -2.462360e-01  3.642516e-01  0.000000e+00  6.393522e-02  3.659209e-01  -2.479054e-01  
   Stress 398  4  4  -3.688147e-03  3.336048e-02  0.000000e+00  2.231910e-03  3.349445e-02  -3.822119e-03  3.555990e-02
   Strain 398  4  4  -2.213006e-01  3.491949e-01  0.000000e+00  5.275916e-02  3.504120e-01  -2.225177e-01  
   Stress 399  1  4  4.439659e-03  6.672771e-02  0.000000e+00  2.956868e-03  6.686776e-02  4.299609e-03  6.482499e-02
   Strain 399  1  4  -1.549342e-01  3.876913e-01  0.000000e+00  3.088242e-02  3.881303e-01  -1.553733e-01  
   Stress 399  2  4  -6.609061e-03  3.778172e-02  0.000000e+00  4.306710e-03  3.819568e-02  -7.023029e-03  4.214834e-02
   Strain 399  2  4  -2.467124e-01  3.492746e-01  0.000000e+00  1.022175e-01  3.536256e-01  -2.510635e-01  
   Stress 399  3  4  1.220204e-03  3.669913e-02  0.000000e+00  3.978506e-03  3.713980e-02  7.795392e-04  3.675623e-02
   Strain 399  3  4  -1.630944e-01  3.523394e-01  0.000000e+00  9.989887e-02  3.571352e-01  -1.678903e-01  
   Stress 399  4  4  -8.909134e-03  3.221224e-02  0.000000e+00  5.978101e-03  3.306368e-02  -9.760583e-03  3.887412e-02
   Strain 399  4  4  -2.716074e-01  3.341593e-01  0.000000e+00  1.665131e-01  3.453937e-01  -2.828418e-01  
   Stress 400  1  4  -3.981020e-03  2.534430e-02  0.000000e+00  2.315547e-03  2.552601e-02  -4.162732e-03  2.784176e-02
   Strain 400  1  4  -2.121795e-01  3.150564e-01  0.000000e+00  6.045821e-02  3.167839e-01  -2.139070e-01  
   Stress 400  2  4  2.870066e-04  2.541436e-02  0.000000e+00  1.911726e-03  2.555897e-02  1.423920e-04  2.548808e-02
   Strain 400  2  4  -1.447434e-01  3.043170e-01  0.000000e+00  4.505168e-02  3.054441e-01  -1.458705e-01  
   Stress 400  3  4  -3.375549e-03  4.629477e-02  0.000000e+00  3.867558e-03  4.659411e-02  -3.674891e-03  4.853601e-02
   Strain 400  3  4  -2.219790e-01  3.726198e-01  0.000000e+00  7.424748e-02  3.749286e-01  -2.242878e-01  
   Stress 400  4  4  7.454031e-04  6.488752e-02  0.000000e+00  4.214936e-03  6.516331e-02  4.696151e-04  6.492977e-02
   Strain 400  4  4  -1.885058e-01  3.898934e-01  0.000000e+00  5.158627e-02  3.910413e-01  -1.896537e-01  
   Stress 401  1  4  -2.326914e-03  2.257725e-02  0.000000e+00  7.133881e-04  2.259767e-02  -2.347332e-03  2.385810e-02
   Strain 401  1  4  -1.823580e-01  2.993121e-01  0.000000e+00  3.171719e-03  2.993174e-01  -1.823632e-01  
   Stress 401  2  4  -1.827298e-03  2.644221e-02  0.000000e+00  3.081605e-03  2.677423e-02  -2.159318e-03  2.791660e-02
   Strain 401  2  4  -1.859157e-01  3.185574e-01  0.000000e+00  8.154639e-02  3.218316e-01  -1.891899e-01  
   Stress 401  3  4  1.370340e-03  3.250259e-02  0.000000e+00  2.936134e-03  3.277708e-02  1.095849e-03  3.224313e-02
   Strain 401  3  4  -1.547184e-01  3.426234e-01  0.000000e+00  6.338685e-02  3.446350e-01  -1.567300e-01  
   Stress 401  4  4  2.022683e-03  3.561766e-02  0.000000e+00  5.691560e-03  3.655572e-02  1.084629e-03  3.602565e-02
   Strain 401  4  4  -1.544696e-01  3.466634e-01  0.000000e+00  1.309607e-01  3.550780e-01  -1.628842e-01  
   Stress 402  1  4  1.634343e-03  3.676264e-02  0.000000e+00  5.113978e-03  3.749199e-02  9.049930e-04  3.704778e-02
   Strain 402  1  4  -1.532879e-01  3.439439e-01  0.000000e+00  1.135895e-01  3.503486e-01  -1.596926e-01  
   Stress 402  2  4  -6.072773e-04  4.569441e-02  0.000000e+00  8.438461e-03  4.718437e-02  -2.097237e-03  4.826717e-02
   Strain 402  2  4  -1.882371e-01  3.552359e-01  0.000000e+00  1.695921e-01  3.681591e-01  -2.011602e-01  
   Stress 402  3  4  -2.569844e-04  4.047008e-02  0.000000e+00  8.554121e-03  4.219379e-02  -1.980698e-03  4.321820e-02
   Strain 402  3  4  -1.896194e-01  3.521960e-01  0.000000e+00  1.855398e-01  3.676399e-01  -2.050633e-01  
   Stress 402  4  4  -1.426807e-03  4.222188e-02  0.000000e+00  1.118387e-02  4.492060e-02  -4.125531e-03  4.711902e-02
   Strain 402  4  4  -1.996316e-01  3.431405e-01  0.000000e+00  2.399568e-01  3.684785e-01  -2.249697e-01  
   Stress 403  1  4  -1.092363e-03  3.337066e-02  0.000000e+00  6.269721e-03  3.447584e-02  -2.197547e-03  3.562549e-02
   Strain 403  1  4  -1.771812e-01  3.259220e-01  0.000000e+00  1.587322e-01  3.381453e-01  -1.894045e-01  
   Stress 403  2  4  -6.507190e-04  4.437251e-02  0.000000e+00  1.256562e-02  4.764204e-02  -3.920255e-03  4.971822e-02
   Strain 403  2  4  -1.793488e-01  3.282013e-01  0.000000e+00  2.612188e-01  3.598393e-01  -2.109868e-01  
   Stress 403  3  4  1.052607e-03  5.447883e-02  0.000000e+00  1.080190e-02  5.658015e-02  -1.048711e-03  5.711173e-02
   Strain 403  3  4  -1.785837e-01  3.625183e-01  0.000000e+00  1.890569e-01  3.785567e-01  -1.946221e-01  
   Stress 403  4  4  1.178632e-03  7.342231e-02  0.000000e+00  2.090656e-02  7.903621e-02  -4.435264e-03  8.134457e-02
   Strain 403  4  4  -1.846637e-01  3.546798e-01  0.000000e+00  2.788051e-01  3.885800e-01  -2.185639e-01  
   Stress 404  1  4  -4.579797e-03  4.435933e-02  0.000000e+00  8.571453e-03  4.581716e-02  -6.037620e-03  4.911508e-02
   Strain 404  1  4  -2.172046e-01  3.427954e-01  0.000000e+00  1.842034e-01  3.575542e-01  -2.319634e-01  
   Stress 404  2  4  -3.098394e-03  2.752127e-02  0.000000e+00  5.787568e-03  2.857869e-02  -4.155812e-03  3.086714e-02
   Strain 404  2  4  -1.869841e-01  2.984362e-01  0.000000e+00  1.774039e-01  3.141371e-01  -2.026849e-01  
   Stress 404  3  4  1.595207e-03  7.272702e-02  0.000000e+00  1.421798e-02  7.546366e-02  -1.141429e-03  7.604080e-02
   Strain 404  3  4  -1.786056e-01  3.701298e-01  0.000000e+00  2.056071e-01  3.887573e-01  -1.972332e-01  
   Stress 404  4  4  -2.136272e-03  5.939420e-02  0.000000e+00  1.110062e-02  6.133559e-02  -4.077664e-03  6.347273e-02
   Strain 404  4  4  -2.000088e-01  3.608203e-01  0.000000e+00  1.840358e-01  3.755322e-01  -2.147207e-01  
   Stress 405  1  4  1.082896e-03  2.572171e-02  0.000000e+00  4.184336e-03  2.641293e-02  3.916745e-04  2.621929e-02
   Strain 405  1  4  -1.225839e-01  2.870888e-01  0.000000e+00  1.361057e-01  2.980976e-01  -1.335927e-01  
   Stress 405  2  4  4.685909e-03  3.446672e-02  0.000000e+00  5.501715e-03  3.545060e-02  3.702026e-03  3.375220e-02
   Strain 405  2  4  -9.050792e-02  3.127528e-01  0.000000e+00  1.576718e-01  3.276170e-01  -1.053721e-01  
   Stress 405  3  4  1.027075e-03  2.670208e-02  0.000000e+00  5.409215e-03  2.779516e-02  -6.600303e-05  2.782822e-02
   Strain 405  3  4  -1.337893e-01  2.957533e-01  0.000000e+00  1.689438e-01  3.117681e-01  -1.498040e-01  
   Stress 405  4  4  4.771450e-03  4.300351e-02  0.000000e+00  7.962923e-03  4.459571e-02  3.179250e-03  4.309413e-02
   Strain 405  4  4  -1.166902e-01  3.372875e-01  0.000000e+00  1.818660e-01  3.548242e-01  -1.342269e-01  
   Stress 406  1  4  1.133230e-02  3.623898e-02  0.000000e+00  1.633554e-03  3.634566e-02  1.122562e-02  3.223382e-02
   Strain 406  1  4  -5.627159e-03  3.111112e-01  0.000000e+00  5.719446e-02  3.136724e-01  -8.188395e-03  
   Stress 406  2  4  2.380543e-03  2.732645e-02  0.000000e+00  2.821776e-03  2.764165e-02  2.065339e-03  2.666903e-02
   Strain 406  2  4  -1.085082e-01  2.990139e-01  0.000000e+00  1.063515e-01  3.058383e-01  -1.153326e-01  
   Stress 406  3  4  9.502137e-03  3.362643e-02  0.000000e+00  4.860438e-03  3.456887e-02  8.559698e-03  3.118294e-02
   Strain 406  3  4  -2.746419e-02  3.054850e-01  0.000000e+00  1.397785e-01  3.195604e-01  -4.153959e-02  
   Stress 406  4  4  2.013248e-03  2.479470e-02  0.000000e+00  5.384540e-03  2.600326e-02  8.046919e-04  2.561039e-02
   Strain 406  4  4  -1.116482e-01  2.813239e-01  0.000000e+00  1.879028e-01  3.026305e-01  -1.329548e-01  
   Stress 407  1  4  5.002029e-03  4.849114e-02  0.000000e+00  3.280953e-03  4.873727e-02  4.755897e-03  4.654193e-02
   Strain 407  1  4  -1.213831e-01  3.599467e-01  0.000000e+00  9.394296e-02  3.644876e-01  -1.259241e-01  
   Stress 407  2  4  6.947775e-03  4.101633e-02  0.000000e+00  -5.666155e-04  4.102575e-02  6.938354e-03  3.803422e-02
   Strain 407  2  4  -8.170071e-02  3.434741e-01  0.000000e+00  3.010902e-03  3.434794e-01  -8.170604e-02  
   Stress 407  3  4  2.256093e-02  1.981050e-01  0.000000e+00  1.394210e-02  1.992054e-01  2.146052e-02  1.893893e-01
   Strain 407  3  4  -1.278554e-01  4.120031e-01  0.000000e+00  9.929413e-02  4.165308e-01  -1.323832e-01  
   Stress 407  4  4  3.186080e-02  1.708706e-01  0.000000e+00  -8.824063e-04  1.708762e-01  3.185520e-02  1.573853e-01
   Strain 407  4  4  -7.667505e-02  4.035673e-01  0.000000e+00  2.424251e-03  4.035704e-01  -7.667811e-02  
   Stress 408  1  4  -6.331235e-03  3.378595e-02  0.000000e+00  3.112575e-04  3.378836e-02  -6.333650e-03  3.736003e-02
   Strain 408  1  4  -2.505487e-01  3.505308e-01  0.000000e+00  3.430062e-02  3.510197e-01  -2.510376e-01  
   Stress 408  2  4  -4.435176e-03  3.651064e-02  0.000000e+00  3.121824e-03  3.674729e-02  -4.671825e-03  3.929206e-02
   Strain 408  2  4  -2.370078e-01  3.621285e-01  0.000000e+00  1.203691e-01  3.681143e-01  -2.429937e-01  
   Stress 408  3  4  -6.181256e-03  5.570315e-02  0.000000e+00  1.711590e-03  5.575045e-02  -6.228559e-03  5.911136e-02
   Strain 408  3  4  -2.416154e-01  3.796678e-01  0.000000e+00  6.071721e-02  3.811477e-01  -2.430953e-01  
   Stress 408  4  4  -3.124959e-03  7.683571e-02  0.000000e+00  7.047772e-03  7.745215e-02  -3.741401e-03  7.938900e-02
   Strain 408  4  4  -2.205619e-01  3.954339e-01  0.000000e+00  1.501449e-01  4.044511e-01  -2.295791e-01  
   Stress 409  1  4  -5.156400e-03  3.505281e-02  0.000000e+00  6.563141e-04  3.506352e-02  -5.167110e-03  3.791209e-02
   Strain 409  1  4  -2.516890e-01  3.674978e-01  0.000000e+00  5.676970e-02  3.687963e-01  -2.529875e-01  
   Stress 409  2  4  -2.114845e-03  4.185405e-02  0.000000e+00  3.555377e-03  4.213969e-02  -2.400481e-03  4.338976e-02
   Strain 409  2  4  -2.182783e-01  3.762968e-01  0.000000e+00  1.294547e-01  3.832616e-01  -2.252431e-01  
   Stress 409  3  4  -4.761917e-03  3.662410e-02  0.000000e+00  6.733815e-04  3.663506e-02  -4.772870e-03  3.923980e-02
   Strain 409  3  4  -2.432526e-01  3.668349e-01  0.000000e+00  5.131863e-02  3.679122e-01  -2.443299e-01  
   Stress 409  4  4  -2.017009e-03  4.246377e-02  0.000000e+00  3.417599e-03  4.272483e-02  -2.278062e-03  4.390820e-02
   Strain 409  4  4  -2.139442e-01  3.740339e-01  0.000000e+00  1.175553e-01  3.798521e-01  -2.197624e-01  
   Stress 410  1  4  -8.152300e-03  2.813578e-02  0.000000e+00  1.513166e-03  2.819877e-02  -8.215289e-03  3.308055e-02
   Strain 410  1  4  -2.907344e-01  3.542882e-01  0.000000e+00  9.129775e-02  3.575028e-01  -2.939490e-01  
   Stress 410  2  4  -3.097452e-03  3.892788e-02  0.000000e+00  4.088574e-03  3.932195e-02  -3.491527e-03  4.117888e-02
   Strain 410  2  4  -2.305274e-01  3.729148e-01  0.000000e+00  1.505550e-01  3.821636e-01  -2.397762e-01  
   Stress 410  3  4  -9.660612e-03  4.738364e-02  0.000000e+00  3.422392e-04  4.738569e-02  -9.662665e-03  5.288329e-02
   Strain 410  3  4  -2.974741e-01  3.936846e-01  0.000000e+00  4.688274e-02  3.944787e-01  -2.982682e-01  
   Stress 410  4  4  -1.657150e-03  3.788589e-02  0.000000e+00  2.506911e-03  3.804419e-02  -1.815447e-03  3.898363e-02
   Strain 410  4  4  -2.131026e-01  3.725633e-01  0.000000e+00  1.078479e-01  3.774869e-01  -2.180261e-01  
   Stress 411  1  4  5.002067e-03  4.013988e-02  0.000000e+00  1.526890e-03  4.020610e-02  4.935842e-03  3.797950e-02
   Strain 411  1  4  -1.365018e-01  3.760134e-01  0.000000e+00  6.356865e-02  3.779770e-01  -1.384654e-01  
   Stress 411  2  4  4.817802e-03  5.140869e-02  0.000000e+00  6.120807e-04  5.141672e-02  4.809762e-03  4.918853e-02
   Strain 411  2  4  -1.554911e-01  3.941163e-01  0.000000e+00  4.156069e-02  3.949009e-01  -1.562757e-01  
   Stress 411  3  4  -2.543198e-03  2.536523e-02  0.000000e+00  2.405779e-03  2.557110e-02  -2.749064e-03  2.705060e-02
   Strain 411  3  4  -2.145434e-01  3.364261e-01  0.000000e+00  1.211569e-01  3.430080e-01  -2.211253e-01  
   Stress 411  4  4  -2.874231e-03  2.967881e-02  0.000000e+00  2.017948e-03  2.980343e-02  -2.998845e-03  3.141040e-02
   Strain 411  4  4  -2.226892e-01  3.525570e-01  0.000000e+00  9.896916e-02  3.567828e-01  -2.269150e-01  
   Stress 412  1  4  -5.165867e-03  4.591904e-02  0.000000e+00  -2.945976e-03  4.608837e-02  -5.335195e-03  4.897440e-02
   Strain 412  1  4  -2.569000e-01  3.906800e-01  0.000000e+00  -4.896579e-02  3.916043e-01  -2.578242e-01  
   Stress 412  2  4  -7.237702e-03  2.234604e-02  0.000000e+00  -3.334364e-04  2.234980e-02  -7.241460e-03  2.671699e-02
   Strain 412  2  4  -2.718728e-01  3.264118e-01  0.000000e+00  7.550378e-03  3.264357e-01  -2.718966e-01  
   Stress 412  3  4  -1.630853e-03  6.592335e-02  0.000000e+00  -1.790739e-03  6.597079e-02  -1.678289e-03  6.682573e-02
   Strain 412  3  4  -2.239907e-01  4.086854e-01  0.000000e+00  3.178016e-03  4.086894e-01  -2.239947e-01  
   Stress 412  4  4  -8.091087e-03  5.313217e-02  0.000000e+00  1.345155e-03  5.316171e-02  -8.120627e-03  5.765256e-02
   Strain 412  4  4  -2.737727e-01  3.926726e-01  0.000000e+00  5.834449e-02  3.939472e-01  -2.750472e-01  
   Stress 413  1  4  -2.707552e-03  2.939976e-02  0.000000e+00  -1.585895e-03  2.947790e-02  -2.785695e-03  3.096487e-02
   Strain 413  1  4  -2.292240e-01  3.604670e-01  0.000000e+00  -3.142915e-02  3.608855e-01  -2.296425e-01  
   Stress 413  2  4  -6.362575e-03  3.290207e-02  0.000000e+00  2.610528e-03  3.307487e-02  -6.535376e-03  3.678063e-02
   Strain 413  2  4  -2.731351e-01  3.684703e-01  0.000000e+00  9.830936e-02  3.722143e-01  -2.768791e-01  
   Stress 413  3  4  -3.805141e-04  4.064850e-02  0.000000e+00  -3.380236e-04  4.065129e-02  -3.832987e-04  4.084428e-02
   Strain 413  3  4  -2.089474e-01  3.879296e-01  0.000000e+00  -1.129242e-03  3.879301e-01  -2.089479e-01  
   Stress 413  4  4  -1.079630e-03  4.174932e-02  0.000000e+00  4.996789e-03  4.232457e-02  -1.654872e-03  4.317579e-02
   Strain 413  4  4  -2.140881e-01  3.801427e-01  0.000000e+00  1.382594e-01  3.880789e-01  -2.220243e-01  
   Stress 414  1  4  -1.232245e-03  4.978621e-02  0.000000e+00  -1.065329e-04  4.978643e-02  -1.232467e-03  5.041397e-02
   Strain 414  1  4  -2.196852e-01  3.969990e-01  0.000000e+00  2.071622e-02  3.971730e-01  -2.198591e-01  
   Stress 414  2  4  8.977944e-03  1.821947e-01  0.000000e+00  -9.927367e-07  1.821947e-01  8.977944e-03  1.778757e-01
   Strain 414  2  4  -1.952100e-01  4.402207e-01  0.000000e+00  2.361898e-02  4.404401e-01  -1.954294e-01  
   Stress 414  3  4  -5.041297e-03  4.235849e-02  0.000000e+00  1.921689e-03  4.243627e-02  -5.119078e-03  4.521368e-02
   Strain 414  3  4  -2.517159e-01  3.812694e-01  0.000000e+00  6.401622e-02  3.828838e-01  -2.533303e-01  
   Stress 414  4  4  3.941452e-04  1.094668e-01  0.000000e+00  5.065404e-03  1.097015e-01  1.594097e-04  1.096219e-01
   Strain 414  4  4  -2.135426e-01  4.210066e-01  0.000000e+00  6.785695e-02  4.228156e-01  -2.153516e-01  
   Stress 415  1  4  4.898019e-03  5.570350e-02  0.000000e+00  1.350983e-03  5.573940e-02  4.862119e-03  5.347438e-02
   Strain 415  1  4  -1.519819e-01  3.896442e-01  0.000000e+00  3.199014e-02  3.901162e-01  -1.524538e-01  
   Stress 415  2  4  5.430396e-02  3.083377e-01  0.000000e+00  -9.883625e-03  3.087216e-01  5.392000e-02  2.856049e-01
   Strain 415  2  4  -1.001443e-01  4.328322e-01  0.000000e+00  -3.970193e-02  4.335705e-01  -1.008826e-01  
   Stress 415  3  4  -7.136269e-03  6.729289e-02  0.000000e+00  1.081815e-03  6.730861e-02  -7.151990e-03  7.115469e-02
   Strain 415  3  4  -2.665465e-01  4.082822e-01  0.000000e+00  2.356809e-02  4.084879e-01  -2.667522e-01  
   Stress 415  4  4  1.019567e-02  1.567242e-01  0.000000e+00  -4.962093e-03  1.568921e-01  1.002782e-02  1.521262e-01
   Strain 415  4  4  -1.797113e-01  4.306199e-01  0.000000e+00  -5.311337e-02  4.317732e-01  -1.808647e-01  
   Stress 416  1  4  -3.457196e-02  1.085416e-01  0.000000e+00  5.154400e-03  1.087270e-01  -3.475736e-02  1.296484e-01
   Strain 416  1  4  -3.605839e-01  4.101754e-01  0.000000e+00  4.889293e-02  4.109500e-01  -3.613585e-01  
   Stress 416  2  4  -2.023683e-03  5.904234e-02  0.000000e+00  8.869628e-03  6.030454e-02  -3.285877e-03  6.201280e-02
   Strain 416  2  4  -2.155771e-01  3.814590e-01  0.000000e+00  1.790649e-01  3.945963e-01  -2.287145e-01  
   Stress 416  3  4  -1.952601e-02  1.382950e-01  0.000000e+00  -6.009099e-03  1.385235e-01  -1.975448e-02  1.493836e-01
   Strain 416  3  4  -3.053610e-01  4.336124e-01  0.000000e+00  -5.416330e-02  4.346035e-01  -3.063521e-01  
   Stress 416  4  4  5.817121e-03  6.522790e-02  0.000000e+00  3.783269e-03  6.546784e-02  5.577172e-03  6.286508e-02
   Strain 416  4  4  -1.542972e-01  3.961528e-01  0.000000e+00  7.384580e-02  3.986185e-01  -1.567628e-01  
   Stress 417  1  4  8.227429e-03  2.679037e-02  0.000000e+00  4.381593e-03  2.777262e-02  7.245175e-03  2.495182e-02
   Strain 417  1  4  -2.999818e-02  2.846521e-01  0.000000e+00  1.547481e-01  3.026493e-01  -4.799543e-02  
   Stress 417  2  4  9.492568e-03  3.060042e-02  0.000000e+00  3.275485e-03  3.109702e-02  8.995966e-03  2.771650e-02
   Strain 417  2  4  -1.458820e-02  2.942445e-01  0.000000e+00  1.094822e-01  3.036604e-01  -2.400407e-02  
   Stress 417  3  4  5.015481e-03  2.697288e-02  0.000000e+00  3.149629e-03  2.741574e-02  4.572622e-03  2.543954e-02
   Strain 417  3  4  -9.205433e-02  3.132043e-01  0.000000e+00  1.161057e-01  3.213564e-01  -1.002064e-01  
   Stress 417  4  4  5.805091e-03  3.269126e-02  0.000000e+00  2.089773e-03  3.285272e-02  5.643629e-03  3.042602e-02
   Strain 417  4  4  -8.512259e-02  3.279398e-01  0.000000e+00  7.264788e-02  3.311098e-01  -8.829252e-02  
   Stress 418  1  4  1.491822e-02  3.536683e-02  0.000000e+00  7.715193e-04  3.539590e-02  1.488915e-02  3.078216e-02
   Strain 418  1  4  2.894005e-02  3.074346e-01  0.000000e+00  3.086448e-02  3.082871e-01  2.808751e-02  
   Stress 418  2  4  1.103482e-02  3.027558e-02  0.000000e+00  6.757746e-05  3.027581e-02  1.103458e-02  2.653876e-02
   Strain 418  2  4  1.124307e-03  2.981204e-01  0.000000e+00  1.452661e-03  2.981222e-01  1.122531e-03  
   Stress 418  3  4  7.941465e-03  2.734070e-02  0.000000e+00  1.443006e-03  2.744745e-02  7.834715e-03  2.448882e-02
   Strain 418  3  4  -3.864371e-02  2.989251e-01  0.000000e+00  5.750126e-02  3.013563e-01  -4.107488e-02  
   Stress 418  4  4  6.069508e-03  2.254107e-02  0.000000e+00  7.643353e-04  2.257646e-02  6.034117e-03  2.024545e-02
   Strain 418  4  4  -4.587613e-02  2.687234e-01  0.000000e+00  2.701093e-02  2.693021e-01  -4.645484e-02  
   Stress 419  1  4  1.533681e-02  7.270768e-02  0.000000e+00  1.619765e-03  7.275337e-02  1.529112e-02  6.644088e-02
   Strain 419  1  4  -6.926224e-02  3.786869e-01  0.000000e+00  3.355745e-02  3.793145e-01  -6.988984e-02  
   Stress 419  2  4  1.317563e-02  7.482143e-02  0.000000e+00  1.151274e-02  7.690133e-02  1.109573e-02  7.199759e-02
   Strain 419  2  4  -9.311596e-02  3.711284e-01  0.000000e+00  1.840514e-01  3.887049e-01  -1.106925e-01  
   Stress 419  3  4  1.143006e-02  3.323967e-02  0.000000e+00  2.153000e-03  3.345018e-02  1.121955e-02  2.948723e-02
   Strain 419  3  4  -7.456474e-03  3.106967e-01  0.000000e+00  7.096506e-02  3.146059e-01  -1.136569e-02  
   Stress 419  4  4  9.065349e-03  4.050226e-02  0.000000e+00  8.450882e-03  4.263002e-02  6.937593e-03  3.961943e-02
   Strain 419  4  4  -6.782339e-02  3.268153e-01  0.000000e+00  2.210384e-01  3.556583e-01  -9.666643e-02  
   Stress 420  1  4  1.144737e-02  4.565818e-02  0.000000e+00  3.575971e-03  4.602797e-02  1.107758e-02  4.161020e-02
   Strain 420  1  4  -4.767487e-02  3.459097e-01  0.000000e+00  1.016122e-01  3.523623e-01  -5.412742e-02  
   Stress 420  2  4  1.089700e-02  4.840652e-02  0.000000e+00  3.513123e-03  4.873272e-02  1.057080e-02  4.440130e-02
   Strain 420  2  4  -5.950959e-02  3.519766e-01  0.000000e+00  9.253709e-02  3.571150e-01  -6.464798e-02  
   Stress 420  3  4  1.802603e-02  7.270731e-02  0.000000e+00  7.076307e-03  7.360821e-02  1.712512e-02  6.671498e-02
   Strain 420  3  4  -4.957547e-02  3.700204e-01  0.000000e+00  1.241278e-01  3.790080e-01  -5.856305e-02  
   Stress 420  4  4  1.392053e-02  5.876409e-02  0.000000e+00  5.702086e-03  5.947778e-02  1.320684e-02  5.409725e-02
   Strain 420  4  4  -5.398766e-02  3.600529e-01  0.000000e+00  1.162614e-01  3.680595e-01  -6.199430e-02  
   Stress 421  1  4  -3.114959e-03  2.045380e-02  0.000000e+00  -7.553899e-03  2.266703e-02  -5.328186e-03  2.574797e-02
   Strain 421  1  4  -1.549250e-01  2.504422e-01  0.000000e+00  -1.939234e-01  2.724411e-01  -1.769239e-01  
   Stress 421  2  4  -2.367660e-03  5.455245e-03  0.000000e+00  -1.842289e-03  5.867389e-03  -2.779804e-03  7.646160e-03
   Strain 421  2  4  -6.863928e-02  1.034322e-01  0.000000e+00  1.011843e-02  1.035809e-01  -6.878790e-02  
   Stress 421  3  4  -2.203590e-03  5.933920e-04  0.000000e+00  -5.303752e-03  4.679932e-03  -6.290130e-03  9.534405e-03
   Strain 421  3  4  -6.577145e-03  2.948059e-03  0.000000e+00  -1.829775e-01  8.979811e-02  -9.342720e-02  
   Stress 421  4  4  -8.780216e-03  -1.132743e-02  0.000000e+00  -1.134002e-03  -8.348526e-03  -1.175912e-02  1.047871e-02
   Strain 421  4  4  -2.984431e-02  -1.055315e-01  0.000000e+00  2.605432e-02  -2.766486e-02  -1.077109e-01  
   Stress 422  1  4  -2.546911e-02  1.436098e-02  0.000000e+00  -1.521481e-03  1.441902e-02  -2.552715e-02  3.503741e-02
   Strain 422  1  4  -3.885657e-01  2.813296e-01  0.000000e+00  -3.827728e-02  2.818759e-01  -3.891120e-01  
   Stress 422  2  4  -4.436648e-02  -7.403716e-03  0.000000e+00  2.793147e-03  -7.193839e-03  -4.457635e-02  4.145030e-02
   Strain 422  2  4  -4.112782e-01  1.772722e-01  0.000000e+00  1.394064e-01  1.854147e-01  -4.194206e-01  
   Stress 422  3  4  -1.241592e-02  3.810329e-03  0.000000e+00  2.289815e-04  3.813560e-03  -1.241915e-02  1.470169e-02
   Strain 422  3  4  -2.429545e-01  1.643967e-01  0.000000e+00  3.640045e-02  1.652083e-01  -2.437660e-01  
   Stress 422  4  4  -4.632087e-02  -2.974161e-03  0.000000e+00  5.751599e-03  -2.223975e-03  -4.707106e-02  4.599941e-02
   Strain 422  4  4  -4.214473e-01  2.044575e-01  0.000000e+00  1.849308e-01  2.178317e-01  -4.348215e-01  
   Stress 423  1  4  -6.903037e-03  -2.353934e-04  0.000000e+00  -4.591890e-03  2.105274e-03  -9.243704e-03  1.045652e-02
   Strain 423  1  4  -1.115686e-01  5.064460e-02  0.000000e+00  -2.359958e-01  1.127224e-01  -1.736464e-01  
   Stress 423  2  4  -5.427764e-03  7.881423e-03  0.000000e+00  -7.758140e-03  1.144800e-02  -8.994343e-03  1.774605e-02
   Strain 423  2  4  -1.469416e-01  1.375668e-01  0.000000e+00  -3.726812e-01  2.297462e-01  -2.391209e-01  
   Stress 423  3  4  -2.193529e-02  -1.369940e-02  0.000000e+00  -1.869092e-03  -1.329507e-02  -2.233962e-02  1.946306e-02
   Strain 423  3  4  -2.380704e-01  2.009453e-03  0.000000e+00  -7.272107e-02  7.395491e-03  -2.434565e-01  
   Stress 423  4  4  -2.236548e-02  -3.476945e-03  0.000000e+00  -5.123866e-03  -2.176530e-03  -2.366589e-02  2.265617e-02
   Strain 423  4  4  -3.160071e-01  1.299565e-01  0.000000e+00  -2.166118e-01  1.548679e-01  -3.409185e-01  
   Stress 424  1  4  2.406175e-03  5.990173e-04  0.000000e+00  -6.194074e-03  7.762230e-03  -4.757037e-03  1.094563e-02
   Strain 424  1  4  2.890861e-02  -1.163301e-02  0.000000e+00  -2.916130e-01  1.558467e-01  -1.385711e-01  
   Stress 424  2  4  1.235513e-03  -1.118172e-03  0.000000e+00  -4.531201e-03  4.740202e-03  -4.622861e-03  8.108863e-03
   Strain 424  2  4  3.442595e-02  -3.476084e-02  0.000000e+00  -2.078841e-01  1.093801e-01  -1.097150e-01  
   Stress 424  3  4  -4.927261e-03  -9.670871e-03  0.000000e+00  -6.112940e-03  -7.421233e-04  -1.385601e-02  1.350025e-02
   Strain 424  3  4  -1.581160e-04  -1.182341e-01  0.000000e+00  -3.131609e-01  1.081446e-01  -2.265368e-01  
   Stress 424  4  4  -1.654290e-03  -1.136301e-02  0.000000e+00  -4.645531e-03  2.104102e-04  -1.322771e-02  1.333416e-02
   Strain 424  4  4  7.529585e-02  -1.834302e-01  0.000000e+00  -2.321826e-01  1.197488e-01  -2.278831e-01  
   Stress 425  1  4  -3.283447e-02  -3.557510e-02  0.000000e+00  2.653274e-03  -3.121855e-02  -3.719103e-02  3.459365e-02
   Strain 425  1  4  -1.300323e-01  -2.024242e-01  0.000000e+00  1.435192e-01  -8.585672e-02  -2.465998e-01  
   Stress 425  2  4  2.001908e-03  -8.680526e-03  0.000000e+00  7.215260e-03  5.637805e-03  -1.231642e-02  1.590336e-02
   Strain 425  2  4  1.038731e-01  -1.767492e-01  0.000000e+00  3.812418e-01  2.002549e-01  -2.731310e-01  
   Stress 425  3  4  -1.161767e-02  -2.082477e-02  0.000000e+00  -1.027257e-03  -1.150445e-02  -2.093799e-02  1.816237e-02
   Strain 425  3  4  3.227248e-02  -2.543627e-01  0.000000e+00  -5.669459e-02  3.504904e-02  -2.571392e-01  
   Stress 425  4  4  9.853980e-03  -3.387498e-03  0.000000e+00  3.362754e-03  1.065903e-02  -4.192545e-03  1.326200e-02
   Strain 425  4  4  1.902716e-01  -1.503275e-01  0.000000e+00  1.773468e-01  2.119744e-01  -1.720303e-01  
   Stress 426  1  4  1.391618e-03  6.115364e-03  0.000000e+00  -1.992387e-03  6.843483e-03  6.634996e-04  6.537036e-03
   Strain 426  1  4  -2.183924e-02  8.935500e-02  0.000000e+00  -8.108097e-02  1.025661e-01  -3.505034e-02  
   Stress 426  2  4  -1.571781e-02  -4.392938e-03  0.000000e+00  4.527471e-04  -4.374867e-03  -1.573588e-02  1.406822e-02
   Strain 426  2  4  -2.240841e-01  7.084468e-02  0.000000e+00  4.725244e-02  7.272534e-02  -2.259648e-01  
   Stress 426  3  4  4.655610e-03  3.301450e-03  0.000000e+00  1.336563e-03  5.476808e-03  2.480252e-03  4.750075e-03
   Strain 426  3  4  6.710803e-02  7.869178e-03  0.000000e+00  1.023046e-01  9.659754e-02  -2.162034e-02  
   Stress 426  4  4  -9.969971e-03  -6.500271e-03  0.000000e+00  3.037651e-03  -4.736974e-03  -1.173327e-02  1.022391e-02
   Strain 426  4  4  -8.469576e-02  -3.853562e-02  0.000000e+00  2.180202e-01  4.981094e-02  -1.730423e-01  
   Stress 427  1  4  -4.368345e-03  -3.461636e-03  0.000000e+00  -8.221980e-04  -2.976087e-03  -4.853894e-03  4.239313e-03
   Strain 427  1  4  -3.304542e-02  -2.313698e-02  0.000000e+00  -2.119186e-02  -1.639427e-02  -3.978813e-02  
   Stress 427  2  4  1.442193e-03  2.691516e-03  0.000000e+00  8.656852e-04  3.134381e-03  9.993279e-04  2.773216e-03
   Strain 427  2  4  1.605930e-02  2.568853e-02  0.000000e+00  5.860006e-02  5.056689e-02  -8.819050e-03  
   Stress 427  3  4  -1.700937e-02  -1.272794e-02  0.000000e+00  -1.977119e-04  -1.271883e-02  -1.701848e-02  1.532782e-02
   Strain 427  3  4  -1.578129e-01  -4.799794e-02  0.000000e+00  4.356489e-02  -4.383507e-02  -1.619757e-01  
   Stress 427  4  4  -8.279257e-03  -3.575979e-03  0.000000e+00  1.318736e-03  -3.231460e-03  -8.623776e-03  7.546156e-03
   Strain 427  4  4  -9.293699e-02  4.310817e-03  0.000000e+00  1.148499e-01  3.093257e-02  -1.195587e-01  
   Stress 428  1  4  -4.990932e-03  -3.419124e-03  0.000000e+00  -1.730451e-03  -2.304474e-03  -6.105582e-03  5.340279e-03
   Strain 428  1  4  -5.004335e-02  -1.115609e-02  0.000000e+00  -1.035333e-01  2.469801e-02  -8.589745e-02  
   Stress 428  2  4  -4.508187e-03  1.038275e-03  0.000000e+00  -1.598751e-03  1.466109e-03  -4.936021e-03  5.809520e-03
   Strain 428  2  4  -7.963791e-02  5.447726e-02  0.000000e+00  -9.469282e-02  6.950744e-02  -9.466809e-02  
   Stress 428  3  4  -3.702000e-03  2.602746e-03  0.000000e+00  -1.033978e-03  2.767988e-03  -3.867242e-03  5.772504e-03
   Strain 428  3  4  -7.672112e-02  7.048173e-02  0.000000e+00  -3.599114e-02  7.264976e-02  -7.888915e-02  
   Stress 428  4  4  -1.175594e-03  4.499303e-03  0.000000e+00  -1.018255e-03  4.676478e-03  -1.352770e-03  5.479565e-03
   Strain 428  4  4  -3.967670e-02  7.133353e-02  0.000000e+00  -3.415864e-02  7.390182e-02  -4.224500e-02  
   Stress 429  1  4  -2.014333e-03  -3.748344e-03  0.000000e+00  2.490402e-03  -2.443320e-04  -5.518345e-03  5.400326e-03
   Strain 429  1  4  5.608009e-03  -4.770068e-02  0.000000e+00  1.264470e-01  4.756610e-02  -8.965877e-02  
   Stress 429  2  4  9.781942e-04  1.152033e-03  0.000000e+00  4.308792e-03  5.374783e-03  -3.244555e-03  7.540172e-03
   Strain 429  2  4  1.058115e-02  6.644323e-03  0.000000e+00  2.090547e-01  1.131586e-01  -9.593315e-02  
   Stress 429  3  4  -3.776571e-03  -2.287611e-03  0.000000e+00  2.914447e-03  -2.406011e-05  -6.040122e-03  6.028128e-03
   Strain 429  3  4  -3.477232e-02  -1.074335e-02  0.000000e+00  1.663129e-01  6.126205e-02  -1.067777e-01  
   Stress 429  4  4  2.527891e-03  5.974608e-04  0.000000e+00  4.869842e-03  6.527251e-03  -3.401899e-03  8.739735e-03
   Strain 429  4  4  4.357254e-02  -2.045365e-02  0.000000e+00  2.469351e-01  1.391097e-01  -1.159908e-01  
   Stress 430  1  4  6.246937e-04  8.123564e-04  0.000000e+00  2.952352e-04  1.028312e-03  4.087378e-04  8.967623e-04
   Strain 430  1  4  5.984572e-03  1.263944e-02  0.000000e+00  2.634042e-02  2.289605e-02  -4.272035e-03  
   Stress 430  2  4  -5.839667e-03  -1.709805e-03  0.000000e+00  1.334459e-03  -1.316134e-03  -6.233337e-03  5.690588e-03
   Strain 430  2  4  -7.975332e-02  2.308968e-02  0.000000e+00  9.311409e-02  4.103480e-02  -9.769845e-02  
   Stress 430  3  4  1.973939e-03  1.168863e-03  0.000000e+00  -1.062628e-06  1.973941e-03  1.168862e-03  1.719132e-03
   Strain 430  3  4  2.794496e-02  5.074956e-03  0.000000e+00  1.137074e-02  2.928034e-02  3.739574e-03  
   Stress 430  4  4  -3.276368e-03  -2.753739e-03  0.000000e+00  1.029471e-03  -1.952935e-03  -4.077172e-03  3.531973e-03
   Strain 430  4  4  -2.173544e-02  -2.105698e-02  0.000000e+00  7.291716e-02  1.506395e-02  -5.785637e-02  
   Stress 431  1  4  -5.170540e-05  -1.584824e-03  0.000000e+00  2.194242e-03  1.506023e-03  -3.142552e-03  4.108101e-03
   Strain 431  1  4  1.462760e-02  -2.344816e-02  0.000000e+00  1.299772e-01  6.330945e-02  -7.213000e-02  
   Stress 431  2  4  2.556630e-03  4.592308e-03  0.000000e+00  2.723224e-03  6.481692e-03  6.672465e-04  6.175165e-03
   Strain 431  2  4  8.357568e-03  5.580312e-02  0.000000e+00  1.470850e-01  1.093543e-01  -4.519364e-02  
   Stress 431  3  4  7.688062e-03  1.550883e-02  0.000000e+00  -8.747111e-04  1.560547e-02  7.591424e-03  1.351639e-02
   Strain 431  3  4  1.811711e-02  1.867405e-01  0.000000e+00  -2.707842e-02  1.878207e-01  1.703693e-02  
   Stress 431  4  4  1.907913e-02  1.297445e-02  0.000000e+00  -6.403865e-04  1.914559e-02  1.290799e-02  1.691268e-02
   Strain 431  4  4  1.901379e-01  9.224679e-02  0.000000e+00  -1.405260e-02  1.906397e-01  9.174503e-02  
   Stress 432  1  4  -4.457622e-03  -2.643405e-03  0.000000e+00  -3.020497e-03  -3.967464e-04  -6.704281e-03  6.514974e-03
   Strain 432  1  4  -5.518803e-02  4.120748e-04  0.000000e+00  -1.493206e-01  5.228011e-02  -1.070561e-01  
   Stress 432  2  4  3.086908e-03  3.275212e-03  0.000000e+00  -3.272032e-03  6.454447e-03  -9.232615e-05  6.501101e-03
   Strain 432  2  4  2.135759e-02  3.464452e-02  0.000000e+00  -1.521410e-01  1.043611e-01  -4.835900e-02  
   Stress 432  3  4  -1.157656e-02  -1.144752e-02  0.000000e+00  -3.022786e-03  -8.488568e-03  -1.453552e-02  1.264719e-02
   Strain 432  3  4  -8.981413e-02  -7.711269e-02  0.000000e+00  -1.716421e-01  2.592309e-03  -1.695191e-01  
   Stress 432  4  4  -4.098213e-03  -1.460851e-03  0.000000e+00  -3.364217e-03  8.338976e-04  -6.392962e-03  6.848096e-03
   Strain 432  4  4  -6.251699e-02  1.917256e-02  0.000000e+00  -1.787238e-01  7.658177e-02  -1.199262e-01  
   Stress 433  1  4  -1.668083e-04  1.052761e-02  0.000000e+00  -2.958142e-03  1.129131e-02  -9.305119e-04  1.178415e-02
   Strain 433  1  4  -8.124773e-02  1.611142e-01  0.000000e+00  -1.090965e-01  1.728254e-01  -9.295897e-02  
   Stress 433  2  4  3.481849e-03  1.266326e-02  0.000000e+00  3.476880e-04  1.267640e-02  3.468701e-03  1.134691e-02
   Strain 433  2  4  -2.903743e-02  1.671479e-01  0.000000e+00  3.546781e-02  1.687380e-01  -3.062757e-02  
   Stress 433  3  4  -8.915184e-03  -9.035041e-03  0.000000e+00  -3.629925e-03  -5.344693e-03  -1.260553e-02  1.095867e-02
   Strain 433  3  4  -6.624590e-02  -6.894396e-02  0.000000e+00  -2.007318e-01  3.278004e-02  -1.679699e-01  
   Stress 433  4  4  -3.829231e-03  -5.335711e-03  0.000000e+00  -1.019126e-03  -3.315195e-03  -5.849747e-03  5.081044e-03
   Strain 433  4  4  -1.618730e-02  -5.167290e-02  0.000000e+00  -6.026826e-02  1.039501e-03  -6.889970e-02  
   Stress 434  1  4  -1.485359e-03  5.561985e-03  0.000000e+00  3.708804e-03  7.154121e-03  -3.077495e-03  9.092260e-03
   Strain 434  1  4  -7.310554e-02  1.022045e-01  0.000000e+00  1.695332e-01  1.364871e-01  -1.073881e-01  
   Stress 434  2  4  -8.761589e-03  2.227963e-03  0.000000e+00  3.404164e-03  3.197002e-03  -9.730628e-03  1.166254e-02
   Strain 434  2  4  -1.781095e-01  1.156247e-01  0.000000e+00  1.663169e-01  1.375334e-01  -2.000182e-01  
   Stress 434  3  4  -7.172226e-04  1.314657e-02  0.000000e+00  2.809008e-03  1.369409e-02  -1.264746e-03  1.436827e-02
   Strain 434  3  4  -1.116458e-01  2.009917e-01  0.000000e+00  1.045208e-01  2.094962e-01  -1.201503e-01  
   Stress 434  4  4  -3.789578e-03  3.961967e-03  0.000000e+00  2.237722e-03  4.561573e-03  -4.389184e-03  7.752062e-03
   Strain 434  4  4  -1.012423e-01  9.997708e-02  0.000000e+00  9.400202e-02  1.104143e-01  -1.116795e-01  
   Stress 435  1  4  3.273233e-03  1.089103e-02  0.000000e+00  8.440102e-03  1.634189e-02  -2.177621e-03  1.753242e-02
   Strain 435  1  4  -3.492685e-02  1.280875e-01  0.000000e+00  3.549750e-01  2.418883e-01  -1.487277e-01  
   Stress 435  2  4  9.442669e-03  1.175556e-02  0.000000e+00  9.443742e-03  2.011340e-02  1.084831e-03  1.959352e-02
   Strain 435  2  4  4.777205e-02  1.051426e-01  0.000000e+00  3.621963e-01  2.598132e-01  -1.068986e-01  
   Stress 435  3  4  -9.371773e-03  -5.174492e-03  0.000000e+00  4.577853e-03  -2.237159e-03  -1.230911e-02  1.135700e-02
   Strain 435  3  4  -1.179575e-01  2.533623e-03  0.000000e+00  2.287009e-01  7.153805e-02  -1.869619e-01  
   Stress 435  4  4  -5.017679e-03  -2.596163e-03  0.000000e+00  4.930678e-03  1.270236e-03  -8.884078e-03  9.582547e-03
   Strain 435  4  4  -7.004233e-02  5.252084e-03  0.000000e+00  2.324393e-01  8.977002e-02  -1.545603e-01  
   Stress 436  1  4  5.925467e-03  7.241409e-03  0.000000e+00  6.129435e-03  1.274809e-02  4.187886e-04  1.254394e-02
   Strain 436  1  4  3.388351e-02  7.058967e-02  0.000000e+00  2.694024e-01  1.881824e-01  -8.370917e-02  
   Stress 436  2  4  1.151742e-02  1.131729e-02  0.000000e+00  8.466522e-03  1.988447e-02  2.950242e-03  1.858580e-02
   Strain 436  2  4  8.863694e-02  8.710127e-02  0.000000e+00  3.264395e-01  2.510907e-01  -7.535245e-02  
   Stress 436  3  4  -7.491817e-03  -9.861262e-03  0.000000e+00  4.985459e-03  -3.552248e-03  -1.380083e-02  1.241199e-02
   Strain 436  3  4  -3.331260e-02  -1.014487e-01  0.000000e+00  2.769368e-01  7.521714e-02  -2.099784e-01  
   Stress 436  4  4  6.624294e-04  -4.470915e-03  0.000000e+00  6.551279e-03  5.131883e-03  -8.940368e-03  1.233480e-02
   Strain 436  4  4  4.787857e-02  -9.129661e-02  0.000000e+00  3.256292e-01  1.553532e-01  -1.987712e-01  
   Stress 437  1  4  5.409483e-04  -1.521860e-03  0.000000e+00  4.896774e-03  4.513761e-03  -5.494673e-03  8.681424e-03
   Strain 437  1  4  1.895202e-02  -3.110707e-02  0.000000e+00  2.477096e-01  1.202810e-01  -1.324361e-01  
   Stress 437  2  4  -5.599692e-03  -8.363728e-03  0.000000e+00  4.787450e-03  -1.998774e-03  -1.196465e-02  1.110105e-02
   Strain 437  2  4  -1.185678e-02  -9.963797e-02  0.000000e+00  2.668187e-01  8.469635e-02  -1.961911e-01  
   Stress 437  3  4  7.522396e-03  5.033579e-03  0.000000e+00  8.029890e-03  1.440373e-02  -1.847755e-03  1.541091e-02
   Strain 437  3  4  7.730804e-02  9.691568e-03  0.000000e+00  3.570254e-01  2.251857e-01  -1.381861e-01  
   Stress 437  4  4  -6.131912e-04  4.206698e-03  0.000000e+00  7.613069e-03  9.782156e-03  -6.188649e-03  1.394734e-02
   Strain 437  4  4  -3.808672e-02  4.916285e-02  0.000000e+00  3.679184e-01  1.945992e-01  -1.835230e-01  
   Stress 438  1  4  1.085117e-02  6.976593e-03  0.000000e+00  3.891108e-03  1.326059e-02  4.567182e-03  1.166785e-02
   Strain 438  1  4  1.239366e-01  3.006603e-02  0.000000e+00  1.683535e-01  1.733789e-01  -1.937631e-02  
   Stress 438  2  4  1.327656e-02  5.172714e-03  0.000000e+00  3.026178e-03  1.428189e-02  4.167381e-03  1.272091e-02
   Strain 438  2  4  1.694538e-01  -1.302566e-02  0.000000e+00  1.273093e-01  1.894643e-01  -3.303612e-02  
   Stress 438  3  4  6.810544e-03  3.613650e-03  0.000000e+00  2.968739e-03  8.583810e-03  1.840384e-03  7.827599e-03
   Strain 438  3  4  8.986155e-02  6.189049e-04  0.000000e+00  1.427336e-01  1.294084e-01  -3.892794e-02  
   Stress 438  4  4  7.133853e-03  3.728849e-03  0.000000e+00  2.095728e-03  8.131460e-03  2.731242e-03  7.167380e-03
   Strain 438  4  4  9.529901e-02  1.049840e-03  0.000000e+00  9.935213e-02  1.166466e-01  -2.029774e-02  
   Stress 439  1  4  2.991969e-03  9.265170e-04  0.000000e+00  2.144958e-03  4.339867e-03  -4.213804e-04  4.565166e-03
   Strain 439  1  4  4.660233e-02  -1.043052e-02  0.000000e+00  1.159439e-01  8.269188e-02  -4.652006e-02  
   Stress 439  2  4  1.343410e-02  7.299465e-03  0.000000e+00  3.648329e-03  1.513320e-02  5.600363e-03  1.325241e-02
   Strain 439  2  4  1.567529e-01  2.147720e-02  0.000000e+00  1.664232e-01  1.963487e-01  -1.811859e-02  
   Stress 439  3  4  4.926835e-03  1.881754e-03  0.000000e+00  -1.870538e-04  4.938283e-03  1.870306e-03  4.318400e-03
   Strain 439  3  4  7.534687e-02  -1.271350e-02  0.000000e+00  4.077072e-03  7.539403e-02  -1.276066e-02  
   Stress 439  4  4  1.562710e-02  9.140529e-03  0.000000e+00  8.149126e-04  1.572791e-02  9.039718e-03  1.367142e-02
   Strain 439  4  4  1.836958e-01  3.613557e-02  0.000000e+00  4.844712e-02  1.875706e-01  3.226077e-02  
   Stress 440  1  4  6.179320e-05  1.176685e-02  0.000000e+00  -4.923478e-04  1.178752e-02  4.112017e-05  1.176701e-02
   Strain 440  1  4  -7.612741e-02  1.687151e-01  0.000000e+00  3.746021e-03  1.687295e-01  -7.614174e-02  
   Stress 440  2  4  3.184911e-03  1.851646e-02  0.000000e+00  3.928654e-03  1.946454e-02  2.236835e-03  1.844811e-02
   Strain 440  2  4  -5.916872e-02  2.226605e-01  0.000000e+00  1.827466e-01  2.496924e-01  -8.620056e-02  
   Stress 440  3  4  2.728096e-04  4.307211e-03  0.000000e+00  -1.719770e-03  4.940804e-03  -3.607837e-04  5.130718e-03
   Strain 440  3  4  -1.962277e-02  6.023683e-02  0.000000e+00  -5.751576e-02  6.951480e-02  -2.890074e-02  
   Stress 440  4  4  5.603961e-03  6.257888e-03  0.000000e+00  2.092756e-03  8.049068e-03  3.812781e-03  6.973912e-03
   Strain 440  4  4  5.748755e-02  4.867918e-02  0.000000e+00  1.206341e-01  1.135610e-01  -7.394240e-03  
   Stress 441  1  4  -2.053743e-03  6.225555e-03  0.000000e+00  5.881093e-03  9.277842e-03  -5.106030e-03  1.263024e-02
   Strain 441  1  4  -7.561672e-02  9.523062e-02  0.000000e+00  3.170438e-01  1.898803e-01  -1.702664e-01  
   Stress 441  2  4  6.615949e-04  9.664871e-03  0.000000e+00  2.176298e-03  1.016334e-02  1.631310e-04  1.008276e-02
   Strain 441  2  4  -5.156723e-02  1.353186e-01  0.000000e+00  1.285212e-01  1.552820e-01  -7.153068e-02  
   Stress 441  3  4  -5.008151e-03  1.134301e-02  0.000000e+00  4.751001e-03  1.262323e-02  -6.288369e-03  1.668140e-02
   Strain 441  3  4  -1.631721e-01  1.871483e-01  0.000000e+00  2.572559e-01  2.293041e-01  -2.053279e-01  
   Stress 441  4  4  -9.421164e-04  1.097344e-02  0.000000e+00  9.146056e-04  1.104324e-02  -1.011910e-03  1.158239e-02
   Strain 441  4  4  -8.929365e-02  1.659522e-01  0.000000e+00  6.588959e-02  1.701358e-01  -9.347729e-02  
   Stress 442  1  4  -6.464144e-04  1.021670e-02  0.000000e+00  5.891056e-04  1.024855e-02  -6.782681e-04  1.060397e-02
   Strain 442  1  4  -8.115066e-02  1.560410e-01  0.000000e+00  4.656304e-02  1.583046e-01  -8.341425e-02
[truncated: 34,507,560 more chars]
