# Supplementary material for: An in-silico benchmark for the tricuspid heart valve – Geometry, finite element mesh, Abaqus simulation, and result data set
Source: Data Brief. 2021 Dec 2;39:107664. doi: 10.1016/j.dib.2021.107664 (PMC8668829; doi:10.1016/j.dib.2021.107664)
Supplement: Supplementary Data S1 — Supplementary Raw Research Data. This is open data under the CC BY license http://creativecommons.org/licenses/by/4.0/ [file mmc1.zip › DataInBrief_TricuspidValveBenchmark/Text_Files/00_run_Model_elem_Frame3.txt]

   Stress 1  1  4  -1.150605e-02  -8.786353e-03  0.000000e+00  -4.289666e-04  -8.720298e-03  -1.157210e-02  1.044246e-02
   Strain 1  1  4  -1.384746e-01  7.164410e-03  0.000000e+00  2.299946e-02  8.066842e-03  -1.393770e-01  
   Stress 1  2  4  3.928568e-03  -1.515414e-02  0.000000e+00  -2.415053e-03  4.229466e-03  -1.545504e-02  1.794751e-02
   Strain 1  2  4  1.814455e-01  -2.809519e-01  0.000000e+00  -3.104239e-02  1.819659e-01  -2.814723e-01  
   Stress 1  3  4  7.381424e-03  -4.866063e-04  0.000000e+00  -4.225564e-03  9.220785e-03  -2.325966e-03  1.057735e-02
   Strain 1  3  4  1.055494e-01  -3.948888e-02  0.000000e+00  -7.162031e-02  1.139092e-01  -4.784861e-02  
   Stress 1  4  4  9.459035e-03  2.554355e-03  0.000000e+00  -5.039819e-03  1.211558e-02  -1.021860e-04  1.216699e-02
   Strain 1  4  4  1.265017e-01  -2.378630e-02  0.000000e+00  -1.428684e-01  1.550374e-01  -5.232192e-02  
   Stress 2  1  4  -5.401513e-03  2.835155e-03  0.000000e+00  2.339178e-03  3.453110e-03  -6.019467e-03  8.303243e-03
   Strain 2  1  4  -1.374832e-01  1.187306e-01  0.000000e+00  1.616629e-01  1.421001e-01  -1.608527e-01  
   Stress 2  2  4  6.624091e-03  5.456965e-03  0.000000e+00  4.113306e-04  6.754488e-03  5.326568e-03  6.165809e-03
   Strain 2  2  4  5.674667e-02  5.815414e-02  0.000000e+00  4.107548e-02  7.800020e-02  3.690061e-02  
   Stress 2  3  4  -4.755968e-03  1.107721e-02  0.000000e+00  1.838456e-03  1.128787e-02  -4.966636e-03  1.442728e-02
   Strain 2  3  4  -1.835801e-01  2.214206e-01  0.000000e+00  1.485182e-01  2.346071e-01  -1.967666e-01  
   Stress 2  4  4  6.272432e-03  7.735701e-03  0.000000e+00  1.099639e-04  7.743918e-03  6.264214e-03  7.120329e-03
   Strain 2  4  4  3.514316e-02  9.663097e-02  0.000000e+00  4.088945e-02  1.028083e-01  2.896588e-02  
   Stress 3  1  4  -2.148192e-02  -1.416131e-03  0.000000e+00  -1.964472e-03  -1.225615e-03  -2.167244e-02  2.108636e-02
   Strain 3  1  4  -3.464392e-01  1.747891e-01  0.000000e+00  -7.461444e-02  1.774458e-01  -3.490959e-01  
   Stress 3  2  4  -6.602296e-04  1.565451e-02  0.000000e+00  4.027970e-04  1.566445e-02  -6.701683e-04  1.601005e-02
   Strain 3  2  4  -1.069329e-01  2.185483e-01  0.000000e+00  2.995830e-02  2.192362e-01  -1.076208e-01  
   Stress 3  3  4  -2.188413e-02  -1.366990e-02  0.000000e+00  -2.467756e-03  -1.298554e-02  -2.256848e-02  1.961879e-02
   Strain 3  3  4  -2.600713e-01  2.551407e-02  0.000000e+00  -1.281511e-01  3.923153e-02  -2.737888e-01  
   Stress 3  4  4  -2.291689e-03  4.392499e-03  0.000000e+00  -4.417419e-04  4.421566e-03  -2.320756e-03  5.932750e-03
   Strain 3  4  4  -7.360256e-02  9.574541e-02  0.000000e+00  -1.830221e-02  9.623847e-02  -7.409563e-02  
   Stress 4  1  4  1.650384e-03  1.489366e-02  0.000000e+00  9.189274e-03  1.959849e-02  -3.054445e-03  2.129068e-02
   Strain 4  1  4  -7.791640e-02  1.774795e-01  0.000000e+00  3.832185e-01  2.800442e-01  -1.804811e-01  
   Stress 4  2  4  1.259459e-03  1.429223e-03  0.000000e+00  5.395218e-03  6.740227e-03  -4.051545e-03  9.442140e-03
   Strain 4  2  4  1.550263e-02  3.988986e-03  0.000000e+00  2.505245e-01  1.351403e-01  -1.156486e-01  
   Stress 4  3  4  4.128284e-03  1.196497e-02  0.000000e+00  3.163079e-03  1.308235e-02  3.010907e-03  1.186692e-02
   Strain 4  3  4  -5.925049e-03  1.443424e-01  0.000000e+00  1.534610e-01  1.765989e-01  -3.818149e-02  
   Stress 4  4  4  -2.928143e-04  5.861191e-03  0.000000e+00  1.120986e-04  5.863232e-03  -2.948556e-04  6.016081e-03
   Strain 4  4  4  -4.321582e-02  9.544683e-02  0.000000e+00  7.997611e-03  9.556206e-02  -4.333104e-02  
   Stress 5  1  4  8.343881e-03  1.131900e-02  0.000000e+00  1.017280e-02  2.011243e-02  -4.495443e-04  2.034093e-02
   Strain 5  1  4  5.664438e-02  7.892106e-02  0.000000e+00  3.794178e-01  2.578183e-01  -1.222529e-01  
   Stress 5  2  4  9.714074e-03  4.207557e-03  0.000000e+00  9.548715e-03  1.689854e-02  -2.976910e-03  1.856686e-02
   Strain 5  2  4  1.269517e-01  -3.901431e-02  0.000000e+00  3.786479e-01  2.506804e-01  -1.627430e-01  
   Stress 5  3  4  -8.614821e-04  3.863525e-03  0.000000e+00  4.072344e-03  6.209037e-03  -3.206994e-03  8.291519e-03
   Strain 5  3  4  -2.873280e-02  5.326990e-02  0.000000e+00  1.773509e-01  1.099642e-01  -8.542711e-02  
   Stress 5  4  4  2.781562e-03  -6.098741e-03  0.000000e+00  3.943977e-03  4.280257e-03  -7.597436e-03  1.041924e-02
   Strain 5  4  4  1.147118e-01  -1.476108e-01  0.000000e+00  1.724304e-01  1.405102e-01  -1.734092e-01  
   Stress 6  1  4  -6.428514e-04  1.515357e-02  0.000000e+00  5.020096e-03  1.661394e-02  -2.103225e-03  1.775921e-02
   Strain 6  1  4  -9.575696e-02  1.926804e-01  0.000000e+00  2.111058e-01  2.271806e-01  -1.302572e-01  
   Stress 6  2  4  -2.763194e-03  1.148118e-02  0.000000e+00  1.064777e-03  1.156033e-02  -2.842347e-03  1.321282e-02
   Strain 6  2  4  -1.131562e-01  1.740822e-01  0.000000e+00  4.348347e-02  1.757186e-01  -1.147926e-01  
   Stress 6  3  4  4.793578e-03  2.201758e-02  0.000000e+00  4.893995e-03  2.331102e-02  3.500139e-03  2.177298e-02
   Strain 6  3  4  -4.194085e-02  2.414679e-01  0.000000e+00  1.723220e-01  2.656063e-01  -6.607932e-02  
   Stress 6  4  4  2.705373e-03  1.834006e-02  0.000000e+00  4.852304e-04  1.835511e-02  2.690328e-03  1.716877e-02
   Strain 6  4  4  -6.044753e-02  2.266171e-01  0.000000e+00  7.115773e-03  2.266612e-01  -6.049162e-02  
   Stress 7  1  4  3.999624e-03  8.034470e-03  0.000000e+00  5.821068e-03  1.217780e-02  -1.437020e-04  1.225028e-02
   Strain 7  1  4  1.877181e-02  7.637533e-02  0.000000e+00  2.643229e-01  1.828370e-01  -8.768982e-02  
   Stress 7  2  4  1.175834e-03  -1.752547e-03  0.000000e+00  1.009613e-03  1.490174e-03  -2.066887e-03  3.093972e-03
   Strain 7  2  4  4.428282e-02  -4.325657e-02  0.000000e+00  5.126485e-02  5.123597e-02  -5.020972e-02  
   Stress 7  3  4  1.589800e-03  1.233877e-02  0.000000e+00  3.894562e-03  1.360150e-02  3.270639e-04  1.344096e-02
   Strain 7  3  4  -3.961156e-02  1.492136e-01  0.000000e+00  1.877044e-01  1.879249e-01  -7.832287e-02  
   Stress 7  4  4  -1.300581e-03  4.812465e-03  0.000000e+00  -5.695945e-04  4.865085e-03  -1.353201e-03  5.664242e-03
   Strain 7  4  4  -4.468460e-02  7.706421e-02  0.000000e+00  -2.440108e-02  7.827479e-02  -4.589519e-02  
   Stress 8  1  4  7.738784e-03  1.459695e-02  0.000000e+00  1.918737e-03  1.509727e-02  7.238470e-03  1.307830e-02
   Strain 8  1  4  3.595488e-02  1.616987e-01  0.000000e+00  9.464740e-02  1.775187e-01  2.013493e-02  
   Stress 8  2  4  1.036479e-02  1.812265e-02  0.000000e+00  1.347713e-03  1.835011e-02  1.013733e-02  1.592077e-02
   Strain 8  2  4  5.407759e-02  1.966960e-01  0.000000e+00  6.526429e-02  2.038078e-01  4.696575e-02  
   Stress 8  3  4  1.159355e-02  1.466859e-02  0.000000e+00  5.694021e-03  1.902902e-02  7.233120e-03  1.663678e-02
   Strain 8  3  4  9.169002e-02  1.318561e-01  0.000000e+00  2.197477e-01  2.234672e-01  7.887554e-05  
   Stress 8  4  4  1.145248e-02  1.532899e-02  0.000000e+00  5.144541e-03  1.888829e-02  7.893176e-03  1.643110e-02
   Strain 8  4  4  8.207056e-02  1.476907e-01  0.000000e+00  2.005339e-01  2.203793e-01  9.381994e-03  
   Stress 9  1  4  7.556696e-03  1.527367e-02  0.000000e+00  3.637239e-03  1.671777e-02  6.112596e-03  1.465124e-02
   Strain 9  1  4  3.038920e-02  1.670380e-01  0.000000e+00  1.534354e-01  2.014454e-01  -4.018222e-03  
   Stress 9  2  4  1.153828e-02  1.419087e-02  0.000000e+00  2.191951e-03  1.542655e-02  1.030260e-02  1.360839e-02
   Strain 9  2  4  9.293322e-02  1.406365e-01  0.000000e+00  5.852913e-02  1.545382e-01  7.903151e-02  
   Stress 9  3  4  8.227149e-03  1.253665e-02  0.000000e+00  7.584317e-03  1.826636e-02  2.497431e-03  1.715454e-02
   Strain 9  3  4  5.591385e-02  1.078922e-01  0.000000e+00  3.272336e-01  2.475711e-01  -8.376499e-02  
   Stress 9  4  4  8.725611e-03  1.353776e-02  0.000000e+00  5.904326e-03  1.750744e-02  4.755931e-03  1.568009e-02
   Strain 9  4  4  5.377024e-02  1.327785e-01  0.000000e+00  2.339546e-01  2.167420e-01  -3.019330e-02  
   Stress 10  1  4  1.439313e-02  1.827727e-02  0.000000e+00  6.429644e-03  2.305175e-02  9.618658e-03  2.005430e-02
   Strain 10  1  4  1.022363e-01  1.694032e-01  0.000000e+00  2.190572e-01  2.503814e-01  2.125818e-02  
   Stress 10  2  4  1.158831e-02  1.330011e-02  0.000000e+00  4.844459e-03  1.736370e-02  7.524724e-03  1.508186e-02
   Strain 10  2  4  9.558872e-02  1.223140e-01  0.000000e+00  1.842164e-01  2.020238e-01  1.587888e-02  
   Stress 10  3  4  1.428837e-02  1.538014e-02  0.000000e+00  1.033058e-02  2.517925e-02  4.489264e-03  2.326181e-02
   Strain 10  3  4  1.002581e-01  1.192450e-01  0.000000e+00  3.515040e-01  2.857597e-01  -6.625669e-02  
   Stress 10  4  4  1.158495e-02  1.378534e-02  0.000000e+00  9.041696e-03  2.179353e-02  3.576758e-03  2.024354e-02
   Strain 10  4  4  7.702991e-02  1.176943e-01  0.000000e+00  3.271731e-01  2.622074e-01  -6.748314e-02  
   Stress 11  1  4  5.804325e-03  2.179827e-02  0.000000e+00  6.674936e-03  2.421794e-02  3.384659e-03  2.271552e-02
   Strain 11  1  4  -4.203788e-02  2.439617e-01  0.000000e+00  2.435391e-01  2.887830e-01  -8.685920e-02  
   Stress 11  2  4  2.909517e-03  1.919968e-02  0.000000e+00  4.833077e-03  2.052566e-02  1.583538e-03  1.978148e-02
   Strain 11  2  4  -8.431844e-02  2.488677e-01  0.000000e+00  1.914716e-01  2.744167e-01  -1.098675e-01  
   Stress 11  3  4  9.227685e-03  1.779459e-02  0.000000e+00  1.026332e-02  2.463246e-02  2.389818e-03  2.352875e-02
   Strain 11  3  4  2.731838e-02  1.629493e-01  0.000000e+00  3.734229e-01  2.937795e-01  -1.035118e-01  
   Stress 11  4  4  4.892123e-03  2.120347e-02  0.000000e+00  8.866877e-03  2.509506e-02  1.000534e-03  2.461005e-02
   Strain 11  4  4  -6.213599e-02  2.358181e-01  0.000000e+00  3.319154e-01  3.098570e-01  -1.361749e-01  
   Stress 12  1  4  1.100129e-02  2.229820e-02  0.000000e+00  1.324109e-02  3.104528e-02  2.254208e-03  2.998180e-02
   Strain 12  1  4  8.208443e-03  1.943452e-01  0.000000e+00  4.355835e-01  3.381206e-01  -1.355669e-01  
   Stress 12  2  4  5.698148e-03  1.642393e-02  0.000000e+00  1.043606e-02  2.279441e-02  -6.723306e-04  2.313790e-02
   Strain 12  2  4  -3.367081e-02  1.756189e-01  0.000000e+00  4.083013e-01  3.003821e-01  -1.584340e-01  
   Stress 12  3  4  6.957357e-03  1.874379e-02  0.000000e+00  1.140522e-02  2.568837e-02  1.277652e-05  2.568198e-02
   Strain 12  3  4  -1.967177e-02  1.814137e-01  0.000000e+00  4.270038e-01  3.168623e-01  -1.551204e-01  
   Stress 12  4  4  3.109508e-03  1.277453e-02  0.000000e+00  9.399956e-03  1.851142e-02  -2.627388e-03  1.995526e-02
   Strain 12  4  4  -4.835398e-02  1.469606e-01  0.000000e+00  4.061366e-01  2.746335e-01  -1.760269e-01  
   Stress 13  1  4  1.196617e-02  2.487013e-02  0.000000e+00  1.391227e-02  3.375371e-02  3.082588e-03  3.232285e-02
   Strain 13  1  4  1.820645e-02  1.972690e-01  0.000000e+00  4.530891e-01  3.513322e-01  -1.358568e-01  
   Stress 13  2  4  1.317557e-02  2.602509e-02  0.000000e+00  7.378385e-03  2.938390e-02  9.816770e-03  2.590999e-02
   Strain 13  2  4  5.064813e-02  2.385146e-01  0.000000e+00  2.630270e-01  3.061959e-01  -1.703314e-02  
   Stress 13  3  4  6.008092e-03  2.020689e-02  0.000000e+00  1.677177e-02  3.131995e-02  -5.104970e-03  3.415973e-02
   Strain 13  3  4  -4.096207e-02  1.513218e-01  0.000000e+00  5.682076e-01  3.551103e-01  -2.447505e-01  
   Stress 13  4  4  6.972123e-03  1.918570e-02  0.000000e+00  9.123396e-03  2.405749e-02  2.100330e-03  2.307911e-02
   Strain 13  4  4  -1.215528e-02  1.946862e-01  0.000000e+00  3.682903e-01  3.024651e-01  -1.199342e-01  
   Stress 14  1  4  3.319361e-03  2.343569e-02  0.000000e+00  9.608115e-03  2.728732e-02  -5.322756e-04  2.755732e-02
   Strain 14  1  4  -9.665937e-02  2.536799e-01  0.000000e+00  3.661990e-01  3.319068e-01  -1.748863e-01  
   Stress 14  2  4  5.695172e-03  2.394076e-02  0.000000e+00  7.774810e-03  2.680433e-02  2.831596e-03  2.550669e-02
   Strain 14  2  4  -5.395732e-02  2.545234e-01  0.000000e+00  2.992406e-01  3.151698e-01  -1.146037e-01  
   Stress 14  3  4  1.216156e-02  3.418755e-02  0.000000e+00  1.716084e-02  4.356525e-02  2.783864e-03  4.224218e-02
   Strain 14  3  4  -2.515368e-02  2.435831e-01  0.000000e+00  4.626608e-01  3.767378e-01  -1.583084e-01  
   Stress 14  4  4  1.503928e-02  4.023921e-02  0.000000e+00  1.653405e-02  4.842707e-02  6.851418e-03  4.539085e-02
   Strain 14  4  4  -5.384015e-03  2.663234e-01  0.000000e+00  4.006163e-01  3.725019e-01  -1.115625e-01  
   Stress 15  1  4  1.684669e-03  1.414417e-02  0.000000e+00  8.301466e-03  1.829344e-02  -2.464604e-03  1.964206e-02
   Strain 15  1  4  -7.098474e-02  1.703326e-01  0.000000e+00  3.687218e-01  2.700088e-01  -1.706609e-01  
   Stress 15  2  4  1.711828e-04  2.822687e-02  0.000000e+00  7.282317e-03  3.000448e-02  -1.606433e-03  3.083910e-02
   Strain 15  2  4  -1.494557e-01  2.998702e-01  0.000000e+00  2.582887e-01  3.343437e-01  -1.839292e-01  
   Stress 15  3  4  3.079076e-03  1.819593e-02  0.000000e+00  1.411812e-02  2.665160e-02  -5.376587e-03  2.970707e-02
   Strain 15  3  4  -7.012337e-02  1.641417e-01  0.000000e+00  5.332595e-01  3.382332e-01  -2.442149e-01  
   Stress 15  4  4  2.964147e-03  2.748873e-02  0.000000e+00  1.288117e-02  3.301093e-02  -2.558056e-03  3.436145e-02
   Strain 15  4  4  -1.086745e-01  2.529542e-01  0.000000e+00  4.265807e-01  3.517585e-01  -2.074788e-01  
   Stress 16  1  4  1.321784e-02  3.219115e-02  0.000000e+00  1.243129e-02  3.834207e-02  7.066919e-03  3.534254e-02
   Strain 16  1  4  1.283658e-02  2.527328e-01  0.000000e+00  3.470307e-01  3.437234e-01  -7.815401e-02  
   Stress 16  2  4  6.639028e-03  1.238587e-02  0.000000e+00  4.609161e-03  1.494392e-02  4.080976e-03  1.337869e-02
   Strain 16  2  4  2.377839e-02  1.381896e-01  0.000000e+00  1.968454e-01  1.948239e-01  -3.285586e-02  
   Stress 16  3  4  6.959267e-03  3.277323e-02  0.000000e+00  1.229209e-02  3.768999e-02  2.042507e-03  3.671137e-02
   Strain 16  3  4  -6.581517e-02  2.736880e-01  0.000000e+00  3.704306e-01  3.551740e-01  -1.473011e-01  
   Stress 16  4  4  3.100222e-03  1.175157e-02  0.000000e+00  4.810862e-03  1.389551e-02  9.562867e-04  1.344290e-02
   Strain 16  4  4  -2.964907e-02  1.483031e-01  0.000000e+00  2.259334e-01  2.031262e-01  -8.447222e-02  
   Stress 17  1  4  1.453711e-02  1.279418e-02  0.000000e+00  4.474686e-03  1.822440e-02  9.106885e-03  1.578279e-02
   Strain 17  1  4  1.361718e-01  1.025544e-01  0.000000e+00  1.622663e-01  2.022192e-01  3.650710e-02  
   Stress 17  2  4  2.119805e-02  1.718450e-02  0.000000e+00  -1.735751e-03  2.184457e-02  1.653798e-02  1.973385e-02
   Strain 17  2  4  1.963803e-01  1.313524e-01  0.000000e+00  -5.979845e-02  2.080379e-01  1.196949e-01  
   Stress 17  3  4  1.047125e-02  1.152315e-02  0.000000e+00  7.352120e-03  1.836811e-02  3.626292e-03  1.685020e-02
   Strain 17  3  4  7.980999e-02  9.748661e-02  0.000000e+00  3.012463e-01  2.395306e-01  -6.223396e-02  
   Stress 17  4  4  1.274687e-02  1.397302e-02  0.000000e+00  2.031745e-03  1.548218e-02  1.123772e-02  1.385640e-02
   Strain 17  4  4  1.103239e-01  1.309902e-01  0.000000e+00  8.993739e-02  1.667977e-01  7.451640e-02  
   Stress 18  1  4  1.586603e-02  2.502861e-02  0.000000e+00  -2.252493e-04  2.503414e-02  1.586050e-02  2.193649e-02
   Strain 18  1  4  9.595913e-02  2.389720e-01  0.000000e+00  -8.687063e-03  2.391038e-01  9.582733e-02  
   Stress 18  2  4  1.228194e-02  1.777672e-02  0.000000e+00  -2.876515e-03  1.900708e-02  1.105158e-02  1.653325e-02
   Strain 18  2  4  7.941131e-02  1.853676e-01  0.000000e+00  -1.095331e-01  2.085869e-01  5.619195e-02  
   Stress 18  3  4  1.311607e-02  1.833767e-02  0.000000e+00  3.165633e-03  1.983023e-02  1.162351e-02  1.725824e-02
   Strain 18  3  4  9.009631e-02  1.850769e-01  0.000000e+00  1.240969e-01  2.157233e-01  5.944991e-02  
   Stress 18  4  4  6.937562e-03  1.414371e-02  0.000000e+00  6.425774e-04  1.420056e-02  6.880711e-03  1.230000e-02
   Strain 18  4  4  1.591301e-02  1.716050e-01  0.000000e+00  3.401424e-02  1.734411e-01  1.407688e-02  
   Stress 19  1  4  1.307595e-02  2.341497e-02  0.000000e+00  2.462557e-03  2.397154e-02  1.251938e-02  2.076682e-02
   Strain 19  1  4  6.395132e-02  2.386255e-01  0.000000e+00  7.903373e-02  2.471495e-01  5.542731e-02  
   Stress 19  2  4  1.135768e-02  1.632981e-02  0.000000e+00  -1.026973e-04  1.633193e-02  1.135556e-02  1.449905e-02
   Strain 19  2  4  7.119898e-02  1.773448e-01  0.000000e+00  -1.350760e-02  1.777728e-01  7.077098e-02  
   Stress 19  3  4  2.820144e-02  3.464851e-02  0.000000e+00  6.410190e-03  3.860005e-02  2.424990e-02  3.379311e-02
   Strain 19  3  4  1.620585e-01  2.338946e-01  0.000000e+00  1.484370e-01  2.804295e-01  1.155236e-01  
   Stress 19  4  4  1.965524e-02  1.820205e-02  0.000000e+00  1.916272e-03  2.097804e-02  1.687924e-02  1.925860e-02
   Strain 19  4  4  1.672317e-01  1.579142e-01  0.000000e+00  6.244951e-02  1.941434e-01  1.310026e-01  
   Stress 20  1  4  1.954798e-02  1.634917e-02  0.000000e+00  -1.657523e-03  2.025194e-02  1.564522e-02  1.838662e-02
   Strain 20  1  4  1.768426e-01  1.350554e-01  0.000000e+00  -6.221210e-02  1.934208e-01  1.184773e-01  
   Stress 20  2  4  1.606463e-02  1.204255e-02  0.000000e+00  -1.870835e-03  1.680028e-02  1.130690e-02  1.483699e-02
   Strain 20  2  4  1.607462e-01  9.154996e-02  0.000000e+00  -8.141301e-02  1.795714e-01  7.272477e-02  
   Stress 20  3  4  2.602088e-02  1.888764e-02  0.000000e+00  1.195592e-03  2.621594e-02  1.869259e-02  2.338043e-02
   Strain 20  3  4  2.228618e-01  1.341887e-01  0.000000e+00  2.834080e-02  2.250712e-01  1.319793e-01  
   Stress 20  4  4  2.353491e-02  9.670798e-03  0.000000e+00  6.953017e-04  2.356969e-02  9.636015e-03  2.052475e-02
   Strain 20  4  4  2.484881e-01  2.414656e-02  0.000000e+00  2.067738e-02  2.489635e-01  2.367111e-02  
   Stress 21  1  4  4.556967e-02  6.395058e-02  0.000000e+00  3.289201e-02  8.891197e-02  2.060828e-02  8.060842e-02
   Strain 21  1  4  9.695213e-02  2.361834e-01  0.000000e+00  4.060701e-01  3.812060e-01  -4.807048e-02  
   Stress 21  2  4  1.067585e-02  9.569055e-03  0.000000e+00  6.301503e-03  1.644821e-02  3.796698e-03  1.491676e-02
   Strain 21  2  4  8.421476e-02  8.510438e-02  0.000000e+00  2.410695e-01  2.051951e-01  -3.587600e-02  
   Stress 21  3  4  1.253481e-01  1.040171e-01  0.000000e+00  6.452315e-02  1.800813e-01  4.928390e-02  1.611927e-01
   Strain 21  3  4  2.098348e-01  1.670133e-01  0.000000e+00  4.034805e-01  3.912973e-01  -1.444919e-02  
   Stress 21  4  4  1.815976e-02  1.125027e-02  0.000000e+00  6.466033e-03  2.203611e-02  7.373929e-03  1.942864e-02
   Strain 21  4  4  1.703351e-01  7.126068e-02  0.000000e+00  2.280420e-01  2.451149e-01  -3.519129e-03  
   Stress 22  1  4  1.141518e-02  1.457541e-02  0.000000e+00  1.109684e-02  2.420406e-02  1.786524e-03  2.336209e-02
   Strain 22  1  4  6.492202e-02  1.162932e-01  0.000000e+00  3.945841e-01  2.895647e-01  -1.083494e-01  
   Stress 22  2  4  3.707208e-03  -1.658099e-03  0.000000e+00  5.222946e-03  6.896164e-03  -4.847054e-03  1.022140e-02
   Strain 22  2  4  7.677756e-02  -6.381811e-02  0.000000e+00  2.346891e-01  1.432698e-01  -1.303104e-01  
   Stress 22  3  4  2.373282e-01  2.439602e-01  0.000000e+00  1.381558e-01  3.788398e-01  1.024485e-01  3.394167e-01
   Strain 22  3  4  1.888721e-01  2.061190e-01  0.000000e+00  4.294767e-01  4.124070e-01  -1.741588e-02  
   Stress 22  4  4  1.713367e-02  1.173233e-02  0.000000e+00  7.435211e-03  2.234350e-02  6.522498e-03  1.990074e-02
   Strain 22  4  4  1.676408e-01  6.592389e-02  0.000000e+00  2.665051e-01  2.594106e-01  -2.584593e-02  
   Stress 23  1  4  1.721532e-02  6.381297e-03  0.000000e+00  1.399094e-02  2.680133e-02  -3.204708e-03  2.853895e-02
   Strain 23  1  4  1.649290e-01  -4.068042e-02  0.000000e+00  4.753935e-01  3.211003e-01  -1.968517e-01  
   Stress 23  2  4  2.454617e-02  7.695749e-03  0.000000e+00  1.163274e-03  2.462610e-02  7.615821e-03  2.183798e-02
   Strain 23  2  4  2.797589e-01  -2.167071e-02  0.000000e+00  1.711971e-02  2.800018e-01  -2.191359e-02  
   Stress 23  3  4  1.242015e-01  8.574111e-02  0.000000e+00  1.090006e-01  2.156552e-01  -5.712613e-03  2.185675e-01
   Strain 23  3  4  1.567617e-01  4.805889e-02  0.000000e+00  6.406760e-01  4.273265e-01  -2.225059e-01  
   Stress 23  4  4  3.133101e-02  1.711227e-02  0.000000e+00  7.521658e-03  3.457145e-02  1.387184e-02  3.013376e-02
   Strain 23  4  4  2.633493e-01  7.115730e-02  0.000000e+00  1.923743e-01  3.032180e-01  3.128858e-02  
   Stress 24  1  4  1.409596e-02  8.758207e-03  0.000000e+00  4.750391e-03  1.687586e-02  5.978311e-03  1.482045e-02
   Strain 24  1  4  1.532396e-01  4.447842e-02  0.000000e+00  1.798558e-01  2.039507e-01  -6.232748e-03  
   Stress 24  2  4  1.935267e-02  5.781995e-03  0.000000e+00  6.708096e-04  1.938575e-02  5.748916e-03  1.724559e-02
   Strain 24  2  4  2.386179e-01  -2.785708e-02  0.000000e+00  1.912028e-02  2.389604e-01  -2.819962e-02  
   Stress 24  3  4  3.181164e-02  1.387861e-02  0.000000e+00  1.047634e-02  3.663469e-02  9.055559e-03  3.305081e-02
   Strain 24  3  4  2.679656e-01  2.096429e-02  0.000000e+00  2.847622e-01  3.329452e-01  -4.401525e-02  
   Stress 24  4  4  2.438594e-02  9.078420e-03  0.000000e+00  4.274263e-03  2.549855e-02  7.965802e-03  2.259455e-02
   Strain 24  4  4  2.652532e-01  -3.153240e-03  0.000000e+00  1.438273e-01  2.833066e-01  -2.120665e-02  
   Stress 25  1  4  1.551910e-02  4.182740e-03  0.000000e+00  7.320628e-03  1.910942e-02  5.924180e-04  1.882021e-02
   Strain 25  1  4  1.941360e-01  -4.967550e-02  0.000000e+00  2.887039e-01  2.611707e-01  -1.167102e-01  
   Stress 25  2  4  2.193724e-02  8.169074e-03  0.000000e+00  1.688187e-03  2.214121e-02  7.965098e-03  1.942470e-02
   Strain 25  2  4  2.530354e-01  -2.930385e-03  0.000000e+00  4.974219e-02  2.554296e-01  -5.324608e-03  
   Stress 25  3  4  3.275468e-02  1.062872e-02  0.000000e+00  1.453521e-02  3.995811e-02  3.425285e-03  3.836034e-02
   Strain 25  3  4  2.648262e-01  -3.816997e-02  0.000000e+00  3.913267e-01  3.607868e-01  -1.341306e-01  
   Stress 25  4  4  2.964438e-02  1.378826e-02  0.000000e+00  5.722249e-03  3.149376e-02  1.193888e-02  2.753894e-02
   Strain 25  4  4  2.781034e-01  3.647669e-02  0.000000e+00  1.664536e-01  3.039957e-01  1.058432e-02  
   Stress 26  1  4  3.125217e-02  1.549828e-02  0.000000e+00  6.284834e-03  3.345220e-02  1.329825e-02  2.917254e-02
   Strain 26  1  4  2.827702e-01  4.623767e-02  0.000000e+00  1.667002e-01  3.091903e-01  1.981755e-02  
   Stress 26  2  4  5.103974e-02  1.713909e-02  0.000000e+00  8.669571e-04  5.106189e-02  1.711694e-02  4.501426e-02
   Strain 26  2  4  3.513653e-01  -1.422422e-03  0.000000e+00  -1.858353e-04  3.513654e-01  -1.422447e-03  
   Stress 26  3  4  3.248311e-02  1.762354e-02  0.000000e+00  1.133544e-02  3.860670e-02  1.149996e-02  3.433294e-02
   Strain 26  3  4  2.548672e-01  5.698632e-02  0.000000e+00  2.933290e-01  3.328439e-01  -2.099041e-02  
   Stress 26  4  4  3.118852e-02  1.569188e-02  0.000000e+00  4.524556e-03  3.241283e-02  1.446757e-02  2.812414e-02
   Strain 26  4  4  2.789897e-01  5.851491e-02  0.000000e+00  1.282976e-01  2.962958e-01  4.120878e-02  
   Stress 27  1  4  2.043976e-02  1.223705e-02  0.000000e+00  5.859019e-03  2.349027e-02  9.186540e-03  2.050344e-02
   Strain 27  1  4  2.096847e-01  5.949806e-02  0.000000e+00  2.113230e-01  2.642191e-01  4.963599e-03  
   Stress 27  2  4  2.096695e-02  1.237048e-02  0.000000e+00  4.242119e-03  2.270778e-02  1.062964e-02  1.967885e-02
   Strain 27  2  4  2.154244e-01  6.661191e-02  0.000000e+00  1.681125e-01  2.532757e-01  2.876067e-02  
   Stress 27  3  4  2.643290e-02  1.361756e-02  0.000000e+00  1.038830e-02  3.223076e-02  7.819698e-03  2.911932e-02
   Strain 27  3  4  2.336302e-01  3.950391e-02  0.000000e+00  3.205607e-01  3.239465e-01  -5.081235e-02  
   Stress 27  4  4  2.626548e-02  1.540268e-02  0.000000e+00  8.936803e-03  3.129192e-02  1.037623e-02  2.760722e-02
   Strain 27  4  4  2.303003e-01  6.902377e-02  0.000000e+00  2.850146e-01  3.134022e-01  -1.407818e-02  
   Stress 28  1  4  2.028310e-02  1.539204e-02  0.000000e+00  9.689018e-03  2.783045e-02  7.844691e-03  2.485462e-02
   Strain 28  1  4  1.812731e-01  8.570916e-02  0.000000e+00  3.303749e-01  3.054504e-01  -3.846820e-02  
   Stress 28  2  4  1.904278e-02  1.042716e-02  0.000000e+00  2.723166e-03  1.983133e-02  9.638612e-03  1.717667e-02
   Strain 28  2  4  2.120889e-01  4.492232e-02  0.000000e+00  1.127693e-01  2.293292e-01  2.768202e-02  
   Stress 28  3  4  4.705873e-02  3.242837e-02  0.000000e+00  2.523539e-02  6.601781e-02  1.346929e-02  6.041986e-02
   Strain 28  3  4  2.272980e-01  8.176283e-02  0.000000e+00  4.399351e-01  3.862217e-01  -7.716089e-02  
   Stress 28  4  4  2.374426e-02  1.577679e-02  0.000000e+00  6.998910e-03  2.781378e-02  1.170727e-02  2.418766e-02
   Strain 28  4  4  2.273728e-01  8.080698e-02  0.000000e+00  2.334260e-01  2.919025e-01  1.627729e-02  
   Stress 29  1  4  2.672583e-02  1.369243e-02  0.000000e+00  5.617313e-03  2.881271e-02  1.160555e-02  2.510924e-02
   Strain 29  1  4  2.614691e-01  4.784610e-02  0.000000e+00  1.910237e-01  2.979448e-01  1.137044e-02  
   Stress 29  2  4  2.959661e-02  1.633386e-02  0.000000e+00  1.765633e-03  2.982764e-02  1.610283e-02  2.585885e-02
   Strain 29  2  4  2.701240e-01  7.913506e-02  0.000000e+00  7.364262e-02  2.769770e-01  7.228207e-02  
   Stress 29  3  4  2.954185e-02  2.049525e-02  0.000000e+00  1.268476e-02  3.848568e-02  1.155143e-02  3.420553e-02
   Strain 29  3  4  2.279719e-01  8.597400e-02  0.000000e+00  3.432012e-01  3.426814e-01  -2.873546e-02  
   Stress 29  4  4  3.139527e-02  2.071149e-02  0.000000e+00  8.523040e-03  3.611211e-02  1.599465e-02  3.134187e-02
   Strain 29  4  4  2.506762e-01  1.002355e-01  0.000000e+00  2.380722e-01  3.162667e-01  3.464502e-02  
   Stress 30  1  4  1.660842e-02  1.111271e-02  0.000000e+00  3.968361e-03  1.868743e-02  9.033702e-03  1.618676e-02
   Strain 30  1  4  1.838879e-01  5.886494e-02  0.000000e+00  1.702140e-01  2.269742e-01  1.577866e-02  
   Stress 30  2  4  1.942157e-02  1.299806e-02  0.000000e+00  1.939345e-03  1.996167e-02  1.245796e-02  1.746389e-02
   Strain 30  2  4  2.076227e-01  7.773770e-02  0.000000e+00  8.963241e-02  2.215853e-01  6.377507e-02  
   Stress 30  3  4  1.673190e-02  1.441340e-02  0.000000e+00  8.195500e-03  2.384973e-02  7.295566e-03  2.116690e-02
   Strain 30  3  4  1.554158e-01  9.383235e-02  0.000000e+00  3.124536e-01  2.838565e-01  -3.460827e-02  
   Stress 30  4  4  1.947915e-02  1.554871e-02  0.000000e+00  6.626435e-03  2.442564e-02  1.060222e-02  2.121445e-02
   Strain 30  4  4  1.873552e-01  9.980291e-02  0.000000e+00  2.449557e-01  2.736451e-01  1.351301e-02  
   Stress 31  1  4  1.747631e-02  1.210277e-02  0.000000e+00  3.275711e-03  1.902617e-02  1.055291e-02  1.650992e-02
   Strain 31  1  4  1.900846e-01  7.025246e-02  0.000000e+00  1.502062e-01  2.262436e-01  3.409352e-02  
   Stress 31  2  4  1.726545e-02  1.114908e-02  0.000000e+00  2.669336e-04  1.727708e-02  1.113745e-02  1.516963e-02
   Strain 31  2  4  1.935212e-01  6.101321e-02  0.000000e+00  3.537022e-02  1.958409e-01  5.869348e-02  
   Stress 31  3  4  3.016352e-02  1.672111e-02  0.000000e+00  9.648727e-03  3.520125e-02  1.168338e-02  3.105414e-02
   Strain 31  3  4  2.610517e-01  5.319953e-02  0.000000e+00  2.949072e-01  3.375230e-01  -2.327173e-02  
   Stress 31  4  4  2.365978e-02  1.609793e-02  0.000000e+00  4.779967e-03  2.597340e-02  1.378431e-02  2.250776e-02
   Strain 31  4  4  2.310482e-01  9.012831e-02  0.000000e+00  1.803901e-01  2.750424e-01  4.613410e-02  
   Stress 32  1  4  2.233482e-02  1.253310e-02  0.000000e+00  4.373346e-03  2.400241e-02  1.086550e-02  2.081770e-02
   Strain 32  1  4  2.366461e-01  5.045030e-02  0.000000e+00  1.734271e-01  2.707742e-01  1.632219e-02  
   Stress 32  2  4  2.143462e-02  7.932960e-03  0.000000e+00  4.323775e-04  2.144845e-02  7.919128e-03  1.878551e-02
   Strain 32  2  4  2.511198e-01  -6.437541e-03  0.000000e+00  4.760039e-02  2.533007e-01  -8.618388e-03  
   Stress 32  3  4  3.139013e-02  1.723161e-02  0.000000e+00  1.002014e-02  3.657949e-02  1.204225e-02  3.228894e-02
   Strain 32  3  4  2.678251e-01  4.853454e-02  0.000000e+00  2.891397e-01  3.396255e-01  -2.326585e-02  
   Stress 32  4  4  2.456528e-02  1.084163e-02  0.000000e+00  4.061484e-03  2.567718e-02  9.729725e-03  2.245335e-02
   Strain 32  4  4  2.636480e-01  1.705685e-02  0.000000e+00  1.691065e-01  2.898551e-01  -9.150255e-03  
   Stress 33  1  4  2.894038e-02  9.398586e-03  0.000000e+00  2.869796e-03  2.935311e-02  8.985861e-03  2.604971e-02
   Strain 33  1  4  3.011439e-01  -2.023309e-02  0.000000e+00  1.276551e-01  3.133564e-01  -3.244559e-02  
   Stress 33  2  4  2.867816e-02  7.654348e-03  0.000000e+00  -1.392214e-03  2.876996e-02  7.562556e-03  2.583270e-02
   Strain 33  2  4  3.081937e-01  -4.437837e-02  0.000000e+00  -1.049577e-02  3.082718e-01  -4.445647e-02  
   Stress 33  3  4  3.770025e-02  1.337591e-02  0.000000e+00  8.210788e-03  4.021239e-02  1.086377e-02  3.603054e-02
   Strain 33  3  4  3.153794e-01  -1.103986e-02  0.000000e+00  2.430772e-01  3.556618e-01  -5.132227e-02  
   Stress 33  4  4  3.364941e-02  1.068777e-02  0.000000e+00  2.663982e-03  3.395443e-02  1.038275e-02  3.013577e-02
   Strain 33  4  4  3.216260e-01  -2.246564e-02  0.000000e+00  1.088986e-01  3.300366e-01  -3.087616e-02  
   Stress 34  1  4  3.198506e-02  7.007869e-03  0.000000e+00  3.028879e-03  3.234711e-02  6.645817e-03  2.958934e-02
   Strain 34  1  4  3.236972e-01  -6.667887e-02  0.000000e+00  1.294012e-01  3.341413e-01  -7.712287e-02  
   Stress 34  2  4  3.107909e-02  7.646518e-03  0.000000e+00  -1.144283e-03  3.113483e-02  7.590772e-03  2.811868e-02
   Strain 34  2  4  3.195806e-01  -5.243855e-02  0.000000e+00  -5.884955e-03  3.196039e-01  -5.246182e-02  
   Stress 34  3  4  4.276253e-02  1.139521e-02  0.000000e+00  1.121072e-02  4.635729e-02  7.800452e-03  4.299113e-02
   Strain 34  3  4  3.245126e-01  -5.353370e-02  0.000000e+00  2.999316e-01  3.767766e-01  -1.057977e-01  
   Stress 34  4  4  3.578848e-02  1.028773e-02  0.000000e+00  4.951300e-03  3.671610e-02  9.360111e-03  3.304568e-02
   Strain 34  4  4  3.253825e-01  -3.648759e-02  0.000000e+00  1.679729e-01  3.439248e-01  -5.502990e-02  
   Stress 35  1  4  3.143537e-02  6.043488e-03  0.000000e+00  2.541286e-03  3.168721e-02  5.791647e-03  2.922501e-02
   Strain 35  1  4  3.248681e-01  -7.902964e-02  0.000000e+00  1.006352e-01  3.310422e-01  -8.520383e-02  
   Stress 35  2  4  3.293243e-02  5.350927e-03  0.000000e+00  -2.663670e-04  3.293500e-02  5.348355e-03  3.061326e-02
   Strain 35  2  4  3.343735e-01  -9.241283e-02  0.000000e+00  2.244007e-02  3.346683e-01  -9.270760e-02  
   Stress 35  3  4  4.823455e-02  9.963017e-03  0.000000e+00  9.042345e-03  5.026341e-02  7.934153e-03  4.680346e-02
   Strain 35  3  4  3.508572e-01  -8.041617e-02  0.000000e+00  2.168674e-01  3.765855e-01  -1.061445e-01  
   Stress 35  4  4  5.054674e-02  9.740481e-03  0.000000e+00  4.962064e-03  5.114146e-02  9.145759e-03  4.723734e-02
   Strain 35  4  4  3.633644e-01  -8.269057e-02  0.000000e+00  1.371821e-01  3.736735e-01  -9.299973e-02  
   Stress 36  1  4  2.695411e-02  5.909248e-03  0.000000e+00  2.367317e-03  2.721712e-02  5.646238e-03  2.487926e-02
   Strain 36  1  4  3.021275e-01  -6.617528e-02  0.000000e+00  8.941648e-02  3.074769e-01  -7.152472e-02  
   Stress 36  2  4  3.405871e-02  1.460476e-02  0.000000e+00  -2.646515e-04  3.406231e-02  1.460116e-02  2.959875e-02
   Strain 36  2  4  3.053054e-01  3.087904e-02  0.000000e+00  9.858293e-03  3.053939e-01  3.079053e-02  
   Stress 36  3  4  3.789124e-02  7.114395e-03  0.000000e+00  1.068976e-02  4.123981e-02  3.765834e-03  3.949178e-02
   Strain 36  3  4  3.219196e-01  -9.420865e-02  0.000000e+00  2.845405e-01  3.659100e-01  -1.381991e-01  
   Stress 36  4  4  4.636763e-02  1.960644e-02  0.000000e+00  9.043916e-03  4.913735e-02  1.683672e-02  4.325093e-02
   Strain 36  4  4  3.172986e-01  2.711432e-02  0.000000e+00  2.048616e-01  3.498122e-01  -5.399257e-03  
   Stress 37  1  4  3.082358e-02  8.858690e-03  0.000000e+00  3.892279e-03  3.149292e-02  8.189357e-03  2.830128e-02
   Strain 37  1  4  3.116488e-01  -3.915362e-02  0.000000e+00  1.200125e-01  3.216292e-01  -4.913400e-02  
   Stress 37  2  4  3.325060e-02  6.570879e-03  0.000000e+00  1.714178e-03  3.336028e-02  6.461194e-03  3.064487e-02
   Strain 37  2  4  3.317169e-01  -7.720216e-02  0.000000e+00  6.080361e-02  3.339648e-01  -7.945008e-02  
   Stress 37  3  4  5.485823e-02  1.485771e-02  0.000000e+00  9.911683e-03  5.717953e-02  1.253641e-02  5.205607e-02
   Strain 37  3  4  3.540813e-01  -4.941927e-02  0.000000e+00  1.842134e-01  3.741121e-01  -6.945000e-02  
   Stress 37  4  4  4.276329e-02  1.080989e-02  0.000000e+00  5.013441e-03  4.353143e-02  1.004175e-02  3.948025e-02
   Strain 37  4  4  3.454420e-01  -5.314051e-02  0.000000e+00  1.271404e-01  3.553353e-01  -6.303381e-02  
   Stress 38  1  4  3.272926e-02  4.743890e-03  0.000000e+00  2.356924e-03  3.292637e-02  4.546778e-03  3.090486e-02
   Strain 38  1  4  3.374654e-01  -1.065639e-01  0.000000e+00  6.246055e-02  3.396512e-01  -1.087496e-01  
   Stress 38  2  4  3.961004e-02  1.162513e-02  0.000000e+00  2.404942e-03  3.981521e-02  1.141996e-02  3.551026e-02
   Strain 38  2  4  3.375096e-01  -3.065737e-02  0.000000e+00  5.964633e-02  3.399097e-01  -3.305753e-02  
   Stress 38  3  4  6.205784e-02  4.271849e-03  0.000000e+00  9.834108e-03  6.368557e-02  2.644116e-03  6.240554e-02
   Strain 38  3  4  3.832501e-01  -1.640452e-01  0.000000e+00  1.659121e-01  3.955477e-01  -1.763429e-01  
   Stress 38  4  4  5.988815e-02  1.450099e-02  0.000000e+00  9.169256e-03  6.167056e-02  1.271859e-02  5.639732e-02
   Strain 38  4  4  3.635281e-01  -6.168843e-02  0.000000e+00  1.641851e-01  3.788266e-01  -7.698686e-02  
   Stress 39  1  4  3.772020e-02  1.073710e-02  0.000000e+00  5.185460e-03  3.868240e-02  9.774900e-03  3.483906e-02
   Strain 39  1  4  3.321101e-01  -4.102728e-02  0.000000e+00  1.397477e-01  3.447655e-01  -5.368266e-02  
   Stress 39  2  4  4.281982e-02  1.020897e-02  0.000000e+00  3.011154e-03  4.309553e-02  9.933258e-03  3.908727e-02
   Strain 39  2  4  3.498895e-01  -5.871880e-02  0.000000e+00  8.359148e-02  3.541209e-01  -6.295019e-02  
   Stress 39  3  4  4.092295e-02  1.062858e-02  0.000000e+00  7.304083e-03  4.259204e-02  8.959495e-03  3.889410e-02
   Strain 39  3  4  3.391891e-01  -5.731659e-02  0.000000e+00  1.794826e-01  3.585545e-01  -7.668197e-02  
   Stress 39  4  4  4.166093e-02  9.102551e-03  0.000000e+00  4.615738e-03  4.230264e-02  8.460836e-03  3.877091e-02
   Strain 39  4  4  3.486526e-01  -7.194071e-02  0.000000e+00  1.238555e-01  3.575813e-01  -8.086935e-02  
   Stress 40  1  4  3.944217e-02  7.462815e-03  0.000000e+00  3.902374e-03  3.991149e-02  6.993504e-03  3.691496e-02
   Strain 40  1  4  3.460190e-01  -8.410138e-02  0.000000e+00  1.159618e-01  3.536978e-01  -9.178021e-02  
   Stress 40  2  4  4.387880e-02  9.330755e-03  0.000000e+00  1.039627e-03  4.391006e-02  9.299499e-03  4.007783e-02
   Strain 40  2  4  3.549123e-01  -7.055704e-02  0.000000e+00  3.462537e-02  3.556156e-01  -7.126034e-02  
   Stress 40  3  4  2.849687e-02  5.172538e-03  0.000000e+00  4.112317e-03  2.920068e-02  4.468732e-03  2.724260e-02
   Strain 40  3  4  3.106153e-01  -8.628433e-02  0.000000e+00  1.427385e-01  3.230586e-01  -9.872761e-02  
   Stress 40  4  4  3.047348e-02  6.089444e-03  0.000000e+00  1.780557e-03  3.060281e-02  5.960112e-03  2.810087e-02
   Strain 40  4  4  3.211479e-01  -7.662975e-02  0.000000e+00  6.291588e-02  3.236204e-01  -7.910221e-02  
   Stress 41  1  4  3.151974e-02  7.443653e-03  0.000000e+00  1.488957e-03  3.161147e-02  7.351920e-03  2.865189e-02
   Strain 41  1  4  3.187649e-01  -5.670237e-02  0.000000e+00  5.597121e-02  3.208393e-01  -5.877683e-02  
   Stress 41  2  4  4.389517e-02  1.176502e-02  0.000000e+00  1.353023e-03  4.395205e-02  1.170815e-02  3.942418e-02
   Strain 41  2  4  3.456510e-01  -3.912270e-02  0.000000e+00  5.218059e-02  3.474121e-01  -4.088374e-02  
   Stress 41  3  4  2.616356e-02  6.858120e-03  0.000000e+00  1.314258e-03  2.625262e-02  6.769060e-03  2.360751e-02
   Strain 41  3  4  2.915692e-01  -4.613805e-02  0.000000e+00  5.174401e-02  2.935398e-01  -4.810863e-02  
   Stress 41  4  4  6.879200e-02  1.180278e-02  0.000000e+00  1.920519e-03  6.885665e-02  1.173813e-02  6.380261e-02
   Strain 41  4  4  3.830529e-01  -9.442926e-02  0.000000e+00  4.800951e-02  3.842567e-01  -9.563303e-02  
   Stress 42  1  4  4.050721e-02  1.132226e-02  0.000000e+00  3.946329e-03  4.103141e-02  1.079806e-02  3.683904e-02
   Strain 42  1  4  3.340514e-01  -3.454427e-02  0.000000e+00  1.168168e-01  3.430855e-01  -4.357836e-02  
   Stress 42  2  4  3.436036e-02  7.304913e-03  0.000000e+00  2.300593e-03  3.455459e-02  7.110682e-03  3.160498e-02
   Strain 42  2  4  3.288433e-01  -6.752593e-02  0.000000e+00  8.658110e-02  3.335163e-01  -7.219893e-02  
   Stress 42  3  4  5.235903e-02  1.564621e-02  0.000000e+00  5.330678e-03  5.311738e-02  1.488786e-02  4.745841e-02
   Strain 42  3  4  3.474837e-01  -2.248067e-02  0.000000e+00  1.192615e-01  3.568574e-01  -3.185444e-02  
   Stress 42  4  4  4.195230e-02  9.615663e-03  0.000000e+00  3.134431e-03  4.225332e-02  9.314640e-03  3.845168e-02
   Strain 42  4  4  3.441643e-01  -5.968509e-02  0.000000e+00  9.125628e-02  3.492553e-01  -6.477612e-02  
   Stress 43  1  4  5.293896e-02  4.181767e-03  0.000000e+00  2.305373e-03  5.304772e-02  4.073006e-03  5.113303e-02
   Strain 43  1  4  3.750986e-01  -1.450119e-01  0.000000e+00  7.387323e-02  3.777086e-01  -1.476219e-01  
   Stress 43  2  4  5.834137e-02  9.318671e-03  0.000000e+00  -5.244982e-03  5.889625e-02  8.763786e-03  5.504015e-02
   Strain 43  2  4  3.711662e-01  -1.002230e-01  0.000000e+00  -7.849181e-02  3.744113e-01  -1.034681e-01  
   Stress 43  3  4  3.668806e-02  5.604772e-03  0.000000e+00  3.208904e-03  3.701587e-02  5.276956e-03  3.467982e-02
   Strain 43  3  4  3.397959e-01  -9.864756e-02  0.000000e+00  1.105873e-01  3.466617e-01  -1.055133e-01  
   Stress 43  4  4  4.667513e-02  9.015578e-03  0.000000e+00  -2.621555e-03  4.685675e-02  8.833962e-03  4.312381e-02
   Strain 43  4  4  3.566085e-01  -7.901491e-02  0.000000e+00  -4.144954e-02  3.575923e-01  -7.999867e-02  
   Stress 44  1  4  3.873549e-02  2.585752e-03  0.000000e+00  -3.189422e-03  3.901473e-02  2.306512e-03  3.791412e-02
   Strain 44  1  4  3.524587e-01  -1.451063e-01  0.000000e+00  -7.781123e-02  3.554824e-01  -1.481301e-01  
   Stress 44  2  4  3.613213e-02  2.171528e-03  0.000000e+00  -2.766218e-03  3.635597e-02  1.947684e-03  3.542231e-02
   Strain 44  2  4  3.476796e-01  -1.465802e-01  0.000000e+00  -7.293801e-02  3.503560e-01  -1.492566e-01  
   Stress 44  3  4  4.246248e-02  3.933621e-03  0.000000e+00  -3.196663e-03  4.272590e-02  3.670201e-03  4.101415e-02
   Strain 44  3  4  3.582152e-01  -1.336188e-01  0.000000e+00  -7.539104e-02  3.610875e-01  -1.364912e-01  
   Stress 44  4  4  5.282451e-02  2.469126e-03  0.000000e+00  -3.430403e-03  5.305713e-02  2.236508e-03  5.197497e-02
   Strain 44  4  4  3.763914e-01  -1.641131e-01  0.000000e+00  -6.945827e-02  3.786137e-01  -1.663354e-01  
   Stress 45  1  4  4.907460e-02  5.732801e-03  0.000000e+00  -1.602176e-03  4.913375e-02  5.673655e-03  4.655693e-02
   Strain 45  1  4  3.721758e-01  -1.263032e-01  0.000000e+00  -4.942072e-02  3.733977e-01  -1.275251e-01  
   Stress 45  2  4  4.061837e-02  3.545822e-03  0.000000e+00  -1.116744e-03  4.065198e-02  3.512213e-03  3.901462e-02
   Strain 45  2  4  3.619663e-01  -1.396980e-01  0.000000e+00  -4.521208e-02  3.629829e-01  -1.407146e-01  
   Stress 45  3  4  5.431782e-02  7.704309e-03  0.000000e+00  -2.994141e-03  5.450935e-02  7.512772e-03  5.116830e-02
   Strain 45  3  4  3.764865e-01  -1.146161e-01  0.000000e+00  -7.947862e-02  3.796813e-01  -1.178110e-01  
   Stress 45  4  4  5.663736e-02  5.303042e-03  0.000000e+00  -3.050986e-03  5.681805e-02  5.122347e-03  5.443793e-02
   Strain 45  4  4  3.828672e-01  -1.433238e-01  0.000000e+00  -7.639648e-02  3.856257e-01  -1.460823e-01  
   Stress 46  1  4  4.977520e-02  2.273647e-03  0.000000e+00  -1.029514e-03  4.979750e-02  2.251345e-03  4.871086e-02
   Strain 46  1  4  3.823537e-01  -1.707563e-01  0.000000e+00  -4.931058e-02  3.834505e-01  -1.718532e-01  
   Stress 46  2  4  3.881942e-02  5.682859e-03  0.000000e+00  -3.149073e-04  3.882242e-02  5.679867e-03  3.631714e-02
   Strain 46  2  4  3.582196e-01  -1.117699e-01  0.000000e+00  -3.677130e-02  3.589377e-01  -1.124881e-01  
   Stress 46  3  4  5.986684e-02  5.817618e-03  0.000000e+00  -6.522639e-04  5.987471e-02  5.809748e-03  5.719158e-02
   Strain 46  3  4  3.894122e-01  -1.442115e-01  0.000000e+00  -3.845450e-02  3.901041e-01  -1.449034e-01  
   Stress 46  4  4  6.531050e-02  1.016955e-02  0.000000e+00  -1.931291e-04  6.531118e-02  1.016887e-02  6.086719e-02
   Strain 46  4  4  3.888469e-01  -1.099577e-01  0.000000e+00  -2.687241e-02  3.892086e-01  -1.103194e-01  
   Stress 47  1  4  4.574974e-02  2.178343e-03  0.000000e+00  2.467139e-03  4.588899e-02  2.039091e-03  4.490418e-02
   Strain 47  1  4  3.775067e-01  -1.691696e-01  0.000000e+00  3.211794e-02  3.779780e-01  -1.696409e-01  
   Stress 47  2  4  3.872320e-02  1.128121e-04  0.000000e+00  1.360909e-03  3.877111e-02  6.490332e-05  3.873870e-02
   Strain 47  2  4  3.691274e-01  -1.878892e-01  0.000000e+00  1.221262e-02  3.691943e-01  -1.879561e-01  
   Stress 47  3  4  5.282746e-02  6.489665e-03  0.000000e+00  -1.421270e-05  5.282747e-02  6.489661e-03  4.990015e-02
   Strain 47  3  4  3.822981e-01  -1.290405e-01  0.000000e+00  -2.504027e-02  3.826044e-01  -1.293468e-01  
   Stress 47  4  4  8.215179e-02  4.363572e-03  0.000000e+00  -1.806415e-03  8.219371e-02  4.321646e-03  8.012035e-02
   Strain 47  4  4  4.085173e-01  -1.778483e-01  0.000000e+00  -4.798660e-02  4.094974e-01  -1.788284e-01  
   Stress 48  1  4  5.052698e-02  7.366101e-03  0.000000e+00  3.034249e-03  5.073925e-02  7.153835e-03  4.756752e-02
   Strain 48  1  4  3.823228e-01  -1.222233e-01  0.000000e+00  2.906647e-02  3.827410e-01  -1.226415e-01  
   Stress 48  2  4  5.052723e-02  1.412282e-02  0.000000e+00  1.746897e-03  5.061086e-02  1.403919e-02  4.525509e-02
   Strain 48  2  4  3.682486e-01  -4.753694e-02  0.000000e+00  7.822806e-03  3.682854e-01  -4.757373e-02  
   Stress 48  3  4  5.090796e-02  5.736440e-03  0.000000e+00  3.697293e-03  5.120858e-02  5.435817e-03  4.871865e-02
   Strain 48  3  4  3.836699e-01  -1.401516e-01  0.000000e+00  4.705162e-02  3.847243e-01  -1.412061e-01  
   Stress 48  4  4  5.396319e-02  1.274984e-02  0.000000e+00  2.696993e-03  5.413893e-02  1.257410e-02  4.907528e-02
   Strain 48  4  4  3.768716e-01  -7.091352e-02  0.000000e+00  2.821437e-02  3.773156e-01  -7.135751e-02  
   Stress 49  1  4  4.101016e-02  8.002463e-03  0.000000e+00  5.855771e-03  4.201823e-02  6.994399e-03  3.899437e-02
   Strain 49  1  4  3.589997e-01  -9.781481e-02  0.000000e+00  1.123946e-01  3.658115e-01  -1.046266e-01  
   Stress 49  2  4  4.593082e-02  1.010341e-02  0.000000e+00  3.958182e-03  4.636290e-02  9.671324e-03  4.236346e-02
   Strain 49  2  4  3.686176e-01  -8.211349e-02  0.000000e+00  6.828149e-02  3.711889e-01  -8.468482e-02  
   Stress 49  3  4  4.540754e-02  7.367725e-03  0.000000e+00  4.804870e-03  4.600507e-02  6.770200e-03  4.302137e-02
   Strain 49  3  4  3.728339e-01  -1.147394e-01  0.000000e+00  7.742033e-02  3.758881e-01  -1.177936e-01  
   Stress 49  4  4  5.115462e-02  9.664731e-03  0.000000e+00  2.891200e-03  5.135512e-02  9.464229e-03  4.733797e-02
   Strain 49  4  4  3.805542e-01  -9.888400e-02  0.000000e+00  3.695901e-02  3.812654e-01  -9.959522e-02  
   Stress 50  1  4  5.519847e-02  2.682774e-03  0.000000e+00  6.531031e-03  5.599850e-02  1.882741e-03  5.508127e-02
   Strain 50  1  4  3.907148e-01  -1.805672e-01  0.000000e+00  9.808356e-02  3.948942e-01  -1.847466e-01  
   Stress 50  2  4  5.958093e-02  7.067536e-04  0.000000e+00  2.527630e-03  5.968925e-02  5.984348e-04  5.939228e-02
   Strain 50  2  4  4.012372e-01  -2.011883e-01  0.000000e+00  3.154888e-02  4.016500e-01  -2.016010e-01  
   Stress 50  3  4  3.797385e-02  5.906913e-04  0.000000e+00  1.988712e-03  3.807934e-02  4.851934e-04  3.783908e-02
   Strain 50  3  4  3.706234e-01  -1.849100e-01  0.000000e+00  2.151366e-02  3.708316e-01  -1.851182e-01  
   Stress 50  4  4  7.283050e-02  -2.688687e-03  0.000000e+00  -1.716881e-03  7.286951e-02  -2.727699e-03  7.427093e-02
   Strain 50  4  4  4.107422e-01  -2.318164e-01  0.000000e+00  -4.336803e-02  4.114732e-01  -2.325473e-01  
   Stress 51  1  4  6.876834e-02  -3.179697e-03  0.000000e+00  4.119841e-03  6.900348e-02  -3.414836e-03  7.077271e-02
   Strain 51  1  4  4.084321e-01  -2.367896e-01  0.000000e+00  3.110148e-02  4.088067e-01  -2.371642e-01  
   Stress 51  2  4  6.901690e-02  1.651193e-03  0.000000e+00  -3.512331e-04  6.901874e-02  1.649362e-03  6.820901e-02
   Strain 51  2  4  4.087215e-01  -1.975781e-01  0.000000e+00  -2.299974e-02  4.089395e-01  -1.977961e-01  
   Stress 51  3  4  4.590146e-02  -5.939954e-03  0.000000e+00  1.331734e-03  4.593565e-02  -5.974142e-03  4.919553e-02
   Strain 51  3  4  3.847117e-01  -2.579368e-01  0.000000e+00  3.782668e-03  3.847173e-01  -2.579424e-01  
   Stress 51  4  4  9.353014e-02  -5.555928e-03  0.000000e+00  -3.645313e-03  9.366407e-02  -5.689856e-03  9.663472e-02
   Strain 51  4  4  4.171081e-01  -2.471946e-01  0.000000e+00  -4.995254e-02  4.180459e-01  -2.481323e-01  
   Stress 52  1  4  5.846224e-02  4.511136e-03  0.000000e+00  3.293906e-04  5.846425e-02  4.509124e-03  5.634517e-02
   Strain 52  1  4  4.012317e-01  -1.668894e-01  0.000000e+00  -3.065579e-02  4.016449e-01  -1.673026e-01  
   Stress 52  2  4  4.992248e-02  3.502199e-03  0.000000e+00  2.087092e-03  5.001613e-02  3.408551e-03  4.840195e-02
   Strain 52  2  4  3.888820e-01  -1.648039e-01  0.000000e+00  2.824317e-02  3.892420e-01  -1.651639e-01  
   Stress 52  3  4  1.039870e-01  -5.870164e-03  0.000000e+00  -2.564409e-03  1.040468e-01  -5.929993e-03  1.071350e-01
   Strain 52  3  4  4.265359e-01  -2.533206e-01  0.000000e+00  -7.060059e-02  4.283639e-01  -2.551486e-01  
   Stress 52  4  4  5.299367e-02  -3.165585e-03  0.000000e+00  5.457659e-04  5.299898e-02  -3.170889e-03  5.465345e-02
   Strain 52  4  4  3.966805e-01  -2.350096e-01  0.000000e+00  -7.489586e-03  3.967027e-01  -2.350318e-01  
   Stress 53  1  4  4.691212e-02  3.474633e-03  0.000000e+00  4.982450e-03  4.747630e-02  2.910454e-03  4.609005e-02
   Strain 53  1  4  3.858575e-01  -1.672234e-01  0.000000e+00  6.453079e-02  3.877334e-01  -1.690993e-01  
   Stress 53  2  4  4.027243e-02  1.721094e-03  0.000000e+00  -1.086676e-03  4.030304e-02  1.690488e-03  3.948495e-02
   Strain 53  2  4  3.771155e-01  -1.750986e-01  0.000000e+00  -5.773906e-02  3.786207e-01  -1.766038e-01  
   Stress 53  3  4  2.961280e-02  5.927122e-04  0.000000e+00  1.770156e-03  2.972038e-02  4.851357e-04  2.948080e-02
   Strain 53  3  4  3.526797e-01  -1.787605e-01  0.000000e+00  3.663868e-03  3.526860e-01  -1.787668e-01  
   Stress 53  4  4  3.295867e-02  -1.476411e-03  0.000000e+00  -2.816755e-03  3.318756e-02  -1.705298e-03  3.407223e-02
   Strain 53  4  4  3.642759e-01  -2.119031e-01  0.000000e+00  -1.154952e-01  3.700067e-01  -2.176339e-01  
   Stress 54  1  4  5.533317e-02  3.126289e-03  0.000000e+00  1.806165e-04  5.533380e-02  3.125664e-03  5.383905e-02
   Strain 54  1  4  4.010424e-01  -1.791468e-01  0.000000e+00  -4.633894e-02  4.019662e-01  -1.800705e-01  
   Stress 54  2  4  2.554546e-02  5.978457e-04  0.000000e+00  1.444175e-03  2.562878e-02  5.145231e-04  2.537544e-02
   Strain 54  2  4  3.213474e-01  -1.574537e-01  0.000000e+00  2.180827e-02  3.215955e-01  -1.577019e-01  
   Stress 54  3  4  1.198237e-01  -1.933232e-03  0.000000e+00  9.672096e-04  1.198314e-01  -1.940915e-03  1.208136e-01
   Strain 54  3  4  4.408716e-01  -2.423868e-01  0.000000e+00  -4.450552e-02  4.415956e-01  -2.431108e-01  
   Stress 54  4  4  5.075705e-02  -5.246087e-03  0.000000e+00  2.292698e-03  5.085075e-02  -5.339791e-03  5.372006e-02
   Strain 54  4  4  3.968079e-01  -2.577120e-01  0.000000e+00  2.448004e-02  3.970367e-01  -2.579408e-01  
   Stress 55  1  4  4.045331e-02  -4.454594e-03  0.000000e+00  2.652351e-03  4.060943e-02  -4.610705e-03  4.310014e-02
   Strain 55  1  4  3.748266e-01  -2.433762e-01  0.000000e+00  3.483039e-02  3.753168e-01  -2.438664e-01  
   Stress 55  2  4  3.851279e-02  2.097053e-04  0.000000e+00  -3.210318e-03  3.878000e-02  -5.749885e-05  3.880878e-02
   Strain 55  2  4  3.648820e-01  -1.847077e-01  0.000000e+00  -1.120158e-01  3.705316e-01  -1.903573e-01  
   Stress 55  3  4  5.628507e-02  -1.877235e-03  0.000000e+00  6.748914e-03  5.705792e-02  -2.650082e-03  5.842805e-02
   Strain 55  3  4  3.940802e-01  -2.245967e-01  0.000000e+00  1.023128e-01  3.982816e-01  -2.287981e-01  
   Stress 55  4  4  4.057438e-02  3.104120e-03  0.000000e+00  -9.511283e-04  4.059851e-02  3.079992e-03  3.914949e-02
   Strain 55  4  4  3.714288e-01  -1.536440e-01  0.000000e+00  -4.360250e-02  3.723325e-01  -1.545477e-01  
   Stress 56  1  4  2.750157e-02  -1.422498e-03  0.000000e+00  2.033838e-04  2.750300e-02  -1.423928e-03  2.824190e-02
   Strain 56  1  4  3.301357e-01  -1.868385e-01  0.000000e+00  -9.341662e-03  3.301779e-01  -1.868807e-01  
   Stress 56  2  4  2.943529e-02  1.085062e-04  0.000000e+00  -2.474200e-03  2.964257e-02  -9.876859e-05  2.969207e-02
   Strain 56  2  4  3.297641e-01  -1.643908e-01  0.000000e+00  -9.169891e-02  3.339822e-01  -1.686089e-01  
   Stress 56  3  4  4.309036e-02  -1.899837e-03  0.000000e+00  7.991667e-04  4.310455e-02  -1.914028e-03  4.409273e-02
   Strain 56  3  4  3.738068e-01  -2.097497e-01  0.000000e+00  2.474100e-03  3.738094e-01  -2.097523e-01  
   Stress 56  4  4  2.794983e-02  1.921524e-03  0.000000e+00  -1.906692e-03  2.808876e-02  1.782592e-03  2.724124e-02
   Strain 56  4  4  3.186688e-01  -1.320580e-01  0.000000e+00  -7.700147e-02  3.219338e-01  -1.353231e-01  
   Stress 57  1  4  3.301326e-02  1.886439e-02  0.000000e+00  1.592050e-03  3.319019e-02  1.868746e-02  2.881960e-02
   Strain 57  1  4  2.781429e-01  8.460528e-02  0.000000e+00  3.325254e-02  2.795608e-01  8.318735e-02  
   Stress 57  2  4  2.595028e-02  5.861091e-03  0.000000e+00  1.413262e-03  2.604922e-02  5.762157e-03  2.369946e-02
   Strain 57  2  4  2.914857e-01  -5.938232e-02  0.000000e+00  5.403028e-02  2.935535e-01  -6.145017e-02  
   Stress 57  3  4  4.922303e-02  1.901850e-02  0.000000e+00  -1.744568e-03  4.932346e-02  1.891807e-02  4.309979e-02
   Strain 57  3  4  3.364291e-01  2.012064e-02  0.000000e+00  -4.852407e-02  3.382792e-01  1.827048e-02  
   Stress 57  4  4  2.720527e-02  5.668324e-03  0.000000e+00  -7.975205e-04  2.723476e-02  5.638832e-03  2.489892e-02
   Strain 57  4  4  3.016865e-01  -6.809337e-02  0.000000e+00  -2.663915e-02  3.021656e-01  -6.857253e-02  
   Stress 58  1  4  2.534658e-02  3.662616e-03  0.000000e+00  4.379246e-03  2.619760e-02  2.811593e-03  2.491109e-02
   Strain 58  1  4  2.920243e-01  -9.710731e-02  0.000000e+00  1.501761e-01  3.060108e-01  -1.110938e-01  
   Stress 58  2  4  2.660328e-02  -7.142659e-04  0.000000e+00  3.308633e-03  2.699830e-02  -1.109287e-03  2.756968e-02
   Strain 58  2  4  3.134474e-01  -1.681956e-01  0.000000e+00  1.327339e-01  3.224249e-01  -1.771732e-01  
   Stress 58  3  4  4.327377e-02  5.843312e-03  0.000000e+00  4.035481e-03  4.370390e-02  5.413179e-03  4.126447e-02
   Strain 58  3  4  3.569463e-01  -1.133386e-01  0.000000e+00  9.052815e-02  3.612633e-01  -1.176556e-01  
   Stress 58  4  4  3.863435e-02  1.162534e-03  0.000000e+00  2.283575e-03  3.877300e-02  1.023883e-03  3.827133e-02
   Strain 58  4  4  3.550522e-01  -1.632948e-01  0.000000e+00  7.562731e-02  3.577962e-01  -1.660388e-01  
   Stress 59  1  4  6.365623e-02  8.041064e-03  0.000000e+00  4.819001e-03  6.407071e-02  7.626591e-03  6.061830e-02
   Strain 59  1  4  3.783504e-01  -1.198960e-01  0.000000e+00  7.939243e-02  3.814932e-01  -1.230388e-01  
   Stress 59  2  4  3.938448e-02  4.208176e-03  0.000000e+00  5.843837e-04  3.939418e-02  4.198471e-03  3.747177e-02
   Strain 59  2  4  3.504419e-01  -1.216357e-01  0.000000e+00  2.260652e-02  3.507124e-01  -1.219061e-01  
   Stress 59  3  4  5.490448e-02  6.648127e-03  0.000000e+00  3.852667e-03  5.521013e-02  6.342475e-03  5.232797e-02
   Strain 59  3  4  3.718644e-01  -1.213808e-01  0.000000e+00  7.336982e-02  3.745779e-01  -1.240943e-01  
   Stress 59  4  4  4.244499e-02  3.464996e-03  0.000000e+00  3.528163e-04  4.244818e-02  3.461803e-03  4.082751e-02
   Strain 59  4  4  3.584431e-01  -1.368783e-01  0.000000e+00  1.764449e-02  3.586002e-01  -1.370354e-01  
   Stress 60  1  4  6.740817e-02  1.026149e-02  0.000000e+00  1.312775e-03  6.743830e-02  1.023135e-02  6.294935e-02
   Strain 60  1  4  3.801206e-01  -1.028216e-01  0.000000e+00  2.671148e-03  3.801243e-01  -1.028253e-01  
   Stress 60  2  4  7.044747e-02  1.426356e-02  0.000000e+00  -1.534730e-03  7.048936e-02  1.422167e-02  6.456415e-02
   Strain 60  2  4  3.757676e-01  -7.122476e-02  0.000000e+00  -2.815661e-02  3.762106e-01  -7.166772e-02  
   Stress 60  3  4  7.019924e-02  8.421197e-03  0.000000e+00  1.524493e-03  7.023683e-02  8.383600e-03  6.644291e-02
   Strain 60  3  4  3.846428e-01  -1.226933e-01  0.000000e+00  4.788007e-03  3.846541e-01  -1.227046e-01  
   Stress 60  4  4  6.112121e-02  1.110984e-02  0.000000e+00  -1.192827e-03  6.114965e-02  1.108140e-02  5.643095e-02
   Strain 60  4  4  3.716010e-01  -8.339740e-02  0.000000e+00  -2.485098e-02  3.719401e-01  -8.373647e-02  
   Stress 61  1  4  -8.875405e-03  -1.494516e-03  0.000000e+00  -2.376100e-03  -7.957425e-04  -9.574179e-03  9.202148e-03
   Strain 61  1  4  -1.177422e-01  4.788502e-02  0.000000e+00  -3.147023e-01  1.428844e-01  -2.127417e-01  
   Stress 61  2  4  2.043571e-04  2.243996e-03  0.000000e+00  -4.636148e-03  5.971165e-03  -3.522812e-03  8.312659e-03
   Strain 61  2  4  -1.409867e-02  3.919112e-02  0.000000e+00  -2.781838e-01  1.541672e-01  -1.290748e-01  
   Stress 61  3  4  7.877477e-04  4.560616e-03  0.000000e+00  -3.449291e-03  6.605625e-03  -1.257261e-03  7.315735e-03
   Strain 61  3  4  1.278398e-02  4.526507e-02  0.000000e+00  -2.857082e-01  1.727988e-01  -1.147498e-01  
   Stress 61  4  4  -5.802881e-04  -6.253594e-04  0.000000e+00  -3.511303e-03  2.908552e-03  -4.114199e-03  6.111683e-03
   Strain 61  4  4  4.485501e-03  -6.242744e-03  0.000000e+00  -2.247791e-01  1.116389e-01  -1.133961e-01  
   Stress 62  1  4  3.929368e-04  -2.150364e-02  0.000000e+00  -6.332243e-03  2.092269e-03  -2.320298e-02  2.431671e-02
   Strain 62  1  4  1.592056e-01  -3.191575e-01  0.000000e+00  -3.575919e-01  2.186472e-01  -3.785991e-01  
   Stress 62  2  4  2.483658e-02  2.147046e-02  0.000000e+00  -5.079069e-03  2.850419e-02  1.780285e-02  2.493941e-02
   Strain 62  2  4  1.971298e-01  1.616774e-01  0.000000e+00  -1.465216e-01  2.547784e-01  1.040288e-01  
   Stress 62  3  4  -3.852144e-02  -5.687427e-02  0.000000e+00  -6.839967e-03  -3.625270e-02  -5.914301e-02  5.165327e-02
   Strain 62  3  4  -2.845651e-03  -3.257224e-01  0.000000e+00  -2.757213e-01  4.800800e-02  -3.765760e-01  
   Stress 62  4  4  1.895690e-02  6.006192e-03  0.000000e+00  -1.545614e-03  1.913881e-02  5.824285e-03  1.699254e-02
   Strain 62  4  4  2.302611e-01  -1.987400e-02  0.000000e+00  -7.813726e-02  2.362212e-01  -2.583412e-02  
   Stress 63  1  4  7.044252e-03  -7.880263e-04  0.000000e+00  7.752139e-04  7.120242e-03  -8.640172e-04  7.589228e-03
   Strain 63  1  4  1.118401e-01  -5.682149e-02  0.000000e+00  2.124400e-02  1.125064e-01  -5.748781e-02  
   Stress 63  2  4  6.644557e-03  1.219441e-03  0.000000e+00  3.502005e-03  8.361673e-03  -4.976749e-04  8.621291e-03
   Strain 63  2  4  8.126976e-02  -1.377154e-02  0.000000e+00  1.687580e-01  1.305893e-01  -6.309111e-02  
   Stress 63  3  4  3.494799e-03  -7.511651e-03  0.000000e+00  5.157561e-04  3.518914e-03  -7.535766e-03  9.782038e-03
   Strain 63  3  4  1.162184e-01  -1.524779e-01  0.000000e+00  1.248969e-02  1.163635e-01  -1.526230e-01  
   Stress 63  4  4  5.867627e-04  -6.947368e-03  0.000000e+00  2.564955e-03  1.377084e-03  -7.737690e-03  8.510209e-03
   Strain 63  4  4  5.659406e-02  -1.076081e-01  0.000000e+00  1.501173e-01  8.573322e-02  -1.367472e-01  
   Stress 64  1  4  7.803855e-03  -4.036648e-03  0.000000e+00  2.326820e-03  8.244693e-03  -4.477486e-03  1.117758e-02
   Strain 64  1  4  1.383611e-01  -1.142941e-01  0.000000e+00  1.141215e-01  1.506502e-01  -1.265832e-01  
   Stress 64  2  4  1.417432e-02  1.608626e-03  0.000000e+00  -5.206267e-04  1.419585e-02  1.587093e-03  1.347260e-02
   Strain 64  2  4  1.902200e-01  -6.102658e-02  0.000000e+00  -1.346720e-02  1.904004e-01  -6.120691e-02  
   Stress 64  3  4  4.092675e-03  -1.250793e-03  0.000000e+00  3.232837e-03  5.614913e-03  -2.773030e-03  7.401842e-03
   Strain 64  3  4  6.763849e-02  -4.237559e-02  0.000000e+00  1.820279e-01  1.189767e-01  -9.371382e-02  
   Stress 64  4  4  1.069318e-02  2.597304e-03  0.000000e+00  7.522067e-04  1.076248e-02  2.528008e-03  9.747519e-03
   Strain 64  4  4  1.464857e-01  -3.017626e-02  0.000000e+00  5.772291e-02  1.510813e-01  -3.477184e-02  
   Stress 65  1  4  5.992849e-03  3.495687e-03  0.000000e+00  -3.164143e-03  8.145849e-03  1.342687e-03  7.564412e-03
   Strain 65  1  4  5.828297e-02  2.595970e-02  0.000000e+00  -1.289354e-01  1.085840e-01  -2.434130e-02  
   Stress 65  2  4  1.260221e-02  4.890504e-03  0.000000e+00  -1.300662e-03  1.281567e-02  4.677042e-03  1.123284e-02
   Strain 65  2  4  1.451430e-01  8.893399e-03  0.000000e+00  -3.287883e-02  1.470985e-01  6.937939e-03  
   Stress 65  3  4  2.743564e-03  -7.072285e-04  0.000000e+00  -4.519237e-03  5.855573e-03  -3.819238e-03  8.440269e-03
   Strain 65  3  4  4.236728e-02  -2.724227e-02  0.000000e+00  -1.980023e-01  1.125034e-01  -9.737843e-02  
   Stress 65  4  4  9.455519e-03  5.300593e-03  0.000000e+00  -3.078842e-03  1.109223e-02  3.663878e-03  9.788823e-03
   Strain 65  4  4  1.036584e-01  2.674298e-02  0.000000e+00  -9.766766e-02  1.273596e-01  3.041704e-03  
   Stress 66  1  4  3.912179e-03  -5.534193e-03  0.000000e+00  -2.533782e-03  4.548894e-03  -6.170908e-03  9.318978e-03
   Strain 66  1  4  1.014702e-01  -1.187227e-01  0.000000e+00  -1.030975e-01  1.129406e-01  -1.301931e-01  
   Stress 66  2  4  1.618142e-02  3.342336e-03  0.000000e+00  -1.214854e-03  1.629536e-02  3.228396e-03  1.494501e-02
   Strain 66  2  4  2.061253e-01  -4.504683e-02  0.000000e+00  -1.969358e-02  2.065107e-01  -4.543227e-02  
   Stress 66  3  4  8.210807e-03  1.093526e-03  0.000000e+00  -6.958015e-03  1.246740e-02  -3.163068e-03  1.431350e-02
   Strain 66  3  4  9.785973e-02  -3.585932e-02  0.000000e+00  -2.836436e-01  1.877919e-01  -1.257914e-01  
   Stress 66  4  4  2.333857e-02  9.711073e-03  0.000000e+00  -6.991125e-03  2.628714e-02  6.762496e-03  2.364273e-02
   Strain 66  4  4  2.319686e-01  1.753289e-02  0.000000e+00  -2.017765e-01  2.719720e-01  -2.247055e-02  
   Stress 67  1  4  3.747029e-03  5.013348e-03  0.000000e+00  -4.421922e-03  8.847211e-03  -8.683366e-05  8.890945e-03
   Strain 67  1  4  1.185174e-02  6.194698e-02  0.000000e+00  -1.961890e-01  1.381412e-01  -6.434251e-02  
   Stress 67  2  4  1.912903e-03  3.654097e-03  0.000000e+00  -1.575211e-03  4.583285e-03  9.837145e-04  4.179181e-03
   Strain 67  2  4  6.257489e-03  4.661214e-02  0.000000e+00  -5.659987e-02  6.119126e-02  -8.321636e-03  
   Stress 67  3  4  8.955510e-03  8.909473e-03  0.000000e+00  -5.256079e-03  1.418862e-02  3.676362e-03  1.275422e-02
   Strain 67  3  4  6.284587e-02  8.922805e-02  0.000000e+00  -1.972979e-01  1.755639e-01  -2.349002e-02  
   Stress 67  4  4  7.622994e-03  6.976536e-03  0.000000e+00  -1.936243e-03  9.262802e-03  5.336728e-03  8.052771e-03
   Strain 67  4  4  7.226311e-02  6.031391e-02  0.000000e+00  -5.632828e-02  9.507938e-02  3.749763e-02  
   Stress 68  1  4  8.244452e-03  -7.879190e-05  0.000000e+00  -7.539775e-03  1.269487e-02  -4.529214e-03  1.546517e-02
   Strain 68  1  4  1.031346e-01  -5.656052e-02  0.000000e+00  -3.659106e-01  2.229074e-01  -1.763333e-01  
   Stress 68  2  4  4.334291e-03  9.230580e-04  0.000000e+00  -7.559105e-03  1.037782e-02  -5.120467e-03  1.367690e-02
   Strain 68  2  4  4.174656e-02  -1.425915e-02  0.000000e+00  -3.579117e-01  1.948772e-01  -1.673898e-01  
   Stress 68  3  4  2.038275e-02  9.480390e-03  0.000000e+00  -7.710305e-03  2.437425e-02  5.488893e-03  2.214598e-02
   Strain 68  3  4  2.009759e-01  2.676694e-02  0.000000e+00  -2.836633e-01  2.803148e-01  -5.257199e-02  
   Stress 68  4  4  1.184385e-02  1.065471e-02  0.000000e+00  -7.289158e-03  1.856265e-02  3.935914e-03  1.694115e-02
   Strain 68  4  4  9.276529e-02  8.891580e-02  0.000000e+00  -2.801916e-01  2.309496e-01  -4.926848e-02  
   Stress 69  1  4  2.079000e-02  5.176643e-03  0.000000e+00  -1.339480e-02  2.848703e-02  -2.520386e-03  2.982719e-02
   Strain 69  1  4  1.782112e-01  -4.237501e-02  0.000000e+00  -4.917450e-01  3.373951e-01  -2.015589e-01  
   Stress 69  2  4  1.710221e-02  7.620873e-03  0.000000e+00  -1.109157e-02  2.442374e-02  2.993345e-04  2.427546e-02
   Strain 69  2  4  1.580047e-01  4.075165e-03  0.000000e+00  -4.357708e-01  3.121192e-01  -1.500393e-01  
   Stress 69  3  4  1.702168e-02  6.773031e-03  0.000000e+00  -9.593678e-03  2.277382e-02  1.020898e-03  2.228092e-02
   Strain 69  3  4  1.621395e-01  3.043978e-03  0.000000e+00  -3.733171e-01  2.854939e-01  -1.203104e-01  
   Stress 69  4  4  1.526668e-02  7.557712e-03  0.000000e+00  -8.238344e-03  2.050765e-02  2.316739e-03  1.945303e-02
   Strain 69  4  4  1.546928e-01  1.775825e-02  0.000000e+00  -3.234302e-01  2.618375e-01  -8.938634e-02  
   Stress 70  1  4  1.459036e-02  -2.630510e-04  0.000000e+00  -1.035686e-02  1.990809e-02  -5.580771e-03  2.320731e-02
   Strain 70  1  4  1.613730e-01  -9.249780e-02  0.000000e+00  -4.620997e-01  2.980597e-01  -2.291845e-01  
   Stress 70  2  4  8.028176e-03  2.290089e-03  0.000000e+00  -9.940223e-03  1.550512e-02  -5.186854e-03  1.864765e-02
   Strain 70  2  4  8.063536e-02  -2.644186e-02  0.000000e+00  -4.342423e-01  2.507214e-01  -1.965279e-01  
   Stress 70  3  4  1.153834e-02  1.197308e-03  0.000000e+00  -9.040074e-03  1.678210e-02  -4.046455e-03  1.912905e-02
   Strain 70  3  4  1.266372e-01  -5.217338e-02  0.000000e+00  -4.148243e-01  2.630928e-01  -1.886289e-01  
   Stress 70  4  4  1.179020e-02  3.318222e-03  0.000000e+00  -8.987256e-03  1.748972e-02  -2.381300e-03  1.879386e-02
   Strain 70  4  4  1.257969e-01  -2.758472e-02  0.000000e+00  -3.874712e-01  2.574686e-01  -1.592565e-01  
   Stress 71  1  4  4.900021e-02  1.695907e-02  0.000000e+00  -2.572294e-02  6.328357e-02  2.675704e-03  6.198905e-02
   Strain 71  1  4  2.308123e-01  -8.373396e-03  0.000000e+00  -4.840136e-01  3.811634e-01  -1.587245e-01  
   Stress 71  2  4  1.193891e-02  5.154192e-03  0.000000e+00  -7.984365e-03  1.722169e-02  -1.285979e-04  1.728635e-02
   Strain 71  2  4  1.109837e-01  1.421949e-02  0.000000e+00  -3.320414e-01  2.355285e-01  -1.103253e-01  
   Stress 71  3  4  1.478231e-02  -1.897329e-04  0.000000e+00  -8.285276e-03  1.846259e-02  -3.870014e-03  2.067111e-02
   Strain 71  3  4  1.807180e-01  -9.705902e-02  0.000000e+00  -3.494242e-01  2.650207e-01  -1.813617e-01  
   Stress 71  4  4  4.195390e-03  -3.866471e-03  0.000000e+00  -4.061409e-03  5.886649e-03  -5.557729e-03  9.912486e-03
   Strain 71  4  4  8.507469e-02  -8.795540e-02  0.000000e+00  -1.941326e-01  1.285855e-01  -1.314662e-01  
   Stress 72  1  4  1.644566e-02  7.322034e-03  0.000000e+00  -9.509576e-03  2.243099e-02  1.336708e-03  2.179340e-02
   Strain 72  1  4  1.428334e-01  2.471799e-02  0.000000e+00  -3.746035e-01  2.801675e-01  -1.126162e-01  
   Stress 72  2  4  1.730909e-02  8.641934e-03  0.000000e+00  -1.002664e-02  2.389858e-02  2.052447e-03  2.294132e-02
   Strain 72  2  4  1.568783e-01  2.552712e-02  0.000000e+00  -3.596669e-01  2.826533e-01  -1.002479e-01  
   Stress 72  3  4  1.164013e-02  1.137963e-02  0.000000e+00  -9.672130e-03  2.118289e-02  1.836873e-03  2.032679e-02
   Strain 72  3  4  4.340842e-02  1.260154e-01  0.000000e+00  -3.762399e-01  2.773128e-01  -1.078890e-01  
   Stress 72  4  4  1.614187e-02  7.932670e-03  0.000000e+00  -9.969804e-03  2.281896e-02  1.255587e-03  2.221779e-02
   Strain 72  4  4  1.325963e-01  3.531136e-02  0.000000e+00  -3.679172e-01  2.742349e-01  -1.063272e-01  
   Stress 73  1  4  3.943592e-02  1.612972e-02  0.000000e+00  -2.608177e-02  5.634947e-02  -7.838345e-04  5.674545e-02
   Strain 73  1  4  1.972836e-01  -8.508018e-03  0.000000e+00  -5.299829e-01  3.786553e-01  -1.898797e-01  
   Stress 73  2  4  1.612631e-02  6.269315e-03  0.000000e+00  -8.495272e-03  2.101921e-02  1.376422e-03  2.036591e-02
   Strain 73  2  4  1.683629e-01  -6.873986e-03  0.000000e+00  -3.413039e-01  2.725753e-01  -1.110864e-01  
   Stress 73  3  4  3.933355e-02  1.441825e-02  0.000000e+00  -2.839017e-02  5.787905e-02  -4.127242e-03  6.004914e-02
   Strain 73  3  4  1.699046e-01  -9.472008e-03  0.000000e+00  -5.661153e-01  3.771433e-01  -2.167107e-01  
   Stress 73  4  4  1.508800e-02  2.581588e-03  0.000000e+00  -9.087661e-03  1.986603e-02  -2.196442e-03  2.105037e-02
   Strain 73  4  4  1.596107e-01  -5.003948e-02  0.000000e+00  -3.782821e-01  2.710323e-01  -1.614611e-01  
   Stress 74  1  4  2.075254e-02  1.235466e-02  0.000000e+00  -1.165871e-02  2.894539e-02  4.161808e-03  2.710519e-02
   Strain 74  1  4  1.598447e-01  6.210362e-02  0.000000e+00  -4.092139e-01  3.213366e-01  -9.938821e-02  
   Stress 74  2  4  1.921131e-02  7.946616e-03  0.000000e+00  -7.118650e-03  2.265633e-02  4.501602e-03  2.077460e-02
   Strain 74  2  4  1.907908e-01  1.736076e-02  0.000000e+00  -2.884552e-01  2.723645e-01  -6.421295e-02  
   Stress 74  3  4  1.561325e-02  1.057953e-02  0.000000e+00  -1.557124e-02  2.886973e-02  -2.676948e-03  3.029703e-02
   Strain 74  3  4  7.916732e-02  5.404434e-02  0.000000e+00  -5.495281e-01  3.416569e-01  -2.084452e-01  
   Stress 74  4  4  1.453819e-02  6.856584e-03  0.000000e+00  -1.025573e-02  2.164872e-02  -2.539448e-04  2.177681e-02
   Strain 74  4  4  1.239766e-01  1.821463e-02  0.000000e+00  -4.269186e-01  2.910076e-01  -1.488163e-01  
   Stress 75  1  4  2.424205e-02  1.466065e-02  0.000000e+00  -1.245289e-02  3.279396e-02  6.108743e-03  3.020647e-02
   Strain 75  1  4  1.847400e-01  6.678665e-02  0.000000e+00  -3.959940e-01  3.323573e-01  -8.083064e-02  
   Stress 75  2  4  1.843817e-02  1.021743e-02  0.000000e+00  -6.961750e-03  2.241242e-02  6.243180e-03  2.003420e-02
   Strain 75  2  4  1.772154e-01  5.155802e-02  0.000000e+00  -2.794500e-01  2.675877e-01  -3.881419e-02  
   Stress 75  3  4  5.009487e-02  3.236034e-02  0.000000e+00  -3.709950e-02  7.937209e-02  3.083128e-03  7.787631e-02
   Strain 75  3  4  1.590255e-01  6.627744e-02  0.000000e+00  -5.649970e-01  3.989310e-01  -1.736280e-01  
   Stress 75  4  4  2.049484e-02  1.153917e-02  0.000000e+00  -1.279417e-02  2.957214e-02  2.461871e-03  2.842129e-02
   Strain 75  4  4  1.574803e-01  4.420918e-02  0.000000e+00  -4.413027e-01  3.286486e-01  -1.269591e-01  
   Stress 76  1  4  1.962316e-02  1.195378e-02  0.000000e+00  -3.579098e-03  2.103393e-02  1.054302e-02  1.821593e-02
   Strain 76  1  4  1.955684e-01  7.492799e-02  0.000000e+00  -1.400462e-01  2.276699e-01  4.282654e-02  
   Stress 76  2  4  2.156329e-02  9.423258e-03  0.000000e+00  -5.879651e-04  2.159170e-02  9.394848e-03  1.875137e-02
   Strain 76  2  4  2.404168e-01  2.084810e-02  0.000000e+00  -2.952556e-02  2.414049e-01  1.985996e-02  
   Stress 76  3  4  1.975293e-02  1.650229e-02  0.000000e+00  -7.596852e-03  2.589639e-02  1.035884e-02  2.257591e-02
   Strain 76  3  4  1.615220e-01  1.267634e-01  0.000000e+00  -2.587132e-01  2.746615e-01  1.362388e-02  
   Stress 76  4  4  2.049916e-02  1.296708e-02  0.000000e+00  -4.373522e-03  2.250467e-02  1.096158e-02  1.949178e-02
   Strain 76  4  4  2.089682e-01  7.249310e-02  0.000000e+00  -1.555760e-01  2.442069e-01  3.725439e-02  
   Stress 77  1  4  1.583222e-02  1.703299e-02  0.000000e+00  -5.198450e-03  2.166561e-02  1.119960e-02  1.876655e-02
   Strain 77  1  4  1.311240e-01  1.495697e-01  0.000000e+00  -1.933423e-01  2.374569e-01  4.323672e-02  
   Stress 77  2  4  1.565829e-02  1.097214e-02  0.000000e+00  -3.574011e-03  1.758880e-02  9.041626e-03  1.523435e-02
   Strain 77  2  4  1.644396e-01  7.085849e-02  0.000000e+00  -1.546212e-01  2.080166e-01  2.728157e-02  
   Stress 77  3  4  2.189352e-02  2.232236e-02  0.000000e+00  -1.148826e-02  3.359820e-02  1.061767e-02  2.974625e-02
   Strain 77  3  4  1.512834e-01  1.513503e-01  0.000000e+00  -3.363548e-01  3.194942e-01  -1.686056e-02  
   Stress 77  4  4  1.688752e-02  1.458742e-02  0.000000e+00  -8.056453e-03  2.387560e-02  7.599348e-03  2.112712e-02
   Strain 77  4  4  1.508464e-01  1.005624e-01  0.000000e+00  -3.001054e-01  2.778488e-01  -2.644004e-02  
   Stress 78  1  4  1.591344e-02  2.019411e-02  0.000000e+00  -7.902610e-03  2.624110e-02  9.866450e-03  2.295726e-02
   Strain 78  1  4  1.079118e-01  1.759855e-01  0.000000e+00  -2.721552e-01  2.822185e-01  1.678846e-03  
   Stress 78  2  4  9.545349e-03  1.219038e-02  0.000000e+00  -3.999230e-03  1.508010e-02  6.655634e-03  1.308966e-02
   Strain 78  2  4  7.054188e-02  1.208476e-01  0.000000e+00  -1.670301e-01  1.829153e-01  8.474139e-03  
   Stress 78  3  4  2.542995e-02  3.698619e-02  0.000000e+00  -1.616929e-02  4.837876e-02  1.403737e-02  4.310965e-02
   Strain 78  3  4  1.005047e-01  2.263360e-01  0.000000e+00  -3.707394e-01  3.591761e-01  -3.233539e-02  
   Stress 78  4  4  1.310953e-02  1.736728e-02  0.000000e+00  -6.860442e-03  2.242156e-02  8.055246e-03  1.967237e-02
   Strain 78  4  4  8.821819e-02  1.618256e-01  0.000000e+00  -2.651143e-01  2.625934e-01  -1.254959e-02  
   Stress 79  1  4  1.332470e-02  1.683413e-02  0.000000e+00  -3.709353e-03  1.918287e-02  1.097596e-02  1.667044e-02
   Strain 79  1  4  1.037455e-01  1.602440e-01  0.000000e+00  -1.411194e-01  2.079993e-01  5.599022e-02  
   Stress 79  2  4  1.647229e-02  1.601476e-02  0.000000e+00  -9.304768e-04  1.720171e-02  1.528534e-02  1.632809e-02
   Strain 79  2  4  1.587405e-01  1.317219e-01  0.000000e+00  -2.606129e-02  1.640008e-01  1.264616e-01  
   Stress 79  3  4  2.860525e-02  4.400298e-02  0.000000e+00  -2.232177e-02  5.991627e-02  1.269197e-02  5.468629e-02
   Strain 79  3  4  8.365981e-02  2.223346e-01  0.000000e+00  -4.127109e-01  3.706903e-01  -6.469581e-02  
   Stress 79  4  4  2.104019e-02  2.752213e-02  0.000000e+00  -1.141388e-02  3.614626e-02  1.241607e-02  3.181063e-02
   Strain 79  4  4  1.308410e-01  1.885576e-01  0.000000e+00  -3.043971e-01  3.146096e-01  4.789040e-03  
   Stress 80  1  4  7.668505e-03  1.607796e-02  0.000000e+00  -1.449372e-03  1.632075e-02  7.425715e-03  1.415326e-02
   Strain 80  1  4  2.995005e-02  1.786398e-01  0.000000e+00  -6.095658e-02  1.846447e-01  2.394515e-02  
   Stress 80  2  4  2.409371e-02  1.627686e-02  0.000000e+00  3.949984e-03  2.574210e-02  1.462848e-02  2.236247e-02
   Strain 80  2  4  2.322189e-01  9.621172e-02  0.000000e+00  1.417369e-01  2.624336e-01  6.599704e-02  
   Stress 80  3  4  2.229587e-02  2.852081e-02  0.000000e+00  -2.009094e-02  4.573894e-02  5.077734e-03  4.342331e-02
   Strain 80  3  4  1.016138e-01  1.433104e-01  0.000000e+00  -4.723655e-01  3.595632e-01  -1.146390e-01  
   Stress 80  4  4  2.542730e-02  3.495902e-02  0.000000e+00  -1.281093e-02  4.386186e-02  1.652446e-02  3.836831e-02
   Strain 80  4  4  1.461313e-01  2.034814e-01  0.000000e+00  -2.807459e-01  3.180782e-01  3.153452e-02  
   Stress 81  1  4  1.108589e-02  1.949684e-02  0.000000e+00  -4.473784e-03  2.143146e-02  9.151273e-03  1.862601e-02
   Strain 81  1  4  5.011497e-02  2.080706e-01  0.000000e+00  -1.589928e-01  2.411516e-01  1.703400e-02  
   Stress 81  2  4  1.648420e-02  1.551976e-02  0.000000e+00  -8.788391e-04  1.700443e-02  1.499954e-02  1.609590e-02
   Strain 81  2  4  1.509270e-01  1.369586e-01  0.000000e+00  -2.755767e-02  1.593906e-01  1.284949e-01  
   Stress 81  3  4  1.484326e-02  2.136751e-02  0.000000e+00  -1.419365e-02  3.266908e-02  3.541691e-03  3.105010e-02
   Strain 81  3  4  5.906057e-02  1.622746e-01  0.000000e+00  -4.316513e-01  3.325775e-01  -1.112423e-01  
   Stress 81  4  4  1.629874e-02  1.893519e-02  0.000000e+00  -9.034407e-03  2.674704e-02  8.486893e-03  2.367345e-02
   Strain 81  4  4  1.119964e-01  1.584849e-01  0.000000e+00  -2.951937e-01  2.846566e-01  -1.417528e-02  
   Stress 82  1  4  1.364183e-02  1.855045e-02  0.000000e+00  -5.522113e-03  2.213910e-02  1.005318e-02  1.919995e-02
   Strain 82  1  4  8.028089e-02  1.908014e-01  0.000000e+00  -1.773192e-01  2.400123e-01  3.107001e-02  
   Stress 82  2  4  1.294057e-02  1.779561e-02  0.000000e+00  -3.603741e-03  1.971318e-02  1.102300e-02  1.711191e-02
   Strain 82  2  4  8.779825e-02  1.815206e-01  0.000000e+00  -1.104253e-01  2.070777e-01  6.224116e-02  
   Stress 82  3  4  1.237282e-02  2.393146e-02  0.000000e+00  -7.249875e-03  2.742367e-02  8.880608e-03  2.423600e-02
   Strain 82  3  4  3.594795e-02  2.409182e-01  0.000000e+00  -2.325746e-01  2.934361e-01  -1.656994e-02  
   Stress 82  4  4  1.286152e-02  1.990275e-02  0.000000e+00  -4.938724e-03  2.244726e-02  1.031701e-02  1.946102e-02
   Strain 82  4  4  7.297686e-02  2.026109e-01  0.000000e+00  -1.703403e-01  2.448229e-01  3.076491e-02  
   Stress 83  1  4  9.822032e-03  1.403096e-02  0.000000e+00  -1.264631e-02  2.474671e-02  -8.937172e-04  2.520545e-02
   Strain 83  1  4  4.045846e-02  1.064562e-01  0.000000e+00  -4.477029e-01  2.997279e-01  -1.528133e-01  
   Stress 83  2  4  8.781109e-03  1.741879e-02  0.000000e+00  -8.744434e-03  2.285277e-02  3.347128e-03  2.137665e-02
   Strain 83  2  4  3.208333e-02  1.654304e-01  0.000000e+00  -3.123056e-01  2.685480e-01  -7.103435e-02  
   Stress 83  3  4  1.446758e-02  2.515069e-02  0.000000e+00  -1.868140e-02  3.923919e-02  3.790827e-04  3.905103e-02
   Strain 83  3  4  2.417053e-02  1.660297e-01  0.000000e+00  -5.076745e-01  3.586610e-01  -1.684608e-01  
   Stress 83  4  4  1.691312e-02  2.599480e-02  0.000000e+00  -1.286147e-02  3.509348e-02  7.814439e-03  3.191210e-02
   Strain 83  4  4  8.092697e-02  1.937338e-01  0.000000e+00  -3.651504e-01  3.284195e-01  -5.375870e-02  
   Stress 84  1  4  1.602118e-02  2.772643e-02  0.000000e+00  -1.057241e-02  3.395806e-02  9.789556e-03  3.027459e-02
   Strain 84  1  4  6.597554e-02  2.290098e-01  0.000000e+00  -2.861056e-01  3.121412e-01  -1.715587e-02  
   Stress 84  2  4  1.027649e-02  2.602184e-02  0.000000e+00  -1.535136e-03  2.617012e-02  1.012822e-02  2.285605e-02
   Strain 84  2  4  1.751133e-02  2.709693e-01  0.000000e+00  -3.312249e-02  2.720469e-01  1.643378e-02  
   Stress 84  3  4  2.328904e-02  3.436881e-02  0.000000e+00  -1.567927e-02  4.545811e-02  1.219974e-02  4.075164e-02
   Strain 84  3  4  1.012884e-01  2.136257e-01  0.000000e+00  -3.488461e-01  3.407010e-01  -2.578685e-02  
   Stress 84  4  4  1.555186e-02  2.626278e-02  0.000000e+00  -3.218581e-03  2.715554e-02  1.465910e-02  2.354223e-02
   Strain 84  4  4  8.658158e-02  2.456840e-01  0.000000e+00  -9.212238e-02  2.580568e-01  7.420876e-02  
   Stress 85  1  4  1.229382e-02  2.197542e-02  0.000000e+00  -7.211224e-03  2.581996e-02  8.449282e-03  2.280132e-02
   Strain 85  1  4  5.010775e-02  2.179682e-01  0.000000e+00  -2.237296e-01  2.738880e-01  -5.811994e-03  
   Stress 85  2  4  1.246931e-02  2.483989e-02  0.000000e+00  -2.103347e-03  2.518773e-02  1.212146e-02  2.181833e-02
   Strain 85  2  4  4.997598e-02  2.550996e-01  0.000000e+00  -5.318210e-02  2.584906e-01  4.658493e-02  
   Stress 85  3  4  1.294872e-02  2.037046e-02  0.000000e+00  -8.950314e-03  2.634869e-02  6.970492e-03  2.364695e-02
   Strain 85  3  4  6.013446e-02  1.924305e-01  0.000000e+00  -2.930344e-01  2.870396e-01  -3.447462e-02  
   Stress 85  4  4  1.358368e-02  2.407485e-02  0.000000e+00  -3.947656e-03  2.539433e-02  1.226419e-02  2.199640e-02
   Strain 85  4  4  6.465156e-02  2.415134e-01  0.000000e+00  -1.238034e-01  2.610262e-01  4.513875e-02  
   Stress 86  1  4  1.037607e-02  1.744373e-02  0.000000e+00  -4.723816e-03  1.980926e-02  8.010543e-03  1.725956e-02
   Strain 86  1  4  4.954245e-02  1.877569e-01  0.000000e+00  -1.504060e-01  2.207834e-01  1.651595e-02  
   Stress 86  2  4  7.087312e-03  1.727048e-02  0.000000e+00  -2.217863e-03  1.773256e-02  6.625236e-03  1.551951e-02
   Strain 86  2  4  6.651460e-03  2.029497e-01  0.000000e+00  -6.457490e-02  2.081240e-01  1.477162e-03  
   Stress 86  3  4  1.368060e-02  2.034396e-02  0.000000e+00  -6.254127e-03  2.409848e-02  9.926080e-03  2.097761e-02
   Strain 86  3  4  7.933991e-02  1.992791e-01  0.000000e+00  -1.949153e-01  2.537400e-01  2.487898e-02  
   Stress 86  4  4  1.084908e-02  1.781639e-02  0.000000e+00  -3.457552e-03  1.924094e-02  9.424526e-03  1.666430e-02
   Strain 86  4  4  6.094715e-02  1.880029e-01  0.000000e+00  -1.155978e-01  2.103616e-01  3.858843e-02  
   Stress 87  1  4  1.186084e-02  1.704584e-02  0.000000e+00  -6.555010e-03  2.150239e-02  7.404279e-03  1.892000e-02
   Strain 87  1  4  7.073929e-02  1.681343e-01  0.000000e+00  -2.236803e-01  2.414190e-01  -2.545466e-03  
   Stress 87  2  4  1.195725e-02  1.742291e-02  0.000000e+00  -2.389447e-03  1.832021e-02  1.105996e-02  1.597911e-02
   Strain 87  2  4  8.063821e-02  1.808925e-01  0.000000e+00  -7.547185e-02  1.935087e-01  6.802198e-02  
   Stress 87  3  4  2.042173e-02  2.624364e-02  0.000000e+00  -1.366588e-02  3.730516e-02  9.360213e-03  3.361702e-02
   Strain 87  3  4  1.060961e-01  1.845003e-01  0.000000e+00  -3.573588e-01  3.282275e-01  -3.763111e-02  
   Stress 87  4  4  1.701191e-02  2.320715e-02  0.000000e+00  -7.236237e-03  2.798090e-02  1.223817e-02  2.429544e-02
   Strain 87  4  4  1.081616e-01  2.043094e-01  0.000000e+00  -2.183806e-01  2.755403e-01  3.693074e-02  
   Stress 88  1  4  1.411260e-02  1.682573e-02  0.000000e+00  -4.183495e-03  1.986711e-02  1.107122e-02  1.724299e-02
   Strain 88  1  4  1.125513e-01  1.579216e-01  0.000000e+00  -1.500638e-01  2.136227e-01  5.685019e-02  
   Stress 88  2  4  1.525503e-02  1.896323e-02  0.000000e+00  -1.011978e-03  1.922142e-02  1.499683e-02  1.749593e-02
   Strain 88  2  4  1.201321e-01  1.823343e-01  0.000000e+00  -4.107852e-02  1.885044e-01  1.139621e-01  
   Stress 88  3  4  2.040995e-02  2.310114e-02  0.000000e+00  -1.060289e-02  3.244347e-02  1.106762e-02  2.856570e-02
   Strain 88  3  4  1.320380e-01  1.756190e-01  0.000000e+00  -3.126750e-01  3.116773e-01  -4.020301e-03  
   Stress 88  4  4  2.161405e-02  2.556915e-02  0.000000e+00  -7.117879e-03  3.097908e-02  1.620412e-02  2.683819e-02
   Strain 88  4  4  1.440630e-01  2.052097e-01  0.000000e+00  -2.114130e-01  2.846754e-01  6.459729e-02  
   Stress 89  1  4  1.415148e-02  1.757714e-02  0.000000e+00  -5.905594e-03  2.201328e-02  9.715338e-03  1.910774e-02
   Strain 89  1  4  1.028627e-01  1.644119e-01  0.000000e+00  -2.254556e-01  2.504904e-01  1.678427e-02  
   Stress 89  2  4  1.361396e-02  1.674164e-02  0.000000e+00  -3.123069e-03  1.867053e-02  1.168507e-02  1.633900e-02
   Strain 89  2  4  1.024480e-01  1.667217e-01  0.000000e+00  -1.300573e-01  2.071211e-01  6.204866e-02  
   Stress 89  3  4  2.998428e-02  3.757399e-02  0.000000e+00  -1.914519e-02  5.329680e-02  1.426147e-02  4.778962e-02
   Strain 89  3  4  1.154833e-01  2.092990e-01  0.000000e+00  -3.967052e-01  3.662148e-01  -4.143256e-02  
   Stress 89  4  4  2.700622e-02  2.910139e-02  0.000000e+00  -1.186255e-02  3.996252e-02  1.614509e-02  3.482051e-02
   Strain 89  4  4  1.524974e-01  1.964616e-01  0.000000e+00  -3.027201e-01  3.274274e-01  2.153151e-02  
   Stress 90  1  4  1.653731e-02  1.582030e-02  0.000000e+00  -6.663367e-03  2.285181e-02  9.505802e-03  1.988318e-02
   Strain 90  1  4  1.275778e-01  1.412310e-01  0.000000e+00  -2.496381e-01  2.594100e-01  9.398831e-03  
   Stress 90  2  4  1.152913e-02  1.714065e-02  0.000000e+00  -2.939527e-03  1.839853e-02  1.027126e-02  1.596961e-02
   Strain 90  2  4  6.377424e-02  1.895153e-01  0.000000e+00  -1.267529e-01  2.159156e-01  3.737397e-02  
   Stress 90  3  4  3.550966e-02  4.049655e-02  0.000000e+00  -2.044685e-02  5.860142e-02  1.740478e-02  5.212589e-02
   Strain 90  3  4  1.302175e-01  2.118992e-01  0.000000e+00  -3.863955e-01  3.685257e-01  -2.640895e-02  
   Stress 90  4  4  1.799330e-02  2.413026e-02  0.000000e+00  -8.325457e-03  2.993470e-02  1.218885e-02  2.607269e-02
   Strain 90  4  4  9.820861e-02  2.162856e-01  0.000000e+00  -2.736823e-01  3.062809e-01  8.213408e-03  
   Stress 91  1  4  1.233823e-02  2.137171e-02  0.000000e+00  -6.870589e-03  2.507726e-02  8.632686e-03  2.206599e-02
   Strain 91  1  4  4.244100e-02  2.249426e-01  0.000000e+00  -2.525913e-01  2.895036e-01  -2.211996e-02  
   Stress 91  2  4  9.586248e-03  2.298139e-02  0.000000e+00  -1.670059e-03  2.318647e-02  9.381170e-03  2.020155e-02
   Strain 91  2  4  8.055461e-03  2.604267e-01  0.000000e+00  -7.701691e-02  2.661718e-01  2.310371e-03  
   Stress 91  3  4  1.922881e-02  3.331226e-02  0.000000e+00  -1.419961e-02  4.212029e-02  1.042078e-02  3.799718e-02
   Strain 91  3  4  4.731613e-02  2.526266e-01  0.000000e+00  -3.669282e-01  3.602026e-01  -6.025986e-02  
   Stress 91  4  4  1.303526e-02  2.593001e-02  0.000000e+00  -5.417964e-03  2.790421e-02  1.106106e-02  2.433808e-02
   Strain 91  4  4  3.630931e-02  2.635927e-01  0.000000e+00  -1.950112e-01  2.996901e-01  2.119849e-04  
   Stress 92  1  4  1.251725e-02  2.872260e-02  0.000000e+00  -2.907888e-03  2.922859e-02  1.201126e-02  2.544620e-02
   Strain 92  1  4  2.471034e-02  2.864413e-01  0.000000e+00  -1.242495e-01  3.004387e-01  1.071293e-02  
   Stress 92  2  4  1.551910e-02  2.888512e-02  0.000000e+00  2.240222e-03  2.925060e-02  1.515362e-02  2.533727e-02
   Strain 92  2  4  6.547080e-02  2.731065e-01  0.000000e+00  2.827331e-02  2.740646e-01  6.451274e-02  
   Stress 92  3  4  1.955970e-02  4.565967e-02  0.000000e+00  -1.036859e-02  4.927731e-02  1.594206e-02  4.355251e-02
   Strain 92  3  4  2.151508e-02  3.182001e-01  0.000000e+00  -2.515382e-01  3.643399e-01  -2.462472e-02  
   Stress 92  4  4  1.912759e-02  3.915727e-02  0.000000e+00  -2.551413e-03  3.947716e-02  1.880770e-02  3.420090e-02
   Strain 92  4  4  5.516506e-02  3.112016e-01  0.000000e+00  -1.025447e-01  3.210874e-01  4.527927e-02  
   Stress 93  1  4  1.691504e-02  3.649724e-02  0.000000e+00  -5.409663e-04  3.651217e-02  1.690011e-02  3.164953e-02
   Strain 93  1  4  4.669180e-02  3.079452e-01  0.000000e+00  -5.762953e-02  3.110856e-01  4.355144e-02  
   Stress 93  2  4  1.717157e-02  3.981809e-02  0.000000e+00  3.200852e-03  4.026181e-02  1.672786e-02  3.503342e-02
   Strain 93  2  4  3.474875e-02  3.174337e-01  0.000000e+00  4.074105e-02  3.188941e-01  3.328838e-02  
   Stress 93  3  4  1.758509e-02  3.568334e-02  0.000000e+00  -7.097242e-03  3.813454e-02  1.513389e-02  3.325889e-02
   Strain 93  3  4  4.778552e-02  2.935704e-01  0.000000e+00  -2.194456e-01  3.354252e-01  5.930727e-03  
   Stress 93  4  4  1.509626e-02  3.285291e-02  0.000000e+00  -3.288131e-03  3.344224e-02  1.450694e-02  2.904635e-02
   Strain 93  4  4  3.815578e-02  2.978577e-01  0.000000e+00  -1.259107e-01  3.123142e-01  2.369926e-02  
   Stress 94  1  4  1.022732e-02  3.222281e-02  0.000000e+00  -3.964744e-03  3.291564e-02  9.534491e-03  2.933448e-02
   Strain 94  1  4  -2.224221e-02  3.115560e-01  0.000000e+00  -1.472581e-01  3.270755e-01  -3.776171e-02  
   Stress 94  2  4  9.314026e-03  2.882317e-02  0.000000e+00  -4.817123e-04  2.883506e-02  9.302138e-03  2.549044e-02
   Strain 94  2  4  -1.922907e-02  3.016271e-01  0.000000e+00  -4.078072e-02  3.029177e-01  -2.051968e-02  
   Stress 94  3  4  1.462620e-02  3.992321e-02  0.000000e+00  -9.955856e-03  4.337141e-02  1.117801e-02  3.900283e-02
   Strain 94  3  4  -6.798183e-03  3.112825e-01  0.000000e+00  -2.646422e-01  3.591303e-01  -5.464600e-02  
   Stress 94  4  4  1.182652e-02  3.231043e-02  0.000000e+00  -5.027909e-03  3.347801e-02  1.065893e-02  2.962347e-02
   Strain 94  4  4  -3.564713e-03  3.045781e-01  0.000000e+00  -1.641367e-01  3.250725e-01  -2.405909e-02  
   Stress 95  1  4  1.182410e-02  4.165087e-02  0.000000e+00  -1.934206e-03  4.177577e-02  1.169919e-02  3.732752e-02
   Strain 95  1  4  -3.437159e-02  3.437465e-01  0.000000e+00  -6.571856e-02  3.465808e-01  -3.720589e-02  
   Stress 95  2  4  1.121632e-02  3.798755e-02  0.000000e+00  3.594747e-03  3.846184e-02  1.074203e-02  3.437362e-02
   Strain 95  2  4  -2.828998e-02  3.304336e-01  0.000000e+00  7.109620e-02  3.339224e-01  -3.177873e-02  
   Stress 95  3  4  1.082142e-02  3.786231e-02  0.000000e+00  -7.820662e-03  3.996125e-02  8.722479e-03  3.639261e-02
   Strain 95  3  4  -4.027241e-02  3.217909e-01  0.000000e+00  -2.181708e-01  3.521170e-01  -7.059848e-02  
   Stress 95  4  4  9.926982e-03  3.350464e-02  0.000000e+00  -2.327691e-03  3.373225e-02  9.699379e-03  3.007924e-02
   Strain 95  4  4  -2.820989e-02  3.192475e-01  0.000000e+00  -8.632039e-02  3.245285e-01  -3.349087e-02  
   Stress 96  1  4  7.847855e-03  3.195956e-02  0.000000e+00  -4.894919e-03  3.291538e-02  6.892027e-03  3.006773e-02
   Strain 96  1  4  -5.698167e-02  3.164412e-01  0.000000e+00  -1.515210e-01  3.312262e-01  -7.176667e-02  
   Stress 96  2  4  5.232600e-03  3.689218e-02  0.000000e+00  -2.211479e-03  3.704591e-02  5.078871e-03  3.478567e-02
   Strain 96  2  4  -1.057126e-01  3.461517e-01  0.000000e+00  -7.920124e-02  3.495960e-01  -1.091569e-01  
   Stress 96  3  4  1.218463e-02  7.170154e-02  0.000000e+00  -1.557532e-02  7.553113e-02  8.355049e-03  7.171953e-02
   Strain 96  3  4  -1.055658e-01  3.681723e-01  0.000000e+00  -2.411915e-01  3.971044e-01  -1.344980e-01  
   Stress 96  4  4  8.341524e-03  4.450184e-02  0.000000e+00  -6.679590e-03  4.569625e-02  7.147112e-03  4.257502e-02
   Strain 96  4  4  -8.753047e-02  3.504246e-01  0.000000e+00  -1.722555e-01  3.667535e-01  -1.038594e-01  
   Stress 97  1  4  5.993520e-03  2.770336e-02  0.000000e+00  -3.292890e-03  2.819182e-02  5.505053e-03  2.588218e-02
   Strain 97  1  4  -7.076782e-02  3.060749e-01  0.000000e+00  -1.017344e-01  3.128203e-01  -7.751327e-02  
   Stress 97  2  4  6.944438e-03  3.920030e-02  0.000000e+00  -3.097144e-03  3.949499e-02  6.649748e-03  3.662569e-02
   Strain 97  2  4  -9.125113e-02  3.495684e-01  0.000000e+00  -8.774196e-02  3.538921e-01  -9.557482e-02  
   Stress 97  3  4  1.211026e-02  6.718225e-02  0.000000e+00  -9.172589e-03  6.866982e-02  1.062269e-02  6.402287e-02
   Strain 97  3  4  -9.672553e-02  3.780636e-01  0.000000e+00  -1.466915e-01  3.891359e-01  -1.077978e-01  
   Stress 97  4  4  2.250019e-02  1.125593e-01  0.000000e+00  -1.246653e-02  1.142531e-01  2.080635e-02  1.054015e-01
   Strain 97  4  4  -8.358214e-02  3.964666e-01  0.000000e+00  -1.361655e-01  4.059357e-01  -9.305117e-02  
   Stress 98  1  4  7.799488e-03  3.466266e-02  0.000000e+00  -6.133501e-03  3.599682e-02  6.465325e-03  3.323914e-02
   Strain 98  1  4  -6.930687e-02  3.247324e-01  0.000000e+00  -1.741814e-01  3.431229e-01  -8.769736e-02  
   Stress 98  2  4  6.976855e-03  4.531818e-02  0.000000e+00  -4.325758e-03  4.580016e-02  6.494872e-03  4.292286e-02
   Strain 98  2  4  -1.048584e-01  3.609385e-01  0.000000e+00  -9.857834e-02  3.660970e-01  -1.100169e-01  
   Stress 98  3  4  9.606089e-03  4.969708e-02  0.000000e+00  -1.049509e-02  5.227831e-02  7.024859e-03  4.914390e-02
   Strain 98  3  4  -9.284844e-02  3.522511e-01  0.000000e+00  -2.215564e-01  3.782978e-01  -1.188951e-01  
   Stress 98  4  4  8.500112e-03  4.418800e-02  0.000000e+00  -6.363088e-03  4.528859e-02  7.399526e-03  4.207963e-02
   Strain 98  4  4  -8.852189e-02  3.537340e-01  0.000000e+00  -1.488239e-01  3.659185e-01  -1.007064e-01  
   Stress 99  1  4  5.118000e-03  3.562978e-02  0.000000e+00  -2.592129e-03  3.584842e-02  4.899353e-03  3.366718e-02
   Strain 99  1  4  -1.077420e-01  3.447667e-01  0.000000e+00  -7.743285e-02  3.480553e-01  -1.110307e-01  
   Stress 99  2  4  8.033734e-03  4.304440e-02  0.000000e+00  -2.241331e-03  4.318731e-02  7.890831e-03  3.983246e-02
   Strain 99  2  4  -8.469803e-02  3.553427e-01  0.000000e+00  -7.102048e-02  3.581899e-01  -8.754520e-02  
   Stress 99  3  4  4.048714e-03  4.339928e-02  0.000000e+00  -5.004609e-03  4.402579e-02  3.422203e-03  4.241835e-02
   Strain 99  3  4  -1.423275e-01  3.656613e-01  0.000000e+00  -1.212981e-01  3.728018e-01  -1.494681e-01  
   Stress 99  4  4  7.361900e-03  5.070782e-02  0.000000e+00  -4.825037e-03  5.123842e-02  6.831298e-03  4.818732e-02
   Strain 99  4  4  -1.133154e-01  3.707204e-01  0.000000e+00  -1.166323e-01  3.776471e-01  -1.202422e-01  
   Stress 100  1  4  7.448717e-03  4.013731e-02  0.000000e+00  -4.041406e-03  4.062955e-02  6.956476e-03  3.763662e-02
   Strain 100  1  4  -8.721608e-02  3.485181e-01  0.000000e+00  -1.200006e-01  3.566291e-01  -9.532709e-02  
   Stress 100  2  4  1.403755e-02  5.967646e-02  0.000000e+00  -6.688513e-04  5.968626e-02  1.402775e-02  5.405519e-02
   Strain 100  2  4  -5.661519e-02  3.696543e-01  0.000000e+00  -2.796977e-02  3.701126e-01  -5.707351e-02  
   Stress 100  3  4  4.050982e-03  2.750771e-02  0.000000e+00  -3.984448e-03  2.816604e-02  3.392645e-03  2.663228e-02
   Strain 100  3  4  -1.011986e-01  3.097126e-01  0.000000e+00  -1.469951e-01  3.224631e-01  -1.139490e-01  
   Stress 100  4  4  7.028108e-03  3.604887e-02  0.000000e+00  -1.467308e-03  3.612287e-02  6.954109e-03  3.319667e-02
   Strain 100  4  4  -7.891908e-02  3.395419e-01  0.000000e+00  -5.587561e-02  3.413989e-01  -8.077605e-02  
   Stress 101  1  4  1.534046e-02  5.948852e-02  0.000000e+00  -1.238039e-03  5.952321e-02  1.530577e-02  5.353719e-02
   Strain 101  1  4  -4.257035e-02  3.649667e-01  0.000000e+00  -3.882043e-02  3.658890e-01  -4.349274e-02  
   Stress 101  2  4  7.357089e-03  2.387998e-02  0.000000e+00  -1.415210e-03  2.400032e-02  7.236750e-03  2.132373e-02
   Strain 101  2  4  -2.786884e-02  2.715489e-01  0.000000e+00  -7.650659e-02  2.763588e-01  -3.267878e-02  
   Stress 101  3  4  7.974086e-03  3.894795e-02  0.000000e+00  -1.975159e-03  3.907340e-02  7.848641e-03  3.580026e-02
   Strain 101  3  4  -7.312141e-02  3.438129e-01  0.000000e+00  -6.933166e-02  3.466755e-01  -7.598403e-02  
   Stress 101  4  4  2.497445e-03  2.670650e-02  0.000000e+00  -2.269305e-03  2.691738e-02  2.286562e-03  2.585006e-02
   Strain 101  4  4  -1.198533e-01  3.103541e-01  0.000000e+00  -1.059857e-01  3.167856e-01  -1.262848e-01  
   Stress 102  1  4  5.881708e-03  3.099920e-02  0.000000e+00  -4.667306e-03  3.183844e-02  5.042475e-03  2.964065e-02
   Strain 102  1  4  -8.157495e-02  3.159626e-01  0.000000e+00  -1.767641e-01  3.347263e-01  -1.003387e-01  
   Stress 102  2  4  8.977344e-03  3.474046e-02  0.000000e+00  -3.090701e-03  3.510606e-02  8.611753e-03  3.169026e-02
   Strain 102  2  4  -4.662084e-02  3.244207e-01  0.000000e+00  -1.232182e-01  3.343830e-01  -5.658317e-02  
   Stress 102  3  4  9.152896e-03  4.357262e-02  0.000000e+00  -7.324773e-03  4.506654e-02  7.658971e-03  4.176709e-02
   Strain 102  3  4  -7.495017e-02  3.418095e-01  0.000000e+00  -2.073601e-01  3.661778e-01  -9.931851e-02  
   Stress 102  4  4  1.438535e-02  5.627476e-02  0.000000e+00  -6.170777e-03  5.716487e-02  1.349524e-02  5.175413e-02
   Strain 102  4  4  -4.662150e-02  3.568692e-01  0.000000e+00  -1.556113e-01  3.713527e-01  -6.110498e-02  
   Stress 103  1  4  1.246473e-02  5.204445e-02  0.000000e+00  -6.137009e-03  5.297418e-02  1.153500e-02  4.825208e-02
   Strain 103  1  4  -5.490982e-02  3.528259e-01  0.000000e+00  -1.570392e-01  3.674241e-01  -6.950805e-02  
   Stress 103  2  4  1.013826e-02  6.296098e-02  0.000000e+00  -2.362438e-03  6.306643e-02  1.003282e-02  5.869666e-02
   Strain 103  2  4  -9.759120e-02  3.764074e-01  0.000000e+00  -7.381510e-02  3.792639e-01  -1.004478e-01  
   Stress 103  3  4  1.484169e-02  5.274048e-02  0.000000e+00  -5.220176e-03  5.344636e-02  1.413581e-02  4.796693e-02
   Strain 103  3  4  -3.132644e-02  3.498680e-01  0.000000e+00  -1.332558e-01  3.611781e-01  -4.263657e-02  
   Stress 103  4  4  1.140291e-02  5.366511e-02  0.000000e+00  -1.016056e-03  5.368952e-02  1.137850e-02  4.900131e-02
   Strain 103  4  4  -6.701262e-02  3.630650e-01  0.000000e+00  -4.881448e-02  3.644457e-01  -6.839332e-02  
   Stress 104  1  4  6.761470e-03  8.478037e-02  0.000000e+00  -1.732417e-03  8.481883e-02  6.723020e-03  8.166512e-02
   Strain 104  1  4  -1.503740e-01  3.965786e-01  0.000000e+00  -4.689894e-02  3.975821e-01  -1.513775e-01  
   Stress 104  2  4  9.183164e-05  7.570592e-02  0.000000e+00  9.884993e-04  7.571884e-02  7.891125e-05  7.567942e-02
   Strain 104  2  4  -1.960845e-01  3.957938e-01  0.000000e+00  -1.690812e-03  3.957950e-01  -1.960858e-01  
   Stress 104  3  4  8.178556e-03  9.817667e-02  0.000000e+00  -3.274359e-04  9.817786e-02  8.177365e-03  9.435531e-02
   Strain 104  3  4  -1.494642e-01  4.018227e-01  0.000000e+00  -2.298653e-02  4.020623e-01  -1.497037e-01  
   Stress 104  4  4  1.757251e-03  6.242752e-02  0.000000e+00  1.975066e-03  6.249175e-02  1.693023e-03  6.166267e-02
   Strain 104  4  4  -1.768212e-01  3.861466e-01  0.000000e+00  2.182818e-02  3.863581e-01  -1.770327e-01  
   Stress 105  1  4  3.989943e-03  9.978499e-02  0.000000e+00  3.436967e-03  9.990814e-02  3.866788e-03  9.803195e-02
   Strain 105  1  4  -1.777705e-01  4.043611e-01  0.000000e+00  3.458427e-02  4.048743e-01  -1.782837e-01  
   Stress 105  2  4  6.886570e-03  6.393944e-02  0.000000e+00  6.052696e-03  6.457449e-02  6.251513e-03  6.168678e-02
   Strain 105  2  4  -1.319860e-01  3.795143e-01  0.000000e+00  1.055702e-01  3.849047e-01  -1.373765e-01  
   Stress 105  3  4  5.827560e-03  7.344788e-02  0.000000e+00  1.311106e-03  7.347329e-02  5.802148e-03  7.075087e-02
   Strain 105  3  4  -1.503462e-01  3.921875e-01  0.000000e+00  1.891565e-02  3.923524e-01  -1.505110e-01  
   Stress 105  4  4  8.866315e-03  7.557310e-02  0.000000e+00  5.958063e-03  7.610108e-02  8.338336e-03  7.229347e-02
   Strain 105  4  4  -1.282644e-01  3.879806e-01  0.000000e+00  9.122491e-02  3.919796e-01  -1.322634e-01  
   Stress 106  1  4  7.117334e-03  8.275084e-02  0.000000e+00  4.028039e-03  8.296476e-02  6.903417e-03  7.973749e-02
   Strain 106  1  4  -1.503574e-01  3.980249e-01  0.000000e+00  7.273750e-02  4.004263e-01  -1.527589e-01  
   Stress 106  2  4  9.339962e-03  8.344084e-02  0.000000e+00  5.766738e-03  8.388694e-02  8.893864e-03  7.981253e-02
   Strain 106  2  4  -1.345026e-01  3.953569e-01  0.000000e+00  9.229878e-02  3.993464e-01  -1.384920e-01  
   Stress 106  3  4  4.867310e-03  6.737814e-02  0.000000e+00  4.044313e-03  6.763871e-02  4.606738e-03  6.545704e-02
   Strain 106  3  4  -1.557735e-01  3.892974e-01  0.000000e+00  8.259869e-02  3.924088e-01  -1.588849e-01  
   Stress 106  4  4  8.077616e-03  1.096992e-01  0.000000e+00  8.790870e-03  1.104540e-01  7.322760e-03  1.069808e-01
   Strain 106  4  4  -1.611247e-01  4.061097e-01  0.000000e+00  1.030552e-01  4.107525e-01  -1.657674e-01  
   Stress 107  1  4  1.110340e-02  7.784275e-02  0.000000e+00  2.537790e-03  7.793911e-02  1.100704e-02  7.306013e-02
   Strain 107  1  4  -1.168058e-01  3.944277e-01  0.000000e+00  6.078021e-02  3.962278e-01  -1.186060e-01  
   Stress 107  2  4  1.314051e-02  6.953795e-02  0.000000e+00  -3.457956e-04  6.954008e-02  1.313839e-02  6.399058e-02
   Strain 107  2  4  -8.732167e-02  3.854897e-01  0.000000e+00  1.027706e-02  3.855455e-01  -8.737751e-02  
   Stress 107  3  4  1.194751e-02  1.085695e-01  0.000000e+00  3.681960e-03  1.087097e-01  1.180741e-02  1.033132e-01
   Strain 107  3  4  -1.395525e-01  4.091274e-01  0.000000e+00  6.160708e-02  4.108514e-01  -1.412765e-01  
   Stress 107  4  4  1.356197e-02  8.083681e-02  0.000000e+00  2.373563e-04  8.083764e-02  1.356113e-02  7.498253e-02
   Strain 107  4  4  -1.006284e-01  3.939808e-01  0.000000e+00  1.156867e-02  3.940485e-01  -1.006960e-01  
   Stress 108  1  4  1.533699e-02  7.593852e-02  0.000000e+00  -4.173849e-03  7.622463e-02  1.505088e-02  6.992479e-02
   Strain 108  1  4  -8.207590e-02  3.881598e-01  0.000000e+00  -4.280032e-02  3.891318e-01  -8.304780e-02  
   Stress 108  2  4  7.497162e-03  4.249370e-02  0.000000e+00  2.979602e-04  4.249624e-02  7.494625e-03  3.928876e-02
   Strain 108  2  4  -9.655360e-02  3.627046e-01  0.000000e+00  3.489664e-02  3.633665e-01  -9.721555e-02  
   Stress 108  3  4  1.132120e-02  4.453178e-02  0.000000e+00  -1.821892e-03  4.463143e-02  1.122155e-02  4.021260e-02
   Strain 108  3  4  -5.183440e-02  3.536352e-01  0.000000e+00  -3.164248e-02  3.542516e-01  -5.245080e-02  
   Stress 108  4  4  8.390937e-03  4.817894e-02  0.000000e+00  1.428973e-03  4.823020e-02  8.339682e-03  4.464838e-02
   Strain 108  4  4  -9.829026e-02  3.710123e-01  0.000000e+00  4.985165e-02  3.723324e-01  -9.961042e-02  
   Stress 109  1  4  8.112711e-03  3.478005e-02  0.000000e+00  -1.391081e-03  3.485242e-02  8.040342e-03  3.160875e-02
   Strain 109  1  4  -7.022454e-02  3.422608e-01  0.000000e+00  -9.565395e-03  3.423162e-01  -7.027999e-02  
   Stress 109  2  4  7.503431e-03  4.147099e-02  0.000000e+00  -8.409271e-04  4.149180e-02  7.482626e-03  3.830263e-02
   Strain 109  2  4  -9.657460e-02  3.628832e-01  0.000000e+00  9.853925e-03  3.629360e-01  -9.662742e-02  
   Stress 109  3  4  8.916253e-03  5.686748e-02  0.000000e+00  -1.717226e-03  5.692890e-02  8.854834e-03  5.305857e-02
   Strain 109  3  4  -1.113093e-01  3.845599e-01  0.000000e+00  -1.179318e-02  3.846300e-01  -1.113794e-01  
   Stress 109  4  4  8.384387e-03  4.251584e-02  0.000000e+00  -6.126127e-04  4.252683e-02  8.373395e-03  3.901989e-02
   Strain 109  4  4  -8.593580e-02  3.612477e-01  0.000000e+00  6.724896e-03  3.612730e-01  -8.596108e-02  
   Stress 110  1  4  5.005755e-03  5.789702e-02  0.000000e+00  -2.468861e-03  5.801201e-02  4.890763e-03  5.572782e-02
   Strain 110  1  4  -1.637069e-01  4.015563e-01  0.000000e+00  -3.207132e-03  4.015609e-01  -1.637115e-01  
   Stress 110  2  4  1.489191e-03  8.355151e-02  0.000000e+00  -2.859536e-03  8.365104e-02  1.389669e-03  8.296493e-02
   Strain 110  2  4  -2.080758e-01  4.197495e-01  0.000000e+00  -2.660353e-03  4.197523e-01  -2.080786e-01  
   Stress 110  3  4  -4.040394e-03  4.437311e-02  0.000000e+00  5.311708e-05  4.437317e-02  -4.040452e-03  4.652517e-02
   Strain 110  3  4  -2.421644e-01  3.854854e-01  0.000000e+00  3.881087e-02  3.860848e-01  -2.427638e-01  
   Stress 110  4  4  -6.907332e-03  4.172051e-02  0.000000e+00  3.293019e-04  4.172274e-02  -6.909562e-03  4.557209e-02
   Strain 110  4  4  -2.690076e-01  3.795795e-01  0.000000e+00  3.824420e-02  3.801428e-01  -2.695709e-01  
   Stress 111  1  4  2.046820e-02  1.034951e-01  0.000000e+00  -7.826167e-03  1.042263e-01  1.973694e-02  9.589351e-02
   Strain 111  1  4  -9.927937e-02  4.132078e-01  0.000000e+00  -3.266514e-02  4.137278e-01  -9.979934e-02  
   Stress 111  2  4  4.200745e-03  3.384819e-02  0.000000e+00  -1.867507e-03  3.396536e-02  4.083573e-03  3.211887e-02
   Strain 111  2  4  -1.285057e-01  3.543937e-01  0.000000e+00  -1.339978e-02  3.544866e-01  -1.285986e-01  
   Stress 111  3  4  5.327831e-03  4.219328e-02  0.000000e+00  -2.373387e-03  4.234545e-02  5.175661e-03  4.000948e-02
   Strain 111  3  4  -1.316615e-01  3.740427e-01  0.000000e+00  -3.664366e-03  3.740493e-01  -1.316682e-01  
   Stress 111  4  4  -1.336219e-03  3.166812e-02  0.000000e+00  -9.326996e-04  3.169446e-02  -1.362556e-03  3.239724e-02
   Strain 111  4  4  -2.006935e-01  3.547817e-01  0.000000e+00  1.684440e-02  3.549094e-01  -2.008211e-01  
   Stress 112  1  4  1.253848e-03  2.638359e-02  0.000000e+00  -1.831339e-03  2.651635e-02  1.121090e-03  2.597395e-02
   Strain 112  1  4  -1.575888e-01  3.321924e-01  0.000000e+00  -2.070400e-02  3.324111e-01  -1.578075e-01  
   Stress 112  2  4  2.506242e-03  2.635475e-02  0.000000e+00  -3.024324e-03  2.673230e-02  2.128693e-03  2.573407e-02
   Strain 112  2  4  -1.340081e-01  3.224598e-01  0.000000e+00  -8.086891e-02  3.260138e-01  -1.375622e-01  
   Stress 112  3  4  5.508122e-03  6.997383e-02  0.000000e+00  -2.388719e-03  7.006223e-02  5.419732e-03  6.751570e-02
   Strain 112  3  4  -1.703235e-01  4.112811e-01  0.000000e+00  1.589472e-02  4.113897e-01  -1.704320e-01  
   Stress 112  4  4  8.770135e-03  8.713694e-02  0.000000e+00  -6.068749e-03  8.760412e-02  8.302955e-03  8.376185e-02
   Strain 112  4  4  -1.569128e-01  4.136518e-01  0.000000e+00  -4.570153e-02  4.145655e-01  -1.578265e-01  
   Stress 113  1  4  -1.736834e-02  9.613529e-02  0.000000e+00  -1.746086e-02  9.876066e-02  -1.999371e-02  1.101272e-01
   Strain 113  1  4  -3.147661e-01  4.131926e-01  0.000000e+00  -1.614257e-01  4.220343e-01  -3.236078e-01  
   Stress 113  2  4  -2.340421e-03  5.565973e-02  0.000000e+00  -3.233569e-03  5.583945e-02  -2.520139e-03  5.714121e-02
   Strain 113  2  4  -2.334147e-01  4.035417e-01  0.000000e+00  -4.028896e-02  4.041781e-01  -2.340511e-01  
   Stress 113  3  4  -1.284315e-02  5.192930e-02  0.000000e+00  -9.336882e-03  5.324834e-02  -1.416219e-02  6.156352e-02
   Strain 113  3  4  -3.172138e-01  3.891855e-01  0.000000e+00  -1.395545e-01  3.960120e-01  -3.240403e-01  
   Stress 113  4  4  -1.275701e-02  1.137034e-01  0.000000e+00  -4.059342e-03  1.138335e-01  -1.288718e-02  1.207938e-01
   Strain 113  4  4  -2.858953e-01  4.293424e-01  0.000000e+00  -1.529810e-02  4.294242e-01  -2.859771e-01  
   Stress 114  1  4  9.040576e-03  4.017898e-02  0.000000e+00  -5.325457e-03  4.106458e-02  8.154975e-03  3.765531e-02
   Strain 114  1  4  -9.179768e-02  3.656265e-01  0.000000e+00  -1.049153e-01  3.715653e-01  -9.773644e-02  
   Stress 114  2  4  7.088187e-03  3.636377e-02  0.000000e+00  -3.434049e-03  3.676119e-02  6.690765e-03  3.391447e-02
   Strain 114  2  4  -9.949713e-02  3.570845e-01  0.000000e+00  -7.251918e-02  3.599461e-01  -1.023588e-01  
   Stress 114  3  4  2.697325e-03  3.450751e-02  0.000000e+00  -5.232366e-03  3.534606e-02  1.858773e-03  3.445430e-02
   Strain 114  3  4  -1.670362e-01  3.670614e-01  0.000000e+00  -1.144836e-01  3.731274e-01  -1.731022e-01  
   Stress 114  4  4  2.585660e-03  2.489775e-02  0.000000e+00  -3.020748e-03  2.529948e-02  2.183926e-03  2.428129e-02
   Strain 114  4  4  -1.348190e-01  3.196138e-01  0.000000e+00  -8.132538e-02  3.232236e-01  -1.384289e-01  
   Stress 115  1  4  6.391746e-04  3.931602e-02  0.000000e+00  -2.978652e-03  3.954408e-02  4.111219e-04  3.934013e-02
   Strain 115  1  4  -1.901485e-01  3.763375e-01  0.000000e+00  -3.553640e-02  3.768943e-01  -1.907052e-01  
   Stress 115  2  4  1.432353e-03  4.804937e-02  0.000000e+00  -1.557342e-03  4.810134e-02  1.380384e-03  4.742621e-02
   Strain 115  2  4  -1.834666e-01  3.862594e-01  0.000000e+00  -8.008335e-03  3.862875e-01  -1.834947e-01  
   Stress 115  3  4  -6.408980e-03  2.849530e-02  0.000000e+00  -2.159104e-03  2.862835e-02  -6.542030e-03  3.239858e-02
   Strain 115  3  4  -2.711569e-01  3.541600e-01  0.000000e+00  -2.446333e-02  3.543991e-01  -2.713961e-01  
   Stress 115  4  4  -5.289656e-03  3.082431e-02  0.000000e+00  -6.380234e-04  3.083557e-02  -5.300924e-03  3.379925e-02
   Strain 115  4  4  -2.532473e-01  3.568024e-01  0.000000e+00  4.702956e-03  3.568115e-01  -2.532563e-01  
   Stress 116  1  4  4.285978e-03  3.256833e-02  0.000000e+00  -3.702042e-03  3.304488e-02  3.809426e-03  3.131444e-02
   Strain 116  1  4  -1.124289e-01  3.333999e-01  0.000000e+00  -8.614951e-02  3.375235e-01  -1.165525e-01  
   Stress 116  2  4  4.259242e-03  3.514607e-02  0.000000e+00  -3.537962e-03  3.554614e-02  3.859165e-03  3.378229e-02
   Strain 116  2  4  -1.169249e-01  3.405521e-01  0.000000e+00  -8.644667e-02  3.446001e-01  -1.209729e-01  
   Stress 116  3  4  2.706061e-03  3.444601e-02  0.000000e+00  -1.884979e-03  3.455757e-02  2.594508e-03  3.333612e-02
   Strain 116  3  4  -1.381344e-01  3.457751e-01  0.000000e+00  -3.386800e-02  3.463670e-01  -1.387262e-01  
   Stress 116  4  4  3.013737e-03  5.875586e-02  0.000000e+00  -2.100807e-03  5.883492e-02  2.934674e-03  5.742385e-02
   Strain 116  4  4  -1.648653e-01  3.847041e-01  0.000000e+00  -3.137833e-02  3.851517e-01  -1.653128e-01  
   Stress 117  1  4  3.225629e-03  3.778682e-02  0.000000e+00  -4.099836e-03  3.826651e-02  2.745942e-03  3.697010e-02
   Strain 117  1  4  -1.351130e-01  3.469892e-01  0.000000e+00  -9.901520e-02  3.520206e-01  -1.401445e-01  
   Stress 117  2  4  1.848347e-03  2.945091e-02  0.000000e+00  -1.069612e-03  2.949229e-02  1.806961e-03  2.863161e-02
   Strain 117  2  4  -1.344205e-01  3.238120e-01  0.000000e+00  -3.546480e-02  3.244972e-01  -1.351057e-01  
   Stress 117  3  4  8.946401e-03  7.285214e-02  0.000000e+00  -8.163469e-03  7.387848e-02  7.920064e-03  7.025407e-02
   Strain 117  3  4  -1.264218e-01  3.841101e-01  0.000000e+00  -1.077047e-01  3.897287e-01  -1.320405e-01  
   Stress 117  4  4  5.588457e-03  3.913799e-02  0.000000e+00  -1.887434e-03  3.924384e-02  5.482607e-03  3.681005e-02
   Strain 117  4  4  -1.049263e-01  3.486813e-01  0.000000e+00  -4.489243e-02  3.497893e-01  -1.060343e-01  
   Stress 118  1  4  7.142991e-03  6.258222e-02  0.000000e+00  -5.343467e-03  6.309255e-02  6.632663e-03  6.005157e-02
   Strain 118  1  4  -1.258507e-01  3.768916e-01  0.000000e+00  -1.000919e-01  3.818251e-01  -1.307842e-01  
   Stress 118  2  4  3.376773e-03  4.973851e-02  0.000000e+00  -2.697863e-03  4.989498e-02  3.220308e-03  4.836529e-02
   Strain 118  2  4  -1.470617e-01  3.682378e-01  0.000000e+00  -7.978039e-02  3.713074e-01  -1.501314e-01  
   Stress 118  3  4  7.117162e-04  4.045195e-02  0.000000e+00  -3.759573e-03  4.080449e-02  3.591742e-04  4.062609e-02
   Strain 118  3  4  -1.705665e-01  3.565973e-01  0.000000e+00  -9.379461e-02  3.607368e-01  -1.747061e-01  
   Stress 118  4  4  -1.860595e-03  3.416128e-02  0.000000e+00  -2.045312e-03  3.427704e-02  -1.976355e-03  3.530673e-02
   Strain 118  4  4  -1.949081e-01  3.448019e-01  0.000000e+00  -7.468423e-02  3.473733e-01  -1.974795e-01  
   Stress 119  1  4  8.531800e-03  5.598999e-02  0.000000e+00  -4.140846e-03  5.634858e-02  8.173211e-03  5.273912e-02
   Strain 119  1  4  -1.022173e-01  3.685685e-01  0.000000e+00  -8.175986e-02  3.720919e-01  -1.057407e-01  
   Stress 119  2  4  8.476770e-03  4.855378e-02  0.000000e+00  -2.004079e-04  4.855478e-02  8.475768e-03  4.492067e-02
   Strain 119  2  4  -8.671515e-02  3.594731e-01  0.000000e+00  -1.285687e-02  3.595657e-01  -8.680775e-02  
   Stress 119  3  4  6.600290e-03  4.312187e-02  0.000000e+00  -3.008649e-03  4.336806e-02  6.354097e-03  4.056598e-02
   Strain 119  3  4  -9.935106e-02  3.525066e-01  0.000000e+00  -7.214627e-02  3.553683e-01  -1.022128e-01  
   Stress 119  4  4  6.897422e-03  4.007376e-02  0.000000e+00  1.887722e-04  4.007483e-02  6.896348e-03  3.711040e-02
   Strain 119  4  4  -8.692008e-02  3.459974e-01  0.000000e+00  -3.861909e-03  3.460060e-01  -8.692870e-02  
   Stress 120  1  4  1.321708e-02  5.838111e-02  0.000000e+00  -5.803790e-04  5.838856e-02  1.320962e-02  5.303233e-02
   Strain 120  1  4  -5.718538e-02  3.637388e-01  0.000000e+00  2.571821e-03  3.637428e-01  -5.718931e-02  
   Stress 120  2  4  1.030519e-02  5.261846e-02  0.000000e+00  6.440813e-04  5.262826e-02  1.029539e-02  4.831046e-02
   Strain 120  2  4  -7.445361e-02  3.619065e-01  0.000000e+00  1.778415e-02  3.620876e-01  -7.463474e-02  
   Stress 120  3  4  1.280209e-02  6.486458e-02  0.000000e+00  9.963831e-04  6.488364e-02  1.278302e-02  5.953053e-02
   Strain 120  3  4  -7.389317e-02  3.720847e-01  0.000000e+00  3.257431e-02  3.726787e-01  -7.448719e-02  
   Stress 120  4  4  8.944476e-03  5.359289e-02  0.000000e+00  1.980874e-03  5.368060e-02  8.856765e-03  4.984589e-02
   Strain 120  4  4  -9.133094e-02  3.654048e-01  0.000000e+00  4.555017e-02  3.665377e-01  -9.246381e-02  
   Stress 121  1  4  -6.013778e-03  -1.593170e-04  0.000000e+00  4.604478e-03  2.369632e-03  -8.542728e-03  9.941653e-03
   Strain 121  1  4  -6.024627e-02  1.978495e-02  0.000000e+00  2.257006e-01  9.950422e-02  -1.399655e-01  
   Stress 121  2  4  -3.800402e-03  1.650632e-03  0.000000e+00  2.350193e-03  2.523983e-03  -4.673752e-03  6.325419e-03
   Strain 121  2  4  -5.211468e-02  4.324725e-02  0.000000e+00  1.057410e-01  6.676155e-02  -7.562897e-02  
   Stress 121  3  4  6.140178e-03  5.273247e-03  0.000000e+00  4.190941e-03  9.920009e-03  1.493414e-03  9.264027e-03
   Strain 121  3  4  8.859964e-02  2.292791e-02  0.000000e+00  1.711076e-01  1.474024e-01  -3.587489e-02  
   Stress 121  4  4  1.056994e-03  7.974067e-03  0.000000e+00  1.700164e-03  8.369364e-03  6.616969e-04  8.058915e-03
   Strain 121  4  4  -8.499933e-03  9.381056e-02  0.000000e+00  3.211292e-02  9.627125e-02  -1.096063e-02  
   Stress 122  1  4  6.117524e-03  1.181942e-02  0.000000e+00  -2.170050e-04  1.182766e-02  6.109277e-03  1.024492e-02
   Strain 122  1  4  3.079360e-02  1.337841e-01  0.000000e+00  -4.069479e-03  1.338243e-01  3.075341e-02  
   Stress 122  2  4  4.210401e-03  1.428922e-02  0.000000e+00  8.933078e-04  1.436778e-02  4.131838e-03  1.281171e-02
   Strain 122  2  4  -1.859912e-02  1.789057e-01  0.000000e+00  6.479741e-02  1.840846e-01  -2.377800e-02  
   Stress 122  3  4  -8.450042e-04  5.631244e-03  0.000000e+00  5.379299e-04  5.675622e-03  -8.893816e-04  6.168588e-03
   Strain 122  3  4  -4.683328e-02  9.309034e-02  0.000000e+00  2.171665e-02  9.392795e-02  -4.767089e-02  
   Stress 122  4  4  2.407644e-03  5.193967e-03  0.000000e+00  1.005924e-03  5.519172e-03  2.082440e-03  4.827471e-03
   Strain 122  4  4  8.884407e-03  6.453099e-02  0.000000e+00  5.998049e-02  7.761675e-02  -4.201351e-03  
   Stress 123  1  4  1.696230e-02  1.348356e-02  0.000000e+00  4.054771e-04  1.700893e-02  1.343692e-02  1.553406e-02
   Strain 123  1  4  1.674528e-01  1.071625e-01  0.000000e+00  2.390124e-02  1.697353e-01  1.048801e-01  
   Stress 123  2  4  4.052075e-03  -3.427906e-03  0.000000e+00  2.868848e-03  5.025662e-03  -4.401493e-03  8.170119e-03
   Strain 123  2  4  8.947539e-02  -8.531521e-02  0.000000e+00  1.474392e-01  1.164152e-01  -1.122550e-01  
   Stress 123  3  4  1.586288e-02  7.730795e-03  0.000000e+00  2.068588e-03  1.635883e-02  7.234847e-03  1.419861e-02
   Strain 123  3  4  1.794742e-01  2.843945e-02  0.000000e+00  8.296960e-02  1.901186e-01  1.779498e-02  
   Stress 123  4  4  1.036381e-03  -4.686741e-03  0.000000e+00  3.902802e-03  3.014282e-03  -6.664642e-03  8.578605e-03
   Strain 123  4  4  5.555294e-02  -8.637616e-02  0.000000e+00  1.988400e-01  1.067371e-01  -1.375603e-01  
   Stress 124  1  4  4.349476e-03  -1.078529e-03  0.000000e+00  1.190924e-03  4.599273e-03  -1.328326e-03  5.387680e-03
   Strain 124  1  4  7.684129e-02  -4.457600e-02  0.000000e+00  7.320508e-02  8.702189e-02  -5.475660e-02  
   Stress 124  2  4  1.233377e-02  -3.097008e-04  0.000000e+00  -2.715035e-03  1.289213e-02  -8.680639e-04  1.334735e-02
   Strain 124  2  4  1.788885e-01  -8.681238e-02  0.000000e+00  -1.013837e-01  1.882313e-01  -9.615512e-02  
   Stress 124  3  4  8.842378e-03  8.720160e-03  0.000000e+00  3.310216e-04  9.117885e-03  8.444654e-03  8.800603e-03
   Strain 124  3  4  7.819460e-02  8.492374e-02  0.000000e+00  2.889262e-02  9.639212e-02  6.672623e-02  
   Stress 124  4  4  1.676228e-02  1.079361e-02  0.000000e+00  -4.472775e-03  1.915493e-02  8.400960e-03  1.663032e-02
   Strain 124  4  4  1.680452e-01  7.039365e-02  0.000000e+00  -1.539281e-01  2.103645e-01  2.807435e-02  
   Stress 125  1  4  1.296220e-02  8.386246e-03  0.000000e+00  -5.913786e-03  1.701517e-02  4.333267e-03  1.531542e-02
   Strain 125  1  4  1.292114e-01  4.918329e-02  0.000000e+00  -2.356188e-01  2.136167e-01  -3.522202e-02  
   Stress 125  2  4  6.530878e-03  6.578962e-03  0.000000e+00  -5.285925e-04  7.084059e-03  6.025781e-03  6.618681e-03
   Strain 125  2  4  5.554693e-02  6.605401e-02  0.000000e+00  -2.952702e-03  6.625751e-02  5.534343e-02  
   Stress 125  3  4  4.395114e-03  -1.084705e-03  0.000000e+00  -1.680870e-03  4.869614e-03  -1.559205e-03  5.808354e-03
   Strain 125  3  4  7.681802e-02  -4.525971e-02  0.000000e+00  -6.795169e-02  8.563688e-02  -5.407856e-02  
   Stress 125  4  4  -7.063115e-04  -4.660013e-05  0.000000e+00  2.624463e-03  2.268655e-03  -3.021566e-03  4.596906e-03
   Strain 125  4  4  -1.900218e-02  1.742906e-02  0.000000e+00  1.548120e-01  7.873386e-02  -8.030698e-02  
   Stress 126  1  4  1.352760e-02  3.312766e-03  0.000000e+00  -1.846303e-03  1.385107e-02  2.989295e-03  1.262470e-02
   Strain 126  1  4  1.689124e-01  -2.686912e-02  0.000000e+00  -7.402302e-02  1.756756e-01  -3.363233e-02  
   Stress 126  2  4  1.511149e-02  7.347914e-03  0.000000e+00  -1.427940e-03  1.536580e-02  7.093606e-03  1.332022e-02
   Strain 126  2  4  1.709008e-01  2.792789e-02  0.000000e+00  -3.792556e-02  1.733731e-01  2.545557e-02  
   Stress 126  3  4  8.259544e-03  -1.684300e-03  0.000000e+00  1.939244e-03  8.624351e-03  -2.049107e-03  9.810734e-03
   Strain 126  3  4  1.368597e-01  -8.540388e-02  0.000000e+00  1.110239e-01  1.499529e-01  -9.849709e-02  
   Stress 126  4  4  1.120285e-02  5.392262e-03  0.000000e+00  2.504512e-03  1.213335e-02  4.461762e-03  1.062965e-02
   Strain 126  4  4  1.324012e-01  1.441365e-02  0.000000e+00  1.464262e-01  1.674310e-01  -2.061607e-02  
   Stress 127  1  4  8.422392e-03  1.252057e-03  0.000000e+00  -1.823923e-04  8.427029e-03  1.247420e-03  7.877743e-03
   Strain 127  1  4  1.217127e-01  -3.670840e-02  0.000000e+00  9.318662e-03  1.218496e-01  -3.684532e-02  
   Stress 127  2  4  1.954647e-02  -1.119198e-03  0.000000e+00  4.520860e-04  1.955635e-02  -1.129084e-03  2.014464e-02
   Strain 127  2  4  2.745132e-01  -1.512554e-01  0.000000e+00  3.512332e-02  2.752364e-01  -1.519785e-01  
   Stress 127  3  4  8.812897e-03  3.438017e-03  0.000000e+00  -1.628985e-03  9.268056e-03  2.982858e-03  8.194449e-03
   Strain 127  3  4  1.168407e-01  -7.186933e-03  0.000000e+00  -4.711793e-02  1.211650e-01  -1.151117e-02  
   Stress 127  4  4  1.571971e-02  5.131730e-03  0.000000e+00  -1.252111e-03  1.586577e-02  4.985673e-03  1.405268e-02
   Strain 127  4  4  2.036198e-01  -2.533924e-02  0.000000e+00  -1.151581e-02  2.037645e-01  -2.548395e-02  
   Stress 128  1  4  4.719113e-03  7.838157e-04  0.000000e+00  -2.401736e-03  5.856296e-03  -3.533668e-04  6.040736e-03
   Strain 128  1  4  7.567245e-02  -2.646991e-02  0.000000e+00  -1.019710e-01  9.676627e-02  -4.756373e-02  
   Stress 128  2  4  1.036065e-02  5.258946e-03  0.000000e+00  3.511073e-06  1.036065e-02  5.258944e-03  8.972930e-03
   Strain 128  2  4  1.348047e-01  5.705250e-03  0.000000e+00  4.809177e-03  1.348495e-01  5.660478e-03  
   Stress 128  3  4  -1.529489e-03  -5.252668e-03  0.000000e+00  -5.416166e-03  2.336083e-03  -9.118239e-03  1.048335e-02
   Strain 128  3  4  1.923805e-02  -7.913831e-02  0.000000e+00  -2.514362e-01  1.050481e-01  -1.649484e-01  
   Stress 128  4  4  1.066909e-02  4.876310e-04  0.000000e+00  -3.489422e-03  1.175020e-02  -5.934786e-04  1.205790e-02
   Strain 128  4  4  1.627460e-01  -7.614008e-02  0.000000e+00  -1.350367e-01  1.805085e-01  -9.390262e-02  
   Stress 129  1  4  1.455464e-02  7.894383e-03  0.000000e+00  -1.003719e-03  1.470262e-02  7.746407e-03  1.273897e-02
   Strain 129  1  4  1.643469e-01  3.604859e-02  0.000000e+00  -2.382325e-02  1.654435e-01  3.495205e-02  
   Stress 129  2  4  2.172060e-03  -2.169811e-03  0.000000e+00  2.185853e-03  3.081857e-03  -3.079608e-03  5.335986e-03
   Strain 129  2  4  6.071720e-02  -5.672988e-02  0.000000e+00  1.305841e-01  8.980886e-02  -8.582153e-02  
   Stress 129  3  4  1.847614e-02  1.052481e-02  0.000000e+00  -4.392269e-03  2.042483e-02  8.576128e-03  1.776394e-02
   Strain 129  3  4  1.980055e-01  4.870354e-02  0.000000e+00  -1.563785e-01  2.314579e-01  1.525120e-02  
   Stress 129  4  4  3.738066e-03  6.494774e-04  0.000000e+00  -3.872132e-04  3.785871e-03  6.016727e-04  3.523772e-03
   Strain 129  4  4  6.580366e-02  -2.213780e-02  0.000000e+00  -3.133668e-03  6.583157e-02  -2.216571e-02  
   Stress 130  1  4  8.402377e-03  5.713197e-04  0.000000e+00  -2.291097e-03  9.023421e-03  -4.972427e-05  9.048386e-03
   Strain 130  1  4  1.329239e-01  -5.647959e-02  0.000000e+00  -1.059978e-01  1.467455e-01  -7.030114e-02  
   Stress 130  2  4  1.544357e-02  2.853105e-03  0.000000e+00  -2.473385e-03  1.591203e-02  2.384641e-03  1.486387e-02
   Strain 130  2  4  2.077899e-01  -5.827147e-02  0.000000e+00  -1.025698e-01  2.173331e-01  -6.781463e-02  
   Stress 130  3  4  4.019130e-03  2.658538e-03  0.000000e+00  -7.291276e-03  1.066178e-02  -3.984109e-03  1.311580e-02
   Strain 130  3  4  4.385267e-02  -9.086545e-04  0.000000e+00  -3.327634e-01  1.893522e-01  -1.464082e-01  
   Stress 130  4  4  1.180135e-02  3.713931e-03  0.000000e+00  -7.807169e-03  1.654988e-02  -1.034600e-03  1.709068e-02
   Strain 130  4  4  1.434629e-01  -3.285732e-02  0.000000e+00  -3.327806e-01  2.436056e-01  -1.330000e-01  
   Stress 131  1  4  8.511105e-03  7.656307e-03  0.000000e+00  -2.791437e-03  1.090767e-02  5.259739e-03  9.448315e-03
   Strain 131  1  4  8.092744e-02  6.582092e-02  0.000000e+00  -1.259708e-01  1.368109e-01  9.937497e-03  
   Stress 131  2  4  2.187542e-03  1.485025e-04  0.000000e+00  -6.651331e-04  2.385324e-03  -4.927909e-05  2.410341e-03
   Strain 131  2  4  3.500489e-02  -7.797525e-03  0.000000e+00  -3.945008e-02  4.270847e-02  -1.550111e-02  
   Stress 131  3  4  1.151877e-02  6.502652e-03  0.000000e+00  -4.399237e-03  1.407466e-02  3.946755e-03  1.257473e-02
   Strain 131  3  4  1.327202e-01  2.280118e-02  0.000000e+00  -1.939186e-01  1.892132e-01  -3.369178e-02  
   Stress 131  4  4  3.994757e-03  -1.108163e-03  0.000000e+00  -2.034449e-03  4.706567e-03  -1.819973e-03  5.833515e-03
   Strain 131  4  4  7.472770e-02  -4.714642e-02  0.000000e+00  -1.036123e-01  9.377317e-02  -6.619190e-02  
   Stress 132  1  4  5.468207e-03  -1.578831e-03  0.000000e+00  -5.479949e-03  8.459673e-03  -4.570296e-03  1.145063e-02
   Strain 132  1  4  9.253596e-02  -6.939714e-02  0.000000e+00  -2.455044e-01  1.586193e-01  -1.354805e-01  
   Stress 132  2  4  8.231387e-03  3.626346e-03  0.000000e+00  -4.917494e-03  1.135872e-02  4.990098e-04  1.111762e-02
   Strain 132  2  4  9.976674e-02  -1.731544e-03  0.000000e+00  -1.958178e-01  1.592974e-01  -6.126218e-02  
   Stress 132  3  4  1.141662e-02  7.248561e-03  0.000000e+00  -6.884336e-03  1.652545e-02  2.139728e-03  1.556628e-02
   Strain 132  3  4  1.071129e-01  4.252366e-02  0.000000e+00  -2.827901e-01  2.198545e-01  -7.021794e-02  
   Stress 132  4  4  2.056742e-02  9.439958e-03  0.000000e+00  -6.689880e-03  2.370482e-02  6.302564e-03  2.126593e-02
   Strain 132  4  4  2.103849e-01  2.551267e-02  0.000000e+00  -2.361657e-01  2.679088e-01  -3.201120e-02  
   Stress 133  1  4  2.176637e-02  1.573094e-02  0.000000e+00  -1.054450e-02  2.971647e-02  7.780835e-03  2.669065e-02
   Strain 133  1  4  1.499076e-01  1.182313e-01  0.000000e+00  -3.222983e-01  2.959950e-01  -2.785610e-02  
   Stress 133  2  4  8.384085e-03  1.001459e-02  0.000000e+00  -2.852480e-03  1.216603e-02  6.232643e-03  1.053716e-02
   Strain 133  2  4  4.297755e-02  1.218620e-01  0.000000e+00  -1.003236e-01  1.462312e-01  1.860836e-02  
   Stress 133  3  4  1.526715e-02  1.020581e-02  0.000000e+00  -9.375269e-03  2.244729e-02  3.025660e-03  2.109781e-02
   Strain 133  3  4  1.110950e-01  7.862740e-02  0.000000e+00  -3.385791e-01  2.649274e-01  -7.520495e-02  
   Stress 133  4  4  6.211105e-03  4.057600e-03  0.000000e+00  -3.140358e-03  8.454178e-03  1.814527e-03  7.708781e-03
   Strain 133  4  4  4.659097e-02  4.396455e-02  0.000000e+00  -1.197508e-01  1.051676e-01  -1.461203e-02  
   Stress 134  1  4  3.776493e-02  2.074257e-02  0.000000e+00  -1.528718e-02  4.675055e-02  1.175695e-02  4.212120e-02
   Strain 134  1  4  2.272429e-01  8.047729e-02  0.000000e+00  -3.414262e-01  3.396772e-01  -3.195700e-02  
   Stress 134  2  4  1.787844e-02  1.097038e-02  0.000000e+00  -7.808886e-03  2.296309e-02  5.885730e-03  2.065891e-02
   Strain 134  2  4  1.628081e-01  6.381507e-02  0.000000e+00  -2.743250e-01  2.591315e-01  -3.250834e-02  
   Stress 134  3  4  1.915795e-02  1.113400e-02  0.000000e+00  -1.216482e-02  2.795530e-02  2.336652e-03  2.686330e-02
   Strain 134  3  4  1.276663e-01  6.941232e-02  0.000000e+00  -3.991068e-01  3.002072e-01  -1.031286e-01  
   Stress 134  4  4  1.260710e-02  4.757656e-03  0.000000e+00  -8.770857e-03  1.829130e-02  -9.265445e-04  1.877173e-02
   Strain 134  4  4  1.176669e-01  1.453409e-03  0.000000e+00  -3.380337e-01  2.382865e-01  -1.191661e-01  
   Stress 135  1  4  2.455467e-02  1.280411e-02  0.000000e+00  -1.389101e-02  3.376180e-02  3.596976e-03  3.211475e-02
   Strain 135  1  4  1.829417e-01  3.913309e-02  0.000000e+00  -4.236600e-01  3.347385e-01  -1.126637e-01  
   Stress 135  2  4  1.446883e-02  5.417850e-03  0.000000e+00  -6.862724e-03  1.816386e-02  1.722814e-03  1.736667e-02
   Strain 135  2  4  1.510890e-01  8.874848e-04  0.000000e+00  -2.882953e-01  2.385264e-01  -8.654995e-02  
   Stress 135  3  4  2.762320e-02  1.356213e-02  0.000000e+00  -1.558666e-02  3.769157e-02  3.493764e-03  3.607181e-02
   Strain 135  3  4  1.788117e-01  4.538682e-02  0.000000e+00  -4.275097e-01  3.360226e-01  -1.118241e-01  
   Stress 135  4  4  1.519299e-02  6.715306e-03  0.000000e+00  -7.454081e-03  1.952917e-02  2.379120e-03  1.845499e-02
   Strain 135  4  4  1.419596e-01  2.508851e-02  0.000000e+00  -2.923737e-01  2.409576e-01  -7.390943e-02  
   Stress 136  1  4  1.215085e-02  9.458615e-03  0.000000e+00  -5.321881e-03  1.629422e-02  5.315248e-03  1.439255e-02
   Strain 136  1  4  1.007450e-01  8.299965e-02  0.000000e+00  -2.222065e-01  2.033293e-01  -1.958468e-02  
   Stress 136  2  4  1.600043e-02  1.177103e-02  0.000000e+00  -4.533228e-03  1.888794e-02  8.883522e-03  1.636704e-02
   Strain 136  2  4  1.496373e-01  9.038399e-02  0.000000e+00  -1.711560e-01  2.105719e-01  2.944941e-02  
   Stress 136  3  4  2.131850e-02  2.124101e-02  0.000000e+00  -1.286239e-02  3.414220e-02  8.417309e-03  3.080836e-02
   Strain 136  3  4  1.078691e-01  1.709367e-01  0.000000e+00  -3.714006e-01  3.277616e-01  -4.895574e-02  
   Stress 136  4  4  3.789467e-02  2.996211e-02  0.000000e+00  -1.642296e-02  5.082350e-02  1.703328e-02  4.480480e-02
   Strain 136  4  4  1.962384e-01  1.490749e-01  0.000000e+00  -3.270815e-01  3.378888e-01  7.424487e-03  
   Stress 137  1  4  1.890669e-02  1.683622e-02  0.000000e+00  -1.069972e-02  2.862114e-02  7.121771e-03  2.580807e-02
   Strain 137  1  4  1.389790e-01  1.186261e-01  0.000000e+00  -3.365904e-01  2.974052e-01  -3.980001e-02  
   Stress 137  2  4  1.298452e-02  1.358474e-02  0.000000e+00  -7.370323e-03  2.066106e-02  5.908199e-03  1.843140e-02
   Strain 137  2  4  9.969462e-02  1.163941e-01  0.000000e+00  -2.771412e-01  2.468663e-01  -3.077759e-02  
   Stress 137  3  4  2.427140e-02  2.290528e-02  0.000000e+00  -1.302379e-02  3.663002e-02  1.054665e-02  3.265986e-02
   Strain 137  3  4  1.479534e-01  1.533225e-01  0.000000e+00  -3.492309e-01  3.252740e-01  -2.399812e-02  
   Stress 137  4  4  1.328671e-02  1.957546e-02  0.000000e+00  -8.114544e-03  2.513355e-02  7.728620e-03  2.229752e-02
   Strain 137  4  4  6.798933e-02  1.880101e-01  0.000000e+00  -2.886844e-01  2.843196e-01  -2.832020e-02  
   Stress 138  1  4  1.061809e-02  1.555092e-02  0.000000e+00  -7.415168e-03  2.089910e-02  5.269908e-03  1.882573e-02
   Strain 138  1  4  4.861529e-02  1.609637e-01  0.000000e+00  -2.771482e-01  2.543164e-01  -4.473749e-02  
   Stress 138  2  4  1.217943e-02  1.508740e-02  0.000000e+00  -5.085413e-03  1.892260e-02  8.344227e-03  1.642548e-02
   Strain 138  2  4  9.386618e-02  1.411318e-01  0.000000e+00  -1.851224e-01  2.130295e-01  2.196844e-02  
   Stress 138  3  4  1.271906e-02  1.324702e-02  0.000000e+00  -1.042527e-02  2.341165e-02  2.554426e-03  2.224471e-02
   Strain 138  3  4  7.464893e-02  1.117599e-01  0.000000e+00  -3.803721e-01  2.842936e-01  -9.788467e-02  
   Stress 138  4  4  1.365948e-02  1.516793e-02  0.000000e+00  -8.128113e-03  2.257674e-02  6.250676e-03  2.019060e-02
   Strain 138  4  4  1.025951e-01  1.268396e-01  0.000000e+00  -2.866631e-01  2.585606e-01  -2.912594e-02  
   Stress 139  1  4  9.088089e-03  1.258131e-02  0.000000e+00  -6.356847e-03  1.742713e-02  4.242270e-03  1.574075e-02
   Strain 139  1  4  5.702440e-02  1.214358e-01  0.000000e+00  -2.660154e-01  2.260813e-01  -4.762109e-02  
   Stress 139  2  4  1.903376e-02  1.420703e-02  0.000000e+00  -6.000673e-03  2.308819e-02  1.015260e-02  2.004332e-02
   Strain 139  2  4  1.975141e-01  7.907546e-02  0.000000e+00  -1.998813e-01  2.544630e-01  2.212655e-02  
   Stress 139  3  4  1.173333e-02  1.687887e-02  0.000000e+00  -1.110370e-02  2.570396e-02  2.908237e-03  2.438028e-02
   Strain 139  3  4  5.260855e-02  1.459375e-01  0.000000e+00  -3.951256e-01  3.022721e-01  -1.037261e-01  
   Stress 139  4  4  2.468786e-02  2.431439e-02  0.000000e+00  -1.263663e-02  3.713914e-02  1.186312e-02  3.285518e-02
   Strain 139  4  4  1.793902e-01  1.351181e-01  0.000000e+00  -3.233120e-01  3.204187e-01  -5.910377e-03  
   Stress 140  1  4  1.459861e-02  1.614622e-02  0.000000e+00  -9.674550e-03  2.507786e-02  5.666968e-03  2.277934e-02
   Strain 140  1  4  1.057577e-01  1.263404e-01  0.000000e+00  -3.339235e-01  2.833277e-01  -5.122954e-02  
   Stress 140  2  4  1.168527e-02  1.629760e-02  0.000000e+00  -6.326056e-03  2.072474e-02  7.258127e-03  1.821462e-02
   Strain 140  2  4  8.994646e-02  1.440374e-01  0.000000e+00  -2.209564e-01  2.307324e-01  3.251482e-03  
   Stress 140  3  4  2.396476e-02  3.083957e-02  0.000000e+00  -2.091814e-02  4.860085e-02  6.203476e-03  4.581519e-02
   Strain 140  3  4  9.422999e-02  1.611743e-01  0.000000e+00  -4.642963e-01  3.622510e-01  -1.068466e-01  
   Stress 140  4  4  1.921693e-02  2.913918e-02  0.000000e+00  -1.316689e-02  3.824858e-02  1.010753e-02  3.432954e-02
   Strain 140  4  4  1.053742e-01  1.921862e-01  0.000000e+00  -3.397667e-01  3.241210e-01  -2.656072e-02  
   Stress 141  1  4  3.427289e-02  3.635307e-02  0.000000e+00  -2.236077e-02  5.769793e-02  1.292803e-02  5.244296e-02
   Strain 141  1  4  1.422366e-01  1.669665e-01  0.000000e+00  -4.085307e-01  3.592408e-01  -5.003773e-02  
   Stress 141  2  4  1.874193e-02  2.574461e-02  0.000000e+00  -1.259898e-02  3.531973e-02  9.166813e-03  3.174499e-02
   Strain 141  2  4  9.525353e-02  1.925409e-01  0.000000e+00  -3.339950e-01  3.178351e-01  -3.004060e-02  
   Stress 141  3  4  3.318213e-02  5.040051e-02  0.000000e+00  -2.906454e-02  7.210411e-02  1.147853e-02  6.710522e-02
   Strain 141  3  4  8.008234e-02  2.085162e-01  0.000000e+00  -4.594182e-01  3.828157e-01  -9.421717e-02  
   Stress 141  4  4  2.410014e-02  3.523865e-02  0.000000e+00  -1.727130e-02  4.781642e-02  1.152237e-02  4.322287e-02
   Strain 141  4  4  9.373323e-02  2.116715e-01  0.000000e+00  -3.755814e-01  3.495340e-01  -4.412932e-02  
   Stress 142  1  4  1.242936e-02  2.340364e-02  0.000000e+00  -1.108720e-02  3.028722e-02  5.545778e-03  2.793037e-02
   Strain 142  1  4  3.544492e-02  2.068817e-01  0.000000e+00  -3.379046e-01  3.106166e-01  -6.828990e-02  
   Stress 142  2  4  1.934320e-02  2.999993e-02  0.000000e+00  -8.175404e-03  3.443008e-02  1.491304e-02  2.990605e-02
   Strain 142  2  4  1.065943e-01  2.349896e-01  0.000000e+00  -2.011203e-01  2.900970e-01  5.148696e-02  
   Stress 142  3  4  1.495897e-02  2.373032e-02  0.000000e+00  -1.289481e-02  3.296486e-02  5.724436e-03  3.050813e-02
   Strain 142  3  4  6.184706e-02  1.860829e-01  0.000000e+00  -3.916789e-01  3.294199e-01  -8.148997e-02  
   Stress 142  4  4  2.314145e-02  3.311311e-02  0.000000e+00  -1.083244e-02  4.005205e-02  1.620250e-02  3.489619e-02
   Strain 142  4  4  1.202532e-01  2.292499e-01  0.000000e+00  -2.595736e-01  3.155162e-01  3.398688e-02  
   Stress 143  1  4  3.308579e-02  4.143742e-02  0.000000e+00  -2.005727e-02  5.774895e-02  1.677426e-02  5.145504e-02
   Strain 143  1  4  1.353148e-01  2.030108e-01  0.000000e+00  -3.517546e-01  3.482676e-01  -9.941953e-03  
   Stress 143  2  4  2.314274e-02  3.789011e-02  0.000000e+00  -9.217604e-03  4.232047e-02  1.871238e-02  3.673225e-02
   Strain 143  2  4  1.060796e-01  2.603334e-01  0.000000e+00  -1.892363e-01  3.052768e-01  6.113629e-02  
   Stress 143  3  4  1.535389e-02  2.066265e-02  0.000000e+00  -1.175863e-02  3.006278e-02  5.953765e-03  2.757229e-02
   Strain 143  3  4  8.716073e-02  1.605656e-01  0.000000e+00  -3.822260e-01  3.184685e-01  -7.074223e-02  
   Stress 143  4  4  1.756207e-02  2.003833e-02  0.000000e+00  -6.394819e-03  2.531378e-02  1.228663e-02  2.192550e-02
   Strain 143  4  4  1.383838e-01  1.678294e-01  0.000000e+00  -2.136212e-01  2.609271e-01  4.528609e-02  
   Stress 144  1  4  1.378448e-02  2.145545e-02  0.000000e+00  -2.463498e-03  2.217845e-02  1.306149e-02  1.930809e-02
   Strain 144  1  4  8.661182e-02  2.145999e-01  0.000000e+00  -7.922108e-02  2.258669e-01  7.534477e-02  
   Stress 144  2  4  1.342167e-02  2.140635e-02  0.000000e+00  4.135204e-04  2.142771e-02  1.340032e-02  1.875039e-02
   Strain 144  2  4  8.643578e-02  2.149386e-01  0.000000e+00  1.351800e-02  2.152932e-01  8.608125e-02  
   Stress 144  3  4  1.513176e-02  2.744535e-02  0.000000e+00  -7.002608e-03  3.061285e-02  1.196425e-02  2.672135e-02
   Strain 144  3  4  6.488729e-02  2.489214e-01  0.000000e+00  -2.089006e-01  2.961057e-01  1.770306e-02  
   Stress 144  4  4  1.599778e-02  2.571139e-02  0.000000e+00  -3.511219e-03  2.684768e-02  1.486148e-02  2.329518e-02
   Strain 144  4  4  9.588481e-02  2.368301e-01  0.000000e+00  -1.156224e-01  2.575086e-01  7.520633e-02  
   Stress 145  1  4  9.695604e-03  1.857856e-02  0.000000e+00  -5.911009e-03  2.153078e-02  6.743386e-03  1.907505e-02
   Strain 145  1  4  3.289117e-02  1.985962e-01  0.000000e+00  -2.143376e-01  2.512047e-01  -1.971735e-02  
   Stress 145  2  4  1.040587e-02  2.046344e-02  0.000000e+00  -3.387412e-03  2.149792e-02  9.371383e-03  1.866864e-02
   Strain 145  2  4  4.046409e-02  2.207438e-01  0.000000e+00  -1.165486e-01  2.379403e-01  2.326761e-02  
   Stress 145  3  4  1.172839e-02  2.582152e-02  0.000000e+00  -9.571253e-03  3.066036e-02  6.889545e-03  2.786194e-02
   Strain 145  3  4  1.867973e-02  2.410482e-01  0.000000e+00  -2.993673e-01  3.163234e-01  -5.659549e-02  
   Stress 145  4  4  1.654118e-02  2.458571e-02  0.000000e+00  -6.516490e-03  2.822133e-02  1.290555e-02  2.447008e-02
   Strain 145  4  4  9.570137e-02  2.225819e-01  0.000000e+00  -1.995275e-01  2.773680e-01  4.091525e-02  
   Stress 146  1  4  1.472721e-02  1.788630e-02  0.000000e+00  -4.888745e-03  2.144434e-02  1.116917e-02  1.857672e-02
   Strain 146  1  4  1.062414e-01  1.727827e-01  0.000000e+00  -1.652952e-01  2.286050e-01  5.041904e-02  
   Stress 146  2  4  1.799448e-02  2.126430e-02  0.000000e+00  -3.701492e-04  2.130568e-02  1.795310e-02  1.984295e-02
   Strain 146  2  4  1.369665e-01  1.980159e-01  0.000000e+00  -6.714446e-03  1.981999e-01  1.367825e-01  
   Stress 146  3  4  1.485705e-02  1.621449e-02  0.000000e+00  -8.212193e-03  2.377596e-02  7.295578e-03  2.109650e-02
   Strain 146  3  4  1.062055e-01  1.411447e-01  0.000000e+00  -2.882060e-01  2.688331e-01  -2.148295e-02  
   Stress 146  4  4  1.954506e-02  2.032824e-02  0.000000e+00  -3.880200e-03  2.383656e-02  1.603674e-02  2.104989e-02
   Strain 146  4  4  1.562300e-01  1.755559e-01  0.000000e+00  -1.261643e-01  2.297109e-01  1.020750e-01  
   Stress 147  1  4  1.602518e-02  1.506852e-02  0.000000e+00  -5.943351e-03  2.150942e-02  9.584282e-03  1.866444e-02
   Strain 147  1  4  1.419903e-01  1.209232e-01  0.000000e+00  -2.210274e-01  2.424713e-01  2.044222e-02  
   Stress 147  2  4  1.211634e-02  1.304537e-02  0.000000e+00  -2.984578e-03  1.560136e-02  9.560343e-03  1.362528e-02
   Strain 147  2  4  1.035963e-01  1.227974e-01  0.000000e+00  -1.192601e-01  1.735948e-01  5.279886e-02  
   Stress 147  3  4  2.241823e-02  2.177316e-02  0.000000e+00  -8.907568e-03  3.100910e-02  1.318229e-02  2.695489e-02
   Strain 147  3  4  1.664780e-01  1.584366e-01  0.000000e+00  -2.667996e-01  2.959177e-01  2.899689e-02  
   Stress 147  4  4  1.534822e-02  1.892403e-02  0.000000e+00  -4.721590e-03  2.218489e-02  1.208736e-02  1.923842e-02
   Strain 147  4  4  1.135079e-01  1.782240e-01  0.000000e+00  -1.683529e-01  2.360475e-01  5.568435e-02  
   Stress 148  1  4  1.239292e-02  1.736135e-02  0.000000e+00  -5.561563e-03  2.096830e-02  8.785971e-03  1.823831e-02
   Strain 148  1  4  7.686764e-02  1.744621e-01  0.000000e+00  -1.995017e-01  2.367117e-01  1.461801e-02  
   Stress 148  2  4  1.279108e-02  1.703830e-02  0.000000e+00  -2.519160e-03  1.820952e-02  1.161986e-02  1.596921e-02
   Strain 148  2  4  8.615050e-02  1.788296e-01  0.000000e+00  -7.966874e-02  1.935975e-01  7.138251e-02  
   Stress 148  3  4  2.181333e-02  2.444650e-02  0.000000e+00  -1.172004e-02  3.492368e-02  1.133615e-02  3.085890e-02
   Strain 148  3  4  1.345679e-01  1.751119e-01  0.000000e+00  -3.297818e-01  3.209723e-01  -1.129244e-02  
   Stress 148  4  4  2.147284e-02  2.629883e-02  0.000000e+00  -7.616414e-03  3.187534e-02  1.589632e-02  2.760489e-02
   Strain 148  4  4  1.354522e-01  2.112283e-01  0.000000e+00  -2.106698e-01  2.852820e-01  6.139858e-02  
   Stress 149  1  4  1.996529e-02  2.217896e-02  0.000000e+00  -7.780602e-03  2.893106e-02  1.321319e-02  2.508631e-02
   Strain 149  1  4  1.299755e-01  1.921737e-01  0.000000e+00  -2.307990e-01  2.805911e-01  4.155807e-02  
   Stress 149  2  4  1.117088e-02  1.952952e-02  0.000000e+00  -2.563157e-03  2.025290e-02  1.044750e-02  1.754246e-02
   Strain 149  2  4  4.427453e-02  2.215420e-01  0.000000e+00  -8.570892e-02  2.313585e-01  3.445805e-02  
   Stress 149  3  4  2.580726e-02  3.110620e-02  0.000000e+00  -1.561824e-02  4.429810e-02  1.261535e-02  3.953015e-02
   Strain 149  3  4  1.148671e-01  2.030112e-01  0.000000e+00  -3.608242e-01  3.446563e-01  -2.677804e-02  
   Stress 149  4  4  1.721672e-02  2.523217e-02  0.000000e+00  -6.887030e-03  2.919269e-02  1.325619e-02  2.531711e-02
   Strain 149  4  4  8.800183e-02  2.346697e-01  0.000000e+00  -2.107689e-01  2.897248e-01  3.294669e-02  
   Stress 150  1  4  1.390669e-02  2.229999e-02  0.000000e+00  -5.753297e-03  2.522460e-02  1.098208e-02  2.190588e-02
   Strain 150  1  4  6.219785e-02  2.305430e-01  0.000000e+00  -1.854643e-01  2.716073e-01  2.113356e-02  
   Stress 150  2  4  1.095891e-02  2.141381e-02  0.000000e+00  -1.082659e-03  2.152474e-02  1.084797e-02  1.864117e-02
   Strain 150  2  4  3.688499e-02  2.402125e-01  0.000000e+00  -3.686302e-02  2.418698e-01  3.522769e-02  
   Stress 150  3  4  3.330675e-02  6.564988e-02  0.000000e+00  -2.479910e-02  7.908431e-02  1.987233e-02  7.125761e-02
   Strain 150  3  4  3.716644e-02  2.997855e-01  0.000000e+00  -3.501216e-01  3.873103e-01  -5.035838e-02  
   Stress 150  4  4  1.714746e-02  3.591161e-02  0.000000e+00  -7.588144e-03  3.859615e-02  1.446292e-02  3.377315e-02
   Strain 150  4  4  3.752768e-02  2.989461e-01  0.000000e+00  -2.030472e-01  3.337419e-01  2.731792e-03  
   Stress 151  1  4  1.358088e-02  2.516859e-02  0.000000e+00  -6.226707e-03  2.788006e-02  1.086941e-02  2.433931e-02
   Strain 151  1  4  4.538330e-02  2.526934e-01  0.000000e+00  -2.124989e-01  2.974746e-01  6.021216e-04  
   Stress 151  2  4  1.142498e-02  2.725760e-02  0.000000e+00  -1.883502e-03  2.747858e-02  1.120399e-02  2.393182e-02
   Strain 151  2  4  1.602918e-02  2.843390e-01  0.000000e+00  -6.754534e-02  2.885247e-01  1.184345e-02  
   Stress 151  3  4  1.505841e-02  3.264448e-02  0.000000e+00  -1.157954e-02  3.839115e-02  9.311737e-03  3.468574e-02
   Strain 151  3  4  1.562205e-02  2.738533e-01  0.000000e+00  -3.279334e-01  3.534382e-01  -6.396288e-02  
   Stress 151  4  4  1.354274e-02  2.861549e-02  0.000000e+00  -5.246884e-03  3.026207e-02  1.189616e-02  2.640661e-02
   Strain 151  4  4  3.334991e-02  2.776759e-01  0.000000e+00  -1.791356e-01  3.069929e-01  4.032908e-03  
   Stress 152  1  4  1.193181e-02  3.069983e-02  0.000000e+00  -5.391820e-03  3.213854e-02  1.049309e-02  2.838588e-02
   Strain 152  1  4  2.617149e-03  2.964238e-01  0.000000e+00  -1.784243e-01  3.213908e-01  -2.234981e-02  
   Stress 152  2  4  1.206339e-02  3.050431e-02  0.000000e+00  -2.778162e-03  3.091376e-02  1.165395e-02  2.704085e-02
   Strain 152  2  4  1.051704e-02  2.990570e-01  0.000000e+00  -1.007181e-01  3.075937e-01  1.980400e-03  
   Stress 152  3  4  1.655159e-02  4.501349e-02  0.000000e+00  -1.234614e-02  4.962258e-02  1.194250e-02  4.485985e-02
   Strain 152  3  4  -9.174350e-03  3.166181e-01  0.000000e+00  -2.809996e-01  3.688390e-01  -6.139523e-02  
   Stress 152  4  4  1.485833e-02  3.524628e-02  0.000000e+00  -7.348516e-03  3.761883e-02  1.248577e-02  3.318691e-02
   Strain 152  4  4  1.796078e-02  3.009732e-01  0.000000e+00  -2.049812e-01  3.341906e-01  -1.525661e-02  
   Stress 153  1  4  1.326097e-02  3.679341e-02  0.000000e+00  -5.824293e-03  3.815603e-02  1.189835e-02  3.381507e-02
   Strain 153  1  4  -4.755636e-03  3.180802e-01  0.000000e+00  -1.791418e-01  3.412664e-01  -2.794185e-02  
   Stress 153  2  4  1.195480e-02  3.029269e-02  0.000000e+00  -2.175222e-03  3.054718e-02  1.170031e-02  2.669487e-02
   Strain 153  2  4  7.150497e-03  3.020402e-01  0.000000e+00  -9.244448e-02  3.091155e-01  7.518908e-05  
   Stress 153  3  4  2.806599e-02  7.796109e-02  0.000000e+00  -2.242838e-02  8.656071e-02  1.946638e-02  7.865541e-02
   Strain 153  3  4  -1.098474e-02  3.380325e-01  0.000000e+00  -3.159564e-01  3.989180e-01  -7.187019e-02  
   Stress 153  4  4  1.877023e-02  3.853683e-02  0.000000e+00  -8.817854e-03  4.189869e-02  1.540838e-02  3.670596e-02
   Strain 153  4  4  4.146630e-02  2.991574e-01  0.000000e+00  -2.306565e-01  3.432332e-01  -2.609450e-03  
   Stress 154  1  4  9.041632e-03  3.193103e-02  0.000000e+00  -6.435674e-03  3.361641e-02  7.356250e-03  3.060861e-02
   Strain 154  1  4  -4.504480e-02  3.107379e-01  0.000000e+00  -2.146563e-01  3.406076e-01  -7.491452e-02  
   Stress 154  2  4  8.704769e-03  2.804659e-02  0.000000e+00  -1.453055e-03  2.815514e-02  8.596218e-03  2.499158e-02
   Strain 154  2  4  -2.901743e-02  3.020169e-01  0.000000e+00  -6.260357e-02  3.049507e-01  -3.195124e-02  
   Stress 154  3  4  1.510548e-02  4.714270e-02  0.000000e+00  -1.662591e-02  5.421125e-02  8.036934e-03  5.067306e-02
   Strain 154  3  4  -4.208281e-02  3.112989e-01  0.000000e+00  -3.587253e-01  3.863830e-01  -1.171669e-01  
   Stress 154  4  4  1.103117e-02  2.817840e-02  0.000000e+00  -6.337890e-03  3.026667e-02  8.942903e-03  2.693279e-02
   Strain 154  4  4  -3.857203e-03  2.837908e-01  0.000000e+00  -2.101398e-01  3.180820e-01  -3.814841e-02  
   Stress 155  1  4  4.979730e-03  3.041355e-02  0.000000e+00  -2.819738e-03  3.072241e-02  4.670869e-03  2.867374e-02
   Strain 155  1  4  -9.860454e-02  3.288806e-01  0.000000e+00  -9.341040e-02  3.339239e-01  -1.036479e-01  
   Stress 155  2  4  8.295716e-03  2.976920e-02  0.000000e+00  3.435468e-04  2.977470e-02  8.290221e-03  2.661619e-02
   Strain 155  2  4  -4.015629e-02  3.123363e-01  0.000000e+00  -3.093386e-03  3.123431e-01  -4.016308e-02  
   Stress 155  3  4  9.376427e-03  4.594414e-02  0.000000e+00  -1.094962e-02  4.897210e-02  6.348467e-03  4.612669e-02
   Strain 155  3  4  -9.242760e-02  3.471652e-01  0.000000e+00  -2.515672e-01  3.806117e-01  -1.258741e-01  
   Stress 155  4  4  1.338835e-02  4.048794e-02  0.000000e+00  -6.414395e-03  4.192952e-02  1.194677e-02  3.741507e-02
   Strain 155  4  4  -1.907858e-02  3.304751e-01  0.000000e+00  -1.692688e-01  3.498887e-01  -3.849217e-02  
   Stress 156  1  4  7.370594e-03  4.389871e-02  0.000000e+00  -3.553557e-03  4.424120e-02  7.028105e-03  4.117944e-02
   Strain 156  1  4  -9.997372e-02  3.622562e-01  0.000000e+00  -9.279192e-02  3.668672e-01  -1.045847e-01  
   Stress 156  2  4  5.569424e-03  4.402531e-02  0.000000e+00  2.253250e-03  4.415689e-02  5.437849e-03  4.170470e-02
   Strain 156  2  4  -1.214257e-01  3.672034e-01  0.000000e+00  5.132011e-02  3.685473e-01  -1.227695e-01  
   Stress 156  3  4  1.478132e-02  7.423823e-02  0.000000e+00  -1.490634e-02  7.776605e-02  1.125350e-02  7.279464e-02
   Strain 156  3  4  -9.197662e-02  3.734966e-01  0.000000e+00  -2.208188e-01  3.983577e-01  -1.168377e-01  
   Stress 156  4  4  9.285977e-03  3.885695e-02  0.000000e+00  -3.248214e-03  3.920954e-02  8.933382e-03  3.559382e-02
   Strain 156  4  4  -6.229092e-02  3.453684e-01  0.000000e+00  -8.256285e-02  3.495067e-01  -6.642926e-02  
   Stress 157  1  4  3.657104e-03  3.373807e-02  0.000000e+00  7.642443e-04  3.375747e-02  3.637699e-03  3.209361e-02
   Strain 157  1  4  -1.276674e-01  3.481221e-01  0.000000e+00  3.172841e-02  3.486505e-01  -1.281957e-01  
   Stress 157  2  4  6.047713e-03  3.831137e-02  0.000000e+00  -1.183505e-03  3.835472e-02  6.004357e-03  3.573292e-02
   Strain 157  2  4  -1.034669e-01  3.543293e-01  0.000000e+00  -3.365338e-02  3.549469e-01  -1.040846e-01  
   Stress 157  3  4  -1.215169e-03  1.037022e-01  0.000000e+00  -1.060911e-02  1.047642e-01  -2.277200e-03  1.059212e-01
   Strain 157  3  4  -2.223757e-01  4.164280e-01  0.000000e+00  -1.027516e-01  4.205335e-01  -2.264812e-01  
   Stress 157  4  4  5.696652e-03  4.966471e-02  0.000000e+00  -8.158538e-03  5.112976e-02  4.231602e-03  4.915077e-02
   Strain 157  4  4  -1.357933e-01  3.683512e-01  0.000000e+00  -1.728390e-01  3.827536e-01  -1.501957e-01  
   Stress 158  1  4  2.430464e-03  3.602693e-02  0.000000e+00  -5.388550e-03  3.687004e-02  1.587351e-03  3.610255e-02
   Strain 158  1  4  -1.495396e-01  3.475884e-01  0.000000e+00  -1.491774e-01  3.585385e-01  -1.604897e-01  
   Stress 158  2  4  2.232669e-03  4.794476e-02  0.000000e+00  -5.002068e-03  4.848571e-02  1.691717e-03  4.766237e-02
   Strain 158  2  4  -1.654608e-01  3.720443e-01  0.000000e+00  -1.192463e-01  3.785786e-01  -1.719951e-01  
   Stress 158  3  4  7.789841e-04  5.721342e-02  0.000000e+00  -9.192009e-03  5.867286e-02  -6.804627e-04  5.901604e-02
   Strain 158  3  4  -1.930885e-01  3.815448e-01  0.000000e+00  -1.730413e-01  3.942893e-01  -2.058330e-01  
   Stress 158  4  4  7.572913e-04  7.811465e-02  0.000000e+00  -9.221409e-03  7.919870e-02  -3.267582e-04  7.936259e-02
   Strain 158  4  4  -1.987279e-01  3.975352e-01  0.000000e+00  -1.438895e-01  4.060932e-01  -2.072859e-01  
   Stress 159  1  4  5.422726e-03  4.154292e-02  0.000000e+00  -6.964275e-03  4.283918e-02  4.126475e-03  4.093224e-02
   Strain 159  1  4  -1.196630e-01  3.503557e-01  0.000000e+00  -1.919868e-01  3.692048e-01  -1.385121e-01  
   Stress 159  2  4  1.342666e-02  5.065361e-02  0.000000e+00  -2.864716e-03  5.087277e-02  1.320750e-02  4.572280e-02
   Strain 159  2  4  -4.340047e-02  3.578808e-01  0.000000e+00  -8.815119e-02  3.626649e-01  -4.818457e-02  
   Stress 159  3  4  3.830981e-03  3.688664e-02  0.000000e+00  -9.165314e-03  3.925781e-02  1.459813e-03  3.854863e-02
   Strain 159  3  4  -1.362215e-01  3.350800e-01  0.000000e+00  -2.769836e-01  3.727629e-01  -1.739043e-01  
   Stress 159  4  4  9.609639e-03  3.810704e-02  0.000000e+00  -5.038684e-03  3.897171e-02  8.744974e-03  3.541838e-02
   Strain 159  4  4  -5.781782e-02  3.382283e-01  0.000000e+00  -1.739579e-01  3.564886e-01  -7.607808e-02  
   Stress 160  1  4  1.082044e-02  2.335912e-02  0.000000e+00  -1.651929e-03  2.357310e-02  1.060646e-02  2.044899e-02
   Strain 160  1  4  2.241329e-02  2.571310e-01  0.000000e+00  -8.523614e-02  2.646296e-01  1.491462e-02  
   Stress 160  2  4  9.365196e-03  2.571438e-02  0.000000e+00  3.230241e-04  2.572076e-02  9.358817e-03  2.254837e-02
   Strain 160  2  4  -9.879267e-03  2.835608e-01  0.000000e+00  -1.925805e-02  2.838764e-01  -1.019490e-02  
   Stress 160  3  4  9.892318e-03  2.474450e-02  0.000000e+00  -2.069708e-03  2.502753e-02  9.609290e-03  2.186822e-02
   Strain 160  3  4  3.745002e-04  2.740645e-01  0.000000e+00  -1.000213e-01  2.829165e-01  -8.477518e-03  
   Stress 160  4  4  9.754689e-03  2.179114e-02  0.000000e+00  -2.023871e-04  2.179454e-02  9.751287e-03  1.890938e-02
   Strain 160  4  4  1.360765e-02  2.490711e-01  0.000000e+00  -3.860004e-02  2.506426e-01  1.203619e-02  
   Stress 161  1  4  6.785590e-03  2.938942e-02  0.000000e+00  -8.061483e-04  2.941813e-02  6.756876e-03  2.668909e-02
   Strain 161  1  4  -6.394648e-02  3.161770e-01  0.000000e+00  -5.368506e-02  3.180631e-01  -6.583261e-02  
   Stress 161  2  4  9.148714e-03  3.109212e-02  0.000000e+00  2.721368e-03  3.142458e-02  8.816253e-03  2.807460e-02
   Strain 161  2  4  -3.583665e-02  3.139722e-01  0.000000e+00  5.127256e-02  3.158410e-01  -3.770546e-02  
   Stress 161  3  4  7.465188e-03  3.346734e-02  0.000000e+00  -2.692421e-03  3.374320e-02  7.189326e-03  3.078472e-02
   Strain 161  3  4  -6.966159e-02  3.317763e-01  0.000000e+00  -1.041582e-01  3.384226e-01  -7.630785e-02  
   Stress 161  4  4  1.012843e-02  2.800136e-02  0.000000e+00  8.082994e-04  2.803784e-02  1.009195e-02  2.459698e-02
   Strain 161  4  4  -7.863600e-03  2.946444e-01  0.000000e+00  -2.472214e-03  2.946495e-01  -7.868650e-03  
   Stress 162  1  4  9.459790e-03  4.752719e-02  0.000000e+00  3.852254e-03  4.791310e-02  9.073871e-03  4.408224e-02
   Strain 162  1  4  -8.099087e-02  3.603170e-01  0.000000e+00  5.188987e-02  3.618371e-01  -8.251096e-02  
   Stress 162  2  4  2.021302e-02  7.878144e-02  0.000000e+00  7.568872e-03  7.974377e-02  1.925070e-02  7.207312e-02
   Strain 162  2  4  -4.710261e-02  3.755692e-01  0.000000e+00  7.306907e-02  3.787039e-01  -5.023730e-02  
   Stress 162  3  4  3.614553e-03  3.244836e-02  0.000000e+00  1.823252e-03  3.256319e-02  3.499721e-03  3.096204e-02
   Strain 162  3  4  -1.216735e-01  3.378260e-01  0.000000e+00  2.031050e-02  3.380503e-01  -1.218978e-01  
   Stress 162  4  4  7.348445e-03  4.165994e-02  0.000000e+00  3.114978e-03  4.194044e-02  7.067944e-03  3.889117e-02
   Strain 162  4  4  -9.224752e-02  3.535852e-01  0.000000e+00  4.037429e-02  3.544973e-01  -9.315972e-02  
   Stress 163  1  4  8.383504e-03  4.701144e-02  0.000000e+00  3.189761e-03  4.727307e-02  8.121877e-03  4.378084e-02
   Strain 163  1  4  -8.904888e-02  3.595887e-01  0.000000e+00  4.255398e-02  3.605955e-01  -9.005570e-02  
   Stress 163  2  4  1.083852e-02  9.406202e-02  0.000000e+00  2.009038e-03  9.411049e-02  1.079005e-02  8.920623e-02
   Strain 163  2  4  -1.311768e-01  4.003409e-01  0.000000e+00  1.185279e-03  4.003416e-01  -1.311775e-01  
   Stress 163  3  4  8.103500e-03  6.069776e-02  0.000000e+00  6.609416e-03  6.151564e-02  7.285627e-03  5.821576e-02
   Strain 163  3  4  -1.174087e-01  3.746435e-01  0.000000e+00  8.453492e-02  3.782479e-01  -1.210131e-01  
   Stress 163  4  4  8.492369e-03  1.029479e-01  0.000000e+00  6.419823e-03  1.033823e-01  8.058033e-03  9.959804e-02
   Strain 163  4  4  -1.533187e-01  4.039283e-01  0.000000e+00  4.281928e-02  4.047496e-01  -1.541401e-01  
   Stress 164  1  4  6.486323e-03  6.130109e-02  0.000000e+00  -1.134523e-03  6.132457e-02  6.462851e-03  5.836214e-02
   Strain 164  1  4  -1.312999e-01  3.814859e-01  0.000000e+00  -4.337136e-02  3.824013e-01  -1.322154e-01  
   Stress 164  2  4  1.033733e-02  7.011525e-02  0.000000e+00  4.583590e-03  7.046466e-02  9.987917e-03  6.603962e-02
   Strain 164  2  4  -1.090950e-01  3.835010e-01  0.000000e+00  5.329295e-02  3.849382e-01  -1.105322e-01  
   Stress 164  3  4  1.647465e-02  1.119523e-01  0.000000e+00  -5.144476e-03  1.122287e-01  1.619826e-02  1.050702e-01
   Strain 164  3  4  -1.114940e-01  4.022627e-01  0.000000e+00  -7.728006e-02  4.051526e-01  -1.143838e-01  
   Stress 164  4  4  1.428755e-02  5.592458e-02  0.000000e+00  2.003132e-03  5.602073e-02  1.419140e-02  5.044507e-02
   Strain 164  4  4  -4.593013e-02  3.626028e-01  0.000000e+00  1.860475e-02  3.628145e-01  -4.614184e-02  
   Stress 165  1  4  1.509075e-02  1.951106e-01  0.000000e+00  9.144405e-03  1.955739e-01  1.462744e-02  1.886859e-01
   Strain 165  1  4  -1.601257e-01  4.215652e-01  0.000000e+00  4.127348e-02  4.222964e-01  -1.608569e-01  
   Stress 165  2  4  8.939009e-03  8.872291e-02  0.000000e+00  8.958987e-03  8.971655e-02  7.945374e-03  8.601951e-02
   Strain 165  2  4  -1.378344e-01  3.907482e-01  0.000000e+00  1.042621e-01  3.958406e-01  -1.429267e-01  
   Stress 165  3  4  7.626581e-03  7.462797e-02  0.000000e+00  4.533019e-03  7.493327e-02  7.321288e-03  7.155409e-02
   Strain 165  3  4  -1.360776e-01  3.889631e-01  0.000000e+00  5.246339e-02  3.902704e-01  -1.373849e-01  
   Stress 165  4  4  8.295628e-03  1.021240e-01  0.000000e+00  1.142180e-02  1.034944e-01  6.925259e-03  1.002114e-01
   Strain 165  4  4  -1.521308e-01  3.960526e-01  0.000000e+00  1.158396e-01  4.021054e-01  -1.581836e-01  
   Stress 166  1  4  1.049675e-02  8.787591e-02  0.000000e+00  6.526616e-03  8.842254e-02  9.950119e-03  8.389121e-02
   Strain 166  1  4  -1.250433e-01  3.910974e-01  0.000000e+00  8.432364e-02  3.945188e-01  -1.284646e-01  
   Stress 166  2  4  8.266209e-03  4.577412e-02  0.000000e+00  7.088348e-03  4.706899e-02  6.971336e-03  4.399950e-02
   Strain 166  2  4  -8.548533e-02  3.449261e-01  0.000000e+00  1.650889e-01  3.602135e-01  -1.007728e-01  
   Stress 166  3  4  1.602443e-02  1.010967e-01  0.000000e+00  4.663661e-03  1.013516e-01  1.576953e-02  9.445927e-02
   Strain 166  3  4  -1.012789e-01  3.953642e-01  0.000000e+00  4.816080e-02  3.965290e-01  -1.024437e-01  
   Stress 166  4  4  1.306160e-02  5.501561e-02  0.000000e+00  6.509252e-03  5.600233e-02  1.207488e-02  5.104744e-02
   Strain 166  4  4  -5.414281e-02  3.546165e-01  0.000000e+00  1.268414e-01  3.642303e-01  -6.375669e-02  
   Stress 167  1  4  1.164615e-02  6.920817e-02  0.000000e+00  7.673856e-03  7.021365e-02  1.064067e-02  6.554434e-02
   Strain 167  1  4  -9.378456e-02  3.733642e-01  0.000000e+00  1.353214e-01  3.829666e-01  -1.033870e-01  
   Stress 167  2  4  6.613564e-03  3.138521e-02  0.000000e+00  3.835941e-03  3.196562e-02  6.033159e-03  2.941676e-02
   Strain 167  2  4  -6.855124e-02  3.155898e-01  0.000000e+00  1.301183e-01  3.263093e-01  -7.927071e-02  
   Stress 167  3  4  2.244890e-02  1.357239e-01  0.000000e+00  1.085614e-02  1.367549e-01  2.141785e-02  1.274035e-01
   Strain 167  3  4  -9.753340e-02  4.005795e-01  0.000000e+00  1.057117e-01  4.061264e-01  -1.030803e-01  
   Stress 167  4  4  7.675762e-03  3.745375e-02  0.000000e+00  3.413728e-03  3.784008e-02  7.289427e-03  3.477319e-02
   Strain 167  4  4  -7.115085e-02  3.355936e-01  0.000000e+00  9.969186e-02  3.416131e-01  -7.717031e-02  
   Stress 168  1  4  6.710374e-02  2.347468e-01  0.000000e+00  4.254558e-03  2.348547e-01  6.699583e-02  2.095492e-01
   Strain 168  1  4  -2.569831e-02  4.105339e-01  0.000000e+00  3.802934e-02  4.113612e-01  -2.652556e-02  
   Stress 168  2  4  8.292366e-03  2.777227e-02  0.000000e+00  5.072950e-04  2.778548e-02  8.279163e-03  2.470904e-02
   Strain 168  2  4  -3.935491e-02  3.064311e-01  0.000000e+00  5.054782e-02  3.082686e-01  -4.119245e-02  
   Stress 168  3  4  6.956018e-03  3.253102e-02  0.000000e+00  8.500761e-04  3.255924e-02  6.927794e-03  2.970749e-02
   Strain 168  3  4  -7.012787e-02  3.282945e-01  0.000000e+00  3.759566e-02  3.291794e-01  -7.101279e-02  
   Stress 168  4  4  -1.235156e-04  2.309167e-02  0.000000e+00  8.588996e-04  2.312340e-02  -1.552492e-04  2.320141e-02
   Strain 168  4  4  -1.541473e-01  3.007257e-01  0.000000e+00  5.502877e-02  3.023839e-01  -1.558055e-01  
   Stress 169  1  4  2.164687e-03  2.929803e-02  0.000000e+00  -3.340799e-03  2.970332e-02  1.759404e-03  2.886386e-02
   Strain 169  1  4  -1.599326e-01  3.500261e-01  0.000000e+00  -6.448413e-02  3.520565e-01  -1.619630e-01  
   Stress 169  2  4  8.720050e-03  1.118105e-01  0.000000e+00  -2.927211e-03  1.118935e-01  8.637000e-03  1.078348e-01
   Strain 169  2  4  -1.845672e-01  4.369982e-01  0.000000e+00  1.468709e-02  4.370849e-01  -1.846539e-01  
   Stress 169  3  4  -2.015521e-03  2.883191e-02  0.000000e+00  -2.684842e-03  2.906385e-02  -2.247455e-03  3.025026e-02
   Strain 169  3  4  -2.157082e-01  3.526462e-01  0.000000e+00  -4.231687e-02  3.534328e-01  -2.164947e-01  
   Stress 169  4  4  1.869372e-03  5.544344e-02  0.000000e+00  -3.343878e-04  5.544552e-02  1.867285e-03  5.453586e-02
   Strain 169  4  4  -1.933527e-01  4.032259e-01  0.000000e+00  4.062356e-02  4.039166e-01  -1.940435e-01  
   Stress 170  1  4  4.813905e-03  2.537010e-02  0.000000e+00  -5.835848e-04  2.538666e-02  4.797351e-03  2.336040e-02
   Strain 170  1  4  -1.145239e-01  3.333175e-01  0.000000e+00  4.150170e-02  3.342769e-01  -1.154834e-01  
   Stress 170  2  4  3.226697e-03  2.212548e-02  0.000000e+00  8.340646e-04  2.216222e-02  3.189958e-03  2.075195e-02
   Strain 170  2  4  -1.168647e-01  3.038521e-01  0.000000e+00  9.653952e-02  3.093191e-01  -1.223318e-01  
   Stress 170  3  4  7.014506e-03  3.740063e-02  0.000000e+00  -1.112959e-03  3.744134e-02  6.973797e-03  3.448739e-02
   Strain 170  3  4  -1.135709e-01  3.748104e-01  0.000000e+00  3.005796e-02  3.752725e-01  -1.140330e-01  
   Stress 170  4  4  4.709067e-03  2.627817e-02  0.000000e+00  7.634103e-04  2.630515e-02  4.682081e-03  2.430473e-02
   Strain 170  4  4  -1.022835e-01  3.226461e-01  0.000000e+00  8.731207e-02  3.270848e-01  -1.067222e-01  
   Stress 171  1  4  6.551886e-03  2.567742e-02  0.000000e+00  -1.026492e-03  2.573236e-02  6.496951e-03  2.317720e-02
   Strain 171  1  4  -8.235521e-02  3.238429e-01  0.000000e+00  2.931638e-02  3.243712e-01  -8.288348e-02  
   Stress 171  2  4  4.656025e-03  2.673812e-02  0.000000e+00  5.815594e-04  2.675343e-02  4.640720e-03  2.476140e-02
   Strain 171  2  4  -1.093428e-01  3.309242e-01  0.000000e+00  7.470938e-02  3.340711e-01  -1.124897e-01  
   Stress 171  3  4  5.458978e-03  2.903943e-02  0.000000e+00  -5.602909e-04  2.905274e-02  5.445673e-03  2.674893e-02
   Strain 171  3  4  -1.093378e-01  3.461710e-01  0.000000e+00  5.399899e-02  3.477657e-01  -1.109326e-01  
   Stress 171  4  4  3.682694e-03  3.923118e-02  0.000000e+00  1.572519e-03  3.930061e-02  3.613268e-03  3.762433e-02
   Strain 171  4  4  -1.555582e-01  3.799118e-01  0.000000e+00  1.067539e-01  3.851807e-01  -1.608271e-01  
   Stress 172  1  4  2.633691e-03  3.005834e-02  0.000000e+00  -6.812810e-04  3.007525e-02  2.616777e-03  2.885599e-02
   Strain 172  1  4  -1.529059e-01  3.552385e-01  0.000000e+00  3.193536e-02  3.557397e-01  -1.534072e-01  
   Stress 172  2  4  -1.966058e-03  3.485447e-02  0.000000e+00  -5.196267e-04  3.486180e-02  -1.973390e-03  3.588921e-02
   Strain 172  2  4  -2.248137e-01  3.770261e-01  0.000000e+00  2.126725e-02  3.772139e-01  -2.250015e-01  
   Stress 172  3  4  -3.034195e-04  5.514895e-02  0.000000e+00  -9.196752e-04  5.516420e-02  -3.186680e-04  5.532422e-02
   Strain 172  3  4  -2.236370e-01  4.138517e-01  0.000000e+00  4.700625e-02  4.147170e-01  -2.245023e-01  
   Stress 172  4  4  -3.710224e-03  4.041219e-02  0.000000e+00  -1.848215e-04  4.041297e-02  -3.710998e-03  4.239047e-02
   Strain 172  4  4  -2.515685e-01  3.928700e-01  0.000000e+00  3.879313e-02  3.934533e-01  -2.521518e-01  
   Stress 173  1  4  -1.062762e-02  3.974776e-02  0.000000e+00  -6.499572e-03  4.057284e-02  -1.145270e-02  4.734963e-02
   Strain 173  1  4  -3.109519e-01  3.772137e-01  0.000000e+00  -1.215516e-01  3.825400e-01  -3.162782e-01  
   Stress 173  2  4  8.481346e-04  2.629221e-02  0.000000e+00  -2.883047e-03  2.661480e-02  5.255488e-04  2.635595e-02
   Strain 173  2  4  -1.624480e-01  3.298776e-01  0.000000e+00  -6.961486e-02  3.323263e-01  -1.648967e-01  
   Stress 173  3  4  -2.604176e-02  4.975602e-02  0.000000e+00  -1.279343e-02  5.185711e-02  -2.814284e-02  7.028929e-02
   Strain 173  3  4  -3.789407e-01  3.692072e-01  0.000000e+00  -1.882800e-01  3.808711e-01  -3.906045e-01  
   Stress 173  4  4  -2.194864e-03  2.109430e-02  0.000000e+00  -4.358312e-03  2.188319e-02  -2.983752e-03  2.351745e-02
   Strain 173  4  4  -1.955610e-01  3.012229e-01  0.000000e+00  -1.393297e-01  3.108072e-01  -2.051453e-01  
   Stress 174  1  4  4.979589e-03  2.324083e-02  0.000000e+00  -5.169072e-03  2.460247e-02  3.617948e-03  2.300784e-02
   Strain 174  1  4  -8.965585e-02  2.914507e-01  0.000000e+00  -1.513178e-01  3.059214e-01  -1.041265e-01  
   Stress 174  2  4  5.390772e-04  2.170132e-02  0.000000e+00  -4.737396e-03  2.271343e-02  -4.730345e-04  2.295360e-02
   Strain 174  2  4  -1.529798e-01  2.940919e-01  0.000000e+00  -1.670761e-01  3.091916e-01  -1.680795e-01  
   Stress 174  3  4  2.048039e-02  1.189036e-01  0.000000e+00  -1.235235e-02  1.204302e-01  1.895382e-02  1.121609e-01
   Strain 174  3  4  -1.197543e-01  4.210058e-01  0.000000e+00  -7.689703e-02  4.237258e-01  -1.224744e-01  
   Stress 174  4  4  6.768288e-03  3.478178e-02  0.000000e+00  -4.082721e-03  3.536468e-02  6.185396e-03  3.271353e-02
   Strain 174  4  4  -9.739564e-02  3.488761e-01  0.000000e+00  -9.615498e-02  3.539968e-01  -1.025163e-01  
   Stress 175  1  4  -5.414895e-03  2.530287e-02  0.000000e+00  -2.935604e-03  2.558090e-02  -5.692926e-03  2.885172e-02
   Strain 175  1  4  -2.508353e-01  3.342721e-01  0.000000e+00  -7.012499e-02  3.363658e-01  -2.529289e-01  
   Stress 175  2  4  -6.996527e-03  4.961046e-02  0.000000e+00  -3.025042e-03  4.977166e-02  -7.157725e-03  5.370943e-02
   Strain 175  2  4  -2.660019e-01  3.872263e-01  0.000000e+00  -4.688905e-02  3.880667e-01  -2.668422e-01  
   Stress 175  3  4  -3.308536e-04  3.723859e-02  0.000000e+00  3.817067e-04  3.724247e-02  -3.347313e-04  3.741096e-02
   Strain 175  3  4  -1.982368e-01  3.733056e-01  0.000000e+00  5.349023e-02  3.745544e-01  -1.994856e-01  
   Stress 175  4  4  -3.386137e-03  2.347366e-01  0.000000e+00  9.080930e-03  2.350824e-01  -3.731941e-03  2.369704e-01
   Strain 175  4  4  -2.356749e-01  4.424956e-01  0.000000e+00  8.077480e-02  4.448923e-01  -2.380717e-01  
   Stress 176  1  4  3.598409e-03  4.230541e-02  0.000000e+00  -2.521189e-03  4.246894e-02  3.434882e-03  4.085992e-02
   Strain 176  1  4  -1.407350e-01  3.630467e-01  0.000000e+00  -4.951813e-02  3.642606e-01  -1.419489e-01  
   Stress 176  2  4  2.781012e-03  4.524977e-02  0.000000e+00  -1.331836e-03  4.529149e-02  2.739286e-03  4.398587e-02
   Strain 176  2  4  -1.544419e-01  3.697013e-01  0.000000e+00  -2.005135e-02  3.698930e-01  -1.546336e-01  
   Stress 176  3  4  2.299628e-03  3.409870e-02  0.000000e+00  -1.233666e-03  3.414648e-02  2.251839e-03  3.307810e-02
   Strain 176  3  4  -1.431127e-01  3.459404e-01  0.000000e+00  -2.445363e-02  3.462459e-01  -1.434182e-01  
   Stress 176  4  4  1.340056e-03  4.173093e-02  0.000000e+00  -4.722476e-05  4.173098e-02  1.340000e-03  4.107738e-02
   Strain 176  4  4  -1.677079e-01  3.656861e-01  0.000000e+00  7.062962e-03  3.657095e-01  -1.677313e-01  
   Stress 177  1  4  -2.885536e-04  3.181600e-02  0.000000e+00  -2.456920e-03  3.200293e-02  -4.754900e-04  3.224331e-02
   Strain 177  1  4  -1.715732e-01  3.362383e-01  0.000000e+00  -7.163668e-02  3.387523e-01  -1.740872e-01  
   Stress 177  2  4  -1.145705e-03  2.654793e-02  0.000000e+00  -1.676015e-03  2.664899e-02  -1.246769e-03  2.729374e-02
   Strain 177  2  4  -1.710764e-01  3.136692e-01  0.000000e+00  -6.189457e-02  3.156370e-01  -1.730442e-01  
   Stress 177  3  4  7.801109e-03  6.165520e-02  0.000000e+00  -2.398699e-03  6.176183e-02  7.694480e-03  5.829669e-02
   Strain 177  3  4  -1.191190e-01  3.794997e-01  0.000000e+00  -3.551795e-02  3.801315e-01  -1.197508e-01  
   Stress 177  4  4  5.203226e-03  7.616891e-02  0.000000e+00  -1.693002e-03  7.620928e-02  5.162860e-03  7.376348e-02
   Strain 177  4  4  -1.538452e-01  3.905092e-01  0.000000e+00  -2.675397e-02  3.908378e-01  -1.541737e-01  
   Stress 178  1  4  7.098932e-03  3.618507e-02  0.000000e+00  -3.511324e-03  3.660296e-02  6.681043e-03  3.376192e-02
   Strain 178  1  4  -7.462656e-02  3.311885e-01  0.000000e+00  -8.837426e-02  3.359441e-01  -7.938214e-02  
   Stress 178  2  4  5.811035e-03  3.274167e-02  0.000000e+00  -9.251648e-04  3.277342e-02  5.779290e-03  3.030000e-02
   Strain 178  2  4  -8.074838e-02  3.244980e-01  0.000000e+00  -3.442370e-02  3.252277e-01  -8.147810e-02  
   Stress 178  3  4  9.187017e-03  3.652984e-02  0.000000e+00  -2.557210e-03  3.676694e-02  8.949912e-03  3.320916e-02
   Strain 178  3  4  -4.680898e-02  3.280871e-01  0.000000e+00  -5.625858e-02  3.301860e-01  -4.890783e-02  
   Stress 178  4  4  7.619279e-03  4.597754e-02  0.000000e+00  -2.146250e-04  4.597874e-02  7.618078e-03  4.268267e-02
   Strain 178  4  4  -9.150352e-02  3.570288e-01  0.000000e+00  -6.253217e-03  3.570505e-01  -9.152532e-02  
   Stress 179  1  4  8.651095e-03  4.663597e-02  0.000000e+00  -1.418704e-03  4.668889e-02  8.598180e-03  4.303884e-02
   Strain 179  1  4  -8.035678e-02  3.552185e-01  0.000000e+00  -3.039016e-02  3.557480e-01  -8.088622e-02  
   Stress 179  2  4  6.025786e-03  3.857586e-02  0.000000e+00  1.101833e-03  3.861311e-02  5.988531e-03  3.599443e-02
   Strain 179  2  4  -9.493649e-02  3.439338e-01  0.000000e+00  2.282328e-02  3.442303e-01  -9.523302e-02  
   Stress 179  3  4  6.046335e-03  3.439502e-02  0.000000e+00  -3.154955e-04  3.439853e-02  6.042825e-03  3.181054e-02
   Strain 179  3  4  -8.274645e-02  3.308500e-01  0.000000e+00  -3.888430e-03  3.308592e-01  -8.275559e-02  
   Stress 179  4  4  4.366515e-03  3.381924e-02  0.000000e+00  1.805474e-03  3.392951e-02  4.256251e-03  3.201429e-02
   Strain 179  4  4  -1.069275e-01  3.331722e-01  0.000000e+00  4.853971e-02  3.345066e-01  -1.082619e-01  
   Stress 180  1  4  1.014037e-02  5.050416e-02  0.000000e+00  1.819180e-03  5.058598e-02  1.005855e-02  4.638205e-02
   Strain 180  1  4  -7.130402e-02  3.575582e-01  0.000000e+00  5.414866e-02  3.592607e-01  -7.300648e-02  
   Stress 180  2  4  1.693419e-02  6.585854e-02  0.000000e+00  2.178604e-03  6.595536e-02  1.683737e-02  5.935565e-02
   Strain 180  2  4  -3.889136e-02  3.649569e-01  0.000000e+00  4.154147e-02  3.660224e-01  -3.995683e-02  
   Stress 180  3  4  1.018866e-02  6.329868e-02  0.000000e+00  2.490287e-03  6.341519e-02  1.007215e-02  5.902718e-02
   Strain 180  3  4  -9.511955e-02  3.735313e-01  0.000000e+00  6.109069e-02  3.755138e-01  -9.710202e-02  
   Stress 180  4  4  1.527485e-02  7.463222e-02  0.000000e+00  2.622741e-03  7.474788e-02  1.515919e-02  6.843924e-02
   Strain 180  4  4  -6.993338e-02  3.773218e-01  0.000000e+00  4.404179e-02  3.784034e-01  -7.101498e-02  
   Stress 181  1  4  1.133059e-02  -3.313769e-03  0.000000e+00  4.974865e-03  1.286073e-02  -4.843912e-03  1.584797e-02
   Strain 181  1  4  1.965235e-01  -1.400571e-01  0.000000e+00  2.376345e-01  2.342409e-01  -1.777745e-01  
   Stress 181  2  4  9.114238e-03  -6.783346e-04  0.000000e+00  -8.789859e-04  9.192511e-03  -7.566072e-04  9.593218e-03
   Strain 181  2  4  1.582881e-01  -8.329678e-02  0.000000e+00  -2.657977e-02  1.590170e-01  -8.402567e-02  
   Stress 181  3  4  -4.602153e-03  6.485876e-03  0.000000e+00  4.672829e-03  8.192477e-03  -6.308754e-03  1.259370e-02
   Strain 181  3  4  -1.250265e-01  1.391995e-01  0.000000e+00  1.312232e-01  1.545949e-01  -1.404219e-01  
   Stress 181  4  4  6.692338e-03  -7.328998e-03  0.000000e+00  -2.352671e-03  7.076569e-03  -7.713229e-03  1.281230e-02
   Strain 181  4  4  1.662392e-01  -1.790023e-01  0.000000e+00  -1.250719e-01  1.772176e-01  -1.899808e-01  
   Stress 182  1  4  1.020331e-02  1.181775e-03  0.000000e+00  2.138857e-04  1.020838e-02  1.176707e-03  9.673848e-03
   Strain 182  1  4  1.502816e-01  -4.923364e-02  0.000000e+00  8.956225e-03  1.503821e-01  -4.933410e-02  
   Stress 182  2  4  2.488612e-03  -7.497260e-04  0.000000e+00  1.450140e-03  3.043061e-03  -1.304175e-03  3.863907e-03
   Strain 182  2  4  4.962319e-02  -2.656990e-02  0.000000e+00  8.199880e-02  6.749357e-02  -4.444029e-02  
   Stress 182  3  4  1.373915e-02  3.291476e-03  0.000000e+00  3.429467e-03  1.476429e-02  2.266335e-03  1.377170e-02
   Strain 182  3  4  1.798516e-01  -3.629469e-02  0.000000e+00  1.505627e-01  2.034868e-01  -5.992990e-02  
   Stress 182  4  4  -8.054698e-04  -5.375965e-05  0.000000e+00  3.533063e-03  3.123384e-03  -3.982613e-03  6.168952e-03
   Strain 182  4  4  -2.126472e-02  1.983013e-02  0.000000e+00  1.935252e-01  9.820287e-02  -9.963746e-02  
   Stress 183  1  4  9.238802e-03  3.527517e-03  0.000000e+00  1.447529e-03  9.584727e-03  3.181592e-03  8.455462e-03
   Strain 183  1  4  1.384385e-01  -2.281871e-02  0.000000e+00  5.848194e-02  1.435771e-01  -2.795727e-02  
   Stress 183  2  4  7.027397e-03  4.302181e-03  0.000000e+00  8.634712e-04  7.277948e-03  4.051630e-03  6.316382e-03
   Strain 183  2  4  9.417315e-02  1.157322e-02  0.000000e+00  4.919833e-02  1.009440e-01  4.802337e-03  
   Stress 183  3  4  1.105649e-02  5.043475e-03  0.000000e+00  1.920291e-03  1.161742e-02  4.482546e-03  1.014801e-02
   Strain 183  3  4  1.475538e-01  -2.830620e-03  0.000000e+00  8.260554e-02  1.581508e-01  -1.342761e-02  
   Stress 183  4  4  8.078918e-03  6.512937e-03  0.000000e+00  1.388875e-03  8.890308e-03  5.701548e-03  7.801070e-03
   Strain 183  4  4  9.488313e-02  4.043541e-02  0.000000e+00  7.387572e-02  1.135455e-01  2.177306e-02  
   Stress 184  1  4  3.478769e-03  2.370472e-03  0.000000e+00  -1.318720e-04  3.494243e-03  2.354997e-03  3.086554e-03
   Strain 184  1  4  5.948206e-02  -1.418310e-03  0.000000e+00  2.259820e-03  5.950302e-02  -1.439266e-03  
   Stress 184  2  4  -7.196234e-03  -6.092047e-03  0.000000e+00  -6.746530e-04  -5.772381e-03  -7.515899e-03  6.813552e-03
   Strain 184  2  4  -5.425714e-02  -4.187788e-02  0.000000e+00  -3.960186e-02  -2.732171e-02  -6.881331e-02  
   Stress 184  3  4  1.233190e-02  4.424336e-03  0.000000e+00  3.066950e-03  1.338198e-02  3.374263e-03  1.205440e-02
   Strain 184  3  4  1.705895e-01  -2.546147e-02  0.000000e+00  1.432340e-01  1.939642e-01  -4.883610e-02  
   Stress 184  4  4  -5.259650e-04  4.896811e-05  0.000000e+00  2.001316e-03  1.783358e-03  -2.260355e-03  3.510070e-03
   Strain 184  4  4  7.869850e-04  2.409777e-03  0.000000e+00  9.875606e-02  5.098308e-02  -4.778631e-02  
   Stress 185  1  4  1.192533e-02  6.342344e-03  0.000000e+00  -1.963805e-03  1.254689e-02  5.720779e-03  1.087997e-02
   Strain 185  1  4  1.260923e-01  3.783351e-02  0.000000e+00  -1.152840e-01  1.545577e-01  9.368117e-03  
   Stress 185  2  4  1.295207e-02  3.512599e-03  0.000000e+00  -2.980119e-03  1.381418e-02  2.650488e-03  1.269813e-02
   Strain 185  2  4  1.587803e-01  -1.968316e-02  0.000000e+00  -1.624403e-01  1.902093e-01  -5.111216e-02  
   Stress 185  3  4  1.221000e-02  1.163922e-02  0.000000e+00  -3.091059e-03  1.502882e-02  8.820407e-03  1.308070e-02
   Strain 185  3  4  1.050063e-01  1.103885e-01  0.000000e+00  -1.353569e-01  1.754294e-01  3.996545e-02  
   Stress 185  4  4  8.307294e-03  7.902777e-03  0.000000e+00  -4.065573e-03  1.217564e-02  4.034434e-03  1.074248e-02
   Strain 185  4  4  6.823541e-02  7.503650e-02  0.000000e+00  -1.834560e-01  1.634270e-01  -2.015504e-02  
   Stress 186  1  4  4.853656e-03  7.252657e-03  0.000000e+00  -6.823019e-03  1.298081e-02  -8.744972e-04  1.343941e-02
   Strain 186  1  4  2.232834e-02  6.991149e-02  0.000000e+00  -3.262728e-01  2.109820e-01  -1.187422e-01  
   Stress 186  2  4  5.417602e-03  3.183347e-03  0.000000e+00  -3.682663e-03  8.148848e-03  4.521013e-04  7.932466e-03
   Strain 186  2  4  6.261569e-02  1.280893e-02  0.000000e+00  -1.851896e-01  1.335975e-01  -5.817290e-02  
   Stress 186  3  4  1.321058e-02  1.063586e-02  0.000000e+00  -9.028032e-03  2.104258e-02  2.803865e-03  1.979018e-02
   Strain 186  3  4  1.162817e-01  6.481136e-02  0.000000e+00  -3.631474e-01  2.739350e-01  -9.284187e-02  
   Stress 186  4  4  8.041616e-03  6.842880e-03  0.000000e+00  -5.220117e-03  1.269666e-02  2.187834e-03  1.175643e-02
   Strain 186  4  4  7.280076e-02  5.295908e-02  0.000000e+00  -2.343099e-01  1.804542e-01  -5.469435e-02  
   Stress 187  1  4  1.045728e-02  8.708138e-03  0.000000e+00  -8.252355e-03  1.788128e-02  1.284140e-03  1.727504e-02
   Strain 187  1  4  9.055577e-02  5.555137e-02  0.000000e+00  -3.717369e-01  2.597442e-01  -1.136371e-01  
   Stress 187  2  4  4.996821e-03  7.938160e-03  0.000000e+00  -5.564020e-03  1.222259e-02  7.123897e-04  1.188242e-02
   Strain 187  2  4  1.014643e-02  9.557286e-02  0.000000e+00  -2.694561e-01  1.941963e-01  -8.847705e-02  
   Stress 187  3  4  1.418183e-02  1.592989e-02  0.000000e+00  -9.000788e-03  2.409899e-02  6.012735e-03  2.172587e-02
   Strain 187  3  4  1.163587e-01  1.174623e-01  0.000000e+00  -3.600352e-01  2.969290e-01  -6.310797e-02  
   Stress 187  4  4  8.195072e-03  9.160767e-03  0.000000e+00  -5.610772e-03  1.430943e-02  3.046410e-03  1.305557e-02
   Strain 187  4  4  6.804276e-02  7.800472e-02  0.000000e+00  -2.696116e-01  2.079215e-01  -6.187406e-02  
   Stress 188  1  4  1.256784e-02  9.120306e-03  0.000000e+00  -1.269572e-02  2.365628e-02  -1.968135e-03  2.469923e-02
   Strain 188  1  4  7.510917e-02  5.384096e-02  0.000000e+00  -5.036363e-01  3.165177e-01  -1.875675e-01  
   Stress 188  2  4  8.564377e-03  1.085020e-02  0.000000e+00  -8.448914e-03  1.823315e-02  1.181422e-03  1.767209e-02
   Strain 188  2  4  2.777153e-02  1.191014e-01  0.000000e+00  -3.695493e-01  2.637703e-01  -1.168974e-01  
   Stress 188  3  4  1.454976e-02  1.603816e-02  0.000000e+00  -1.258259e-02  2.789853e-02  2.689381e-03  2.665579e-02
   Strain 188  3  4  7.982180e-02  1.227773e-01  0.000000e+00  -4.526448e-01  3.286387e-01  -1.260397e-01  
   Stress 188  4  4  1.156710e-02  1.645753e-02  0.000000e+00  -8.319652e-03  2.268386e-02  5.340769e-03  2.054098e-02
   Strain 188  4  4  5.695122e-02  1.626813e-01  0.000000e+00  -3.207037e-01  2.786577e-01  -5.902515e-02  
   Stress 189  1  4  4.940883e-03  4.437122e-03  0.000000e+00  -3.135676e-03  7.834778e-03  1.543226e-03  7.188495e-03
   Strain 189  1  4  4.127201e-02  4.196616e-02  0.000000e+00  -1.592042e-01  1.212219e-01  -3.798375e-02  
   Stress 189  2  4  5.236732e-03  6.759992e-03  0.000000e+00  -3.025462e-04  6.817883e-03  5.178841e-03  6.164024e-03
   Strain 189  2  4  3.414166e-02  7.673623e-02  0.000000e+00  -2.646592e-02  8.051255e-02  3.036534e-02  
   Stress 189  3  4  8.491784e-03  1.865791e-03  0.000000e+00  -1.322980e-03  8.746170e-03  1.611404e-03  8.062165e-03
   Strain 189  3  4  1.232875e-01  -3.268401e-02  0.000000e+00  -6.228861e-02  1.292764e-01  -3.867293e-02  
   Stress 189  4  4  7.087083e-03  6.509384e-03  0.000000e+00  1.379804e-03  8.207947e-03  5.388520e-03  7.223424e-03
   Strain 189  4  4  7.223782e-02  5.189924e-02  0.000000e+00  6.960927e-02  9.832838e-02  2.580867e-02  
   Stress 190  1  4  8.201502e-03  8.484441e-03  0.000000e+00  -8.373717e-03  1.671788e-02  -3.194022e-05  1.673388e-02
   Strain 190  1  4  4.633868e-02  7.701072e-02  0.000000e+00  -3.643410e-01  2.444896e-01  -1.211402e-01  
   Stress 190  2  4  -7.252237e-04  2.476548e-04  0.000000e+00  -5.653975e-03  5.436077e-03  -5.913646e-03  9.832049e-03
   Strain 190  2  4  -3.226053e-02  2.318174e-02  0.000000e+00  -2.957378e-01  1.459055e-01  -1.549843e-01  
   Stress 190  3  4  1.009071e-02  1.354337e-02  0.000000e+00  -1.015800e-02  2.212069e-02  1.513390e-03  2.140416e-02
   Strain 190  3  4  4.723788e-02  1.216918e-01  0.000000e+00  -3.936418e-01  2.847754e-01  -1.158457e-01  
   Stress 190  4  4  2.840097e-03  3.533056e-03  0.000000e+00  -6.970881e-03  1.016606e-02  -3.792910e-03  1.250176e-02
   Strain 190  4  4  3.478568e-03  3.798796e-02  0.000000e+00  -3.345679e-01  1.889047e-01  -1.474382e-01  
   Stress 191  1  4  4.024076e-03  -9.744127e-03  0.000000e+00  -2.239891e-03  4.379309e-03  -1.009936e-02  1.286094e-02
   Strain 191  1  4  1.376022e-01  -1.950613e-01  0.000000e+00  -1.327340e-01  1.503538e-01  -2.078128e-01  
   Stress 191  2  4  1.283889e-02  -1.349017e-03  0.000000e+00  -2.036612e-03  1.312544e-02  -1.635576e-03  1.401499e-02
   Strain 191  2  4  1.879613e-01  -1.037994e-01  0.000000e+00  -1.203883e-01  1.998922e-01  -1.157304e-01  
   Stress 191  3  4  5.280272e-03  -7.413193e-03  0.000000e+00  -2.339866e-03  5.697856e-03  -7.830778e-03  1.176458e-02
   Strain 191  3  4  1.441664e-01  -1.715377e-01  0.000000e+00  -1.281640e-01  1.566780e-01  -1.840493e-01  
   Stress 191  4  4  9.085159e-03  3.025348e-03  0.000000e+00  -2.138646e-03  9.763910e-03  2.346597e-03  8.827711e-03
   Strain 191  4  4  1.161992e-01  -9.698900e-03  0.000000e+00  -1.158223e-01  1.387854e-01  -3.228512e-02  
   Stress 192  1  4  8.860228e-03  3.474333e-04  0.000000e+00  -6.114940e-03  1.205429e-02  -2.846633e-03  1.370122e-02
   Strain 192  1  4  1.166258e-01  -5.300414e-02  0.000000e+00  -2.912923e-01  2.003527e-01  -1.367311e-01  
   Stress 192  2  4  8.455987e-03  4.734131e-03  0.000000e+00  -2.798136e-03  9.955508e-03  3.234610e-03  8.796172e-03
   Strain 192  2  4  9.604867e-02  2.199314e-02  0.000000e+00  -1.287945e-01  1.333046e-01  -1.526275e-02  
   Stress 192  3  4  1.103342e-02  -2.536097e-03  0.000000e+00  -6.551330e-03  1.368014e-02  -5.182822e-03  1.687927e-02
   Strain 192  3  4  1.645483e-01  -1.200020e-01  0.000000e+00  -3.134121e-01  2.339309e-01  -1.893846e-01  
   Stress 192  4  4  7.850854e-03  2.016763e-03  0.000000e+00  -3.142626e-03  9.221612e-03  6.460059e-04  8.916178e-03
   Strain 192  4  4  1.060432e-01  -2.133979e-02  0.000000e+00  -1.530999e-01  1.419333e-01  -5.722992e-02  
   Stress 193  1  4  -1.948971e-04  -1.602054e-03  0.000000e+00  -3.740588e-03  2.907706e-03  -4.704657e-03  6.653444e-03
   Strain 193  1  4  1.074800e-03  -1.405925e-02  0.000000e+00  -1.961509e-01  9.187469e-02  -1.048591e-01  
   Stress 193  2  4  8.262941e-03  3.010737e-03  0.000000e+00  -2.427119e-05  8.263052e-03  3.010625e-03  7.243270e-03
   Strain 193  2  4  1.021848e-01  4.597314e-04  0.000000e+00  -4.874956e-03  1.022432e-01  4.013594e-04  
   Stress 193  3  4  5.391429e-03  -1.686305e-03  0.000000e+00  -4.983814e-03  7.965007e-03  -4.259882e-03  1.074793e-02
   Strain 193  3  4  8.610597e-02  -6.233419e-02  0.000000e+00  -2.625662e-01  1.626966e-01  -1.389248e-01  
   Stress 193  4  4  1.155651e-02  3.149099e-03  0.000000e+00  -1.673313e-03  1.187731e-02  2.828303e-03  1.074603e-02
   Strain 193  4  4  1.453207e-01  -1.810675e-02  0.000000e+00  -8.145770e-02  1.549085e-01  -2.769457e-02  
   Stress 194  1  4  1.227800e-02  -1.504548e-03  0.000000e+00  -4.554221e-03  1.364691e-02  -2.873455e-03  1.528753e-02
   Strain 194  1  4  1.675816e-01  -9.576570e-02  0.000000e+00  -2.229328e-01  2.084267e-01  -1.366108e-01  
   Stress 194  2  4  3.919211e-03  -4.460353e-03  0.000000e+00  -3.593324e-03  5.249053e-03  -5.790195e-03  9.564098e-03
   Strain 194  2  4  8.070426e-02  -8.980144e-02  0.000000e+00  -2.073713e-01  1.296854e-01  -1.387826e-01  
   Stress 194  3  4  2.217640e-02  5.173767e-03  0.000000e+00  -6.058009e-03  2.411405e-02  3.236125e-03  2.266988e-02
   Strain 194  3  4  2.245083e-01  -2.551837e-02  0.000000e+00  -2.484616e-01  2.757381e-01  -7.674814e-02  
   Stress 194  4  4  1.381329e-02  1.645489e-03  0.000000e+00  -4.683332e-03  1.540711e-02  5.166586e-05  1.538135e-02
   Strain 194  4  4  1.622587e-01  -4.504208e-02  0.000000e+00  -2.352361e-01  2.153801e-01  -9.816352e-02  
   Stress 195  1  4  1.019400e-02  7.946304e-03  0.000000e+00  -8.269512e-03  1.741568e-02  7.246244e-04  1.706491e-02
   Strain 195  1  4  6.132623e-02  7.423975e-02  0.000000e+00  -3.626394e-01  2.492176e-01  -1.136516e-01  
   Stress 195  2  4  1.143050e-02  8.443792e-03  0.000000e+00  -5.182253e-03  1.533027e-02  4.544015e-03  1.363834e-02
   Strain 195  2  4  9.000698e-02  7.904227e-02  0.000000e+00  -2.250889e-01  1.972025e-01  -2.815330e-02  
   Stress 195  3  4  9.776216e-03  8.609118e-03  0.000000e+00  -1.035347e-02  1.956256e-02  -1.177232e-03  2.017695e-02
   Strain 195  3  4  3.726151e-02  8.525446e-02  0.000000e+00  -4.372551e-01  2.811985e-01  -1.586825e-01  
   Stress 195  4  4  1.262292e-02  6.860873e-03  0.000000e+00  -7.144616e-03  1.744552e-02  2.038272e-03  1.652096e-02
   Strain 195  4  4  1.087588e-01  4.355523e-02  0.000000e+00  -3.110692e-01  2.350717e-01  -8.275770e-02  
   Stress 196  1  4  1.922570e-02  1.029023e-02  0.000000e+00  -8.479794e-03  2.434272e-02  5.173207e-03  2.221262e-02
   Strain 196  1  4  1.487885e-01  7.425180e-02  0.000000e+00  -3.007631e-01  2.664509e-01  -4.341061e-02  
   Stress 196  2  4  1.815372e-02  1.369968e-02  0.000000e+00  -6.995608e-03  2.326823e-02  8.585163e-03  2.038024e-02
   Strain 196  2  4  1.430827e-01  1.166811e-01  0.000000e+00  -2.405850e-01  2.508965e-01  8.867220e-03  
   Stress 196  3  4  1.806571e-02  1.521303e-02  0.000000e+00  -1.262723e-02  2.934690e-02  3.931839e-03  2.759189e-02
   Strain 196  3  4  8.333994e-02  1.373565e-01  0.000000e+00  -4.043528e-01  3.143206e-01  -9.362419e-02  
   Stress 196  4  4  2.078404e-02  1.548931e-02  0.000000e+00  -1.122731e-02  2.967188e-02  6.601462e-03  2.698374e-02
   Strain 196  4  4  1.388179e-01  1.153221e-01  0.000000e+00  -3.524750e-01  3.036986e-01  -4.955865e-02  
   Stress 197  1  4  1.539101e-02  1.566707e-02  0.000000e+00  -3.318223e-03  1.885013e-02  1.220794e-02  1.656019e-02
   Strain 197  1  4  1.188988e-01  1.555022e-01  0.000000e+00  -1.134569e-01  1.968081e-01  7.759287e-02  
   Stress 197  2  4  1.560615e-02  1.746039e-02  0.000000e+00  -5.763160e-04  1.762491e-02  1.544162e-02  1.664103e-02
   Strain 197  2  4  1.231403e-01  1.714536e-01  0.000000e+00  -1.740267e-02  1.729730e-01  1.216209e-01  
   Stress 197  3  4  1.506596e-02  1.316966e-02  0.000000e+00  -6.704558e-03  2.088908e-02  7.346540e-03  1.835382e-02
   Strain 197  3  4  1.080244e-01  1.271069e-01  0.000000e+00  -2.302365e-01  2.330786e-01  2.052645e-03  
   Stress 197  4  4  1.572598e-02  1.286095e-02  0.000000e+00  -4.058046e-03  1.859693e-02  9.989998e-03  1.612026e-02
   Strain 197  4  4  1.380819e-01  1.125951e-01  0.000000e+00  -1.391917e-01  1.960914e-01  5.458557e-02  
   Stress 198  1  4  4.695809e-03  1.125466e-02  0.000000e+00  -1.871846e-03  1.175127e-02  4.199199e-03  1.031406e-02
   Strain 198  1  4  -7.401226e-03  1.477980e-01  0.000000e+00  -1.013790e-01  1.628867e-01  -2.248992e-02  
   Stress 198  2  4  1.080477e-02  2.048869e-02  0.000000e+00  -1.854025e-03  2.083151e-02  1.046195e-02  1.804068e-02
   Strain 198  2  4  4.906589e-02  2.198538e-01  0.000000e+00  -8.624732e-02  2.301247e-01  3.879492e-02  
   Stress 198  3  4  7.186730e-03  1.524971e-02  0.000000e+00  -3.341777e-03  1.645466e-02  5.981772e-03  1.442600e-02
   Strain 198  3  4  3.139117e-03  1.900650e-01  0.000000e+00  -1.246798e-01  2.089479e-01  -1.574377e-02  
   Stress 198  4  4  1.121062e-02  2.492589e-02  0.000000e+00  -3.831011e-03  2.592343e-02  1.021308e-02  2.261798e-02
   Strain 198  4  4  3.069680e-02  2.562071e-01  0.000000e+00  -1.215986e-01  2.715546e-01  1.534933e-02  
   Stress 199  1  4  1.162320e-02  1.454680e-02  0.000000e+00  -5.396304e-03  1.867579e-02  7.494210e-03  1.627846e-02
   Strain 199  1  4  7.969741e-02  1.447394e-01  0.000000e+00  -2.042583e-01  2.194004e-01  5.036418e-03  
   Stress 199  2  4  1.235236e-02  1.257944e-02  0.000000e+00  -2.661993e-03  1.513031e-02  9.801487e-03  1.329270e-02
   Strain 199  2  4  1.138357e-01  1.115494e-01  0.000000e+00  -9.749132e-02  1.614516e-01  6.393347e-02  
   Stress 199  3  4  1.434643e-02  1.235904e-02  0.000000e+00  -6.572254e-03  1.999968e-02  6.705782e-03  1.763069e-02
   Strain 199  3  4  1.230039e-01  1.000829e-01  0.000000e+00  -2.271925e-01  2.257163e-01  -2.629514e-03  
   Stress 199  4  4  1.117021e-02  1.287887e-02  0.000000e+00  -3.734169e-03  1.585520e-02  8.193892e-03  1.373359e-02
   Strain 199  4  4  9.255677e-02  1.212712e-01  0.000000e+00  -1.265616e-01  1.718031e-01  4.202496e-02  
   Stress 200  1  4  1.933196e-02  1.958853e-02  0.000000e+00  -4.203490e-03  2.366569e-02  1.525480e-02  2.077880e-02
   Strain 200  1  4  1.562249e-01  1.692540e-01  0.000000e+00  -1.199110e-01  2.230479e-01  1.024310e-01  
   Stress 200  2  4  1.222590e-02  1.668038e-02  0.000000e+00  -2.606294e-04  1.669558e-02  1.221071e-02  1.496592e-02
   Strain 200  2  4  8.685447e-02  1.733914e-01  0.000000e+00  -2.862417e-03  1.734150e-01  8.683080e-02  
   Stress 200  3  4  1.599042e-02  1.572390e-02  0.000000e+00  -7.251022e-03  2.310941e-02  8.604917e-03  2.022955e-02
   Strain 200  3  4  1.303099e-01  1.293248e-01  0.000000e+00  -2.295724e-01  2.446046e-01  1.503013e-02  
   Stress 200  4  4  1.310772e-02  1.184495e-02  0.000000e+00  -3.352180e-03  1.588746e-02  9.065214e-03  1.380457e-02
   Strain 200  4  4  1.252663e-01  9.744578e-02  0.000000e+00  -1.083519e-01  1.672893e-01  5.542278e-02  
   Stress 201  1  4  1.613908e-02  2.235187e-02  0.000000e+00  -3.696362e-03  2.407380e-02  1.441714e-02  2.098396e-02
   Strain 201  1  4  1.034412e-01  2.163883e-01  0.000000e+00  -1.123992e-01  2.395869e-01  8.024259e-02  
   Stress 201  2  4  1.622019e-02  2.406478e-02  0.000000e+00  -5.257899e-03  2.670220e-02  1.358276e-02  2.312594e-02
   Strain 201  2  4  9.573520e-02  2.251246e-01  0.000000e+00  -1.616679e-01  2.639650e-01  5.689472e-02  
   Stress 201  3  4  1.369099e-02  3.038790e-02  0.000000e+00  -4.459537e-03  3.150434e-02  1.257455e-02  2.746798e-02
   Strain 201  3  4  3.158433e-02  2.879887e-01  0.000000e+00  -1.129803e-01  2.998827e-01  1.969034e-02  
   Stress 201  4  4  2.057097e-02  3.169709e-02  0.000000e+00  -6.644196e-03  3.479965e-02  1.746841e-02  3.013746e-02
   Strain 201  4  4  1.026548e-01  2.564171e-01  0.000000e+00  -1.609659e-01  2.908383e-01  6.823360e-02  
   Stress 202  1  4  1.771416e-02  2.186803e-02  0.000000e+00  -8.168173e-03  2.821919e-02  1.136300e-02  2.459239e-02
   Strain 202  1  4  1.199377e-01  1.834895e-01  0.000000e+00  -2.562560e-01  2.837231e-01  1.970417e-02  
   Stress 202  2  4  1.123042e-02  1.912578e-02  0.000000e+00  -3.651818e-03  2.055583e-02  9.800373e-03  1.780827e-02
   Strain 202  2  4  6.385873e-02  1.966331e-01  0.000000e+00  -1.308835e-01  2.234655e-01  3.702639e-02  
   Stress 202  3  4  2.644985e-02  2.876119e-02  0.000000e+00  -1.134118e-02  3.900542e-02  1.620561e-02  3.394021e-02
   Strain 202  3  4  1.573621e-01  1.921484e-01  0.000000e+00  -2.823854e-01  3.170152e-01  3.249526e-02  
   Stress 202  4  4  1.620119e-02  2.029318e-02  0.000000e+00  -4.774010e-03  2.344115e-02  1.305322e-02  2.034433e-02
   Strain 202  4  4  1.183050e-01  1.874465e-01  0.000000e+00  -1.631537e-01  2.414755e-01  6.427602e-02  
   Stress 203  1  4  1.932471e-02  1.891732e-02  0.000000e+00  -8.992869e-03  2.811619e-02  1.012583e-02  2.466481e-02
   Strain 203  1  4  1.514995e-01  1.393532e-01  0.000000e+00  -2.867783e-01  2.889440e-01  1.908614e-03  
   Stress 203  2  4  1.439728e-02  1.533196e-02  0.000000e+00  -3.535726e-03  1.843110e-02  1.129814e-02  1.609709e-02
   Strain 203  2  4  1.235467e-01  1.393006e-01  0.000000e+00  -1.314685e-01  1.976281e-01  6.521911e-02  
   Stress 203  3  4  2.656670e-02  3.236043e-02  0.000000e+00  -1.374548e-02  4.351098e-02  1.541615e-02  3.821114e-02
   Strain 203  3  4  1.410479e-01  2.003721e-01  0.000000e+00  -3.248825e-01  3.358373e-01  5.582774e-03  
   Stress 203  4  4  1.907848e-02  2.009807e-02  0.000000e+00  -5.040137e-03  2.465413e-02  1.452242e-02  2.146367e-02
   Strain 203  4  4  1.526797e-01  1.703740e-01  0.000000e+00  -1.712038e-01  2.475847e-01  7.546894e-02  
   Stress 204  1  4  1.691334e-02  1.751165e-02  0.000000e+00  -4.116013e-03  2.133936e-02  1.308562e-02  1.863768e-02
   Strain 204  1  4  1.403245e-01  1.559596e-01  0.000000e+00  -1.499072e-01  2.235022e-01  7.278185e-02  
   Stress 204  2  4  1.778268e-02  1.828756e-02  0.000000e+00  -1.734377e-03  1.978777e-02  1.628247e-02  1.828882e-02
   Strain 204  2  4  1.510710e-01  1.638521e-01  0.000000e+00  -7.415204e-02  1.950843e-01  1.198388e-01  
   Stress 204  3  4  1.544022e-02  2.334461e-02  0.000000e+00  -7.407648e-03  2.778843e-02  1.099639e-02  2.423933e-02
   Strain 204  3  4  7.965821e-02  2.194415e-01  0.000000e+00  -2.440283e-01  2.901639e-01  8.935852e-03  
   Stress 204  4  4  1.850446e-02  1.767771e-02  0.000000e+00  -4.610639e-03  2.272022e-02  1.346195e-02  1.978823e-02
   Strain 204  4  4  1.553463e-01  1.511639e-01  0.000000e+00  -1.739692e-01  2.402648e-01  6.624540e-02  
   Stress 205  1  4  1.186748e-02  1.727693e-02  0.000000e+00  -3.215827e-03  1.877423e-02  1.037017e-02  1.628865e-02
   Strain 205  1  4  7.740185e-02  1.778652e-01  0.000000e+00  -1.323967e-01  2.107325e-01  4.453454e-02  
   Stress 205  2  4  1.227557e-02  1.780465e-02  0.000000e+00  -4.492479e-04  1.784092e-02  1.223931e-02  1.580312e-02
   Strain 205  2  4  8.436974e-02  1.834708e-01  0.000000e+00  -2.939473e-02  1.856046e-01  8.223596e-02  
   Stress 205  3  4  1.516973e-02  1.913455e-02  0.000000e+00  -5.473882e-03  2.297394e-02  1.133034e-02  1.989663e-02
   Strain 205  3  4  1.060827e-01  1.814210e-01  0.000000e+00  -2.071337e-01  2.539565e-01  3.354723e-02  
   Stress 205  4  4  1.567811e-02  1.731426e-02  0.000000e+00  -2.505893e-03  1.913223e-02  1.386014e-02  1.711637e-02
   Strain 205  4  4  1.291194e-01  1.615890e-01  0.000000e+00  -1.094754e-01  2.024487e-01  8.825967e-02  
   Stress 206  1  4  1.124579e-02  1.376194e-02  0.000000e+00  -3.151094e-03  1.589682e-02  9.110911e-03  1.381604e-02
   Strain 206  1  4  8.284077e-02  1.397346e-01  0.000000e+00  -1.304893e-01  1.824642e-01  4.011119e-02  
   Stress 206  2  4  1.653427e-02  1.583732e-02  0.000000e+00  -4.084200e-04  1.672268e-02  1.564892e-02  1.621249e-02
   Strain 206  2  4  1.485011e-01  1.412575e-01  0.000000e+00  -2.736609e-02  1.590336e-01  1.307250e-01  
   Stress 206  3  4  1.208366e-02  1.710127e-02  0.000000e+00  -6.863883e-03  2.190048e-02  7.284459e-03  1.931738e-02
   Strain 206  3  4  6.515967e-02  1.735947e-01  0.000000e+00  -2.601255e-01  2.602880e-01  -2.153362e-02  
   Stress 206  4  4  1.802047e-02  1.979173e-02  0.000000e+00  -4.278030e-03  2.327484e-02  1.453736e-02  2.036414e-02
   Strain 206  4  4  1.397839e-01  1.778868e-01  0.000000e+00  -1.583824e-01  2.402859e-01  7.738470e-02  
   Stress 207  1  4  1.517869e-02  1.701226e-02  0.000000e+00  -2.686142e-03  1.893376e-02  1.325719e-02  1.682949e-02
   Strain 207  1  4  1.220469e-01  1.622942e-01  0.000000e+00  -1.087223e-01  2.001369e-01  8.420424e-02  
   Stress 207  2  4  1.470391e-02  1.746178e-02  0.000000e+00  5.042746e-04  1.755109e-02  1.461460e-02  1.628266e-02
   Strain 207  2  4  1.150681e-01  1.720498e-01  0.000000e+00  1.408533e-02  1.729074e-01  1.142106e-01  
   Stress 207  3  4  1.923119e-02  2.472090e-02  0.000000e+00  -6.959718e-03  2.945748e-02  1.449461e-02  2.551200e-02
   Strain 207  3  4  1.220785e-01  2.114119e-01  0.000000e+00  -2.243492e-01  2.874857e-01  4.600475e-02  
   Stress 207  4  4  1.879549e-02  2.083909e-02  0.000000e+00  -2.918976e-03  2.290994e-02  1.672464e-02  2.052848e-02
   Strain 207  4  4  1.453770e-01  1.873408e-01  0.000000e+00  -1.075037e-01  2.240608e-01  1.086571e-01  
   Stress 208  1  4  1.355948e-02  1.727931e-02  0.000000e+00  -2.503416e-03  1.853811e-02  1.230068e-02  1.633820e-02
   Strain 208  1  4  9.545834e-02  1.772110e-01  0.000000e+00  -1.002975e-01  2.010322e-01  7.163712e-02  
   Stress 208  2  4  1.034073e-02  1.666441e-02  0.000000e+00  -8.991889e-04  1.678978e-02  1.021536e-02  1.465390e-02
   Strain 208  2  4  5.300251e-02  1.882234e-01  0.000000e+00  -2.923750e-02  1.897858e-01  5.144013e-02  
   Stress 208  3  4  2.424499e-02  2.621001e-02  0.000000e+00  -6.839397e-03  3.213711e-02  1.831789e-02  2.792230e-02
   Strain 208  3  4  1.622250e-01  2.009950e-01  0.000000e+00  -2.034928e-01  2.851866e-01  7.803342e-02  
   Stress 208  4  4  1.798096e-02  2.374964e-02  0.000000e+00  -4.006071e-03  2.580170e-02  1.592890e-02  2.254916e-02
   Strain 208  4  4  1.147090e-01  2.223399e-01  0.000000e+00  -1.356135e-01  2.550915e-01  8.195734e-02  
   Stress 209  1  4  1.457000e-02  2.174226e-02  0.000000e+00  -4.360077e-03  2.380154e-02  1.251073e-02  2.062176e-02
   Strain 209  1  4  8.203705e-02  2.198384e-01  0.000000e+00  -1.525483e-01  2.537242e-01  4.815131e-02  
   Stress 209  2  4  1.059980e-02  2.253451e-02  0.000000e+00  -1.218029e-03  2.265755e-02  1.047676e-02  1.964051e-02
   Strain 209  2  4  2.720910e-02  2.500278e-01  0.000000e+00  -3.661620e-02  2.515221e-01  2.571482e-02  
   Stress 209  3  4  1.575518e-02  2.571299e-02  0.000000e+00  -8.816940e-03  3.085969e-02  1.060847e-02  2.715669e-02
   Strain 209  3  4  6.606683e-02  2.336146e-01  0.000000e+00  -2.845016e-01  3.149266e-01  -1.524516e-02  
   Stress 209  4  4  1.523905e-02  2.445386e-02  0.000000e+00  -4.673908e-03  2.640950e-02  1.328341e-02  2.287143e-02
   Strain 209  4  4  7.658321e-02  2.399684e-01  0.000000e+00  -1.620246e-01  2.733265e-01  4.322508e-02  
   Stress 210  1  4  1.604543e-02  2.948336e-02  0.000000e+00  -4.691487e-03  3.095919e-02  1.456961e-02  2.682688e-02
   Strain 210  1  4  6.125772e-02  2.741205e-01  0.000000e+00  -1.409554e-01  2.953400e-01  4.003824e-02  
   Stress 210  2  4  9.164878e-03  2.755341e-02  0.000000e+00  6.009940e-04  2.757303e-02  9.145257e-03  2.432582e-02
   Strain 210  2  4  -1.717791e-02  2.961292e-01  0.000000e+00  1.786902e-02  2.963838e-01  -1.743249e-02  
   Stress 210  3  4  1.499170e-02  2.834963e-02  0.000000e+00  -7.449039e-03  3.167551e-02  1.166583e-02  2.774722e-02
   Strain 210  3  4  4.576842e-02  2.648128e-01  0.000000e+00  -2.345868e-01  3.157676e-01  -5.186332e-03  
   Stress 210  4  4  1.039533e-02  2.332761e-02  0.000000e+00  -1.952650e-03  2.361600e-02  1.010693e-02  2.052268e-02
   Strain 210  4  4  1.665714e-02  2.601775e-01  0.000000e+00  -8.057457e-02  2.666694e-01  1.016520e-02  
   Stress 211  1  4  1.056276e-02  2.410007e-02  0.000000e+00  -1.974061e-03  2.438206e-02  1.028077e-02  2.120172e-02
   Strain 211  1  4  1.501333e-02  2.663738e-01  0.000000e+00  -9.263685e-02  2.746373e-01  6.749850e-03  
   Stress 211  2  4  1.116779e-02  2.443790e-02  0.000000e+00  1.845358e-03  2.468973e-02  1.091595e-02  2.142963e-02
   Strain 211  2  4  2.380656e-02  2.652434e-01  0.000000e+00  4.147819e-02  2.670119e-01  2.203806e-02  
   Stress 211  3  4  1.210337e-02  3.139689e-02  0.000000e+00  -5.450076e-03  3.282999e-02  1.067027e-02  2.900618e-02
   Strain 211  3  4  -1.438164e-03  3.027635e-01  0.000000e+00  -1.876657e-01  3.293782e-01  -2.805294e-02  
   Stress 211  4  4  1.341384e-02  2.713520e-02  0.000000e+00  -8.215851e-04  2.718422e-02  1.336482e-02  2.354332e-02
   Strain 211  4  4  3.957595e-02  2.790988e-01  0.000000e+00  -5.181016e-02  2.818685e-01  3.680627e-02  
   Stress 212  1  4  9.208297e-03  2.353131e-02  0.000000e+00  -1.240746e-03  2.363799e-02  9.101611e-03  2.065067e-02
   Strain 212  1  4  -3.536389e-03  2.689271e-01  0.000000e+00  -7.917476e-02  2.745624e-01  -9.171655e-03  
   Stress 212  2  4  9.939182e-03  2.776885e-02  0.000000e+00  4.223918e-05  2.776895e-02  9.939082e-03  2.437011e-02
   Strain 212  2  4  -1.041777e-02  2.970680e-01  0.000000e+00  -2.205566e-02  2.974630e-01  -1.081277e-02  
   Stress 212  3  4  1.143030e-02  2.740757e-02  0.000000e+00  -4.134842e-03  2.841423e-02  1.042365e-02  2.489660e-02
   Strain 212  3  4  1.027367e-02  2.828102e-01  0.000000e+00  -1.649506e-01  3.058254e-01  -1.274152e-02  
   Stress 212  4  4  1.244442e-02  2.875318e-02  0.000000e+00  -2.796090e-03  2.921925e-02  1.197836e-02  2.544104e-02
   Strain 212  4  4  2.099423e-02  2.883143e-01  0.000000e+00  -1.106770e-01  2.993171e-01  9.991362e-03  
   Stress 213  1  4  7.985508e-03  2.819394e-02  0.000000e+00  -3.480160e-03  2.877647e-02  7.402970e-03  2.588161e-02
   Strain 213  1  4  -4.224214e-02  3.023919e-01  0.000000e+00  -1.425604e-01  3.165528e-01  -5.640307e-02  
   Stress 213  2  4  6.386467e-03  2.189823e-02  0.000000e+00  -2.746206e-03  2.237006e-02  5.914630e-03  2.007715e-02
   Strain 213  2  4  -4.116167e-02  2.642088e-01  0.000000e+00  -1.214321e-01  2.758380e-01  -5.279083e-02  
   Stress 213  3  4  8.239898e-03  3.124270e-02  0.000000e+00  -5.980168e-03  3.270451e-02  6.778096e-03  2.989737e-02
   Strain 213  3  4  -5.278517e-02  3.109311e-01  0.000000e+00  -2.146904e-01  3.402491e-01  -8.210320e-02  
   Stress 213  4  4  7.433191e-03  2.354699e-02  0.000000e+00  -4.961214e-03  2.495197e-02  6.028205e-03  2.255049e-02
   Strain 213  4  4  -3.405052e-02  2.681506e-01  0.000000e+00  -1.981127e-01  2.977253e-01  -6.362520e-02  
   Stress 214  1  4  9.661192e-03  3.771002e-02  0.000000e+00  -7.219418e-03  3.945914e-02  7.912078e-03  3.615827e-02
   Strain 214  1  4  -5.693905e-02  3.295489e-01  0.000000e+00  -2.136807e-01  3.571172e-01  -8.450742e-02  
   Stress 214  2  4  6.849205e-03  4.710461e-02  0.000000e+00  -1.790122e-03  4.718406e-02  6.769756e-03  4.418983e-02
   Strain 214  2  4  -1.104858e-01  3.696597e-01  0.000000e+00  -6.762652e-02  3.720292e-01  -1.128553e-01  
   Stress 214  3  4  1.313871e-02  5.134815e-02  0.000000e+00  -1.130844e-02  5.444413e-02  1.004273e-02  5.018219e-02
   Strain 214  3  4  -6.005828e-02  3.465837e-01  0.000000e+00  -2.534010e-01  3.828299e-01  -9.630449e-02  
   Stress 214  4  4  8.995006e-03  4.711388e-02  0.000000e+00  -3.407013e-03  4.741600e-02  8.692887e-03  4.372255e-02
   Strain 214  4  4  -8.659186e-02  3.644773e-01  0.000000e+00  -1.087050e-01  3.709342e-01  -9.304874e-02  
   Stress 215  1  4  3.353659e-03  7.576444e-02  0.000000e+00  -6.178477e-03  7.628784e-02  2.830262e-03  7.491282e-02
   Strain 215  1  4  -1.759003e-01  3.975886e-01  0.000000e+00  -1.276016e-01  4.046007e-01  -1.829124e-01  
   Stress 215  2  4  8.178678e-03  7.449172e-02  0.000000e+00  4.876989e-04  7.449530e-02  8.175092e-03  7.076281e-02
   Strain 215  2  4  -1.346886e-01  3.960565e-01  0.000000e+00  -1.984627e-02  3.962420e-01  -1.348741e-01  
   Stress 215  3  4  4.774107e-03  6.586037e-02  0.000000e+00  -1.298463e-02  6.850585e-02  2.128632e-03  6.746672e-02
   Strain 215  3  4  -1.607877e-01  3.765908e-01  0.000000e+00  -2.497054e-01  4.041820e-01  -1.883789e-01  
   Stress 215  4  4  8.945279e-03  5.160257e-02  0.000000e+00  -5.878739e-03  5.239791e-02  8.149940e-03  4.883567e-02
   Strain 215  4  4  -9.765416e-02  3.680807e-01  0.000000e+00  -1.464766e-01  3.793262e-01  -1.088996e-01  
   Stress 216  1  4  4.806446e-03  4.188336e-02  0.000000e+00  -3.230046e-04  4.188617e-02  4.803632e-03  3.970290e-02
   Strain 216  1  4  -1.254578e-01  3.639086e-01  0.000000e+00  -2.445496e-02  3.642140e-01  -1.257632e-01  
   Stress 216  2  4  3.238769e-03  4.216712e-02  0.000000e+00  -3.292873e-03  4.244369e-02  2.962196e-03  4.104284e-02
   Strain 216  2  4  -1.459687e-01  3.643988e-01  0.000000e+00  -9.533141e-02  3.688124e-01  -1.503823e-01  
   Stress 216  3  4  2.060738e-03  5.779143e-02  0.000000e+00  -3.282724e-03  5.798413e-02  1.868041e-03  5.707304e-02
   Strain 216  3  4  -1.760839e-01  3.876051e-01  0.000000e+00  -8.201621e-02  3.905728e-01  -1.790516e-01  
   Stress 216  4  4  1.797857e-03  7.551391e-02  0.000000e+00  -9.409303e-03  7.669599e-02  6.157855e-04  7.638995e-02
   Strain 216  4  4  -1.884522e-01  3.939722e-01  0.000000e+00  -1.574812e-01  4.044297e-01  -1.989097e-01  
   Stress 217  1  4  8.839322e-03  3.691697e-02  0.000000e+00  -5.058733e-03  3.780059e-02  7.955701e-03  3.451735e-02
   Strain 217  1  4  -6.166659e-02  3.341250e-01  0.000000e+00  -1.362929e-01  3.455297e-01  -7.307125e-02  
   Stress 217  2  4  -2.987298e-05  3.464407e-02  0.000000e+00  -4.018299e-03  3.510365e-02  -4.894547e-04  3.535092e-02
   Strain 217  2  4  -1.761999e-01  3.471437e-01  0.000000e+00  -1.272578e-01  3.547688e-01  -1.838249e-01  
   Stress 217  3  4  1.188788e-02  6.788347e-02  0.000000e+00  -9.345028e-03  6.940188e-02  1.036948e-02  6.484200e-02
   Strain 217  3  4  -9.856707e-02  3.780234e-01  0.000000e+00  -1.451930e-01  3.888363e-01  -1.093800e-01  
   Stress 217  4  4  1.238593e-03  7.868886e-02  0.000000e+00  -9.607259e-03  7.986279e-02  6.466110e-05  7.983048e-02
   Strain 217  4  4  -1.917246e-01  3.938058e-01  0.000000e+00  -1.419177e-01  4.022824e-01  -2.002012e-01  
   Stress 218  1  4  1.386017e-03  7.555270e-02  0.000000e+00  -7.102066e-03  7.622666e-02  7.120606e-04  7.587314e-02
   Strain 218  1  4  -1.915473e-01  3.971563e-01  0.000000e+00  -1.205642e-01  4.032656e-01  -1.976567e-01  
   Stress 218  2  4  4.800440e-03  5.520288e-02  0.000000e+00  -5.588433e-04  5.520908e-02  4.794245e-03  5.297491e-02
   Strain 218  2  4  -1.446604e-01  3.825007e-01  0.000000e+00  -2.302325e-02  3.827519e-01  -1.449117e-01  
   Stress 218  3  4  -3.897462e-03  4.160603e-02  0.000000e+00  -7.464491e-03  4.279923e-02  -5.090665e-03  4.555837e-02
   Strain 218  3  4  -2.264803e-01  3.573507e-01  0.000000e+00  -1.983385e-01  3.737357e-01  -2.428653e-01  
   Stress 218  4  4  1.550387e-04  3.177424e-02  0.000000e+00  -3.001051e-03  3.205656e-02  -1.272771e-04  3.212038e-02
   Strain 218  4  4  -1.694428e-01  3.400607e-01  0.000000e+00  -1.051230e-01  3.454265e-01  -1.748086e-01  
   Stress 219  1  4  1.729214e-03  3.867809e-02  0.000000e+00  -4.407714e-03  3.919663e-02  1.210685e-03  3.860552e-02
   Strain 219  1  4  -1.627895e-01  3.584670e-01  0.000000e+00  -1.412113e-01  3.678614e-01  -1.721839e-01  
   Stress 219  2  4  7.213206e-04  3.789595e-02  0.000000e+00  -3.739356e-03  3.826835e-02  3.489134e-04  3.809509e-02
   Strain 219  2  4  -1.746690e-01  3.592876e-01  0.000000e+00  -1.349666e-01  3.676843e-01  -1.830657e-01  
   Stress 219  3  4  1.527055e-03  4.402161e-02  0.000000e+00  -2.552242e-03  4.417435e-02  1.374315e-03  4.350348e-02
   Strain 219  3  4  -1.719455e-01  3.730754e-01  0.000000e+00  -9.465925e-02  3.771550e-01  -1.760251e-01  
   Stress 219  4  4  -2.216697e-03  8.790009e-02  0.000000e+00  -3.284483e-03  8.801965e-02  -2.336248e-03  8.921072e-02
   Strain 219  4  4  -2.231546e-01  4.112189e-01  0.000000e+00  -8.960684e-02  4.143676e-01  -2.263032e-01  
   Stress 220  1  4  6.124796e-03  7.032055e-02  0.000000e+00  -5.811117e-03  7.084235e-02  5.603004e-03  6.821365e-02
   Strain 220  1  4  -1.508549e-01  3.928371e-01  0.000000e+00  -1.308911e-01  4.006040e-01  -1.586218e-01  
   Stress 220  2  4  8.826780e-03  5.034187e-02  0.000000e+00  2.067734e-03  5.044460e-02  8.724047e-03  4.669781e-02
   Strain 220  2  4  -9.578024e-02  3.712372e-01  0.000000e+00  6.938708e-03  3.712629e-01  -9.580601e-02  
   Stress 220  3  4  1.146247e-02  9.374014e-02  0.000000e+00  -1.188420e-02  9.542231e-02  9.780306e-03  9.092750e-02
   Strain 220  3  4  -1.345894e-01  3.980940e-01  0.000000e+00  -1.861080e-01  4.138816e-01  -1.503770e-01  
   Stress 220  4  4  1.039919e-02  3.988130e-02  0.000000e+00  -4.529961e-04  3.988826e-02  1.039223e-02  3.584053e-02
   Strain 220  4  4  -5.062239e-02  3.469414e-01  0.000000e+00  -5.270771e-02  3.486808e-01  -5.236173e-02  
   Stress 221  1  4  1.699041e-02  9.001993e-02  0.000000e+00  -2.800273e-03  9.012715e-02  1.688319e-02  8.298381e-02
   Strain 221  1  4  -8.581445e-02  3.934545e-01  0.000000e+00  -7.038600e-02  3.960249e-01  -8.838490e-02  
   Stress 221  2  4  9.555360e-04  4.180036e-02  0.000000e+00  2.749320e-04  4.180221e-02  9.536854e-04  4.133362e-02
   Strain 221  2  4  -1.725303e-01  3.668753e-01  0.000000e+00  -3.017456e-02  3.672969e-01  -1.729519e-01  
   Stress 221  3  4  2.008886e-02  1.181072e-01  0.000000e+00  -4.737143e-03  1.183356e-01  1.986045e-02  1.097613e-01
   Strain 221  3  4  -9.900335e-02  4.049256e-01  0.000000e+00  -8.691446e-02  4.086457e-01  -1.027235e-01  
   Stress 221  4  4  1.481467e-03  3.276688e-02  0.000000e+00  -2.070882e-04  3.276825e-02  1.480096e-03  3.205385e-02
   Strain 221  4  4  -1.532580e-01  3.447267e-01  0.000000e+00  -4.976942e-02  3.459671e-01  -1.544984e-01  
   Stress 222  1  4  3.270728e-03  4.253367e-02  0.000000e+00  1.442355e-03  4.258659e-02  3.217813e-03  4.107233e-02
   Strain 222  1  4  -1.423398e-01  3.624842e-01  0.000000e+00  2.739062e-04  3.624843e-01  -1.423398e-01  
   Stress 222  2  4  3.900821e-03  4.157276e-02  0.000000e+00  -5.895671e-04  4.158198e-02  3.891596e-03  3.977921e-02
   Strain 222  2  4  -1.351456e-01  3.624637e-01  0.000000e+00  -4.549157e-02  3.635013e-01  -1.361832e-01  
   Stress 222  3  4  8.824117e-03  8.689751e-02  0.000000e+00  9.277163e-03  8.798474e-02  7.736888e-03  8.438274e-02
   Strain 222  3  4  -1.401332e-01  3.929873e-01  0.000000e+00  8.484133e-02  3.963417e-01  -1.434876e-01  
   Stress 222  4  4  1.360129e-02  2.118774e-01  0.000000e+00  1.231188e-02  2.126390e-01  1.283971e-02  2.065187e-01
   Strain 222  4  4  -1.741877e-01  4.286220e-01  0.000000e+00  3.699349e-02  4.291891e-01  -1.747548e-01  
   Stress 223  1  4  5.574245e-03  6.071866e-02  0.000000e+00  4.012325e-03  6.100907e-02  5.283836e-03  5.854625e-02
   Strain 223  1  4  -1.423950e-01  3.831082e-01  0.000000e+00  5.231322e-02  3.844069e-01  -1.436937e-01  
   Stress 223  2  4  1.213716e-02  5.904438e-02  0.000000e+00  7.221606e-03  6.013101e-02  1.105053e-02  5.543801e-02
   Strain 223  2  4  -7.822289e-02  3.675294e-01  0.000000e+00  1.156243e-01  3.749053e-01  -8.559883e-02  
   Stress 223  3  4  5.491887e-03  4.162167e-02  0.000000e+00  3.134114e-03  4.189152e-02  5.222030e-03  3.953999e-02
   Strain 223  3  4  -1.119993e-01  3.543100e-01  0.000000e+00  4.921519e-02  3.556050e-01  -1.132943e-01  
   Stress 223  4  4  1.607350e-02  1.017923e-01  0.000000e+00  1.255402e-02  1.035930e-01  1.427272e-02  9.724542e-02
   Strain 223  4  4  -1.075637e-01  3.929773e-01  0.000000e+00  1.125616e-01  3.992274e-01  -1.138139e-01  
   Stress 224  1  4  6.847584e-03  1.214084e-01  0.000000e+00  -1.991336e-03  1.214430e-01  6.812980e-03  1.181839e-01
   Strain 224  1  4  -1.696575e-01  4.110368e-01  0.000000e+00  -5.324267e-02  4.122547e-01  -1.708754e-01  
   Stress 224  2  4  2.152250e-02  1.142092e-01  0.000000e+00  1.204161e-03  1.142249e-01  2.150686e-02  1.051344e-01
   Strain 224  2  4  -8.414811e-02  3.995549e-01  0.000000e+00  -2.183219e-02  3.998011e-01  -8.439434e-02  
   Stress 224  3  4  -6.399686e-04  4.743765e-02  0.000000e+00  -2.287829e-03  4.754627e-02  -7.485921e-04  4.792495e-02
   Strain 224  3  4  -1.938469e-01  3.739201e-01  0.000000e+00  -9.187740e-02  3.776130e-01  -1.975398e-01  
   Stress 224  4  4  6.939746e-03  5.251157e-02  0.000000e+00  -6.753395e-04  5.252157e-02  6.929740e-03  4.942242e-02
   Strain 224  4  4  -1.174381e-01  3.747888e-01  0.000000e+00  -5.839327e-02  3.765145e-01  -1.191639e-01  
   Stress 225  1  4  1.600867e-02  8.893953e-02  0.000000e+00  1.701224e-03  8.897918e-02  1.596901e-02  8.216687e-02
   Strain 225  1  4  -8.724763e-02  3.896527e-01  0.000000e+00  5.819244e-03  3.896704e-01  -8.726539e-02  
   Stress 225  2  4  2.832008e-02  1.146997e-01  0.000000e+00  9.260028e-03  1.156813e-01  2.733854e-02  1.047234e-01
   Strain 225  2  4  -4.584652e-02  3.857329e-01  0.000000e+00  8.710502e-02  3.900841e-01  -5.019772e-02  
   Stress 225  3  4  1.048125e-02  4.957303e-02  0.000000e+00  1.966201e-03  4.967168e-02  1.038260e-02  4.538009e-02
   Strain 225  3  4  -6.909923e-02  3.596110e-01  0.000000e+00  1.382310e-02  3.597224e-01  -6.921063e-02  
   Stress 225  4  4  2.387399e-02  9.144469e-02  0.000000e+00  9.652284e-03  9.279644e-02  2.252223e-02  8.383584e-02
   Strain 225  4  4  -4.046506e-02  3.757193e-01  0.000000e+00  9.522942e-02  3.810973e-01  -4.584305e-02  
   Stress 226  1  4  4.673571e-02  2.755226e-01  0.000000e+00  6.943234e-03  2.757331e-01  4.652519e-02  2.556655e-01
   Strain 226  1  4  -9.350009e-02  4.199037e-01  0.000000e+00  1.655694e-02  4.200372e-01  -9.363355e-02  
   Stress 226  2  4  4.866957e-03  2.913115e-02  0.000000e+00  1.571107e-03  2.923245e-02  4.765650e-03  2.716498e-02
   Strain 226  2  4  -8.371084e-02  3.110098e-01  0.000000e+00  4.053945e-02  3.120480e-01  -8.474901e-02  
   Stress 226  3  4  4.703653e-03  4.896604e-02  0.000000e+00  9.517582e-04  4.898650e-02  4.683197e-03  4.682089e-02
   Strain 226  3  4  -1.321361e-01  3.682822e-01  0.000000e+00  -3.696735e-03  3.682890e-01  -1.321429e-01  
   Stress 226  4  4  -5.049042e-05  2.401592e-02  0.000000e+00  1.061821e-03  2.406268e-02  -9.724764e-05  2.411145e-02
   Strain 226  4  4  -1.489768e-01  2.996122e-01  0.000000e+00  1.214987e-02  2.996944e-01  -1.490590e-01  
   Stress 227  1  4  9.724715e-03  3.364149e-02  0.000000e+00  -6.878023e-04  3.366126e-02  9.704951e-03  3.000976e-02
   Strain 227  1  4  -2.424393e-02  3.137173e-01  0.000000e+00  -1.763677e-02  3.139473e-01  -2.447387e-02  
   Stress 227  2  4  8.071608e-03  4.118207e-02  0.000000e+00  2.112845e-03  4.131636e-02  7.937328e-03  3.797500e-02
   Strain 227  2  4  -7.022991e-02  3.416024e-01  0.000000e+00  6.304481e-02  3.440013e-01  -7.262872e-02  
   Stress 227  3  4  1.926295e-02  8.491572e-02  0.000000e+00  -4.848334e-04  8.491930e-02  1.925937e-02  7.711497e-02
   Strain 227  3  4  -5.382977e-02  3.787985e-01  0.000000e+00  -1.387235e-02  3.789096e-01  -5.394095e-02  
   Stress 227  4  4  1.170882e-02  4.205177e-02  0.000000e+00  2.511514e-03  4.225824e-02  1.150235e-02  3.784170e-02
   Strain 227  4  4  -2.749594e-02  3.333873e-01  0.000000e+00  6.166020e-02  3.360021e-01  -3.011079e-02  
   Stress 228  1  4  1.332965e-02  7.692146e-02  0.000000e+00  2.276765e-04  7.692228e-02  1.332883e-02  7.119980e-02
   Strain 228  1  4  -9.361774e-02  3.884059e-01  0.000000e+00  2.131397e-02  3.886414e-01  -9.385324e-02  
   Stress 228  2  4  1.804494e-03  3.762086e-02  0.000000e+00  6.603342e-03  3.879951e-02  6.258448e-04  3.849040e-02
   Strain 228  2  4  -1.579770e-01  3.467655e-01  0.000000e+00  2.099809e-01  3.677333e-01  -1.789448e-01  
   Stress 228  3  4  3.628053e-02  1.614955e-01  0.000000e+00  -1.944245e-03  1.615257e-01  3.625035e-02  1.467967e-01
   Strain 228  3  4  -5.739647e-02  4.023853e-01  0.000000e+00  -1.764098e-03  4.023870e-01  -5.739816e-02  
   Stress 228  4  4  6.135684e-03  3.458844e-02  0.000000e+00  5.497207e-03  3.561359e-02  5.110533e-03  3.335328e-02
   Strain 228  4  4  -8.742619e-02  3.270507e-01  0.000000e+00  1.836215e-01  3.464772e-01  -1.068527e-01  
   Stress 229  1  4  2.754697e-03  2.619746e-02  0.000000e+00  3.579534e-03  2.673185e-02  2.220311e-03  2.569374e-02
   Strain 229  1  4  -1.398008e-01  3.295480e-01  0.000000e+00  1.501715e-01  3.412675e-01  -1.515203e-01  
   Stress 229  2  4  2.096446e-03  2.506078e-02  0.000000e+00  1.069911e-03  2.511052e-02  2.046706e-03  2.415230e-02
   Strain 229  2  4  -1.531202e-01  3.360797e-01  0.000000e+00  7.137090e-02  3.386691e-01  -1.557096e-01  
   Stress 229  3  4  4.731349e-03  8.330037e-02  0.000000e+00  7.334330e-03  8.397916e-02  4.052562e-03  8.202799e-02
   Strain 229  3  4  -1.804397e-01  4.101955e-01  0.000000e+00  1.458358e-01  4.190645e-01  -1.893087e-01  
   Stress 229  4  4  6.123373e-03  6.890775e-02  0.000000e+00  1.341228e-03  6.893639e-02  6.094734e-03  6.610009e-02
   Strain 229  4  4  -1.609883e-01  4.072960e-01  0.000000e+00  6.923533e-02  4.093970e-01  -1.630893e-01  
   Stress 230  1  4  -1.006913e-03  3.177085e-02  0.000000e+00  -1.498435e-03  3.183921e-02  -1.075272e-03  3.239023e-02
   Strain 230  1  4  -2.259144e-01  3.838634e-01  0.000000e+00  -4.704474e-03  3.838724e-01  -2.259235e-01  
   Stress 230  2  4  2.600729e-03  8.135675e-02  0.000000e+00  8.151908e-03  8.219169e-02  1.765790e-03  8.132318e-02
   Strain 230  2  4  -2.167966e-01  4.306538e-01  0.000000e+00  1.785184e-01  4.427339e-01  -2.288768e-01  
   Stress 230  3  4  -3.919962e-03  2.816857e-02  0.000000e+00  -2.120762e-03  2.830813e-02  -4.059519e-03  3.054091e-02
   Strain 230  3  4  -2.533191e-01  3.658033e-01  0.000000e+00  -1.769352e-02  3.659297e-01  -2.534454e-01  
   Stress 230  4  4  -2.724984e-04  3.737604e-02  0.000000e+00  3.605915e-03  3.771830e-02  -6.147557e-04  3.802940e-02
   Strain 230  4  4  -2.093610e-01  3.820778e-01  0.000000e+00  1.681710e-01  3.937999e-01  -2.210832e-01  
   Stress 231  1  4  3.105923e-03  3.627293e-02  0.000000e+00  6.026956e-03  3.733417e-02  2.044689e-03  3.635497e-02
   Strain 231  1  4  -1.752726e-01  3.793924e-01  0.000000e+00  2.269211e-01  4.017040e-01  -1.975842e-01  
   Stress 231  2  4  -1.946017e-03  5.995584e-02  0.000000e+00  8.648292e-03  6.114138e-02  -3.131562e-03  6.276578e-02
   Strain 231  2  4  -2.419771e-01  4.111748e-01  0.000000e+00  2.021935e-01  4.264649e-01  -2.572672e-01  
   Stress 231  3  4  -2.508271e-03  5.982647e-02  0.000000e+00  9.369323e-03  6.120428e-02  -3.886087e-03  6.323694e-02
   Strain 231  3  4  -2.520911e-01  4.149626e-01  0.000000e+00  2.503861e-01  4.376849e-01  -2.748134e-01  
   Stress 231  4  4  -6.715292e-03  5.627518e-02  0.000000e+00  9.008029e-03  5.753806e-02  -7.978177e-03  6.191389e-02
   Strain 231  4  4  -2.778271e-01  4.034464e-01  0.000000e+00  2.264272e-01  4.217675e-01  -2.961481e-01  
   Stress 232  1  4  -1.672210e-03  2.364306e-02  0.000000e+00  1.902378e-03  2.378522e-02  -1.814370e-03  2.474235e-02
   Strain 232  1  4  -2.203049e-01  3.483134e-01  0.000000e+00  9.501768e-02  3.522555e-01  -2.242470e-01  
   Stress 232  2  4  1.900138e-03  2.283609e-02  0.000000e+00  -2.916474e-04  2.284016e-02  1.896076e-03  2.195361e-02
   Strain 232  2  4  -1.538202e-01  3.275242e-01  0.000000e+00  1.692028e-02  3.276728e-01  -1.539688e-01  
   Stress 232  3  4  -8.096484e-03  5.714744e-02  0.000000e+00  -1.160301e-03  5.716807e-02  -8.117112e-03  6.162885e-02
   Strain 232  3  4  -3.039284e-01  4.282666e-01  0.000000e+00  2.051561e-02  4.284102e-01  -3.040721e-01  
   Stress 232  4  4  5.950104e-04  2.884221e-02  0.000000e+00  -2.968067e-03  2.915071e-02  2.865109e-04  2.900852e-02
   Strain 232  4  4  -1.910226e-01  3.614998e-01  0.000000e+00  -6.108036e-02  3.631828e-01  -1.927056e-01  
   Stress 233  1  4  1.155203e-02  3.579834e-02  0.000000e+00  -9.494995e-03  3.907407e-02  8.276297e-03  3.566359e-02
   Strain 233  1  4  -5.940617e-02  3.352849e-01  0.000000e+00  -2.298609e-01  3.663125e-01  -9.043372e-02  
   Stress 233  2  4  -4.974985e-03  1.348830e-01  0.000000e+00  -1.161019e-02  1.358403e-01  -5.932243e-03  1.389015e-01
   Strain 233  2  4  -2.604250e-01  4.454479e-01  0.000000e+00  -7.622433e-02  4.474998e-01  -2.624769e-01  
   Stress 233  3  4  3.943996e-03  2.311479e-02  0.000000e+00  -3.247333e-03  2.364992e-02  3.408869e-03  2.214316e-02
   Strain 233  3  4  -1.186764e-01  3.149405e-01  0.000000e+00  -8.942772e-02  3.195033e-01  -1.232392e-01  
   Stress 233  4  4  -5.595254e-03  2.738602e-02  0.000000e+00  8.743820e-04  2.740918e-02  -5.618419e-03  3.060762e-02
   Strain 233  4  4  -2.710563e-01  3.625785e-01  0.000000e+00  6.564116e-02  3.642739e-01  -2.727518e-01  
   Stress 234  1  4  -8.611965e-03  4.715911e-02  0.000000e+00  1.612391e-03  4.720568e-02  -8.658541e-03  5.207762e-02
   Strain 234  1  4  -3.017302e-01  4.064044e-01  0.000000e+00  7.043020e-02  4.081514e-01  -3.034771e-01  
   Stress 234  2  4  2.649939e-04  2.374593e-02  0.000000e+00  2.092248e-04  2.374780e-02  2.631298e-04  2.361733e-02
   Strain 234  2  4  -1.670517e-01  3.217160e-01  0.000000e+00  2.203618e-02  3.219643e-01  -1.673000e-01  
   Stress 234  3  4  -1.094462e-02  4.108608e-02  0.000000e+00  1.569164e-03  4.113336e-02  -1.099190e-02  4.759106e-02
   Strain 234  3  4  -3.277217e-01  3.999625e-01  0.000000e+00  7.919501e-02  4.021109e-01  -3.298700e-01  
   Stress 234  4  4  -6.294469e-03  4.564852e-02  0.000000e+00  3.624057e-04  4.565104e-02  -6.296998e-03  4.910330e-02
   Strain 234  4  4  -2.767949e-01  3.997978e-01  0.000000e+00  3.011767e-02  4.001328e-01  -2.771299e-01  
   Stress 235  1  4  -1.953632e-03  2.435471e-02  0.000000e+00  1.805880e-05  2.435473e-02  -1.953644e-03  2.538799e-02
   Strain 235  1  4  -1.965183e-01  3.236814e-01  0.000000e+00  3.084919e-02  3.241383e-01  -1.969752e-01  
   Stress 235  2  4  5.462576e-03  2.663675e-02  0.000000e+00  -4.854968e-03  2.769686e-02  4.402469e-03  2.577912e-02
   Strain 235  2  4  -7.072141e-02  2.909317e-01  0.000000e+00  -1.669500e-01  3.092692e-01  -8.905889e-02  
   Stress 235  3  4  -8.716087e-03  2.334340e-02  0.000000e+00  -1.178524e-03  2.338666e-02  -8.759351e-03  2.878392e-02
   Strain 235  3  4  -2.982349e-01  3.388661e-01  0.000000e+00  -3.340485e-04  3.388662e-01  -2.982349e-01  
   Stress 235  4  4  -2.983330e-03  3.139037e-02  0.000000e+00  -6.739031e-03  3.266435e-02  -4.257313e-03  3.498781e-02
   Strain 235  4  4  -2.157703e-01  3.358565e-01  0.000000e+00  -2.009883e-01  3.535940e-01  -2.335077e-01  
   Stress 236  1  4  3.290247e-02  1.254274e-01  0.000000e+00  -2.768856e-02  1.330804e-01  2.524952e-02  1.224243e-01
   Strain 236  1  4  -4.453586e-02  3.653271e-01  0.000000e+00  -2.413137e-01  3.982086e-01  -7.741730e-02  
   Stress 236  2  4  8.531342e-03  3.134014e-02  0.000000e+00  -1.307482e-03  3.141484e-02  8.456637e-03  2.815570e-02
   Strain 236  2  4  -3.705538e-02  3.109634e-01  0.000000e+00  -3.204403e-02  3.116994e-01  -3.779144e-02  
   Stress 236  3  4  1.189335e-02  2.712598e-02  0.000000e+00  -7.378447e-03  3.011390e-02  8.905429e-03  2.679508e-02
   Strain 236  3  4  1.812568e-02  2.594821e-01  0.000000e+00  -2.181513e-01  3.014715e-01  -2.386365e-02  
   Stress 236  4  4  6.458774e-03  2.400925e-02  0.000000e+00  -5.059218e-04  2.402383e-02  6.444202e-03  2.153735e-02
   Strain 236  4  4  -4.309184e-02  2.769032e-01  0.000000e+00  -6.865655e-03  2.769400e-01  -4.312867e-02  
   Stress 237  1  4  5.061211e-03  3.743868e-02  0.000000e+00  -1.720578e-03  3.752986e-02  4.970034e-03  3.530817e-02
   Strain 237  1  4  -1.050905e-01  3.428548e-01  0.000000e+00  -4.233053e-02  3.438527e-01  -1.060883e-01  
   Stress 237  2  4  -6.191211e-05  6.269002e-02  0.000000e+00  -3.471139e-03  6.288144e-02  -2.533352e-04  6.300849e-02
   Strain 237  2  4  -1.881344e-01  3.810939e-01  0.000000e+00  -7.003444e-02  3.832400e-01  -1.902805e-01  
   Stress 237  3  4  1.043603e-03  3.418092e-02  0.000000e+00  1.109153e-03  3.421800e-02  1.006520e-03  3.372601e-02
   Strain 237  3  4  -1.581265e-01  3.452406e-01  0.000000e+00  4.654533e-02  3.463143e-01  -1.592003e-01  
   Stress 237  4  4  -5.714457e-03  5.308855e-02  0.000000e+00  8.174607e-04  5.309991e-02  -5.725819e-03  5.618207e-02
   Strain 237  4  4  -2.398219e-01  3.776022e-01  0.000000e+00  1.771773e-02  3.777293e-01  -2.399490e-01  
   Stress 238  1  4  5.519398e-03  6.412531e-02  0.000000e+00  -4.297012e-03  6.443869e-02  5.206015e-03  6.199983e-02
   Strain 238  1  4  -1.421612e-01  3.810171e-01  0.000000e+00  -6.996960e-02  3.833462e-01  -1.444903e-01  
   Stress 238  2  4  2.839533e-03  3.811010e-02  0.000000e+00  2.932371e-03  3.835224e-02  2.597400e-03  3.712175e-02
   Strain 238  2  4  -1.370768e-01  3.471469e-01  0.000000e+00  8.064877e-02  3.504820e-01  -1.404119e-01  
   Stress 238  3  4  4.305377e-03  2.791853e-02  0.000000e+00  -1.477694e-03  2.801064e-02  4.213263e-03  2.615973e-02
   Strain 238  3  4  -9.169378e-02  3.091065e-01  0.000000e+00  -4.103516e-02  3.101541e-01  -9.274137e-02  
   Stress 238  4  4  2.104901e-03  2.565423e-02  0.000000e+00  2.812651e-03  2.598550e-02  1.773627e-03  2.514564e-02
   Strain 238  4  4  -1.198187e-01  3.003595e-01  0.000000e+00  1.023982e-01  3.065081e-01  -1.259674e-01  
   Stress 239  1  4  1.262122e-02  8.972690e-02  0.000000e+00  5.704873e-03  9.014670e-02  1.220141e-02  8.470764e-02
   Strain 239  1  4  -1.118129e-01  3.907090e-01  0.000000e+00  8.342648e-02  3.941480e-01  -1.152519e-01  
   Stress 239  2  4  6.260216e-03  4.878544e-02  0.000000e+00  2.312928e-03  4.891087e-02  6.134787e-03  4.615031e-02
   Strain 239  2  4  -1.143930e-01  3.641731e-01  0.000000e+00  5.442195e-02  3.657154e-01  -1.159352e-01  
   Stress 239  3  4  2.709297e-02  2.117277e-01  0.000000e+00  1.137944e-02  2.124264e-01  2.639427e-02  2.005363e-01
   Strain 239  3  4  -1.239640e-01  4.175992e-01  0.000000e+00  7.907213e-02  4.204703e-01  -1.268351e-01  
   Stress 239  4  4  9.905040e-03  8.426147e-02  0.000000e+00  2.870204e-03  8.437210e-02  9.794413e-03  7.992625e-02
   Strain 239  4  4  -1.259758e-01  3.919654e-01  0.000000e+00  4.640475e-02  3.930027e-01  -1.270132e-01  
   Stress 240  1  4  8.422303e-03  4.899326e-02  0.000000e+00  6.775691e-04  4.900457e-02  8.410990e-03  4.538740e-02
   Strain 240  1  4  -8.737973e-02  3.592936e-01  0.000000e+00  3.209643e-02  3.598695e-01  -8.795557e-02  
   Stress 240  2  4  1.853562e-02  8.328001e-02  0.000000e+00  3.156019e-03  8.343349e-02  1.838214e-02  7.593000e-02
   Strain 240  2  4  -5.960043e-02  3.799093e-01  0.000000e+00  5.183116e-02  3.814321e-01  -6.112326e-02  
   Stress 240  3  4  6.576454e-03  4.602643e-02  0.000000e+00  1.957964e-03  4.612337e-02  6.479516e-03  4.324918e-02
   Strain 240  3  4  -1.028998e-01  3.568773e-01  0.000000e+00  6.202205e-02  3.589595e-01  -1.049820e-01  
   Stress 240  4  4  1.510601e-02  9.099945e-02  0.000000e+00  5.578807e-03  9.140735e-02  1.469812e-02  8.501660e-02
   Strain 240  4  4  -9.527994e-02  3.886479e-01  0.000000e+00  7.783762e-02  3.917578e-01  -9.838991e-02  
   Stress 241  1  4  -1.194949e-02  -1.206736e-02  0.000000e+00  2.361082e-03  -9.646612e-03  -1.437025e-02  1.268609e-02
   Strain 241  1  4  -5.065670e-02  -1.081882e-01  0.000000e+00  1.308205e-01  -7.966396e-03  -1.508785e-01  
   Stress 241  2  4  1.480869e-02  7.742036e-03  0.000000e+00  -3.943413e-03  1.657016e-02  5.980563e-03  1.453405e-02
   Strain 241  2  4  1.752219e-01  2.677275e-02  0.000000e+00  -1.621629e-01  2.109222e-01  -8.927588e-03  
   Stress 241  3  4  2.201198e-03  -5.664196e-03  0.000000e+00  6.052853e-03  5.486751e-03  -8.949749e-03  1.262171e-02
   Strain 241  3  4  9.083132e-02  -1.192181e-01  0.000000e+00  3.010413e-01  1.693459e-01  -1.977326e-01  
   Stress 241  4  4  1.120683e-02  2.132039e-02  0.000000e+00  1.874933e-03  2.165679e-02  1.087043e-02  1.875538e-02
   Strain 241  4  4  5.410673e-02  2.314379e-01  0.000000e+00  -7.580136e-03  2.315188e-01  5.402577e-02  
   Stress 242  1  4  7.774015e-03  -9.040005e-04  0.000000e+00  4.692827e-03  9.826377e-03  -2.956363e-03  1.159086e-02
   Strain 242  1  4  1.218083e-01  -6.818083e-02  0.000000e+00  2.073181e-01  1.674166e-01  -1.137892e-01  
   Stress 242  2  4  5.669766e-03  5.413305e-03  0.000000e+00  -5.284126e-04  6.085284e-03  4.997787e-03  5.620996e-03
   Strain 242  2  4  5.091915e-02  5.616442e-02  0.000000e+00  -9.229192e-03  5.884959e-02  4.823399e-02  
   Stress 242  3  4  6.518736e-03  1.188313e-02  0.000000e+00  8.168491e-03  1.779852e-02  6.033516e-04  1.750464e-02
   Strain 242  3  4  1.601762e-02  1.254417e-01  0.000000e+00  3.175732e-01  2.386778e-01  -9.721851e-02  
   Stress 242  4  4  8.331452e-03  1.884519e-02  0.000000e+00  2.027843e-03  1.922275e-02  7.953889e-03  1.672970e-02
   Strain 242  4  4  1.636269e-02  2.210412e-01  0.000000e+00  8.986638e-02  2.304710e-01  6.932923e-03  
   Stress 243  1  4  1.018627e-02  3.613802e-03  0.000000e+00  -6.649302e-03  1.431708e-02  -5.170083e-04  1.458246e-02
   Strain 243  1  4  1.248129e-01  -1.765132e-02  0.000000e+00  -2.811888e-01  2.111904e-01  -1.040289e-01  
   Stress 243  2  4  -2.052216e-03  -3.504427e-03  0.000000e+00  -3.649205e-03  9.424206e-04  -6.499064e-03  7.017894e-03
   Strain 243  2  4  -8.717047e-03  -3.171518e-02  0.000000e+00  -1.952736e-01  7.809548e-02  -1.185277e-01  
   Stress 243  3  4  4.437277e-03  -3.426333e-03  0.000000e+00  -6.851308e-04  4.496524e-03  -3.485580e-03  6.931161e-03
   Strain 243  3  4  9.934999e-02  -8.726121e-02  0.000000e+00  -2.097873e-02  9.993774e-02  -8.784897e-02  
   Stress 243  4  4  -9.378443e-03  -1.092680e-02  0.000000e+00  9.862293e-04  -8.898828e-03  -1.140642e-02  1.038228e-02
   Strain 243  4  4  -5.676069e-02  -8.695309e-02  0.000000e+00  5.608928e-02  -4.000729e-02  -1.037065e-01  
   Stress 244  1  4  3.661235e-03  6.695325e-03  0.000000e+00  -3.665337e-03  9.145158e-03  1.211403e-03  8.603659e-03
   Strain 244  1  4  1.308801e-02  7.850604e-02  0.000000e+00  -1.953573e-01  1.488067e-01  -5.721268e-02  
   Stress 244  2  4  -1.044024e-03  6.469578e-04  0.000000e+00  -7.014049e-04  9.000222e-04  -1.297088e-03  1.913083e-03
   Strain 244  2  4  -1.901953e-02  2.375500e-02  0.000000e+00  -5.847201e-02  3.859147e-02  -3.385600e-02  
   Stress 244  3  4  5.808203e-03  7.339054e-03  0.000000e+00  -3.637532e-03  1.029082e-02  2.856436e-03  9.201366e-03
   Strain 244  3  4  4.585761e-02  7.162816e-02  0.000000e+00  -1.809915e-01  1.501513e-01  -3.266558e-02  
   Stress 244  4  4  4.300936e-03  -4.796920e-04  0.000000e+00  -1.010354e-03  4.505698e-03  -6.844534e-04  4.884028e-03
   Strain 244  4  4  8.546788e-02  -4.758065e-02  0.000000e+00  -5.838339e-02  9.159093e-02  -5.370370e-02  
   Stress 245  1  4  8.664803e-03  1.852529e-03  0.000000e+00  -3.063313e-03  9.839676e-03  6.776555e-04  9.518957e-03
   Strain 245  1  4  1.182102e-01  -2.854887e-02  0.000000e+00  -1.646555e-01  1.551140e-01  -6.545268e-02  
   Stress 245  2  4  1.083111e-02  4.633994e-03  0.000000e+00  -1.038553e-03  1.100053e-02  4.464578e-03  9.582868e-03
   Strain 245  2  4  1.325859e-01  5.830525e-03  0.000000e+00  -6.806553e-02  1.411454e-01  -2.728985e-03  
   Stress 245  3  4  5.251536e-03  -1.292853e-03  0.000000e+00  -6.021336e-03  8.832351e-03  -4.873668e-03  1.203366e-02
   Strain 245  3  4  7.994492e-02  -5.742753e-02  0.000000e+00  -2.978071e-01  1.752406e-01  -1.527232e-01  
   Stress 245  4  4  1.303639e-02  -2.755137e-03  0.000000e+00  -4.333970e-03  1.414764e-02  -3.866392e-03  1.642575e-02
   Strain 245  4  4  1.994075e-01  -1.365062e-01  0.000000e+00  -2.066785e-01  2.286523e-01  -1.657511e-01  
   Stress 246  1  4  1.104766e-03  -6.475342e-03  0.000000e+00  -1.651821e-03  1.449083e-03  -6.819658e-03  7.647865e-03
   Strain 246  1  4  6.849828e-02  -1.111086e-01  0.000000e+00  -1.430323e-01  9.349562e-02  -1.361059e-01  
   Stress 246  2  4  1.469125e-02  -2.775452e-04  0.000000e+00  4.861878e-03  1.613176e-02  -1.718061e-03  1.705582e-02
   Strain 246  2  4  2.085284e-01  -1.089667e-01  0.000000e+00  1.473262e-01  2.247867e-01  -1.252249e-01  
   Stress 246  3  4  -1.405659e-02  -2.937782e-02  0.000000e+00  -5.660746e-03  -1.219203e-02  -3.124238e-02  2.727314e-02
   Strain 246  3  4  4.383754e-02  -2.975501e-01  0.000000e+00  -3.209721e-01  1.074345e-01  -3.611470e-01  
   Stress 246  4  4  4.519840e-03  -1.135711e-02  0.000000e+00  2.038262e-04  4.522456e-03  -1.135972e-02  1.417285e-02
   Strain 246  4  4  1.616520e-01  -2.304570e-01  0.000000e+00  -2.998843e-02  1.622246e-01  -2.310296e-01  
   Stress 247  1  4  2.203916e-02  -6.064242e-03  0.000000e+00  2.786455e-03  2.231277e-02  -6.337855e-03  2.606613e-02
   Strain 247  1  4  3.060009e-01  -2.376731e-01  0.000000e+00  8.036751e-02  3.089549e-01  -2.406271e-01  
   Stress 247  2  4  7.194084e-03  -4.691198e-03  0.000000e+00  -9.015347e-04  7.262079e-03  -4.759193e-03  1.048567e-02
   Strain 247  2  4  1.564194e-01  -1.423488e-01  0.000000e+00  -7.479219e-02  1.610290e-01  -1.469585e-01  
   Stress 247  3  4  8.055071e-03  -3.534685e-03  0.000000e+00  4.706631e-03  9.725646e-03  -5.205261e-03  1.312659e-02
   Strain 247  3  4  1.474418e-01  -1.240681e-01  0.000000e+00  2.021167e-01  1.809269e-01  -1.575532e-01  
   Stress 247  4  4  -3.540073e-03  -4.311178e-03  0.000000e+00  1.360925e-03  -2.511141e-03  -5.340110e-03  4.627401e-03
   Strain 247  4  4  -1.232105e-02  -4.397846e-02  0.000000e+00  4.886516e-02  9.620772e-04  -5.726159e-02  
   Stress 248  1  4  1.085060e-03  -7.369288e-03  0.000000e+00  -7.747057e-03  5.683185e-03  -1.196741e-02  1.560547e-02
   Strain 248  1  4  8.964197e-02  -1.591321e-01  0.000000e+00  -3.928910e-01  1.977694e-01  -2.672595e-01  
   Stress 248  2  4  4.892868e-03  2.455901e-03  0.000000e+00  -5.196084e-03  9.011424e-03  -1.662654e-03  9.947516e-03
   Strain 248  2  4  6.784242e-02  -1.000047e-02  0.000000e+00  -2.606736e-01  1.649451e-01  -1.071031e-01  
   Stress 248  3  4  8.129417e-03  3.461025e-03  0.000000e+00  -7.908992e-03  1.404147e-02  -2.451028e-03  1.541384e-02
   Strain 248  3  4  1.087214e-01  -2.944905e-02  0.000000e+00  -3.500370e-01  2.277963e-01  -1.485240e-01  
   Stress 248  4  4  1.556945e-02  4.958317e-03  0.000000e+00  -5.432595e-03  1.785744e-02  2.670325e-03  1.668333e-02
   Strain 248  4  4  2.022828e-01  -3.950786e-02  0.000000e+00  -2.235139e-01  2.460243e-01  -8.324941e-02  
   Stress 249  1  4  -4.834532e-03  -2.469709e-03  0.000000e+00  3.239960e-04  -2.426123e-03  -4.878118e-03  4.224594e-03
   Strain 249  1  4  -5.772024e-02  4.951468e-03  0.000000e+00  1.985734e-03  4.967193e-03  -5.773597e-02  
   Stress 249  2  4  -2.848173e-03  -2.598900e-03  0.000000e+00  2.763599e-03  4.287119e-05  -5.489944e-03  5.511505e-03
   Strain 249  2  4  -2.243217e-02  -1.822342e-02  0.000000e+00  1.244576e-01  4.193660e-02  -8.259219e-02  
   Stress 249  3  4  5.279864e-03  7.996227e-03  0.000000e+00  -4.025317e-03  1.088632e-02  2.389771e-03  9.909952e-03
   Strain 249  3  4  3.493597e-02  7.981879e-02  0.000000e+00  -1.783965e-01  1.493554e-01  -3.460060e-02  
   Stress 249  4  4  8.195785e-03  2.854600e-03  0.000000e+00  -9.647676e-04  8.364706e-03  2.685678e-03  7.397045e-03
   Strain 249  4  4  1.185254e-01  -1.961469e-02  0.000000e+00  -4.949833e-02  1.228256e-01  -2.391489e-02  
   Stress 250  1  4  1.142840e-02  -2.777300e-04  0.000000e+00  -4.605446e-03  1.302306e-02  -1.872383e-03  1.405311e-02
   Strain 250  1  4  1.708808e-01  -9.094126e-02  0.000000e+00  -2.106792e-01  2.079999e-01  -1.280604e-01  
   Stress 250  2  4  -1.504494e-02  -1.480319e-02  0.000000e+00  -3.548756e-03  -1.137326e-02  -1.847488e-02  1.614164e-02
   Strain 250  2  4  -1.065331e-01  -1.009760e-01  0.000000e+00  -2.148666e-01  3.714682e-03  -2.112237e-01  
   Stress 250  3  4  1.520459e-02  7.778090e-03  0.000000e+00  -2.628464e-03  1.604074e-02  6.941939e-03  1.393349e-02
   Strain 250  3  4  1.738565e-01  2.777166e-02  0.000000e+00  -9.627118e-02  1.882911e-01  1.333705e-02  
   Stress 250  4  4  -7.114729e-03  -6.145330e-03  0.000000e+00  -2.154479e-03  -4.421701e-03  -8.838357e-03  7.654243e-03
   Strain 250  4  4  -5.925858e-02  -3.882166e-02  0.000000e+00  -1.128267e-01  8.291231e-03  -1.063715e-01  
   Stress 251  1  4  1.298764e-02  9.170122e-03  0.000000e+00  -2.560913e-03  1.427288e-02  7.884881e-03  1.238332e-02
   Strain 251  1  4  1.398020e-01  6.005732e-02  0.000000e+00  -9.444712e-02  1.617347e-01  3.812457e-02  
   Stress 251  2  4  1.405052e-02  5.435420e-03  0.000000e+00  -3.024188e-03  1.500612e-02  4.479825e-03  1.334270e-02
   Strain 251  2  4  1.732154e-01  -5.171712e-03  0.000000e+00  -1.257141e-01  1.931388e-01  -2.509507e-02  
   Stress 251  3  4  -7.289113e-04  1.037187e-03  0.000000e+00  -4.366378e-03  4.608914e-03  -4.300639e-03  7.717438e-03
   Strain 251  3  4  -1.777893e-02  2.089509e-02  0.000000e+00  -2.093991e-01  1.080283e-01  -1.049122e-01  
   Stress 251  4  4  -1.203271e-03  -4.170343e-04  0.000000e+00  -4.833193e-03  4.039002e-03  -5.659307e-03  8.437964e-03
   Strain 251  4  4  -1.784588e-02  3.580468e-03  0.000000e+00  -2.437833e-01  1.152288e-01  -1.294942e-01  
   Stress 252  1  4  3.518780e-03  9.235395e-03  0.000000e+00  -8.195746e-03  1.505696e-02  -2.302784e-03  1.633058e-02
   Strain 252  1  4  -2.116954e-02  1.087360e-01  0.000000e+00  -3.674483e-01  2.386509e-01  -1.510845e-01  
   Stress 252  2  4  6.195365e-03  2.197529e-03  0.000000e+00  -3.839593e-03  8.525205e-03  -1.323110e-04  8.592125e-03
   Strain 252  2  4  7.944078e-02  -6.801020e-03  0.000000e+00  -1.928331e-01  1.419398e-01  -6.930004e-02  
   Stress 252  3  4  7.127068e-03  2.897613e-03  0.000000e+00  -9.825381e-03  1.506272e-02  -5.038042e-03  1.811503e-02
   Strain 252  3  4  6.489150e-02  -1.046560e-02  0.000000e+00  -4.377809e-01  2.493226e-01  -1.948967e-01  
   Stress 252  4  4  4.400198e-03  1.428036e-04  0.000000e+00  -5.502990e-03  8.171861e-03  -3.628859e-03  1.046912e-02
   Strain 252  4  4  5.951973e-02  -2.693138e-02  0.000000e+00  -2.703577e-01  1.582159e-01  -1.256275e-01  
   Stress 253  1  4  6.739443e-03  6.894208e-03  0.000000e+00  -6.120393e-03  1.293771e-02  6.959434e-04  1.260415e-02
   Strain 253  1  4  4.145363e-02  6.896876e-02  0.000000e+00  -2.864668e-01  1.991038e-01  -8.868140e-02  
   Stress 253  2  4  1.258120e-02  1.440183e-02  0.000000e+00  -4.366302e-03  1.795170e-02  9.031327e-03  1.554673e-02
   Strain 253  2  4  9.280570e-02  1.448909e-01  0.000000e+00  -1.941058e-01  2.193345e-01  1.836209e-02  
   Stress 253  3  4  -1.192946e-03  -2.874999e-03  0.000000e+00  -7.181855e-03  5.196958e-03  -9.264904e-03  1.268843e-02
   Strain 253  3  4  -2.393734e-02  -2.056841e-02  0.000000e+00  -3.773696e-01  1.664395e-01  -2.109452e-01  
   Stress 253  4  4  6.110995e-03  2.959240e-03  0.000000e+00  -5.730428e-03  1.047828e-02  -1.408047e-03  1.124859e-02
   Strain 253  4  4  5.469299e-02  1.610997e-02  0.000000e+00  -2.930135e-01  1.831729e-01  -1.123699e-01  
   Stress 254  1  4  1.147193e-02  9.766873e-03  0.000000e+00  -5.157852e-03  1.584723e-02  5.391567e-03  1.395573e-02
   Strain 254  1  4  8.988488e-02  9.340604e-02  0.000000e+00  -2.381443e-01  2.107306e-01  -2.743970e-02  
   Stress 254  2  4  9.673288e-03  1.159080e-02  0.000000e+00  -6.382819e-04  1.178383e-02  9.480256e-03  1.081759e-02
   Strain 254  2  4  6.932938e-02  1.261594e-01  0.000000e+00  -4.879889e-02  1.351976e-01  6.029114e-02  
   Stress 254  3  4  2.984890e-03  4.615725e-03  0.000000e+00  -5.064704e-03  8.930232e-03  -1.329617e-03  9.663887e-03
   Strain 254  3  4  -1.573021e-02  7.731665e-02  0.000000e+00  -2.667657e-01  1.720569e-01  -1.104704e-01  
   Stress 254  4  4  4.945673e-03  3.594101e-03  0.000000e+00  -7.920964e-04  5.311090e-03  3.228684e-03  4.635110e-03
   Strain 254  4  4  3.764797e-02  4.281974e-02  0.000000e+00  -7.001229e-02  7.533538e-02  5.132328e-03  
   Stress 255  1  4  1.203293e-02  1.042579e-02  0.000000e+00  -4.343458e-03  1.564652e-02  6.812194e-03  1.358796e-02
   Strain 255  1  4  1.036797e-01  9.379697e-02  0.000000e+00  -2.022607e-01  1.999893e-01  -2.512691e-03  
   Stress 255  2  4  9.921419e-03  1.265619e-02  0.000000e+00  -2.741620e-03  1.435250e-02  8.225108e-03  1.247380e-02
   Strain 255  2  4  7.072441e-02  1.325151e-01  0.000000e+00  -1.253818e-01  1.715102e-01  3.172931e-02  
   Stress 255  3  4  1.269666e-02  1.246124e-02  0.000000e+00  -6.022411e-03  1.860251e-02  6.555388e-03  1.634258e-02
   Strain 255  3  4  9.231053e-02  1.213892e-01  0.000000e+00  -2.476612e-01  2.315311e-01  -1.783136e-02  
   Stress 255  4  4  1.139697e-02  1.139664e-02  0.000000e+00  -4.269297e-03  1.566610e-02  7.127508e-03  1.358557e-02
   Strain 255  4  4  9.548506e-02  1.054866e-01  0.000000e+00  -1.744480e-01  1.878531e-01  1.311859e-02  
   Stress 256  1  4  1.077617e-02  9.182977e-03  0.000000e+00  -4.935441e-03  1.497889e-02  4.980261e-03  1.321254e-02
   Strain 256  1  4  8.461051e-02  8.767297e-02  0.000000e+00  -2.091202e-01  1.907131e-01  -1.842958e-02  
   Stress 256  2  4  7.507364e-03  6.933363e-03  0.000000e+00  -4.501550e-03  1.173105e-02  2.709673e-03  1.063826e-02
   Strain 256  2  4  5.898066e-02  6.544752e-02  0.000000e+00  -1.946029e-01  1.595692e-01  -3.514105e-02  
   Stress 256  3  4  1.064769e-02  1.007357e-02  0.000000e+00  -6.920240e-03  1.728682e-02  3.434439e-03  1.585115e-02
   Strain 256  3  4  7.104595e-02  9.798910e-02  0.000000e+00  -2.771480e-01  2.237448e-01  -5.470978e-02  
   Stress 256  4  4  9.816645e-03  8.124563e-03  0.000000e+00  -6.361091e-03  1.538771e-02  2.553497e-03  1.428319e-02
   Strain 256  4  4  8.343623e-02  6.348305e-02  0.000000e+00  -2.564366e-01  2.020655e-01  -5.514620e-02  
   Stress 257  1  4  1.203407e-02  1.971855e-02  0.000000e+00  -2.364169e-03  2.038764e-02  1.136498e-02  1.769501e-02
   Strain 257  1  4  5.032958e-02  2.248304e-01  0.000000e+00  -6.257123e-02  2.302699e-01  4.489005e-02  
   Stress 257  2  4  8.636205e-03  1.212168e-02  0.000000e+00  -6.750172e-05  1.212299e-02  8.634898e-03  1.080961e-02
   Strain 257  2  4  4.876728e-02  1.402932e-01  0.000000e+00  1.903968e-02  1.412729e-01  4.778758e-02  
   Stress 257  3  4  7.479241e-03  1.304278e-02  0.000000e+00  -4.834542e-03  1.583873e-02  4.683283e-03  1.409331e-02
   Strain 257  3  4  1.259209e-02  1.620988e-01  0.000000e+00  -1.740089e-01  2.020530e-01  -2.736219e-02  
   Stress 257  4  4  5.585968e-03  8.605626e-03  0.000000e+00  -2.526097e-03  1.003871e-02  4.152883e-03  8.736852e-03
   Strain 257  4  4  2.392818e-02  1.034539e-01  0.000000e+00  -9.112918e-02  1.241660e-01  3.216118e-03  
   Stress 258  1  4  9.678269e-03  1.814711e-02  0.000000e+00  -6.605688e-05  1.814763e-02  9.677754e-03  1.572791e-02
   Strain 258  1  4  3.252484e-02  2.118169e-01  0.000000e+00  3.075815e-02  2.131265e-01  3.121524e-02  
   Stress 258  2  4  1.541875e-02  1.600435e-02  0.000000e+00  2.139231e-03  1.787073e-02  1.355238e-02  1.615051e-02
   Strain 258  2  4  1.331484e-01  1.472917e-01  0.000000e+00  1.072733e-01  1.943208e-01  8.611921e-02  
   Stress 258  3  4  4.582572e-03  1.183405e-02  0.000000e+00  -6.849937e-03  1.595864e-02  4.579809e-04  1.573465e-02
   Strain 258  3  4  -2.737677e-02  1.522835e-01  0.000000e+00  -2.630650e-01  2.217338e-01  -9.682705e-02  
   Stress 258  4  4  9.078933e-03  1.068823e-02  0.000000e+00  -4.963150e-03  1.491153e-02  4.855627e-03  1.317293e-02
   Strain 258  4  4  6.548366e-02  1.049216e-01  0.000000e+00  -1.842001e-01  1.793900e-01  -8.984704e-03  
   Stress 259  1  4  1.658110e-03  9.821931e-03  0.000000e+00  -1.500847e-03  1.008910e-02  1.390936e-03  9.470557e-03
   Strain 259  1  4  -4.308480e-02  1.412005e-01  0.000000e+00  -3.671769e-02  1.430117e-01  -4.489595e-02  
   Stress 259  2  4  7.335404e-03  1.312760e-02  0.000000e+00  1.235400e-03  1.338009e-02  7.082916e-03  1.159415e-02
   Strain 259  2  4  3.637447e-02  1.472427e-01  0.000000e+00  7.795291e-02  1.595736e-01  2.404351e-02  
   Stress 259  3  4  5.141973e-03  1.565352e-02  0.000000e+00  -6.363032e-03  1.865070e-02  2.144787e-03  1.767617e-02
   Strain 259  3  4  -2.609185e-02  1.865048e-01  0.000000e+00  -2.241329e-01  2.346675e-01  -7.425459e-02  
   Stress 259  4  4  9.897504e-03  1.805762e-02  0.000000e+00  -3.823961e-03  1.956948e-02  8.385643e-03  1.700532e-02
   Strain 259  4  4  4.912718e-02  1.904058e-01  0.000000e+00  -1.141895e-01  2.105945e-01  2.893850e-02  
   Stress 260  1  4  6.535200e-03  1.490712e-02  0.000000e+00  -2.035312e-03  1.537570e-02  6.066619e-03  1.341408e-02
   Strain 260  1  4  9.762739e-03  1.764642e-01  0.000000e+00  -4.988678e-02  1.801164e-01  6.110498e-03  
   Stress 260  2  4  5.718842e-03  1.345602e-02  0.000000e+00  -1.547949e-03  1.375422e-02  5.420642e-03  1.200021e-02
   Strain 260  2  4  9.050502e-03  1.587239e-01  0.000000e+00  -3.263823e-02  1.604825e-01  7.291867e-03  
   Stress 260  3  4  5.707126e-03  1.704656e-02  0.000000e+00  -4.653594e-03  1.871181e-02  4.041885e-03  1.705396e-02
   Strain 260  3  4  -1.807940e-02  2.017287e-01  0.000000e+00  -1.489728e-01  2.245918e-01  -4.094255e-02  
   Stress 260  4  4  7.154165e-03  1.407550e-02  0.000000e+00  -4.090761e-03  1.597305e-02  5.256610e-03  1.409987e-02
   Strain 260  4  4  2.584931e-02  1.552752e-01  0.000000e+00  -1.314678e-01  1.828049e-01  -1.680446e-03  
   Stress 261  1  4  6.946427e-03  1.049845e-02  0.000000e+00  -2.243697e-03  1.158398e-02  5.860902e-03  1.003225e-02
   Strain 261  1  4  4.276381e-02  1.127481e-01  0.000000e+00  -7.083212e-02  1.275430e-01  2.796894e-02  
   Stress 261  2  4  1.431271e-02  1.186785e-02  0.000000e+00  -3.437280e-03  1.673846e-02  9.442098e-03  1.453558e-02
   Strain 261  2  4  1.424743e-01  8.935733e-02  0.000000e+00  -1.100761e-01  1.770267e-01  5.480492e-02  
   Stress 261  3  4  1.216245e-02  1.922718e-02  0.000000e+00  -4.393131e-03  2.133194e-02  1.005769e-02  1.848402e-02
   Strain 261  3  4  7.458599e-02  1.913224e-01  0.000000e+00  -1.365107e-01  2.227631e-01  4.314530e-02  
   Stress 261  4  4  1.985427e-02  2.578342e-02  0.000000e+00  -6.907117e-03  3.033529e-02  1.530240e-02  2.627148e-02
   Strain 261  4  4  1.330550e-01  2.071392e-01  0.000000e+00  -1.811198e-01  2.679399e-01  7.225432e-02  
   Stress 262  1  4  1.689150e-02  2.363649e-02  0.000000e+00  -4.888370e-03  2.620284e-02  1.432515e-02  2.272530e-02
   Strain 262  1  4  1.114205e-01  2.139997e-01  0.000000e+00  -1.398303e-01  2.494209e-01  7.599939e-02  
   Stress 262  2  4  1.611669e-02  2.402761e-02  0.000000e+00  5.504871e-04  2.406573e-02  1.607857e-02  2.123057e-02
   Strain 262  2  4  1.067500e-01  2.262474e-01  0.000000e+00  2.768829e-02  2.278303e-01  1.051671e-01  
   Stress 262  3  4  1.906803e-02  2.308016e-02  0.000000e+00  -7.522774e-03  2.885976e-02  1.328844e-02  2.501933e-02
   Strain 262  3  4  1.361760e-01  1.858224e-01  0.000000e+00  -2.114291e-01  2.695890e-01  5.240932e-02  
   Stress 262  4  4  1.727841e-02  2.044359e-02  0.000000e+00  -1.952673e-03  2.137447e-02  1.634753e-02  1.935691e-02
   Strain 262  4  4  1.408020e-01  1.823696e-01  0.000000e+00  -5.285592e-02  1.952073e-01  1.279644e-01  
   Stress 263  1  4  1.312504e-02  2.065059e-02  0.000000e+00  -3.639304e-03  2.212260e-02  1.165302e-02  1.916787e-02
   Strain 263  1  4  7.867255e-02  2.077115e-01  0.000000e+00  -1.143390e-01  2.293959e-01  5.698812e-02  
   Stress 263  2  4  1.627214e-02  2.047172e-02  0.000000e+00  1.470611e-03  2.093548e-02  1.580838e-02  1.890088e-02
   Strain 263  2  4  1.248948e-01  1.922350e-01  0.000000e+00  6.431822e-02  2.051254e-01  1.120043e-01  
   Stress 263  3  4  1.254555e-02  1.558350e-02  0.000000e+00  -7.503186e-03  2.171992e-02  6.409130e-03  1.932941e-02
   Strain 263  3  4  8.855098e-02  1.388173e-01  0.000000e+00  -2.629535e-01  2.475416e-01  -2.017330e-02  
   Stress 263  4  4  1.468964e-02  1.443432e-02  0.000000e+00  -2.733797e-03  1.729876e-02  1.182520e-02  1.531408e-02
   Strain 263  4  4  1.347519e-01  1.248759e-01  0.000000e+00  -8.263956e-02  1.714277e-01  8.820006e-02  
   Stress 264  1  4  9.734817e-03  1.610292e-02  0.000000e+00  -9.020791e-05  1.610420e-02  9.733539e-03  1.404764e-02
   Strain 264  1  4  5.453210e-02  1.761960e-01  0.000000e+00  4.010757e-03  1.762291e-01  5.449905e-02  
   Stress 264  2  4  1.550741e-02  1.873719e-02  0.000000e+00  2.125529e-03  1.979171e-02  1.445289e-02  1.773557e-02
   Strain 264  2  4  1.232917e-01  1.765291e-01  0.000000e+00  8.672363e-02  2.007906e-01  9.903011e-02  
   Stress 264  3  4  9.708818e-03  1.646096e-02  0.000000e+00  -2.962859e-03  1.757671e-02  8.593076e-03  1.522313e-02
   Strain 264  3  4  5.216057e-02  1.766166e-01  0.000000e+00  -1.067911e-01  1.963850e-01  3.239217e-02  
   Stress 264  4  4  1.767544e-02  1.813911e-02  0.000000e+00  -1.118539e-03  1.904959e-02  1.676496e-02  1.801625e-02
   Strain 264  4  4  1.549586e-01  1.581693e-01  0.000000e+00  -2.601774e-02  1.696715e-01  1.434564e-01  
   Stress 265  1  4  1.045898e-02  1.197883e-02  0.000000e+00  6.695605e-04  1.223172e-02  1.020609e-02  1.135523e-02
   Strain 265  1  4  8.626267e-02  1.180909e-01  0.000000e+00  3.527289e-02  1.259319e-01  7.842173e-02  
   Stress 265  2  4  1.368007e-02  1.318815e-02  0.000000e+00  3.138562e-03  1.658230e-02  1.028593e-02  1.449857e-02
   Strain 265  2  4  1.255026e-01  1.140801e-01  0.000000e+00  1.241721e-01  1.821395e-01  5.744316e-02  
   Stress 265  3  4  8.536525e-03  1.157027e-02  0.000000e+00  -1.283552e-03  1.204045e-02  8.066337e-03  1.062619e-02
   Strain 265  3  4  5.731896e-02  1.245288e-01  0.000000e+00  -5.383075e-02  1.339789e-01  4.786894e-02  
   Stress 265  4  4  1.157940e-02  1.168356e-02  0.000000e+00  9.624358e-04  1.259533e-02  1.066764e-02  1.175068e-02
   Strain 265  4  4  1.046416e-01  1.070319e-01  0.000000e+00  3.149551e-02  1.216298e-01  9.004369e-02  
   Stress 266  1  4  1.313019e-02  1.608529e-02  0.000000e+00  -4.583731e-04  1.615476e-02  1.306072e-02  1.485146e-02
   Strain 266  1  4  1.030934e-01  1.595324e-01  0.000000e+00  -1.995366e-02  1.612441e-01  1.013817e-01  
   Stress 266  2  4  1.182571e-02  1.816670e-02  0.000000e+00  3.821231e-03  1.996147e-02  1.003094e-02  1.728721e-02
   Strain 266  2  4  7.106260e-02  1.876995e-01  0.000000e+00  1.318835e-01  2.174115e-01  4.135063e-02  
   Stress 266  3  4  1.287884e-02  1.474863e-02  0.000000e+00  -2.700085e-03  1.667110e-02  1.095638e-02  1.467354e-02
   Strain 266  3  4  1.025016e-01  1.441399e-01  0.000000e+00  -1.143173e-01  1.841529e-01  6.248863e-02  
   Stress 266  4  4  1.272472e-02  1.459908e-02  0.000000e+00  1.275338e-03  1.524456e-02  1.207925e-02  1.393420e-02
   Strain 266  4  4  1.019255e-01  1.446875e-01  0.000000e+00  2.973522e-02  1.493487e-01  9.726440e-02  
   Stress 267  1  4  1.087980e-02  1.568015e-02  0.000000e+00  1.644209e-03  1.618932e-02  1.037064e-02  1.420389e-02
   Strain 267  1  4  6.857050e-02  1.689142e-01  0.000000e+00  4.905027e-02  1.745876e-01  6.289706e-02  
   Stress 267  2  4  1.025996e-02  1.759370e-02  0.000000e+00  4.146873e-03  1.946240e-02  8.391266e-03  1.690811e-02
   Strain 267  2  4  4.852263e-02  1.895465e-01  0.000000e+00  1.474706e-01  2.210582e-01  1.701090e-02  
   Stress 267  3  4  1.145977e-02  2.287888e-02  0.000000e+00  6.491448e-05  2.287924e-02  1.145940e-02  1.981402e-02
   Strain 267  3  4  4.081411e-02  2.469984e-01  0.000000e+00  -1.813740e-02  2.473965e-01  4.041601e-02  
   Stress 267  4  4  1.234162e-02  2.035155e-02  0.000000e+00  2.680771e-03  2.116595e-02  1.152722e-02  1.835455e-02
   Strain 267  4  4  6.458786e-02  2.154293e-01  0.000000e+00  7.521323e-02  2.242851e-01  5.573200e-02  
   Stress 268  1  4  1.199927e-02  1.858151e-02  0.000000e+00  1.081858e-03  1.875477e-02  1.182601e-02  1.642564e-02
   Strain 268  1  4  7.115559e-02  1.976295e-01  0.000000e+00  3.615272e-02  2.001624e-01  6.862275e-02  
   Stress 268  2  4  1.354278e-02  1.916622e-02  0.000000e+00  1.677798e-03  1.962876e-02  1.308024e-02  1.730988e-02
   Strain 268  2  4  8.697371e-02  1.992781e-01  0.000000e+00  5.917780e-02  2.065970e-01  7.965487e-02  
   Stress 268  3  4  1.380882e-02  2.081856e-02  0.000000e+00  -4.904350e-04  2.085271e-02  1.377468e-02  1.836676e-02
   Strain 268  3  4  8.279829e-02  2.163188e-01  0.000000e+00  -3.618523e-02  2.187270e-01  8.039010e-02  
   Stress 268  4  4  1.355745e-02  2.283758e-02  0.000000e+00  -8.134975e-05  2.283829e-02  1.355673e-02  1.989372e-02
   Strain 268  4  4  6.559024e-02  2.410491e-01  0.000000e+00  -2.009813e-02  2.416227e-01  6.501658e-02  
   Stress 269  1  4  1.148732e-02  1.852118e-02  0.000000e+00  -1.652275e-03  1.888997e-02  1.111853e-02  1.644457e-02
   Strain 269  1  4  5.963533e-02  2.032876e-01  0.000000e+00  -6.351940e-02  2.099960e-01  5.292694e-02  
   Stress 269  2  4  1.024960e-02  1.986723e-02  0.000000e+00  8.966822e-04  1.995012e-02  1.016672e-02  1.727837e-02
   Strain 269  2  4  3.738982e-02  2.223681e-01  0.000000e+00  3.095940e-02  2.236545e-01  3.610336e-02  
   Stress 269  3  4  1.258792e-02  2.294817e-02  0.000000e+00  -4.002211e-03  2.431414e-02  1.122195e-02  2.107742e-02
   Strain 269  3  4  5.012298e-02  2.406205e-01  0.000000e+00  -1.486420e-01  2.661853e-01  2.455810e-02  
   Stress 269  4  4  1.261840e-02  2.194216e-02  0.000000e+00  -1.304621e-03  2.212127e-02  1.243930e-02  1.920712e-02
   Strain 269  4  4  6.000834e-02  2.333556e-01  0.000000e+00  -5.900547e-02  2.382392e-01  5.512472e-02  
   Stress 270  1  4  8.947707e-03  2.166643e-02  0.000000e+00  -6.454180e-04  2.169910e-02  8.915039e-03  1.889128e-02
   Strain 270  1  4  5.572961e-03  2.496884e-01  0.000000e+00  -3.101257e-02  2.506694e-01  4.591940e-03  
   Stress 270  2  4  8.829431e-03  2.415840e-02  0.000000e+00  1.275396e-03  2.426379e-02  8.724040e-03  2.128761e-02
   Strain 270  2  4  -7.506578e-03  2.714217e-01  0.000000e+00  3.246405e-02  2.723632e-01  -8.448010e-03  
   Stress 270  3  4  1.235841e-02  3.006656e-02  0.000000e+00  -4.467437e-03  3.112977e-02  1.129520e-02  2.729519e-02
   Strain 270  3  4  1.255883e-02  2.935784e-01  0.000000e+00  -1.468310e-01  3.116020e-01  -5.464759e-03  
   Stress 270  4  4  1.247502e-02  2.823893e-02  0.000000e+00  -2.387638e-03  2.859263e-02  1.212132e-02  2.485728e-02
   Strain 270  4  4  2.542347e-02  2.848703e-01  0.000000e+00  -9.107988e-02  2.926316e-01  1.766215e-02  
   Stress 271  1  4  7.965267e-03  2.311943e-02  0.000000e+00  -2.003398e-03  2.337981e-02  7.704889e-03  2.063594e-02
   Strain 271  1  4  -2.040428e-02  2.687319e-01  0.000000e+00  -9.120334e-02  2.757535e-01  -2.742592e-02  
   Stress 271  2  4  9.249961e-03  2.392189e-02  0.000000e+00  1.737159e-03  2.412476e-02  9.047086e-03  2.110912e-02
   Strain 271  2  4  -4.078145e-03  2.702807e-01  0.000000e+00  3.745263e-02  2.715530e-01  -5.350406e-03  
   Stress 271  3  4  9.301754e-03  2.357195e-02  0.000000e+00  -4.161049e-03  2.469663e-02  8.177073e-03  2.179086e-02
   Strain 271  3  4  -4.343316e-03  2.635236e-01  0.000000e+00  -1.676955e-01  2.876048e-01  -2.842446e-02  
   Stress 271  4  4  1.024427e-02  1.923234e-02  0.000000e+00  -4.374998e-04  1.925359e-02  1.022303e-02  1.668475e-02
   Strain 271  4  4  3.284925e-02  2.224348e-01  0.000000e+00  -4.399319e-02  2.249535e-01  3.033056e-02  
   Stress 272  1  4  6.894474e-03  2.441240e-02  0.000000e+00  7.022753e-04  2.444051e-02  6.866366e-03  2.183273e-02
   Strain 272  1  4  -4.006936e-02  2.825402e-01  0.000000e+00  -6.377582e-03  2.825718e-01  -4.010088e-02  
   Stress 272  2  4  4.338662e-03  2.497308e-02  0.000000e+00  1.708091e-03  2.511351e-02  4.198224e-03  2.329982e-02
   Strain 272  2  4  -8.552356e-02  2.973163e-01  0.000000e+00  3.405414e-02  2.980720e-01  -8.627936e-02  
   Stress 272  3  4  7.926604e-03  3.036830e-02  0.000000e+00  -3.463322e-04  3.037364e-02  7.921260e-03  2.728932e-02
   Strain 272  3  4  -4.848770e-02  3.175111e-01  0.000000e+00  -4.358274e-02  3.188039e-01  -4.978058e-02  
   Stress 272  4  4  5.654595e-03  2.535077e-02  0.000000e+00  6.792683e-04  2.537417e-02  5.631197e-03  2.307969e-02
   Strain 272  4  4  -6.635614e-02  2.969922e-01  0.000000e+00  -8.387349e-03  2.970406e-01  -6.640454e-02  
   Stress 273  1  4  4.111393e-03  2.760361e-02  0.000000e+00  -1.201203e-03  2.766487e-02  4.050133e-03  2.587860e-02
   Strain 273  1  4  -9.806083e-02  3.148849e-01  0.000000e+00  -8.278427e-02  3.189930e-01  -1.021690e-01  
   Stress 273  2  4  1.404190e-02  5.883365e-02  0.000000e+00  5.079842e-03  5.940253e-02  1.347302e-02  5.394304e-02
   Strain 273  2  4  -5.822770e-02  3.687248e-01  0.000000e+00  6.134842e-02  3.709173e-01  -6.042022e-02  
   Stress 273  3  4  4.343132e-03  2.226424e-02  0.000000e+00  -2.594577e-03  2.263231e-02  3.975054e-03  2.092984e-02
   Strain 273  3  4  -7.152783e-02  2.716030e-01  0.000000e+00  -1.350023e-01  2.844043e-01  -8.432916e-02  
   Stress 273  4  4  1.019241e-02  2.490360e-02  0.000000e+00  1.069780e-03  2.498099e-02  1.011502e-02  2.176420e-02
   Strain 273  4  4  1.156827e-02  2.692363e-01  0.000000e+00  3.975903e-03  2.692516e-01  1.155293e-02  
   Stress 274  1  4  6.871726e-03  3.167227e-02  0.000000e+00  6.826543e-03  3.342715e-02  5.116842e-03  3.118518e-02
   Strain 274  1  4  -7.170372e-02  3.104348e-01  0.000000e+00  1.690728e-01  3.283007e-01  -8.956953e-02  
   Stress 274  2  4  9.108228e-03  5.735238e-02  0.000000e+00  1.435840e-02  6.130233e-02  5.158284e-03  5.889285e-02
   Strain 274  2  4  -1.132379e-01  3.544683e-01  0.000000e+00  2.202245e-01  3.790953e-01  -1.378649e-01  
   Stress 274  3  4  3.233028e-03  2.516623e-02  0.000000e+00  4.702983e-03  2.613213e-02  2.267136e-03  2.507554e-02
   Strain 274  3  4  -1.057618e-01  2.956090e-01  0.000000e+00  1.313000e-01  3.060742e-01  -1.162270e-01  
   Stress 274  4  4  2.664802e-03  3.337480e-02  0.000000e+00  7.582346e-03  3.514487e-02  8.947329e-04  3.470615e-02
   Strain 274  4  4  -1.421600e-01  3.310829e-01  0.000000e+00  1.780651e-01  3.472786e-01  -1.583557e-01  
   Stress 275  1  4  9.180084e-03  2.351147e-02  0.000000e+00  1.461757e-04  2.351296e-02  9.178593e-03  2.052535e-02
   Strain 275  1  4  -1.897406e-03  2.671314e-01  0.000000e+00  -5.170552e-02  2.695932e-01  -4.359241e-03  
   Stress 275  2  4  2.623765e-03  3.205804e-02  0.000000e+00  -1.743984e-03  3.216101e-02  2.520795e-03  3.097763e-02
   Strain 275  2  4  -1.366133e-01  3.419233e-01  0.000000e+00  -1.117407e-01  3.483598e-01  -1.430498e-01  
   Stress 275  3  4  1.072536e-02  3.886989e-02  0.000000e+00  1.899020e-03  3.899745e-02  1.059780e-02  3.492602e-02
   Strain 275  3  4  -4.270117e-02  3.428528e-01  0.000000e+00  -3.969348e-03  3.428631e-01  -4.271139e-02  
   Stress 275  4  4  5.021868e-03  3.466250e-02  0.000000e+00  -4.770549e-04  3.467018e-02  5.014192e-03  3.245490e-02
   Strain 275  4  4  -1.077022e-01  3.465343e-01  0.000000e+00  -6.686445e-02  3.489817e-01  -1.101497e-01  
   Stress 276  1  4  3.931373e-03  3.141375e-02  0.000000e+00  -6.292097e-04  3.142815e-02  3.916975e-03  2.966426e-02
   Strain 276  1  4  -1.120635e-01  3.336980e-01  0.000000e+00  -6.748840e-02  3.362379e-01  -1.146035e-01  
   Stress 276  2  4  -1.370097e-03  3.711962e-02  0.000000e+00  -2.370473e-03  3.726507e-02  -1.515538e-03  3.804548e-02
   Strain 276  2  4  -1.970480e-01  3.592041e-01  0.000000e+00  -1.102157e-01  3.646110e-01  -2.024550e-01  
   Stress 276  3  4  3.732783e-03  4.473754e-02  0.000000e+00  -9.566906e-04  4.475985e-02  3.710474e-03  4.302478e-02
   Strain 276  3  4  -1.457347e-01  3.731799e-01  0.000000e+00  -7.287234e-02  3.757258e-01  -1.482806e-01  
   Stress 276  4  4  -1.175346e-03  6.553241e-02  0.000000e+00  -4.481938e-03  6.583219e-02  -1.475130e-03  6.658202e-02
   Strain 276  4  4  -2.094537e-01  3.954398e-01  0.000000e+00  -1.208647e-01  4.014183e-01  -2.154321e-01  
   Stress 277  1  4  2.940271e-03  4.007782e-02  0.000000e+00  -1.884842e-03  4.017323e-02  2.844854e-03  3.882905e-02
   Strain 277  1  4  -1.444439e-01  3.606761e-01  0.000000e+00  -7.362556e-02  3.633448e-01  -1.471127e-01  
   Stress 277  2  4  3.458128e-03  5.058615e-02  0.000000e+00  -2.016610e-03  5.067228e-02  3.371994e-03  4.907325e-02
   Strain 277  2  4  -1.553739e-01  3.804880e-01  0.000000e+00  -7.917709e-02  3.833970e-01  -1.582829e-01  
   Stress 277  3  4  -7.118069e-04  3.122023e-02  0.000000e+00  -1.792161e-03  3.132050e-02  -8.120758e-04  3.173433e-02
   Strain 277  3  4  -1.805902e-01  3.419105e-01  0.000000e+00  -8.754726e-02  3.455523e-01  -1.842320e-01  
   Stress 277  4  4  1.111775e-03  4.574713e-02  0.000000e+00  -2.819085e-03  4.592447e-02  9.344313e-04  4.546446e-02
   Strain 277  4  4  -1.765574e-01  3.750149e-01  0.000000e+00  -1.039082e-01  3.798659e-01  -1.814085e-01  
   Stress 278  1  4  6.385216e-03  6.444575e-02  0.000000e+00  -1.095506e-02  6.644401e-02  4.386952e-03  6.436276e-02
   Strain 278  1  4  -1.395257e-01  3.732974e-01  0.000000e+00  -2.217906e-01  3.962506e-01  -1.624789e-01  
   Stress 278  2  4  -6.443159e-04  5.089258e-02  0.000000e+00  -7.623977e-03  5.199676e-02  -1.748492e-03  5.289268e-02
   Strain 278  2  4  -1.965151e-01  3.711043e-01  0.000000e+00  -1.921950e-01  3.869322e-01  -2.123430e-01  
   Stress 278  3  4  3.280069e-03  5.907826e-02  0.000000e+00  -8.262643e-03  6.027608e-02  2.082244e-03  5.926240e-02
   Strain 278  3  4  -1.594683e-01  3.736822e-01  0.000000e+00  -1.849911e-01  3.892732e-01  -1.750593e-01  
   Stress 278  4  4  -1.394266e-03  5.063786e-02  0.000000e+00  -6.298793e-03  5.138951e-02  -2.145913e-03  5.249538e-02
   Strain 278  4  4  -2.014794e-01  3.719443e-01  0.000000e+00  -1.599820e-01  3.828938e-01  -2.124288e-01  
   Stress 279  1  4  2.148117e-03  7.235284e-02  0.000000e+00  -7.089655e-03  7.306164e-02  1.439321e-03  7.235271e-02
   Strain 279  1  4  -1.875941e-01  3.980263e-01  0.000000e+00  -1.492947e-01  4.073916e-01  -1.969595e-01  
   Stress 279  2  4  1.276656e-06  6.143330e-02  0.000000e+00  -6.050871e-04  6.143926e-02  -4.682693e-06  6.144160e-02
   Strain 279  2  4  -2.014644e-01  3.970944e-01  0.000000e+00  -4.973336e-02  3.981256e-01  -2.024957e-01  
   Stress 279  3  4  -1.629269e-03  2.948708e-02  0.000000e+00  -3.248753e-03  2.982265e-02  -1.964841e-03  3.085203e-02
   Strain 279  3  4  -1.951626e-01  3.377847e-01  0.000000e+00  -1.381007e-01  3.465858e-01  -2.039636e-01  
   Stress 279  4  4  -3.364943e-03  2.742829e-02  0.000000e+00  -2.721508e-04  2.743069e-02  -3.367348e-03  2.926005e-02
   Strain 279  4  4  -2.198388e-01  3.384333e-01  0.000000e+00  -4.285809e-02  3.392546e-01  -2.206601e-01  
   Stress 280  1  4  2.928326e-03  4.342854e-02  0.000000e+00  -1.756388e-03  4.350457e-02  2.852299e-03  4.215086e-02
   Strain 280  1  4  -1.573754e-01  3.740490e-01  0.000000e+00  -9.707262e-02  3.784456e-01  -1.617719e-01  
   Stress 280  2  4  -3.059159e-03  4.394772e-02  0.000000e+00  1.722647e-03  4.401076e-02  -3.122203e-03  4.565201e-02
   Strain 280  2  4  -2.291688e-01  3.815058e-01  0.000000e+00  -1.227738e-02  3.815675e-01  -2.292306e-01  
   Stress 280  3  4  4.142779e-03  4.801901e-02  0.000000e+00  1.858619e-03  4.809760e-02  4.064188e-03  4.619978e-02
   Strain 280  3  4  -1.506972e-01  3.813806e-01  0.000000e+00  -1.872135e-03  3.813823e-01  -1.506989e-01  
   Stress 280  4  4  -1.461516e-03  3.994961e-02  0.000000e+00  5.013226e-03  4.054787e-02  -2.059774e-03  4.161600e-02
   Strain 280  4  4  -2.107629e-01  3.702910e-01  0.000000e+00  8.366305e-02  3.732871e-01  -2.137590e-01  
   Stress 281  1  4  1.582168e-02  5.795704e-02  0.000000e+00  2.841891e-03  5.814786e-02  1.563087e-02  5.212097e-02
   Strain 281  1  4  -4.427144e-02  3.705100e-01  0.000000e+00  -2.552221e-03  3.705140e-01  -4.427537e-02  
   Stress 281  2  4  -2.486634e-03  2.475526e-02  0.000000e+00  -7.144025e-04  2.477398e-02  -2.505356e-03  2.611694e-02
   Strain 281  2  4  -2.013284e-01  3.228833e-01  0.000000e+00  -7.994769e-02  3.259140e-01  -2.043591e-01  
   Stress 281  3  4  7.350225e-02  2.584004e-01  0.000000e+00  3.403012e-02  2.644647e-01  6.743798e-02  2.380220e-01
   Strain 281  3  4  -3.407194e-02  4.077865e-01  0.000000e+00  9.526053e-02  4.128625e-01  -3.914794e-02  
   Stress 281  4  4  -1.347662e-03  5.986691e-02  0.000000e+00  4.228400e-03  6.015760e-02  -1.638359e-03  6.099329e-02
   Strain 281  4  4  -2.150223e-01  3.958330e-01  0.000000e+00  1.703912e-02  3.959518e-01  -2.151411e-01  
   Stress 282  1  4  2.451152e-04  4.105864e-02  0.000000e+00  -3.043226e-05  4.105866e-02  2.450925e-04  4.093667e-02
   Strain 282  1  4  -1.789354e-01  3.648805e-01  0.000000e+00  -4.324611e-02  3.657390e-01  -1.797938e-01  
   Stress 282  2  4  -1.408195e-03  4.999768e-02  0.000000e+00  2.963253e-03  5.016793e-02  -1.578446e-03  5.097548e-02
   Strain 282  2  4  -2.031768e-01  3.774281e-01  0.000000e+00  2.734610e-02  3.777499e-01  -2.034986e-01  
   Stress 282  3  4  5.962297e-03  9.083860e-02  0.000000e+00  1.637693e-03  9.087019e-02  5.930710e-03  8.805475e-02
   Strain 282  3  4  -1.641441e-01  4.051686e-01  0.000000e+00  -2.301511e-02  4.054011e-01  -1.643766e-01  
   Stress 282  4  4  5.841922e-03  8.657883e-02  0.000000e+00  6.610417e-03  8.711649e-02  5.304268e-03  8.458917e-02
   Strain 282  4  4  -1.636663e-01  4.010722e-01  0.000000e+00  4.826422e-02  4.021015e-01  -1.646956e-01  
   Stress 283  1  4  2.704825e-02  1.205835e-01  0.000000e+00  1.099949e-02  1.218596e-01  2.577215e-02  1.112357e-01
   Strain 283  1  4  -6.065795e-02  3.905673e-01  0.000000e+00  6.583481e-02  3.929560e-01  -6.304667e-02  
   Stress 283  2  4  2.011828e-02  8.186808e-02  0.000000e+00  1.511951e-02  8.537136e-02  1.661500e-02  7.839567e-02
   Strain 283  2  4  -5.532363e-02  3.647399e-01  0.000000e+00  1.659876e-01  3.805428e-01  -7.112657e-02  
   Stress 283  3  4  5.540527e-03  3.577553e-02  0.000000e+00  3.322926e-03  3.613643e-02  5.179634e-03  3.384519e-02
   Strain 283  3  4  -9.824397e-02  3.385470e-01  0.000000e+00  5.070050e-02  3.400133e-01  -9.971031e-02  
   Stress 283  4  4  5.399588e-03  2.833629e-02  0.000000e+00  6.044922e-03  2.983189e-02  3.903983e-03  2.808415e-02
   Strain 283  4  4  -8.231250e-02  3.002789e-01  0.000000e+00  1.513082e-01  3.146956e-01  -9.672919e-02  
   Stress 284  1  4  2.479727e-02  1.867462e-01  0.000000e+00  5.056028e-03  1.869038e-01  2.463957e-02  1.758833e-01
   Strain 284  1  4  -1.183264e-01  4.148907e-01  0.000000e+00  -1.031247e-03  4.148912e-01  -1.183269e-01  
   Stress 284  2  4  -1.881522e-03  3.950846e-02  0.000000e+00  -2.064008e-03  3.961113e-02  -1.984194e-03  4.063958e-02
   Strain 284  2  4  -1.987740e-01  3.576017e-01  0.000000e+00  -8.936693e-02  3.611675e-01  -2.023398e-01  
   Stress 284  3  4  1.611200e-02  1.570821e-01  0.000000e+00  1.206070e-02  1.581065e-01  1.508759e-02  1.511286e-01
   Strain 284  3  4  -1.411972e-01  4.122560e-01  0.000000e+00  4.736640e-02  4.132676e-01  -1.422088e-01  
   Stress 284  4  4  -5.543869e-03  5.821351e-02  0.000000e+00  3.426340e-04  5.821535e-02  -5.545710e-03  6.117702e-02
   Strain 284  4  4  -2.388348e-01  3.844695e-01  0.000000e+00  -4.465914e-02  3.852684e-01  -2.396337e-01  
   Stress 285  1  4  8.497636e-03  3.944841e-02  0.000000e+00  -1.835899e-03  3.955693e-02  8.389117e-03  3.610098e-02
   Strain 285  1  4  -6.459575e-02  3.407861e-01  0.000000e+00  -5.756924e-02  3.428198e-01  -6.662943e-02  
   Stress 285  2  4  2.096046e-02  7.720339e-02  0.000000e+00  -9.526935e-04  7.721952e-02  2.094433e-02  6.916797e-02
   Strain 285  2  4  -3.017632e-02  3.711432e-01  0.000000e+00  -1.349470e-02  3.712566e-01  -3.028973e-02  
   Stress 285  3  4  1.199019e-02  5.348547e-02  0.000000e+00  -2.118721e-03  5.359337e-02  1.188229e-02  4.875066e-02
   Strain 285  3  4  -6.017296e-02  3.613341e-01  0.000000e+00  -5.653732e-02  3.632216e-01  -6.206036e-02  
   Stress 285  4  4  4.496973e-02  1.487058e-01  0.000000e+00  -7.357632e-04  1.487110e-01  4.496451e-02  1.320986e-01
   Strain 285  4  4  -8.364465e-03  3.871231e-01  0.000000e+00  -1.802948e-02  3.873284e-01  -8.569840e-03  
   Stress 286  1  4  2.390544e-02  1.356513e-01  0.000000e+00  -1.433011e-02  1.374597e-01  2.209704e-02  1.278515e-01
   Strain 286  1  4  -9.169599e-02  3.977840e-01  0.000000e+00  -1.246788e-01  4.055986e-01  -9.951068e-02  
   Stress 286  2  4  1.347955e-02  8.404586e-02  0.000000e+00  -3.660671e-03  8.423525e-02  1.329016e-02  7.843918e-02
   Strain 286  2  4  -9.685059e-02  3.869961e-01  0.000000e+00  -3.989927e-02  3.878173e-01  -9.767175e-02  
   Stress 286  3  4  7.574549e-03  5.041508e-02  0.000000e+00  -5.530473e-03  5.111752e-02  6.872114e-03  4.805144e-02
   Strain 286  3  4  -1.014396e-01  3.592020e-01  0.000000e+00  -1.305123e-01  3.682680e-01  -1.105056e-01  
   Stress 286  4  4  6.818373e-03  5.133381e-02  0.000000e+00  -2.235943e-03  5.144584e-02  6.706347e-03  4.844209e-02
   Strain 286  4  4  -1.088424e-01  3.651721e-01  0.000000e+00  -5.133354e-02  3.665578e-01  -1.102281e-01  
   Stress 287  1  4  -3.686048e-03  4.433427e-02  0.000000e+00  -3.331337e-03  4.456427e-02  -3.916053e-03  4.664575e-02
   Strain 287  1  4  -2.189652e-01  3.641061e-01  0.000000e+00  -7.995491e-02  3.668343e-01  -2.216935e-01  
   Stress 287  2  4  2.456992e-03  7.123081e-02  0.000000e+00  4.034653e-03  7.146670e-02  2.221106e-03  7.038244e-02
   Strain 287  2  4  -1.708790e-01  3.869806e-01  0.000000e+00  7.895941e-02  3.897607e-01  -1.736591e-01  
   Stress 287  3  4  -3.075404e-04  1.982841e-01  0.000000e+00  -2.679114e-02  2.018349e-01  -3.858330e-03  2.037915e-01
   Strain 287  3  4  -2.080366e-01  4.113660e-01  0.000000e+00  -1.886080e-01  4.254055e-01  -2.220761e-01  
   Stress 287  4  4  9.768230e-03  3.062304e-02  0.000000e+00  -1.104973e-03  3.068142e-02  9.709847e-03  2.716098e-02
   Strain 287  4  4  -1.175950e-02  2.992290e-01  0.000000e+00  -4.033826e-02  3.005316e-01  -1.306211e-02  
   Stress 288  1  4  7.789781e-03  3.197224e-02  0.000000e+00  1.156267e-03  3.202740e-02  7.734621e-03  2.894579e-02
   Strain 288  1  4  -5.577571e-02  3.232218e-01  0.000000e+00  5.136273e-02  3.249541e-01  -5.750800e-02  
   Stress 288  2  4  8.307327e-04  2.367586e-02  0.000000e+00  8.300294e-04  2.370598e-02  8.006151e-04  2.331598e-02
   Strain 288  2  4  -1.384161e-01  3.008386e-01  0.000000e+00  5.846130e-02  3.027753e-01  -1.403527e-01  
   Stress 288  3  4  4.846467e-02  2.175886e-01  0.000000e+00  8.943261e-03  2.180602e-01  4.799306e-02  1.984646e-01
   Strain 288  3  4  -5.940320e-02  4.104112e-01  0.000000e+00  6.331770e-02  4.125350e-01  -6.152696e-02  
   Stress 288  4  4  7.364192e-03  4.295597e-02  0.000000e+00  1.930090e-03  4.306033e-02  7.259832e-03  3.992851e-02
   Strain 288  4  4  -8.953515e-02  3.542096e-01  0.000000e+00  6.696928e-02  3.567221e-01  -9.204765e-02  
   Stress 289  1  4  4.190338e-03  3.744810e-02  0.000000e+00  -3.713057e-04  3.745225e-02  4.186193e-03  3.554452e-02
   Strain 289  1  4  -1.418199e-01  3.716885e-01  0.000000e+00  1.334144e-02  3.717751e-01  -1.419065e-01  
   Stress 289  2  4  2.313206e-03  3.607605e-02  0.000000e+00  6.481040e-04  3.608849e-02  2.300769e-03  3.499487e-02
   Strain 289  2  4  -1.661943e-01  3.726532e-01  0.000000e+00  4.389713e-02  3.735457e-01  -1.670868e-01  
   Stress 289  3  4  2.435463e-03  5.498733e-02  0.000000e+00  8.694950e-04  5.500171e-02  2.421080e-03  5.383202e-02
   Strain 289  3  4  -1.810471e-01  3.967639e-01  0.000000e+00  5.703283e-02  3.981679e-01  -1.824510e-01  
   Stress 289  4  4  1.802348e-03  1.111695e-01  0.000000e+00  5.248928e-03  1.114208e-01  1.551011e-03  1.106535e-01
   Strain 289  4  4  -2.089116e-01  4.242347e-01  0.000000e+00  9.026022e-02  4.274353e-01  -2.121122e-01  
   Stress 290  1  4  -4.080548e-04  8.415648e-02  0.000000e+00  -3.285781e-03  8.428396e-02  -5.355327e-04  8.455300e-02
   Strain 290  1  4  -2.373906e-01  4.364965e-01  0.000000e+00  -2.385028e-02  4.367074e-01  -2.376015e-01  
   Stress 290  2  4  -1.523902e-03  5.890812e-02  0.000000e+00  3.028977e-03  5.905956e-02  -1.675341e-03  5.991480e-02
   Strain 290  2  4  -2.381451e-01  4.185332e-01  0.000000e+00  1.008435e-01  4.223821e-01  -2.419941e-01  
   Stress 290  3  4  -2.562323e-03  3.880437e-02  0.000000e+00  -2.555742e-03  3.896167e-02  -2.719626e-03  4.039021e-02
   Strain 290  3  4  -2.373677e-01  3.877302e-01  0.000000e+00  -3.419618e-02  3.881975e-01  -2.378350e-01  
   Stress 290  4  4  -4.442179e-03  4.857228e-02  0.000000e+00  2.005040e-03  4.864800e-02  -4.517902e-03  5.105709e-02
   Strain 290  4  4  -2.550077e-01  3.996567e-01  0.000000e+00  9.528419e-02  4.031056e-01  -2.584566e-01  
   Stress 291  1  4  1.072272e-03  7.264196e-02  0.000000e+00  8.039612e-03  7.353395e-02  1.802787e-04  7.344399e-02
   Strain 291  1  4  -2.344182e-01  4.354242e-01  0.000000e+00  1.695694e-01  4.459891e-01  -2.449831e-01  
   Stress 291  2  4  1.613809e-03  7.487341e-02  0.000000e+00  7.239068e-03  7.558188e-02  9.053401e-04  7.513330e-02
   Strain 291  2  4  -2.232540e-01  4.303726e-01  0.000000e+00  1.566079e-01  4.396225e-01  -2.325038e-01  
   Stress 291  3  4  -6.594023e-03  4.744502e-02  0.000000e+00  5.619320e-03  4.802316e-02  -7.172170e-03  5.198168e-02
   Strain 291  3  4  -2.897796e-01  4.088431e-01  0.000000e+00  1.822831e-01  4.205376e-01  -3.014741e-01  
   Stress 291  4  4  -8.770195e-03  7.505368e-02  0.000000e+00  8.099989e-03  7.582922e-02  -9.545730e-03  8.102491e-02
   Strain 291  4  4  -2.904041e-01  4.244997e-01  0.000000e+00  1.704888e-01  4.345236e-01  -3.004280e-01  
   Stress 292  1  4  3.137839e-03  3.679888e-02  0.000000e+00  -3.006842e-03  3.706536e-02  2.871357e-03  3.571636e-02
   Strain 292  1  4  -1.734315e-01  3.874997e-01  0.000000e+00  -6.210975e-02  3.892137e-01  -1.751455e-01  
   Stress 292  2  4  5.278457e-03  5.365604e-02  0.000000e+00  -4.199667e-03  5.401791e-02  4.916590e-03  5.173513e-02
   Strain 292  2  4  -1.745466e-01  4.139508e-01  0.000000e+00  -5.147130e-02  4.150741e-01  -1.756699e-01  
   Stress 292  3  4  -3.299143e-03  2.457684e-02  0.000000e+00  -2.301642e-03  2.476560e-02  -3.487905e-03  2.668109e-02
   Strain 292  3  4  -2.393042e-01  3.487897e-01  0.000000e+00  -4.432249e-02  3.496236e-01  -2.401381e-01  
   Stress 292  4  4  -3.124587e-03  3.394946e-02  0.000000e+00  -2.404307e-03  3.410473e-02  -3.279859e-03  3.585734e-02
   Strain 292  4  4  -2.449949e-01  3.805905e-01  0.000000e+00  -3.382184e-02  3.810473e-01  -2.454517e-01  
   Stress 293  1  4  -5.524876e-03  5.188223e-02  0.000000e+00  -3.224364e-04  5.188404e-02  -5.526687e-03  5.485659e-02
   Strain 293  1  4  -2.905419e-01  4.300703e-01  0.000000e+00  1.221826e-03  4.300708e-01  -2.905424e-01  
   Stress 293  2  4  -6.852911e-03  5.330659e-02  0.000000e+00  3.616202e-03  5.352318e-02  -7.069502e-03  5.738546e-02
   Strain 293  2  4  -2.914804e-01  4.198008e-01  0.000000e+00  1.101655e-01  4.240412e-01  -2.957208e-01  
   Stress 293  3  4  -6.637201e-03  7.276849e-02  0.000000e+00  -1.776781e-03  7.280822e-02  -6.676938e-03  7.636593e-02
   Strain 293  3  4  -2.920639e-01  4.431669e-01  0.000000e+00  -1.998021e-02  4.433026e-01  -2.921996e-01  
   Stress 293  4  4  -5.198861e-03  4.101801e-02  0.000000e+00  1.990110e-03  4.110355e-02  -5.284397e-03  4.398448e-02
   Strain 293  4  4  -2.783419e-01  4.044545e-01  0.000000e+00  8.257949e-02  4.069423e-01  -2.808297e-01  
   Stress 294  1  4  -2.438541e-03  7.011639e-02  0.000000e+00  -3.496807e-04  7.011807e-02  -2.440226e-03  7.136948e-02
   Strain 294  1  4  -2.527113e-01  4.327135e-01  0.000000e+00  9.288128e-03  4.327450e-01  -2.527428e-01  
   Stress 294  2  4  -4.602308e-03  2.524314e-02  0.000000e+00  -1.430310e-05  2.524315e-02  -4.602315e-03  2.783118e-02
   Strain 294  2  4  -2.474217e-01  3.439537e-01  0.000000e+00  8.904603e-03  3.439872e-01  -2.474552e-01  
   Stress 294  3  4  -4.440874e-03  4.941367e-01  0.000000e+00  -1.347545e-02  4.945006e-01  -4.804820e-03  4.969204e-01
   Strain 294  3  4  -2.766091e-01  4.957115e-01  0.000000e+00  -8.877363e-03  4.957370e-01  -2.766346e-01  
   Stress 294  4  4  -3.572214e-03  2.908013e-02  0.000000e+00  -7.925914e-04  2.909936e-02  -3.591442e-03  3.105124e-02
   Strain 294  4  4  -2.454866e-01  3.657111e-01  0.000000e+00  -1.557629e-02  3.658103e-01  -2.455858e-01  
   Stress 295  1  4  -4.014911e-03  2.082629e-02  0.000000e+00  3.710716e-03  2.136874e-02  -4.557363e-03  2.397452e-02
   Strain 295  1  4  -2.257083e-01  3.087566e-01  0.000000e+00  1.683111e-01  3.216943e-01  -2.386460e-01  
   Stress 295  2  4  -1.429603e-03  4.121180e-02  0.000000e+00  5.757877e-03  4.197561e-02  -2.193409e-03  4.311418e-02
   Strain 295  2  4  -1.979565e-01  3.579782e-01  0.000000e+00  1.482066e-01  3.676863e-01  -2.076646e-01  
   Stress 295  3  4  -6.765391e-03  3.502150e-02  0.000000e+00  7.719769e-03  3.640205e-02  -8.145941e-03  4.108521e-02
   Strain 295  3  4  -2.906954e-01  3.781247e-01  0.000000e+00  2.551508e-01  4.016330e-01  -3.142038e-01  
   Stress 295  4  4  -7.015142e-04  3.536784e-02  0.000000e+00  7.627578e-03  3.691452e-02  -2.248193e-03  3.808841e-02
   Strain 295  4  4  -1.957638e-01  3.480716e-01  0.000000e+00  2.273844e-01  3.708829e-01  -2.185750e-01  
   Stress 296  1  4  1.220261e-03  2.535973e-02  0.000000e+00  3.386850e-03  2.582591e-02  7.540769e-04  2.545725e-02
   Strain 296  1  4  -1.412555e-01  3.088021e-01  0.000000e+00  1.429369e-01  3.198785e-01  -1.523320e-01  
   Stress 296  2  4  1.774295e-03  3.283830e-02  0.000000e+00  3.516884e-03  3.323149e-02  1.381110e-03  3.256290e-02
   Strain 296  2  4  -1.471346e-01  3.376775e-01  0.000000e+00  1.162578e-01  3.445498e-01  -1.540068e-01  
   Stress 296  3  4  -1.268016e-04  3.944526e-02  0.000000e+00  5.833303e-03  4.028723e-02  -9.687722e-04  4.078025e-02
   Strain 296  3  4  -1.919827e-01  3.634442e-01  0.000000e+00  1.928115e-01  3.797016e-01  -2.082400e-01  
   Stress 296  4  4  8.804792e-04  4.886396e-02  0.000000e+00  6.107854e-03  4.962923e-02  1.152107e-04  4.957172e-02
   Strain 296  4  4  -1.820780e-01  3.721440e-01  0.000000e+00  1.619811e-01  3.837369e-01  -1.936710e-01  
   Stress 297  1  4  1.427591e-02  7.384933e-02  0.000000e+00  4.214391e-03  7.414599e-02  1.397925e-02  6.823886e-02
   Strain 297  1  4  -7.950868e-02  3.799677e-01  0.000000e+00  7.684334e-02  3.831584e-01  -8.269937e-02  
   Stress 297  2  4  1.098565e-02  5.353334e-02  0.000000e+00  -6.569000e-04  5.354348e-02  1.097551e-02  4.898673e-02
   Strain 297  2  4  -7.200195e-02  3.647349e-01  0.000000e+00  -5.652385e-03  3.647532e-01  -7.202024e-02  
   Stress 297  3  4  1.037761e-02  6.402151e-02  0.000000e+00  3.428320e-03  6.423972e-02  1.015939e-02  5.981069e-02
   Strain 297  3  4  -1.012467e-01  3.805452e-01  0.000000e+00  7.740989e-02  3.836347e-01  -1.043362e-01  
   Stress 297  4  4  5.677710e-03  6.277029e-02  0.000000e+00  -1.165455e-03  6.279407e-02  5.653929e-03  6.016668e-02
   Strain 297  4  4  -1.433406e-01  3.860934e-01  0.000000e+00  -1.590816e-02  3.862129e-01  -1.434601e-01  
   Stress 298  1  4  6.900724e-03  1.964998e-01  0.000000e+00  -1.874030e-02  1.983343e-01  5.066152e-03  1.958504e-01
   Strain 298  1  4  -1.888787e-01  4.190134e-01  0.000000e+00  -1.150924e-01  4.244130e-01  -1.942783e-01  
   Stress 298  2  4  -3.258149e-02  3.827382e-01  0.000000e+00  4.506077e-02  3.875709e-01  -3.741420e-02  4.075680e-01
   Strain 298  2  4  -2.718596e-01  4.306553e-01  0.000000e+00  1.610224e-01  4.397641e-01  -2.809685e-01  
   Stress 298  3  4  6.758597e-03  5.620995e-02  0.000000e+00  -3.355030e-03  5.643653e-02  6.532012e-03  5.347061e-02
   Strain 298  3  4  -1.247813e-01  3.768786e-01  0.000000e+00  -5.894751e-02  3.786044e-01  -1.265070e-01  
   Stress 298  4  4  8.017765e-04  3.674017e-02  0.000000e+00  7.324379e-03  3.817558e-02  -6.336284e-04  3.849630e-02
   Strain 298  4  4  -1.671080e-01  3.387832e-01  0.000000e+00  2.143002e-01  3.605422e-01  -1.888670e-01  
   Stress 299  1  4  6.865134e-03  4.022679e-02  0.000000e+00  4.419660e-03  4.080237e-02  6.289559e-03  3.804948e-02
   Strain 299  1  4  -9.173296e-02  3.444402e-01  0.000000e+00  1.355051e-01  3.547221e-01  -1.020149e-01  
   Stress 299  2  4  1.498022e-02  6.101594e-02  0.000000e+00  2.051617e-03  6.110720e-02  1.488897e-02  5.519011e-02
   Strain 299  2  4  -4.949936e-02  3.661559e-01  0.000000e+00  4.606438e-02  3.674283e-01  -5.077172e-02  
   Stress 299  3  4  7.277341e-03  5.521201e-02  0.000000e+00  6.345167e-03  5.603770e-02  6.451646e-03  5.310661e-02
   Strain 299  3  4  -1.157933e-01  3.670920e-01  0.000000e+00  1.475466e-01  3.781114e-01  -1.268126e-01  
   Stress 299  4  4  2.059048e-02  1.053105e-01  0.000000e+00  4.073640e-03  1.055060e-01  2.039506e-02  9.693126e-02
   Strain 299  4  4  -7.830258e-02  3.930483e-01  0.000000e+00  5.471966e-02  3.946311e-01  -7.988539e-02  
   Stress 300  1  4  1.111599e-02  4.190941e-02  0.000000e+00  1.681682e-03  4.200098e-02  1.102442e-02  3.771715e-02
   Strain 300  1  4  -3.914857e-02  3.393621e-01  0.000000e+00  6.151496e-02  3.418451e-01  -4.163161e-02  
   Stress 300  2  4  3.154537e-02  1.049447e-01  0.000000e+00  1.162611e-02  1.067422e-01  2.974787e-02  9.541220e-02
   Strain 300  2  4  -1.513300e-02  3.714989e-01  0.000000e+00  1.344900e-01  3.828606e-01  -2.649471e-02  
   Stress 300  3  4  1.293565e-02  4.951414e-02  0.000000e+00  1.699298e-03  4.959292e-02  1.285688e-02  4.457742e-02
   Strain 300  3  4  -4.104853e-02  3.522444e-01  0.000000e+00  5.936888e-02  3.544723e-01  -4.327639e-02  
   Stress 300  4  4  2.322335e-02  6.447740e-02  0.000000e+00  7.434438e-03  6.577627e-02  2.192448e-02  5.800940e-02
   Strain 300  4  4  1.209760e-02  3.450243e-01  0.000000e+00  1.312633e-01  3.574955e-01  -3.735646e-04  
   Stress 301  1  4  8.541450e-03  -1.920443e-03  0.000000e+00  2.585323e-03  9.145458e-03  -2.524452e-03  1.063483e-02
   Strain 301  1  4  2.040458e-01  -1.377581e-01  0.000000e+00  1.470782e-01  2.191962e-01  -1.529085e-01  
   Stress 301  2  4  1.398543e-02  2.321539e-02  0.000000e+00  -1.475325e-03  2.344547e-02  1.375535e-02  2.040586e-02
   Strain 301  2  4  1.224691e-01  1.989917e-01  0.000000e+00  -3.003448e-02  2.018332e-01  1.196276e-01  
   Stress 301  3  4  -1.214564e-02  -1.397547e-02  0.000000e+00  6.116589e-03  -6.875915e-03  -1.924519e-02  1.689163e-02
   Strain 301  3  4  -8.021662e-02  -9.183837e-02  0.000000e+00  3.522543e-01  9.019548e-02  -2.622505e-01  
   Stress 301  4  4  5.489905e-03  1.045980e-02  0.000000e+00  4.340764e-03  1.297657e-02  2.973133e-03  1.177496e-02
   Strain 301  4  4  1.932807e-02  1.268324e-01  0.000000e+00  1.595144e-01  1.692598e-01  -2.309933e-02  
   Stress 302  1  4  4.246984e-03  5.842108e-03  0.000000e+00  2.726795e-03  7.885587e-03  2.203505e-03  7.047127e-03
   Strain 302  1  4  4.701799e-02  5.060921e-02  0.000000e+00  1.242562e-01  1.109676e-01  -1.334043e-02  
   Stress 302  2  4  3.107461e-03  9.574225e-03  0.000000e+00  -1.595594e-03  9.946489e-03  2.735198e-03  8.899907e-03
   Strain 302  2  4  -1.536878e-03  1.191050e-01  0.000000e+00  -3.036761e-02  1.209866e-01  -3.418540e-03  
   Stress 302  3  4  1.522832e-03  1.636173e-03  0.000000e+00  5.920036e-03  7.499810e-03  -4.340805e-03  1.037521e-02
   Strain 302  3  4  7.083280e-03  1.907647e-02  0.000000e+00  2.705973e-01  1.485114e-01  -1.223516e-01  
   Stress 302  4  4  2.376363e-04  8.759549e-03  0.000000e+00  1.716011e-03  9.092115e-03  -9.492932e-05  9.139949e-03
   Strain 302  4  4  -5.811998e-02  1.397165e-01  0.000000e+00  9.960306e-02  1.515457e-01  -6.994925e-02  
   Stress 303  1  4  2.374891e-03  2.190222e-02  0.000000e+00  -1.961788e-03  2.209735e-02  2.179753e-03  2.109212e-02
   Strain 303  1  4  -8.790199e-02  2.683697e-01  0.000000e+00  -4.565870e-02  2.698266e-01  -8.935890e-02  
   Stress 303  2  4  4.359853e-03  1.582127e-02  0.000000e+00  5.693898e-03  1.816902e-02  2.012102e-03  1.725120e-02
   Strain 303  2  4  -2.810062e-02  1.866500e-01  0.000000e+00  2.366401e-01  2.390530e-01  -8.050358e-02  
   Stress 303  3  4  -4.388328e-04  4.656373e-03  0.000000e+00  1.499604e-03  5.064965e-03  -8.474254e-04  5.537525e-03
   Strain 303  3  4  -2.909554e-02  7.183274e-02  0.000000e+00  9.944983e-02  9.221489e-02  -4.947769e-02  
   Stress 303  4  4  -5.643517e-03  -3.403937e-03  0.000000e+00  6.896646e-03  2.463236e-03  -1.151069e-02  1.291964e-02
   Strain 303  4  4  -5.849088e-02  -2.024312e-02  0.000000e+00  3.667357e-01  1.449954e-01  -2.237294e-01  
   Stress 304  1  4  4.851370e-04  -9.485987e-04  0.000000e+00  1.809706e-03  1.714788e-03  -2.178249e-03  3.379423e-03
   Strain 304  1  4  2.765657e-02  -2.404782e-02  0.000000e+00  8.890650e-02  5.322837e-02  -4.961962e-02  
   Stress 304  2  4  7.766627e-03  2.924594e-03  0.000000e+00  3.932230e-04  7.798353e-03  2.892868e-03  6.828133e-03
   Strain 304  2  4  1.069263e-01  -8.427271e-03  0.000000e+00  4.193069e-03  1.069644e-01  -8.465363e-03  
   Stress 304  3  4  -1.626150e-02  -1.500437e-02  0.000000e+00  2.248341e-03  -1.329839e-02  -1.796749e-02  1.614742e-02
   Strain 304  3  4  -1.116850e-01  -1.008719e-01  0.000000e+00  1.537526e-01  -2.921226e-02  -1.833447e-01  
   Stress 304  4  4  -5.327449e-03  -6.428871e-03  0.000000e+00  1.290833e-03  -4.474760e-03  -7.281560e-03  6.360924e-03
   Strain 304  4  4  -2.018761e-02  -6.482868e-02  0.000000e+00  7.134696e-02  -4.272322e-04  -8.458906e-02  
   Stress 305  1  4  1.042882e-02  3.039577e-03  0.000000e+00  -2.643324e-03  1.127703e-02  2.191359e-03  1.035671e-02
   Strain 305  1  4  1.340140e-01  -1.776765e-02  0.000000e+00  -1.505627e-01  1.650189e-01  -4.877255e-02  
   Stress 305  2  4  1.822558e-03  -5.551022e-04  0.000000e+00  8.172182e-04  2.076352e-03  -8.088956e-04  2.577809e-03
   Strain 305  2  4  3.695347e-02  -1.943157e-02  0.000000e+00  2.858497e-02  4.036939e-02  -2.284749e-02  
   Stress 305  3  4  -1.758052e-03  -9.572039e-03  0.000000e+00  -1.555939e-04  -1.754955e-03  -9.575136e-03  8.829448e-03
   Strain 305  3  4  6.855318e-02  -1.556835e-01  0.000000e+00  -5.332991e-03  6.858488e-02  -1.557152e-01  
   Stress 305  4  4  -1.137094e-02  -8.624491e-03  0.000000e+00  2.552131e-03  -7.099593e-03  -1.289584e-02  1.118712e-02
   Strain 305  4  4  -9.774766e-02  -4.818178e-02  0.000000e+00  1.750523e-01  1.800242e-02  -1.639319e-01  
   Stress 306  1  4  1.159595e-04  -5.188701e-04  0.000000e+00  -5.846028e-03  5.653184e-03  -6.056095e-03  1.014253e-02
   Strain 306  1  4  -2.066558e-03  -6.752677e-03  0.000000e+00  -2.649806e-01  1.281014e-01  -1.369206e-01  
   Stress 306  2  4  4.396000e-03  8.947769e-03  0.000000e+00  -5.562562e-03  1.268202e-02  6.617474e-04  1.236444e-02
   Strain 306  2  4  2.017651e-03  1.063700e-01  0.000000e+00  -2.101282e-01  1.715003e-01  -6.311270e-02  
   Stress 306  3  4  8.150370e-03  1.166694e-02  0.000000e+00  -7.441061e-03  1.755463e-02  2.262679e-03  1.653978e-02
   Strain 306  3  4  4.477251e-02  1.120638e-01  0.000000e+00  -2.851745e-01  2.249212e-01  -6.808494e-02  
   Stress 306  4  4  1.822152e-02  2.013181e-02  0.000000e+00  -7.828826e-03  2.706354e-02  1.128979e-02  2.354470e-02
   Strain 306  4  4  1.392278e-01  1.621826e-01  0.000000e+00  -2.303443e-01  2.664478e-01  3.496259e-02  
   Stress 307  1  4  -1.604214e-02  -1.458803e-02  0.000000e+00  2.365077e-03  -1.284078e-02  -1.778939e-02  1.590341e-02
   Strain 307  1  4  -1.226218e-01  -8.742052e-02  0.000000e+00  1.463057e-01  -2.978073e-02  -1.802616e-01  
   Stress 307  2  4  -6.207461e-03  -1.485938e-02  0.000000e+00  1.606066e-03  -5.918947e-03  -1.514789e-02  1.322244e-02
   Strain 307  2  4  4.276115e-02  -1.984365e-01  0.000000e+00  1.007401e-01  5.285746e-02  -2.085329e-01  
   Stress 307  3  4  -1.801330e-03  1.492828e-03  0.000000e+00  1.149260e-03  1.854148e-03  -2.162650e-03  3.482067e-03
   Strain 307  3  4  -3.339422e-02  3.721042e-02  0.000000e+00  6.952010e-02  5.145117e-02  -4.763496e-02  
   Stress 307  4  4  1.780548e-03  3.963020e-03  0.000000e+00  3.826277e-04  4.028158e-03  1.715410e-03  3.501249e-03
   Strain 307  4  4  5.316863e-03  5.106723e-02  0.000000e+00  1.887504e-02  5.293757e-02  3.446525e-03  
   Stress 308  1  4  1.501929e-03  2.255664e-03  0.000000e+00  -5.456930e-03  7.348724e-03  -3.591131e-03  9.658685e-03
   Strain 308  1  4  1.181270e-02  1.577515e-02  0.000000e+00  -2.438942e-01  1.357571e-01  -1.081693e-01  
   Stress 308  2  4  -8.814823e-04  -1.460368e-03  0.000000e+00  -4.100140e-03  2.939419e-03  -5.281269e-03  7.214974e-03
   Strain 308  2  4  -8.584130e-05  -1.822394e-02  0.000000e+00  -1.910838e-01  8.681650e-02  -1.051263e-01  
   Stress 308  3  4  1.222549e-02  8.809259e-03  0.000000e+00  -8.039328e-03  1.873616e-02  2.298586e-03  1.769917e-02
   Strain 308  3  4  1.220328e-01  4.202631e-02  0.000000e+00  -3.066408e-01  2.404827e-01  -7.642361e-02  
   Stress 308  4  4  1.155312e-02  6.985666e-03  0.000000e+00  -6.485162e-03  1.614491e-02  2.393876e-03  1.509105e-02
   Strain 308  4  4  1.266497e-01  2.353457e-02  0.000000e+00  -2.594087e-01  2.146679e-01  -6.448364e-02  
   Stress 309  1  4  -7.115809e-03  -9.592854e-03  0.000000e+00  -5.772265e-03  -2.450690e-03  -1.425797e-02  1.320431e-02
   Strain 309  1  4  -2.646376e-02  -1.047153e-01  0.000000e+00  -2.926208e-01  8.586199e-02  -2.170411e-01  
   Stress 309  2  4  2.138367e-03  -9.901901e-04  0.000000e+00  -2.022201e-03  3.130701e-03  -1.982524e-03  4.465241e-03
   Strain 309  2  4  5.253472e-02  -3.814417e-02  0.000000e+00  -6.564742e-02  6.316903e-02  -4.877848e-02  
   Stress 309  3  4  1.200305e-03  9.683528e-04  0.000000e+00  -7.484528e-03  8.569756e-03  -6.401097e-03  1.301040e-02
   Strain 309  3  4  1.178316e-02  -8.163680e-03  0.000000e+00  -3.369134e-01  1.705614e-01  -1.669419e-01  
   Stress 309  4  4  1.141233e-02  5.757342e-03  0.000000e+00  -3.224849e-03  1.287370e-02  4.295970e-03  1.135265e-02
   Strain 309  4  4  1.450774e-01  5.138900e-03  0.000000e+00  -1.075334e-01  1.633496e-01  -1.313332e-02  
   Stress 310  1  4  1.463903e-02  1.095460e-02  0.000000e+00  -9.052410e-05  1.464125e-02  1.095237e-02  1.318955e-02
   Strain 310  1  4  1.571421e-01  7.589045e-02  0.000000e+00  2.610501e-02  1.591874e-01  7.384514e-02  
   Stress 310  2  4  1.546547e-02  1.416985e-03  0.000000e+00  2.306228e-03  1.583437e-02  1.048077e-03  1.533722e-02
   Strain 310  2  4  2.157168e-01  -8.357539e-02  0.000000e+00  1.281493e-01  2.288574e-01  -9.671601e-02  
   Stress 310  3  4  1.637906e-03  -7.020989e-03  0.000000e+00  -2.223319e-03  2.175414e-03  -7.558498e-03  8.849079e-03
   Strain 310  3  4  9.509689e-02  -1.400166e-01  0.000000e+00  -8.279758e-02  1.021734e-01  -1.470931e-01  
   Stress 310  4  4  -3.437089e-03  -1.124019e-02  0.000000e+00  -1.791140e-04  -3.432980e-03  -1.124429e-02  9.980885e-03
   Strain 310  4  4  5.715435e-02  -1.683937e-01  0.000000e+00  1.813357e-02  5.751823e-02  -1.687575e-01  
   Stress 311  1  4  -3.000043e-03  -1.024298e-03  0.000000e+00  -5.876675e-04  -8.627160e-04  -3.161625e-03  2.830648e-03
   Strain 311  1  4  -4.489117e-02  1.945230e-02  0.000000e+00  -3.545322e-03  1.950110e-02  -4.493998e-02  
   Stress 311  2  4  8.744274e-03  3.770368e-03  0.000000e+00  1.813520e-03  9.335273e-03  3.179369e-03  8.220428e-03
   Strain 311  2  4  1.069944e-01  5.355514e-03  0.000000e+00  1.061308e-01  1.296498e-01  -1.729990e-02  
   Stress 311  3  4  -5.259909e-03  -2.489106e-03  0.000000e+00  -5.043958e-03  1.356252e-03  -9.105268e-03  9.853648e-03
   Strain 311  3  4  -7.021260e-02  5.991585e-03  0.000000e+00  -2.246246e-01  8.648891e-02  -1.507099e-01  
   Stress 311  4  4  4.857835e-03  5.568538e-03  0.000000e+00  -3.066128e-03  8.299838e-03  2.126536e-03  7.467232e-03
   Strain 311  4  4  3.867707e-02  5.503388e-02  0.000000e+00  -1.085528e-01  1.017446e-01  -8.033651e-03  
   Stress 312  1  4  3.795749e-03  5.349636e-03  0.000000e+00  -1.343437e-03  6.124616e-03  3.020769e-03  5.304235e-03
   Strain 312  1  4  1.433567e-02  7.127569e-02  0.000000e+00  -4.229677e-02  7.827109e-02  7.340268e-03  
   Stress 312  2  4  -9.279679e-03  -7.052560e-03  0.000000e+00  4.588385e-05  -7.051616e-03  -9.280624e-03  8.391178e-03
   Strain 312  2  4  -9.786293e-02  -2.045947e-02  0.000000e+00  1.068169e-02  -2.009269e-02  -9.822971e-02  
   Stress 312  3  4  6.675221e-03  1.393393e-02  0.000000e+00  -1.660961e-03  1.429594e-02  6.313209e-03  1.240876e-02
   Strain 312  3  4  1.394795e-02  1.688187e-01  0.000000e+00  -4.603795e-02  1.721676e-01  1.059898e-02  
   Stress 312  4  4  -6.104539e-03  1.801787e-03  0.000000e+00  5.934720e-05  1.802232e-03  -6.104985e-03  7.177847e-03
   Strain 312  4  4  -1.158794e-01  8.226336e-02  0.000000e+00  6.980718e-03  8.232483e-02  -1.159409e-01  
   Stress 313  1  4  -1.772364e-03  -2.355538e-04  0.000000e+00  -3.840965e-03  2.913114e-03  -4.921032e-03  6.858448e-03
   Strain 313  1  4  -4.332888e-02  2.793891e-02  0.000000e+00  -2.030030e-01  9.987977e-02  -1.152697e-01  
   Stress 313  2  4  9.079947e-03  7.342167e-03  0.000000e+00  -3.138316e-03  1.146744e-02  4.954679e-03  9.961599e-03
   Strain 313  2  4  8.092387e-02  6.626011e-02  0.000000e+00  -1.536884e-01  1.507852e-01  -3.601191e-03  
   Stress 313  3  4  2.670242e-03  9.278622e-03  0.000000e+00  -7.341028e-03  1.402480e-02  -2.075932e-03  1.516967e-02
   Strain 313  3  4  -4.029622e-02  1.242275e-01  0.000000e+00  -3.337278e-01  2.280048e-01  -1.440735e-01  
   Stress 313  4  4  1.200831e-02  1.281128e-02  0.000000e+00  -6.629190e-03  1.905113e-02  5.768460e-03  1.692114e-02
   Strain 313  4  4  9.084096e-02  1.167605e-01  0.000000e+00  -2.816915e-01  2.452414e-01  -3.764004e-02  
   Stress 314  1  4  6.085858e-03  8.254828e-03  0.000000e+00  -3.848326e-03  1.116856e-02  3.172128e-03  9.968500e-03
   Strain 314  1  4  2.610270e-02  9.919195e-02  0.000000e+00  -1.654944e-01  1.531051e-01  -2.781044e-02  
   Stress 314  2  4  1.077121e-02  7.631692e-03  0.000000e+00  -1.182605e-03  1.116683e-02  7.236077e-03  9.810957e-03
   Strain 314  2  4  1.084168e-01  5.913085e-02  0.000000e+00  -5.495389e-02  1.206826e-01  4.686504e-02  
   Stress 314  3  4  7.454311e-03  9.601168e-03  0.000000e+00  -6.502198e-03  1.511795e-02  1.937533e-03  1.424833e-02
   Strain 314  3  4  2.690844e-02  1.112863e-01  0.000000e+00  -2.942978e-01  2.221748e-01  -8.398005e-02  
   Stress 314  4  4  1.141880e-02  9.043071e-03  0.000000e+00  -3.699335e-03  1.411630e-02  6.345564e-03  1.224583e-02
   Strain 314  4  4  1.014771e-01  7.991295e-02  0.000000e+00  -1.765850e-01  1.796435e-01  1.746598e-03  
   Stress 315  1  4  4.942896e-04  1.626620e-03  0.000000e+00  -4.087911e-03  5.187386e-03  -3.066476e-03  7.226287e-03
   Strain 315  1  4  -1.476924e-02  3.258224e-02  0.000000e+00  -2.017155e-01  1.125059e-01  -9.469287e-02  
   Stress 315  2  4  1.192791e-02  8.096535e-03  0.000000e+00  -1.932962e-03  1.273366e-02  7.290789e-03  1.106631e-02
   Strain 315  2  4  1.214900e-01  5.946429e-02  0.000000e+00  -7.899927e-02  1.406968e-01  4.025744e-02  
   Stress 315  3  4  -4.557747e-04  -7.403807e-04  0.000000e+00  -5.985805e-03  5.389418e-03  -6.585574e-03  1.038788e-02
   Strain 315  3  4  -1.689554e-02  1.129227e-04  0.000000e+00  -3.058036e-01  1.447468e-01  -1.615294e-01  
   Stress 315  4  4  1.042189e-02  5.658318e-03  0.000000e+00  -4.164904e-03  1.283795e-02  3.242258e-03  1.156293e-02
   Strain 315  4  4  1.123687e-01  2.589785e-02  0.000000e+00  -1.844031e-01  1.709686e-01  -3.270203e-02  
   Stress 316  1  4  5.666199e-03  6.508384e-03  0.000000e+00  -3.320036e-03  9.433925e-03  2.740658e-03  8.405652e-03
   Strain 316  1  4  3.861476e-02  6.975399e-02  0.000000e+00  -1.275040e-01  1.198101e-01  -1.144130e-02  
   Stress 316  2  4  2.109133e-03  5.525914e-03  0.000000e+00  -2.133557e-03  6.550775e-03  1.084272e-03  6.081569e-03
   Strain 316  2  4  -6.443207e-03  7.620512e-02  0.000000e+00  -7.987950e-02  9.235156e-02  -2.258965e-02  
   Stress 316  3  4  7.931185e-03  9.686523e-03  0.000000e+00  -3.491529e-03  1.240900e-02  5.208705e-03  1.079255e-02
   Strain 316  3  4  5.553179e-02  1.010963e-01  0.000000e+00  -1.325902e-01  1.484145e-01  8.213581e-03  
   Stress 316  4  4  4.940011e-03  9.965202e-03  0.000000e+00  -2.338026e-03  1.088473e-02  4.020479e-03  9.533092e-03
   Strain 316  4  4  1.331666e-02  1.192423e-01  0.000000e+00  -8.711470e-02  1.348528e-01  -2.293870e-03  
   Stress 317  1  4  -6.389796e-04  5.934812e-03  0.000000e+00  -7.876381e-04  6.027865e-03  -7.320332e-04  6.425234e-03
   Strain 317  1  4  -5.563040e-02  1.033034e-01  0.000000e+00  -9.387352e-03  1.034418e-01  -5.576890e-02  
   Stress 317  2  4  1.985726e-03  8.542350e-03  0.000000e+00  1.519398e-03  8.877332e-03  1.650743e-03  8.177884e-03
   Strain 317  2  4  -2.302056e-02  1.159026e-01  0.000000e+00  9.202952e-02  1.297613e-01  -3.687926e-02  
   Stress 317  3  4  -1.221649e-03  4.298285e-03  0.000000e+00  -2.387012e-03  5.187324e-03  -2.110688e-03  6.504779e-03
   Strain 317  3  4  -5.141408e-02  7.923155e-02  0.000000e+00  -8.923470e-02  9.301485e-02  -6.519739e-02  
   Stress 317  4  4  1.604687e-03  7.658295e-03  0.000000e+00  -3.809005e-04  7.682167e-03  1.580815e-03  7.026420e-03
   Strain 317  4  4  -1.697295e-02  1.002265e-01  0.000000e+00  9.866264e-04  1.002286e-01  -1.697503e-02  
   Stress 318  1  4  9.037118e-03  1.137500e-02  0.000000e+00  -1.744350e-03  1.230586e-02  8.106254e-03  1.083472e-02
   Strain 318  1  4  7.205386e-02  1.133488e-01  0.000000e+00  -5.104613e-02  1.255303e-01  5.987230e-02  
   Stress 318  2  4  3.526412e-03  3.252429e-03  0.000000e+00  4.333226e-04  3.843882e-03  2.934959e-03  3.479623e-03
   Strain 318  2  4  3.364730e-02  3.120381e-02  0.000000e+00  3.550581e-02  5.022045e-02  1.463066e-02  
   Stress 318  3  4  1.141873e-02  9.565881e-03  0.000000e+00  -1.764033e-03  1.248481e-02  8.499802e-03  1.104531e-02
   Strain 318  3  4  1.185873e-01  7.215370e-02  0.000000e+00  -5.263971e-02  1.304668e-01  6.027414e-02  
   Stress 318  4  4  2.215566e-03  4.702828e-03  0.000000e+00  3.553304e-04  4.752595e-03  2.165799e-03  4.121247e-03
   Strain 318  4  4  3.680660e-03  6.152284e-02  0.000000e+00  3.050143e-02  6.529753e-02  -9.402533e-05  
   Stress 319  1  4  8.433626e-03  8.424117e-03  0.000000e+00  1.269699e-03  9.698580e-03  7.159164e-03  8.711047e-03
   Strain 319  1  4  8.075176e-02  7.314777e-02  0.000000e+00  7.026069e-02  1.122852e-01  4.161429e-02  
   Stress 319  2  4  2.319723e-03  2.929340e-03  0.000000e+00  8.856907e-04  3.561205e-03  1.687859e-03  3.085488e-03
   Strain 319  2  4  1.968304e-02  3.102036e-02  0.000000e+00  6.315786e-02  5.743538e-02  -6.731984e-03  
   Stress 319  3  4  8.897443e-03  7.275738e-03  0.000000e+00  7.534181e-04  9.193443e-03  6.979739e-03  8.310734e-03
   Strain 319  3  4  9.762531e-02  5.022660e-02  0.000000e+00  4.863608e-02  1.078822e-01  3.996971e-02  
   Stress 319  4  4  2.393229e-04  4.684584e-03  0.000000e+00  2.797029e-04  4.702114e-03  2.217926e-04  4.595234e-03
   Strain 319  4  4  -2.463579e-02  7.070841e-02  0.000000e+00  3.496324e-02  7.381264e-02  -2.774002e-02  
   Stress 320  1  4  5.741984e-04  1.064306e-02  0.000000e+00  -4.887540e-04  1.066673e-02  5.505294e-04  1.040240e-02
   Strain 320  1  4  -6.033006e-02  1.527072e-01  0.000000e+00  -1.808615e-03  1.527110e-01  -6.033389e-02  
   Stress 320  2  4  3.691663e-03  1.416174e-02  0.000000e+00  2.587595e-03  1.476633e-02  3.087072e-03  1.349036e-02
   Strain 320  2  4  -2.909305e-02  1.774335e-01  0.000000e+00  1.347807e-01  1.974778e-01  -4.913736e-02  
   Stress 320  3  4  7.263811e-03  8.985381e-03  0.000000e+00  -1.457685e-03  9.817462e-03  6.431729e-03  8.637503e-03
   Strain 320  3  4  6.099733e-02  8.671556e-02  0.000000e+00  -4.702096e-02  1.006538e-01  4.705907e-02  
   Stress 320  4  4  8.970089e-03  1.512440e-02  0.000000e+00  1.673228e-03  1.554989e-02  8.544592e-03  1.348858e-02
   Strain 320  4  4  5.422370e-02  1.599790e-01  0.000000e+00  8.601993e-02  1.752622e-01  3.894049e-02  
   Stress 321  1  4  8.517694e-03  1.124237e-02  0.000000e+00  3.072456e-03  1.324098e-02  6.519087e-03  1.146747e-02
   Strain 321  1  4  6.643381e-02  1.094259e-01  0.000000e+00  1.537631e-01  1.677600e-01  8.099732e-03  
   Stress 321  2  4  5.956136e-03  1.105518e-02  0.000000e+00  1.202470e-03  1.132452e-02  5.686793e-03  9.807352e-03
   Strain 321  2  4  2.549870e-02  1.269996e-01  0.000000e+00  7.771608e-02  1.401675e-01  1.233081e-02  
   Stress 321  3  4  7.626163e-03  1.302372e-02  0.000000e+00  3.071228e-03  1.441344e-02  6.236439e-03  1.252006e-02
   Strain 321  3  4  4.443255e-02  1.366369e-01  0.000000e+00  1.507102e-01  1.788738e-01  2.195588e-03  
   Stress 321  4  4  2.727524e-03  1.374633e-02  0.000000e+00  1.014235e-03  1.383891e-02  2.634945e-03  1.272767e-02
   Strain 321  4  4  -4.237494e-02  1.790889e-01  0.000000e+00  6.891080e-02  1.843256e-01  -4.761169e-02  
   Stress 322  1  4  4.876408e-03  1.007018e-02  0.000000e+00  -7.208290e-04  1.016837e-02  4.778222e-03  8.811376e-03
   Strain 322  1  4  1.209068e-02  1.212645e-01  0.000000e+00  -1.294480e-02  1.216469e-01  1.170830e-02  
   Stress 322  2  4  7.450691e-03  1.608283e-02  0.000000e+00  8.136076e-04  1.615885e-02  7.374675e-03  1.401171e-02
   Strain 322  2  4  2.057263e-02  1.850597e-01  0.000000e+00  5.552776e-02  1.896195e-01  1.601276e-02  
   Stress 322  3  4  2.748899e-03  1.098306e-02  0.000000e+00  -1.036045e-03  1.111142e-02  2.620542e-03  1.006046e-02
   Strain 322  3  4  -3.099466e-02  1.483390e-01  0.000000e+00  -3.340904e-02  1.498817e-01  -3.253737e-02  
   Stress 322  4  4  6.055146e-03  1.435705e-02  0.000000e+00  3.343557e-04  1.437050e-02  6.041702e-03  1.249764e-02
   Strain 322  4  4  5.534820e-03  1.726361e-01  0.000000e+00  2.654865e-02  1.736840e-01  4.486895e-03  
   Stress 323  1  4  1.519794e-02  1.739050e-02  0.000000e+00  -5.379682e-03  2.178447e-02  1.080398e-02  1.886611e-02
   Strain 323  1  4  1.187623e-01  1.572071e-01  0.000000e+00  -1.698982e-01  2.250815e-01  5.088791e-02  
   Stress 323  2  4  5.860999e-03  1.110740e-02  0.000000e+00  -1.366250e-03  1.144187e-02  5.526528e-03  9.910855e-03
   Strain 323  2  4  2.260054e-02  1.287241e-01  0.000000e+00  -3.144687e-02  1.310047e-01  2.031994e-02  
   Stress 323  3  4  1.512827e-02  1.752756e-02  0.000000e+00  -5.064151e-03  2.153222e-02  1.112361e-02  1.865088e-02
   Strain 323  3  4  1.204397e-01  1.574312e-01  0.000000e+00  -1.619850e-01  2.220130e-01  5.585791e-02  
   Stress 323  4  4  7.089376e-03  8.838376e-03  0.000000e+00  -1.025969e-03  9.311972e-03  6.615780e-03  8.299121e-03
   Strain 323  4  4  5.766367e-02  8.717586e-02  0.000000e+00  -2.623315e-02  9.216279e-02  5.267674e-02  
   Stress 324  1  4  7.434917e-03  1.499408e-02  0.000000e+00  -8.891431e-04  1.509725e-02  7.331741e-03  1.307640e-02
   Strain 324  1  4  2.594175e-02  1.718912e-01  0.000000e+00  -4.212233e-03  1.719216e-01  2.591136e-02  
   Stress 324  2  4  4.107798e-03  1.505799e-02  0.000000e+00  2.071988e-03  1.543694e-02  3.728852e-03  1.395139e-02
   Strain 324  2  4  -2.982125e-02  1.897787e-01  0.000000e+00  1.194256e-01  2.049653e-01  -4.500789e-02  
   Stress 324  3  4  8.111411e-03  1.597981e-02  0.000000e+00  -9.389829e-04  1.609031e-02  8.000908e-03  1.393469e-02
   Strain 324  3  4  3.379904e-02  1.784209e-01  0.000000e+00  -1.391507e-02  1.787549e-01  3.346509e-02  
   Stress 324  4  4  4.422567e-03  1.481371e-02  0.000000e+00  1.954208e-03  1.516907e-02  4.067203e-03  1.359953e-02
   Strain 324  4  4  -2.130301e-02  1.834797e-01  0.000000e+00  1.047042e-01  1.960871e-01  -3.391048e-02  
   Stress 325  1  4  6.206118e-03  1.639158e-02  0.000000e+00  1.604391e-03  1.663832e-02  5.959375e-03  1.460116e-02
   Strain 325  1  4  -7.136103e-03  2.002934e-01  0.000000e+00  7.708586e-02  2.072236e-01  -1.406631e-02  
   Stress 325  2  4  1.120371e-02  1.878610e-02  0.000000e+00  5.281889e-03  2.149655e-02  8.493247e-03  1.875264e-02
   Strain 325  2  4  5.545800e-02  1.945381e-01  0.000000e+00  2.052701e-01  2.489729e-01  1.023181e-03  
   Stress 325  3  4  5.666864e-03  1.675428e-02  0.000000e+00  -6.493282e-04  1.679218e-02  5.628966e-03  1.480338e-02
   Strain 325  3  4  -1.786506e-02  2.084006e-01  0.000000e+00  -2.232017e-02  2.089498e-01  -1.841418e-02  
   Stress 325  4  4  1.014192e-02  1.759646e-02  0.000000e+00  2.580050e-03  1.840232e-02  9.336072e-03  1.593744e-02
   Strain 325  4  4  4.969581e-02  1.920714e-01  0.000000e+00  9.994404e-02  2.078601e-01  3.390715e-02  
   Stress 326  1  4  6.298501e-03  1.323082e-02  0.000000e+00  2.951227e-03  1.431702e-02  5.212298e-03  1.255072e-02
   Strain 326  1  4  6.933759e-03  1.624806e-01  0.000000e+00  1.172026e-01  1.820869e-01  -1.267259e-02  
   Stress 326  2  4  8.575273e-03  1.596906e-02  0.000000e+00  5.248256e-03  1.869176e-02  5.852569e-03  1.656018e-02
   Strain 326  2  4  2.740455e-02  1.775582e-01  0.000000e+00  2.038357e-01  2.290664e-01  -2.410368e-02  
   Stress 326  3  4  9.222983e-03  1.771320e-02  0.000000e+00  3.455708e-05  1.771334e-02  9.222843e-03  1.534457e-02
   Strain 326  3  4  3.010049e-02  2.062243e-01  0.000000e+00  -1.797966e-02  2.066820e-01  2.964281e-02  
   Stress 326  4  4  1.130175e-02  1.822484e-02  0.000000e+00  2.068164e-03  1.879561e-02  1.073098e-02  1.633198e-02
   Strain 326  4  4  5.862421e-02  2.002686e-01  0.000000e+00  6.059109e-02  2.064763e-01  5.241652e-02  
   Stress 327  1  4  8.501334e-03  1.997971e-02  0.000000e+00  3.380242e-03  2.090117e-02  7.579868e-03  1.832717e-02
   Strain 327  1  4  5.423139e-03  2.316857e-01  0.000000e+00  1.105451e-01  2.444660e-01  -7.357219e-03  
   Stress 327  2  4  9.099164e-03  2.075551e-02  0.000000e+00  4.976610e-03  2.259116e-02  7.263510e-03  1.997569e-02
   Strain 327  2  4  7.984149e-03  2.334334e-01  0.000000e+00  1.656353e-01  2.605859e-01  -1.916834e-02  
   Stress 327  3  4  6.363648e-03  1.847569e-02  0.000000e+00  1.036745e-03  1.856380e-02  6.275548e-03  1.635540e-02
   Strain 327  3  4  -2.356564e-02  2.326797e-01  0.000000e+00  1.022528e-02  2.327817e-01  -2.366761e-02  
   Stress 327  4  4  7.947645e-03  1.553325e-02  0.000000e+00  2.261049e-03  1.615606e-02  7.324828e-03  1.401182e-02
   Strain 327  4  4  1.564128e-02  1.897168e-01  0.000000e+00  5.935734e-02  1.946377e-01  1.072038e-02  
   Stress 328  1  4  4.595868e-03  1.453370e-02  0.000000e+00  2.913407e-03  1.532482e-02  3.804744e-03  1.382097e-02
   Strain 328  1  4  -2.620944e-02  1.863668e-01  0.000000e+00  1.132337e-01  2.005055e-01  -4.034820e-02  
   Stress 328  2  4  9.303118e-03  1.906848e-02  0.000000e+00  5.301708e-03  2.139334e-02  6.978255e-03  1.889664e-02
   Strain 328  2  4  2.274593e-02  2.094170e-01  0.000000e+00  1.867183e-01  2.480945e-01  -1.593162e-02  
   Stress 328  3  4  5.317172e-03  1.243496e-02  0.000000e+00  2.107834e-03  1.301233e-02  4.739800e-03  1.140660e-02
   Strain 328  3  4  -4.105082e-03  1.588873e-01  0.000000e+00  6.584045e-02  1.652852e-01  -1.050298e-02  
   Stress 328  4  4  8.162328e-03  1.675500e-02  0.000000e+00  4.085056e-03  1.838708e-02  6.530243e-03  1.614487e-02
   Strain 328  4  4  1.547117e-02  1.950700e-01  0.000000e+00  1.330847e-01  2.170374e-01  -6.496225e-03  
   Stress 329  1  4  1.026085e-02  2.045172e-02  0.000000e+00  4.917129e-03  2.243736e-02  8.275209e-03  1.965300e-02
   Strain 329  1  4  3.080982e-02  2.209624e-01  0.000000e+00  1.602616e-01  2.502262e-01  1.546075e-03  
   Stress 329  2  4  6.172468e-03  2.594060e-02  0.000000e+00  7.422144e-03  2.841708e-02  3.695993e-03  2.676119e-02
   Strain 329  2  4  -6.239894e-02  2.771907e-01  0.000000e+00  2.313249e-01  3.128420e-01  -9.805018e-02  
   Stress 329  3  4  9.236481e-03  1.938747e-02  0.000000e+00  4.211021e-03  2.090693e-02  7.717028e-03  1.831155e-02
   Strain 329  3  4  1.650430e-02  2.215814e-01  0.000000e+00  1.281074e-01  2.399438e-01  -1.858054e-03  
   Stress 329  4  4  7.732057e-03  1.868017e-02  0.000000e+00  5.810979e-03  2.118940e-02  5.222833e-03  1.912067e-02
   Strain 329  4  4  -5.861912e-03  2.157383e-01  0.000000e+00  1.921232e-01  2.515823e-01  -4.170590e-02  
   Stress 330  1  4  4.775411e-03  2.142176e-02  0.000000e+00  3.677442e-03  2.219797e-02  3.999201e-03  2.049315e-02
   Strain 330  1  4  -5.982525e-02  2.591500e-01  0.000000e+00  1.274653e-01  2.714126e-01  -7.208789e-02  
   Stress 330  2  4  7.330832e-03  2.186923e-02  0.000000e+00  3.747728e-03  2.277846e-02  6.421601e-03  2.034259e-02
   Strain 330  2  4  -2.070279e-02  2.521639e-01  0.000000e+00  1.254067e-01  2.658831e-01  -3.442194e-02  
   Stress 330  3  4  1.220277e-03  2.016074e-02  0.000000e+00  1.215309e-03  2.023841e-02  1.142615e-03  1.969197e-02
   Strain 330  3  4  -1.167064e-01  2.709541e-01  0.000000e+00  2.831187e-02  2.714703e-01  -1.172226e-01  
   Stress 330  4  4  5.902300e-03  1.634498e-02  0.000000e+00  1.070174e-03  1.645353e-02  5.793756e-03  1.445540e-02
   Strain 330  4  4  -1.801420e-02  2.076772e-01  0.000000e+00  2.269793e-02  2.082465e-01  -1.858345e-02  
   Stress 331  1  4  1.102213e-02  2.368878e-02  0.000000e+00  1.371333e-03  2.383555e-02  1.087537e-02  2.066849e-02
   Strain 331  1  4  2.882735e-02  2.565617e-01  0.000000e+00  1.894030e-02  2.569548e-01  2.843422e-02  
   Stress 331  2  4  5.318418e-03  1.853045e-02  0.000000e+00  -5.198866e-04  1.855088e-02  5.297992e-03  1.655057e-02
   Strain 331  2  4  -3.819839e-02  2.350140e-01  0.000000e+00  -4.792017e-02  2.370993e-01  -4.028371e-02  
   Stress 331  3  4  9.384060e-03  3.165914e-02  0.000000e+00  1.478031e-03  3.175679e-02  9.286416e-03  2.828117e-02
   Strain 331  3  4  -3.308684e-02  3.190402e-01  0.000000e+00  7.350428e-03  3.190785e-01  -3.312519e-02  
   Stress 331  4  4  3.338033e-03  2.238276e-02  0.000000e+00  -7.066985e-04  2.240895e-02  3.311845e-03  2.095028e-02
   Strain 331  4  4  -9.289105e-02  2.841108e-01  0.000000e+00  -6.307706e-02  2.867310e-01  -9.551124e-02  
   Stress 332  1  4  6.827743e-03  2.409354e-02  0.000000e+00  -1.732449e-03  2.426565e-02  6.655625e-03  2.171673e-02
   Strain 332  1  4  -3.772296e-02  2.776021e-01  0.000000e+00  -1.000423e-01  2.853469e-01  -4.546777e-02  
   Stress 332  2  4  4.546409e-03  2.329818e-02  0.000000e+00  6.285442e-04  2.331922e-02  4.525364e-03  2.141815e-02
   Strain 332  2  4  -7.355364e-02  2.837531e-01  0.000000e+00  -2.163141e-02  2.840801e-01  -7.388073e-02  
   Stress 332  3  4  3.666135e-03  2.033753e-02  0.000000e+00  -2.242726e-03  2.063396e-02  3.369702e-03  1.917251e-02
   Strain 332  3  4  -7.656953e-02  2.606390e-01  0.000000e+00  -1.257119e-01  2.719744e-01  -8.790489e-02  
   Stress 332  4  4  3.298110e-03  1.638891e-02  0.000000e+00  -3.486854e-04  1.639820e-02  3.288829e-03  1.502619e-02
   Strain 332  4  4  -6.236639e-02  2.222133e-01  0.000000e+00  -5.345511e-02  2.247017e-01  -6.485486e-02  
   Stress 333  1  4  4.030912e-03  2.186727e-02  0.000000e+00  -2.776803e-03  2.228957e-02  3.608611e-03  2.072227e-02
   Strain 333  1  4  -7.546565e-02  2.695378e-01  0.000000e+00  -1.427637e-01  2.837235e-01  -8.965141e-02  
   Stress 333  2  4  3.515906e-03  2.439275e-02  0.000000e+00  -1.832888e-03  2.455244e-02  3.356209e-03  2.305826e-02
   Strain 333  2  4  -9.737577e-02  2.967200e-01  0.000000e+00  -1.084289e-01  3.040421e-01  -1.046978e-01  
   Stress 333  3  4  6.237280e-03  2.393836e-02  0.000000e+00  -2.205769e-03  2.420908e-02  5.966555e-03  2.184570e-02
   Strain 333  3  4  -4.930855e-02  2.803313e-01  0.000000e+00  -1.195224e-01  2.908311e-01  -5.980836e-02  
   Stress 333  4  4  4.773492e-03  2.891015e-02  0.000000e+00  -1.426584e-03  2.899417e-02  4.689467e-03  2.695711e-02
   Strain 333  4  4  -9.359992e-02  3.215117e-01  0.000000e+00  -8.738370e-02  3.260606e-01  -9.814879e-02  
   Stress 334  1  4  4.325102e-03  2.419703e-02  0.000000e+00  8.876455e-05  2.419743e-02  4.324705e-03  2.235110e-02
   Strain 334  1  4  -8.431948e-02  2.947027e-01  0.000000e+00  -4.524852e-02  2.960484e-01  -8.566517e-02  
   Stress 334  2  4  4.869183e-03  2.770503e-02  0.000000e+00  2.152064e-03  2.790607e-02  4.668141e-03  2.588959e-02
   Strain 334  2  4  -9.340401e-02  3.187174e-01  0.000000e+00  2.021980e-02  3.189653e-01  -9.365187e-02  
   Stress 334  3  4  1.380438e-04  2.033819e-02  0.000000e+00  1.672993e-04  2.033957e-02  1.366583e-04  2.027159e-02
   Strain 334  3  4  -1.394530e-01  2.801636e-01  0.000000e+00  -3.708781e-02  2.809815e-01  -1.402709e-01  
   Stress 334  4  4  1.940970e-03  1.961737e-02  0.000000e+00  1.815189e-03  1.980185e-02  1.756493e-03  1.898464e-02
   Strain 334  4  4  -1.083983e-01  2.674670e-01  0.000000e+00  2.628109e-02  2.679258e-01  -1.088571e-01  
   Stress 335  1  4  1.268294e-02  2.828378e-02  0.000000e+00  1.268891e-03  2.838631e-02  1.258041e-02  2.463611e-02
   Strain 335  1  4  2.603966e-02  2.873880e-01  0.000000e+00  -5.850655e-03  2.874208e-01  2.600692e-02  
   Stress 335  2  4  9.939520e-03  4.859514e-02  0.000000e+00  -2.653822e-04  4.859696e-02  9.937698e-03  4.446888e-02
   Strain 335  2  4  -7.728272e-02  3.662480e-01  0.000000e+00  -4.748866e-02  3.675155e-01  -7.855024e-02  
   Stress 335  3  4  8.209605e-03  2.769642e-02  0.000000e+00  2.316967e-03  2.796811e-02  7.937907e-03  2.496433e-02
   Strain 335  3  4  -4.280728e-02  3.073382e-01  0.000000e+00  1.674188e-02  3.075382e-01  -4.300729e-02  
   Stress 335  4  4  4.585086e-03  3.558416e-02  0.000000e+00  6.091017e-04  3.559612e-02  4.573122e-03  3.354418e-02
   Strain 335  4  4  -1.189532e-01  3.528454e-01  0.000000e+00  -3.014118e-02  3.533264e-01  -1.194341e-01  
   Stress 336  1  4  -9.037925e-03  2.989626e-02  0.000000e+00  -7.501350e-04  2.991071e-02  -9.052373e-03  3.531797e-02
   Strain 336  1  4  -2.844779e-01  3.455581e-01  0.000000e+00  -5.814336e-02  3.468967e-01  -2.858166e-01  
   Stress 336  2  4  -1.814061e-03  4.963259e-02  0.000000e+00  1.128970e-03  4.965735e-02  -1.838824e-03  5.060183e-02
   Strain 336  2  4  -2.068056e-01  3.797102e-01  0.000000e+00  4.943765e-04  3.797103e-01  -2.068058e-01  
   Stress 336  3  4  -6.818424e-03  3.369157e-02  0.000000e+00  -1.489006e-03  3.374622e-02  -6.873081e-03  3.765617e-02
   Strain 336  3  4  -2.618074e-01  3.565765e-01  0.000000e+00  -7.912682e-02  3.590975e-01  -2.643284e-01  
   Stress 336  4  4  6.419513e-04  4.859332e-02  0.000000e+00  -2.411248e-04  4.859453e-02  6.407388e-04  4.827735e-02
   Strain 336  4  4  -1.796426e-01  3.768016e-01  0.000000e+00  -2.714716e-02  3.771325e-01  -1.799735e-01  
   Stress 337  1  4  -1.183453e-03  3.393271e-02  0.000000e+00  2.895511e-03  3.416986e-02  -1.420602e-03  3.490185e-02
   Strain 337  1  4  -1.912928e-01  3.502901e-01  0.000000e+00  5.970368e-02  3.519306e-01  -1.929332e-01  
   Stress 337  2  4  8.516916e-04  3.989501e-02  0.000000e+00  4.894460e-03  4.049923e-02  2.474741e-04  4.037606e-02
   Strain 337  2  4  -1.720856e-01  3.590423e-01  0.000000e+00  9.735823e-02  3.634670e-01  -1.765103e-01  
   Stress 337  3  4  6.442401e-04  4.659680e-02  0.000000e+00  4.150991e-03  4.696876e-02  2.722832e-04  4.683321e-02
   Strain 337  3  4  -1.809095e-01  3.729678e-01  0.000000e+00  7.199652e-02  3.752976e-01  -1.832393e-01  
   Stress 337  4  4  3.644479e-03  4.557284e-02  0.000000e+00  5.340710e-03  4.624243e-02  2.974888e-03  4.482908e-02
   Strain 337  4  4  -1.440948e-01  3.643237e-01  0.000000e+00  9.950554e-02  3.691466e-01  -1.489177e-01  
   Stress 338  1  4  -3.292575e-03  4.711862e-02  0.000000e+00  3.690581e-03  4.738737e-02  -3.561328e-03  4.926467e-02
   Strain 338  1  4  -2.258500e-01  3.791492e-01  0.000000e+00  4.587099e-02  3.800175e-01  -2.267183e-01  
   Stress 338  2  4  -5.152761e-03  4.519632e-02  0.000000e+00  6.556330e-03  4.603606e-02  -5.992505e-03  4.930619e-02
   Strain 338  2  4  -2.422705e-01  3.696759e-01  0.000000e+00  1.223424e-01  3.757308e-01  -2.483254e-01  
   Stress 338  3  4  -4.093482e-03  3.523890e-02  0.000000e+00  2.688842e-03  3.542187e-02  -4.276445e-03  3.774223e-02
   Strain 338  3  4  -2.333856e-01  3.608767e-01  0.000000e+00  4.163656e-02  3.616051e-01  -2.341140e-01  
   Stress 338  4  4  -5.175642e-03  3.546765e-02  0.000000e+00  5.006169e-03  3.607519e-02  -5.783186e-03  3.928733e-02
   Strain 338  4  4  -2.438357e-01  3.554143e-01  0.000000e+00  1.135005e-01  3.607413e-01  -2.491627e-01  
   Stress 339  1  4  -8.240628e-04  3.176617e-02  0.000000e+00  3.436046e-03  3.212450e-02  -1.182391e-03  3.273172e-02
   Strain 339  1  4  -1.873689e-01  3.448782e-01  0.000000e+00  8.286950e-02  3.480845e-01  -1.905752e-01  
   Stress 339  2  4  1.958886e-03  2.915409e-02  0.000000e+00  4.091622e-03  2.975636e-02  1.356623e-03  2.910177e-02
   Strain 339  2  4  -1.440891e-01  3.297566e-01  0.000000e+00  1.163675e-01  3.367964e-01  -1.511289e-01  
   Stress 339  3  4  -2.437945e-03  4.827893e-02  0.000000e+00  3.454051e-03  4.851308e-02  -2.672101e-03  4.990282e-02
   Strain 339  3  4  -2.206562e-01  3.834902e-01  0.000000e+00  5.093175e-02  3.845617e-01  -2.217277e-01  
   Stress 339  4  4  1.949432e-03  3.000037e-02  0.000000e+00  3.129154e-03  3.034519e-02  1.604606e-03  2.957556e-02
   Strain 339  4  4  -1.482331e-01  3.384549e-01  0.000000e+00  8.145384e-02  3.418395e-01  -1.516176e-01  
   Stress 340  1  4  4.135603e-04  4.867040e-02  0.000000e+00  9.347350e-03  5.041772e-02  -1.333754e-03  5.109765e-02
   Strain 340  1  4  -1.925941e-01  3.699605e-01  0.000000e+00  1.825712e-01  3.844026e-01  -2.070362e-01  
   Stress 340  2  4  7.871246e-03  6.364582e-02  0.000000e+00  1.664873e-02  6.823746e-02  3.279601e-03  6.665820e-02
   Strain 340  2  4  -1.417036e-01  3.661915e-01  0.000000e+00  2.555521e-01  3.965257e-01  -1.720378e-01  
   Stress 340  3  4  -1.954213e-03  5.202898e-02  0.000000e+00  8.832909e-03  5.343750e-02  -3.362732e-03  5.519575e-02
   Strain 340  3  4  -2.205102e-01  3.814622e-01  0.000000e+00  1.674689e-01  3.928927e-01  -2.319406e-01  
   Stress 340  4  4  4.264104e-03  4.858423e-02  0.000000e+00  1.177875e-02  5.152013e-02  1.328204e-03  5.086903e-02
   Strain 340  4  4  -1.565788e-01  3.610024e-01  0.000000e+00  2.381506e-01  3.870828e-01  -1.826592e-01  
   Stress 341  1  4  -2.328996e-03  6.693666e-02  0.000000e+00  1.793914e-02  7.130698e-02  -6.699317e-03  7.488173e-02
   Strain 341  1  4  -2.156996e-01  3.651099e-01  0.000000e+00  2.657527e-01  3.940655e-01  -2.446552e-01  
   Stress 341  2  4  8.225131e-03  4.730808e-02  0.000000e+00  1.187577e-02  5.063368e-02  4.899529e-03  4.837038e-02
   Strain 341  2  4  -1.047385e-01  3.438470e-01  0.000000e+00  2.424926e-01  3.745207e-01  -1.354123e-01  
   Stress 341  3  4  -7.839873e-03  6.110554e-02  0.000000e+00  1.302172e-02  6.348297e-02  -1.021731e-02  6.916000e-02
   Strain 341  3  4  -2.615317e-01  3.779468e-01  0.000000e+00  2.022020e-01  3.935500e-01  -2.771349e-01  
   Stress 341  4  4  4.030448e-03  3.155484e-02  0.000000e+00  6.497358e-03  3.301150e-02  2.573784e-03  3.180281e-02
   Strain 341  4  4  -1.213494e-01  3.275555e-01  0.000000e+00  1.735376e-01  3.437433e-01  -1.375372e-01  
   Stress 342  1  4  3.860616e-03  5.924648e-02  0.000000e+00  1.406576e-02  6.261388e-02  4.932197e-04  6.236873e-02
   Strain 342  1  4  -1.575499e-01  3.578362e-01  0.000000e+00  2.423078e-01  3.848956e-01  -1.846093e-01  
   Stress 342  2  4  9.601385e-03  4.427875e-02  0.000000e+00  1.095961e-02  4.745208e-02  6.428048e-03  4.458695e-02
   Strain 342  2  4  -7.755847e-02  3.322531e-01  0.000000e+00  2.173080e-01  3.592785e-01  -1.045839e-01  
   Stress 342  3  4  -2.858749e-03  3.244282e-02  0.000000e+00  7.343304e-03  3.390942e-02  -4.325347e-03  3.626606e-02
   Strain 342  3  4  -2.137439e-01  3.367495e-01  0.000000e+00  2.071726e-01  3.555961e-01  -2.325905e-01  
   Stress 342  4  4  2.592338e-03  3.037409e-02  0.000000e+00  6.815042e-03  3.195581e-02  1.010618e-03  3.146267e-02
   Strain 342  4  4  -1.385161e-01  3.234412e-01  0.000000e+00  1.816845e-01  3.406630e-01  -1.557379e-01  
   Stress 343  1  4  1.243379e-03  5.310823e-02  0.000000e+00  8.273335e-03  5.439600e-02  -4.438632e-05  5.441821e-02
   Strain 343  1  4  -1.715477e-01  3.633531e-01  0.000000e+00  1.456796e-01  3.730946e-01  -1.812892e-01  
   Stress 343  2  4  2.191886e-02  1.374515e-01  0.000000e+00  3.519256e-02  1.473273e-01  1.204300e-02  1.416902e-01
   Strain 343  2  4  -1.066036e-01  3.679481e-01  0.000000e+00  2.734354e-01  4.045181e-01  -1.431736e-01  
   Stress 343  3  4  1.762994e-03  3.612925e-02  0.000000e+00  6.083810e-03  3.717447e-02  7.177751e-04  3.682083e-02
   Strain 343  3  4  -1.500793e-01  3.377978e-01  0.000000e+00  1.420927e-01  3.479332e-01  -1.602147e-01  
   Stress 343  4  4  1.444925e-02  7.407575e-02  0.000000e+00  1.997390e-02  8.014824e-02  8.376752e-03  7.630550e-02
   Strain 343  4  4  -8.631824e-02  3.459289e-01  0.000000e+00  2.656487e-01  3.834817e-01  -1.238710e-01  
   Stress 344  1  4  6.209324e-03  5.471461e-02  0.000000e+00  9.974941e-03  5.668582e-02  4.238121e-03  5.469005e-02
   Strain 344  1  4  -1.195336e-01  3.516770e-01  0.000000e+00  1.919542e-01  3.704758e-01  -1.383325e-01  
   Stress 344  2  4  6.690390e-03  3.942676e-02  0.000000e+00  7.270403e-03  4.096881e-02  5.148348e-03  3.865264e-02
   Strain 344  2  4  -8.548802e-02  3.269739e-01  0.000000e+00  1.821962e-01  3.461982e-01  -1.047123e-01  
   Stress 344  3  4  2.334754e-03  4.255409e-02  0.000000e+00  9.504315e-03  4.468696e-02  2.018788e-04  4.458636e-02
   Strain 344  3  4  -1.463967e-01  3.347694e-01  0.000000e+00  2.078535e-01  3.562569e-01  -1.678842e-01  
   Stress 344  4  4  3.017902e-03  3.913302e-02  0.000000e+00  8.151452e-03  4.088762e-02  1.263303e-03  4.027084e-02
   Strain 344  4  4  -1.330369e-01  3.304999e-01  0.000000e+00  1.908239e-01  3.493708e-01  -1.519077e-01  
   Stress 345  1  4  1.776136e-03  4.062785e-02  0.000000e+00  5.357125e-03  4.135299e-02  1.050995e-03  4.083763e-02
   Strain 345  1  4  -1.502969e-01  3.455912e-01  0.000000e+00  1.330246e-01  3.543574e-01  -1.590631e-01  
   Stress 345  2  4  1.880330e-02  9.308589e-02  0.000000e+00  8.985900e-03  9.415744e-02  1.773174e-02  8.666293e-02
   Strain 345  2  4  -6.805091e-02  3.780835e-01  0.000000e+00  1.061989e-01  3.843164e-01  -7.428379e-02  
   Stress 345  3  4  -1.189974e-03  3.636412e-02  0.000000e+00  3.814537e-03  3.674766e-02  -1.573516e-03  3.755914e-02
   Strain 345  3  4  -1.840916e-01  3.438598e-01  0.000000e+00  9.549391e-02  3.481432e-01  -1.883750e-01  
   Stress 345  4  4  1.110834e-02  6.919836e-02  0.000000e+00  4.765331e-03  6.958669e-02  1.072001e-02  6.489418e-02
   Strain 345  4  4  -9.280045e-02  3.742865e-01  0.000000e+00  6.213692e-02  3.763439e-01  -9.485792e-02  
   Stress 346  1  4  5.135579e-03  7.101084e-02  0.000000e+00  -2.788248e-04  7.101201e-02  5.134399e-03  6.858910e-02
   Strain 346  1  4  -1.479888e-01  3.866012e-01  0.000000e+00  7.963770e-03  3.866308e-01  -1.480185e-01  
   Stress 346  2  4  5.587528e-03  6.735726e-02  0.000000e+00  8.409730e-03  6.848174e-02  4.463044e-03  6.636287e-02
   Strain 346  2  4  -1.419432e-01  3.757250e-01  0.000000e+00  1.659819e-01  3.887044e-01  -1.549226e-01  
   Stress 346  3  4  9.163171e-03  7.568743e-02  0.000000e+00  2.708150e-05  7.568744e-02  9.163160e-03  7.154730e-02
   Strain 346  3  4  -1.188459e-01  3.859966e-01  0.000000e+00  2.181112e-03  3.859989e-01  -1.188483e-01  
   Stress 346  4  4  1.297279e-02  7.833271e-02  0.000000e+00  9.947350e-03  7.981311e-02  1.149240e-02  7.473261e-02
   Strain 346  4  4  -9.441673e-02  3.757054e-01  0.000000e+00  1.561456e-01  3.883318e-01  -1.070431e-01  
   Stress 347  1  4  1.112806e-02  7.296372e-02  0.000000e+00  1.853346e-03  7.301922e-02  1.107257e-02  6.816082e-02
   Strain 347  1  4  -1.042121e-01  3.865233e-01  0.000000e+00  4.566000e-02  3.875831e-01  -1.052719e-01  
   Stress 347  2  4  -2.490218e-03  5.739585e-02  0.000000e+00  1.230568e-03  5.742113e-02  -2.515494e-03  5.871930e-02
   Strain 347  2  4  -2.116047e-01  3.835148e-01  0.000000e+00  3.827095e-02  3.841294e-01  -2.122193e-01  
   Stress 347  3  4  1.029615e-02  2.083932e-01  0.000000e+00  1.002316e-02  2.088991e-01  9.790295e-03  2.041800e-01
   Strain 347  3  4  -1.780265e-01  4.243453e-01  0.000000e+00  7.014193e-02  4.263803e-01  -1.800615e-01  
   Stress 347  4  4  -2.764337e-03  5.055946e-02  0.000000e+00  2.326703e-03  5.066079e-02  -2.865667e-03  5.215270e-02
   Strain 347  4  4  -2.118162e-01  3.748336e-01  0.000000e+00  5.650974e-02  3.761913e-01  -2.131739e-01  
   Stress 348  1  4  6.805208e-03  1.016269e-01  0.000000e+00  1.019420e-02  1.027105e-01  5.721620e-03  9.997255e-02
   Strain 348  1  4  -1.659055e-01  4.047787e-01  0.000000e+00  1.388007e-01  4.130972e-01  -1.742240e-01  
   Stress 348  2  4  -4.181606e-03  2.931177e-02  0.000000e+00  4.987628e-03  3.003872e-02  -4.908555e-03  3.276988e-02
   Strain 348  2  4  -2.287731e-01  3.359047e-01  0.000000e+00  1.918231e-01  3.517508e-01  -2.446192e-01  
   Stress 348  3  4  3.088152e-02  3.167413e-01  0.000000e+00  3.470072e-02  3.208933e-01  2.672948e-02  3.083986e-01
   Strain 348  3  4  -1.524714e-01  4.294992e-01  0.000000e+00  1.561637e-01  4.397932e-01  -1.627654e-01  
   Stress 348  4  4  -4.608250e-03  7.551186e-02  0.000000e+00  1.168887e-02  7.718234e-02  -6.278731e-03  8.050555e-02
   Strain 348  4  4  -2.319886e-01  3.892073e-01  0.000000e+00  2.037285e-01  4.054846e-01  -2.482659e-01  
   Stress 349  1  4  3.215207e-05  3.988251e-02  0.000000e+00  5.341237e-03  4.058599e-02  -6.713279e-04  4.092578e-02
   Strain 349  1  4  -1.971150e-01  3.730579e-01  0.000000e+00  1.654655e-01  3.848199e-01  -2.088770e-01  
   Stress 349  2  4  -2.221437e-03  3.179901e-02  0.000000e+00  3.311997e-03  3.211844e-02  -2.540871e-03  3.346131e-02
   Strain 349  2  4  -2.204349e-01  3.612243e-01  0.000000e+00  1.449198e-01  3.701151e-01  -2.293257e-01  
   Stress 349  3  4  5.743749e-03  1.736103e-01  0.000000e+00  2.102770e-02  1.762042e-01  3.149809e-03  1.746506e-01
   Strain 349  3  4  -2.019104e-01  4.274422e-01  0.000000e+00  1.841160e-01  4.406314e-01  -2.150997e-01  
   Stress 349  4  4  5.117415e-04  6.739280e-02  0.000000e+00  6.995178e-03  6.811661e-02  -2.120603e-04  6.822288e-02
   Strain 349  4  4  -2.041949e-01  4.008311e-01  0.000000e+00  1.623622e-01  4.115344e-01  -2.148983e-01  
   Stress 350  1  4  -6.516384e-05  2.944041e-02  0.000000e+00  -1.961161e-03  2.957020e-02  -1.949464e-04  2.966815e-02
   Strain 350  1  4  -1.963044e-01  3.612236e-01  0.000000e+00  -2.434697e-02  3.614893e-01  -1.965700e-01  
   Stress 350  2  4  -9.151313e-03  1.261548e-01  0.000000e+00  -3.057973e-04  1.261555e-01  -9.152004e-03  1.309715e-01
   Strain 350  2  4  -2.729499e-01  4.396718e-01  0.000000e+00  5.381076e-02  4.406862e-01  -2.739643e-01  
   Stress 350  3  4  -3.294491e-03  6.105648e-02  0.000000e+00  -1.427997e-03  6.108815e-02  -3.326164e-03  6.281731e-02
   Strain 350  3  4  -2.427875e-01  4.104637e-01  0.000000e+00  1.830218e-02  4.105919e-01  -2.429156e-01  
   Stress 350  4  4  -2.355362e-03  4.315339e-02  0.000000e+00  1.644192e-03  4.321272e-02  -2.414688e-03  4.446926e-02
   Strain 350  4  4  -2.254238e-01  3.847178e-01  0.000000e+00  9.341472e-02  3.882726e-01  -2.289786e-01  
   Stress 351  1  4  -1.214641e-03  2.563195e-02  0.000000e+00  3.154721e-03  2.599768e-02  -1.580367e-03  2.682280e-02
   Strain 351  1  4  -2.087098e-01  3.462656e-01  0.000000e+00  1.666308e-01  3.585034e-01  -2.209476e-01  
   Stress 351  2  4  5.180516e-03  2.982634e-02  0.000000e+00  2.683262e-03  3.011509e-02  4.891765e-03  2.799164e-02
   Strain 351  2  4  -1.135120e-01  3.450265e-01  0.000000e+00  1.297148e-01  3.540236e-01  -1.225092e-01  
   Stress 351  3  4  -1.931504e-03  3.701373e-02  0.000000e+00  3.018251e-03  3.724625e-02  -2.164030e-03  3.837406e-02
   Strain 351  3  4  -2.301765e-01  3.843283e-01  0.000000e+00  1.497090e-01  3.933151e-01  -2.391633e-01  
   Stress 351  4  4  6.466174e-03  8.079144e-02  0.000000e+00  4.625578e-03  8.107821e-02  6.179411e-03  7.817189e-02
   Strain 351  4  4  -1.734387e-01  4.181874e-01  0.000000e+00  1.132334e-01  4.235567e-01  -1.788080e-01  
   Stress 352  1  4  -6.434924e-04  7.572678e-02  0.000000e+00  -7.684040e-03  7.649224e-02  -1.408955e-03  7.720636e-02
   Strain 352  1  4  -2.307797e-01  4.214779e-01  0.000000e+00  -1.050215e-01  4.256783e-01  -2.349800e-01  
   Stress 352  2  4  -5.428798e-03  5.717213e-02  0.000000e+00  8.490728e-04  5.718364e-02  -5.440312e-03  6.008879e-02
   Strain 352  2  4  -2.523870e-01  3.986956e-01  0.000000e+00  4.100482e-02  3.993406e-01  -2.530320e-01  
   Stress 352  3  4  -1.951407e-02  4.385558e-01  0.000000e+00  -5.844779e-02  4.458959e-01  -2.685414e-02  4.599113e-01
   Strain 352  3  4  -2.801401e-01  4.649135e-01  0.000000e+00  -1.408331e-01  4.715104e-01  -2.867369e-01  
   Stress 352  4  4  -9.306377e-04  2.066987e-02  0.000000e+00  -7.068895e-04  2.069298e-02  -9.537464e-04  2.118596e-02
   Strain 352  4  4  -1.666681e-01  2.942225e-01  0.000000e+00  8.053349e-03  2.942577e-01  -1.667033e-01  
   Stress 353  1  4  -6.352611e-03  3.037480e-01  0.000000e+00  5.712889e-02  3.139378e-01  -1.654246e-02  3.225274e-01
   Strain 353  1  4  -2.505539e-01  4.372146e-01  0.000000e+00  2.452981e-01  4.584320e-01  -2.717713e-01  
   Stress 353  2  4  1.149077e-03  9.152232e-02  0.000000e+00  1.781672e-02  9.490798e-02  -2.236582e-03  9.604581e-02
   Strain 353  2  4  -2.151649e-01  4.061570e-01  0.000000e+00  2.361776e-01  4.278441e-01  -2.368519e-01  
   Stress 353  3  4  -6.941999e-03  3.290392e-02  0.000000e+00  8.687056e-03  3.471547e-02  -8.753557e-03  3.982051e-02
   Strain 353  3  4  -2.629395e-01  3.401884e-01  0.000000e+00  2.636339e-01  3.677393e-01  -2.904903e-01  
   Stress 353  4  4  -1.229244e-02  6.044747e-02  0.000000e+00  1.260325e-02  6.256928e-02  -1.441425e-02  7.088423e-02
   Strain 353  4  4  -2.973245e-01  3.834648e-01  0.000000e+00  2.405863e-01  4.040951e-01  -3.179547e-01  
   Stress 354  1  4  5.790528e-03  2.141151e-02  0.000000e+00  -1.281169e-03  2.151589e-02  5.686149e-03  1.931122e-02
   Strain 354  1  4  -5.945372e-02  2.746944e-01  0.000000e+00  -5.781091e-02  2.771764e-01  -6.193575e-02  
   Stress 354  2  4  3.146230e-03  3.338287e-02  0.000000e+00  -3.949120e-03  3.389014e-02  2.638957e-03  3.265075e-02
   Strain 354  2  4  -1.335384e-01  3.417580e-01  0.000000e+00  -1.349398e-01  3.511500e-01  -1.429304e-01  
   Stress 354  3  4  6.840374e-03  8.146022e-02  0.000000e+00  -1.792721e-03  8.150326e-02  6.797330e-03  7.832612e-02
   Strain 354  3  4  -1.752174e-01  4.237550e-01  0.000000e+00  -2.118166e-02  4.239423e-01  -1.754046e-01  
   Stress 354  4  4  6.196519e-03  3.218551e-02  0.000000e+00  -2.793153e-03  3.248231e-02  5.899716e-03  2.997117e-02
   Strain 354  4  4  -9.157647e-02  3.380351e-01  0.000000e+00  -9.378888e-02  3.430943e-01  -9.663568e-02  
   Stress 355  1  4  -1.258942e-02  1.266023e-01  0.000000e+00  1.815954e-02  1.289324e-01  -1.491958e-02  1.370029e-01
   Strain 355  1  4  -2.735386e-01  4.169694e-01  0.000000e+00  1.919901e-01  4.300663e-01  -2.866355e-01  
   Stress 355  2  4  8.193633e-03  9.420773e-02  0.000000e+00  2.437955e-02  1.006372e-01  1.764170e-03  9.976681e-02
   Strain 355  2  4  -1.527455e-01  3.688169e-01  0.000000e+00  2.857301e-01  4.053861e-01  -1.893147e-01  
   Stress 355  3  4  -6.014650e-03  5.439651e-02  0.000000e+00  4.185437e-03  5.468510e-02  -6.303249e-03  5.809377e-02
   Strain 355  3  4  -2.785459e-01  4.149361e-01  0.000000e+00  1.179867e-01  4.199187e-01  -2.835286e-01  
   Stress 355  4  4  7.653669e-03  8.991271e-02  0.000000e+00  1.715460e-02  9.334683e-02  4.219554e-03  9.131020e-02
   Strain 355  4  4  -1.658055e-01  3.962104e-01  0.000000e+00  2.181082e-01  4.166295e-01  -1.862246e-01  
   Stress 356  1  4  -1.657873e-02  1.116043e-01  0.000000e+00  2.715467e-02  1.171195e-01  -2.209396e-02  1.295868e-01
   Strain 356  1  4  -2.820193e-01  3.873876e-01  0.000000e+00  2.756101e-01  4.146464e-01  -3.092781e-01  
   Stress 356  2  4  2.278005e-02  1.406521e-01  0.000000e+00  2.529053e-02  1.458493e-01  1.758289e-02  1.379011e-01
   Strain 356  2  4  -1.061653e-01  3.903920e-01  0.000000e+00  2.114533e-01  4.119659e-01  -1.277392e-01  
   Stress 356  3  4  -2.047443e-02  5.834303e-02  0.000000e+00  1.174758e-02  6.005672e-02  -2.218812e-02  7.369985e-02
   Strain 356  3  4  -3.456393e-01  3.815371e-01  0.000000e+00  1.996344e-01  3.949898e-01  -3.590920e-01  
   Stress 356  4  4  2.898392e-03  6.242615e-02  0.000000e+00  7.789980e-03  6.342869e-02  1.895856e-03  6.250232e-02
   Strain 356  4  4  -1.756397e-01  3.874241e-01  0.000000e+00  1.378689e-01  3.957408e-01  -1.839563e-01  
   Stress 357  1  4  7.838581e-03  5.583846e-02  0.000000e+00  7.515744e-03  5.698774e-02  6.689296e-03  5.395500e-02
   Strain 357  1  4  -1.175532e-01  3.714619e-01  0.000000e+00  1.673503e-01  3.853832e-01  -1.314745e-01  
   Stress 357  2  4  5.999808e-03  3.066210e-02  0.000000e+00  3.946211e-03  3.127814e-02  5.383763e-03  2.896400e-02
   Strain 357  2  4  -7.727420e-02  3.151838e-01  0.000000e+00  1.283034e-01  3.254040e-01  -8.749437e-02  
   Stress 357  3  4  9.135487e-03  6.940071e-02  0.000000e+00  5.755889e-03  6.994553e-02  8.590672e-03  6.607040e-02
   Strain 357  3  4  -1.241203e-01  3.888187e-01  0.000000e+00  1.203540e-01  3.957840e-01  -1.310855e-01  
   Stress 357  4  4  4.878912e-03  4.095990e-02  0.000000e+00  2.455721e-03  4.112627e-02  4.712540e-03  3.898422e-02
   Strain 357  4  4  -1.192794e-01  3.551403e-01  0.000000e+00  7.589015e-02  3.581560e-01  -1.222951e-01  
   Stress 358  1  4  8.786329e-03  6.863777e-02  0.000000e+00  1.631944e-03  6.868223e-02  8.741865e-03  6.475537e-02
   Strain 358  1  4  -1.210046e-01  3.866106e-01  0.000000e+00  4.587089e-02  3.876448e-01  -1.220388e-01  
   Stress 358  2  4  9.148172e-03  1.123157e-01  0.000000e+00  1.226691e-02  1.137542e-01  7.709661e-03  1.101020e-01
   Strain 358  2  4  -1.565008e-01  4.028222e-01  0.000000e+00  1.398722e-01  4.114342e-01  -1.651128e-01  
   Stress 358  3  4  1.289004e-02  9.805231e-02  0.000000e+00  1.354679e-04  9.805252e-02  1.288982e-02  9.228524e-02
   Strain 358  3  4  -1.225696e-01  4.019378e-01  0.000000e+00  2.201844e-02  4.021688e-01  -1.228006e-01  
   Stress 358  4  4  8.880749e-03  5.052853e-02  0.000000e+00  5.154752e-03  5.115705e-02  8.252230e-03  4.757083e-02
   Strain 358  4  4  -9.235942e-02  3.620688e-01  0.000000e+00  1.182700e-01  3.696380e-01  -9.992862e-02  
   Stress 359  1  4  1.296242e-02  1.198057e-01  0.000000e+00  -3.037920e-03  1.198920e-01  1.287611e-02  1.140006e-01
   Strain 359  1  4  -1.364970e-01  4.073492e-01  0.000000e+00  -1.716817e-02  4.074847e-01  -1.366325e-01  
   Stress 359  2  4  1.282233e-02  9.243479e-02  0.000000e+00  -1.469969e-03  9.246192e-02  1.279520e-02  8.677474e-02
   Strain 359  2  4  -1.141011e-01  3.952453e-01  0.000000e+00  -1.108608e-02  3.953056e-01  -1.141615e-01  
   Stress 359  3  4  5.612712e-04  5.764197e-02  0.000000e+00  -1.332942e-03  5.767308e-02  5.301614e-04  5.740983e-02
   Strain 359  3  4  -1.869833e-01  3.843129e-01  0.000000e+00  -1.511953e-02  3.844129e-01  -1.870833e-01  
   Stress 359  4  4  1.895562e-03  4.003517e-02  0.000000e+00  -5.947939e-04  4.004444e-02  1.886288e-03  3.913540e-02
   Strain 359  4  4  -1.557003e-01  3.582441e-01  0.000000e+00  -1.020125e-02  3.582947e-01  -1.557509e-01  
   Stress 360  1  4  1.686669e-02  5.693396e-02  0.000000e+00  -8.674524e-04  5.695273e-02  1.684792e-02  5.067476e-02
   Strain 360  1  4  -2.014920e-02  3.546492e-01  0.000000e+00  -4.215046e-05  3.546492e-01  -2.014920e-02  
   Stress 360  2  4  1.564988e-02  4.744988e-02  0.000000e+00  1.738439e-03  4.754463e-02  1.555512e-02  4.198680e-02
   Strain 360  2  4  -3.369296e-03  3.380864e-01  0.000000e+00  4.825339e-02  3.397827e-01  -5.065621e-03  
   Stress 360  3  4  4.987751e-02  1.571331e-01  0.000000e+00  -8.394394e-03  1.577861e-01  4.922450e-02  1.398305e-01
   Strain 360  3  4  -2.327070e-03  3.859441e-01  0.000000e+00  -4.140990e-02  3.870451e-01  -3.428061e-03  
   Stress 360  4  4  2.547252e-02  6.735412e-02  0.000000e+00  -3.756476e-04  6.735749e-02  2.546915e-02  5.890816e-02
   Strain 360  4  4  2.524661e-02  3.488298e-01  0.000000e+00  5.782617e-03  3.488556e-01  2.522077e-02  
   Stress 361  1  4  -1.055166e-02  -1.315773e-02  0.000000e+00  -1.356550e-03  -9.973705e-03  -1.373569e-02  1.229423e-02
   Strain 361  1  4  2.452269e-02  -1.779652e-01  0.000000e+00  3.928217e-02  2.641025e-02  -1.798528e-01  
   Stress 361  2  4  1.196530e-03  7.643016e-03  0.000000e+00  7.166064e-05  7.643812e-03  1.195734e-03  7.121635e-03
   Strain 361  2  4  -2.240040e-03  9.160884e-02  0.000000e+00  1.199344e-01  1.208288e-01  -3.145999e-02  
   Stress 361  3  4  -2.010601e-03  -9.166393e-03  0.000000e+00  -9.655796e-04  -1.882598e-03  -9.294396e-03  8.510720e-03
   Strain 361  3  4  1.127505e-01  -1.825455e-01  0.000000e+00  8.338229e-02  1.185238e-01  -1.883187e-01  
   Stress 361  4  4  7.427954e-03  8.037887e-03  0.000000e+00  8.017336e-04  8.590697e-03  6.875143e-03  7.874350e-03
   Strain 361  4  4  1.163848e-01  3.751124e-02  0.000000e+00  1.377822e-01  1.563284e-01  -2.432373e-03  
   Stress 362  1  4  -2.764776e-03  7.038501e-03  0.000000e+00  4.129807e-03  8.546337e-03  -4.272612e-03  1.130532e-02
   Strain 362  1  4  -8.564164e-02  1.188878e-01  0.000000e+00  2.034951e-01  1.608820e-01  -1.276358e-01  
   Stress 362  2  4  -4.377718e-03  6.316152e-03  0.000000e+00  4.784531e-03  8.144275e-03  -6.205841e-03  1.246530e-02
   Strain 362  2  4  -1.139778e-01  1.225125e-01  0.000000e+00  2.432570e-01  1.739005e-01  -1.653658e-01  
   Stress 362  3  4  3.778673e-03  9.817989e-03  0.000000e+00  6.484173e-03  1.395115e-02  -3.544897e-04  1.413173e-02
   Strain 362  3  4  4.689516e-03  1.050563e-01  0.000000e+00  3.354894e-01  2.299634e-01  -1.202175e-01  
   Stress 362  4  4  2.242089e-03  9.205446e-03  0.000000e+00  7.156250e-03  1.368203e-02  -2.234499e-03  1.492526e-02
   Strain 362  4  4  -1.400858e-02  9.932587e-02  0.000000e+00  3.527620e-01  2.279191e-01  -1.426018e-01  
   Stress 363  1  4  -6.285844e-03  1.278766e-03  0.000000e+00  3.988162e-03  2.992939e-03  -8.000016e-03  9.843856e-03
   Strain 363  1  4  -1.174080e-01  7.595211e-02  0.000000e+00  1.796238e-01  1.112312e-01  -1.526871e-01  
   Stress 363  2  4  4.693033e-03  8.512323e-03  0.000000e+00  6.977894e-03  1.383716e-02  -6.318052e-04  1.416364e-02
   Strain 363  2  4  1.505964e-02  8.744632e-02  0.000000e+00  3.117670e-01  2.112831e-01  -1.087771e-01  
   Stress 363  3  4  -4.308738e-03  6.414340e-03  0.000000e+00  -2.460592e-04  6.419984e-03  -4.314381e-03  9.355658e-03
   Strain 363  3  4  -1.163271e-01  1.332947e-01  0.000000e+00  9.604458e-04  1.332956e-01  -1.163281e-01  
   Stress 363  4  4  4.213219e-03  1.101847e-02  0.000000e+00  2.576907e-03  1.188413e-02  3.347553e-03  1.061395e-02
   Strain 363  4  4  1.843357e-03  1.338617e-01  0.000000e+00  1.273856e-01  1.595803e-01  -2.387524e-02  
   Stress 364  1  4  -1.488025e-02  -1.262544e-02  0.000000e+00  6.430903e-04  -1.245493e-02  -1.505077e-02  1.393537e-02
   Strain 364  1  4  -1.319988e-01  -5.808364e-02  0.000000e+00  1.980279e-02  -5.678027e-02  -1.333022e-01  
   Stress 364  2  4  -1.521253e-02  -1.227902e-02  0.000000e+00  -1.873239e-03  -1.136662e-02  -1.612494e-02  1.435018e-02
   Strain 364  2  4  -1.328929e-01  -5.825294e-02  0.000000e+00  -1.164385e-01  -2.641900e-02  -1.647268e-01  
   Stress 364  3  4  -1.079736e-02  6.546489e-05  0.000000e+00  -1.082243e-04  6.654300e-05  -1.079844e-02  1.083186e-02
   Strain 364  3  4  -1.759307e-01  9.033111e-02  0.000000e+00  4.133717e-03  9.034715e-02  -1.759468e-01  
   Stress 364  4  4  -1.173188e-02  6.299843e-04  0.000000e+00  -2.753011e-03  1.215365e-03  -1.231726e-02  1.296773e-02
   Strain 364  4  4  -1.862971e-01  9.274842e-02  0.000000e+00  -1.386737e-01  1.090275e-01  -2.025761e-01  
   Stress 365  1  4  -2.595183e-03  -4.934784e-03  0.000000e+00  -3.296398e-04  -2.549626e-03  -4.980342e-03  4.313512e-03
   Strain 365  1  4  8.874207e-03  -6.154257e-02  0.000000e+00  -9.483237e-03  9.192056e-03  -6.186042e-02  
   Stress 365  2  4  1.454957e-03  -3.539849e-04  0.000000e+00  4.935946e-03  5.568616e-03  -4.467644e-03  8.709071e-03
   Strain 365  2  4  2.970502e-02  -2.263546e-02  0.000000e+00  2.558842e-01  1.341260e-01  -1.270564e-01  
   Stress 365  3  4  7.936222e-03  -3.449795e-03  0.000000e+00  7.131298e-04  7.980714e-03  -3.494286e-03  1.018767e-02
   Strain 365  3  4  1.671329e-01  -1.339500e-01  0.000000e+00  7.816786e-02  1.721237e-01  -1.389408e-01  
   Stress 365  4  4  1.501893e-02  -1.165671e-03  0.000000e+00  7.261015e-03  1.779896e-02  -3.945705e-03  2.006492e-02
   Strain 365  4  4  2.230497e-01  -1.426773e-01  0.000000e+00  3.442636e-01  2.913205e-01  -2.109480e-01  
   Stress 366  1  4  1.194301e-03  1.237482e-03  0.000000e+00  -3.353260e-03  4.569221e-03  -2.137438e-03  5.934042e-03
   Strain 366  1  4  2.375417e-02  -3.814425e-04  0.000000e+00  -1.509377e-01  8.811397e-02  -6.474124e-02  
   Stress 366  2  4  -7.262586e-03  -5.672879e-03  0.000000e+00  -2.697887e-04  -5.628341e-03  -7.307124e-03  6.629125e-03
   Strain 366  2  4  -5.851525e-02  -3.584978e-02  0.000000e+00  3.968176e-03  -3.567741e-02  -5.868762e-02  
   Stress 366  3  4  -4.355637e-03  -4.416146e-03  0.000000e+00  -4.037009e-03  -3.487694e-04  -8.423014e-03  8.254156e-03
   Strain 366  3  4  -2.014260e-02  -4.797348e-02  0.000000e+00  -1.674536e-01  5.081728e-02  -1.189334e-01  
   Stress 366  4  4  -1.230328e-02  -9.064287e-03  0.000000e+00  -1.078527e-03  -8.738021e-03  -1.262954e-02  1.120273e-02
   Strain 366  4  4  -1.081728e-01  -4.521577e-02  0.000000e+00  -1.483223e-02  -4.435398e-02  -1.090346e-01  
   Stress 367  1  4  -4.191400e-03  1.020071e-02  0.000000e+00  5.220351e-03  1.189483e-02  -5.885523e-03  1.568865e-02
   Strain 367  1  4  -1.508727e-01  1.783883e-01  0.000000e+00  2.406318e-01  2.176674e-01  -1.901518e-01  
   Stress 367  2  4  1.115786e-02  1.518748e-02  0.000000e+00  8.585497e-03  2.199141e-02  4.353928e-03  2.017003e-02
   Strain 367  2  4  5.940348e-02  1.456872e-01  0.000000e+00  3.168825e-01  2.667551e-01  -6.166446e-02  
   Stress 367  3  4  -1.323952e-02  2.678839e-03  0.000000e+00  -1.586485e-03  2.835414e-03  -1.339609e-02  1.501594e-02
   Strain 367  3  4  -2.450028e-01  1.489802e-01  0.000000e+00  -6.343052e-02  1.515169e-01  -2.475395e-01  
   Stress 367  4  4  8.981993e-04  8.512356e-03  0.000000e+00  -2.538349e-05  8.512441e-03  8.981146e-04  8.100810e-03
   Strain 367  4  4  -4.248568e-02  1.255931e-01  0.000000e+00  1.294047e-02  1.258418e-01  -4.273438e-02  
   Stress 368  1  4  -5.891991e-03  -5.689809e-03  0.000000e+00  1.853066e-03  -3.935078e-03  -7.646722e-03  6.623197e-03
   Strain 368  1  4  -4.210169e-02  -4.221101e-02  0.000000e+00  1.106175e-01  1.315243e-02  -9.746513e-02  
   Stress 368  2  4  3.825556e-03  5.514622e-04  0.000000e+00  2.011076e-03  4.781644e-03  -4.046262e-04  4.996261e-03
   Strain 368  2  4  5.821304e-02  -1.524208e-02  0.000000e+00  1.128998e-01  8.883161e-02  -4.586066e-02  
   Stress 368  3  4  -1.230245e-02  -4.243178e-03  0.000000e+00  -3.760126e-03  -2.761325e-03  -1.378430e-02  1.263206e-02
   Strain 368  3  4  -1.621864e-01  3.410097e-02  0.000000e+00  -1.924445e-01  7.340147e-02  -2.014869e-01  
   Stress 368  4  4  -1.124335e-05  1.408729e-04  0.000000e+00  -4.211750e-03  4.277251e-03  -4.147622e-03  7.296442e-03
   Strain 368  4  4  1.516746e-02  -1.259323e-02  0.000000e+00  -1.908774e-01  9.772987e-02  -9.515565e-02  
   Stress 369  1  4  3.367987e-03  7.520856e-03  0.000000e+00  8.927707e-04  7.704647e-03  3.184196e-03  6.705787e-03
   Strain 369  1  4  1.435684e-02  8.575083e-02  0.000000e+00  7.069547e-02  1.002907e-01  -1.829838e-04  
   Stress 369  2  4  9.961765e-03  1.143210e-02  0.000000e+00  3.167405e-03  1.394854e-02  7.445328e-03  1.208897e-02
   Strain 369  2  4  8.671753e-02  1.053191e-01  0.000000e+00  1.598955e-01  1.765052e-01  1.553136e-02  
   Stress 369  3  4  -2.603643e-03  2.558701e-03  0.000000e+00  -3.638754e-03  4.438804e-03  -4.483746e-03  7.727188e-03
   Strain 369  3  4  -4.891208e-02  4.857403e-02  0.000000e+00  -1.511154e-01  8.974678e-02  -9.008484e-02  
   Stress 369  4  4  7.175382e-03  3.645520e-03  0.000000e+00  -2.046319e-03  8.112747e-03  2.708155e-03  7.154034e-03
   Strain 369  4  4  1.002873e-01  -2.214132e-03  0.000000e+00  -6.821420e-02  1.105990e-01  -1.252583e-02  
   Stress 370  1  4  -6.053806e-03  -1.022901e-02  0.000000e+00  6.911473e-04  -5.942371e-03  -1.034044e-02  8.988315e-03
   Strain 370  1  4  -2.309616e-03  -1.169025e-01  0.000000e+00  8.106960e-02  1.057907e-02  -1.297912e-01  
   Stress 370  2  4  1.158234e-02  2.279620e-03  0.000000e+00  2.573198e-03  1.224666e-02  1.615295e-03  1.152423e-02
   Strain 370  2  4  1.559841e-01  -3.990009e-02  0.000000e+00  1.554901e-01  1.830897e-01  -6.700576e-02  
   Stress 370  3  4  -3.062526e-03  -6.173149e-03  0.000000e+00  -4.094623e-03  -2.377766e-04  -8.997899e-03  8.881398e-03
   Strain 370  3  4  9.398500e-03  -8.254861e-02  0.000000e+00  -1.742810e-01  6.194923e-02  -1.350994e-01  
   Stress 370  4  4  1.498085e-02  4.350995e-03  0.000000e+00  -3.594346e-03  1.608214e-02  3.249711e-03  1.472866e-02
   Strain 370  4  4  1.949517e-01  -3.549957e-02  0.000000e+00  -1.023387e-01  2.058024e-01  -4.635030e-02  
   Stress 371  1  4  1.872679e-03  -9.869775e-03  0.000000e+00  -9.475854e-04  1.948655e-03  -9.945751e-03  1.104971e-02
   Strain 371  1  4  1.197616e-01  -1.889595e-01  0.000000e+00  -2.878527e-02  1.204312e-01  -1.896290e-01  
   Stress 371  2  4  -9.774492e-03  -1.451437e-02  0.000000e+00  -1.570899e-03  -9.301134e-03  -1.498772e-02  1.310497e-02
   Strain 371  2  4  -2.052277e-02  -1.528943e-01  0.000000e+00  -7.819751e-02  -9.836768e-03  -1.635803e-01  
   Stress 371  3  4  1.315470e-02  8.219954e-03  0.000000e+00  1.838807e-04  1.316154e-02  8.213111e-03  1.151452e-02
   Strain 371  3  4  1.500714e-01  4.419975e-02  0.000000e+00  3.641683e-02  1.531154e-01  4.115568e-02  
   Stress 371  4  4  6.382123e-03  6.580873e-03  0.000000e+00  -8.844298e-04  7.371493e-03  5.591503e-03  6.662289e-03
   Strain 371  4  4  6.554059e-02  5.497001e-02  0.000000e+00  -8.261980e-03  6.696346e-02  5.354715e-02  
   Stress 372  1  4  4.932545e-04  1.149032e-02  0.000000e+00  -2.198884e-03  1.191370e-02  6.988297e-05  1.187891e-02
   Strain 372  1  4  -7.665202e-02  1.728211e-01  0.000000e+00  -6.761937e-02  1.773220e-01  -8.115286e-02  
   Stress 372  2  4  6.145948e-03  8.792003e-03  0.000000e+00  1.421617e-03  9.410984e-03  5.526967e-03  8.191446e-03
   Strain 372  2  4  3.381303e-02  1.024791e-01  0.000000e+00  8.516151e-02  1.228441e-01  1.344800e-02  
   Stress 372  3  4  1.609162e-03  1.742835e-02  0.000000e+00  -8.247188e-03  2.094582e-02  -1.908309e-03  2.196224e-02
   Strain 372  3  4  -9.511522e-02  2.138024e-01  0.000000e+00  -3.186876e-01  2.812625e-01  -1.625753e-01  
   Stress 372  4  4  9.384588e-03  8.913822e-03  0.000000e+00  -4.052730e-03  1.320876e-02  5.089645e-03  1.153898e-02
   Strain 372  4  4  7.879454e-02  8.201880e-02  0.000000e+00  -1.682768e-01  1.645605e-01  -3.747152e-03  
   Stress 373  1  4  -1.044131e-02  1.119211e-02  0.000000e+00  -4.237487e-03  1.199252e-02  -1.124172e-02  2.012494e-02
   Strain 373  1  4  -2.497157e-01  2.183927e-01  0.000000e+00  -1.158211e-01  2.254505e-01  -2.567735e-01  
   Stress 373  2  4  4.218993e-04  1.720879e-02  0.000000e+00  4.647369e-04  1.722164e-02  4.090431e-04  1.702081e-02
   Strain 373  2  4  -9.788819e-02  2.289159e-01  0.000000e+00  6.155670e-02  2.317893e-01  -1.007616e-01  
   Stress 373  3  4  -9.533961e-03  1.422919e-03  0.000000e+00  -5.575562e-03  3.761141e-03  -1.187218e-02  1.413322e-02
   Strain 373  3  4  -1.764562e-01  9.799509e-02  0.000000e+00  -2.446265e-01  1.445938e-01  -2.230549e-01  
   Stress 373  4  4  -3.332769e-03  1.438414e-02  0.000000e+00  -1.862424e-03  1.457780e-02  -3.526433e-03  1.662395e-02
   Strain 373  4  4  -1.587638e-01  2.275837e-01  0.000000e+00  -6.477240e-02  2.302797e-01  -1.614598e-01  
   Stress 374  1  4  -4.755538e-03  -1.538584e-03  0.000000e+00  1.207898e-03  -1.135540e-03  -5.158582e-03  4.694960e-03
   Strain 374  1  4  -5.956412e-02  1.440649e-02  0.000000e+00  8.564039e-02  3.400283e-02  -7.916045e-02  
   Stress 374  2  4  -1.220723e-04  2.897597e-03  0.000000e+00  2.786877e-03  4.557350e-03  -1.781825e-03  5.662573e-03
   Strain 374  2  4  -1.843353e-02  4.479504e-02  0.000000e+00  1.398425e-01  8.991694e-02  -6.355543e-02  
   Stress 374  3  4  -8.411632e-04  6.279465e-03  0.000000e+00  9.744234e-04  6.410402e-03  -9.721005e-04  6.947646e-03
   Strain 374  3  4  -5.714730e-02  1.045702e-01  0.000000e+00  4.115043e-02  1.071469e-01  -5.972402e-02  
   Stress 374  4  4  5.805339e-03  6.745462e-03  0.000000e+00  2.499059e-03  8.818284e-03  3.732518e-03  7.666773e-03
   Strain 374  4  4  4.921671e-02  6.408799e-02  0.000000e+00  9.136679e-02  1.029369e-01  1.036778e-02  
   Stress 375  1  4  1.403309e-03  4.623504e-03  0.000000e+00  5.808019e-04  4.725057e-03  1.301756e-03  4.227275e-03
   Strain 375  1  4  -1.374369e-02  7.096327e-02  0.000000e+00  2.622920e-02  7.294725e-02  -1.572767e-02  
   Stress 375  2  4  6.209424e-04  6.563672e-03  0.000000e+00  -7.060890e-04  6.646415e-03  5.382001e-04  6.394325e-03
   Strain 375  2  4  -3.668459e-02  1.011742e-01  0.000000e+00  -3.313869e-02  1.031377e-01  -3.864810e-02  
   Stress 375  3  4  3.813617e-03  1.387295e-02  0.000000e+00  3.410994e-03  1.492049e-02  2.766079e-03  1.374776e-02
   Strain 375  3  4  -3.419072e-02  1.804091e-01  0.000000e+00  1.341284e-01  1.996433e-01  -5.342489e-02  
   Stress 375  4  4  3.317346e-03  1.275535e-02  0.000000e+00  1.878937e-03  1.311566e-02  2.957038e-03  1.191558e-02
   Strain 375  4  4  -2.541934e-02  1.620912e-01  0.000000e+00  7.354370e-02  1.690445e-01  -3.237265e-02  
   Stress 376  1  4  1.714622e-03  7.019025e-03  0.000000e+00  1.692369e-04  7.024419e-03  1.709228e-03  6.344887e-03
   Strain 376  1  4  -2.666986e-02  1.055918e-01  0.000000e+00  1.186911e-02  1.058576e-01  -2.693561e-02  
   Stress 376  2  4  7.963678e-04  3.657429e-03  0.000000e+00  1.630861e-03  4.396259e-03  5.753767e-05  4.367775e-03
   Strain 376  2  4  -1.356468e-02  5.601885e-02  0.000000e+00  8.027589e-02  7.434508e-02  -3.189092e-02  
   Stress 376  3  4  1.794824e-03  5.762035e-03  0.000000e+00  -2.655248e-04  5.779727e-03  1.777131e-03  5.127583e-03
   Strain 376  3  4  -1.232131e-02  8.222962e-02  0.000000e+00  -1.792057e-02  8.307127e-02  -1.316295e-02  
   Stress 376  4  4  2.266978e-03  3.056128e-03  0.000000e+00  1.200728e-03  3.925451e-03  1.397655e-03  3.446183e-03
   Strain 376  4  4  1.959185e-02  3.196768e-02  0.000000e+00  4.585484e-02  4.952754e-02  2.031989e-03  
   Stress 377  1  4  5.957704e-03  9.800591e-03  0.000000e+00  1.358164e-03  1.023214e-02  5.526158e-03  8.870773e-03
   Strain 377  1  4  2.730357e-02  1.150091e-01  0.000000e+00  6.508833e-02  1.257657e-01  1.654692e-02  
   Stress 377  2  4  3.440271e-03  7.720533e-03  0.000000e+00  2.202555e-03  8.651462e-03  2.509342e-03  7.709417e-03
   Strain 377  2  4  4.200769e-03  9.476888e-02  0.000000e+00  1.102894e-01  1.208402e-01  -2.187052e-02  
   Stress 377  3  4  8.033506e-03  1.028973e-02  0.000000e+00  2.365519e-03  1.178237e-02  6.540872e-03  1.022449e-02
   Strain 377  3  4  6.112613e-02  1.037306e-01  0.000000e+00  1.034531e-01  1.383696e-01  2.648716e-02  
   Stress 377  4  4  5.941901e-03  9.049991e-03  0.000000e+00  3.387037e-03  1.122248e-02  3.769409e-03  9.891938e-03
   Strain 377  4  4  4.180948e-02  8.974405e-02  0.000000e+00  1.429546e-01  1.411653e-01  -9.611784e-03  
   Stress 378  1  4  4.108806e-03  7.709522e-03  0.000000e+00  4.876362e-04  7.774393e-03  4.043935e-03  6.734646e-03
   Strain 378  1  4  1.132002e-02  9.578552e-02  0.000000e+00  3.885389e-02  1.000395e-01  7.066086e-03  
   Stress 378  2  4  4.871202e-03  5.364374e-03  0.000000e+00  1.163023e-03  6.306664e-03  3.928912e-03  5.516524e-03
   Strain 378  2  4  3.915085e-02  5.465105e-02  0.000000e+00  6.741315e-02  8.148704e-02  1.231486e-02  
   Stress 378  3  4  3.264809e-03  5.730573e-03  0.000000e+00  4.129480e-04  5.797893e-03  3.197489e-03  5.029990e-03
   Strain 378  3  4  1.526073e-02  6.748541e-02  0.000000e+00  2.973183e-02  7.142053e-02  1.132561e-02  
   Stress 378  4  4  1.122335e-03  5.716204e-03  0.000000e+00  1.087043e-03  5.960444e-03  8.780949e-04  5.573519e-03
   Strain 378  4  4  -2.064732e-02  8.247028e-02  0.000000e+00  5.698172e-02  8.981851e-02  -2.799556e-02  
   Stress 379  1  4  3.797424e-04  1.316346e-02  0.000000e+00  2.392804e-03  1.359665e-02  -5.345339e-05  1.362346e-02
   Strain 379  1  4  -9.151568e-02  1.958051e-01  0.000000e+00  1.094818e-01  2.058811e-01  -1.015917e-01  
   Stress 379  2  4  5.183398e-03  2.347536e-02  0.000000e+00  1.412053e-03  2.358373e-02  5.075037e-03  2.150023e-02
   Strain 379  2  4  -5.885643e-02  2.774175e-01  0.000000e+00  5.966828e-02  2.800438e-01  -6.148279e-02  
   Stress 379  3  4  -1.785967e-03  1.392620e-02  0.000000e+00  5.004644e-04  1.394212e-02  -1.801891e-03  1.492487e-02
   Strain 379  3  4  -1.344265e-01  2.196875e-01  0.000000e+00  2.940635e-02  2.202970e-01  -1.350360e-01  
   Stress 379  4  4  5.356988e-03  1.883465e-02  0.000000e+00  -8.477703e-04  1.888776e-02  5.303871e-03  1.687307e-02
   Strain 379  4  4  -3.380379e-02  2.329978e-01  0.000000e+00  -2.785021e-02  2.337226e-01  -3.452861e-02  
   Stress 380  1  4  -6.786724e-05  6.212640e-03  0.000000e+00  -2.666927e-03  7.192301e-03  -1.047528e-03  7.769212e-03
   Strain 380  1  4  -4.991955e-02  1.007177e-01  0.000000e+00  -1.168666e-01  1.207266e-01  -6.992850e-02  
   Stress 380  2  4  9.779741e-03  7.843289e-03  0.000000e+00  -1.911298e-03  1.095407e-02  6.668964e-03  9.561086e-03
   Strain 380  2  4  1.012017e-01  5.762064e-02  0.000000e+00  -7.293026e-02  1.218910e-01  3.693138e-02  
   Stress 380  3  4  6.717724e-03  8.488156e-03  0.000000e+00  -7.198781e-03  1.485594e-02  3.499364e-04  1.468410e-02
   Strain 380  3  4  4.164941e-02  7.426819e-02  0.000000e+00  -3.065312e-01  2.120897e-01  -9.617212e-02  
   Stress 380  4  4  1.595359e-02  1.230797e-02  0.000000e+00  -7.367047e-03  2.171998e-02  6.541579e-03  1.929940e-02
   Strain 380  4  4  1.523527e-01  7.614264e-02  0.000000e+00  -2.672220e-01  2.531861e-01  -2.469078e-02  
   Stress 381  1  4  -8.736512e-04  1.124910e-02  0.000000e+00  1.121921e-03  1.135205e-02  -9.766069e-04  1.187053e-02
   Strain 381  1  4  -9.478635e-02  1.737654e-01  0.000000e+00  6.472143e-02  1.776099e-01  -9.863081e-02  
   Stress 381  2  4  3.759296e-03  1.086137e-02  0.000000e+00  1.569710e-03  1.119284e-02  3.427827e-03  9.932898e-03
   Strain 381  2  4  -1.337720e-02  1.399990e-01  0.000000e+00  7.881170e-02  1.495309e-01  -2.290909e-02  
   Stress 381  3  4  4.029095e-03  1.224243e-02  0.000000e+00  -2.892487e-03  1.315883e-02  3.112696e-03  1.191152e-02
   Strain 381  3  4  -1.629686e-02  1.535664e-01  0.000000e+00  -1.101234e-01  1.698532e-01  -3.258366e-02  
   Stress 381  4  4  6.752963e-03  1.472482e-02  0.000000e+00  -2.700782e-03  1.555365e-02  5.924139e-03  1.359667e-02
   Strain 381  4  4  1.557464e-02  1.696974e-01  0.000000e+00  -9.980197e-02  1.844432e-01  8.288114e-04  
   Stress 382  1  4  -5.887913e-03  7.684133e-03  0.000000e+00  -1.498919e-03  7.847705e-03  -6.051485e-03  1.207051e-02
   Strain 382  1  4  -1.638755e-01  1.653641e-01  0.000000e+00  -4.994126e-02  1.672472e-01  -1.657586e-01  
   Stress 382  2  4  3.964895e-03  1.295305e-02  0.000000e+00  -3.393269e-05  1.295318e-02  3.964767e-03  1.149556e-02
   Strain 382  2  4  -2.395821e-02  1.695270e-01  0.000000e+00  1.400750e-02  1.697802e-01  -2.421140e-02  
   Stress 382  3  4  -1.685684e-03  1.145394e-02  0.000000e+00  -4.292508e-03  1.273194e-02  -2.963678e-03  1.444365e-02
   Strain 382  3  4  -1.171023e-01  1.811705e-01  0.000000e+00  -1.816175e-01  2.066419e-01  -1.425737e-01  
   Stress 382  4  4  7.796471e-03  1.660112e-02  0.000000e+00  -3.462356e-03  1.779954e-02  6.598048e-03  1.558575e-02
   Strain 382  4  4  1.657115e-02  1.912439e-01  0.000000e+00  -1.270944e-01  2.119163e-01  -4.101226e-03  
   Stress 383  1  4  2.327540e-03  1.046956e-02  0.000000e+00  -2.889017e-03  1.139050e-02  1.406603e-03  1.075640e-02
   Strain 383  1  4  -3.568800e-02  1.420146e-01  0.000000e+00  -1.175466e-01  1.596943e-01  -5.336771e-02  
   Stress 383  2  4  -3.458480e-03  7.395590e-03  0.000000e+00  -2.761142e-03  8.057612e-03  -4.120502e-03  1.072870e-02
   Strain 383  2  4  -1.179041e-01  1.416001e-01  0.000000e+00  -1.163838e-01  1.540518e-01  -1.303558e-01  
   Stress 383  3  4  5.552055e-03  2.093857e-02  0.000000e+00  -3.983287e-03  2.190861e-02  4.582012e-03  2.001491e-02
   Strain 383  3  4  -3.838541e-02  2.440145e-01  0.000000e+00  -1.542280e-01  2.636996e-01  -5.807051e-02  
   Stress 383  4  4  5.355725e-04  1.774457e-02  0.000000e+00  -3.853032e-03  1.856786e-02  -2.877206e-04  1.871338e-02
   Strain 383  4  4  -1.111148e-01  2.391512e-01  0.000000e+00  -1.606245e-01  2.566880e-01  -1.286515e-01  
   Stress 384  1  4  -3.221256e-04  8.148831e-03  0.000000e+00  -4.718236e-03  1.025378e-02  -2.427075e-03  1.165836e-02
   Strain 384  1  4  -7.194934e-02  1.279861e-01  0.000000e+00  -2.041046e-01  1.708757e-01  -1.148390e-01  
   Stress 384  2  4  3.168428e-03  8.669807e-03  0.000000e+00  -7.071868e-04  8.759259e-03  3.078976e-03  7.696438e-03
   Strain 384  2  4  -1.233654e-02  1.175168e-01  0.000000e+00  -1.144512e-02  1.177685e-01  -1.258824e-02  
   Stress 384  3  4  8.525243e-03  1.664940e-02  0.000000e+00  -7.402998e-03  2.103154e-02  4.143101e-03  1.929651e-02
   Strain 384  3  4  1.912418e-02  1.769331e-01  0.000000e+00  -2.741655e-01  2.561981e-01  -6.014086e-02  
   Stress 384  4  4  1.314967e-02  1.446185e-02  0.000000e+00  -2.715751e-03  1.659964e-02  1.101188e-02  1.462930e-02
   Strain 384  4  4  1.098592e-01  1.367920e-01  0.000000e+00  -9.170818e-02  1.711162e-01  7.553498e-02  
   Stress 385  1  4  6.879534e-03  1.274909e-02  0.000000e+00  -4.834522e-04  1.278864e-02  6.839980e-03  1.108425e-02
   Strain 385  1  4  2.244726e-02  1.528812e-01  0.000000e+00  -2.071419e-03  1.528894e-01  2.243903e-02  
   Stress 385  2  4  2.086055e-03  1.238762e-02  0.000000e+00  3.475133e-03  1.345030e-02  1.023376e-03  1.296893e-02
   Strain 385  2  4  -5.627873e-02  1.720667e-01  0.000000e+00  1.694345e-01  2.000644e-01  -8.427639e-02  
   Stress 385  3  4  1.152008e-02  1.295703e-02  0.000000e+00  1.512006e-05  1.295719e-02  1.151992e-02  1.230169e-02
   Strain 385  3  4  9.595027e-02  1.269539e-01  0.000000e+00  8.782010e-03  1.275638e-01  9.534037e-02  
   Stress 385  4  4  7.040708e-03  1.214579e-02  0.000000e+00  3.879594e-03  1.423725e-02  4.949253e-03  1.251921e-02
   Strain 385  4  4  3.196451e-02  1.339520e-01  0.000000e+00  1.714725e-01  1.827133e-01  -1.679678e-02  
   Stress 386  1  4  9.973512e-04  1.182263e-02  0.000000e+00  2.001319e-03  1.218077e-02  6.392071e-04  1.187408e-02
   Strain 386  1  4  -7.180227e-02  1.748201e-01  0.000000e+00  1.012536e-01  1.848083e-01  -8.179044e-02  
   Stress 386  2  4  2.596640e-03  1.218008e-02  0.000000e+00  2.347156e-03  1.272406e-02  2.052657e-03  1.183203e-02
   Strain 386  2  4  -4.559186e-02  1.682499e-01  0.000000e+00  1.171083e-01  1.832334e-01  -6.057529e-02  
   Stress 386  3  4  2.447223e-03  1.868723e-02  0.000000e+00  4.838817e-04  1.870164e-02  2.432818e-03  1.761170e-02
   Strain 386  3  4  -8.365451e-02  2.469181e-01  0.000000e+00  2.180949e-02  2.472775e-01  -8.401383e-02  
   Stress 386  4  4  5.567251e-03  1.590172e-02  0.000000e+00  6.695257e-04  1.594492e-02  5.524056e-03  1.402409e-02
   Strain 386  4  4  -1.432808e-02  1.980459e-01  0.000000e+00  3.175226e-02  1.992262e-01  -1.550834e-02  
   Stress 387  1  4  5.585402e-03  1.325694e-02  0.000000e+00  9.543750e-04  1.337389e-02  5.468456e-03  1.164604e-02
   Strain 387  1  4  -4.249612e-03  1.692783e-01  0.000000e+00  4.167275e-02  1.717451e-01  -6.716473e-03  
   Stress 387  2  4  5.359000e-03  1.247073e-02  0.000000e+00  -2.425487e-04  1.247899e-02  5.350737e-03  1.084360e-02
   Strain 387  2  4  -2.876614e-03  1.598681e-01  0.000000e+00  -4.601815e-03  1.599006e-01  -2.909138e-03  
   Stress 387  3  4  3.947982e-03  1.581359e-02  0.000000e+00  4.139446e-04  1.582801e-02  3.933558e-03  1.427369e-02
   Strain 387  3  4  -4.790150e-02  2.122977e-01  0.000000e+00  4.658246e-03  2.123186e-01  -4.792235e-02  
   Stress 387  4  4  4.545706e-03  1.400597e-02  0.000000e+00  -8.996346e-04  1.409076e-02  4.460915e-03  1.247364e-02
   Strain 387  4  4  -2.750769e-02  1.863578e-01  0.000000e+00  -4.808147e-02  1.890269e-01  -3.017681e-02  
   Stress 388  1  4  6.587928e-03  2.470101e-02  0.000000e+00  -7.902055e-05  2.470135e-02  6.587583e-03  2.215470e-02
   Strain 388  1  4  -4.380231e-02  2.846488e-01  0.000000e+00  1.078807e-03  2.846497e-01  -4.380320e-02  
   Stress 388  2  4  6.542634e-03  2.224153e-02  0.000000e+00  2.671947e-03  2.268383e-02  6.100331e-03  2.033203e-02
   Strain 388  2  4  -3.531411e-02  2.624477e-01  0.000000e+00  9.518999e-02  2.698704e-01  -4.273678e-02  
   Stress 388  3  4  4.850316e-03  1.574045e-02  0.000000e+00  -1.759674e-03  1.601773e-02  4.573041e-03  1.429093e-02
   Strain 388  3  4  -3.233888e-02  2.053685e-01  0.000000e+00  -8.041641e-02  2.119856e-01  -3.895590e-02  
   Stress 388  4  4  3.378905e-03  1.651259e-02  0.000000e+00  5.380632e-04  1.653460e-02  3.356898e-03  1.513792e-02
   Strain 388  4  4  -6.148914e-02  2.232997e-01  0.000000e+00  6.987368e-03  2.233425e-01  -6.153199e-02  
   Stress 389  1  4  8.216718e-03  2.149623e-02  0.000000e+00  3.918064e-03  2.256605e-02  7.146897e-03  1.997568e-02
   Strain 389  1  4  -4.122875e-03  2.429162e-01  0.000000e+00  1.380143e-01  2.608854e-01  -2.209208e-02  
   Stress 389  2  4  8.461717e-03  1.328412e-02  0.000000e+00  4.440927e-03  1.592620e-02  5.819628e-03  1.395806e-02
   Strain 389  2  4  3.569470e-02  1.504857e-01  0.000000e+00  1.633926e-01  1.929327e-01  -6.752305e-03  
   Stress 389  3  4  4.374513e-03  1.299700e-02  0.000000e+00  1.457307e-03  1.323664e-02  4.134871e-03  1.172920e-02
   Strain 389  3  4  -2.469411e-02  1.734769e-01  0.000000e+00  3.958772e-02  1.754347e-01  -2.665184e-02  
   Stress 389  4  4  1.529298e-03  1.039836e-02  0.000000e+00  2.147679e-03  1.089105e-02  1.036599e-03  1.041153e-02
   Strain 389  4  4  -6.212552e-02  1.604558e-01  0.000000e+00  6.027978e-02  1.644649e-01  -6.613457e-02  
   Stress 390  1  4  3.543383e-03  1.757387e-02  0.000000e+00  -1.215625e-04  1.757492e-02  3.542330e-03  1.609875e-02
   Strain 390  1  4  -6.457818e-02  2.346518e-01  0.000000e+00  -3.920164e-02  2.359303e-01  -6.585666e-02  
   Stress 390  2  4  6.649945e-04  1.427846e-02  0.000000e+00  -1.722652e-03  1.449306e-02  4.503927e-04  1.427320e-02
   Strain 390  2  4  -9.806082e-02  2.130256e-01  0.000000e+00  -9.778838e-02  2.205294e-01  -1.055646e-01  
   Stress 390  3  4  7.794606e-03  2.369169e-02  0.000000e+00  -4.907688e-04  2.370683e-02  7.779470e-03  2.093101e-02
   Strain 390  3  4  -2.304616e-02  2.741362e-01  0.000000e+00  -5.578396e-02  2.767313e-01  -2.564129e-02  
   Stress 390  4  4  3.743167e-03  2.410152e-02  0.000000e+00  -2.392792e-03  2.437897e-02  3.465714e-03  2.284415e-02
   Strain 390  4  4  -9.418258e-02  2.950239e-01  0.000000e+00  -1.164118e-01  3.035422e-01  -1.027008e-01  
   Stress 391  1  4  4.437336e-03  2.241303e-02  0.000000e+00  -5.535372e-04  2.243006e-02  4.420307e-03  2.057909e-02
   Strain 391  1  4  -7.004865e-02  2.756709e-01  0.000000e+00  -4.625043e-02  2.772109e-01  -7.158864e-02  
   Stress 391  2  4  4.819104e-03  1.972199e-02  0.000000e+00  5.768677e-04  1.974429e-02  4.796808e-03  1.783639e-02
   Strain 391  2  4  -5.434352e-02  2.516366e-01  0.000000e+00  -1.859532e-03  2.516395e-01  -5.434635e-02  
   Stress 391  3  4  7.034703e-04  1.472259e-02  0.000000e+00  -8.920338e-04  1.477912e-02  6.469383e-04  1.446650e-02
   Strain 391  3  4  -9.871312e-02  2.179348e-01  0.000000e+00  -7.826120e-02  2.226988e-01  -1.034771e-01  
   Stress 391  4  4  1.460987e-03  1.402014e-02  0.000000e+00  -2.454406e-05  1.402019e-02  1.460939e-03  1.334981e-02
   Strain 391  4  4  -8.407980e-02  2.079513e-01  0.000000e+00  -3.695525e-02  2.091158e-01  -8.524429e-02  
   Stress 392  1  4  -9.114390e-04  2.154486e-02  0.000000e+00  4.378138e-04  2.155339e-02  -9.199715e-04  2.202779e-02
   Strain 392  1  4  -1.614920e-01  2.938557e-01  0.000000e+00  -9.247703e-03  2.939026e-01  -1.615390e-01  
   Stress 392  2  4  2.317079e-03  1.804874e-02  0.000000e+00  1.833852e-03  1.825968e-02  2.106134e-03  1.730302e-02
   Strain 392  2  4  -9.187078e-02  2.478010e-01  0.000000e+00  5.783703e-02  2.502455e-01  -9.431522e-02  
   Stress 392  3  4  5.320554e-04  2.064006e-02  0.000000e+00  3.260353e-04  2.064535e-02  5.267704e-04  2.038707e-02
   Strain 392  3  4  -1.355966e-01  2.833870e-01  0.000000e+00  -2.355186e-02  2.837177e-01  -1.359273e-01  
   Stress 392  4  4  3.122851e-03  1.944783e-02  0.000000e+00  1.642259e-03  1.961140e-02  2.959282e-03  1.831198e-02
   Strain 392  4  4  -8.619791e-02  2.599584e-01  0.000000e+00  3.852734e-02  2.610272e-01  -8.726663e-02  
   Stress 393  1  4  8.385351e-03  2.372475e-02  0.000000e+00  2.258990e-03  2.405051e-02  8.059594e-03  2.120252e-02
   Strain 393  1  4  -1.556360e-02  2.703253e-01  0.000000e+00  6.620979e-02  2.741086e-01  -1.934696e-02  
   Stress 393  2  4  1.197162e-03  1.827348e-02  0.000000e+00  6.585667e-04  1.829884e-02  1.171801e-03  1.774198e-02
   Strain 393  2  4  -1.126043e-01  2.566026e-01  0.000000e+00  1.081972e-02  2.566818e-01  -1.126836e-01  
   Stress 393  3  4  1.025484e-02  3.200458e-02  0.000000e+00  5.060652e-03  3.312442e-02  9.135003e-03  2.963248e-02
   Strain 393  3  4  -3.019514e-02  3.147189e-01  0.000000e+00  1.181062e-01  3.245493e-01  -4.002551e-02  
   Stress 393  4  4  1.977370e-04  2.178907e-02  0.000000e+00  2.488452e-03  2.207216e-02  -8.535133e-05  2.211496e-02
   Strain 393  4  4  -1.511753e-01  2.961047e-01  0.000000e+00  6.079071e-02  2.981608e-01  -1.532314e-01  
   Stress 394  1  4  5.969707e-03  3.432138e-02  0.000000e+00  3.019311e-03  3.463935e-02  5.651732e-03  3.218780e-02
   Strain 394  1  4  -9.692910e-02  3.432744e-01  0.000000e+00  6.732312e-02  3.458335e-01  -9.948826e-02  
   Stress 394  2  4  1.951762e-02  6.654941e-02  0.000000e+00  1.410694e-02  7.045618e-02  1.561084e-02  6.409284e-02
   Strain 394  2  4  -4.119836e-02  3.575659e-01  0.000000e+00  2.131103e-01  3.842528e-01  -6.788532e-02  
   Stress 394  3  4  2.568451e-03  1.819296e-02  0.000000e+00  2.899399e-03  1.871364e-02  2.047769e-03  1.777842e-02
   Strain 394  3  4  -9.979710e-02  2.574139e-01  0.000000e+00  7.487188e-02  2.612951e-01  -1.036782e-01  
   Stress 394  4  4  6.230440e-03  2.444587e-02  0.000000e+00  7.095701e-03  2.688369e-02  3.792617e-03  2.520233e-02
   Strain 394  4  4  -7.104708e-02  2.830679e-01  0.000000e+00  2.129760e-01  3.126236e-01  -1.006029e-01  
   Stress 395  1  4  2.183357e-03  2.250553e-02  0.000000e+00  6.689963e-03  2.451010e-02  1.787833e-04  2.442120e-02
   Strain 395  1  4  -1.183758e-01  2.755249e-01  0.000000e+00  2.327072e-01  3.073268e-01  -1.501778e-01  
   Stress 395  2  4  1.897807e-03  2.487767e-02  0.000000e+00  2.411654e-03  2.512803e-02  1.647440e-03  2.434615e-02
   Strain 395  2  4  -1.264326e-01  3.048993e-01  0.000000e+00  8.251292e-02  3.088100e-01  -1.303433e-01  
   Stress 395  3  4  -1.176996e-03  2.395262e-02  0.000000e+00  1.037580e-02  2.768295e-02  -4.907331e-03  3.043480e-02
   Strain 395  3  4  -1.819452e-01  2.828326e-01  0.000000e+00  3.345744e-01  3.367819e-01  -2.358946e-01  
   Stress 395  4  4  -3.060250e-03  2.759131e-02  0.000000e+00  5.651398e-03  2.860009e-02  -4.069030e-03  3.083661e-02
   Strain 395  4  4  -2.170392e-01  3.307495e-01  0.000000e+00  1.789414e-01  3.449925e-01  -2.312821e-01  
   Stress 396  1  4  5.293685e-03  2.862678e-02  0.000000e+00  -3.080043e-03  2.902650e-02  4.893957e-03  2.691532e-02
   Strain 396  1  4  -8.835971e-02  3.183282e-01  0.000000e+00  -1.290626e-01  3.283222e-01  -9.835364e-02  
   Stress 396  2  4  -2.155077e-03  7.501701e-02  0.000000e+00  -1.025128e-02  7.635553e-02  -3.493606e-03  7.816092e-02
   Strain 396  2  4  -2.165867e-01  3.929327e-01  0.000000e+00  -1.754025e-01  4.053007e-01  -2.289547e-01  
   Stress 396  3  4  -8.872288e-04  2.027347e-02  0.000000e+00  -8.987998e-05  2.027385e-02  -8.876106e-04  2.073191e-02
   Strain 396  3  4  -1.624790e-01  2.894288e-01  0.000000e+00  -4.049256e-02  2.903340e-01  -1.633843e-01  
   Stress 396  4  4  -6.161097e-03  2.077546e-02  0.000000e+00  -1.844648e-03  2.090120e-02  -6.286833e-03  2.465333e-02
   Strain 396  4  4  -2.428015e-01  3.037563e-01  0.000000e+00  -8.990914e-02  3.074291e-01  -2.464744e-01  
   Stress 397  1  4  5.362674e-04  3.449565e-02  0.000000e+00  -9.458466e-04  3.452197e-02  5.099438e-04  3.426985e-02
   Strain 397  1  4  -1.660374e-01  3.493388e-01  0.000000e+00  -6.192857e-02  3.511925e-01  -1.678911e-01  
   Stress 397  2  4  -8.749084e-04  2.672595e-02  0.000000e+00  3.012612e-03  2.705095e-02  -1.199906e-03  2.767042e-02
   Strain 397  2  4  -1.731081e-01  3.197239e-01  0.000000e+00  8.312329e-02  3.232043e-01  -1.765885e-01  
   Stress 397  3  4  2.981286e-03  2.792555e-02  0.000000e+00  -8.513094e-04  2.795457e-02  2.952266e-03  2.660159e-02
   Strain 397  3  4  -1.201372e-01  3.238131e-01  0.000000e+00  -5.755887e-02  3.256710e-01  -1.219951e-01  
   Stress 397  4  4  2.639891e-03  2.108461e-02  0.000000e+00  2.728450e-03  2.147976e-02  2.244748e-03  2.044999e-02
   Strain 397  4  4  -9.984100e-02  2.730529e-01  0.000000e+00  8.916041e-02  2.783085e-01  -1.050966e-01  
   Stress 398  1  4  -2.890863e-03  3.201681e-02  0.000000e+00  3.031102e-03  3.227805e-02  -3.152105e-03  3.396398e-02
   Strain 398  1  4  -2.069832e-01  3.406175e-01  0.000000e+00  6.866135e-02  3.427614e-01  -2.091271e-01  
   Stress 398  2  4  -5.141126e-03  3.660274e-02  0.000000e+00  2.806659e-03  3.679060e-02  -5.328986e-03  3.972409e-02
   Strain 398  2  4  -2.304586e-01  3.482229e-01  0.000000e+00  6.993063e-02  3.503280e-01  -2.325636e-01  
   Stress 398  3  4  -4.425069e-03  3.249566e-02  0.000000e+00  4.608884e-03  3.306230e-02  -4.991708e-03  3.581997e-02
   Strain 398  3  4  -2.366470e-01  3.505920e-01  0.000000e+00  1.101524e-01  3.557129e-01  -2.417679e-01  
   Stress 398  4  4  -4.589232e-03  2.724754e-02  0.000000e+00  3.509052e-03  2.762972e-02  -4.971412e-03  3.042162e-02
   Strain 398  4  4  -2.261710e-01  3.259532e-01  0.000000e+00  1.119597e-01  3.315719e-01  -2.317896e-01  
   Stress 399  1  4  5.200778e-03  7.556587e-02  0.000000e+00  5.521937e-03  7.599658e-02  4.770077e-03  7.372736e-02
   Strain 399  1  4  -1.553555e-01  3.912364e-01  0.000000e+00  6.628862e-02  3.932389e-01  -1.573579e-01  
   Stress 399  2  4  -9.098265e-03  3.869718e-02  0.000000e+00  4.660971e-03  3.914747e-02  -9.548557e-03  4.469341e-02
   Strain 399  2  4  -2.693592e-01  3.498545e-01  0.000000e+00  1.068517e-01  3.544303e-01  -2.739350e-01  
   Stress 399  3  4  5.775309e-04  4.308800e-02  0.000000e+00  6.078462e-03  4.394007e-02  -2.745340e-04  4.407798e-02
   Strain 399  3  4  -1.783178e-01  3.621612e-01  0.000000e+00  1.412494e-01  3.712374e-01  -1.873939e-01  
   Stress 399  4  4  -1.353911e-02  3.540025e-02  0.000000e+00  7.004192e-03  3.638296e-02  -1.452182e-02  4.541971e-02
   Strain 399  4  4  -3.062412e-01  3.374041e-01  0.000000e+00  1.762013e-01  3.492453e-01  -3.180824e-01  
   Stress 400  1  4  -3.795297e-03  2.618338e-02  0.000000e+00  3.814011e-03  2.666100e-02  -4.272922e-03  2.903424e-02
   Strain 400  1  4  -2.101115e-01  3.154322e-01  0.000000e+00  1.118981e-01  3.213225e-01  -2.160018e-01  
   Stress 400  2  4  4.341122e-03  2.855667e-02  0.000000e+00  5.023035e-03  2.955726e-02  3.340537e-03  2.803665e-02
   Strain 400  2  4  -9.076468e-02  3.022411e-01  0.000000e+00  1.447155e-01  3.151398e-01  -1.036634e-01  
   Stress 400  3  4  -3.032073e-03  3.904418e-02  0.000000e+00  4.231525e-03  3.946551e-02  -3.453410e-03  4.130065e-02
   Strain 400  3  4  -2.159354e-01  3.593806e-01  0.000000e+00  9.750548e-02  3.634827e-01  -2.200375e-01  
   Stress 400  4  4  6.040321e-03  4.740231e-02  0.000000e+00  6.255231e-03  4.832759e-02  5.115033e-03  4.598394e-02
   Strain 400  4  4  -1.178250e-01  3.601539e-01  0.000000e+00  1.236214e-01  3.680176e-01  -1.256887e-01  
   Stress 401  1  4  -4.899979e-04  2.147592e-02  0.000000e+00  1.476379e-03  2.157470e-02  -5.887845e-04  2.187504e-02
   Strain 401  1  4  -1.476961e-01  2.842332e-01  0.000000e+00  3.318687e-02  2.848697e-01  -1.483326e-01  
   Stress 401  2  4  -4.109751e-03  2.100813e-02  0.000000e+00  1.331856e-03  2.107855e-02  -4.180174e-03  2.344976e-02
   Strain 401  2  4  -2.075985e-01  2.952119e-01  0.000000e+00  2.099521e-02  2.954310e-01  -2.078175e-01  
   Stress 401  3  4  5.422381e-03  5.354406e-02  0.000000e+00  6.667146e-03  5.445070e-02  4.515745e-03  5.233914e-02
   Strain 401  3  4  -1.379099e-01  3.742135e-01  0.000000e+00  1.108928e-01  3.801478e-01  -1.438442e-01  
   Stress 401  4  4  -3.887413e-04  4.158741e-02  0.000000e+00  4.801045e-03  4.212953e-02  -9.308619e-04  4.260259e-02
   Strain 401  4  4  -1.926276e-01  3.675088e-01  0.000000e+00  8.885872e-02  3.710110e-01  -1.961298e-01  
   Stress 402  1  4  -1.103028e-03  4.240659e-02  0.000000e+00  4.799129e-03  4.292964e-02  -1.626086e-03  4.376535e-02
   Strain 402  1  4  -1.928340e-01  3.606165e-01  0.000000e+00  9.135246e-02  3.643609e-01  -1.965783e-01  
   Stress 402  2  4  -1.654523e-03  4.324934e-02  0.000000e+00  7.395769e-03  4.443607e-02  -2.841260e-03  4.592267e-02
   Strain 402  2  4  -1.976586e-01  3.543458e-01  0.000000e+00  1.552250e-01  3.650506e-01  -2.083634e-01  
   Stress 402  3  4  6.134575e-04  4.695081e-02  0.000000e+00  8.615851e-03  4.850096e-02  -9.366942e-04  4.897603e-02
   Strain 402  3  4  -1.855750e-01  3.655573e-01  0.000000e+00  1.621715e-01  3.772395e-01  -1.972572e-01  
   Stress 402  4  4  -8.805582e-04  9.044038e-02  0.000000e+00  2.013595e-02  9.468316e-02  -5.123344e-03  9.734601e-02
   Strain 402  4  4  -2.092919e-01  3.834815e-01  0.000000e+00  2.228225e-01  4.037295e-01  -2.295399e-01  
   Stress 403  1  4  -4.753286e-03  2.819520e-02  0.000000e+00  3.861706e-03  2.864175e-02  -5.199842e-03  3.156455e-02
   Strain 403  1  4  -2.201772e-01  3.195842e-01  0.000000e+00  9.899098e-02  3.240854e-01  -2.246784e-01  
   Stress 403  2  4  -2.201883e-03  2.792336e-02  0.000000e+00  5.343515e-03  2.884309e-02  -3.121618e-03  3.052386e-02
   Strain 403  2  4  -1.845531e-01  3.100750e-01  0.000000e+00  1.463841e-01  3.206782e-01  -1.951563e-01  
   Stress 403  3  4  9.267353e-04  7.671717e-02  0.000000e+00  8.600574e-03  7.768089e-02  -3.698930e-05  7.769940e-02
   Strain 403  3  4  -1.903249e-01  3.910680e-01  0.000000e+00  9.873252e-02  3.952299e-01  -1.944868e-01  
   Stress 403  4  4  3.920977e-03  1.443844e-01  0.000000e+00  2.043903e-02  1.472980e-01  1.007304e-03  1.467970e-01
   Strain 403  4  4  -1.905180e-01  4.060062e-01  0.000000e+00  1.323201e-01  4.132559e-01  -1.977677e-01  
   Stress 404  1  4  -6.773049e-03  4.754161e-02  0.000000e+00  2.620185e-03  4.766772e-02  -6.899156e-03  5.146529e-02
   Strain 404  1  4  -2.406507e-01  3.613689e-01  0.000000e+00  3.567340e-02  3.618969e-01  -2.411787e-01  
   Stress 404  2  4  -5.452484e-03  2.989576e-02  0.000000e+00  2.657098e-03  3.009438e-02  -5.651100e-03  3.328172e-02
   Strain 404  2  4  -2.216757e-01  3.195770e-01  0.000000e+00  6.769276e-02  3.216853e-01  -2.237840e-01  
   Stress 404  3  4  -2.592827e-03  5.783362e-02  0.000000e+00  4.300432e-03  5.813814e-02  -2.897346e-03  5.963961e-02
   Strain 404  3  4  -2.091074e-01  3.776855e-01  0.000000e+00  6.394382e-02  3.794224e-01  -2.108443e-01  
   Stress 404  4  4  -5.441754e-03  4.591290e-02  0.000000e+00  4.470521e-03  4.629916e-02  -5.828016e-03  4.947131e-02
   Strain 404  4  4  -2.304890e-01  3.592002e-01  0.000000e+00  8.163057e-02  3.620118e-01  -2.333006e-01  
   Stress 405  1  4  -1.176586e-03  3.581098e-02  0.000000e+00  1.563727e-03  3.587697e-02  -1.242578e-03  3.651412e-02
   Strain 405  1  4  -1.747601e-01  3.375045e-01  0.000000e+00  2.880555e-02  3.379091e-01  -1.751647e-01  
   Stress 405  2  4  4.594923e-03  6.153663e-02  0.000000e+00  5.418870e-03  6.204773e-02  4.083822e-03  6.010995e-02
   Strain 405  2  4  -1.331188e-01  3.640864e-01  0.000000e+00  9.595251e-02  3.686734e-01  -1.377058e-01  
   Stress 405  3  4  1.482729e-04  3.019178e-02  0.000000e+00  2.772853e-03  3.044556e-02  -1.055027e-04  3.049845e-02
   Strain 405  3  4  -1.550633e-01  3.226857e-01  0.000000e+00  6.944394e-02  3.251960e-01  -1.575736e-01  
   Stress 405  4  4  6.464418e-03  8.459453e-02  0.000000e+00  1.022635e-02  8.591087e-02  5.148083e-03  8.345600e-02
   Strain 405  4  4  -1.452385e-01  3.820748e-01  0.000000e+00  1.262553e-01  3.895269e-01  -1.526905e-01  
   Stress 406  1  4  1.856208e-02  6.543373e-02  0.000000e+00  4.286165e-03  6.582245e-02  1.817335e-02  5.887827e-02
   Strain 406  1  4  -1.518356e-02  3.514781e-01  0.000000e+00  8.258069e-02  3.560703e-01  -1.977582e-02  
   Stress 406  2  4  4.567409e-03  3.798319e-02  0.000000e+00  4.323108e-03  3.853343e-02  4.017175e-03  3.669015e-02
   Strain 406  2  4  -1.034125e-01  3.322793e-01  0.000000e+00  1.292898e-01  3.416685e-01  -1.128018e-01  
   Stress 406  3  4  1.169636e-02  3.679623e-02  0.000000e+00  6.686715e-03  3.846646e-02  1.002614e-02  3.456186e-02
   Strain 406  3  4  -1.176521e-02  3.055942e-01  0.000000e+00  1.764723e-01  3.284768e-01  -3.464781e-02  
   Stress 406  4  4  2.908661e-03  3.463316e-02  0.000000e+00  7.735532e-03  3.641884e-02  1.122981e-03  3.587054e-02
   Strain 406  4  4  -1.248141e-01  3.176889e-01  0.000000e+00  2.196062e-01  3.434373e-01  -1.505625e-01  
   Stress 407  1  4  1.078981e-02  5.674648e-02  0.000000e+00  2.164168e-03  5.684817e-02  1.068813e-02  5.232925e-02
   Strain 407  1  4  -7.221701e-02  3.625101e-01  0.000000e+00  6.034997e-02  3.645946e-01  -7.430150e-02  
   Stress 407  2  4  5.045826e-03  7.028329e-02  0.000000e+00  1.688219e-03  7.032695e-02  5.002168e-03  6.796406e-02
   Strain 407  2  4  -1.444723e-01  3.829593e-01  0.000000e+00  4.981395e-02  3.841329e-01  -1.456459e-01  
   Stress 407  3  4  4.053586e-03  5.187352e-02  0.000000e+00  5.989508e-03  5.261230e-02  3.314806e-03  5.103570e-02
   Strain 407  3  4  -1.373584e-01  3.618592e-01  0.000000e+00  1.456614e-01  3.722675e-01  -1.477666e-01  
   Stress 407  4  4  8.702584e-04  4.477426e-02  0.000000e+00  4.597838e-03  4.525059e-02  3.939189e-04  4.505493e-02
   Strain 407  4  4  -1.657570e-01  3.576703e-01  0.000000e+00  1.308007e-01  3.657182e-01  -1.738048e-01  
   Stress 408  1  4  -4.499241e-03  4.188674e-02  0.000000e+00  2.614431e-03  4.203363e-02  -4.646132e-03  4.453881e-02
   Strain 408  1  4  -2.304547e-01  3.650472e-01  0.000000e+00  9.425010e-02  3.687534e-01  -2.341609e-01  
   Stress 408  2  4  -3.763350e-03  6.254857e-02  0.000000e+00  6.551209e-03  6.318960e-02  -4.404373e-03  6.550293e-02
   Strain 408  2  4  -2.304536e-01  3.914371e-01  0.000000e+00  1.587501e-01  4.014083e-01  -2.404247e-01  
   Stress 408  3  4  -1.379658e-02  9.695225e-02  0.000000e+00  6.766008e-03  9.736408e-02  -1.420841e-02  1.051905e-01
   Strain 408  3  4  -2.721084e-01  3.985060e-01  0.000000e+00  1.103651e-01  4.030164e-01  -2.766188e-01  
   Stress 408  4  4  -2.814864e-03  5.805652e-02  0.000000e+00  6.607734e-03  5.876555e-02  -3.523890e-03  6.060437e-02
   Strain 408  4  4  -2.155536e-01  3.802421e-01  0.000000e+00  1.800078e-01  3.935417e-01  -2.288532e-01  
   Stress 409  1  4  -1.025213e-03  3.407045e-02  0.000000e+00  3.834205e-03  3.448445e-02  -1.439217e-03  3.522612e-02
   Strain 409  1  4  -1.987458e-01  3.575318e-01  0.000000e+00  1.561376e-01  3.682804e-01  -2.094944e-01  
   Stress 409  2  4  1.547778e-03  5.799785e-02  0.000000e+00  5.153593e-03  5.846449e-02  1.081139e-03  5.793148e-02
   Strain 409  2  4  -1.891890e-01  3.935530e-01  0.000000e+00  1.367332e-01  4.014663e-01  -1.971022e-01  
   Stress 409  3  4  -2.776216e-03  5.627977e-02  0.000000e+00  6.280586e-03  5.694032e-02  -3.436766e-03  5.873416e-02
   Strain 409  3  4  -2.238047e-01  3.875230e-01  0.000000e+00  1.644228e-01  3.983857e-01  -2.346675e-01  
   Stress 409  4  4  6.430050e-05  9.766354e-02  0.000000e+00  8.868741e-03  9.846289e-02  -7.350459e-04  9.883247e-02
   Strain 409  4  4  -2.105375e-01  4.116987e-01  0.000000e+00  1.390233e-01  4.193695e-01  -2.182083e-01  
   Stress 410  1  4  -1.203285e-02  2.735168e-02  0.000000e+00  2.617571e-04  2.735342e-02  -1.203459e-02  3.496037e-02
   Strain 410  1  4  -3.292028e-01  3.522423e-01  0.000000e+00  4.745352e-02  3.530674e-01  -3.300280e-01  
   Stress 410  2  4  -3.559381e-03  4.987408e-02  0.000000e+00  3.965787e-03  5.016681e-02  -3.852114e-03  5.219958e-02
   Strain 410  2  4  -2.378332e-01  3.910713e-01  0.000000e+00  1.250919e-01  3.972313e-01  -2.439932e-01  
   Stress 410  3  4  -1.084337e-02  3.882491e-02  0.000000e+00  -5.241288e-04  3.883044e-02  -1.084890e-02  4.524123e-02
   Strain 410  3  4  -3.123502e-01  3.802845e-01  0.000000e+00  2.340145e-02  3.804821e-01  -3.125478e-01  
   Stress 410  4  4  -3.082059e-03  8.592644e-02  0.000000e+00  4.718314e-03  8.617585e-02  -3.331477e-03  8.788896e-02
   Strain 410  4  4  -2.349268e-01  4.167175e-01  0.000000e+00  1.012419e-01  4.206264e-01  -2.388357e-01  
   Stress 411  1  4  4.705501e-04  3.005752e-02  0.000000e+00  2.124932e-03  3.020936e-02  3.187169e-04  3.005126e-02
   Strain 411  1  4  -1.800029e-01  3.533874e-01  0.000000e+00  9.328779e-02  3.574356e-01  -1.840511e-01  
   Stress 411  2  4  1.040614e-03  3.188220e-02  0.000000e+00  1.602448e-03  3.196524e-02  9.575785e-04  3.149736e-02
   Strain 411  2  4  -1.729503e-01  3.577608e-01  0.000000e+00  7.842336e-02  3.606423e-01  -1.758318e-01  
   Stress 411  3  4  -2.044655e-03  2.613048e-02  0.000000e+00  3.170079e-03  2.648276e-02  -2.396927e-03  2.775894e-02
   Strain 411  3  4  -2.084002e-01  3.378550e-01  0.000000e+00  1.472093e-01  3.475990e-01  -2.181442e-01  
   Stress 411  4  4  -2.363838e-03  3.731840e-02  0.000000e+00  3.526160e-03  3.762930e-02  -2.674736e-03  3.903545e-02
   Strain 411  4  4  -2.225255e-01  3.719042e-01  0.000000e+00  1.304854e-01  3.789808e-01  -2.296021e-01  
   Stress 412  1  4  2.518030e-03  5.290842e-02  0.000000e+00  -5.300140e-03  5.345987e-02  1.966588e-03  5.250420e-02
   Strain 412  1  4  -1.810890e-01  3.928007e-01  0.000000e+00  -9.571510e-02  3.967642e-01  -1.850526e-01  
   Stress 412  2  4  -5.604570e-03  1.746935e-02  0.000000e+00  -4.475258e-04  1.747803e-02  -5.613246e-03  2.085902e-02
   Strain 412  2  4  -2.340651e-01  2.885073e-01  0.000000e+00  -1.855974e-04  2.885073e-01  -2.340651e-01  
   Stress 412  3  4  1.641579e-03  3.168016e-02  0.000000e+00  -1.117612e-03  3.172169e-02  1.600055e-03  3.095269e-02
   Strain 412  3  4  -1.600228e-01  3.532340e-01  0.000000e+00  -1.353436e-03  3.532349e-01  -1.600237e-01  
   Stress 412  4  4  -8.250602e-03  2.422007e-02  0.000000e+00  1.580953e-03  2.429687e-02  -8.327395e-03  2.936005e-02
   Strain 412  4  4  -2.815953e-01  3.315191e-01  0.000000e+00  9.089237e-02  3.348694e-01  -2.849456e-01  
   Stress 413  1  4  2.206635e-03  2.940992e-02  0.000000e+00  5.749117e-04  2.942207e-02  2.194491e-03  2.838851e-02
   Strain 413  1  4  -1.553667e-01  3.512983e-01  0.000000e+00  4.401414e-02  3.522524e-01  -1.563208e-01  
   Stress 413  2  4  2.794577e-03  6.119255e-02  0.000000e+00  5.922529e-03  6.178714e-02  2.199987e-03  6.071705e-02
   Strain 413  2  4  -1.886647e-01  4.032646e-01  0.000000e+00  1.320025e-01  4.105346e-01  -1.959347e-01  
   Stress 413  3  4  7.257186e-04  3.795371e-02  0.000000e+00  1.675377e-03  3.802896e-02  6.504735e-04  3.770793e-02
   Strain 413  3  4  -1.917863e-01  3.804592e-01  0.000000e+00  5.755643e-02  3.819028e-01  -1.932299e-01  
   Stress 413  4  4  4.777088e-03  4.697031e-02  0.000000e+00  6.271041e-03  4.788263e-02  3.864771e-03  4.607198e-02
   Strain 413  4  4  -1.514729e-01  3.802422e-01  0.000000e+00  1.567191e-01  3.915496e-01  -1.627804e-01  
   Stress 414  1  4  -5.680966e-03  8.604639e-02  0.000000e+00  -8.285784e-04  8.605387e-02  -5.688450e-03  8.903449e-02
   Strain 414  1  4  -2.559447e-01  4.219958e-01  0.000000e+00  1.452215e-02  4.220735e-01  -2.560225e-01  
   Stress 414  2  4  -7.490885e-03  1.262642e-01  0.000000e+00  1.173222e-03  1.262745e-01  -7.501175e-03  1.301872e-01
   Strain 414  2  4  -2.573320e-01  4.314417e-01  0.000000e+00  3.352871e-02  4.318495e-01  -2.577398e-01  
   Stress 414  3  4  -5.365273e-04  2.522596e-01  0.000000e+00  5.439319e-03  2.523766e-01  -6.535089e-04  2.527039e-01
   Strain 414  3  4  -2.303026e-01  4.469807e-01  0.000000e+00  4.430592e-02  4.477045e-01  -2.310264e-01  
   Stress 414  4  4  6.045321e-03  2.346345e-01  0.000000e+00  1.003570e-02  2.350742e-01  5.605571e-03  2.323222e-01
   Strain 414  4  4  -2.090385e-01  4.417593e-01  0.000000e+00  6.410822e-02  4.433342e-01  -2.106134e-01  
   Stress 415  1  4  -2.434505e-05  1.451685e-01  0.000000e+00  1.150856e-02  1.460751e-01  -9.308991e-04  1.465427e-01
   Strain 415  1  4  -2.188489e-01  4.258569e-01  0.000000e+00  1.125042e-01  4.307283e-01  -2.237202e-01  
   Stress 415  2  4  7.666499e-02  3.062512e-01  0.000000e+00  3.857407e-02  3.125590e-01  7.035725e-02  2.839938e-01
   Strain 415  2  4  -5.254319e-02  4.143039e-01  0.000000e+00  1.578759e-01  4.272901e-01  -6.552937e-02  
   Stress 415  3  4  -1.843969e-02  9.737193e-02  0.000000e+00  -1.332114e-03  9.738725e-02  -1.845501e-02  1.078061e-01
   Strain 415  3  4  -3.144306e-01  4.187343e-01  0.000000e+00  -9.316084e-03  4.187639e-01  -3.144602e-01  
   Stress 415  4  4  8.308297e-03  4.056089e-02  0.000000e+00  1.658293e-03  4.064592e-02  8.223259e-03  3.722192e-02
   Strain 415  4  4  -8.460514e-02  3.587115e-01  0.000000e+00  3.139966e-02  3.592668e-01  -8.516045e-02  
   Stress 416  1  4  -2.610005e-02  9.057359e-02  0.000000e+00  1.104682e-02  9.161031e-02  -2.713676e-02  1.077723e-01
   Strain 416  1  4  -3.418939e-01  4.009884e-01  0.000000e+00  1.387567e-01  4.074121e-01  -3.483177e-01  
   Stress 416  2  4  -1.029368e-02  7.704731e-02  0.000000e+00  1.524485e-02  7.963174e-02  -1.287811e-02  8.679035e-02
   Strain 416  2  4  -2.676447e-01  3.838343e-01  0.000000e+00  2.335431e-01  4.041322e-01  -2.879425e-01  
   Stress 416  3  4  -2.982904e-02  1.987098e-01  0.000000e+00  8.235578e-03  1.990062e-01  -3.012543e-02  2.156529e-01
   Strain 416  3  4  -3.173664e-01  4.426236e-01  0.000000e+00  5.766168e-02  4.437158e-01  -3.184586e-01  
   Stress 416  4  4  -7.820035e-04  5.551097e-02  0.000000e+00  7.093798e-03  5.639114e-02  -1.662171e-03  5.724033e-02
   Strain 416  4  4  -2.090246e-01  3.864670e-01  0.000000e+00  1.510117e-01  3.958917e-01  -2.184492e-01  
   Stress 417  1  4  9.841613e-03  5.068146e-02  0.000000e+00  1.304175e-02  5.449087e-02  6.032208e-03  5.173917e-02
   Strain 417  1  4  -8.990348e-02  3.388113e-01  0.000000e+00  2.784376e-01  3.800531e-01  -1.311453e-01  
   Stress 417  2  4  1.014867e-02  4.295665e-02  0.000000e+00  5.731647e-03  4.392916e-02  9.176163e-03  4.013566e-02
   Strain 417  2  4  -4.955280e-02  3.323556e-01  0.000000e+00  1.469544e-01  3.460045e-01  -6.320164e-02  
   Stress 417  3  4  1.885233e-03  5.171217e-02  0.000000e+00  1.010048e-02  5.368180e-02  -8.439065e-05  5.372404e-02
   Strain 417  3  4  -1.831978e-01  3.740138e-01  0.000000e+00  2.221323e-01  3.953361e-01  -2.045202e-01  
   Stress 417  4  4  3.459756e-03  6.323411e-02  0.000000e+00  4.661179e-03  6.359541e-02  3.098463e-03  6.210418e-02
   Strain 417  4  4  -1.632719e-01  3.850960e-01  0.000000e+00  9.151465e-02  3.888879e-01  -1.670638e-01  
   Stress 418  1  4  1.133606e-02  3.359493e-02  0.000000e+00  2.930492e-03  3.397428e-02  1.095671e-02  3.003423e-02
   Strain 418  1  4  -1.087965e-02  3.125122e-01  0.000000e+00  9.430022e-02  3.192464e-01  -1.761384e-02  
   Stress 418  2  4  1.044761e-02  3.123480e-02  0.000000e+00  3.009148e-03  3.166164e-02  1.002077e-02  2.802858e-02
   Strain 418  2  4  -1.244083e-02  3.030724e-01  0.000000e+00  9.080493e-02  3.094759e-01  -1.884430e-02  
   Stress 418  3  4  7.181132e-03  2.729621e-02  0.000000e+00  2.944596e-03  2.771840e-02  6.758941e-03  2.503290e-02
   Strain 418  3  4  -5.110634e-02  2.996560e-01  0.000000e+00  1.089898e-01  3.079273e-01  -5.937769e-02  
   Stress 418  4  4  6.465902e-03  2.610473e-02  0.000000e+00  3.009147e-03  2.655546e-02  6.015172e-03  2.411720e-02
   Strain 418  4  4  -5.563043e-02  2.921808e-01  0.000000e+00  1.042155e-01  2.998196e-01  -6.326925e-02  
   Stress 419  1  4  1.530078e-02  6.958328e-02  0.000000e+00  -2.137961e-03  6.966735e-02  1.521671e-02  6.344274e-02
   Strain 419  1  4  -6.392825e-02  3.755744e-01  0.000000e+00  -2.617106e-02  3.759637e-01  -6.431751e-02  
   Stress 419  2  4  4.895720e-03  4.246481e-02  0.000000e+00  2.573476e-03  4.264028e-02  4.720257e-03  4.048704e-02
   Strain 419  2  4  -1.205916e-01  3.560002e-01  0.000000e+00  7.054653e-02  3.585967e-01  -1.231881e-01  
   Stress 419  3  4  1.918473e-02  6.388509e-02  0.000000e+00  1.415783e-03  6.392989e-02  1.913994e-02  5.683091e-02
   Strain 419  3  4  -1.971192e-02  3.621239e-01  0.000000e+00  3.340010e-02  3.628529e-01  -2.044092e-02  
   Stress 419  4  4  7.052429e-03  4.210340e-02  0.000000e+00  4.941079e-03  4.278662e-02  6.369210e-03  3.998431e-02
   Strain 419  4  4  -9.418537e-02  3.473628e-01  0.000000e+00  1.298917e-01  3.567173e-01  -1.035399e-01  
   Stress 420  1  4  1.409206e-02  4.699769e-02  0.000000e+00  1.007096e-03  4.702849e-02  1.406127e-02  4.181050e-02
   Strain 420  1  4  -2.037780e-02  3.434913e-01  0.000000e+00  4.021348e-02  3.445989e-01  -2.148549e-02  
   Stress 420  2  4  1.321012e-02  4.857758e-02  0.000000e+00  1.378512e-03  4.863122e-02  1.315647e-02  4.356918e-02
   Strain 420  2  4  -3.300128e-02  3.480770e-01  0.000000e+00  4.438682e-02  3.493651e-01  -3.428943e-02  
   Stress 420  3  4  2.218712e-02  7.373865e-02  0.000000e+00  2.651610e-03  7.387468e-02  2.205110e-02  6.568638e-02
   Strain 420  3  4  -1.705788e-02  3.663084e-01  0.000000e+00  5.538897e-02  3.682987e-01  -1.904820e-02  
   Stress 420  4  4  1.597042e-02  5.248944e-02  0.000000e+00  2.451001e-03  5.265321e-02  1.580666e-02  4.679679e-02
   Strain 420  4  4  -1.578316e-02  3.477154e-01  0.000000e+00  6.069691e-02  3.502318e-01  -1.829953e-02  
   Stress 421  1  4  3.757269e-05  1.020148e-02  0.000000e+00  -1.091291e-03  1.031733e-02  -7.827791e-05  1.035669e-02
   Strain 421  1  4  -3.441803e-02  1.356718e-01  0.000000e+00  -2.580077e-02  1.366447e-01  -3.539089e-02  
   Stress 421  2  4  1.800178e-03  7.236671e-04  0.000000e+00  2.457529e-04  1.853627e-03  6.702187e-04  1.625666e-03
   Strain 421  2  4  4.237022e-02  -2.561805e-03  0.000000e+00  1.033484e-01  7.625086e-02  -3.644244e-02  
   Stress 421  3  4  -2.179679e-03  -4.747344e-03  0.000000e+00  -9.534316e-04  -1.864368e-03  -5.062654e-03  4.434826e-03
   Strain 421  3  4  6.203846e-02  -9.353394e-02  0.000000e+00  4.680428e-03  6.207365e-02  -9.356914e-02  
   Stress 421  4  4  -9.193895e-03  -1.112825e-02  0.000000e+00  5.806364e-04  -9.032990e-03  -1.128915e-02  1.034722e-02
   Strain 421  4  4  -3.662869e-02  -9.697354e-02  0.000000e+00  1.177684e-01  -6.367191e-04  -1.329655e-01  
   Stress 422  1  4  -2.179500e-02  -1.395245e-04  0.000000e+00  1.192563e-03  -7.404831e-05  -2.186047e-02  2.182354e-02
   Strain 422  1  4  -3.449121e-01  1.824249e-01  0.000000e+00  6.182785e-02  1.842309e-01  -3.467182e-01  
   Stress 422  2  4  -2.524252e-02  -8.074578e-03  0.000000e+00  3.285307e-03  -7.467368e-03  -2.584973e-02  2.304215e-02
   Strain 422  2  4  -3.201474e-01  1.031181e-01  0.000000e+00  2.179614e-01  1.295299e-01  -3.465592e-01  
   Stress 422  3  4  -1.658447e-02  -5.511097e-03  0.000000e+00  2.381888e-03  -5.020488e-03  -1.707507e-02  1.519994e-02
   Strain 422  3  4  -2.328256e-01  7.258472e-02  0.000000e+00  1.457464e-01  8.908172e-02  -2.493226e-01  
   Stress 422  4  4  -3.218464e-02  -8.853414e-03  0.000000e+00  6.278995e-03  -7.270921e-03  -3.376713e-02  3.078258e-02
   Strain 422  4  4  -3.600137e-01  1.311952e-01  0.000000e+00  2.730793e-01  1.665972e-01  -3.954157e-01  
   Stress 423  1  4  -4.925280e-03  -3.822750e-03  0.000000e+00  -2.401197e-03  -1.910351e-03  -6.837680e-03  6.110723e-03
   Strain 423  1  4  -4.183849e-02  -2.103184e-02  0.000000e+00  -1.257188e-01  3.227930e-02  -9.514963e-02  
   Stress 423  2  4  -7.959832e-03  -1.374350e-03  0.000000e+00  -5.529143e-03  1.768246e-03  -1.110243e-02  1.208397e-02
   Strain 423  2  4  -1.158096e-01  3.636412e-02  0.000000e+00  -3.032671e-01  1.299296e-01  -2.093752e-01  
   Stress 423  3  4  -1.292305e-02  -9.509681e-03  0.000000e+00  4.661526e-04  -9.447165e-03  -1.298557e-02  1.162743e-02
   Strain 423  3  4  -1.287572e-01  -2.950527e-02  0.000000e+00  6.304865e-02  -2.033907e-02  -1.379234e-01  
   Stress 423  4  4  -1.739411e-02  -4.483749e-03  0.000000e+00  -2.851094e-03  -3.882153e-03  -1.799571e-02  1.640288e-02
   Strain 423  4  4  -2.531271e-01  8.856899e-02  0.000000e+00  -1.217295e-01  9.908678e-02  -2.636449e-01  
   Stress 424  1  4  3.057039e-03  2.221394e-03  0.000000e+00  -3.574729e-03  6.238280e-03  -9.598482e-04  6.769435e-03
   Strain 424  1  4  3.312283e-02  1.509241e-02  0.000000e+00  -1.650955e-01  1.071462e-01  -5.893094e-02  
   Stress 424  2  4  -4.518433e-03  -5.852355e-03  0.000000e+00  -2.226550e-03  -2.861096e-03  -7.509692e-03  6.564708e-03
   Strain 424  2  4  -1.361127e-02  -6.221601e-02  0.000000e+00  -1.041013e-01  1.953090e-02  -9.535819e-02  
   Stress 424  3  4  1.951579e-03  -3.897692e-03  0.000000e+00  -3.398718e-03  3.510778e-03  -5.456891e-03  7.826950e-03
   Strain 424  3  4  6.298079e-02  -7.802992e-02  0.000000e+00  -1.549122e-01  9.721538e-02  -1.122645e-01  
   Stress 424  4  4  -3.416451e-03  -1.277726e-02  0.000000e+00  -2.122414e-03  -2.957709e-03  -1.323600e-02  1.203294e-02
   Strain 424  4  4  6.819637e-02  -1.922307e-01  0.000000e+00  -9.894854e-02  7.727845e-02  -2.013128e-01  
   Stress 425  1  4  -2.958814e-02  -3.212159e-02  0.000000e+00  2.596391e-03  -2.796595e-02  -3.374378e-02  3.125796e-02
   Strain 425  1  4  -1.282445e-01  -1.924067e-01  0.000000e+00  1.501946e-01  -7.866286e-02  -2.419883e-01  
   Stress 425  2  4  -2.836915e-03  -1.074430e-02  0.000000e+00  7.325963e-03  1.534139e-03  -1.511535e-02  1.593790e-02
   Strain 425  2  4  4.836139e-02  -1.655320e-01  0.000000e+00  4.066355e-01  1.711443e-01  -2.883149e-01  
   Stress 425  3  4  -5.576942e-03  -1.435743e-02  0.000000e+00  2.245073e-04  -5.571206e-03  -1.436317e-02  1.254268e-02
   Strain 425  3  4  5.899283e-02  -2.067877e-01  0.000000e+00  2.143565e-02  5.942434e-02  -2.072192e-01  
   Stress 425  4  4  1.076675e-02  -1.104017e-03  0.000000e+00  5.533317e-03  1.294594e-02  -3.283211e-03  1.486207e-02
   Strain 425  4  4  1.803081e-01  -1.160036e-01  0.000000e+00  2.736410e-01  2.338203e-01  -1.695158e-01  
   Stress 426  1  4  -3.630596e-03  9.574340e-04  0.000000e+00  2.731941e-04  9.736441e-04  -3.646806e-03  4.218752e-03
   Strain 426  1  4  -6.691178e-02  5.103375e-02  0.000000e+00  2.813633e-02  5.268854e-02  -6.856657e-02  
   Stress 426  2  4  -1.364577e-02  -7.843774e-03  0.000000e+00  2.598918e-03  -6.849883e-03  -1.463966e-02  1.268703e-02
   Strain 426  2  4  -1.487901e-01  -8.415293e-03  0.000000e+00  1.786267e-01  3.498933e-02  -1.921947e-01  
   Stress 426  3  4  4.789656e-03  4.793053e-03  0.000000e+00  7.961389e-04  5.587495e-03  3.995214e-03  4.985839e-03
   Strain 426  3  4  5.970873e-02  3.129457e-02  0.000000e+00  7.742059e-02  8.673669e-02  4.266615e-03  
   Stress 426  4  4  -1.800686e-03  -1.623405e-03  0.000000e+00  3.267769e-03  1.556925e-03  -4.981016e-03  5.915202e-03
   Strain 426  4  4  1.423589e-02  -3.824694e-02  0.000000e+00  2.166048e-01  9.943064e-02  -1.234417e-01  
   Stress 427  1  4  -4.864286e-03  -9.829266e-03  0.000000e+00  3.081069e-04  -4.845239e-03  -9.848312e-03  8.529254e-03
   Strain 427  1  4  2.194067e-02  -1.301651e-01  0.000000e+00  3.708099e-02  2.416800e-02  -1.323925e-01  
   Stress 427  2  4  3.344719e-03  -3.366168e-03  0.000000e+00  7.443822e-04  3.426295e-03  -3.447745e-03  5.953103e-03
   Strain 427  2  4  9.630685e-02  -9.310380e-02  0.000000e+00  4.895735e-02  9.941923e-02  -9.621618e-02  
   Stress 427  3  4  -1.156167e-02  -1.058711e-02  0.000000e+00  -1.948655e-04  -1.054959e-02  -1.159919e-02  1.111163e-02
   Strain 427  3  4  -8.348121e-02  -7.393146e-02  0.000000e+00  4.602742e-02  -5.520250e-02  -1.022102e-01  
   Stress 427  4  4  -1.885313e-03  -1.322395e-03  0.000000e+00  7.751430e-05  -1.311917e-03  -1.895792e-03  1.681675e-03
   Strain 427  4  4  1.969977e-04  -1.821253e-02  0.000000e+00  4.887021e-02  1.710357e-02  -3.511911e-02  
   Stress 428  1  4  -1.211426e-02  -1.106233e-02  0.000000e+00  -3.006377e-03  -8.536255e-03  -1.464033e-02  1.273709e-02
   Strain 428  1  4  -9.608326e-02  -6.985680e-02  0.000000e+00  -1.850947e-01  1.050173e-02  -1.764418e-01  
   Stress 428  2  4  -3.185890e-03  1.446905e-03  0.000000e+00  -2.382461e-03  2.453430e-03  -4.192415e-03  5.820779e-03
   Strain 428  2  4  -5.946880e-02  4.884735e-02  0.000000e+00  -1.339732e-01  8.083044e-02  -9.145189e-02  
   Stress 428  3  4  -6.302961e-03  -3.398672e-03  0.000000e+00  -3.161313e-03  -1.371934e-03  -8.329699e-03  7.735522e-03
   Strain 428  3  4  -6.713869e-02  -6.338992e-03  0.000000e+00  -1.573522e-01  4.760615e-02  -1.210838e-01  
   Stress 428  4  4  4.080396e-03  4.798253e-03  0.000000e+00  -2.751431e-03  7.214068e-03  1.664581e-03  6.542569e-03
   Strain 428  4  4  4.759077e-02  3.381943e-02  0.000000e+00  -1.136254e-01  9.793357e-02  -1.652337e-02  
   Stress 429  1  4  -4.411572e-05  -3.077031e-03  0.000000e+00  1.273601e-03  4.197556e-04  -3.540902e-03  3.768355e-03
   Strain 429  1  4  3.180109e-02  -5.072830e-02  0.000000e+00  6.557205e-02  4.324027e-02  -6.216748e-02  
   Stress 429  2  4  -2.519894e-03  -1.156357e-03  0.000000e+00  3.048267e-03  1.285452e-03  -4.961703e-03  5.713924e-03
   Strain 429  2  4  -2.725629e-02  1.095711e-03  0.000000e+00  1.553342e-01  6.586993e-02  -9.203051e-02  
   Stress 429  3  4  -1.110219e-03  -1.440893e-03  0.000000e+00  1.944605e-03  6.760652e-04  -3.227177e-03  3.612965e-03
   Strain 429  3  4  3.220318e-03  -1.775734e-02  0.000000e+00  1.125229e-01  4.996232e-02  -6.449933e-02  
   Stress 429  4  4  -1.667483e-04  -1.535329e-03  0.000000e+00  3.718145e-03  2.929551e-03  -4.631629e-03  6.603245e-03
   Strain 429  4  4  2.003817e-02  -3.207071e-02  0.000000e+00  1.995102e-01  9.708519e-02  -1.091177e-01  
   Stress 430  1  4  8.880991e-04  1.179017e-03  0.000000e+00  1.814882e-04  1.266144e-03  8.009719e-04  1.109293e-03
   Strain 430  1  4  7.753725e-03  1.705109e-02  0.000000e+00  2.041436e-02  2.361832e-02  1.186489e-03  
   Stress 430  2  4  2.840663e-04  3.106922e-03  0.000000e+00  2.164154e-03  4.279230e-03  -8.882414e-04  4.785579e-03
   Strain 430  2  4  -1.552901e-02  4.865563e-02  0.000000e+00  1.272382e-01  8.781851e-02  -5.469189e-02  
   Stress 430  3  4  3.311573e-03  -5.705160e-04  0.000000e+00  7.877590e-04  3.465336e-03  -7.242789e-04  3.878531e-03
   Strain 430  3  4  6.320645e-02  -3.453633e-02  0.000000e+00  5.124673e-02  6.951630e-02  -4.084618e-02  
   Stress 430  4  4  1.737777e-03  2.452716e-03  0.000000e+00  2.761674e-03  4.879960e-03  -6.894672e-04  5.258702e-03
   Strain 430  4  4  1.648905e-02  2.321260e-02  0.000000e+00  1.526194e-01  9.623455e-02  -5.653289e-02  
   Stress 431  1  4  5.756193e-03  7.536469e-03  0.000000e+00  6.576775e-03  1.328307e-02  9.590822e-06  1.327828e-02
   Strain 431  1  4  3.393006e-02  7.062999e-02  0.000000e+00  3.067755e-01  2.067615e-01  -1.022014e-01  
   Stress 431  2  4  2.785945e-03  2.716239e-03  0.000000e+00  6.249513e-03  9.000703e-03  -3.498518e-03  1.116877e-02
   Strain 431  2  4  2.345500e-02  1.455744e-02  0.000000e+00  3.138334e-01  1.759859e-01  -1.379735e-01  
   Stress 431  3  4  -5.869748e-05  9.364489e-03  0.000000e+00  4.976530e-04  9.390698e-03  -8.490642e-05  9.433437e-03
   Strain 431  3  4  -7.527235e-02  1.532934e-01  0.000000e+00  3.236963e-02  1.544338e-01  -7.641272e-02  
   Stress 431  4  4  3.106519e-03  -2.166549e-03  0.000000e+00  5.761797e-04  3.168743e-03  -2.228773e-03  4.697954e-03
   Strain 431  4  4  6.595910e-02  -5.390765e-02  0.000000e+00  3.516074e-02  6.848434e-02  -5.643289e-02  
   Stress 432  1  4  -7.983439e-03  -3.354135e-03  0.000000e+00  -1.628364e-03  -2.838737e-03  -8.498837e-03  7.494177e-03
   Strain 432  1  4  -1.117918e-01  2.637933e-02  0.000000e+00  -7.722067e-02  3.643650e-02  -1.218490e-01  
   Stress 432  2  4  3.424955e-04  3.691182e-03  0.000000e+00  -7.393043e-04  3.847138e-03  1.865392e-04  3.757343e-03
   Strain 432  2  4  -2.733894e-02  6.714681e-02  0.000000e+00  -3.304903e-02  6.995340e-02  -3.014553e-02  
   Stress 432  3  4  -2.509245e-03  -8.636510e-04  0.000000e+00  -2.820704e-03  1.251811e-03  -4.624708e-03  5.361363e-03
   Strain 432  3  4  -3.964746e-02  1.578533e-02  0.000000e+00  -1.386397e-01  6.272439e-02  -8.658652e-02  
   Stress 432  4  4  4.020055e-03  7.975427e-03  0.000000e+00  -2.156763e-03  8.923979e-03  3.071503e-03  7.852484e-03
   Strain 432  4  4  1.701222e-03  1.064338e-01  0.000000e+00  -9.927103e-02  1.262195e-01  -1.808449e-02  
   Stress 433  1  4  -1.575022e-03  4.456753e-04  0.000000e+00  -3.264860e-03  2.852946e-03  -3.982292e-03  5.946361e-03
   Strain 433  1  4  -3.080359e-02  2.378831e-02  0.000000e+00  -1.381412e-01  7.076088e-02  -7.777616e-02  
   Stress 433  2  4  5.204373e-03  5.756348e-03  0.000000e+00  -2.334960e-03  7.831575e-03  3.129147e-03  6.827809e-03
   Strain 433  2  4  4.189606e-02  5.729420e-02  0.000000e+00  -8.139192e-02  9.101297e-02  8.177298e-03  
   Stress 433  3  4  -1.149948e-03  -3.784314e-03  0.000000e+00  -4.384677e-03  2.111118e-03  -7.045380e-03  8.304686e-03
   Strain 433  3  4  1.113703e-02  -5.269604e-02  0.000000e+00  -2.218710e-01  9.465600e-02  -1.362150e-01  
   Stress 433  4  4  7.495926e-03  1.105997e-03  0.000000e+00  -3.560173e-03  9.084540e-03  -4.826183e-04  9.335211e-03
   Strain 433  4  4  1.041408e-01  -3.323488e-02  0.000000e+00  -1.698068e-01  1.446620e-01  -7.375605e-02  
   Stress 434  1  4  2.949575e-03  5.647295e-03  0.000000e+00  8.295111e-04  5.881947e-03  2.714922e-03  5.098929e-03
   Strain 434  1  4  5.129166e-03  7.396172e-02  0.000000e+00  3.099167e-02  7.728933e-02  1.801556e-03  
   Stress 434  2  4  -1.475990e-03  6.007152e-03  0.000000e+00  1.410605e-03  6.264226e-03  -1.733064e-03  7.286998e-03
   Strain 434  2  4  -7.521909e-02  1.131217e-01  0.000000e+00  6.012817e-02  1.178042e-01  -7.990168e-02  
   Stress 434  3  4  -4.314242e-03  4.040338e-03  0.000000e+00  -3.495137e-04  4.054934e-03  -4.328839e-03  7.261851e-03
   Strain 434  3  4  -1.091614e-01  1.058792e-01  0.000000e+00  -3.574971e-02  1.073549e-01  -1.106371e-01  
   Stress 434  4  4  -3.206092e-03  -1.044283e-03  0.000000e+00  2.222140e-05  -1.044055e-03  -3.206321e-03  2.832484e-03
   Strain 434  4  4  -4.679744e-02  1.788592e-02  0.000000e+00  -1.471656e-02  1.871242e-02  -4.762394e-02  
   Stress 435  1  4  5.480039e-03  7.425896e-03  0.000000e+00  5.403101e-03  1.194297e-02  9.629688e-04  1.149178e-02
   Strain 435  1  4  3.464675e-02  7.127022e-02  0.000000e+00  2.369655e-01  1.728479e-01  -6.693096e-02  
   Stress 435  2  4  -3.087473e-03  -2.463316e-03  0.000000e+00  3.786053e-03  1.023499e-03  -6.574288e-03  7.141259e-03
   Strain 435  2  4  -3.323128e-02  -1.090392e-02  0.000000e+00  1.871876e-01  7.218965e-02  -1.163248e-01  
   Stress 435  3  4  -1.374762e-03  1.083063e-03  0.000000e+00  3.120654e-03  3.208060e-03  -3.499758e-03  5.810971e-03
   Strain 435  3  4  -3.255318e-02  3.225945e-02  0.000000e+00  1.348645e-01  7.466810e-02  -7.496183e-02  
   Stress 435  4  4  -1.185919e-02  -9.844583e-03  0.000000e+00  1.848631e-03  -8.746631e-03  -1.295714e-02  1.144813e-02
   Strain 435  4  4  -1.116584e-01  -4.520040e-02  0.000000e+00  8.029475e-02  -2.631436e-02  -1.305445e-01  
   Stress 436  1  4  5.849127e-03  2.261822e-03  0.000000e+00  1.730163e-03  6.547593e-03  1.563356e-03  5.922739e-03
   Strain 436  1  4  7.626900e-02  -2.273509e-03  0.000000e+00  7.891877e-02  9.266888e-02  -1.867338e-02  
   Stress 436  2  4  6.134113e-03  5.633502e-04  0.000000e+00  2.270138e-03  6.942042e-03  -2.445782e-04  7.067505e-03
   Strain 436  2  4  9.310311e-02  -3.466792e-02  0.000000e+00  1.004730e-01  1.104891e-01  -5.205395e-02  
   Stress 436  3  4  7.367849e-03  1.803889e-03  0.000000e+00  1.492247e-03  7.742800e-03  1.428938e-03  7.136445e-03
   Strain 436  3  4  1.044756e-01  -2.300691e-02  0.000000e+00  7.023513e-02  1.135092e-01  -3.204060e-02  
   Stress 436  4  4  7.822689e-03  6.962620e-04  0.000000e+00  1.826266e-03  8.263441e-03  2.555102e-04  8.138694e-03
   Strain 436  4  4  1.215020e-01  -4.839130e-02  0.000000e+00  8.321988e-02  1.311456e-01  -5.803493e-02  
   Stress 437  1  4  -3.207174e-03  -3.158963e-03  0.000000e+00  2.134770e-03  -1.048162e-03  -5.317974e-03  4.879077e-03
   Strain 437  1  4  -2.724346e-02  -1.941110e-02  0.000000e+00  1.158283e-01  3.471911e-02  -8.137368e-02  
   Stress 437  2  4  -1.897741e-03  -7.489357e-03  0.000000e+00  1.731833e-03  -1.404812e-03  -7.982286e-03  7.380838e-03
   Strain 437  2  4  4.492357e-02  -1.176529e-01  0.000000e+00  9.958280e-02  5.896089e-02  -1.316902e-01  
   Stress 437  3  4  1.355028e-03  -1.397282e-04  0.000000e+00  2.961771e-03  3.662263e-03  -2.446963e-03  5.325526e-03
   Strain 437  3  4  2.849841e-02  -1.561379e-02  0.000000e+00  1.545318e-01  8.679460e-02  -7.390999e-02  
   Stress 437  4  4  -2.373204e-03  2.567714e-03  0.000000e+00  2.438279e-03  3.568331e-03  -3.373821e-03  6.012867e-03
   Strain 437  4  4  -4.667078e-02  5.000971e-02  0.000000e+00  1.300535e-01  8.269575e-02  -7.935682e-02  
   Stress 438  1  4  1.565169e-02  1.438041e-02  0.000000e+00  -2.643967e-04  1.570449e-02  1.432761e-02  1.506332e-02
   Strain 438  1  4  1.531858e-01  1.173733e-01  0.000000e+00  -4.363815e-03  1.533182e-01  1.172409e-01  
   Stress 438  2  4  1.168326e-02  9.053222e-03  0.000000e+00  2.135407e-03  1.287607e-02  7.860404e-03  1.124136e-02
   Strain 438  2  4  1.273296e-01  5.925328e-02  0.000000e+00  8.802145e-02  1.489290e-01  3.765386e-02  
   Stress 438  3  4  9.514658e-03  6.263551e-04  0.000000e+00  4.431093e-04  9.536694e-03  6.043193e-04  9.249352e-03
   Strain 438  3  4  1.516985e-01  -6.668752e-02  0.000000e+00  2.787080e-02  1.525841e-01  -6.757316e-02  
   Stress 438  4  4  1.945246e-03  -1.093923e-03  0.000000e+00  2.298713e-03  3.181241e-03  -2.329918e-03  4.791747e-03
   Strain 438  4  4  5.162590e-02  -4.141863e-02  0.000000e+00  1.178803e-01  8.019200e-02  -6.998473e-02  
   Stress 439  1  4  2.312525e-03  6.592126e-04  0.000000e+00  1.744587e-03  3.416399e-03  -4.446612e-04  3.659050e-03
   Strain 439  1  4  3.814716e-02  -8.554429e-03  0.000000e+00  9.760126e-02  6.889591e-02  -3.930318e-02  
   Stress 439  2  4  1.786490e-02  1.123915e-02  0.000000e+00  3.577675e-03  1.942798e-02  9.676076e-03  1.682517e-02
   Strain 439  2  4  1.921669e-01  5.931856e-02  0.000000e+00  1.497021e-01  2.258170e-01  2.566851e-02  
   Stress 439  3  4  -2.714641e-04  -3.588108e-03  0.000000e+00  -8.578025e-04  -6.274112e-05  -3.796831e-03  3.765852e-03
   Strain 439  3  4  3.748340e-02  -6.433064e-02  0.000000e+00  -3.043512e-02  3.970922e-02  -6.655647e-02  
   Stress 439  4  4  1.539086e-02  7.741931e-03  0.000000e+00  -4.793654e-05  1.539116e-02  7.741631e-03  1.332921e-02
   Strain 439  4  4  1.887009e-01  1.584595e-02  0.000000e+00  1.529931e-02  1.890387e-01  1.550808e-02  
   Stress 440  1  4  -1.723059e-03  7.903849e-03  0.000000e+00  -2.098041e-03  8.341216e-03  -2.160426e-03  9.605410e-03
   Strain 440  1  4  -8.130495e-02  1.280198e-01  0.000000e+00  -7.325240e-02  1.342433e-01  -8.752852e-02  
   Stress 440  2  4  4.011303e-04  1.308024e-02  0.000000e+00  -9.739471e-04  1.315461e-02  3.267528e-04  1.299432e-02
   Strain 440  2  4  -7.452415e-02  1.798775e-01  0.000000e+00  -1.571624e-02  1.801200e-01  -7.476664e-02  
   Stress 440  3  4  -2.134593e-03  3.915718e-03  0.000000e+00  -2.123116e-03  4.586397e-03  -2.805271e-03  6.463023e-03
   Strain 440  3  4  -5.801570e-02  7.283297e-02  0.000000e+00  -7.867754e-02  8.374920e-02  -6.893194e-02  
   Stress 440  4  4  1.019847e-04  8.297062e-03  0.000000e+00  -1.074909e-03  8.435708e-03  -3.666029e-05  8.454097e-03
   Strain 440  4  4  -4.746567e-02  1.179261e-01  0.000000e+00  -2.214008e-02  1.186637e-01  -4.820332e-02  
   Stress 441  1  4  2.134310e-03  7.564188e-03  0.000000e+00  3.503562e-03  9.281612e-03  4.168866e-04  9.080349e-03
   Strain 441  1  4  -8.019114e-03  8.925230e-02  0.000000e+00  2.002252e-01  1.519178e-01  -7.068463e-02  
   Stress 441  2  4  2.352632e-03  9.999118e-03  0.000000e+00  6.719750e-04  1.005772e-02  2.294027e-03  9.129493e-03
   Strain 441  2  4  -2.235883e-02  1.293224e-01  0.000000e+00  6.264848e-02  1.355367e-01  -2.857312e-02  
   Stress 441  3  4  3.106856e-03  1.273856e-02  0.000000e+00  3.102134e-03  1.365121e-02  2.194213e-03  1.269710e-02
   Strain 441  3  4  -2.674888e-02  1.572362e-01  0.000000e+00  1.762472e-01  1.926344e-01  -6.214704e-02  
   Stress 441  4  4  3.104169e-03  1.412299e-02  0.000000e+00  1.663870e-04  1.412550e-02  3.101657e-03  1.285837e-02
   Strain 441  4  4  -3.652168e-02  1.809352e-01  0.000000e+00  3.400622e-02  1.822566e-01  -3.784313e-02  
   Stress 442  1  4  -1.915980e-03  1.284979e-02  0.000000e+00  -2.804324e-03  1.336445e-02  -2.430640e-03  1.473094e-02
[truncated: 34,507,216 more chars]
