# Supplementary material for: An in-silico benchmark for the tricuspid heart valve – Geometry, finite element mesh, Abaqus simulation, and result data set
Source: Data Brief. 2021 Dec 2;39:107664. doi: 10.1016/j.dib.2021.107664 (PMC8668829; doi:10.1016/j.dib.2021.107664)
Supplement: Supplementary Data S1 — Supplementary Raw Research Data. This is open data under the CC BY license http://creativecommons.org/licenses/by/4.0/ [file mmc1.zip › DataInBrief_TricuspidValveBenchmark/Text_Files/00_run_Model_elem_Frame4.txt]

   Stress 1  1  4  -3.224238e-03  -3.507605e-03  0.000000e+00  -1.528188e-03  -1.831180e-03  -4.900664e-03  4.289024e-03
   Strain 1  1  4  -4.555266e-02  1.486372e-02  0.000000e+00  -3.188709e-02  1.881298e-02  -4.950191e-02  
   Stress 1  2  4  1.028117e-02  -5.421854e-03  0.000000e+00  -5.384127e-03  1.194991e-02  -7.090586e-03  1.666759e-02
   Strain 1  2  4  1.848901e-01  -1.621522e-01  0.000000e+00  -1.636936e-01  2.032243e-01  -1.804864e-01  
   Stress 1  3  4  2.370851e-03  -2.314674e-03  0.000000e+00  -2.570415e-03  3.505957e-03  -3.449780e-03  6.023911e-03
   Strain 1  3  4  4.901735e-02  -3.016614e-02  0.000000e+00  -1.167286e-02  4.944523e-02  -3.059401e-02  
   Stress 1  4  4  4.658017e-03  2.109722e-03  0.000000e+00  -5.226325e-03  8.763268e-03  -1.995528e-03  9.912837e-03
   Strain 1  4  4  5.335743e-02  8.136322e-03  0.000000e+00  -1.651964e-01  1.163839e-01  -5.489014e-02  
   Stress 2  1  4  -1.010055e-02  2.738056e-03  0.000000e+00  3.296106e-04  2.746513e-03  -1.010901e-02  1.172603e-02
   Strain 2  1  4  -2.212418e-01  1.594069e-01  0.000000e+00  6.379066e-02  1.620610e-01  -2.238958e-01  
   Stress 2  2  4  1.289672e-03  7.202790e-03  0.000000e+00  8.775549e-04  7.330278e-03  1.162184e-03  6.823819e-03
   Strain 2  2  4  -4.205590e-02  1.218392e-01  0.000000e+00  6.604750e-02  1.282431e-01  -4.845975e-02  
   Stress 2  3  4  -2.926697e-03  1.269090e-02  0.000000e+00  1.241587e-03  1.278898e-02  -3.024786e-03  1.453930e-02
   Strain 2  3  4  -1.604034e-01  2.301877e-01  0.000000e+00  1.191243e-01  2.390686e-01  -1.692843e-01  
   Stress 2  4  4  6.725422e-03  1.324140e-02  0.000000e+00  2.338339e-03  1.399369e-02  5.973134e-03  1.216205e-02
   Strain 2  4  4  8.667481e-03  1.708930e-01  0.000000e+00  1.332129e-01  1.947359e-01  -1.517546e-02  
   Stress 3  1  4  -1.837800e-02  -4.148335e-03  0.000000e+00  -1.298645e-03  -4.030787e-03  -1.849555e-02  1.684580e-02
   Strain 3  1  4  -2.892726e-01  1.215713e-01  0.000000e+00  -4.457055e-02  1.227766e-01  -2.904779e-01  
   Stress 3  2  4  1.903531e-03  1.672710e-02  0.000000e+00  -1.740435e-04  1.672914e-02  1.901488e-03  1.586409e-02
   Strain 3  2  4  -6.699923e-02  2.167630e-01  0.000000e+00  2.845765e-03  2.167701e-01  -6.700636e-02  
   Stress 3  3  4  -2.444412e-02  -1.569765e-02  0.000000e+00  -1.093617e-03  -1.556298e-02  -2.457879e-02  2.153611e-02
   Strain 3  3  4  -2.778506e-01  2.401334e-02  0.000000e+00  -4.869876e-02  2.596483e-02  -2.798021e-01  
   Stress 3  4  4  -5.531373e-04  6.235790e-03  0.000000e+00  -2.189387e-06  6.235791e-03  -5.531380e-04  6.529954e-03
   Strain 3  4  4  -5.670404e-02  1.101048e-01  0.000000e+00  2.177364e-03  1.101119e-01  -5.671114e-02  
   Stress 4  1  4  -8.142893e-04  1.454882e-02  0.000000e+00  6.968389e-03  1.723861e-02  -3.504077e-03  1.923158e-02
   Strain 4  1  4  -1.135705e-01  1.974562e-01  0.000000e+00  3.048951e-01  2.597149e-01  -1.758292e-01  
   Stress 4  2  4  7.888331e-04  6.008819e-03  0.000000e+00  3.343479e-03  7.640396e-03  -8.427438e-04  8.094736e-03
   Strain 4  2  4  -2.272264e-02  8.255730e-02  0.000000e+00  1.467932e-01  1.202391e-01  -6.040445e-02  
   Stress 4  3  4  1.814512e-04  7.437354e-03  0.000000e+00  2.711177e-03  8.338477e-03  -7.196713e-04  8.720612e-03
   Strain 4  3  4  -4.289033e-02  1.085636e-01  0.000000e+00  1.434613e-01  1.371432e-01  -7.146993e-02  
   Stress 4  4  4  -3.369756e-03  7.466303e-03  0.000000e+00  -6.264446e-04  7.502398e-03  -3.405851e-03  9.666326e-03
   Strain 4  4  4  -1.094817e-01  1.413378e-01  0.000000e+00  -2.631453e-02  1.420261e-01  -1.101700e-01  
   Stress 5  1  4  3.794622e-03  1.284481e-02  0.000000e+00  8.160770e-03  1.765109e-02  -1.011664e-03  1.817805e-02
   Strain 5  1  4  -1.582092e-02  1.332421e-01  0.000000e+00  3.136308e-01  2.323367e-01  -1.149155e-01  
   Stress 5  2  4  2.103455e-03  -1.900775e-04  0.000000e+00  7.698980e-03  8.740606e-03  -6.827228e-03  1.351604e-02
   Strain 5  2  4  5.149741e-02  -5.053794e-02  0.000000e+00  3.430893e-01  1.794501e-01  -1.784906e-01  
   Stress 5  3  4  -2.462691e-03  6.842721e-03  0.000000e+00  1.471708e-03  7.069932e-03  -2.689903e-03  8.731377e-03
   Strain 5  3  4  -7.631762e-02  1.126031e-01  0.000000e+00  5.214388e-02  1.161351e-01  -7.984964e-02  
   Stress 5  4  4  -2.094998e-03  -9.739485e-03  0.000000e+00  1.926462e-03  -1.636961e-03  -1.019752e-02  9.485575e-03
   Strain 5  4  4  7.660975e-02  -1.678028e-01  0.000000e+00  7.847909e-02  8.275501e-02  -1.739480e-01  
   Stress 6  1  4  2.982594e-03  1.369581e-02  0.000000e+00  5.626776e-03  1.610798e-02  5.704273e-04  1.583047e-02
   Strain 6  1  4  -2.425585e-02  1.522977e-01  0.000000e+00  2.367876e-01  2.117026e-01  -8.366075e-02  
   Stress 6  2  4  -1.854836e-04  9.377926e-03  0.000000e+00  1.182861e-03  9.522057e-03  -3.296150e-04  9.691069e-03
   Strain 6  2  4  -5.296582e-02  1.301218e-01  0.000000e+00  4.540613e-02  1.328950e-01  -5.573902e-02  
   Stress 6  3  4  9.675494e-03  2.319694e-02  0.000000e+00  5.762843e-03  2.531978e-02  7.552652e-03  2.251450e-02
   Strain 6  3  4  3.300266e-02  2.240328e-01  0.000000e+00  1.969911e-01  2.657201e-01  -8.684670e-03  
   Stress 6  4  4  7.211161e-03  1.666008e-02  0.000000e+00  4.421265e-04  1.668072e-02  7.190518e-03  1.449162e-02
   Strain 6  4  4  2.555975e-02  1.839407e-01  0.000000e+00  8.011922e-03  1.840420e-01  2.545849e-02  
   Stress 7  1  4  3.625215e-03  6.019563e-03  0.000000e+00  5.311242e-03  1.026688e-02  -6.221052e-04  1.059165e-02
   Strain 7  1  4  2.834299e-02  4.977929e-02  0.000000e+00  2.483161e-01  1.636809e-01  -8.555867e-02  
   Stress 7  2  4  6.616484e-04  -2.141446e-03  0.000000e+00  1.151382e-03  1.073941e-03  -2.553738e-03  3.227614e-03
   Strain 7  2  4  4.017034e-02  -4.596824e-02  0.000000e+00  5.685148e-02  4.870518e-02  -5.450308e-02  
   Stress 7  3  4  4.862694e-04  7.371801e-03  0.000000e+00  4.185665e-03  9.348669e-03  -1.490598e-03  1.017618e-02
   Strain 7  3  4  -2.569462e-02  8.852335e-02  0.000000e+00  2.122651e-01  1.519364e-01  -8.910763e-02  
   Stress 7  4  4  -2.035141e-03  1.317462e-03  0.000000e+00  2.989881e-04  1.343917e-03  -2.061596e-03  2.971011e-03
   Strain 7  4  4  -2.901736e-02  2.931589e-02  0.000000e+00  2.012826e-02  3.100341e-02  -3.070489e-02  
   Stress 8  1  4  9.425762e-03  1.172560e-02  0.000000e+00  2.965625e-03  1.375644e-02  7.394919e-03  1.192463e-02
   Strain 8  1  4  7.801414e-02  1.119917e-01  0.000000e+00  1.398146e-01  1.669449e-01  2.306096e-02  
   Stress 8  2  4  1.673694e-02  1.688417e-02  0.000000e+00  -2.141677e-03  1.895349e-02  1.466761e-02  1.721544e-02
   Strain 8  2  4  1.482521e-01  1.495986e-01  0.000000e+00  -5.840367e-02  1.781349e-01  1.197157e-01  
   Stress 8  3  4  4.586904e-03  1.102726e-02  0.000000e+00  7.036397e-03  1.554533e-02  6.883676e-05  1.551102e-02
   Strain 8  3  4  6.206724e-04  1.178569e-01  0.000000e+00  3.021190e-01  2.212729e-01  -1.027953e-01  
   Stress 8  4  4  6.820147e-03  1.309105e-02  0.000000e+00  2.658482e-03  1.406639e-02  5.844810e-03  1.223968e-02
   Strain 8  4  4  2.718116e-02  1.483714e-01  0.000000e+00  1.152787e-01  1.714068e-01  4.145756e-03  
   Stress 9  1  4  2.580693e-03  1.428988e-02  0.000000e+00  4.696757e-05  1.429007e-02  2.580504e-03  1.319051e-02
   Strain 9  1  4  -4.498064e-02  1.867251e-01  0.000000e+00  9.438027e-03  1.868212e-01  -4.507671e-02  
   Stress 9  2  4  7.048414e-03  1.242962e-02  0.000000e+00  8.845455e-04  1.257129e-02  6.906745e-03  1.090476e-02
   Strain 9  2  4  3.491900e-02  1.427976e-01  0.000000e+00  1.082384e-02  1.430684e-01  3.464818e-02  
   Stress 9  3  4  6.442358e-03  9.184944e-03  0.000000e+00  3.116756e-03  1.121874e-02  4.408565e-03  9.789637e-03
   Strain 9  3  4  5.791828e-02  8.284634e-02  0.000000e+00  1.566603e-01  1.496979e-01  -8.933268e-03  
   Stress 9  4  4  6.979581e-03  1.127744e-02  0.000000e+00  3.838198e-03  1.352733e-02  4.729685e-03  1.189028e-02
   Strain 9  4  4  4.443321e-02  1.163475e-01  0.000000e+00  1.603344e-01  1.682522e-01  -7.471462e-03  
   Stress 10  1  4  7.898568e-03  1.749916e-02  0.000000e+00  3.373348e-03  1.856592e-02  6.831811e-03  1.626432e-02
   Strain 10  1  4  1.870454e-02  1.993183e-01  0.000000e+00  1.270229e-01  2.194153e-01  -1.392543e-03  
   Stress 10  2  4  5.922303e-03  1.342360e-02  0.000000e+00  3.098828e-03  1.453814e-02  4.807759e-03  1.282873e-02
   Strain 10  2  4  1.172576e-02  1.575146e-01  0.000000e+00  1.256646e-01  1.808568e-01  -1.161649e-02  
   Stress 10  3  4  1.126204e-02  1.475866e-02  0.000000e+00  7.378637e-03  2.059329e-02  5.427417e-03  1.848707e-02
   Strain 10  3  4  7.425451e-02  1.389931e-01  0.000000e+00  2.652119e-01  2.431233e-01  -2.987568e-02  
   Stress 10  4  4  9.099659e-03  1.541977e-02  0.000000e+00  7.522658e-03  2.041914e-02  4.100281e-03  1.870907e-02
   Strain 10  4  4  3.753272e-02  1.579885e-01  0.000000e+00  2.746614e-01  2.477177e-01  -5.219647e-02  
   Stress 11  1  4  6.515766e-03  2.872979e-02  0.000000e+00  8.849858e-03  3.182439e-02  3.421169e-03  3.025921e-02
   Strain 11  1  4  -6.025902e-02  2.806744e-01  0.000000e+00  2.819106e-01  3.314029e-01  -1.109875e-01  
   Stress 11  2  4  -6.456889e-04  1.700473e-02  0.000000e+00  5.438239e-03  1.854575e-02  -2.186711e-03  1.973020e-02
   Strain 11  2  4  -1.356241e-01  2.432509e-01  0.000000e+00  2.234747e-01  2.737493e-01  -1.661225e-01  
   Stress 11  3  4  1.292558e-02  3.099610e-02  0.000000e+00  1.546139e-02  3.986868e-02  4.053000e-03  3.800461e-02
   Strain 11  3  4  9.080789e-03  2.250928e-01  0.000000e+00  4.154635e-01  3.512188e-01  -1.170452e-01  
   Stress 11  4  4  2.619010e-03  2.131477e-02  0.000000e+00  9.966673e-03  2.563135e-02  -1.697569e-03  2.652091e-02
   Strain 11  4  4  -9.920434e-02  2.393594e-01  0.000000e+00  3.709656e-01  3.211955e-01  -1.810404e-01  
   Stress 12  1  4  1.564275e-02  2.404062e-02  0.000000e+00  1.247319e-02  3.300267e-02  6.680699e-03  3.022130e-02
   Strain 12  1  4  6.776277e-02  1.921320e-01  0.000000e+00  3.881707e-01  3.337514e-01  -7.385657e-02  
   Stress 12  2  4  1.214514e-02  2.288460e-02  0.000000e+00  7.224029e-03  2.651601e-02  8.513726e-03  2.344851e-02
   Strain 12  2  4  4.555867e-02  2.247626e-01  0.000000e+00  2.542545e-01  2.906915e-01  -2.037022e-02  
   Stress 12  3  4  5.068158e-03  2.105305e-02  0.000000e+00  1.353649e-02  2.878052e-02  -2.659307e-03  3.019812e-02
   Strain 12  3  4  -6.020542e-02  1.958996e-01  0.000000e+00  4.746749e-01  3.375256e-01  -2.018315e-01  
   Stress 12  4  4  4.152511e-03  1.820258e-02  0.000000e+00  8.510717e-03  2.221310e-02  1.419930e-04  2.214244e-02
   Strain 12  4  4  -5.687278e-02  2.077727e-01  0.000000e+00  3.456445e-01  2.931122e-01  -1.422123e-01  
   Stress 13  1  4  1.297074e-02  2.748927e-02  0.000000e+00  1.360782e-02  3.565303e-02  4.806980e-03  3.350914e-02
   Strain 13  1  4  2.657558e-02  2.119452e-01  0.000000e+00  4.286147e-01  3.527515e-01  -1.142308e-01  
   Stress 13  2  4  1.018538e-02  1.859667e-02  0.000000e+00  7.268227e-03  2.278832e-02  5.993733e-03  2.046083e-02
   Strain 13  2  4  4.521799e-02  1.821721e-01  0.000000e+00  3.000310e-01  2.786004e-01  -5.121024e-02  
   Stress 13  3  4  7.669473e-03  1.774522e-02  0.000000e+00  1.359909e-02  2.720960e-02  -1.794907e-03  2.815001e-02
   Strain 13  3  4  6.726936e-03  1.349445e-01  0.000000e+00  5.176438e-01  3.374791e-01  -1.958077e-01  
   Stress 13  4  4  5.122935e-03  1.321582e-02  0.000000e+00  8.383374e-03  1.847823e-02  -1.394699e-04  1.854835e-02
   Strain 13  4  4  -4.894902e-03  1.353287e-01  0.000000e+00  3.785518e-01  2.670610e-01  -1.366272e-01  
   Stress 14  1  4  2.683016e-03  2.181927e-02  0.000000e+00  7.103224e-03  2.416772e-02  3.345636e-04  2.400219e-02
   Strain 14  1  4  -9.567879e-02  2.555300e-01  0.000000e+00  2.968272e-01  3.098462e-01  -1.499950e-01  
   Stress 14  2  4  3.084559e-03  2.572974e-02  0.000000e+00  6.115058e-03  2.727553e-02  1.538779e-03  2.653961e-02
   Strain 14  2  4  -9.708616e-02  2.825484e-01  0.000000e+00  2.471567e-01  3.192310e-01  -1.337688e-01  
   Stress 14  3  4  1.955097e-02  4.849243e-02  0.000000e+00  2.283706e-02  6.105748e-02  6.985920e-03  5.788157e-02
   Strain 14  3  4  -2.739952e-03  2.614119e-01  0.000000e+00  4.583060e-01  3.938263e-01  -1.351544e-01  
   Stress 14  4  4  2.348397e-02  6.093909e-02  0.000000e+00  2.432913e-02  7.291378e-02  1.150928e-02  6.789476e-02
   Strain 14  4  4  4.370567e-03  2.834933e-01  0.000000e+00  4.110691e-01  3.923707e-01  -1.045068e-01  
   Stress 15  1  4  8.912576e-03  1.874512e-02  0.000000e+00  9.893979e-03  2.487695e-02  2.780746e-03  2.360971e-02
   Strain 15  1  4  2.118895e-02  1.736401e-01  0.000000e+00  3.872796e-01  3.055172e-01  -1.106881e-01  
   Stress 15  2  4  1.845563e-03  2.248579e-02  0.000000e+00  5.738731e-03  2.397405e-02  3.572989e-04  2.379741e-02
   Strain 15  2  4  -1.035741e-01  2.641511e-01  0.000000e+00  2.361535e-01  2.988007e-01  -1.382237e-01  
   Stress 15  3  4  7.558412e-03  2.458826e-02  0.000000e+00  1.831892e-02  3.627449e-02  -4.127819e-03  3.850470e-02
   Strain 15  3  4  -3.234885e-02  1.654529e-01  0.000000e+00  5.734608e-01  3.698600e-01  -2.367559e-01  
   Stress 15  4  4  1.595552e-03  1.703444e-02  0.000000e+00  9.957780e-03  2.191449e-02  -3.284496e-03  2.372785e-02
   Strain 15  4  4  -8.530454e-02  1.899932e-01  0.000000e+00  4.229814e-01  3.046844e-01  -1.999958e-01  
   Stress 16  1  4  1.697455e-02  3.439600e-02  0.000000e+00  1.161486e-02  4.020360e-02  1.116695e-02  3.594549e-02
   Strain 16  1  4  5.104967e-02  2.566103e-01  0.000000e+00  3.025997e-01  3.367382e-01  -2.907829e-02  
   Stress 16  2  4  9.117642e-03  1.464321e-02  0.000000e+00  3.387031e-03  1.625135e-02  7.509505e-03  1.408756e-02
   Strain 16  2  4  5.256885e-02  1.573589e-01  0.000000e+00  1.386549e-01  1.918634e-01  1.806429e-02  
   Stress 16  3  4  1.337283e-02  3.666395e-02  0.000000e+00  1.463313e-02  4.371992e-02  6.316850e-03  4.092875e-02
   Strain 16  3  4  -3.381972e-03  2.619939e-01  0.000000e+00  3.837646e-01  3.625975e-01  -1.039855e-01  
   Stress 16  4  4  6.861615e-03  1.446221e-02  0.000000e+00  5.124860e-03  1.704207e-02  4.281751e-03  1.535564e-02
   Strain 16  4  4  1.608801e-02  1.619144e-01  0.000000e+00  2.231712e-01  2.222967e-01  -4.429425e-02  
   Stress 17  1  4  9.975671e-03  1.353656e-02  0.000000e+00  3.111408e-03  1.534093e-02  8.171309e-03  1.329507e-02
   Strain 17  1  4  7.048209e-02  1.392164e-01  0.000000e+00  1.163301e-01  1.724087e-01  3.728981e-02  
   Stress 17  2  4  1.418551e-02  2.377262e-02  0.000000e+00  -3.408466e-04  2.378472e-02  1.417341e-02  2.072409e-02
   Strain 17  2  4  8.099364e-02  2.370319e-01  0.000000e+00  -1.545052e-02  2.374135e-01  8.061211e-02  
   Stress 17  3  4  1.358287e-02  1.577041e-02  0.000000e+00  9.630014e-03  2.436857e-02  4.984709e-03  2.229808e-02
   Strain 17  3  4  9.290426e-02  1.293351e-01  0.000000e+00  3.531452e-01  2.886294e-01  -6.639002e-02  
   Stress 17  4  4  1.663230e-02  2.198262e-02  0.000000e+00  6.901043e-03  2.670887e-02  1.190605e-02  2.317586e-02
   Strain 17  4  4  1.116282e-01  1.945632e-01  0.000000e+00  2.318427e-01  2.762107e-01  2.998066e-02  
   Stress 18  1  4  1.019715e-02  1.713148e-02  0.000000e+00  5.029383e-04  1.716777e-02  1.016086e-02  1.495112e-02
   Strain 18  1  4  5.606029e-02  1.876655e-01  0.000000e+00  1.801362e-02  1.882791e-01  5.544674e-02  
   Stress 18  2  4  8.675757e-03  1.786867e-02  0.000000e+00  -3.277622e-03  1.891759e-02  7.626842e-03  1.648522e-02
   Strain 18  2  4  2.389509e-02  2.046605e-01  0.000000e+00  -1.289380e-01  2.252971e-01  3.258483e-03  
   Stress 18  3  4  6.925727e-03  1.678964e-02  0.000000e+00  4.112231e-03  1.827911e-02  5.436264e-03  1.625757e-02
   Strain 18  3  4  2.557542e-03  1.967314e-01  0.000000e+00  1.725255e-01  2.295180e-01  -3.022904e-02  
   Stress 18  4  4  5.680068e-03  1.355430e-02  0.000000e+00  6.813071e-04  1.361281e-02  5.621554e-03  1.184843e-02
   Strain 18  4  4  -1.139566e-03  1.714046e-01  0.000000e+00  3.536848e-02  1.731984e-01  -2.933394e-03  
   Stress 19  1  4  1.467919e-02  2.202442e-02  0.000000e+00  4.449016e-03  2.412084e-02  1.258276e-02  2.089579e-02
   Strain 19  1  4  9.021296e-02  2.142327e-01  0.000000e+00  1.450261e-01  2.476344e-01  5.681127e-02  
   Stress 19  2  4  1.285810e-02  1.898010e-02  0.000000e+00  8.388928e-04  1.909297e-02  1.274522e-02  1.684156e-02
   Strain 19  2  4  8.018153e-02  2.012704e-01  0.000000e+00  2.002896e-02  2.020930e-01  7.935889e-02  
   Stress 19  3  4  2.026674e-02  2.453985e-02  0.000000e+00  9.927060e-03  3.255767e-02  1.224892e-02  2.848230e-02
   Strain 19  3  4  1.290246e-01  1.891916e-01  0.000000e+00  2.892291e-01  3.068185e-01  1.139763e-02  
   Stress 19  4  4  1.597867e-02  1.557683e-02  0.000000e+00  4.867805e-03  2.064970e-02  1.090580e-02  1.789260e-02
   Strain 19  4  4  1.324058e-01  1.398271e-01  0.000000e+00  1.727197e-01  2.225560e-01  4.967691e-02  
   Stress 20  1  4  1.424970e-02  1.694978e-02  0.000000e+00  -9.144667e-04  1.723034e-02  1.396914e-02  1.585335e-02
   Strain 20  1  4  1.096287e-01  1.699581e-01  0.000000e+00  -3.943286e-02  1.758302e-01  1.037567e-01  
   Stress 20  2  4  1.550553e-02  1.713301e-02  0.000000e+00  -1.594194e-03  1.810914e-02  1.452940e-02  1.661113e-02
   Strain 20  2  4  1.288609e-01  1.630021e-01  0.000000e+00  -6.724647e-02  1.836399e-01  1.082231e-01  
   Stress 20  3  4  1.923389e-02  2.011717e-02  0.000000e+00  3.299386e-03  2.300434e-02  1.634672e-02  2.050292e-02
   Strain 20  3  4  1.513909e-01  1.805452e-01  0.000000e+00  9.823935e-02  2.172051e-01  1.147310e-01  
   Stress 20  4  4  2.253430e-02  1.505185e-02  0.000000e+00  2.544816e-03  2.331777e-02  1.426838e-02  2.036168e-02
   Strain 20  4  4  2.116289e-01  1.053491e-01  0.000000e+00  8.241694e-02  2.257347e-01  9.124330e-02  
   Stress 21  1  4  9.329373e-02  1.807768e-01  0.000000e+00  9.616768e-02  2.426835e-01  3.138705e-02  2.286117e-01
   Strain 21  1  4  2.733800e-02  2.783155e-01  0.000000e+00  4.814670e-01  4.243043e-01  -1.186508e-01  
   Stress 21  2  4  6.753810e-03  1.419967e-02  0.000000e+00  8.325158e-03  1.959641e-02  1.357065e-03  1.895435e-02
   Strain 21  2  4  -6.236055e-03  1.639832e-01  0.000000e+00  3.160862e-01  2.583764e-01  -1.006293e-01  
   Stress 21  3  4  6.116654e-02  6.714076e-02  0.000000e+00  4.432192e-02  1.085761e-01  1.973118e-02  1.001786e-01
   Strain 21  3  4  1.221017e-01  1.947236e-01  0.000000e+00  4.673074e-01  3.948710e-01  -7.804568e-02  
   Stress 21  4  4  1.319547e-02  1.269036e-02  0.000000e+00  7.785426e-03  2.073243e-02  5.153391e-03  1.869623e-02
   Strain 21  4  4  9.441968e-02  1.155441e-01  0.000000e+00  2.888284e-01  2.497818e-01  -3.981804e-02  
   Stress 22  1  4  1.851689e-02  1.482481e-02  0.000000e+00  1.240370e-02  2.921117e-02  4.130527e-03  2.738058e-02
   Strain 22  1  4  1.469851e-01  7.902250e-02  0.000000e+00  3.950100e-01  3.134108e-01  -8.740318e-02  
   Stress 22  2  4  1.017436e-02  1.276156e-04  0.000000e+00  2.775780e-03  1.089026e-02  -5.882827e-04  1.119600e-02
   Strain 22  2  4  1.631153e-01  -7.691623e-02  0.000000e+00  1.054260e-01  1.741813e-01  -8.798229e-02  
   Stress 22  3  4  1.113276e-01  1.064037e-01  0.000000e+00  7.895323e-02  1.878573e-01  2.987407e-02  1.748450e-01
   Strain 22  3  4  1.644079e-01  1.549633e-01  0.000000e+00  5.070761e-01  4.132676e-01  -9.389645e-02  
   Stress 22  4  4  1.276730e-02  9.275847e-03  0.000000e+00  5.534445e-03  1.682482e-02  5.218328e-03  1.491670e-02
   Strain 22  4  4  1.317832e-01  5.764272e-02  0.000000e+00  2.158210e-01  2.088133e-01  -1.938734e-02  
   Stress 23  1  4  6.123125e-03  4.582054e-03  0.000000e+00  1.020057e-02  1.558222e-02  -4.877042e-03  1.850909e-02
   Strain 23  1  4  5.324454e-02  7.600459e-03  0.000000e+00  4.266640e-01  2.449718e-01  -1.841268e-01  
   Stress 23  2  4  1.222783e-02  2.853807e-03  0.000000e+00  1.598394e-03  1.249288e-02  2.588754e-03  1.142071e-02
   Strain 23  2  4  1.723011e-01  -3.824612e-02  0.000000e+00  4.370869e-02  1.745456e-01  -4.049063e-02  
   Stress 23  3  4  1.394197e-01  9.905404e-02  0.000000e+00  1.091098e-01  2.301976e-01  8.276108e-03  2.261732e-01
   Strain 23  3  4  1.777838e-01  6.925059e-02  0.000000e+00  6.000504e-01  4.284106e-01  -1.813762e-01  
   Stress 23  4  4  2.124899e-02  1.504994e-02  0.000000e+00  7.669122e-03  2.642125e-02  9.877674e-03  2.312294e-02
   Strain 23  4  4  1.961383e-01  9.201857e-02  0.000000e+00  2.387439e-01  2.743086e-01  1.384831e-02  
   Stress 24  1  4  2.117608e-02  1.698602e-02  0.000000e+00  9.162499e-03  2.848001e-02  9.682083e-03  2.508203e-02
   Strain 24  1  4  1.804465e-01  1.098707e-01  0.000000e+00  2.817154e-01  2.903692e-01  -5.201765e-05  
   Stress 24  2  4  2.603719e-02  6.509017e-03  0.000000e+00  2.209261e-03  2.628401e-02  6.262199e-03  2.377958e-02
   Strain 24  2  4  2.935614e-01  -4.646558e-02  0.000000e+00  6.555352e-02  2.966921e-01  -4.959625e-02  
   Stress 24  3  4  9.473985e-02  5.303084e-02  0.000000e+00  3.439111e-02  1.141055e-01  3.366521e-02  1.015481e-01
   Strain 24  3  4  2.901926e-01  8.365431e-02  0.000000e+00  3.333895e-01  3.830144e-01  -9.167488e-03  
   Stress 24  4  4  2.876240e-02  1.223073e-02  0.000000e+00  4.577141e-03  2.994507e-02  1.104806e-02  2.622846e-02
   Strain 24  4  4  2.830390e-01  2.300588e-02  0.000000e+00  1.346806e-01  2.994432e-01  6.601742e-03  
   Stress 25  1  4  1.458536e-02  5.538050e-03  0.000000e+00  8.480926e-03  1.967365e-02  4.497561e-04  1.945268e-02
   Strain 25  1  4  1.707371e-01  -2.385226e-02  0.000000e+00  3.336888e-01  2.665831e-01  -1.196982e-01  
   Stress 25  2  4  1.739254e-02  6.629307e-03  0.000000e+00  5.765717e-03  1.989796e-02  4.123891e-03  1.819006e-02
   Strain 25  2  4  2.051855e-01  -1.006933e-02  0.000000e+00  2.141855e-01  2.493886e-01  -5.427248e-02  
   Stress 25  3  4  4.452647e-02  1.241338e-02  0.000000e+00  1.765061e-02  5.233112e-02  4.608724e-03  5.018572e-02
   Strain 25  3  4  2.983899e-01  -5.592320e-02  0.000000e+00  3.780103e-01  3.802843e-01  -1.378176e-01  
   Stress 25  4  4  4.399083e-02  1.083164e-02  0.000000e+00  1.223888e-02  4.801884e-02  6.803638e-03  4.500439e-02
   Strain 25  4  4  3.255753e-01  -6.178743e-02  0.000000e+00  2.765389e-01  3.698664e-01  -1.060786e-01  
   Stress 26  1  4  2.209772e-02  1.056695e-02  0.000000e+00  9.262774e-03  2.724282e-02  5.421855e-03  2.497721e-02
   Strain 26  1  4  2.257638e-01  1.282605e-02  0.000000e+00  3.046681e-01  3.051478e-01  -6.655792e-02  
   Stress 26  2  4  3.322969e-02  9.478885e-03  0.000000e+00  2.712610e-03  3.353556e-02  9.173013e-03  3.001926e-02
   Strain 26  2  4  3.242379e-01  -3.196628e-02  0.000000e+00  5.860935e-02  3.266327e-01  -3.436105e-02  
   Stress 26  3  4  4.963566e-02  3.041046e-02  0.000000e+00  2.963218e-02  7.117540e-02  8.870719e-03  6.718073e-02
   Strain 26  3  4  2.119315e-01  6.051192e-02  0.000000e+00  4.847797e-01  3.901603e-01  -1.177169e-01  
   Stress 26  4  4  2.771707e-02  1.845597e-02  0.000000e+00  8.464165e-03  3.273453e-02  1.343851e-02  2.849982e-02
   Strain 26  4  4  2.301500e-01  1.004134e-01  0.000000e+00  2.442302e-01  3.035567e-01  2.700662e-02  
   Stress 27  1  4  2.479001e-02  1.409159e-02  0.000000e+00  9.345540e-03  3.020896e-02  8.672644e-03  2.694076e-02
   Strain 27  1  4  2.296648e-01  5.265852e-02  0.000000e+00  2.942714e-01  3.128641e-01  -3.054074e-02  
   Stress 27  2  4  2.577837e-02  1.096977e-02  0.000000e+00  6.255676e-03  2.806722e-02  8.680918e-03  2.488931e-02
   Strain 27  2  4  2.586926e-01  2.098373e-02  0.000000e+00  2.240654e-01  3.031712e-01  -2.349493e-02  
   Stress 27  3  4  3.512902e-02  2.080431e-02  0.000000e+00  1.648030e-02  4.593608e-02  9.997252e-03  4.184297e-02
   Strain 27  3  4  2.332109e-01  6.333847e-02  0.000000e+00  3.852555e-01  3.587969e-01  -6.224758e-02  
   Stress 27  4  4  3.455648e-02  1.718632e-02  0.000000e+00  1.230869e-02  4.093574e-02  1.080706e-02  3.674415e-02
   Strain 27  4  4  2.605833e-01  4.550475e-02  0.000000e+00  3.252493e-01  3.480093e-01  -4.192130e-02  
   Stress 28  1  4  1.798818e-02  1.086963e-02  0.000000e+00  8.089893e-03  2.326716e-02  5.590646e-03  2.103658e-02
   Strain 28  1  4  1.847787e-01  4.319051e-02  0.000000e+00  3.076392e-01  2.833135e-01  -5.534428e-02  
   Stress 28  2  4  2.222130e-02  1.257628e-02  0.000000e+00  1.323035e-03  2.239949e-02  1.239808e-02  1.943550e-02
   Strain 28  2  4  2.366325e-01  6.347626e-02  0.000000e+00  5.708054e-02  2.412153e-01  5.889344e-02  
   Stress 28  3  4  4.908631e-02  2.666975e-02  0.000000e+00  2.619722e-02  6.637224e-02  9.383818e-03  6.221338e-02
   Strain 28  3  4  2.461206e-01  3.365785e-02  0.000000e+00  4.634605e-01  3.948088e-01  -1.150304e-01  
   Stress 28  4  4  3.090752e-02  2.160118e-02  0.000000e+00  8.366342e-03  3.582763e-02  1.668107e-02  3.105212e-02
   Strain 28  4  4  2.496096e-01  1.081117e-01  0.000000e+00  2.269579e-01  3.125876e-01  4.513372e-02  
   Stress 29  1  4  2.157263e-02  1.303056e-02  0.000000e+00  3.613787e-03  2.289634e-02  1.170685e-02  1.983050e-02
   Strain 29  1  4  2.269093e-01  6.824715e-02  0.000000e+00  1.397387e-01  2.532908e-01  4.186565e-02  
   Stress 29  2  4  2.342987e-02  1.480024e-02  0.000000e+00  -4.230533e-04  2.345056e-02  1.477955e-02  2.053716e-02
   Strain 29  2  4  2.333588e-01  9.211888e-02  0.000000e+00  8.310210e-03  2.334810e-01  9.199675e-02  
   Stress 29  3  4  2.377699e-02  1.965858e-02  0.000000e+00  1.096570e-02  3.287515e-02  1.056041e-02  2.907100e-02
   Strain 29  3  4  1.947257e-01  1.109704e-01  0.000000e+00  3.319263e-01  3.240131e-01  -1.831707e-02  
   Stress 29  4  4  2.321661e-02  1.811250e-02  0.000000e+00  6.416853e-03  2.757028e-02  1.375884e-02  2.387658e-02
   Strain 29  4  4  2.095685e-01  1.185071e-01  0.000000e+00  2.156090e-01  2.810628e-01  4.701279e-02  
   Stress 30  1  4  1.604070e-02  1.273559e-02  0.000000e+00  3.788007e-03  1.852093e-02  1.025536e-02  1.607042e-02
   Strain 30  1  4  1.700846e-01  8.623041e-02  0.000000e+00  1.611322e-01  2.189803e-01  3.733473e-02  
   Stress 30  2  4  1.972915e-02  1.478185e-02  0.000000e+00  2.218833e-03  2.057848e-02  1.393252e-02  1.819007e-02
   Strain 30  2  4  2.025165e-01  1.017263e-01  0.000000e+00  9.728521e-02  2.221626e-01  8.208024e-02  
   Stress 30  3  4  1.919936e-02  1.648313e-02  0.000000e+00  9.990905e-03  2.792403e-02  7.758453e-03  2.496594e-02
   Strain 30  3  4  1.657560e-01  1.023726e-01  0.000000e+00  3.499633e-01  3.118927e-01  -4.376411e-02  
   Stress 30  4  4  2.245592e-02  1.956104e-02  0.000000e+00  9.396113e-03  3.051543e-02  1.150154e-02  2.669274e-02
   Strain 30  4  4  1.874021e-01  1.238755e-01  0.000000e+00  3.029490e-01  3.104078e-01  8.698737e-04  
   Stress 31  1  4  1.692506e-02  1.374304e-02  0.000000e+00  4.684675e-03  2.028152e-02  1.038658e-02  1.756603e-02
   Strain 31  1  4  1.747785e-01  9.302866e-02  0.000000e+00  1.976855e-01  2.408646e-01  2.694261e-02  
   Stress 31  2  4  1.797625e-02  1.094897e-02  0.000000e+00  9.425646e-04  1.810048e-02  1.082474e-02  1.577560e-02
   Strain 31  2  4  2.039494e-01  5.484817e-02  0.000000e+00  5.683450e-02  2.091818e-01  4.961574e-02  
   Stress 31  3  4  3.019840e-02  1.898048e-02  0.000000e+00  1.252277e-02  3.831097e-02  1.086791e-02  3.419768e-02
   Strain 31  3  4  2.413221e-01  6.669847e-02  0.000000e+00  3.553342e-01  3.519723e-01  -4.395172e-02  
   Stress 31  4  4  2.148141e-02  1.677220e-02  0.000000e+00  5.850771e-03  2.543360e-02  1.282001e-02  2.202639e-02
   Strain 31  4  4  2.072055e-01  1.053704e-01  0.000000e+00  2.158535e-01  2.756227e-01  3.695324e-02  
   Stress 32  1  4  2.327800e-02  1.368453e-02  0.000000e+00  3.790410e-03  2.459485e-02  1.236769e-02  2.129988e-02
   Strain 32  1  4  2.427611e-01  6.264012e-02  0.000000e+00  1.468888e-01  2.689115e-01  3.648973e-02  
   Stress 32  2  4  2.373346e-02  9.972415e-03  0.000000e+00  -4.454532e-04  2.374787e-02  9.958010e-03  2.065531e-02
   Strain 32  2  4  2.630123e-01  1.572502e-02  0.000000e+00  1.130500e-02  2.631415e-01  1.559588e-02  
   Stress 32  3  4  3.845405e-02  2.147749e-02  0.000000e+00  1.219628e-02  4.482512e-02  1.510642e-02  3.950124e-02
   Strain 32  3  4  2.830930e-01  5.618536e-02  0.000000e+00  2.923685e-01  3.546841e-01  -1.540569e-02  
   Stress 32  4  4  2.731390e-02  1.333560e-02  0.000000e+00  4.389144e-03  2.857780e-02  1.207170e-02  2.484822e-02
   Strain 32  4  4  2.736813e-01  3.864814e-02  0.000000e+00  1.648349e-01  2.997014e-01  1.262803e-02  
   Stress 33  1  4  3.103367e-02  1.244723e-02  0.000000e+00  2.903880e-03  3.147680e-02  1.200410e-02  2.751430e-02
   Strain 33  1  4  3.003681e-01  1.499056e-02  0.000000e+00  1.222568e-01  3.129106e-01  2.448000e-03  
   Stress 33  2  4  2.968442e-02  9.114726e-03  0.000000e+00  -1.856329e-03  2.985060e-02  8.948543e-03  2.653329e-02
   Strain 33  2  4  3.080346e-01  -2.573389e-02  0.000000e+00  -2.451604e-02  3.084842e-01  -2.618347e-02  
   Stress 33  3  4  3.914295e-02  1.656445e-02  0.000000e+00  8.240303e-03  4.183045e-02  1.387694e-02  3.690363e-02
   Strain 33  3  4  3.098343e-01  2.154646e-02  0.000000e+00  2.321288e-01  3.507537e-01  -1.937290e-02  
   Stress 33  4  4  3.169711e-02  1.149183e-02  0.000000e+00  1.995470e-03  3.189230e-02  1.129665e-02  2.800816e-02
   Strain 33  4  4  3.105248e-01  -2.502201e-03  0.000000e+00  9.024911e-02  3.168999e-01  -8.877316e-03  
   Stress 34  1  4  3.107654e-02  8.360343e-03  0.000000e+00  3.008807e-03  3.146831e-02  7.968577e-03  2.833717e-02
   Strain 34  1  4  3.147559e-01  -4.243637e-02  0.000000e+00  1.305295e-01  3.263073e-01  -5.398771e-02  
   Stress 34  2  4  2.849363e-02  8.001490e-03  0.000000e+00  -5.827100e-04  2.851018e-02  7.984934e-03  2.547426e-02
   Strain 34  2  4  3.049161e-01  -3.611447e-02  0.000000e+00  9.928038e-03  3.049884e-01  -3.618671e-02  
   Stress 34  3  4  5.202534e-02  1.667971e-02  0.000000e+00  1.331305e-02  5.647865e-02  1.222640e-02  5.146642e-02
   Strain 34  3  4  3.294748e-01  -2.420691e-02  0.000000e+00  2.978209e-01  3.838200e-01  -7.855216e-02  
   Stress 34  4  4  4.184083e-02  1.288455e-02  0.000000e+00  6.294133e-03  4.314979e-02  1.157559e-02  3.868352e-02
   Strain 34  4  4  3.344866e-01  -2.519985e-02  0.000000e+00  1.820468e-01  3.562094e-01  -4.692261e-02  
   Stress 35  1  4  3.415938e-02  8.760105e-03  0.000000e+00  2.621333e-03  3.442710e-02  8.492392e-03  3.106408e-02
   Strain 35  1  4  3.270546e-01  -4.728417e-02  0.000000e+00  1.010478e-01  3.337539e-01  -5.398341e-02  
   Stress 35  2  4  4.074758e-02  1.059382e-02  0.000000e+00  -2.804686e-03  4.100623e-02  1.033517e-02  3.693942e-02
   Strain 35  2  4  3.424469e-01  -4.396590e-02  0.000000e+00  -3.775154e-02  3.433668e-01  -4.488577e-02  
   Stress 35  3  4  3.902426e-02  1.084825e-02  0.000000e+00  9.538817e-03  4.194980e-02  7.922702e-03  3.860310e-02
   Strain 35  3  4  3.197718e-01  -4.559321e-02  0.000000e+00  2.629237e-01  3.621562e-01  -8.797763e-02  
   Stress 35  4  4  4.154004e-02  1.181245e-02  0.000000e+00  3.643280e-03  4.198003e-02  1.137246e-02  3.760638e-02
   Strain 35  4  4  3.398003e-01  -3.252405e-02  0.000000e+00  1.233139e-01  3.497451e-01  -4.246883e-02  
   Stress 36  1  4  3.185163e-02  8.154674e-03  0.000000e+00  1.702213e-03  3.197328e-02  8.033024e-03  2.880934e-02
   Strain 36  1  4  3.216760e-01  -4.906853e-02  0.000000e+00  5.944828e-02  3.240440e-01  -5.143651e-02  
   Stress 36  2  4  3.359581e-02  9.952630e-03  0.000000e+00  -7.071053e-04  3.361694e-02  9.931501e-03  2.991432e-02
   Strain 36  2  4  3.224657e-01  -2.854015e-02  0.000000e+00  -4.509809e-03  3.224802e-01  -2.855463e-02  
   Stress 36  3  4  5.060980e-02  1.159949e-02  0.000000e+00  1.070838e-02  5.335595e-02  8.853341e-03  4.952636e-02
   Strain 36  3  4  3.492565e-01  -7.147949e-02  0.000000e+00  2.246949e-01  3.773767e-01  -9.959973e-02  
   Stress 36  4  4  5.224513e-02  1.530331e-02  0.000000e+00  7.374252e-03  5.366276e-02  1.388568e-02  4.824272e-02
   Strain 36  4  4  3.503976e-01  -3.146151e-02  0.000000e+00  1.611538e-01  3.667040e-01  -4.776789e-02  
   Stress 37  1  4  3.056351e-02  3.605901e-03  0.000000e+00  3.218732e-03  3.094249e-02  3.226913e-03  2.946188e-02
   Strain 37  1  4  3.301277e-01  -1.174111e-01  0.000000e+00  1.015634e-01  3.358175e-01  -1.231009e-01  
   Stress 37  2  4  5.165892e-02  1.281998e-02  0.000000e+00  -1.297954e-03  5.170225e-02  1.277665e-02  4.664530e-02
   Strain 37  2  4  3.619258e-01  -5.019346e-02  0.000000e+00  -1.896404e-02  3.621439e-01  -5.041151e-02  
   Stress 37  3  4  5.575202e-02  6.557719e-03  0.000000e+00  1.362603e-02  5.927405e-02  3.035685e-03  5.781601e-02
   Strain 37  3  4  3.601646e-01  -1.371470e-01  0.000000e+00  2.542398e-01  3.907743e-01  -1.677566e-01  
   Stress 37  4  4  4.848672e-02  1.568817e-02  0.000000e+00  6.298908e-03  4.965482e-02  1.452008e-02  4.422038e-02
   Strain 37  4  4  3.432058e-01  -1.616418e-02  0.000000e+00  1.374817e-01  3.559058e-01  -2.886421e-02  
   Stress 38  1  4  3.211431e-02  8.168794e-03  0.000000e+00  -2.771975e-04  3.211752e-02  8.165586e-03  2.891286e-02
   Strain 38  1  4  3.257985e-01  -5.258708e-02  0.000000e+00  -2.242630e-02  3.261305e-01  -5.291909e-02  
   Stress 38  2  4  4.321834e-02  1.067499e-02  0.000000e+00  2.462693e-04  4.322020e-02  1.067313e-02  3.899496e-02
   Strain 38  2  4  3.520095e-01  -5.315163e-02  0.000000e+00  1.409958e-03  3.520108e-01  -5.315286e-02  
   Stress 38  3  4  4.702181e-02  4.815663e-03  0.000000e+00  2.939601e-03  4.722556e-02  4.611908e-03  4.509682e-02
   Strain 38  3  4  3.769845e-01  -1.395363e-01  0.000000e+00  4.704071e-02  3.780533e-01  -1.406051e-01  
   Stress 38  4  4  4.303391e-02  8.063409e-03  0.000000e+00  3.278782e-03  4.333866e-02  7.758652e-03  4.002733e-02
   Strain 38  4  4  3.588848e-01  -8.894902e-02  0.000000e+00  7.411230e-02  3.619303e-01  -9.199454e-02  
   Stress 39  1  4  3.385893e-02  7.282508e-03  0.000000e+00  3.225966e-03  3.424491e-02  6.896531e-03  3.137045e-02
   Strain 39  1  4  3.339345e-01  -7.392456e-02  0.000000e+00  9.614102e-02  3.395235e-01  -7.951359e-02  
   Stress 39  2  4  3.415333e-02  5.907652e-03  0.000000e+00  1.797381e-03  3.426725e-02  5.793737e-03  3.176911e-02
   Strain 39  2  4  3.382127e-01  -9.087501e-02  0.000000e+00  6.357480e-02  3.405548e-01  -9.321707e-02  
   Stress 39  3  4  5.185419e-02  1.025526e-02  0.000000e+00  6.770282e-03  5.292832e-02  9.181119e-03  4.898734e-02
   Strain 39  3  4  3.679317e-01  -8.858215e-02  0.000000e+00  1.364330e-01  3.779073e-01  -9.855771e-02  
   Stress 39  4  4  4.439301e-02  7.188967e-03  0.000000e+00  4.067647e-03  4.483254e-02  6.749430e-03  4.186786e-02
   Strain 39  4  4  3.611032e-01  -1.020732e-01  0.000000e+00  1.053254e-01  3.670155e-01  -1.079854e-01  
   Stress 40  1  4  3.561252e-02  5.093134e-03  0.000000e+00  2.076817e-03  3.575320e-02  4.952456e-03  3.355223e-02
   Strain 40  1  4  3.440049e-01  -1.057917e-01  0.000000e+00  7.177843e-02  3.468505e-01  -1.086373e-01  
   Stress 40  2  4  4.673926e-02  1.109113e-02  0.000000e+00  -1.136975e-03  4.677549e-02  1.105490e-02  4.234452e-02
   Strain 40  2  4  3.564453e-01  -5.673826e-02  0.000000e+00  -1.662497e-02  3.566125e-01  -5.690542e-02  
   Stress 40  3  4  2.756319e-02  4.360212e-03  0.000000e+00  3.418446e-03  2.805634e-02  3.867061e-03  2.633661e-02
   Strain 40  3  4  3.101659e-01  -9.528057e-02  0.000000e+00  1.212651e-01  3.190390e-01  -1.041537e-01  
   Stress 40  4  4  3.485924e-02  7.956480e-03  0.000000e+00  1.019509e-03  3.489782e-02  7.917900e-03  3.168964e-02
   Strain 40  4  4  3.343248e-01  -6.305263e-02  0.000000e+00  3.446618e-02  3.350707e-01  -6.379858e-02  
   Stress 41  1  4  3.546736e-02  8.185389e-03  0.000000e+00  6.170859e-04  3.548132e-02  8.171439e-03  3.218327e-02
   Strain 41  1  4  3.331122e-01  -5.895625e-02  0.000000e+00  2.594222e-02  3.335408e-01  -5.938492e-02  
   Stress 41  2  4  5.198610e-02  9.869941e-03  0.000000e+00  -2.133594e-03  5.209391e-02  9.762129e-03  4.796381e-02
   Strain 41  2  4  3.659405e-01  -8.164391e-02  0.000000e+00  -2.491647e-02  3.662870e-01  -8.199041e-02  
   Stress 41  3  4  3.029148e-02  8.947031e-03  0.000000e+00  3.585362e-05  3.029154e-02  8.946970e-03  2.695567e-02
   Strain 41  3  4  3.090221e-01  -3.012925e-02  0.000000e+00  5.516578e-03  3.090446e-01  -3.015168e-02  
   Stress 41  4  4  8.153813e-02  1.304930e-02  0.000000e+00  -4.043657e-03  8.177604e-02  1.281139e-02  7.618260e-02
   Strain 41  4  4  3.905644e-01  -1.021785e-01  0.000000e+00  -4.379283e-02  3.915355e-01  -1.031496e-01  
   Stress 42  1  4  3.860528e-02  5.395983e-03  0.000000e+00  1.243581e-03  3.865178e-02  5.349481e-03  3.627409e-02
   Strain 42  1  4  3.490291e-01  -1.058456e-01  0.000000e+00  5.021197e-02  3.504106e-01  -1.072271e-01  
   Stress 42  2  4  3.837399e-02  5.507237e-03  0.000000e+00  3.219063e-03  3.868631e-02  5.194921e-03  3.636819e-02
   Strain 42  2  4  3.453684e-01  -1.039490e-01  0.000000e+00  1.089868e-01  3.518829e-01  -1.104635e-01  
   Stress 42  3  4  6.930558e-02  6.356639e-03  0.000000e+00  3.867330e-03  6.954228e-02  6.119936e-03  6.669324e-02
   Strain 42  3  4  3.879953e-01  -1.417816e-01  0.000000e+00  7.440347e-02  3.905949e-01  -1.443813e-01  
   Stress 42  4  4  7.326615e-02  6.772507e-03  0.000000e+00  7.682463e-03  7.414221e-02  5.896442e-03  7.137689e-02
   Strain 42  4  4  3.857448e-01  -1.424539e-01  0.000000e+00  1.357447e-01  3.943268e-01  -1.510359e-01  
   Stress 43  1  4  9.137720e-02  4.736236e-03  0.000000e+00  9.540392e-03  9.241530e-02  3.698142e-03  9.062283e-02
   Strain 43  1  4  3.961681e-01  -1.696469e-01  0.000000e+00  1.522449e-01  4.062304e-01  -1.797091e-01  
   Stress 43  2  4  4.109002e-02  4.481265e-03  0.000000e+00  -1.235412e-03  4.113166e-02  4.439622e-03  3.910134e-02
   Strain 43  2  4  3.569346e-01  -1.236252e-01  0.000000e+00  -6.661014e-03  3.569576e-01  -1.236483e-01  
   Stress 43  3  4  7.923761e-02  1.288172e-02  0.000000e+00  1.324801e-02  8.178481e-02  1.033453e-02  7.713851e-02
   Strain 43  3  4  3.743429e-01  -1.024167e-01  0.000000e+00  2.114903e-01  3.967445e-01  -1.248184e-01  
   Stress 43  4  4  5.168565e-02  8.851766e-03  0.000000e+00  1.501120e-03  5.173819e-02  8.799223e-03  4.794800e-02
   Strain 43  4  4  3.664869e-01  -9.130765e-02  0.000000e+00  5.312482e-02  3.680230e-01  -9.284372e-02  
   Stress 44  1  4  4.349557e-02  -1.090130e-03  0.000000e+00  -7.399169e-04  4.350784e-02  -1.102406e-03  4.406939e-02
   Strain 44  1  4  3.685585e-01  -1.956828e-01  0.000000e+00  -6.004266e-03  3.685744e-01  -1.956988e-01  
   Stress 44  2  4  4.442945e-02  2.740836e-03  0.000000e+00  -1.125161e-03  4.445980e-02  2.710490e-03  4.316842e-02
   Strain 44  2  4  3.668616e-01  -1.516756e-01  0.000000e+00  -1.780400e-02  3.670144e-01  -1.518284e-01  
   Stress 44  3  4  3.854188e-02  1.426677e-04  0.000000e+00  -4.916783e-05  3.854195e-02  1.426047e-04  3.847085e-02
   Strain 44  3  4  3.581576e-01  -1.763042e-01  0.000000e+00  7.906131e-03  3.581868e-01  -1.763334e-01  
   Stress 44  4  4  7.576098e-02  2.510735e-03  0.000000e+00  -6.391190e-04  7.576656e-02  2.505159e-03  7.454555e-02
   Strain 44  4  4  3.965887e-01  -1.787389e-01  0.000000e+00  -3.119392e-03  3.965929e-01  -1.787431e-01  
   Stress 45  1  4  5.395371e-02  6.737438e-03  0.000000e+00  -1.917384e-03  5.403144e-02  6.659704e-03  5.102857e-02
   Strain 45  1  4  3.772081e-01  -1.227153e-01  0.000000e+00  -5.285222e-02  3.786011e-01  -1.241083e-01  
   Stress 45  2  4  5.210063e-02  7.828020e-03  0.000000e+00  -5.542180e-03  5.278388e-02  7.144778e-03  4.959895e-02
   Strain 45  2  4  3.692650e-01  -1.096971e-01  0.000000e+00  -1.342019e-01  3.784881e-01  -1.189201e-01  
   Stress 45  3  4  3.759565e-02  5.493120e-03  0.000000e+00  -1.391690e-03  3.765587e-02  5.432901e-03  3.525479e-02
   Strain 45  3  4  3.507403e-01  -1.073095e-01  0.000000e+00  -5.626377e-02  3.524616e-01  -1.090308e-01  
   Stress 45  4  4  3.845124e-02  6.555697e-03  0.000000e+00  -4.479443e-03  3.906840e-02  5.938541e-03  3.646363e-02
   Strain 45  4  4  3.458405e-01  -9.630300e-02  0.000000e+00  -1.377462e-01  3.563205e-01  -1.067830e-01  
   Stress 46  1  4  5.758835e-02  5.565500e-03  0.000000e+00  -4.959593e-03  5.805695e-02  5.096899e-03  5.568372e-02
   Strain 46  1  4  3.843035e-01  -1.448687e-01  0.000000e+00  -1.249703e-01  3.915817e-01  -1.521469e-01  
   Stress 46  2  4  3.589582e-02  4.583078e-03  0.000000e+00  -1.008697e-03  3.592828e-02  4.550617e-03  3.388294e-02
   Strain 46  2  4  3.525171e-01  -1.199758e-01  0.000000e+00  -5.708450e-02  3.542350e-01  -1.216937e-01  
   Stress 46  3  4  1.490582e-01  1.960045e-02  0.000000e+00  -1.285368e-02  1.503221e-01  1.833657e-02  1.420443e-01
   Strain 46  3  4  4.161043e-01  -1.303815e-01  0.000000e+00  -1.331294e-01  4.240954e-01  -1.383725e-01  
   Stress 46  4  4  9.247512e-02  1.233119e-02  0.000000e+00  -3.245982e-03  9.260637e-02  1.219994e-02  8.714922e-02
   Strain 46  4  4  4.045841e-01  -1.258630e-01  0.000000e+00  -6.569865e-02  4.066106e-01  -1.278895e-01  
   Stress 47  1  4  4.384707e-02  -1.818305e-03  0.000000e+00  3.676361e-03  4.414114e-02  -2.112382e-03  4.523434e-02
   Strain 47  1  4  3.760965e-01  -2.130888e-01  0.000000e+00  6.437711e-02  3.778498e-01  -2.148422e-01  
   Stress 47  2  4  4.051359e-02  -4.941641e-04  0.000000e+00  2.572834e-03  4.067438e-02  -6.549536e-04  4.100578e-02
   Strain 47  2  4  3.721318e-01  -1.967956e-01  0.000000e+00  4.580859e-02  3.730524e-01  -1.977162e-01  
   Stress 47  3  4  9.174764e-02  4.951515e-03  0.000000e+00  4.231672e-03  9.195346e-02  4.745692e-03  8.967485e-02
   Strain 47  3  4  4.107252e-01  -1.775543e-01  0.000000e+00  3.177725e-02  4.111540e-01  -1.779831e-01  
   Stress 47  4  4  1.034458e-01  7.945459e-03  0.000000e+00  2.413064e-03  1.035068e-01  7.884526e-03  9.979837e-02
   Strain 47  4  4  4.156384e-01  -1.655236e-01  0.000000e+00  1.085067e-02  4.156891e-01  -1.655742e-01  
   Stress 48  1  4  6.886438e-02  1.270248e-02  0.000000e+00  3.972416e-03  6.914396e-02  1.242289e-02  6.384549e-02
   Strain 48  1  4  3.946777e-01  -1.011137e-01  0.000000e+00  2.626820e-02  3.950254e-01  -1.014614e-01  
   Stress 48  2  4  5.884499e-02  1.563132e-02  0.000000e+00  1.690871e-03  5.891105e-02  1.556526e-02  5.287554e-02
   Strain 48  2  4  3.786585e-01  -5.378509e-02  0.000000e+00  2.347037e-03  3.786617e-01  -5.378827e-02  
   Stress 48  3  4  6.332728e-02  8.797645e-03  0.000000e+00  3.812753e-03  6.359258e-02  8.532344e-03  5.978481e-02
   Strain 48  3  4  3.942111e-01  -1.269955e-01  0.000000e+00  3.244948e-02  3.947156e-01  -1.275001e-01  
   Stress 48  4  4  5.210871e-02  1.189532e-02  0.000000e+00  1.857733e-03  5.219435e-02  1.180968e-02  4.740591e-02
   Strain 48  4  4  3.766294e-01  -7.502168e-02  0.000000e+00  1.217210e-02  3.767114e-01  -7.510368e-02  
   Stress 49  1  4  4.359069e-02  1.058573e-02  0.000000e+00  6.868879e-03  4.496315e-02  9.213273e-03  4.113771e-02
   Strain 49  1  4  3.569748e-01  -7.382242e-02  0.000000e+00  1.247120e-01  3.658190e-01  -8.266661e-02  
   Stress 49  2  4  3.463087e-02  6.690734e-03  0.000000e+00  3.735991e-03  3.512180e-02  6.199806e-03  3.246891e-02
   Strain 49  2  4  3.467729e-01  -9.480759e-02  0.000000e+00  8.842439e-02  3.511561e-01  -9.919072e-02  
   Stress 49  3  4  6.075010e-02  1.402035e-02  0.000000e+00  5.544542e-03  6.139896e-02  1.337150e-02  5.592525e-02
   Strain 49  3  4  3.833227e-01  -7.646831e-02  0.000000e+00  6.160215e-02  3.853768e-01  -7.852247e-02  
   Stress 49  4  4  5.520890e-02  9.245221e-03  0.000000e+00  2.612513e-03  5.535691e-02  9.097205e-03  5.141550e-02
   Strain 49  4  4  3.876509e-01  -1.111175e-01  0.000000e+00  2.983881e-02  3.880967e-01  -1.115633e-01  
   Stress 50  1  4  6.375835e-02  6.889106e-03  0.000000e+00  9.074995e-03  6.517140e-02  5.476060e-03  6.261322e-02
   Strain 50  1  4  3.910892e-01  -1.490349e-01  0.000000e+00  1.288849e-01  3.986714e-01  -1.566171e-01  
   Stress 50  2  4  5.980569e-02  3.471306e-03  0.000000e+00  1.921974e-03  5.987119e-02  3.405809e-03  5.824301e-02
   Strain 50  2  4  4.000268e-01  -1.746858e-01  0.000000e+00  2.234820e-02  4.002439e-01  -1.749029e-01  
   Stress 50  3  4  4.101855e-02  2.953624e-03  0.000000e+00  2.712126e-03  4.121082e-02  2.761356e-03  3.990186e-02
   Strain 50  3  4  3.732106e-01  -1.583137e-01  0.000000e+00  3.783112e-02  3.738829e-01  -1.589860e-01  
   Stress 50  4  4  5.240208e-02  1.241856e-03  0.000000e+00  -2.428994e-03  5.251715e-02  1.126791e-03  5.196291e-02
   Strain 50  4  4  3.929955e-01  -1.903437e-01  0.000000e+00  -6.670434e-02  3.948962e-01  -1.922444e-01  
   Stress 51  1  4  7.282732e-02  5.876416e-03  0.000000e+00  4.105963e-03  7.307819e-02  5.625546e-03  7.043412e-02
   Strain 51  1  4  4.075754e-01  -1.653494e-01  0.000000e+00  2.407892e-02  4.078283e-01  -1.656023e-01  
   Stress 51  2  4  7.436824e-02  5.060290e-03  0.000000e+00  -1.289135e-03  7.439221e-02  5.036320e-03  7.200627e-02
   Strain 51  2  4  4.100432e-01  -1.723111e-01  0.000000e+00  -3.377107e-02  4.105324e-01  -1.728003e-01  
   Stress 51  3  4  5.042592e-02  -6.020098e-04  0.000000e+00  4.183182e-04  5.042935e-02  -6.054388e-04  5.073478e-02
   Strain 51  3  4  3.901650e-01  -2.053709e-01  0.000000e+00  -2.358292e-02  3.903984e-01  -2.056043e-01  
   Stress 51  4  4  8.435607e-02  -2.275548e-03  0.000000e+00  -5.660332e-03  8.472434e-02  -2.643817e-03  8.607671e-02
   Strain 51  4  4  4.121646e-01  -2.268138e-01  0.000000e+00  -8.047371e-02  4.146883e-01  -2.293375e-01  
   Stress 52  1  4  4.576747e-02  4.980710e-03  0.000000e+00  1.090062e-03  4.579658e-02  4.951598e-03  4.353250e-02
   Strain 52  1  4  3.842854e-01  -1.444041e-01  0.000000e+00  -9.711462e-03  3.843300e-01  -1.444487e-01  
   Stress 52  2  4  4.067039e-02  1.733396e-03  0.000000e+00  3.317589e-03  4.095104e-02  1.452747e-03  4.024433e-02
   Strain 52  2  4  3.738331e-01  -1.736836e-01  0.000000e+00  7.786471e-02  3.765877e-01  -1.764381e-01  
   Stress 52  3  4  1.654437e-01  1.558833e-03  0.000000e+00  -2.872336e-03  1.654940e-01  1.508507e-03  1.647449e-01
   Strain 52  3  4  4.402480e-01  -2.213693e-01  0.000000e+00  -6.270715e-02  4.417306e-01  -2.228518e-01  
   Stress 52  4  4  7.951806e-02  -3.214835e-03  0.000000e+00  2.819310e-03  7.961402e-02  -3.310798e-03  8.131999e-02
   Strain 52  4  4  4.144754e-01  -2.358778e-01  0.000000e+00  3.045410e-02  4.148317e-01  -2.362342e-01  
   Stress 53  1  4  5.312632e-02  5.055503e-03  0.000000e+00  7.573123e-03  5.429117e-02  3.890653e-03  5.245417e-02
   Strain 53  1  4  3.877858e-01  -1.581113e-01  0.000000e+00  1.072931e-01  3.930078e-01  -1.633334e-01  
   Stress 53  2  4  2.940864e-02  1.202753e-03  0.000000e+00  2.041710e-03  2.955566e-02  1.055728e-03  2.904219e-02
   Strain 53  2  4  3.437087e-01  -1.622943e-01  0.000000e+00  4.528947e-02  3.447200e-01  -1.633056e-01  
   Stress 53  3  4  2.582739e-02  -9.479706e-05  0.000000e+00  1.744280e-03  2.594424e-02  -2.116413e-04  2.605071e-02
   Strain 53  3  4  3.355142e-01  -1.795114e-01  0.000000e+00  9.789772e-03  3.355607e-01  -1.795579e-01  
   Stress 53  4  4  3.485160e-02  -6.147945e-03  0.000000e+00  -9.698223e-04  3.487452e-02  -6.170873e-03  3.833430e-02
   Strain 53  4  4  3.746786e-01  -2.704850e-01  0.000000e+00  -4.986955e-02  3.756408e-01  -2.714473e-01  
   Stress 54  1  4  7.001591e-02  -2.427235e-03  0.000000e+00  7.314282e-03  7.074702e-02  -3.158349e-03  7.237790e-02
   Strain 54  1  4  4.093506e-01  -2.344025e-01  0.000000e+00  7.510859e-02  4.115340e-01  -2.365859e-01  
   Stress 54  2  4  2.624955e-02  -1.030699e-03  0.000000e+00  2.238404e-03  2.643200e-02  -1.213145e-03  2.705898e-02
   Strain 54  2  4  3.289079e-01  -1.852627e-01  0.000000e+00  5.095510e-02  3.301672e-01  -1.865221e-01  
   Stress 54  3  4  8.562738e-02  8.864905e-04  0.000000e+00  8.819644e-03  8.653558e-02  -2.170515e-05  8.654644e-02
   Strain 54  3  4  4.233712e-01  -2.205061e-01  0.000000e+00  7.153805e-02  4.253522e-01  -2.224870e-01  
   Stress 54  4  4  9.170739e-02  -5.432897e-03  0.000000e+00  5.236032e-03  9.198880e-02  -5.714313e-03  9.497497e-02
   Strain 54  4  4  4.218329e-01  -2.528521e-01  0.000000e+00  4.684970e-02  4.226452e-01  -2.536644e-01  
   Stress 55  1  4  4.777373e-02  -2.672222e-03  0.000000e+00  4.000128e-03  4.808895e-02  -2.987444e-03  4.965013e-02
   Strain 55  1  4  3.840210e-01  -2.255216e-01  0.000000e+00  5.835892e-02  3.854147e-01  -2.269153e-01  
   Stress 55  2  4  5.549944e-02  -2.171723e-03  0.000000e+00  -4.698193e-03  5.587967e-02  -2.551956e-03  5.719836e-02
   Strain 55  2  4  3.899209e-01  -2.199532e-01  0.000000e+00  -1.164103e-01  3.954262e-01  -2.254585e-01  
   Stress 55  3  4  5.731516e-02  -1.662088e-03  0.000000e+00  6.390660e-03  5.799969e-02  -2.346622e-03  5.920789e-02
   Strain 55  3  4  3.959962e-01  -2.228152e-01  0.000000e+00  9.294422e-02  3.994667e-01  -2.262857e-01  
   Stress 55  4  4  4.050887e-02  1.721614e-04  0.000000e+00  -2.440272e-03  4.065597e-02  2.506732e-05  4.064344e-02
   Strain 55  4  4  3.741398e-01  -1.909349e-01  0.000000e+00  -8.082720e-02  3.770155e-01  -1.938106e-01  
   Stress 56  1  4  2.791554e-02  -1.977493e-03  0.000000e+00  5.526692e-04  2.792575e-02  -1.987707e-03  2.897079e-02
   Strain 56  1  4  3.331452e-01  -1.956998e-01  0.000000e+00  3.687012e-03  3.331516e-01  -1.957062e-01  
   Stress 56  2  4  3.048083e-02  1.885663e-03  0.000000e+00  -8.254246e-04  3.050464e-02  1.861856e-03  2.961764e-02
   Strain 56  2  4  3.321793e-01  -1.392848e-01  0.000000e+00  -3.484859e-02  3.328224e-01  -1.399279e-01  
   Stress 56  3  4  4.708115e-02  -5.700293e-03  0.000000e+00  2.143112e-03  4.716803e-02  -5.787167e-03  5.031186e-02
   Strain 56  3  4  3.791045e-01  -2.486230e-01  0.000000e+00  3.250334e-02  3.795250e-01  -2.490435e-01  
   Stress 56  4  4  2.880249e-02  1.732560e-03  0.000000e+00  2.395117e-04  2.880461e-02  1.730441e-03  2.797955e-02
   Strain 56  4  4  3.247337e-01  -1.368594e-01  0.000000e+00  -3.202860e-03  3.247392e-01  -1.368650e-01  
   Stress 57  1  4  3.820983e-02  1.670603e-02  0.000000e+00  2.384110e-03  3.847098e-02  1.644488e-02  3.343352e-02
   Strain 57  1  4  3.106042e-01  3.750288e-02  0.000000e+00  5.119023e-02  3.129823e-01  3.512481e-02  
   Stress 57  2  4  3.777292e-02  9.980895e-03  0.000000e+00  -6.260831e-04  3.778702e-02  9.966798e-03  3.392021e-02
   Strain 57  2  4  3.333845e-01  -4.101765e-02  0.000000e+00  -1.187639e-02  3.334786e-01  -4.111181e-02  
   Stress 57  3  4  3.106727e-02  1.003132e-02  0.000000e+00  8.004173e-04  3.109768e-02  1.000090e-02  2.749689e-02
   Strain 57  3  4  3.086790e-01  -1.814238e-02  0.000000e+00  1.214436e-02  3.087918e-01  -1.825516e-02  
   Stress 57  4  4  2.604927e-02  6.658396e-03  0.000000e+00  -1.462772e-03  2.615900e-02  6.548671e-03  2.357693e-02
   Strain 57  4  4  2.897170e-01  -4.752850e-02  0.000000e+00  -5.024586e-02  2.915783e-01  -4.938975e-02  
   Stress 58  1  4  2.413239e-02  -1.506092e-03  0.000000e+00  3.182303e-03  2.452148e-02  -1.895182e-03  2.552190e-02
   Strain 58  1  4  3.047932e-01  -1.768218e-01  0.000000e+00  1.109180e-01  3.110970e-01  -1.831255e-01  
   Stress 58  2  4  2.706141e-02  -2.639658e-03  0.000000e+00  1.997980e-03  2.719521e-02  -2.773458e-03  2.868268e-02
   Strain 58  2  4  3.225865e-01  -1.981713e-01  0.000000e+00  8.615570e-02  3.261259e-01  -2.017107e-01  
   Stress 58  3  4  1.245120e-01  1.530110e-03  0.000000e+00  1.176313e-02  1.256270e-01  4.150833e-04  1.254200e-01
   Strain 58  3  4  4.109156e-01  -2.007555e-01  0.000000e+00  1.050069e-01  4.153896e-01  -2.052294e-01  
   Stress 58  4  4  4.352552e-02  1.909121e-03  0.000000e+00  2.768288e-03  4.370886e-02  1.725785e-03  4.287203e-02
   Strain 58  4  4  3.634051e-01  -1.599022e-01  0.000000e+00  8.399525e-02  3.667542e-01  -1.632513e-01  
   Stress 59  1  4  4.439247e-02  7.143050e-03  0.000000e+00  1.055128e-03  4.442233e-02  7.113186e-03  4.132743e-02
   Strain 59  1  4  3.569620e-01  -9.584945e-02  0.000000e+00  1.557003e-02  3.570958e-01  -9.598325e-02  
   Stress 59  2  4  3.238050e-02  5.184240e-03  0.000000e+00  -3.564823e-04  3.238517e-02  5.179568e-03  3.013115e-02
   Strain 59  2  4  3.263316e-01  -9.011178e-02  0.000000e+00  -3.491796e-03  3.263389e-01  -9.011910e-02  
   Stress 59  3  4  6.431828e-02  8.772429e-03  0.000000e+00  1.481718e-03  6.435778e-02  8.732932e-03  6.046616e-02
   Strain 59  3  4  3.810427e-01  -1.133550e-01  0.000000e+00  1.670408e-02  3.811837e-01  -1.134961e-01  
   Stress 59  4  4  4.073440e-02  5.454435e-03  0.000000e+00  -3.591034e-04  4.073806e-02  5.450780e-03  3.830465e-02
   Strain 59  4  4  3.512075e-01  -1.076595e-01  0.000000e+00  -4.854590e-04  3.512076e-01  -1.076597e-01  
   Stress 60  1  4  4.637126e-02  1.055851e-02  0.000000e+00  2.656672e-03  4.656727e-02  1.036250e-02  4.234783e-02
   Strain 60  1  4  3.503504e-01  -5.859382e-02  0.000000e+00  3.878324e-02  3.512679e-01  -5.951129e-02  
   Stress 60  2  4  5.080177e-02  1.215389e-02  0.000000e+00  1.095793e-03  5.083281e-02  1.212285e-02  4.598586e-02
   Strain 60  2  4  3.548766e-01  -5.014201e-02  0.000000e+00  2.001631e-02  3.551238e-01  -5.038917e-02  
   Stress 60  3  4  6.535280e-02  1.218375e-02  0.000000e+00  3.008406e-03  6.552248e-02  1.201407e-02  6.041806e-02
   Strain 60  3  4  3.744125e-01  -8.217400e-02  0.000000e+00  2.806476e-02  3.748433e-01  -8.260485e-02  
   Stress 60  4  4  5.806846e-02  1.277859e-02  0.000000e+00  7.147139e-04  5.807973e-02  1.276731e-02  5.286528e-02
   Strain 60  4  4  3.647068e-01  -6.070042e-02  0.000000e+00  1.048242e-02  3.647713e-01  -6.076498e-02  
   Stress 61  1  4  -1.495853e-02  -9.462102e-03  0.000000e+00  -3.245043e-03  -7.957907e-03  -1.646273e-02  1.425976e-02
   Strain 61  1  4  -1.444076e-01  -1.848940e-02  0.000000e+00  -3.750982e-01  1.163861e-01  -2.792830e-01  
   Stress 61  2  4  2.940129e-03  2.048879e-03  0.000000e+00  -5.740352e-03  8.252126e-03  -3.263119e-03  1.027975e-02
   Strain 61  2  4  2.857943e-02  1.509198e-02  0.000000e+00  -3.261941e-01  1.850721e-01  -1.414007e-01  
   Stress 61  3  4  -1.476107e-03  2.102353e-03  0.000000e+00  -4.902875e-03  5.532273e-03  -4.906027e-03  9.045254e-03
   Strain 61  3  4  -7.655928e-03  2.284250e-02  0.000000e+00  -3.638703e-01  1.901664e-01  -1.749798e-01  
   Stress 61  4  4  5.887540e-03  3.339267e-03  0.000000e+00  -5.331981e-03  1.009551e-02  -8.686987e-04  1.055670e-02
   Strain 61  4  4  7.466982e-02  6.528328e-03  0.000000e+00  -2.915594e-01  1.903072e-01  -1.091091e-01  
   Stress 62  1  4  1.895131e-03  -1.509958e-02  0.000000e+00  -5.804927e-03  3.688656e-03  -1.689311e-02  1.900779e-02
   Strain 62  1  4  1.406986e-01  -2.575698e-01  0.000000e+00  -3.639781e-01  2.113318e-01  -3.282030e-01  
   Stress 62  2  4  1.485459e-02  1.622147e-02  0.000000e+00  -3.122652e-03  1.873459e-02  1.234146e-02  1.649498e-02
   Strain 62  2  4  1.201311e-01  1.578145e-01  0.000000e+00  -1.134468e-01  1.987437e-01  7.920199e-02  
   Stress 62  3  4  -2.506690e-02  -3.883429e-02  0.000000e+00  -5.754197e-03  -2.297864e-02  -4.092256e-02  3.552927e-02
   Strain 62  3  4  5.020643e-03  -3.037954e-01  0.000000e+00  -2.983512e-01  6.531052e-02  -3.640853e-01  
   Stress 62  4  4  1.137812e-02  1.538257e-03  0.000000e+00  -9.692357e-04  1.147268e-02  1.443695e-03  1.082329e-02
   Strain 62  4  4  1.647258e-01  -5.294623e-02  0.000000e+00  -6.126232e-02  1.689541e-01  -5.717456e-02  
   Stress 63  1  4  6.587155e-03  5.868915e-04  0.000000e+00  2.476326e-03  7.477136e-03  -3.030903e-04  7.633196e-03
   Strain 63  1  4  9.533288e-02  -3.107486e-02  0.000000e+00  9.416559e-02  1.109422e-01  -4.668418e-02  
   Stress 63  2  4  4.125987e-03  2.207565e-03  0.000000e+00  5.483619e-03  8.733657e-03  -2.400105e-03  1.014884e-02
   Strain 63  2  4  3.564217e-02  1.475003e-02  0.000000e+00  2.574711e-01  1.543548e-01  -1.039626e-01  
   Stress 63  3  4  5.390228e-03  -4.225640e-03  0.000000e+00  2.339762e-03  5.929323e-03  -4.764735e-03  9.279612e-03
   Strain 63  3  4  1.157205e-01  -1.084092e-01  0.000000e+00  9.803452e-02  1.259718e-01  -1.186604e-01  
   Stress 63  4  4  1.537563e-03  -4.368632e-03  0.000000e+00  4.733218e-03  4.163367e-03  -6.994436e-03  9.766072e-03
   Strain 63  4  4  4.612546e-02  -7.225432e-02  0.000000e+00  2.517224e-01  1.260200e-01  -1.521489e-01  
   Stress 64  1  4  9.615756e-03  -8.413433e-03  0.000000e+00  3.836689e-03  1.039826e-02  -9.195935e-03  1.697971e-02
   Strain 64  1  4  1.880364e-01  -2.033971e-01  0.000000e+00  1.848961e-01  2.087722e-01  -2.241328e-01  
   Stress 64  2  4  1.410020e-02  -2.003840e-03  0.000000e+00  -5.559196e-04  1.411937e-02  -2.023008e-03  1.523197e-02
   Strain 64  2  4  2.109822e-01  -1.245451e-01  0.000000e+00  -1.759896e-02  2.112128e-01  -1.247757e-01  
   Stress 64  3  4  9.143589e-03  -3.427177e-04  0.000000e+00  6.456534e-03  1.241195e-02  -3.611077e-03  1.455736e-02
   Strain 64  3  4  1.248489e-01  -6.623742e-02  0.000000e+00  3.186538e-01  2.150840e-01  -1.564725e-01  
   Stress 64  4  4  1.347631e-02  3.970227e-03  0.000000e+00  2.281341e-03  1.399545e-02  3.451085e-03  1.262866e-02
   Strain 64  4  4  1.738810e-01  -2.402304e-02  0.000000e+00  1.199750e-01  1.906441e-01  -4.078621e-02  
   Stress 65  1  4  4.761030e-03  8.167229e-04  0.000000e+00  -8.698554e-04  4.944344e-03  6.334095e-04  4.660037e-03
   Strain 65  1  4  6.081997e-02  -7.184985e-03  0.000000e+00  -2.548033e-02  6.312837e-02  -9.493391e-03  
   Stress 65  2  4  1.293219e-02  2.371825e-03  0.000000e+00  7.644263e-04  1.298724e-02  2.316778e-03  1.199780e-02
   Strain 65  2  4  1.653740e-01  -3.558851e-02  0.000000e+00  5.377113e-02  1.689087e-01  -3.912320e-02  
   Stress 65  3  4  3.535829e-03  -5.977812e-04  0.000000e+00  -3.212016e-03  5.288544e-03  -2.350496e-03  6.776741e-03
   Strain 65  3  4  5.599337e-02  -2.894852e-02  0.000000e+00  -1.339986e-01  9.284891e-02  -6.580405e-02  
   Stress 65  4  4  1.171913e-02  5.320407e-03  0.000000e+00  -1.972486e-03  1.227831e-02  4.761229e-03  1.072224e-02
   Strain 65  4  4  1.360666e-01  1.563196e-02  0.000000e+00  -5.004129e-02  1.410578e-01  1.064071e-02  
   Stress 66  1  4  2.566923e-03  -6.338167e-03  0.000000e+00  -2.773636e-03  3.360159e-03  -7.131403e-03  9.279559e-03
   Strain 66  1  4  8.553854e-02  -1.188760e-01  0.000000e+00  -1.260111e-01  1.033980e-01  -1.367355e-01  
   Stress 66  2  4  1.464963e-02  3.427130e-03  0.000000e+00  -5.602271e-04  1.467753e-02  3.399233e-03  1.330760e-02
   Strain 66  2  4  1.858841e-01  -3.232609e-02  0.000000e+00  -3.623263e-03  1.858992e-01  -3.234113e-02  
   Stress 66  3  4  5.852992e-03  -2.775424e-03  0.000000e+00  -7.296371e-03  1.001519e-02  -6.937620e-03  1.476198e-02
   Strain 66  3  4  8.878639e-02  -8.273945e-02  0.000000e+00  -3.166846e-01  1.831000e-01  -1.770531e-01  
   Stress 66  4  4  2.075079e-02  6.491339e-03  0.000000e+00  -6.142799e-03  2.303207e-02  4.210062e-03  2.124228e-02
   Strain 66  4  4  2.238957e-01  -1.616633e-02  0.000000e+00  -1.944832e-01  2.583424e-01  -5.061306e-02  
   Stress 67  1  4  7.316388e-03  8.438632e-03  0.000000e+00  -3.283936e-03  1.120904e-02  4.545980e-03  9.764858e-03
   Strain 67  1  4  4.416913e-02  9.675890e-02  0.000000e+00  -1.329836e-01  1.419663e-01  -1.038292e-03  
   Stress 67  2  4  8.939750e-03  1.116897e-02  0.000000e+00  -1.704086e-04  1.118192e-02  8.926799e-03  1.024228e-02
   Strain 67  2  4  6.908817e-02  1.157047e-01  0.000000e+00  1.288369e-02  1.165785e-01  6.821436e-02  
   Stress 67  3  4  6.710163e-03  4.981324e-03  0.000000e+00  -3.835672e-03  9.777613e-03  1.913874e-03  8.975049e-03
   Strain 67  3  4  5.203131e-02  5.050888e-02  0.000000e+00  -1.495993e-01  1.260736e-01  -2.353342e-02  
   Stress 67  4  4  8.866113e-03  8.056517e-03  0.000000e+00  -6.600713e-04  9.235624e-03  7.687005e-03  8.566943e-03
   Strain 67  4  4  8.401804e-02  7.177661e-02  0.000000e+00  -7.384614e-04  8.402917e-02  7.176548e-02  
   Stress 68  1  4  2.503742e-03  1.197408e-03  0.000000e+00  -6.968141e-03  8.849261e-03  -5.148112e-03  1.226252e-02
   Strain 68  1  4  1.056730e-02  8.459170e-03  0.000000e+00  -3.566295e-01  1.878311e-01  -1.688046e-01  
   Stress 68  2  4  -4.057542e-03  -7.979411e-04  0.000000e+00  -6.193642e-03  3.976745e-03  -8.832228e-03  1.135545e-02
   Strain 68  2  4  -7.895755e-02  3.204116e-02  0.000000e+00  -3.204360e-01  1.461000e-01  -1.930164e-01  
   Stress 68  3  4  1.596433e-02  1.272750e-02  0.000000e+00  -6.937290e-03  2.146948e-02  7.222342e-03  1.892197e-02
   Strain 68  3  4  1.394377e-01  9.780113e-02  0.000000e+00  -2.622055e-01  2.513648e-01  -1.412596e-02  
   Stress 68  4  4  5.021196e-03  1.222435e-02  0.000000e+00  -5.730128e-03  1.539076e-02  1.854780e-03  1.455230e-02
   Strain 68  4  4  -1.686875e-02  1.556759e-01  0.000000e+00  -2.323032e-01  2.140898e-01  -7.528265e-02  
   Stress 69  1  4  1.342915e-02  -2.555619e-04  0.000000e+00  -9.533437e-03  1.832154e-02  -5.147951e-03  2.136583e-02
   Strain 69  1  4  1.493515e-01  -8.163403e-02  0.000000e+00  -4.379193e-01  2.814106e-01  -2.136931e-01  
   Stress 69  2  4  1.530025e-02  3.575404e-03  0.000000e+00  -9.118205e-03  2.027801e-02  -1.402361e-03  2.101432e-02
   Strain 69  2  4  1.657565e-01  -4.098505e-02  0.000000e+00  -3.956579e-01  2.855937e-01  -1.608223e-01  
   Stress 69  3  4  9.728463e-03  4.539648e-03  0.000000e+00  -7.767843e-03  1.532370e-02  -1.055592e-03  1.587784e-02
   Strain 69  3  4  8.759809e-02  1.666813e-02  0.000000e+00  -3.461549e-01  2.288067e-01  -1.245405e-01  
   Stress 69  4  4  1.235880e-02  5.840178e-03  0.000000e+00  -7.414509e-03  1.719875e-02  1.000226e-03  1.672109e-02
   Strain 69  4  4  1.284859e-01  1.136220e-02  0.000000e+00  -3.106643e-01  2.359288e-01  -9.608067e-02  
   Stress 70  1  4  1.151852e-02  -4.277110e-03  0.000000e+00  -7.965871e-03  1.483813e-02  -7.596718e-03  1.976364e-02
   Strain 70  1  4  1.603027e-01  -1.372122e-01  0.000000e+00  -3.984143e-01  2.601660e-01  -2.370754e-01  
   Stress 70  2  4  9.328701e-03  -6.531658e-04  0.000000e+00  -8.688217e-03  1.435747e-02  -5.681939e-03  1.788854e-02
   Strain 70  2  4  1.240081e-01  -8.056753e-02  0.000000e+00  -3.861079e-01  2.401983e-01  -1.967577e-01  
   Stress 70  3  4  9.780404e-03  -1.407927e-03  0.000000e+00  -8.415033e-03  1.429106e-02  -5.918586e-03  1.799575e-02
   Strain 70  3  4  1.211180e-01  -8.070305e-02  0.000000e+00  -4.065936e-01  2.471712e-01  -2.067562e-01  
   Stress 70  4  4  1.351535e-02  2.050097e-03  0.000000e+00  -9.369295e-03  1.876665e-02  -3.201207e-03  2.055507e-02
   Strain 70  4  4  1.526918e-01  -5.839972e-02  0.000000e+00  -3.965292e-01  2.717541e-01  -1.774620e-01  
   Stress 71  1  4  5.655184e-02  2.255727e-02  0.000000e+00  -2.960815e-02  7.369471e-02  5.414394e-03  7.114221e-02
   Strain 71  1  4  2.295830e-01  1.477813e-02  0.000000e+00  -4.858665e-01  3.877965e-01  -1.434354e-01  
   Stress 71  2  4  9.125864e-03  3.429242e-03  0.000000e+00  -6.924674e-03  1.376514e-02  -1.210036e-03  1.440832e-02
   Strain 71  2  4  8.712402e-02  6.559673e-03  0.000000e+00  -3.033572e-01  2.037783e-01  -1.100946e-01  
   Stress 71  3  4  2.401047e-02  7.960260e-03  0.000000e+00  -1.103434e-02  2.962937e-02  2.341358e-03  2.853083e-02
   Strain 71  3  4  2.210753e-01  -1.872811e-02  0.000000e+00  -3.644001e-01  3.192866e-01  -1.169394e-01  
   Stress 71  4  4  7.143140e-03  -4.290194e-04  0.000000e+00  -4.111652e-03  8.946342e-03  -2.232222e-03  1.024647e-02
   Strain 71  4  4  1.042746e-01  -5.202568e-02  0.000000e+00  -1.817704e-01  1.459892e-01  -9.374032e-02  
   Stress 72  1  4  1.487430e-02  2.301315e-03  0.000000e+00  -9.860366e-03  2.028169e-02  -3.106071e-03  2.199979e-02
   Strain 72  1  4  1.470510e-01  -4.564569e-02  0.000000e+00  -4.101994e-01  2.773056e-01  -1.759003e-01  
   Stress 72  2  4  2.882367e-02  1.490291e-02  0.000000e+00  -1.339440e-02  3.695822e-02  6.768365e-03  3.408188e-02
   Strain 72  2  4  2.135213e-01  4.955365e-02  0.000000e+00  -3.621424e-01  3.303040e-01  -6.722904e-02  
   Stress 72  3  4  1.231251e-02  8.856879e-03  0.000000e+00  -1.143478e-02  2.214927e-02  -9.798850e-04  2.265511e-02
   Strain 72  3  4  5.625599e-02  8.099620e-02  0.000000e+00  -4.436201e-01  2.907808e-01  -1.535286e-01  
   Stress 72  4  4  4.703990e-02  2.116760e-02  0.000000e+00  -2.195691e-02  5.958806e-02  8.619447e-03  5.578006e-02
   Strain 72  4  4  2.301878e-01  4.396645e-02  0.000000e+00  -4.061336e-01  3.604730e-01  -8.631875e-02  
   Stress 73  1  4  2.358747e-02  2.886300e-03  0.000000e+00  -1.573232e-02  3.206879e-02  -5.595013e-03  3.520137e-02
   Strain 73  1  4  1.999892e-01  -9.324954e-02  0.000000e+00  -4.902515e-01  3.389987e-01  -2.322591e-01  
   Stress 73  2  4  1.468304e-02  7.661582e-03  0.000000e+00  -5.922903e-03  1.805751e-02  4.287109e-03  1.634131e-02
   Strain 73  2  4  1.510414e-01  3.251130e-02  0.000000e+00  -2.481346e-01  2.292720e-01  -4.571927e-02  
   Stress 73  3  4  4.196306e-02  1.330475e-02  0.000000e+00  -2.612004e-02  5.742620e-02  -2.158399e-03  5.853526e-02
   Strain 73  3  4  1.979531e-01  -2.023403e-02  0.000000e+00  -5.265136e-01  3.738254e-01  -1.961063e-01  
   Stress 73  4  4  3.086614e-02  6.530938e-03  0.000000e+00  -9.143409e-03  3.391868e-02  3.478407e-03  3.232016e-02
   Strain 73  4  4  2.721379e-01  -5.110619e-02  0.000000e+00  -2.864012e-01  3.264512e-01  -1.054196e-01  
   Stress 74  1  4  1.857870e-02  1.214950e-02  0.000000e+00  -8.490899e-03  2.444314e-02  6.285057e-03  2.198506e-02
   Strain 74  1  4  1.544607e-01  8.256496e-02  0.000000e+00  -3.238506e-01  2.843804e-01  -4.735475e-02  
   Stress 74  2  4  2.030754e-02  1.063144e-02  0.000000e+00  -7.017383e-03  2.399301e-02  6.945969e-03  2.138355e-02
   Strain 74  2  4  1.898876e-01  5.394289e-02  0.000000e+00  -2.734132e-01  2.745879e-01  -3.075738e-02  
   Stress 74  3  4  1.108029e-02  1.264906e-02  0.000000e+00  -1.266660e-02  2.455554e-02  -8.261895e-04  2.497888e-02
   Strain 74  3  4  2.482703e-02  1.209335e-01  0.000000e+00  -4.921370e-01  3.235969e-01  -1.778364e-01  
   Stress 74  4  4  1.508240e-02  1.008242e-02  0.000000e+00  -1.119027e-02  2.404854e-02  1.116275e-03  2.351029e-02
   Strain 74  4  4  1.084625e-01  6.121467e-02  0.000000e+00  -4.429551e-01  3.075725e-01  -1.378953e-01  
   Stress 75  1  4  2.923544e-02  1.681115e-02  0.000000e+00  -1.354384e-02  3.792385e-02  8.122746e-03  3.458542e-02
   Strain 75  1  4  2.071002e-01  6.986102e-02  0.000000e+00  -3.860983e-01  3.433626e-01  -6.640133e-02  
   Stress 75  2  4  1.726650e-02  9.658759e-03  0.000000e+00  -6.929581e-03  2.136760e-02  5.557662e-03  1.920177e-02
   Strain 75  2  4  1.660515e-01  5.043672e-02  0.000000e+00  -2.850871e-01  2.620634e-01  -4.557513e-02  
   Stress 75  3  4  9.511843e-02  5.931282e-02  0.000000e+00  -5.838692e-02  1.382856e-01  1.614564e-02  1.309614e-01
   Strain 75  3  4  1.999583e-01  8.424687e-02  0.000000e+00  -5.269334e-01  4.118469e-01  -1.276417e-01  
   Stress 75  4  4  2.232340e-02  1.342082e-02  0.000000e+00  -1.255637e-02  3.119413e-02  4.550086e-03  2.918632e-02
   Strain 75  4  4  1.683832e-01  6.299281e-02  0.000000e+00  -4.157225e-01  3.301246e-01  -9.874865e-02  
   Stress 76  1  4  1.897988e-02  1.133774e-02  0.000000e+00  -4.665160e-03  2.118909e-02  9.128530e-03  1.840876e-02
   Strain 76  1  4  1.888217e-01  6.815115e-02  0.000000e+00  -1.821250e-01  2.377235e-01  1.924943e-02  
   Stress 76  2  4  2.608393e-02  1.346838e-02  0.000000e+00  -1.574419e-03  2.627745e-02  1.327486e-02  2.275735e-02
   Strain 76  2  4  2.593528e-01  5.862311e-02  0.000000e+00  -5.998874e-02  2.637389e-01  5.423699e-02  
   Stress 76  3  4  2.472394e-02  2.218127e-02  0.000000e+00  -1.177744e-02  3.529846e-02  1.160675e-02  3.116084e-02
   Strain 76  3  4  1.637240e-01  1.493079e-01  0.000000e+00  -3.312524e-01  3.222989e-01  -9.266963e-03  
   Stress 76  4  4  3.527257e-02  2.395242e-02  0.000000e+00  -9.272155e-03  4.047571e-02  1.874929e-02  3.508458e-02
   Strain 76  4  4  2.511601e-01  1.152985e-01  0.000000e+00  -2.196958e-01  3.123848e-01  5.407371e-02  
   Stress 77  1  4  1.691250e-02  1.347382e-02  0.000000e+00  -5.818874e-03  2.126073e-02  9.125592e-03  1.847372e-02
   Strain 77  1  4  1.615369e-01  9.611579e-02  0.000000e+00  -2.211897e-01  2.441572e-01  1.349552e-02  
   Stress 77  2  4  1.577357e-02  1.085410e-02  0.000000e+00  -5.179840e-03  1.904804e-02  7.579636e-03  1.661028e-02
   Strain 77  2  4  1.647954e-01  6.434659e-02  0.000000e+00  -2.134286e-01  2.325135e-01  -3.371486e-03  
   Stress 77  3  4  2.242357e-02  1.763216e-02  0.000000e+00  -8.759511e-03  2.910908e-02  1.094665e-02  2.546607e-02
   Strain 77  3  4  1.932811e-01  1.091198e-01  0.000000e+00  -2.782432e-01  2.965469e-01  5.853992e-03  
   Stress 77  4  4  1.751500e-02  1.503603e-02  0.000000e+00  -7.514218e-03  2.389128e-02  8.659759e-03  2.094975e-02
   Strain 77  4  4  1.625881e-01  1.016340e-01  0.000000e+00  -2.761391e-01  2.735043e-01  -9.282185e-03  
   Stress 78  1  4  1.764758e-02  2.507806e-02  0.000000e+00  -5.691305e-03  2.815944e-02  1.456621e-02  2.439164e-02
   Strain 78  1  4  1.123901e-01  2.207031e-01  0.000000e+00  -1.831354e-01  2.729307e-01  6.016250e-02  
   Stress 78  2  4  1.374842e-02  1.858045e-02  0.000000e+00  2.530383e-04  1.859366e-02  1.373521e-02  1.670307e-02
   Strain 78  2  4  1.026369e-01  1.850779e-01  0.000000e+00  1.551213e-03  1.850852e-01  1.026296e-01  
   Stress 78  3  4  2.206665e-02  2.862102e-02  0.000000e+00  -1.278642e-02  3.854354e-02  1.214412e-02  3.413220e-02
   Strain 78  3  4  1.197124e-01  1.982321e-01  0.000000e+00  -3.549617e-01  3.407435e-01  -2.279901e-02  
   Stress 78  4  4  1.535850e-02  1.850082e-02  0.000000e+00  -4.237985e-03  2.144951e-02  1.240981e-02  1.865209e-02
   Strain 78  4  4  1.221705e-01  1.694290e-01  0.000000e+00  -1.682854e-01  2.331973e-01  5.840217e-02  
   Stress 79  1  4  1.319017e-02  8.927257e-03  0.000000e+00  -3.876976e-03  1.548297e-02  6.634456e-03  1.345426e-02
   Strain 79  1  4  1.453070e-01  4.882922e-02  0.000000e+00  -1.616331e-01  1.911867e-01  2.949562e-03  
   Stress 79  2  4  1.659629e-02  7.331358e-03  0.000000e+00  -3.691652e-03  1.788734e-02  6.040309e-03  1.576062e-02
   Strain 79  2  4  2.030150e-01  7.232204e-04  0.000000e+00  -1.346784e-01  2.233807e-01  -1.964245e-02  
   Stress 79  3  4  2.166696e-02  2.705469e-02  0.000000e+00  -1.493653e-02  3.953833e-02  9.183315e-03  3.584020e-02
   Strain 79  3  4  1.181311e-01  1.705216e-01  0.000000e+00  -3.935499e-01  3.428373e-01  -5.418455e-02  
   Stress 79  4  4  2.047754e-02  2.344954e-02  0.000000e+00  -1.318506e-02  3.523207e-02  8.695008e-03  3.178929e-02
   Strain 79  4  4  1.410186e-01  1.422486e-01  0.000000e+00  -3.730416e-01  3.281555e-01  -4.488821e-02  
   Stress 80  1  4  8.411135e-03  1.405077e-02  0.000000e+00  -3.873004e-03  1.602172e-02  6.440176e-03  1.396384e-02
   Strain 80  1  4  5.092887e-02  1.456006e-01  0.000000e+00  -1.592821e-01  1.909113e-01  5.618218e-03  
   Stress 80  2  4  2.340907e-02  1.273670e-02  0.000000e+00  3.034397e-03  2.421148e-02  1.193428e-02  2.096846e-02
   Strain 80  2  4  2.453281e-01  5.515571e-02  0.000000e+00  1.207565e-01  2.628781e-01  3.760567e-02  
   Stress 80  3  4  3.537652e-02  2.928027e-02  0.000000e+00  -3.293306e-02  6.540222e-02  -7.454276e-04  6.577810e-02
   Strain 80  3  4  1.456409e-01  4.999400e-02  0.000000e+00  -5.774104e-01  3.904567e-01  -1.948219e-01  
   Stress 80  4  4  1.775465e-02  2.089681e-02  0.000000e+00  -1.012870e-02  2.957555e-02  9.075904e-03  2.624234e-02
   Strain 80  4  4  1.447033e-01  1.390861e-01  0.000000e+00  -3.100082e-01  2.969243e-01  -1.313480e-02  
   Stress 81  1  4  1.074853e-02  1.846324e-02  0.000000e+00  -6.346266e-03  2.203248e-02  7.179294e-03  1.946265e-02
   Strain 81  1  4  4.727759e-02  1.925008e-01  0.000000e+00  -2.301351e-01  2.559516e-01  -1.617326e-02  
   Stress 81  2  4  1.339015e-02  9.863824e-03  0.000000e+00  -2.083030e-03  1.435605e-02  8.897929e-03  1.255110e-02
   Strain 81  2  4  1.402400e-01  7.179917e-02  0.000000e+00  -7.720453e-02  1.576061e-01  5.443304e-02  
   Stress 81  3  4  3.002758e-02  3.873667e-02  0.000000e+00  -2.959984e-02  6.430055e-02  4.463695e-03  6.218896e-02
   Strain 81  3  4  7.944500e-02  1.589639e-01  0.000000e+00  -5.251451e-01  3.847702e-01  -1.463612e-01  
   Stress 81  4  4  1.555661e-02  1.683040e-02  0.000000e+00  -1.092543e-02  2.713748e-02  5.249523e-03  2.493073e-02
   Strain 81  4  4  1.066430e-01  1.274134e-01  0.000000e+00  -3.669128e-01  3.007783e-01  -6.672190e-02  
   Stress 82  1  4  1.623164e-02  1.616298e-02  0.000000e+00  -9.355647e-03  2.555302e-02  6.841601e-03  2.291159e-02
   Strain 82  1  4  1.110767e-01  1.380627e-01  0.000000e+00  -3.046764e-01  2.775043e-01  -2.836489e-02  
   Stress 82  2  4  1.262806e-02  1.251946e-02  0.000000e+00  -7.716010e-03  2.028996e-02  4.857559e-03  1.834990e-02
   Strain 82  2  4  9.955520e-02  1.052176e-01  0.000000e+00  -2.748302e-01  2.398306e-01  -3.505787e-02  
   Stress 82  3  4  2.699467e-02  4.051493e-02  0.000000e+00  -1.829992e-02  5.326342e-02  1.424617e-02  4.776134e-02
   Strain 82  3  4  8.573493e-02  2.398318e-01  0.000000e+00  -3.601418e-01  3.586455e-01  -3.307880e-02  
   Stress 82  4  4  1.799036e-02  2.150654e-02  0.000000e+00  -1.109255e-02  3.097946e-02  8.517441e-03  2.772018e-02
   Strain 82  4  4  1.095723e-01  1.701895e-01  0.000000e+00  -3.374917e-01  3.113270e-01  -3.156522e-02  
   Stress 83  1  4  1.574072e-02  1.897677e-02  0.000000e+00  -1.977116e-02  3.719600e-02  -2.478515e-03  3.849515e-02
   Strain 83  1  4  6.519002e-02  9.031060e-02  0.000000e+00  -5.426685e-01  3.493751e-01  -1.938745e-01  
   Stress 83  2  4  9.043089e-03  2.070988e-02  0.000000e+00  -1.016394e-02  2.659545e-02  3.157514e-03  2.516570e-02
   Strain 83  2  4  1.876333e-02  1.901790e-01  0.000000e+00  -3.420722e-01  2.957803e-01  -8.683799e-02  
   Stress 83  3  4  4.239902e-02  5.398716e-02  0.000000e+00  -4.754562e-02  9.609045e-02  2.957273e-04  9.594293e-02
   Strain 83  3  4  7.504895e-02  1.367989e-01  0.000000e+00  -5.969675e-01  4.060003e-01  -1.941524e-01  
   Stress 83  4  4  2.262708e-02  2.915438e-02  0.000000e+00  -1.594591e-02  4.216720e-02  9.614254e-03  3.827663e-02
   Strain 83  4  4  1.173134e-01  1.768048e-01  0.000000e+00  -3.926058e-01  3.456029e-01  -5.148467e-02  
   Stress 84  1  4  1.337760e-02  2.498107e-02  0.000000e+00  -9.898350e-03  3.065267e-02  7.705999e-03  2.761810e-02
   Strain 84  1  4  4.711437e-02  2.238119e-01  0.000000e+00  -2.904902e-01  3.054680e-01  -3.454172e-02  
   Stress 84  2  4  6.888784e-03  2.327164e-02  0.000000e+00  -2.555470e-03  2.366100e-02  6.499424e-03  2.117315e-02
   Strain 84  2  4  -2.225189e-02  2.632154e-01  0.000000e+00  -7.874878e-02  2.685467e-01  -2.758322e-02  
   Stress 84  3  4  2.955722e-02  5.383232e-02  0.000000e+00  -2.420150e-02  6.876935e-02  1.462020e-02  6.274991e-02
   Strain 84  3  4  6.748525e-02  2.482166e-01  0.000000e+00  -3.838879e-01  3.700028e-01  -5.430099e-02  
   Stress 84  4  4  1.404976e-02  2.692158e-02  0.000000e+00  -5.699825e-03  2.908270e-02  1.188864e-02  2.532567e-02
   Strain 84  4  4  6.135035e-02  2.515291e-01  0.000000e+00  -1.703427e-01  2.840961e-01  2.878335e-02  
   Stress 85  1  4  1.266356e-02  2.856401e-02  0.000000e+00  -7.362813e-03  3.144970e-02  9.777864e-03  2.787794e-02
   Strain 85  1  4  2.720996e-02  2.672792e-01  0.000000e+00  -2.035067e-01  3.046042e-01  -1.011505e-02  
   Stress 85  2  4  1.766251e-02  3.746178e-02  0.000000e+00  2.026529e-04  3.746385e-02  1.766044e-02  3.246234e-02
   Strain 85  2  4  5.856403e-02  3.049118e-01  0.000000e+00  1.920734e-02  3.052856e-01  5.819020e-02  
   Stress 85  3  4  8.974900e-03  2.195710e-02  0.000000e+00  -1.006831e-02  2.744537e-02  3.486633e-03  2.587881e-02
   Strain 85  3  4  -5.786380e-03  2.194704e-01  0.000000e+00  -3.348066e-01  3.086067e-01  -9.492274e-02  
   Stress 85  4  4  1.314109e-02  2.499379e-02  0.000000e+00  -3.578312e-03  2.599030e-02  1.214459e-02  2.252432e-02
   Strain 85  4  4  5.572606e-02  2.522777e-01  0.000000e+00  -1.110902e-01  2.668885e-01  4.111524e-02  
   Stress 86  1  4  1.006270e-02  1.669375e-02  0.000000e+00  -5.020807e-03  1.939497e-02  7.361482e-03  1.695820e-02
   Strain 86  1  4  4.847857e-02  1.805603e-01  0.000000e+00  -1.630426e-01  2.194342e-01  9.604620e-03  
   Stress 86  2  4  7.215577e-03  1.909752e-02  0.000000e+00  -2.589242e-03  1.963723e-02  6.675860e-03  1.729430e-02
   Strain 86  2  4  -1.930996e-04  2.231210e-01  0.000000e+00  -7.446824e-02  2.291656e-01  -6.237691e-03  
   Stress 86  3  4  1.449656e-02  2.379918e-02  0.000000e+00  -6.959653e-03  2.751874e-02  1.077700e-02  2.401781e-02
   Strain 86  3  4  7.234941e-02  2.265718e-01  0.000000e+00  -2.023550e-01  2.766731e-01  2.224811e-02  
   Stress 86  4  4  1.312532e-02  2.076395e-02  0.000000e+00  -3.950013e-03  2.243916e-02  1.145012e-02  1.943425e-02
   Strain 86  4  4  7.912619e-02  2.090640e-01  0.000000e+00  -1.225827e-01  2.334124e-01  5.477776e-02  
   Stress 87  1  4  1.423862e-02  1.812910e-02  0.000000e+00  -5.662664e-03  2.217132e-02  1.019640e-02  1.922151e-02
   Strain 87  1  4  1.016047e-01  1.726570e-01  0.000000e+00  -1.821018e-01  2.348671e-01  3.939457e-02  
   Stress 87  2  4  1.369683e-02  1.776541e-02  0.000000e+00  -1.492030e-03  1.825391e-02  1.320833e-02  1.632671e-02
   Strain 87  2  4  1.054931e-01  1.777363e-01  0.000000e+00  -4.058154e-02  1.830452e-01  1.001842e-01  
   Stress 87  3  4  3.175707e-02  3.997249e-02  0.000000e+00  -1.868710e-02  5.499803e-02  1.673154e-02  4.883160e-02
   Strain 87  3  4  1.310767e-01  2.111417e-01  0.000000e+00  -3.447411e-01  3.480675e-01  -5.848989e-03  
   Stress 87  4  4  2.290063e-02  2.850572e-02  0.000000e+00  -8.372948e-03  3.453270e-02  1.687365e-02  2.990877e-02
   Strain 87  4  4  1.420402e-01  2.154993e-01  0.000000e+00  -2.117034e-01  2.908128e-01  6.672668e-02  
   Stress 88  1  4  1.853187e-02  2.084413e-02  0.000000e+00  -5.516905e-03  2.532474e-02  1.405126e-02  2.197580e-02
   Strain 88  1  4  1.462269e-01  1.775724e-01  0.000000e+00  -1.747053e-01  2.506472e-01  7.315213e-02  
   Stress 88  2  4  1.548988e-02  2.101608e-02  0.000000e+00  -1.246745e-03  2.128433e-02  1.522162e-02  1.899312e-02
   Strain 88  2  4  1.139315e-01  2.032620e-01  0.000000e+00  -4.824475e-02  2.093597e-01  1.078338e-01  
   Stress 88  3  4  3.031125e-02  3.128216e-02  0.000000e+00  -1.536826e-02  4.617263e-02  1.542078e-02  4.071479e-02
   Strain 88  3  4  1.651488e-01  1.771393e-01  0.000000e+00  -3.421548e-01  3.423265e-01  -3.839346e-05  
   Stress 88  4  4  2.193494e-02  2.585949e-02  0.000000e+00  -7.652134e-03  3.179694e-02  1.599749e-02  2.753714e-02
   Strain 88  4  4  1.455179e-01  2.043172e-01  0.000000e+00  -2.239148e-01  2.906708e-01  5.916437e-02  
   Stress 89  1  4  1.339859e-02  1.468236e-02  0.000000e+00  -5.227762e-03  1.930749e-02  8.773453e-03  1.674394e-02
   Strain 89  1  4  1.105445e-01  1.335120e-01  0.000000e+00  -2.115820e-01  2.284407e-01  1.561582e-02  
   Stress 89  2  4  1.350745e-02  1.407013e-02  0.000000e+00  -2.972432e-03  1.677451e-02  1.080307e-02  1.472665e-02
   Strain 89  2  4  1.158262e-01  1.333265e-01  0.000000e+00  -1.283395e-01  1.893399e-01  5.981281e-02  
   Stress 89  3  4  2.977229e-02  3.573671e-02  0.000000e+00  -2.041555e-02  5.338671e-02  1.212228e-02  4.847599e-02
   Strain 89  3  4  1.149452e-01  1.940386e-01  0.000000e+00  -4.275778e-01  3.719077e-01  -6.292389e-02  
   Stress 89  4  4  3.066639e-02  3.004172e-02  0.000000e+00  -1.470340e-02  4.506076e-02  1.564734e-02  3.962614e-02
   Strain 89  4  4  1.650961e-01  1.779110e-01  0.000000e+00  -3.449149e-01  3.440800e-01  -1.072909e-03  
   Stress 90  1  4  1.802521e-02  1.609105e-02  0.000000e+00  -7.990032e-03  2.510648e-02  9.009785e-03  2.202969e-02
   Strain 90  1  4  1.391668e-01  1.341251e-01  0.000000e+00  -2.872326e-01  2.802844e-01  -6.992490e-03  
   Stress 90  2  4  1.073687e-02  1.611189e-02  0.000000e+00  -3.037768e-03  1.748033e-02  9.368431e-03  1.515144e-02
   Strain 90  2  4  5.778985e-02  1.815859e-01  0.000000e+00  -1.320915e-01  2.102053e-01  2.917043e-02  
   Stress 90  3  4  4.390008e-02  4.368290e-02  0.000000e+00  -2.706237e-02  7.085408e-02  1.672890e-02  6.414706e-02
   Strain 90  3  4  1.444157e-01  1.830069e-01  0.000000e+00  -4.393534e-01  3.842338e-01  -5.681121e-02  
   Stress 90  4  4  1.633603e-02  1.918640e-02  0.000000e+00  -8.228791e-03  2.611251e-02  9.409920e-03  2.290618e-02
   Strain 90  4  4  1.025835e-01  1.775473e-01  0.000000e+00  -2.963392e-01  2.929023e-01  -1.277155e-02  
   Stress 91  1  4  1.150169e-02  1.840176e-02  0.000000e+00  -6.270791e-03  2.210893e-02  7.794524e-03  1.942243e-02
   Strain 91  1  4  4.460772e-02  2.029737e-01  0.000000e+00  -2.415188e-01  2.681956e-01  -2.061418e-02  
   Stress 91  2  4  7.353303e-03  1.992338e-02  0.000000e+00  -1.625080e-03  2.013008e-02  7.146609e-03  1.767575e-02
   Strain 91  2  4  -1.283127e-02  2.429001e-01  0.000000e+00  -7.215835e-02  2.478928e-01  -1.782394e-02  
   Stress 91  3  4  2.300621e-02  4.198263e-02  0.000000e+00  -1.746993e-02  5.237468e-02  1.261416e-02  4.734513e-02
   Strain 91  3  4  4.056555e-02  2.730321e-01  0.000000e+00  -3.724449e-01  3.763187e-01  -6.272104e-02  
   Stress 91  4  4  1.219036e-02  2.811057e-02  0.000000e+00  -6.125226e-03  3.019446e-02  1.010648e-02  2.662117e-02
   Strain 91  4  4  1.230291e-02  2.827858e-01  0.000000e+00  -2.068555e-01  3.178017e-01  -2.271294e-02  
   Stress 92  1  4  1.158435e-02  2.838043e-02  0.000000e+00  -4.260474e-03  2.939933e-02  1.056546e-02  2.579403e-02
   Strain 92  1  4  1.207189e-02  2.863403e-01  0.000000e+00  -1.664532e-01  3.096195e-01  -1.120729e-02  
   Stress 92  2  4  1.538541e-02  3.057301e-02  0.000000e+00  2.056674e-03  3.084659e-02  1.511183e-02  2.671575e-02
   Strain 92  2  4  5.695307e-02  2.844397e-01  0.000000e+00  2.248637e-02  2.849941e-01  5.639874e-02  
   Stress 92  3  4  1.790462e-02  4.198301e-02  0.000000e+00  -1.366604e-02  4.815653e-02  1.173110e-02  4.349414e-02
   Strain 92  3  4  8.713736e-03  2.994456e-01  0.000000e+00  -3.334033e-01  3.752599e-01  -6.710056e-02  
   Stress 92  4  4  1.662605e-02  3.407315e-02  0.000000e+00  -4.153715e-03  3.501157e-02  1.568763e-02  3.037537e-02
   Strain 92  4  4  4.843446e-02  2.986340e-01  0.000000e+00  -1.491669e-01  3.191799e-01  2.788861e-02  
   Stress 93  1  4  1.471486e-02  3.305610e-02  0.000000e+00  -3.674797e-04  3.306346e-02  1.470750e-02  2.869184e-02
   Strain 93  1  4  3.647343e-02  3.024709e-01  0.000000e+00  -5.329419e-02  3.051141e-01  3.383024e-02  
   Stress 93  2  4  1.373161e-02  3.411924e-02  0.000000e+00  2.543499e-03  3.443177e-02  1.341908e-02  3.005954e-02
   Strain 93  2  4  1.897634e-02  3.097649e-01  0.000000e+00  3.522933e-02  3.108280e-01  1.791321e-02  
   Stress 93  3  4  1.617514e-02  3.479086e-02  0.000000e+00  -6.999929e-03  3.712926e-02  1.383674e-02  3.250060e-02
   Strain 93  3  4  3.618182e-02  2.960983e-01  0.000000e+00  -2.218017e-01  3.369855e-01  -4.705324e-03  
   Stress 93  4  4  1.293429e-02  2.988769e-02  0.000000e+00  -3.488362e-03  3.057741e-02  1.224458e-02  2.665521e-02
   Strain 93  4  4  2.394420e-02  2.914073e-01  0.000000e+00  -1.388619e-01  3.083568e-01  6.994678e-03  
   Stress 94  1  4  1.024807e-02  3.461680e-02  0.000000e+00  -3.882548e-03  3.522044e-02  9.644435e-03  3.152480e-02
   Strain 94  1  4  -3.039130e-02  3.227046e-01  0.000000e+00  -1.389566e-01  3.358839e-01  -4.357056e-02  
   Stress 94  2  4  1.034670e-02  3.117784e-02  0.000000e+00  7.920501e-04  3.120792e-02  1.031663e-02  2.753918e-02
   Strain 94  2  4  -1.331680e-02  3.104572e-01  0.000000e+00  -2.360085e-04  3.104572e-01  -1.331684e-02  
   Stress 94  3  4  1.440588e-02  3.999389e-02  0.000000e+00  -1.066847e-02  4.385830e-02  1.054147e-02  3.965277e-02
   Strain 94  3  4  -1.044256e-02  3.097094e-01  0.000000e+00  -2.809866e-01  3.626186e-01  -6.335174e-02  
   Stress 94  4  4  1.172010e-02  3.103385e-02  0.000000e+00  -4.439424e-03  3.200541e-02  1.074854e-02  2.821110e-02
   Strain 94  4  4  1.552262e-03  3.002738e-01  0.000000e+00  -1.499059e-01  3.180256e-01  -1.619946e-02  
   Stress 95  1  4  8.262707e-03  3.377595e-02  0.000000e+00  -1.486848e-03  3.386231e-02  8.176349e-03  3.060455e-02
   Strain 95  1  4  -5.483619e-02  3.302724e-01  0.000000e+00  -6.111981e-02  3.326823e-01  -5.724616e-02  
   Stress 95  2  4  7.166808e-03  2.958971e-02  0.000000e+00  1.311231e-03  2.966612e-02  7.090392e-03  2.683297e-02
   Strain 95  2  4  -5.313456e-02  3.124953e-01  0.000000e+00  2.118780e-02  3.128020e-01  -5.344126e-02  
   Stress 95  3  4  1.101933e-02  4.506550e-02  0.000000e+00  -8.303627e-03  4.698273e-02  9.102094e-03  4.315767e-02
   Strain 95  3  4  -5.872903e-02  3.420607e-01  0.000000e+00  -2.056016e-01  3.668904e-01  -8.355874e-02  
   Stress 95  4  4  9.507901e-03  4.051279e-02  0.000000e+00  -4.384235e-03  4.112081e-02  8.899874e-03  3.747211e-02
   Strain 95  4  4  -5.849791e-02  3.420564e-01  0.000000e+00  -1.289354e-01  3.521765e-01  -6.861805e-02  
   Stress 96  1  4  5.735988e-03  3.076164e-02  0.000000e+00  -4.610672e-03  3.158408e-02  4.913556e-03  2.943649e-02
   Strain 96  1  4  -8.430385e-02  3.194611e-01  0.000000e+00  -1.457092e-01  3.322047e-01  -9.704740e-02  
   Stress 96  2  4  6.210544e-03  4.978690e-02  0.000000e+00  -2.411809e-04  4.978823e-02  6.209210e-03  4.699231e-02
   Strain 96  2  4  -1.188267e-01  3.722408e-01  0.000000e+00  -1.996111e-02  3.724436e-01  -1.190295e-01  
   Stress 96  3  4  7.702529e-03  5.050303e-02  0.000000e+00  -1.319755e-02  5.424530e-02  3.960263e-03  5.237758e-02
   Strain 96  3  4  -1.145950e-01  3.465298e-01  0.000000e+00  -2.724408e-01  3.837639e-01  -1.518292e-01  
   Stress 96  4  4  8.897464e-03  4.708507e-02  0.000000e+00  -6.130334e-03  4.804505e-02  7.937482e-03  4.460913e-02
   Strain 96  4  4  -8.624989e-02  3.567567e-01  0.000000e+00  -1.508263e-01  3.692425e-01  -9.873559e-02  
   Stress 97  1  4  8.670015e-03  2.931057e-02  0.000000e+00  -5.594982e-03  3.072963e-02  7.250959e-03  2.782206e-02
   Strain 97  1  4  -3.848536e-02  2.994776e-01  0.000000e+00  -1.660740e-01  3.187775e-01  -5.778527e-02  
   Stress 97  2  4  3.381369e-03  3.932074e-02  0.000000e+00  -3.911068e-03  3.974143e-02  2.960675e-03  3.834691e-02
   Strain 97  2  4  -1.393877e-01  3.566116e-01  0.000000e+00  -1.086186e-01  3.624885e-01  -1.452647e-01  
   Stress 97  3  4  1.600372e-02  5.742686e-02  0.000000e+00  -8.768155e-03  5.920639e-02  1.422418e-02  5.353094e-02
   Strain 97  3  4  -4.152522e-02  3.573688e-01  0.000000e+00  -1.540285e-01  3.717215e-01  -5.587789e-02  
   Stress 97  4  4  1.239160e-02  8.169557e-02  0.000000e+00  -6.881959e-03  8.237235e-02  1.171483e-02  7.718461e-02
   Strain 97  4  4  -1.123514e-01  3.940170e-01  0.000000e+00  -1.005392e-01  3.989592e-01  -1.172936e-01  
   Stress 98  1  4  3.098679e-03  2.881583e-02  0.000000e+00  -3.142711e-03  2.919430e-02  2.720200e-03  2.793372e-02
   Strain 98  1  4  -1.194373e-01  3.219664e-01  0.000000e+00  -1.003897e-01  3.276024e-01  -1.250733e-01  
   Stress 98  2  4  7.181753e-03  4.107722e-02  0.000000e+00  -3.246063e-03  4.138529e-02  6.873688e-03  3.841250e-02
   Strain 98  2  4  -9.198198e-02  3.531577e-01  0.000000e+00  -7.802050e-02  3.565506e-01  -9.537482e-02  
   Stress 98  3  4  5.747355e-03  7.617841e-02  0.000000e+00  -1.233239e-02  7.827536e-02  3.650403e-03  7.651549e-02
   Strain 98  3  4  -1.631648e-01  3.908163e-01  0.000000e+00  -1.781941e-01  4.047932e-01  -1.771417e-01  
   Stress 98  4  4  1.541811e-02  8.061261e-02  0.000000e+00  -1.156463e-02  8.260324e-02  1.342749e-02  7.677525e-02
   Strain 98  4  4  -9.143011e-02  3.840324e-01  0.000000e+00  -1.583322e-01  3.968674e-01  -1.042651e-01  
   Stress 99  1  4  6.388423e-03  3.730134e-02  0.000000e+00  -3.912295e-03  3.778878e-02  5.900975e-03  3.521112e-02
   Strain 99  1  4  -9.476781e-02  3.446307e-01  0.000000e+00  -1.097881e-01  3.513848e-01  -1.015219e-01  
   Stress 99  2  4  1.242871e-02  6.009335e-02  0.000000e+00  -2.007633e-03  6.017777e-02  1.234430e-02  5.505354e-02
   Strain 99  2  4  -7.365840e-02  3.740721e-01  0.000000e+00  -5.220151e-02  3.755885e-01  -7.517482e-02  
   Stress 99  3  4  3.299259e-03  3.302410e-02  0.000000e+00  -5.665518e-03  3.406733e-02  2.256031e-03  3.299721e-02
   Strain 99  3  4  -1.324778e-01  3.363514e-01  0.000000e+00  -1.677131e-01  3.508989e-01  -1.470253e-01  
   Stress 99  4  4  6.740300e-03  3.862212e-02  0.000000e+00  -3.764122e-03  3.906050e-02  6.301918e-03  3.632190e-02
   Strain 99  4  4  -9.427603e-02  3.486161e-01  0.000000e+00  -1.130440e-01  3.557157e-01  -1.013756e-01  
   Stress 100  1  4  5.290975e-03  3.704784e-02  0.000000e+00  -2.800305e-03  3.729288e-02  5.045936e-03  3.504344e-02
   Strain 100  1  4  -1.079268e-01  3.477326e-01  0.000000e+00  -9.225763e-02  3.523555e-01  -1.125498e-01  
   Stress 100  2  4  1.439887e-02  5.894092e-02  0.000000e+00  -5.308589e-04  5.894725e-02  1.439255e-02  5.323084e-02
   Strain 100  2  4  -5.123258e-02  3.680485e-01  0.000000e+00  -2.603879e-02  3.684524e-01  -5.163646e-02  
   Stress 100  3  4  3.322437e-03  3.435288e-02  0.000000e+00  -4.205707e-03  3.491280e-02  2.762520e-03  3.361678e-02
   Strain 100  3  4  -1.315213e-01  3.425100e-01  0.000000e+00  -1.341285e-01  3.518153e-01  -1.408267e-01  
   Stress 100  4  4  1.001823e-02  4.886799e-02  0.000000e+00  -2.521752e-03  4.903100e-02  9.855228e-03  4.492163e-02
   Strain 100  4  4  -7.472522e-02  3.618962e-01  0.000000e+00  -6.988873e-02  3.646752e-01  -7.750425e-02  
   Stress 101  1  4  9.734636e-03  4.958028e-02  0.000000e+00  -1.152200e-03  4.961357e-02  9.701346e-03  4.554452e-02
   Strain 101  1  4  -7.757923e-02  3.628908e-01  0.000000e+00  -4.166270e-02  3.638738e-01  -7.856222e-02  
   Stress 101  2  4  5.350911e-03  2.378125e-02  0.000000e+00  -1.743174e-03  2.394468e-02  5.187487e-03  2.181845e-02
   Strain 101  2  4  -6.031340e-02  2.794422e-01  0.000000e+00  -8.906390e-02  2.851820e-01  -6.605326e-02  
   Stress 101  3  4  8.486159e-03  5.612827e-02  0.000000e+00  -3.623477e-03  5.640228e-02  8.212147e-03  5.277758e-02
   Strain 101  3  4  -1.052136e-01  3.735373e-01  0.000000e+00  -8.855250e-02  3.775976e-01  -1.092740e-01  
   Stress 101  4  4  2.664738e-03  3.160119e-02  0.000000e+00  -3.496222e-03  3.201762e-02  2.248303e-03  3.095477e-02
   Strain 101  4  4  -1.314873e-01  3.318188e-01  0.000000e+00  -1.360636e-01  3.416020e-01  -1.412705e-01  
   Stress 102  1  4  1.301130e-02  4.881016e-02  0.000000e+00  -7.464563e-03  5.030426e-02  1.151719e-02  4.564867e-02
   Strain 102  1  4  -4.407044e-02  3.443515e-01  0.000000e+00  -1.917658e-01  3.667310e-01  -6.644993e-02  
   Stress 102  2  4  7.405792e-03  4.022729e-02  0.000000e+00  -2.350519e-03  4.039477e-02  7.238314e-03  3.730604e-02
   Strain 102  2  4  -8.408406e-02  3.478698e-01  0.000000e+00  -9.443598e-02  3.529711e-01  -8.918533e-02  
   Stress 102  3  4  7.402110e-03  3.057972e-02  0.000000e+00  -4.985536e-03  3.160662e-02  6.375212e-03  2.895035e-02
   Strain 102  3  4  -5.732339e-02  3.078763e-01  0.000000e+00  -1.861860e-01  3.302375e-01  -7.968455e-02  
   Stress 102  4  4  3.881759e-03  2.791611e-02  0.000000e+00  -1.704026e-03  2.803632e-02  3.761546e-03  2.635763e-02
   Strain 102  4  4  -9.981378e-02  3.119388e-01  0.000000e+00  -9.148388e-02  3.169591e-01  -1.048341e-01  
   Stress 103  1  4  6.323666e-03  3.430901e-02  0.000000e+00  -3.721010e-03  3.479532e-02  5.837361e-03  3.227501e-02
   Strain 103  1  4  -8.207651e-02  3.287832e-01  0.000000e+00  -1.384871e-01  3.401392e-01  -9.343248e-02  
   Stress 103  2  4  1.763752e-02  1.202327e-01  0.000000e+00  1.141123e-03  1.202454e-01  1.762483e-02  1.124735e-01
   Strain 103  2  4  -1.090566e-01  4.031590e-01  0.000000e+00  -1.705196e-02  4.033009e-01  -1.091985e-01  
   Stress 103  3  4  9.344921e-03  4.094345e-02  0.000000e+00  -3.571637e-03  4.134212e-02  8.946243e-03  3.767426e-02
   Strain 103  3  4  -6.022544e-02  3.414698e-01  0.000000e+00  -1.175042e-01  3.498865e-01  -6.864218e-02  
   Stress 103  4  4  1.653026e-02  6.528531e-02  0.000000e+00  1.739768e-03  6.534731e-02  1.646825e-02  5.886696e-02
   Strain 103  4  4  -4.300712e-02  3.674857e-01  0.000000e+00  3.345661e-03  3.674926e-01  -4.301393e-02  
   Stress 104  1  4  8.436294e-03  7.761093e-02  0.000000e+00  2.881008e-03  7.773072e-02  8.316512e-03  7.392415e-02
   Strain 104  1  4  -1.313410e-01  3.907279e-01  0.000000e+00  2.171764e-02  3.909537e-01  -1.315668e-01  
   Stress 104  2  4  9.105501e-04  6.851587e-02  0.000000e+00  3.318295e-03  6.867835e-02  7.480676e-04  6.830739e-02
   Strain 104  2  4  -1.869611e-01  3.902442e-01  0.000000e+00  3.939871e-02  3.909158e-01  -1.876327e-01  
   Stress 104  3  4  1.473206e-02  1.409241e-01  0.000000e+00  7.197360e-03  1.413333e-01  1.432289e-02  1.347440e-01
   Strain 104  3  4  -1.385360e-01  4.102928e-01  0.000000e+00  4.654627e-02  4.112779e-01  -1.395211e-01  
   Stress 104  4  4  3.060454e-03  6.706601e-02  0.000000e+00  4.461349e-03  6.737548e-02  2.750983e-03  6.604297e-02
   Strain 104  4  4  -1.679965e-01  3.870510e-01  0.000000e+00  6.378395e-02  3.888774e-01  -1.698230e-01  
   Stress 105  1  4  1.977880e-03  7.680580e-02  0.000000e+00  4.860742e-03  7.712023e-02  1.663453e-03  7.630210e-02
   Strain 105  1  4  -1.821797e-01  3.937334e-01  0.000000e+00  6.739643e-02  3.956985e-01  -1.841448e-01  
   Stress 105  2  4  1.004516e-02  7.650688e-02  0.000000e+00  8.341526e-03  7.753782e-02  9.014219e-03  7.344676e-02
   Strain 105  2  4  -1.196662e-01  3.840452e-01  0.000000e+00  1.231737e-01  3.914658e-01  -1.270869e-01  
   Stress 105  3  4  5.325957e-03  9.238520e-02  0.000000e+00  3.957691e-03  9.256475e-02  5.146412e-03  9.010185e-02
   Strain 105  3  4  -1.666093e-01  4.015778e-01  0.000000e+00  4.857940e-02  4.026143e-01  -1.676457e-01  
   Stress 105  4  4  1.530657e-02  1.041208e-01  0.000000e+00  9.411624e-03  1.051072e-01  1.432017e-02  9.872913e-02
   Strain 105  4  4  -1.118824e-01  3.962551e-01  0.000000e+00  1.050632e-01  4.016290e-01  -1.172563e-01  
   Stress 106  1  4  7.235386e-03  5.973975e-02  0.000000e+00  5.126855e-03  6.023568e-02  6.739452e-03  5.716469e-02
   Strain 106  1  4  -1.258515e-01  3.787870e-01  0.000000e+00  1.131556e-01  3.850525e-01  -1.321170e-01  
   Stress 106  2  4  7.890619e-03  5.814845e-02  0.000000e+00  5.124443e-03  5.866563e-02  7.373437e-03  5.534850e-02
   Strain 106  2  4  -1.169661e-01  3.760824e-01  0.000000e+00  1.107349e-01  3.822235e-01  -1.231072e-01  
   Stress 106  3  4  9.439955e-03  8.039925e-02  0.000000e+00  7.483692e-03  8.117992e-02  8.659280e-03  7.721530e-02
   Strain 106  3  4  -1.306279e-01  3.910466e-01  0.000000e+00  1.229998e-01  3.981988e-01  -1.377801e-01  
   Stress 106  4  4  1.173394e-02  1.015995e-01  0.000000e+00  9.752278e-03  1.026456e-01  1.068779e-02  9.774099e-02
   Strain 106  4  4  -1.337477e-01  3.992987e-01  0.000000e+00  1.210418e-01  4.060837e-01  -1.405327e-01  
   Stress 107  1  4  9.238305e-03  6.018687e-02  0.000000e+00  2.972714e-04  6.018860e-02  9.236570e-03  5.614308e-02
   Strain 107  1  4  -1.083120e-01  3.824977e-01  0.000000e+00  2.846444e-02  3.829100e-01  -1.087243e-01  
   Stress 107  2  4  1.405747e-02  9.192869e-02  0.000000e+00  4.570155e-03  9.219599e-02  1.379017e-02  8.613287e-02
   Strain 107  2  4  -1.108246e-01  3.992769e-01  0.000000e+00  7.741554e-02  4.021974e-01  -1.137451e-01  
   Stress 107  3  4  7.340914e-03  5.393079e-02  0.000000e+00  1.323096e-03  5.396833e-02  7.303370e-03  5.071262e-02
   Strain 107  3  4  -1.174272e-01  3.778582e-01  0.000000e+00  4.905803e-02  3.790700e-01  -1.186390e-01  
   Stress 107  4  4  9.486340e-03  5.222199e-02  0.000000e+00  4.148707e-03  5.262101e-02  9.087316e-03  4.871721e-02
   Strain 107  4  4  -9.140247e-02  3.690332e-01  0.000000e+00  9.790723e-02  3.741804e-01  -9.654969e-02  
   Stress 108  1  4  1.249601e-02  7.260667e-02  0.000000e+00  5.301333e-03  7.307062e-02  1.203205e-02  6.785940e-02
   Strain 108  1  4  -1.004160e-01  3.887141e-01  0.000000e+00  1.081850e-01  3.946247e-01  -1.063267e-01  
   Stress 108  2  4  8.171918e-03  4.522077e-02  0.000000e+00  4.018337e-03  4.565160e-02  7.741097e-03  4.231547e-02
   Strain 108  2  4  -9.553794e-02  3.636335e-01  0.000000e+00  1.231722e-01  3.717502e-01  -1.036547e-01  
   Stress 108  3  4  1.594661e-02  7.911074e-02  0.000000e+00  6.376029e-03  7.974794e-02  1.530941e-02  7.330223e-02
   Strain 108  3  4  -8.174035e-02  3.875302e-01  0.000000e+00  1.069316e-01  3.935447e-01  -8.775483e-02  
   Stress 108  4  4  1.879001e-02  1.126404e-01  0.000000e+00  1.012967e-02  1.137213e-01  1.770912e-02  1.059822e-01
   Strain 108  4  4  -1.070347e-01  4.052540e-01  0.000000e+00  1.249918e-01  4.127679e-01  -1.145486e-01  
   Stress 109  1  4  9.229138e-03  5.531076e-02  0.000000e+00  1.068989e-03  5.533554e-02  9.204353e-03  5.135577e-02
   Strain 109  1  4  -1.074853e-01  3.848116e-01  0.000000e+00  5.423434e-02  3.863008e-01  -1.089745e-01  
   Stress 109  2  4  1.004762e-02  6.484649e-02  0.000000e+00  3.624422e-03  6.508517e-02  9.808934e-03  6.077729e-02
   Strain 109  2  4  -1.145280e-01  3.912928e-01  0.000000e+00  9.663188e-02  3.958666e-01  -1.191018e-01  
   Stress 109  3  4  6.564202e-03  7.887071e-02  0.000000e+00  1.055310e-03  7.888611e-02  6.548803e-03  7.582411e-02
   Strain 109  3  4  -1.587183e-01  4.061211e-01  0.000000e+00  4.032777e-02  4.068400e-01  -1.594372e-01  
   Stress 109  4  4  6.673921e-03  4.411670e-02  0.000000e+00  2.394999e-03  4.426927e-02  6.521348e-03  4.139567e-02
   Strain 109  4  4  -1.115179e-01  3.676634e-01  0.000000e+00  8.141308e-02  3.710968e-01  -1.149513e-01  
   Stress 110  1  4  7.560238e-03  7.369373e-02  0.000000e+00  1.900435e-03  7.374830e-02  7.505671e-03  7.029663e-02
   Strain 110  1  4  -1.567553e-01  4.124081e-01  0.000000e+00  7.951023e-02  4.151716e-01  -1.595187e-01  
   Stress 110  2  4  3.237837e-03  6.205134e-02  0.000000e+00  1.618792e-03  6.209586e-02  3.193315e-03  6.056238e-02
   Strain 110  2  4  -1.822959e-01  4.060512e-01  0.000000e+00  7.129631e-02  4.082033e-01  -1.844479e-01  
   Stress 110  3  4  -4.361308e-03  6.162618e-02  0.000000e+00  2.927191e-03  6.175577e-02  -4.490903e-03  6.411929e-02
   Strain 110  3  4  -2.439785e-01  4.020917e-01  0.000000e+00  9.962370e-02  4.059096e-01  -2.477964e-01  
   Stress 110  4  4  -5.349082e-03  3.861954e-02  0.000000e+00  2.059248e-03  3.871577e-02  -5.445315e-03  4.170590e-02
   Strain 110  4  4  -2.530747e-01  3.733035e-01  0.000000e+00  9.071664e-02  3.765710e-01  -2.563422e-01  
   Stress 111  1  4  2.559076e-02  1.062617e-01  0.000000e+00  -4.354557e-03  1.064961e-01  2.535639e-02  9.635352e-02
   Strain 111  1  4  -7.133654e-02  4.107794e-01  0.000000e+00  1.336981e-02  4.108721e-01  -7.142921e-02  
   Stress 111  2  4  4.968125e-03  2.711380e-02  0.000000e+00  -7.004212e-04  2.713593e-02  4.945995e-03  2.503213e-02
   Strain 111  2  4  -9.471396e-02  3.210587e-01  0.000000e+00  1.705558e-02  3.212335e-01  -9.488879e-02  
   Stress 111  3  4  6.449425e-03  4.509996e-02  0.000000e+00  -1.280401e-03  4.514233e-02  6.407055e-03  4.230426e-02
   Strain 111  3  4  -1.231270e-01  3.788694e-01  0.000000e+00  3.058916e-02  3.793349e-01  -1.235925e-01  
   Stress 111  4  4  -1.314793e-03  2.669178e-02  0.000000e+00  -2.504146e-04  2.669402e-02  -1.317032e-03  2.737631e-02
   Strain 111  4  4  -1.908882e-01  3.342978e-01  0.000000e+00  3.586639e-02  3.349095e-01  -1.914998e-01  
   Stress 112  1  4  1.169409e-03  2.482347e-02  0.000000e+00  -6.370895e-04  2.484062e-02  1.152263e-03  2.428500e-02
   Strain 112  1  4  -1.534676e-01  3.239421e-01  0.000000e+00  2.095952e-02  3.241720e-01  -1.536976e-01  
   Stress 112  2  4  2.835542e-03  2.737884e-02  0.000000e+00  3.577251e-04  2.738405e-02  2.830329e-03  2.608431e-02
   Strain 112  2  4  -1.309615e-01  3.305983e-01  0.000000e+00  3.929617e-02  3.314332e-01  -1.317964e-01  
   Stress 112  3  4  4.798723e-03  3.683323e-02  0.000000e+00  1.023859e-03  3.686592e-02  4.766033e-03  3.472906e-02
   Strain 112  3  4  -1.305351e-01  3.670356e-01  0.000000e+00  8.532169e-02  3.706667e-01  -1.341662e-01  
   Stress 112  4  4  9.346521e-03  7.625595e-02  0.000000e+00  3.953600e-03  7.648875e-02  9.113717e-03  7.236361e-02
   Strain 112  4  4  -1.414890e-01  4.079591e-01  0.000000e+00  1.029884e-01  4.127435e-01  -1.462734e-01  
   Stress 113  1  4  4.113273e-03  1.274182e-01  0.000000e+00  -1.141912e-02  1.284668e-01  3.064679e-03  1.269623e-01
   Strain 113  1  4  -2.134770e-01  4.371044e-01  0.000000e+00  -5.952422e-02  4.384631e-01  -2.148357e-01  
   Stress 113  2  4  1.981437e-03  3.625137e-02  0.000000e+00  -2.335476e-03  3.640980e-02  1.823009e-03  3.553338e-02
   Strain 113  2  4  -1.691376e-01  3.699804e-01  0.000000e+00  -4.586508e-02  3.709542e-01  -1.701113e-01  
   Stress 113  3  4  -2.126464e-02  1.084843e-01  0.000000e+00  -1.236240e-02  1.096517e-01  -2.243202e-02  1.224189e-01
   Strain 113  3  4  -3.272302e-01  4.255261e-01  0.000000e+00  -7.991794e-02  4.276413e-01  -3.293454e-01  
   Stress 113  4  4  -7.440987e-03  2.929341e-02  0.000000e+00  -2.555377e-03  2.947032e-02  -7.617896e-03  3.392689e-02
   Strain 113  4  4  -2.812980e-01  3.555571e-01  0.000000e+00  -6.360638e-02  3.571414e-01  -2.828822e-01  
   Stress 114  1  4  1.298714e-02  4.550945e-02  0.000000e+00  -6.512348e-03  4.676503e-02  1.173156e-02  4.214226e-02
   Strain 114  1  4  -6.074562e-02  3.663439e-01  0.000000e+00  -1.136248e-01  3.737721e-01  -6.817374e-02  
   Stress 114  2  4  8.184534e-03  3.590714e-02  0.000000e+00  -2.049376e-03  3.605782e-02  8.033854e-03  3.278759e-02
   Strain 114  2  4  -8.167941e-02  3.543624e-01  0.000000e+00  -3.347168e-02  3.550038e-01  -8.232081e-02  
   Stress 114  3  4  2.642981e-03  2.378727e-02  0.000000e+00  -3.601398e-03  2.438384e-02  2.046405e-03  2.342777e-02
   Strain 114  3  4  -1.364056e-01  3.175566e-01  0.000000e+00  -9.093692e-02  3.220659e-01  -1.409149e-01  
   Stress 114  4  4  6.464938e-04  2.097038e-02  0.000000e+00  -9.210000e-04  2.101203e-02  6.048430e-04  2.071623e-02
   Strain 114  4  4  -1.509945e-01  2.996667e-01  0.000000e+00  -8.775233e-03  2.997094e-01  -1.510372e-01  
   Stress 115  1  4  1.226221e-05  4.263241e-02  0.000000e+00  -1.122170e-03  4.266194e-02  -1.726357e-05  4.267057e-02
   Strain 115  1  4  -2.011543e-01  3.856586e-01  0.000000e+00  2.121884e-02  3.858503e-01  -2.013461e-01  
   Stress 115  2  4  5.080921e-04  4.631634e-02  0.000000e+00  -2.720281e-04  4.631795e-02  5.064767e-04  4.606680e-02
   Strain 115  2  4  -1.922528e-01  3.852895e-01  0.000000e+00  2.435550e-02  3.855461e-01  -1.925095e-01  
   Stress 115  3  4  -7.010889e-03  3.607336e-02  0.000000e+00  -7.971453e-04  3.608811e-02  -7.025633e-03  4.006561e-02
   Strain 115  3  4  -2.791049e-01  3.766227e-01  0.000000e+00  3.045760e-02  3.769762e-01  -2.794584e-01  
   Stress 115  4  4  -6.166923e-03  3.747214e-02  0.000000e+00  2.576651e-04  3.747366e-02  -6.168445e-03  4.090818e-02
   Strain 115  4  4  -2.640408e-01  3.735921e-01  0.000000e+00  3.515638e-02  3.740764e-01  -2.645251e-01  
   Stress 116  1  4  2.516517e-03  2.959682e-02  0.000000e+00  -4.591956e-03  3.035429e-02  1.759054e-03  2.951410e-02
   Strain 116  1  4  -1.318063e-01  3.232141e-01  0.000000e+00  -1.210681e-01  3.311296e-01  -1.397218e-01  
   Stress 116  2  4  4.580915e-03  3.680026e-02  0.000000e+00  -4.666112e-03  3.746241e-02  3.918761e-03  3.566487e-02
   Strain 116  2  4  -1.165275e-01  3.424233e-01  0.000000e+00  -1.151191e-01  3.495321e-01  -1.236362e-01  
   Stress 116  3  4  1.419480e-03  3.120502e-02  0.000000e+00  -3.364555e-03  3.158035e-02  1.044151e-03  3.107144e-02
   Strain 116  3  4  -1.502480e-01  3.346451e-01  0.000000e+00  -8.410826e-02  3.382654e-01  -1.538683e-01  
   Stress 116  4  4  4.213778e-03  7.104266e-02  0.000000e+00  -4.936315e-03  7.140531e-02  3.851125e-03  6.955976e-02
   Strain 116  4  4  -1.633327e-01  3.913409e-01  0.000000e+00  -7.487449e-02  3.938562e-01  -1.658481e-01  
   Stress 117  1  4  5.155481e-04  3.909911e-02  0.000000e+00  -4.833472e-03  3.969540e-02  -8.073940e-05  3.973583e-02
   Strain 117  1  4  -1.725134e-01  3.527919e-01  0.000000e+00  -1.156168e-01  3.590783e-01  -1.787998e-01  
   Stress 117  2  4  -5.042452e-03  4.647813e-02  0.000000e+00  2.548818e-03  4.660392e-02  -5.168240e-03  4.939126e-02
   Strain 117  2  4  -2.357487e-01  3.702520e-01  0.000000e+00  6.326863e-02  3.718989e-01  -2.373956e-01  
   Stress 117  3  4  3.311195e-03  4.790516e-02  0.000000e+00  -3.741423e-03  4.821689e-02  2.999470e-03  4.678931e-02
   Strain 117  3  4  -1.509965e-01  3.700270e-01  0.000000e+00  -6.112473e-02  3.718137e-01  -1.527831e-01  
   Stress 117  4  4  8.582386e-04  3.565246e-02  0.000000e+00  3.613859e-03  3.602385e-02  4.868536e-04  3.578290e-02
   Strain 117  4  4  -1.629480e-01  3.457243e-01  0.000000e+00  1.155957e-01  3.522089e-01  -1.694326e-01  
   Stress 118  1  4  9.913889e-03  3.951002e-02  0.000000e+00  -1.905568e-03  3.963220e-02  9.791702e-03  3.575643e-02
   Strain 118  1  4  -4.628736e-02  3.363163e-01  0.000000e+00  -4.887398e-02  3.378708e-01  -4.784184e-02  
   Stress 118  2  4  -6.689322e-04  4.547193e-02  0.000000e+00  -2.772631e-03  4.563794e-02  -8.349439e-04  4.606108e-02
   Strain 118  2  4  -1.884165e-01  3.658297e-01  0.000000e+00  -8.608890e-02  3.691528e-01  -1.917395e-01  
   Stress 118  3  4  6.258866e-03  5.075856e-02  0.000000e+00  8.733672e-04  5.077569e-02  6.241731e-03  4.796042e-02
   Strain 118  3  4  -1.183688e-01  3.695781e-01  0.000000e+00  3.226011e-02  3.701107e-01  -1.189014e-01  
   Stress 118  4  4  -3.447231e-03  3.359860e-02  0.000000e+00  6.125763e-05  3.359870e-02  -3.447332e-03  3.544831e-02
   Strain 118  4  4  -2.149287e-01  3.460797e-01  0.000000e+00  -7.308806e-03  3.461035e-01  -2.149525e-01  
   Stress 119  1  4  4.661787e-03  3.592240e-02  0.000000e+00  -1.886792e-03  3.603587e-02  4.548318e-03  3.399071e-02
   Strain 119  1  4  -1.085490e-01  3.401854e-01  0.000000e+00  -5.020251e-02  3.415851e-01  -1.099487e-01  
   Stress 119  2  4  8.052716e-03  4.377228e-02  0.000000e+00  -8.602608e-04  4.379298e-02  8.032010e-03  4.038060e-02
   Strain 119  2  4  -8.077479e-02  3.513400e-01  0.000000e+00  -2.930909e-02  3.518364e-01  -8.127121e-02  
   Stress 119  3  4  4.954580e-03  4.506377e-02  0.000000e+00  -1.978275e-03  4.516111e-02  4.857244e-03  4.293902e-02
   Strain 119  3  4  -1.234565e-01  3.609745e-01  0.000000e+00  -4.218312e-02  3.618910e-01  -1.243731e-01  
   Stress 119  4  4  8.896746e-03  4.967656e-02  0.000000e+00  -5.789142e-04  4.968478e-02  8.888529e-03  4.589073e-02
   Strain 119  4  4  -8.443425e-02  3.607266e-01  0.000000e+00  -2.212041e-02  3.610012e-01  -8.470888e-02  
   Stress 120  1  4  1.033262e-02  5.152968e-02  0.000000e+00  -2.186326e-03  5.164538e-02  1.021691e-02  4.737061e-02
   Strain 120  1  4  -7.225166e-02  3.594809e-01  0.000000e+00  -3.155944e-02  3.600569e-01  -7.282763e-02  
   Stress 120  2  4  6.075966e-03  4.541385e-02  0.000000e+00  -5.708734e-04  4.542213e-02  6.067683e-03  4.271276e-02
   Strain 120  2  4  -1.084012e-01  3.589064e-01  0.000000e+00  -9.884932e-03  3.589587e-01  -1.084535e-01  
   Stress 120  3  4  1.292054e-02  7.056429e-02  0.000000e+00  -5.568159e-04  7.056967e-02  1.291516e-02  6.508042e-02
   Strain 120  3  4  -8.245417e-02  3.776740e-01  0.000000e+00  8.007952e-03  3.777088e-01  -8.248901e-02  
   Stress 120  4  4  6.504287e-03  5.156831e-02  0.000000e+00  1.067836e-03  5.159361e-02  6.478998e-03  4.867857e-02
   Strain 120  4  4  -1.142979e-01  3.674961e-01  0.000000e+00  2.737784e-02  3.678847e-01  -1.146865e-01  
   Stress 121  1  4  -1.140627e-02  -8.512460e-03  0.000000e+00  2.943173e-03  -6.679759e-03  -1.323897e-02  1.146544e-02
   Strain 121  1  4  -5.941246e-02  -7.135803e-02  0.000000e+00  1.714050e-01  2.052514e-02  -1.512956e-01  
   Stress 121  2  4  -8.436021e-03  -4.000463e-03  0.000000e+00  -6.045414e-04  -3.919543e-03  -8.516940e-03  7.383670e-03
   Strain 121  2  4  -7.996234e-02  -4.351224e-03  0.000000e+00  -3.934212e-02  4.602417e-04  -8.477381e-02  
   Stress 121  3  4  1.651329e-03  1.444448e-03  0.000000e+00  3.536965e-03  5.086366e-03  -1.990588e-03  6.321267e-03
   Strain 121  3  4  5.324016e-02  -9.914795e-03  0.000000e+00  1.606156e-01  1.079557e-01  -6.463031e-02  
   Stress 121  4  4  -3.608162e-03  5.497897e-03  0.000000e+00  -6.136897e-04  5.539069e-03  -3.649334e-03  8.013292e-03
   Strain 121  4  4  -7.161011e-02  9.418801e-02  0.000000e+00  -7.076084e-02  1.014223e-01  -7.884444e-02  
   Stress 122  1  4  2.865971e-03  4.602466e-03  0.000000e+00  -2.090334e-03  5.997701e-03  1.470736e-03  5.414282e-03
   Strain 122  1  4  2.460908e-02  4.830914e-02  0.000000e+00  -8.931112e-02  8.266021e-02  -9.741995e-03  
   Stress 122  2  4  1.262050e-03  8.129888e-03  0.000000e+00  -5.423874e-04  8.172459e-03  1.219479e-03  7.636103e-03
   Strain 122  2  4  -2.917182e-02  1.146658e-01  0.000000e+00  6.447823e-03  1.147381e-01  -2.924404e-02  
   Stress 122  3  4  2.007929e-04  2.418446e-03  0.000000e+00  -3.442594e-05  2.418981e-03  2.002586e-04  2.325328e-03
   Strain 122  3  4  -3.433191e-03  3.617876e-02  0.000000e+00  -3.087652e-03  3.623884e-02  -3.493268e-03  
   Stress 122  4  4  3.804434e-03  3.830370e-03  0.000000e+00  1.033009e-03  4.850493e-03  2.784312e-03  4.215968e-03
   Strain 122  4  4  4.279153e-02  3.265838e-02  0.000000e+00  6.144441e-02  6.886214e-02  6.587772e-03  
   Stress 123  1  4  1.779358e-02  1.228639e-02  0.000000e+00  -9.112119e-04  1.794043e-02  1.213954e-02  1.585682e-02
   Strain 123  1  4  1.836916e-01  8.622659e-02  0.000000e+00  -2.390547e-02  1.851360e-01  8.478216e-02  
   Stress 123  2  4  1.369090e-03  -7.822665e-03  0.000000e+00  1.348092e-03  1.562726e-03  -8.016301e-03  8.901151e-03
   Strain 123  2  4  8.825359e-02  -1.402812e-01  0.000000e+00  7.611112e-02  9.442399e-02  -1.464516e-01  
   Stress 123  3  4  1.667696e-02  8.504528e-03  0.000000e+00  7.226611e-04  1.674037e-02  8.441117e-03  1.449776e-02
   Strain 123  3  4  1.865773e-01  3.784664e-02  0.000000e+00  2.853719e-02  1.879338e-01  3.649014e-02  
   Stress 123  4  4  -1.630700e-03  -6.839708e-03  0.000000e+00  2.285387e-03  -7.701738e-04  -7.700234e-03  7.345492e-03
   Strain 123  4  4  3.569857e-02  -9.899970e-02  0.000000e+00  1.204573e-01  5.870094e-02  -1.220021e-01  
   Stress 124  1  4  1.118305e-03  6.655892e-04  0.000000e+00  1.453427e-03  2.362895e-03  -5.790004e-04  2.699376e-03
   Strain 124  1  4  1.306058e-02  1.034392e-02  0.000000e+00  8.642869e-02  5.493794e-02  -3.153343e-02  
   Stress 124  2  4  1.641328e-02  4.683681e-03  0.000000e+00  -8.147285e-04  1.646961e-02  4.627361e-03  1.471222e-02
   Strain 124  2  4  2.002109e-01  -2.049481e-02  0.000000e+00  -2.447338e-02  2.008873e-01  -2.117118e-02  
   Stress 124  3  4  5.922621e-03  4.524462e-03  0.000000e+00  -2.301729e-04  5.959538e-03  4.487545e-03  5.376845e-03
   Strain 124  3  4  6.125449e-02  3.834560e-02  0.000000e+00  4.130495e-03  6.143919e-02  3.816091e-02  
   Stress 124  4  4  1.886062e-02  1.142202e-02  0.000000e+00  -3.490364e-03  2.024189e-02  1.004075e-02  1.753018e-02
   Strain 124  4  4  1.898716e-01  7.325843e-02  0.000000e+00  -1.159726e-01  2.137969e-01  4.933320e-02  
   Stress 125  1  4  1.067167e-02  7.760432e-03  0.000000e+00  -1.890299e-03  1.160185e-02  6.830247e-03  1.010009e-02
   Strain 125  1  4  1.084400e-01  5.989304e-02  0.000000e+00  -7.808702e-02  1.301404e-01  3.819264e-02  
   Stress 125  2  4  6.331890e-03  8.011224e-03  0.000000e+00  1.823731e-03  9.179301e-03  5.163813e-03  7.970216e-03
   Strain 125  2  4  4.305116e-02  8.871478e-02  0.000000e+00  1.005251e-01  1.210882e-01  1.067774e-02  
   Stress 125  3  4  3.388100e-03  2.614216e-05  0.000000e+00  1.865475e-03  4.218234e-03  -8.039915e-04  4.672400e-03
   Strain 125  3  4  5.388314e-02  -1.896517e-02  0.000000e+00  1.033360e-01  8.067528e-02  -4.575731e-02  
   Stress 125  4  4  -3.686966e-04  3.541559e-03  0.000000e+00  5.157920e-03  7.102468e-03  -3.929606e-03  9.684872e-03
   Strain 125  4  4  -4.459587e-02  6.705236e-02  0.000000e+00  2.720012e-01  1.582401e-01  -1.357836e-01  
   Stress 126  1  4  1.396360e-02  2.796375e-03  0.000000e+00  -1.989609e-03  1.430749e-02  2.452487e-03  1.325255e-02
   Strain 126  1  4  1.769664e-01  -3.747305e-02  0.000000e+00  -8.245081e-02  1.846188e-01  -4.512544e-02  
   Stress 126  2  4  2.252516e-02  8.659926e-03  0.000000e+00  -1.678730e-03  2.272552e-02  8.459570e-03  1.989385e-02
   Strain 126  2  4  2.453471e-01  1.228709e-02  0.000000e+00  -4.221364e-02  2.472432e-01  1.039100e-02  
   Stress 126  3  4  1.030081e-02  -1.038608e-03  0.000000e+00  6.540378e-04  1.033841e-02  -1.076207e-03  1.091637e-02
   Strain 126  3  4  1.610411e-01  -8.711379e-02  0.000000e+00  4.834729e-02  1.633740e-01  -8.944670e-02  
   Stress 126  4  4  1.889584e-02  8.467454e-03  0.000000e+00  1.355065e-03  1.906904e-02  8.294254e-03  1.656079e-02
   Strain 126  4  4  2.134043e-01  2.343655e-02  0.000000e+00  8.872480e-02  2.232534e-01  1.358742e-02  
   Stress 127  1  4  1.767254e-03  -4.148414e-03  0.000000e+00  1.646739e-05  1.767300e-03  -4.148460e-03  5.259719e-03
   Strain 127  1  4  6.479705e-02  -8.009753e-02  0.000000e+00  1.998127e-02  6.548267e-02  -8.078315e-02  
   Stress 127  2  4  1.710703e-02  -4.460802e-03  0.000000e+00  -9.016941e-05  1.710741e-02  -4.461179e-03  1.972016e-02
   Strain 127  2  4  2.680223e-01  -1.975273e-01  0.000000e+00  1.318813e-02  2.681157e-01  -1.976207e-01  
   Stress 127  3  4  7.876720e-03  5.284591e-03  0.000000e+00  -2.706990e-03  9.581919e-03  3.579393e-03  8.386165e-03
   Strain 127  3  4  9.108516e-02  2.790590e-02  0.000000e+00  -9.114209e-02  1.149448e-01  4.046229e-03  
   Stress 127  4  4  1.808222e-02  8.919496e-03  0.000000e+00  -3.512580e-03  1.927382e-02  7.727896e-03  1.680043e-02
   Strain 127  4  4  2.098268e-01  2.163141e-02  0.000000e+00  -8.837634e-02  2.196857e-01  1.177253e-02  
   Stress 128  1  4  4.257805e-03  3.823489e-04  0.000000e+00  -3.793316e-03  6.579659e-03  -1.939505e-03  7.734008e-03
   Strain 128  1  4  7.010069e-02  -3.110234e-02  0.000000e+00  -1.688919e-01  1.179452e-01  -7.894690e-02  
   Stress 128  2  4  5.885935e-03  5.385718e-03  0.000000e+00  -1.793623e-03  7.446804e-03  3.824849e-03  6.449919e-03
   Strain 128  2  4  6.708926e-02  3.650718e-02  0.000000e+00  -7.568829e-02  9.261482e-02  1.098162e-02  
   Stress 128  3  4  -2.563246e-04  -3.968369e-03  0.000000e+00  -5.440125e-03  3.635677e-03  -7.860371e-03  1.017749e-02
   Strain 128  3  4  3.122106e-02  -7.055701e-02  0.000000e+00  -2.470298e-01  1.139196e-01  -1.532555e-01  
   Stress 128  4  4  8.821603e-03  1.175198e-03  0.000000e+00  -3.760130e-03  1.036081e-02  -3.640113e-04  1.054753e-02
   Strain 128  4  4  1.345822e-01  -5.356664e-02  0.000000e+00  -1.459996e-01  1.595832e-01  -7.856768e-02  
   Stress 129  1  4  1.088695e-02  7.678630e-03  0.000000e+00  -3.000170e-03  1.268490e-02  5.880681e-03  1.099515e-02
   Strain 129  1  4  1.129789e-01  5.316860e-02  0.000000e+00  -1.119142e-01  1.465207e-01  1.962680e-02  
   Stress 129  2  4  3.392573e-04  -2.882911e-03  0.000000e+00  1.685981e-03  1.060152e-03  -3.603806e-03  4.234609e-03
   Strain 129  2  4  3.918304e-02  -5.381841e-02  0.000000e+00  1.057599e-01  6.309970e-02  -7.773507e-02  
   Stress 129  3  4  1.572878e-02  7.956577e-03  0.000000e+00  -6.246030e-03  1.919894e-02  4.486409e-03  1.739520e-02
   Strain 129  3  4  1.712990e-01  2.186756e-02  0.000000e+00  -2.430969e-01  2.392593e-01  -4.609280e-02  
   Stress 129  4  4  1.275033e-03  -1.069927e-03  0.000000e+00  -7.763922e-04  1.508788e-03  -1.303681e-03  2.437827e-03
   Strain 129  4  4  4.021839e-02  -3.113171e-02  0.000000e+00  -2.586293e-02  4.248977e-02  -3.340310e-02  
   Stress 130  1  4  8.187404e-03  -1.292582e-03  0.000000e+00  -2.496453e-03  8.804631e-03  -1.909810e-03  9.898691e-03
   Strain 130  1  4  1.430055e-01  -8.753699e-02  0.000000e+00  -1.175351e-01  1.571217e-01  -1.016531e-01  
   Stress 130  2  4  2.089182e-02  2.078125e-03  0.000000e+00  -3.933089e-03  2.168095e-02  1.288994e-03  2.106605e-02
   Strain 130  2  4  2.652980e-01  -9.929449e-02  0.000000e+00  -1.576477e-01  2.816097e-01  -1.156062e-01  
   Stress 130  3  4  4.392815e-03  2.900842e-03  0.000000e+00  -7.691723e-03  1.137464e-02  -4.080985e-03  1.387287e-02
   Strain 130  3  4  4.629016e-02  1.979146e-04  0.000000e+00  -3.485416e-01  1.990321e-01  -1.525440e-01  
   Stress 130  4  4  1.621433e-02  6.380641e-03  0.000000e+00  -1.011803e-02  2.254693e-02  4.804296e-05  2.252295e-02
   Strain 130  4  4  1.701292e-01  -1.773399e-02  0.000000e+00  -3.926367e-01  2.938304e-01  -1.414352e-01  
   Stress 131  1  4  1.066441e-02  7.162828e-03  0.000000e+00  -3.885024e-03  1.317492e-02  4.652319e-03  1.157275e-02
   Strain 131  1  4  1.146417e-01  4.315908e-02  0.000000e+00  -1.693200e-01  1.707957e-01  -1.299496e-02  
   Stress 131  2  4  8.757285e-03  1.281534e-03  0.000000e+00  9.088371e-05  8.758389e-03  1.280429e-03  8.193558e-03
   Strain 131  2  4  1.262724e-01  -3.682092e-02  0.000000e+00  -6.469702e-04  1.262731e-01  -3.682156e-02  
   Stress 131  3  4  1.273417e-02  2.441069e-04  0.000000e+00  -6.312155e-03  1.536853e-02  -2.390261e-03  1.669251e-02
   Strain 131  3  4  1.806249e-01  -9.215274e-02  0.000000e+00  -2.828929e-01  2.407279e-01  -1.522557e-01  
   Stress 131  4  4  7.531669e-03  -5.091595e-03  0.000000e+00  -2.267188e-03  7.926514e-03  -5.486440e-03  1.167986e-02
   Strain 131  4  4  1.558688e-01  -1.451374e-01  0.000000e+00  -1.128829e-01  1.661040e-01  -1.553726e-01  
   Stress 132  1  4  1.325224e-02  2.116884e-04  0.000000e+00  -5.882601e-03  1.551371e-02  -2.049777e-03  1.663359e-02
   Strain 132  1  4  1.832971e-01  -9.054098e-02  0.000000e+00  -2.390072e-01  2.281140e-01  -1.353578e-01  
   Stress 132  2  4  1.177246e-02  1.064974e-03  0.000000e+00  -6.155055e-03  1.457637e-02  -1.738934e-03  1.551908e-02
   Strain 132  2  4  1.616977e-01  -6.978756e-02  0.000000e+00  -2.447791e-01  2.144055e-01  -1.224954e-01  
   Stress 132  3  4  2.226650e-02  1.203296e-02  0.000000e+00  -7.617440e-03  2.632616e-02  7.973311e-03  2.338233e-02
   Strain 132  3  4  2.067554e-01  5.841708e-02  0.000000e+00  -2.555096e-01  2.803101e-01  -1.513770e-02  
   Stress 132  4  4  2.923742e-02  1.233041e-02  0.000000e+00  -8.954655e-03  3.309844e-02  8.469384e-03  2.978110e-02
   Strain 132  4  4  2.564456e-01  2.443765e-02  0.000000e+00  -2.633518e-01  3.159280e-01  -3.504472e-02  
   Stress 133  1  4  1.622328e-02  1.240800e-02  0.000000e+00  -9.039625e-03  2.355436e-02  5.076922e-03  2.147089e-02
   Strain 133  1  4  1.114942e-01  1.084966e-01  0.000000e+00  -3.173105e-01  2.686577e-01  -4.866689e-02  
   Stress 133  2  4  5.813490e-03  1.006342e-02  0.000000e+00  -1.221777e-03  1.038962e-02  5.487289e-03  9.002426e-03
   Strain 133  2  4  3.865859e-03  1.398372e-01  0.000000e+00  -3.376690e-02  1.419023e-01  1.800818e-03  
   Stress 133  3  4  1.271658e-02  8.563804e-03  0.000000e+00  -9.399056e-03  2.026587e-02  1.014515e-03  1.977813e-02
   Strain 133  3  4  8.521358e-02  6.976245e-02  0.000000e+00  -3.579567e-01  2.566330e-01  -1.016570e-01  
   Stress 133  4  4  5.502945e-03  4.010684e-03  0.000000e+00  -2.147893e-03  7.030612e-03  2.483017e-03  6.175577e-03
   Strain 133  4  4  3.717798e-02  4.971871e-02  0.000000e+00  -7.563101e-02  8.178018e-02  5.116504e-03  
   Stress 134  1  4  8.180232e-02  3.732240e-02  0.000000e+00  -2.793220e-02  9.526704e-02  2.385769e-02  8.586120e-02
   Strain 134  1  4  2.819174e-01  6.149668e-02  0.000000e+00  -3.282297e-01  3.693937e-01  -2.597960e-02  
   Stress 134  2  4  2.204111e-02  1.123706e-02  0.000000e+00  -8.218815e-03  2.647427e-02  6.803906e-03  2.381284e-02
   Strain 134  2  4  2.040354e-01  4.614877e-02  0.000000e+00  -2.685477e-01  2.808532e-01  -3.066901e-02  
   Stress 134  3  4  1.787230e-02  7.280142e-03  0.000000e+00  -1.002422e-02  2.391348e-02  1.238964e-03  2.331869e-02
   Strain 134  3  4  1.440730e-01  2.757668e-02  0.000000e+00  -3.559475e-01  2.730880e-01  -1.014384e-01  
   Stress 134  4  4  1.107564e-02  1.346910e-03  0.000000e+00  -7.505318e-03  1.515509e-02  -2.732540e-03  1.668998e-02
   Strain 134  4  4  1.232688e-01  -4.194488e-02  0.000000e+00  -3.033119e-01  2.133565e-01  -1.320326e-01  
   Stress 135  1  4  1.923900e-02  9.697547e-03  0.000000e+00  -9.960274e-03  2.551214e-02  3.424413e-03  2.398399e-02
   Strain 135  1  4  1.687068e-01  3.633990e-02  0.000000e+00  -3.601465e-01  2.943739e-01  -8.932719e-02  
   Stress 135  2  4  1.639536e-02  6.797084e-03  0.000000e+00  -5.542005e-03  1.892736e-02  4.265087e-03  1.719619e-02
   Strain 135  2  4  1.715544e-01  1.640615e-02  0.000000e+00  -2.277005e-01  2.317469e-01  -4.378625e-02  
   Stress 135  3  4  2.200995e-02  1.295641e-02  0.000000e+00  -1.219374e-02  3.049006e-02  4.476303e-03  2.851663e-02
   Strain 135  3  4  1.495802e-01  8.033175e-02  0.000000e+00  -3.879776e-01  3.120105e-01  -8.209854e-02  
   Stress 135  4  4  1.901933e-02  1.009746e-02  0.000000e+00  -7.035099e-03  2.288861e-02  6.228172e-03  2.049694e-02
   Strain 135  4  4  1.689044e-01  6.192068e-02  0.000000e+00  -2.549971e-01  2.536777e-01  -2.285264e-02  
   Stress 136  1  4  1.786250e-02  1.416280e-02  0.000000e+00  -6.979097e-03  2.323275e-02  8.792558e-03  2.031734e-02
   Strain 136  1  4  1.438277e-01  1.179884e-01  0.000000e+00  -2.534989e-01  2.583143e-01  3.501802e-03  
   Stress 136  2  4  1.548782e-02  1.133932e-02  0.000000e+00  -5.814960e-03  1.958741e-02  7.239730e-03  1.715438e-02
   Strain 136  2  4  1.421607e-01  8.430657e-02  0.000000e+00  -2.210563e-01  2.274844e-01  -1.017153e-03  
   Stress 136  3  4  4.350304e-02  4.293576e-02  0.000000e+00  -2.461404e-02  6.783508e-02  1.860372e-02  6.071006e-02
   Strain 136  3  4  1.349573e-01  2.048226e-01  0.000000e+00  -3.951950e-01  3.705515e-01  -3.077159e-02  
   Stress 136  4  4  3.422902e-02  2.556650e-02  0.000000e+00  -1.681509e-02  4.726172e-02  1.253380e-02  4.240752e-02
   Strain 136  4  4  1.855895e-01  1.287791e-01  0.000000e+00  -3.698411e-01  3.442737e-01  -2.990517e-02  
   Stress 137  1  4  1.353040e-02  1.703700e-02  0.000000e+00  -7.676376e-03  2.315776e-02  7.409641e-03  2.048399e-02
   Strain 137  1  4  8.561870e-02  1.599398e-01  0.000000e+00  -2.626688e-01  2.592697e-01  -1.371117e-02  
   Stress 137  2  4  2.030756e-02  1.849305e-02  0.000000e+00  -6.762021e-03  2.622292e-02  1.257769e-02  2.271598e-02
   Strain 137  2  4  1.689857e-01  1.418152e-01  0.000000e+00  -2.147800e-01  2.636463e-01  4.715458e-02  
   Stress 137  3  4  1.773309e-02  2.160993e-02  0.000000e+00  -1.272420e-02  3.254252e-02  6.800505e-03  2.973141e-02
   Strain 137  3  4  8.814247e-02  1.719158e-01  0.000000e+00  -3.811597e-01  3.251578e-01  -6.509946e-02  
   Stress 137  4  4  2.292465e-02  3.755046e-02  0.000000e+00  -1.452968e-02  4.650378e-02  1.397133e-02  4.132892e-02
   Strain 137  4  4  7.684761e-02  2.503016e-01  0.000000e+00  -3.313182e-01  3.505626e-01  -2.341339e-02  
   Stress 138  1  4  1.198437e-02  1.667405e-02  0.000000e+00  -6.235959e-03  2.099145e-02  7.666968e-03  1.839790e-02
   Strain 138  1  4  6.761633e-02  1.712894e-01  0.000000e+00  -2.273465e-01  2.443874e-01  -5.481631e-03  
   Stress 138  2  4  1.085020e-02  1.447734e-02  0.000000e+00  -2.972317e-03  1.614568e-02  9.181859e-03  1.402648e-02
   Strain 138  2  4  8.325838e-02  1.430773e-01  0.000000e+00  -1.097398e-01  1.756601e-01  5.067559e-02  
   Stress 138  3  4  1.384969e-02  1.233982e-02  0.000000e+00  -7.996467e-03  2.112678e-02  5.062732e-03  1.910531e-02
   Strain 138  3  4  1.068183e-01  1.023597e-01  0.000000e+00  -2.952104e-01  2.522110e-01  -4.303304e-02  
   Stress 138  4  4  1.198148e-02  1.378595e-02  0.000000e+00  -4.755810e-03  1.772435e-02  8.043081e-03  1.537158e-02
   Strain 138  4  4  9.877110e-02  1.258429e-01  0.000000e+00  -1.729939e-01  1.998566e-01  2.475732e-02  
   Stress 139  1  4  7.352327e-03  1.161527e-02  0.000000e+00  -6.244353e-03  1.608191e-02  2.885683e-03  1.485085e-02
   Strain 139  1  4  3.793643e-02  1.168959e-01  0.000000e+00  -2.693166e-01  2.177426e-01  -6.291027e-02  
   Stress 139  2  4  1.949095e-02  1.177045e-02  0.000000e+00  -6.713757e-03  2.337512e-02  7.886276e-03  2.059725e-02
   Strain 139  2  4  2.162579e-01  3.735570e-02  0.000000e+00  -2.255989e-01  2.707694e-01  -1.715575e-02  
   Stress 139  3  4  1.002070e-02  1.725159e-02  0.000000e+00  -1.328061e-02  2.740009e-02  -1.277989e-04  2.746421e-02
   Strain 139  3  4  1.749614e-02  1.463279e-01  0.000000e+00  -4.620245e-01  3.217371e-01  -1.579131e-01  
   Stress 139  4  4  2.698121e-02  2.795865e-02  0.000000e+00  -1.809037e-02  4.556690e-02  9.372962e-03  4.167850e-02
   Strain 139  4  4  1.605779e-01  1.276376e-01  0.000000e+00  -4.112009e-01  3.503668e-01  -6.215137e-02  
   Stress 140  1  4  1.231994e-02  1.292472e-02  0.000000e+00  -9.625591e-03  2.225267e-02  2.991990e-03  2.091778e-02
   Strain 140  1  4  9.266106e-02  9.602380e-02  0.000000e+00  -3.567465e-01  2.727236e-01  -8.403874e-02  
   Stress 140  2  4  1.252587e-02  1.659987e-02  0.000000e+00  -7.023224e-03  2.187553e-02  7.250206e-03  1.930032e-02
   Strain 140  2  4  1.012839e-01  1.391799e-01  0.000000e+00  -2.441610e-01  2.437741e-01  -3.310286e-03  
   Stress 140  3  4  1.598847e-02  2.342419e-02  0.000000e+00  -1.883286e-02  3.890266e-02  5.100003e-04  3.865018e-02
   Strain 140  3  4  5.134927e-02  1.397270e-01  0.000000e+00  -5.080734e-01  3.533894e-01  -1.623132e-01  
   Stress 140  4  4  2.123666e-02  3.221022e-02  0.000000e+00  -1.601933e-02  4.365636e-02  9.790518e-03  3.967762e-02
   Strain 140  4  4  1.076022e-01  1.857245e-01  0.000000e+00  -3.811302e-01  3.411905e-01  -4.786387e-02  
   Stress 141  1  4  4.124212e-02  3.854746e-02  0.000000e+00  -3.027185e-02  7.019661e-02  9.592973e-03  6.592567e-02
   Strain 141  1  4  1.471883e-01  1.288700e-01  0.000000e+00  -4.801838e-01  3.782957e-01  -1.022374e-01  
   Stress 141  2  4  2.106122e-02  2.803035e-02  0.000000e+00  -1.460434e-02  3.956007e-02  9.531495e-03  3.576006e-02
   Strain 141  2  4  1.014364e-01  1.908550e-01  0.000000e+00  -3.581785e-01  3.307314e-01  -3.844003e-02  
   Stress 141  3  4  2.528116e-02  3.030167e-02  0.000000e+00  -2.519020e-02  5.310639e-02  2.476444e-03  5.191248e-02
   Strain 141  3  4  9.010539e-02  1.294702e-01  0.000000e+00  -5.334173e-01  3.772217e-01  -1.576461e-01  
   Stress 141  4  4  2.153168e-02  2.725762e-02  0.000000e+00  -1.583757e-02  4.048891e-02  8.300388e-03  3.704287e-02
   Strain 141  4  4  1.067588e-01  1.722882e-01  0.000000e+00  -4.008060e-01  3.425873e-01  -6.354025e-02  
   Stress 142  1  4  1.161756e-02  2.267841e-02  0.000000e+00  -1.353593e-02  3.177013e-02  2.525847e-03  3.058553e-02
   Strain 142  1  4  1.920899e-02  1.884076e-01  0.000000e+00  -4.113247e-01  3.261910e-01  -1.185744e-01  
   Stress 142  2  4  1.447993e-02  2.392870e-02  0.000000e+00  -9.309399e-03  2.964389e-02  8.764738e-03  2.637726e-02
   Strain 142  2  4  7.447223e-02  2.065332e-01  0.000000e+00  -2.745211e-01  2.928198e-01  -1.181435e-02  
   Stress 142  3  4  1.805352e-02  2.916622e-02  0.000000e+00  -1.860292e-02  4.302485e-02  4.194887e-03  4.108832e-02
   Strain 142  3  4  5.116744e-02  1.843641e-01  0.000000e+00  -4.680702e-01  3.610922e-01  -1.255607e-01  
   Stress 142  4  4  1.973782e-02  3.115320e-02  0.000000e+00  -1.342230e-02  4.003097e-02  1.086004e-02  3.585640e-02
   Strain 142  4  4  8.509433e-02  2.203147e-01  0.000000e+00  -3.390387e-01  3.352092e-01  -2.980014e-02  
   Stress 143  1  4  2.154845e-02  2.654406e-02  0.000000e+00  -1.633815e-02  4.057423e-02  7.518279e-03  3.738642e-02
   Strain 143  1  4  1.104882e-01  1.614035e-01  0.000000e+00  -4.047511e-01  3.399163e-01  -6.802461e-02  
   Stress 143  2  4  1.803572e-02  3.043543e-02  0.000000e+00  -1.035470e-02  3.630446e-02  1.216669e-02  3.200527e-02
   Strain 143  2  4  8.506622e-02  2.347967e-01  0.000000e+00  -2.611366e-01  3.104402e-01  9.422706e-03  
   Stress 143  3  4  1.279809e-02  2.025018e-02  0.000000e+00  -1.346843e-02  3.049847e-02  2.549794e-03  2.930688e-02
   Strain 143  3  4  4.999943e-02  1.567092e-01  0.000000e+00  -4.426602e-01  3.310246e-01  -1.243160e-01  
   Stress 143  4  4  1.786845e-02  1.954357e-02  0.000000e+00  -8.945487e-03  2.769062e-02  9.721397e-03  2.433279e-02
   Strain 143  4  4  1.374459e-01  1.501156e-01  0.000000e+00  -2.937193e-01  2.907770e-01  -3.215450e-03  
   Stress 144  1  4  1.724387e-02  2.021947e-02  0.000000e+00  -4.562722e-03  2.353083e-02  1.393250e-02  2.049320e-02
   Strain 144  1  4  1.349258e-01  1.807631e-01  0.000000e+00  -1.453269e-01  2.340365e-01  8.165231e-02  
   Stress 144  2  4  1.655939e-02  2.201491e-02  0.000000e+00  8.539332e-06  2.201492e-02  1.655938e-02  1.985740e-02
   Strain 144  2  4  1.253881e-01  2.057448e-01  0.000000e+00  2.751847e-05  2.057448e-01  1.253881e-01  
   Stress 144  3  4  1.838193e-02  2.152147e-02  0.000000e+00  -9.056903e-03  2.914364e-02  1.075976e-02  2.552539e-02
   Strain 144  3  4  1.266313e-01  1.744748e-01  0.000000e+00  -2.813725e-01  2.932586e-01  7.847536e-03  
   Stress 144  4  4  1.766911e-02  2.171447e-02  0.000000e+00  -4.149483e-03  2.430800e-02  1.507557e-02  2.125311e-02
   Strain 144  4  4  1.351664e-01  1.930470e-01  0.000000e+00  -1.392825e-01  2.395219e-01  8.869153e-02  
   Stress 145  1  4  1.032942e-02  1.915188e-02  0.000000e+00  -5.921958e-03  2.212499e-02  7.356306e-03  1.951595e-02
   Strain 145  1  4  4.035967e-02  2.022238e-01  0.000000e+00  -2.114979e-01  2.544564e-01  -1.187296e-02  
   Stress 145  2  4  1.083741e-02  2.103348e-02  0.000000e+00  -4.204801e-03  2.254380e-02  9.327097e-03  1.962013e-02
   Strain 145  2  4  4.420621e-02  2.227780e-01  0.000000e+00  -1.444483e-01  2.483324e-01  1.865180e-02  
   Stress 145  3  4  1.279625e-02  2.707230e-02  0.000000e+00  -9.504969e-03  3.182106e-02  8.047482e-03  2.865768e-02
   Strain 145  3  4  2.854625e-02  2.469275e-01  0.000000e+00  -2.871222e-01  3.181042e-01  -4.263045e-02  
   Stress 145  4  4  1.908818e-02  2.590765e-02  0.000000e+00  -7.578165e-03  3.080784e-02  1.418799e-02  2.670807e-02
   Strain 145  4  4  1.163879e-01  2.176403e-01  0.000000e+00  -2.178283e-01  2.871195e-01  4.690871e-02  
   Stress 146  1  4  1.572232e-02  2.003367e-02  0.000000e+00  -4.618007e-03  2.297436e-02  1.278163e-02  1.993844e-02
   Strain 146  1  4  1.091460e-01  1.937843e-01  0.000000e+00  -1.473461e-01  2.364277e-01  6.650262e-02  
   Stress 146  2  4  1.681549e-02  2.374196e-02  0.000000e+00  9.182830e-04  2.386164e-02  1.669581e-02  2.120704e-02
   Strain 146  2  4  1.110365e-01  2.275919e-01  0.000000e+00  3.471214e-02  2.301215e-01  1.085070e-01  
   Stress 146  3  4  1.472186e-02  1.743968e-02  0.000000e+00  -9.114894e-03  2.529640e-02  6.865134e-03  2.265778e-02
   Strain 146  3  4  9.617944e-02  1.525458e-01  0.000000e+00  -3.133870e-01  2.835705e-01  -3.484524e-02  
   Stress 146  4  4  1.702536e-02  2.010968e-02  0.000000e+00  -3.769949e-03  2.264070e-02  1.449434e-02  1.986266e-02
   Strain 146  4  4  1.300355e-01  1.859427e-01  0.000000e+00  -1.286341e-01  2.281182e-01  8.786008e-02  
   Stress 147  1  4  1.355108e-02  1.454551e-02  0.000000e+00  -4.515882e-03  1.859147e-02  9.505121e-03  1.610204e-02
   Strain 147  1  4  1.154747e-01  1.314460e-01  0.000000e+00  -1.770655e-01  2.123525e-01  3.456823e-02  
   Stress 147  2  4  1.246014e-02  1.382030e-02  0.000000e+00  -1.631975e-03  1.490823e-02  1.137221e-02  1.349233e-02
   Strain 147  2  4  1.065458e-01  1.337483e-01  0.000000e+00  -6.568026e-02  1.556923e-01  8.460177e-02  
   Stress 147  3  4  2.100166e-02  2.487647e-02  0.000000e+00  -9.222801e-03  3.236316e-02  1.351497e-02  2.815389e-02
   Strain 147  3  4  1.359250e-01  1.941726e-01  0.000000e+00  -2.680605e-01  3.022067e-01  2.789083e-02  
   Stress 147  4  4  1.747670e-02  2.265850e-02  0.000000e+00  -4.964508e-03  2.566752e-02  1.446768e-02  2.228870e-02
   Strain 147  4  4  1.209345e-01  2.062491e-01  0.000000e+00  -1.615048e-01  2.549187e-01  7.226491e-02  
   Stress 148  1  4  1.327455e-02  1.829136e-02  0.000000e+00  -4.766123e-03  2.116887e-02  1.039705e-02  1.833373e-02
   Strain 148  1  4  8.719949e-02  1.835305e-01  0.000000e+00  -1.667072e-01  2.316341e-01  3.909590e-02  
   Stress 148  2  4  1.404864e-02  1.780401e-02  0.000000e+00  -1.785524e-03  1.851743e-02  1.333523e-02  1.654658e-02
   Strain 148  2  4  1.009538e-01  1.833507e-01  0.000000e+00  -5.048332e-02  1.904684e-01  9.383608e-02  
   Stress 148  3  4  3.122197e-02  3.917281e-02  0.000000e+00  -1.659073e-02  5.225776e-02  1.813702e-02  4.595678e-02
   Strain 148  3  4  1.359733e-01  2.178606e-01  0.000000e+00  -3.305442e-01  3.471851e-01  6.648798e-03  
   Stress 148  4  4  3.202375e-02  4.009642e-02  0.000000e+00  -1.099471e-02  4.777228e-02  2.434789e-02  4.137459e-02
   Strain 148  4  4  1.518946e-01  2.404940e-01  0.000000e+00  -2.152731e-01  3.125906e-01  7.979807e-02  
   Stress 149  1  4  2.184967e-02  2.227897e-02  0.000000e+00  -9.075668e-03  3.114253e-02  1.298612e-02  2.709383e-02
   Strain 149  1  4  1.428942e-01  1.811321e-01  0.000000e+00  -2.597015e-01  2.932638e-01  3.076244e-02  
   Stress 149  2  4  1.455518e-02  1.959975e-02  0.000000e+00  -3.469114e-03  2.136660e-02  1.278833e-02  1.862337e-02
   Strain 149  2  4  9.050196e-02  2.054847e-01  0.000000e+00  -1.105387e-01  2.277427e-01  6.824400e-02  
   Stress 149  3  4  3.154561e-02  3.378219e-02  0.000000e+00  -2.106302e-02  5.375659e-02  1.157121e-02  4.900648e-02
   Strain 149  3  4  1.258237e-01  1.772680e-01  0.000000e+00  -4.232672e-01  3.647368e-01  -6.164516e-02  
   Stress 149  4  4  2.467121e-02  2.844072e-02  0.000000e+00  -1.041906e-02  3.714412e-02  1.596781e-02  3.227299e-02
   Strain 149  4  4  1.376575e-01  2.118375e-01  0.000000e+00  -2.670038e-01  3.133058e-01  3.618909e-02  
   Stress 150  1  4  1.606266e-02  1.892291e-02  0.000000e+00  -6.051459e-03  2.371094e-02  1.127463e-02  2.054249e-02
   Strain 150  1  4  1.063119e-01  1.852660e-01  0.000000e+00  -1.988960e-01  2.527859e-01  3.879198e-02  
   Stress 150  2  4  8.382133e-03  1.615659e-02  0.000000e+00  -9.070641e-04  1.626102e-02  8.277707e-03  1.408322e-02
   Strain 150  2  4  2.418157e-02  1.953089e-01  0.000000e+00  -3.089503e-02  1.966922e-01  2.279831e-02  
   Stress 150  3  4  3.426837e-02  5.313398e-02  0.000000e+00  -2.301946e-02  6.857834e-02  1.882400e-02  6.137111e-02
   Strain 150  3  4  7.746551e-02  2.643014e-01  0.000000e+00  -3.650939e-01  3.759452e-01  -3.417825e-02  
   Stress 150  4  4  1.166103e-02  2.519266e-02  0.000000e+00  -5.870625e-03  2.738455e-02  9.469138e-03  2.408879e-02
   Strain 150  4  4  1.812730e-02  2.655555e-01  0.000000e+00  -2.001044e-01  3.009502e-01  -1.726743e-02  
   Stress 151  1  4  1.513857e-02  3.124622e-02  0.000000e+00  -6.558345e-03  3.357873e-02  1.280606e-02  2.935158e-02
   Strain 151  1  4  3.650017e-02  2.874754e-01  0.000000e+00  -1.949436e-01  3.208837e-01  3.091915e-03  
   Stress 151  2  4  1.653262e-02  4.106211e-02  0.000000e+00  -5.721847e-04  4.107545e-02  1.651928e-02  3.579863e-02
   Strain 151  2  4  2.298362e-02  3.288402e-01  0.000000e+00  -1.762658e-02  3.290939e-01  2.272988e-02  
   Stress 151  3  4  1.492942e-02  3.506970e-02  0.000000e+00  -1.329975e-02  4.168162e-02  8.317505e-03  3.820800e-02
   Strain 151  3  4  -6.254648e-04  2.805421e-01  0.000000e+00  -3.529182e-01  3.655722e-01  -8.565555e-02  
   Stress 151  4  4  1.547428e-02  3.114506e-02  0.000000e+00  -5.370496e-03  3.280891e-02  1.381043e-02  2.853152e-02
   Strain 151  4  4  4.677621e-02  2.845224e-01  0.000000e+00  -1.712279e-01  3.121435e-01  1.915507e-02  
   Stress 152  1  4  1.153672e-02  2.665364e-02  0.000000e+00  -4.192919e-03  2.773872e-02  1.045164e-02  2.426434e-02
   Strain 152  1  4  1.735509e-02  2.763525e-01  0.000000e+00  -1.525948e-01  2.971576e-01  -3.449927e-03  
   Stress 152  2  4  1.177623e-02  2.615066e-02  0.000000e+00  -1.899806e-03  2.639751e-02  1.152938e-02  2.292179e-02
   Strain 152  2  4  2.740211e-02  2.741125e-01  0.000000e+00  -7.720655e-02  2.800118e-01  2.150284e-02  
   Stress 152  3  4  1.851427e-02  4.763063e-02  0.000000e+00  -1.261421e-02  5.233534e-02  1.380956e-02  4.697834e-02
   Strain 152  3  4  2.086802e-03  3.194746e-01  0.000000e+00  -2.701509e-01  3.691773e-01  -4.761588e-02  
   Stress 152  4  4  1.670159e-02  3.570734e-02  0.000000e+00  -7.275712e-03  3.817278e-02  1.423615e-02  3.341251e-02
   Strain 152  4  4  3.778540e-02  2.969097e-01  0.000000e+00  -1.956692e-01  3.296989e-01  4.996202e-03  
   Stress 153  1  4  1.420530e-02  3.495906e-02  0.000000e+00  -5.203588e-03  3.619067e-02  1.297370e-02  3.175775e-02
   Strain 153  1  4  1.580451e-02  3.083879e-01  0.000000e+00  -1.665517e-01  3.304296e-01  -6.237174e-03  
   Stress 153  2  4  1.033983e-02  2.618749e-02  0.000000e+00  -1.630170e-03  2.635344e-02  1.017388e-02  2.301945e-02
   Strain 153  2  4  3.235105e-03  2.837318e-01  0.000000e+00  -8.151035e-02  2.895334e-01  -2.566482e-03  
   Stress 153  3  4  2.650903e-02  6.870501e-02  0.000000e+00  -1.962833e-02  7.642362e-02  1.879042e-02  6.897549e-02
   Strain 153  3  4  1.741393e-03  3.309036e-01  0.000000e+00  -3.076240e-01  3.915892e-01  -5.894417e-02  
   Stress 153  4  4  1.427506e-02  3.121165e-02  0.000000e+00  -7.152840e-03  3.382826e-02  1.165845e-02  2.976383e-02
   Strain 153  4  4  2.409563e-02  2.874199e-01  0.000000e+00  -2.245881e-01  3.288036e-01  -1.728809e-02  
   Stress 154  1  4  9.800235e-03  3.418421e-02  0.000000e+00  -7.765397e-03  3.644719e-02  7.537260e-03  3.332410e-02
   Strain 154  1  4  -4.389348e-02  3.134670e-01  0.000000e+00  -2.429849e-01  3.508586e-01  -8.128509e-02  
   Stress 154  2  4  8.219885e-03  2.806251e-02  0.000000e+00  -1.997466e-03  2.826159e-02  8.020806e-03  2.522638e-02
   Strain 154  2  4  -3.646437e-02  3.038927e-01  0.000000e+00  -8.015492e-02  3.085482e-01  -4.111987e-02  
   Stress 154  3  4  1.832984e-02  5.556426e-02  0.000000e+00  -2.115906e-02  6.513049e-02  8.763610e-03  6.122094e-02
   Strain 154  3  4  -3.903273e-02  3.099521e-01  0.000000e+00  -3.902225e-01  3.972154e-01  -1.262959e-01  
   Stress 154  4  4  1.023403e-02  2.771158e-02  0.000000e+00  -6.966093e-03  3.014834e-02  7.797267e-03  2.710434e-02
   Strain 154  4  4  -1.445758e-02  2.820658e-01  0.000000e+00  -2.323709e-01  3.221670e-01  -5.455880e-02  
   Stress 155  1  4  7.227925e-03  3.016398e-02  0.000000e+00  -2.647399e-03  3.046559e-02  6.926314e-03  2.766065e-02
   Strain 155  1  4  -6.281265e-02  3.206199e-01  0.000000e+00  -8.487890e-02  3.252611e-01  -6.745379e-02  
   Stress 155  2  4  1.138989e-02  3.499046e-02  0.000000e+00  1.423417e-03  3.507600e-02  1.130435e-02  3.100972e-02
   Strain 155  2  4  -1.604812e-02  3.241972e-01  0.000000e+00  2.779797e-02  3.247640e-01  -1.661495e-02  
   Stress 155  3  4  1.222555e-02  4.529943e-02  0.000000e+00  -1.079651e-02  4.851180e-02  9.013190e-03  4.469213e-02
   Strain 155  3  4  -5.917191e-02  3.403833e-01  0.000000e+00  -2.431692e-01  3.744730e-01  -9.326158e-02  
   Stress 155  4  4  1.777171e-02  4.402351e-02  0.000000e+00  -5.911149e-03  4.529313e-02  1.650209e-02  3.970334e-02
   Strain 155  4  4  1.787565e-02  3.284429e-01  0.000000e+00  -1.399981e-01  3.434909e-01  2.827615e-03  
   Stress 156  1  4  3.369940e-03  2.854923e-02  0.000000e+00  -2.153483e-03  2.873208e-02  3.187089e-03  2.727854e-02
   Strain 156  1  4  -1.157631e-01  3.240796e-01  0.000000e+00  -7.880039e-02  3.275811e-01  -1.192646e-01  
   Stress 156  2  4  7.831147e-03  3.088583e-02  0.000000e+00  1.510064e-03  3.098432e-02  7.732660e-03  2.793261e-02
   Strain 156  2  4  -5.331546e-02  3.209278e-01  0.000000e+00  4.069249e-02  3.220307e-01  -5.441836e-02  
   Stress 156  3  4  1.393252e-02  8.001789e-02  0.000000e+00  -1.903131e-02  8.510669e-02  8.843729e-03  8.104751e-02
   Strain 156  3  4  -1.088592e-01  3.716493e-01  0.000000e+00  -2.625894e-01  4.051840e-01  -1.423939e-01  
   Stress 156  4  4  1.800994e-02  4.798789e-02  0.000000e+00  -7.251652e-03  4.964992e-02  1.634791e-02  4.382574e-02
   Strain 156  4  4  5.570802e-03  3.353313e-01  0.000000e+00  -1.492512e-01  3.514330e-01  -1.053093e-02  
   Stress 157  1  4  5.712348e-03  3.949466e-02  0.000000e+00  4.466272e-05  3.949472e-02  5.712289e-03  3.697104e-02
   Strain 157  1  4  -1.119535e-01  3.604437e-01  0.000000e+00  9.079862e-03  3.604873e-01  -1.119971e-01  
   Stress 157  2  4  3.727271e-03  3.516269e-02  0.000000e+00  -1.742322e-03  3.525897e-02  3.630997e-03  3.359098e-02
   Strain 157  2  4  -1.283599e-01  3.503516e-01  0.000000e+00  -5.358312e-02  3.518463e-01  -1.298546e-01  
   Stress 157  3  4  5.768090e-03  1.232652e-01  0.000000e+00  -1.594240e-02  1.253899e-01  3.643392e-03  1.236084e-01
   Strain 157  3  4  -1.896597e-01  4.171339e-01  0.000000e+00  -1.352922e-01  4.245837e-01  -1.971095e-01  
   Stress 157  4  4  3.461701e-03  4.846326e-02  0.000000e+00  -9.356088e-03  5.033094e-02  1.594029e-03  4.955315e-02
   Strain 157  4  4  -1.589195e-01  3.655319e-01  0.000000e+00  -2.027790e-01  3.844505e-01  -1.778381e-01  
   Stress 158  1  4  5.353390e-03  5.160411e-02  0.000000e+00  -8.664138e-03  5.317388e-02  3.783618e-03  5.138665e-02
   Strain 158  1  4  -1.397462e-01  3.683240e-01  0.000000e+00  -1.773196e-01  3.833510e-01  -1.547732e-01  
   Stress 158  2  4  7.190852e-03  6.465283e-02  0.000000e+00  -6.326245e-03  6.534107e-02  6.502611e-03  6.234462e-02
   Strain 158  2  4  -1.336256e-01  3.847012e-01  0.000000e+00  -1.166417e-01  3.911822e-01  -1.401067e-01  
   Stress 158  3  4  2.084528e-04  4.533184e-02  0.000000e+00  -9.577048e-03  4.728035e-02  -1.740053e-03  4.817395e-02
   Strain 158  3  4  -1.908385e-01  3.617309e-01  0.000000e+00  -2.169478e-01  3.822624e-01  -2.113699e-01  
   Stress 158  4  4  1.176174e-03  5.291049e-02  0.000000e+00  -7.152194e-03  5.388106e-02  2.056022e-04  5.377856e-02
   Strain 158  4  4  -1.829145e-01  3.774367e-01  0.000000e+00  -1.572375e-01  3.882581e-01  -1.937359e-01  
   Stress 159  1  4  5.296438e-03  3.983889e-02  0.000000e+00  -5.434472e-03  4.067370e-02  4.461622e-03  3.863658e-02
   Strain 159  1  4  -1.166207e-01  3.509367e-01  0.000000e+00  -1.582154e-01  3.639585e-01  -1.296425e-01  
   Stress 159  2  4  9.067604e-03  4.797266e-02  0.000000e+00  -4.504536e-04  4.797788e-02  9.062390e-03  4.414985e-02
   Strain 159  2  4  -8.486038e-02  3.654509e-01  0.000000e+00  -3.808207e-02  3.662546e-01  -8.566408e-02  
   Stress 159  3  4  4.027216e-03  3.608802e-02  0.000000e+00  -6.930506e-03  3.752203e-02  2.593206e-03  3.629497e-02
   Strain 159  3  4  -1.307569e-01  3.420475e-01  0.000000e+00  -2.198116e-01  3.663468e-01  -1.550562e-01  
   Stress 159  4  4  6.476132e-03  3.924220e-02  0.000000e+00  -2.334550e-03  3.940770e-02  6.310634e-03  3.666202e-02
   Strain 159  4  4  -1.010320e-01  3.556874e-01  0.000000e+00  -1.010986e-01  3.612153e-01  -1.065598e-01  
   Stress 160  1  4  8.431680e-03  2.581667e-02  0.000000e+00  -1.351690e-03  2.592113e-02  8.327213e-03  2.292154e-02
   Strain 160  1  4  -2.502994e-02  2.883142e-01  0.000000e+00  -7.475619e-02  2.927112e-01  -2.942699e-02  
   Stress 160  2  4  1.309720e-02  3.760478e-02  0.000000e+00  5.745143e-04  3.761824e-02  1.308374e-02  3.307762e-02
   Strain 160  2  4  -7.348027e-03  3.297251e-01  0.000000e+00  -1.654361e-02  3.299280e-01  -7.550896e-03  
   Stress 160  3  4  5.209048e-03  2.265810e-02  0.000000e+00  -2.018444e-03  2.288855e-02  4.978605e-03  2.084992e-02
   Strain 160  3  4  -6.504383e-02  2.779377e-01  0.000000e+00  -1.047118e-01  2.857517e-01  -7.285789e-02  
   Stress 160  4  4  8.824181e-03  2.506378e-02  0.000000e+00  -5.347129e-04  2.508136e-02  8.806594e-03  2.203973e-02
   Strain 160  4  4  -1.586376e-02  2.818085e-01  0.000000e+00  -5.100084e-02  2.839772e-01  -1.803248e-02  
   Stress 161  1  4  6.958003e-03  2.840979e-02  0.000000e+00  8.224305e-05  2.841011e-02  6.957687e-03  2.564907e-02
   Strain 161  1  4  -5.722533e-02  3.103326e-01  0.000000e+00  -2.576125e-02  3.107834e-01  -5.767617e-02  
   Stress 161  2  4  6.498701e-03  2.812927e-02  0.000000e+00  2.123298e-03  2.833573e-02  6.292245e-03  2.577228e-02
   Strain 161  2  4  -6.433784e-02  3.091994e-01  0.000000e+00  3.757226e-02  3.101418e-01  -6.528027e-02  
   Stress 161  3  4  6.441548e-03  3.426811e-02  0.000000e+00  -1.442431e-03  3.434268e-02  6.366978e-03  3.164331e-02
   Strain 161  3  4  -8.648823e-02  3.398549e-01  0.000000e+00  -6.607776e-02  3.424000e-01  -8.903334e-02  
   Stress 161  4  4  6.889236e-03  2.557320e-02  0.000000e+00  6.112797e-04  2.559318e-02  6.869258e-03  2.294322e-02
   Strain 161  4  4  -4.738947e-02  2.922615e-01  0.000000e+00  -6.992430e-03  2.922974e-01  -4.742545e-02  
   Stress 162  1  4  4.740413e-03  4.454299e-02  0.000000e+00  3.245272e-03  4.480585e-02  4.477548e-03  4.274333e-02
   Strain 162  1  4  -1.311504e-01  3.652554e-01  0.000000e+00  4.531708e-02  3.662876e-01  -1.321825e-01  
   Stress 162  2  4  1.457243e-02  5.716292e-02  0.000000e+00  7.775410e-03  5.853802e-02  1.319733e-02  5.318199e-02
   Strain 162  2  4  -5.055626e-02  3.577868e-01  0.000000e+00  1.153630e-01  3.657783e-01  -5.854780e-02  
   Stress 162  3  4  4.866529e-03  4.586427e-02  0.000000e+00  3.216027e-04  4.586679e-02  4.864006e-03  4.363857e-02
   Strain 162  3  4  -1.320375e-01  3.703866e-01  0.000000e+00  -2.649807e-02  3.707358e-01  -1.323866e-01  
   Stress 162  4  4  1.310144e-02  5.317274e-02  0.000000e+00  3.739075e-03  5.351865e-02  1.275553e-02  4.841788e-02
   Strain 162  4  4  -5.355006e-02  3.614936e-01  0.000000e+00  4.110084e-02  3.625087e-01  -5.456511e-02  
   Stress 163  1  4  2.221350e-03  3.592939e-02  0.000000e+00  8.196035e-04  3.594930e-02  2.201433e-03  3.490070e-02
   Strain 163  1  4  -1.458368e-01  3.497778e-01  0.000000e+00  -9.772651e-03  3.498260e-01  -1.458850e-01  
   Stress 163  2  4  8.619082e-03  1.005331e-01  0.000000e+00  -4.067266e-03  1.007127e-01  8.439453e-03  9.676940e-02
   Strain 163  2  4  -1.505953e-01  4.042082e-01  0.000000e+00  -7.613932e-02  4.068083e-01  -1.531954e-01  
   Stress 163  3  4  1.484365e-03  5.926796e-02  0.000000e+00  2.060258e-03  5.934133e-02  1.411000e-03  5.864856e-02
   Strain 163  3  4  -1.789250e-01  3.854863e-01  0.000000e+00  -7.272278e-04  3.854866e-01  -1.789252e-01  
   Stress 163  4  4  9.146533e-03  1.225616e-01  0.000000e+00  -3.309442e-03  1.226581e-01  9.050046e-03  1.183928e-01
   Strain 163  4  4  -1.595866e-01  4.118401e-01  0.000000e+00  -6.951460e-02  4.139464e-01  -1.616930e-01  
   Stress 164  1  4  7.499718e-03  6.502804e-02  0.000000e+00  -4.560172e-03  6.538728e-02  7.140484e-03  6.212556e-02
   Strain 164  1  4  -1.265927e-01  3.814149e-01  0.000000e+00  -1.025846e-01  3.865420e-01  -1.317198e-01  
   Stress 164  2  4  1.021344e-02  8.569409e-02  0.000000e+00  -2.786609e-04  8.569512e-02  1.021241e-02  8.107277e-02
   Strain 164  2  4  -1.272937e-01  3.964188e-01  0.000000e+00  -2.682222e-02  3.967620e-01  -1.276369e-01  
   Stress 164  3  4  1.274716e-02  9.443909e-02  0.000000e+00  -6.223917e-03  9.491055e-02  1.227569e-02  8.940700e-02
   Strain 164  3  4  -1.188206e-01  3.967356e-01  0.000000e+00  -9.922374e-02  4.014663e-01  -1.235513e-01  
   Stress 164  4  4  1.199637e-02  6.354616e-02  0.000000e+00  -2.369312e-04  6.354725e-02  1.199529e-02  5.847967e-02
   Strain 164  4  4  -8.399943e-02  3.780720e-01  0.000000e+00  -2.432200e-02  3.783918e-01  -8.431927e-02  
   Stress 165  1  4  1.435209e-02  2.265332e-01  0.000000e+00  9.030638e-04  2.265370e-01  1.434825e-02  2.197146e-01
   Strain 165  1  4  -1.706379e-01  4.274957e-01  0.000000e+00  -1.569973e-02  4.275987e-01  -1.707409e-01  
   Stress 165  2  4  8.052167e-03  7.337406e-02  0.000000e+00  7.293548e-03  7.417851e-02  7.247709e-03  7.083330e-02
   Strain 165  2  4  -1.304525e-01  3.832281e-01  0.000000e+00  9.759531e-02  3.878226e-01  -1.350470e-01  
   Stress 165  3  4  4.952040e-03  4.741425e-02  0.000000e+00  -3.514759e-05  4.741428e-02  4.952011e-03  4.514245e-02
   Strain 165  3  4  -1.283488e-01  3.672543e-01  0.000000e+00  -2.187086e-02  3.674955e-01  -1.285900e-01  
   Stress 165  4  4  5.367524e-03  6.478845e-02  0.000000e+00  6.384414e-03  6.546668e-02  4.689299e-03  6.325253e-02
   Strain 165  4  4  -1.455274e-01  3.802283e-01  0.000000e+00  9.175222e-02  3.842013e-01  -1.495004e-01  
   Stress 166  1  4  1.411049e-02  1.059912e-01  0.000000e+00  1.343103e-02  1.079143e-01  1.218741e-02  1.023661e-01
   Strain 166  1  4  -1.186833e-01  3.907113e-01  0.000000e+00  1.490593e-01  4.013918e-01  -1.293638e-01  
   Stress 166  2  4  6.091730e-03  4.508778e-02  0.000000e+00  8.681293e-03  4.693308e-02  4.246423e-03  4.496052e-02
   Strain 166  2  4  -1.106463e-01  3.425611e-01  0.000000e+00  2.063343e-01  3.649407e-01  -1.330260e-01  
   Stress 166  3  4  2.548033e-02  1.407914e-01  0.000000e+00  1.777501e-02  1.434692e-01  2.280253e-02  1.335361e-01
   Strain 166  3  4  -8.936115e-02  3.952825e-01  0.000000e+00  1.496082e-01  4.065658e-01  -1.006444e-01  
   Stress 166  4  4  1.519032e-02  8.757666e-02  0.000000e+00  1.544033e-02  9.073257e-02  1.203443e-02  8.535404e-02
   Strain 166  4  4  -9.446499e-02  3.731146e-01  0.000000e+00  2.048050e-01  3.945579e-01  -1.159083e-01  
   Stress 167  1  4  1.086565e-02  8.698232e-02  0.000000e+00  7.539835e-03  8.772200e-02  1.012597e-02  8.312289e-02
   Strain 167  1  4  -1.209179e-01  3.889142e-01  0.000000e+00  1.117985e-01  3.949712e-01  -1.269749e-01  
   Stress 167  2  4  2.796525e-03  3.209239e-02  0.000000e+00  2.636696e-03  3.232781e-02  2.561108e-03  3.112638e-02
   Strain 167  2  4  -1.274338e-01  3.322949e-01  0.000000e+00  9.348217e-02  3.369990e-01  -1.321378e-01  
   Stress 167  3  4  2.506618e-02  1.991543e-01  0.000000e+00  1.597542e-02  2.006082e-01  2.361231e-02  1.899062e-01
   Strain 167  3  4  -1.253630e-01  4.145925e-01  0.000000e+00  1.110785e-01  4.202460e-01  -1.310165e-01  
   Stress 167  4  4  3.365871e-03  4.353909e-02  0.000000e+00  3.407859e-03  4.382612e-02  3.078836e-03  4.237068e-02
   Strain 167  4  4  -1.406964e-01  3.599022e-01  0.000000e+00  9.157721e-02  3.640559e-01  -1.448501e-01  
   Stress 168  1  4  4.812905e-02  1.788240e-01  0.000000e+00  -3.595559e-03  1.789228e-01  4.803021e-02  1.603951e-01
   Strain 168  1  4  -3.741912e-02  4.071179e-01  0.000000e+00  -6.965592e-03  4.071452e-01  -3.744641e-02  
   Stress 168  2  4  1.897420e-02  3.806792e-02  0.000000e+00  3.351003e-04  3.807380e-02  1.896833e-02  3.297295e-02
   Strain 168  2  4  5.439992e-02  3.113953e-01  0.000000e+00  4.095283e-02  3.130166e-01  5.277867e-02  
   Stress 168  3  4  5.405180e-03  2.844412e-02  0.000000e+00  -1.989886e-03  2.861473e-02  5.234575e-03  2.638972e-02
   Strain 168  3  4  -8.000534e-02  3.126414e-01  0.000000e+00  -5.532486e-02  3.145806e-01  -8.194461e-02  
   Stress 168  4  4  6.329715e-03  2.491082e-02  0.000000e+00  -6.816441e-04  2.493579e-02  6.304743e-03  2.245728e-02
   Strain 168  4  4  -5.269518e-02  2.888437e-01  0.000000e+00  -3.540988e-03  2.888528e-01  -5.270436e-02  
   Stress 169  1  4  4.104776e-03  2.755066e-02  0.000000e+00  -1.997518e-03  2.771962e-02  3.935812e-03  2.597631e-02
   Strain 169  1  4  -1.230372e-01  3.374422e-01  0.000000e+00  -2.056615e-02  3.376717e-01  -1.232667e-01  
   Stress 169  2  4  -1.590373e-03  8.073985e-02  0.000000e+00  -2.204366e-03  8.079883e-02  -1.649352e-03  8.163600e-02
   Strain 169  2  4  -2.389525e-01  4.288703e-01  0.000000e+00  1.459459e-02  4.289500e-01  -2.390322e-01  
   Stress 169  3  4  4.354983e-04  2.991614e-02  0.000000e+00  3.154468e-04  2.991952e-02  4.321233e-04  2.970582e-02
   Strain 169  3  4  -1.814252e-01  3.552466e-01  0.000000e+00  6.241427e-02  3.570552e-01  -1.832338e-01  
   Stress 169  4  4  -6.712907e-03  8.937649e-02  0.000000e+00  3.754367e-03  8.952296e-02  -6.859373e-03  9.314228e-02
   Strain 169  4  4  -2.637151e-01  4.243993e-01  0.000000e+00  1.002582e-01  4.280321e-01  -2.673478e-01  
   Stress 170  1  4  1.519132e-03  3.054010e-02  0.000000e+00  -2.958419e-03  3.083862e-02  1.220619e-03  3.024678e-02
   Strain 170  1  4  -1.842735e-01  3.697792e-01  0.000000e+00  -3.331917e-02  3.702796e-01  -1.847739e-01  
   Stress 170  2  4  5.066051e-04  2.562822e-02  0.000000e+00  -1.894174e-03  2.577024e-02  3.645869e-04  2.558990e-02
   Strain 170  2  4  -1.758344e-01  3.387952e-01  0.000000e+00  -6.120191e-03  3.388135e-01  -1.758526e-01  
   Stress 170  3  4  5.221696e-03  6.722487e-02  0.000000e+00  -6.351081e-03  6.786873e-02  4.577831e-03  6.569955e-02
   Strain 170  3  4  -1.829778e-01  4.176329e-01  0.000000e+00  -4.999170e-02  4.186714e-01  -1.840162e-01  
   Stress 170  4  4  2.013522e-03  3.713591e-02  0.000000e+00  -2.693509e-03  3.734127e-02  1.808160e-03  3.647083e-02
   Strain 170  4  4  -1.722589e-01  3.737279e-01  0.000000e+00  -2.061713e-02  3.739225e-01  -1.724535e-01  
   Stress 171  1  4  4.931362e-03  3.132267e-02  0.000000e+00  -3.295809e-03  3.172803e-02  4.526000e-03  2.972460e-02
   Strain 171  1  4  -1.295702e-01  3.590895e-01  0.000000e+00  -3.712222e-02  3.597935e-01  -1.302742e-01  
   Stress 171  2  4  7.506903e-03  4.519260e-02  0.000000e+00  1.268493e-03  4.523525e-02  7.464254e-03  4.200352e-02
   Strain 171  2  4  -1.207551e-01  3.874020e-01  0.000000e+00  8.695536e-02  3.910951e-01  -1.244482e-01  
   Stress 171  3  4  2.638755e-03  2.643907e-02  0.000000e+00  -2.643317e-03  2.672911e-02  2.348716e-03  2.563558e-02
   Strain 171  3  4  -1.463461e-01  3.388109e-01  0.000000e+00  -2.096143e-02  3.390372e-01  -1.465724e-01  
   Stress 171  4  4  4.606337e-03  4.681253e-02  0.000000e+00  1.903946e-03  4.689825e-02  4.520623e-03  4.480929e-02
   Strain 171  4  4  -1.564480e-01  3.927725e-01  0.000000e+00  1.106654e-01  3.982916e-01  -1.619672e-01  
   Stress 172  1  4  -4.518042e-04  2.018936e-02  0.000000e+00  3.417252e-04  2.019501e-02  -4.574601e-04  2.042759e-02
   Strain 172  1  4  -1.696184e-01  3.014040e-01  0.000000e+00  7.322049e-02  3.042325e-01  -1.724469e-01  
   Stress 172  2  4  7.170302e-03  5.645907e-02  0.000000e+00  -2.231640e-03  5.655991e-02  7.069467e-03  5.337745e-02
   Strain 172  2  4  -1.430371e-01  4.013769e-01  0.000000e+00  -8.781163e-03  4.014123e-01  -1.430725e-01  
   Stress 172  3  4  -4.981720e-03  5.645924e-02  0.000000e+00  -1.590633e-04  5.645966e-02  -4.982132e-03  5.910841e-02
   Strain 172  3  4  -2.660201e-01  4.157344e-01  0.000000e+00  6.873523e-02  4.174625e-01  -2.677482e-01  
   Stress 172  4  4  1.566312e-02  1.491494e-01  0.000000e+00  -6.287252e-03  1.494448e-01  1.536764e-02  1.423844e-01
   Strain 172  4  4  -1.674733e-01  4.424010e-01  0.000000e+00  -9.953986e-03  4.424416e-01  -1.675139e-01  
   Stress 173  1  4  -1.150789e-02  2.986843e-02  0.000000e+00  -8.562722e-03  3.157045e-02  -1.320991e-02  3.985270e-02
   Strain 173  1  4  -3.156183e-01  3.424902e-01  0.000000e+00  -2.143823e-01  3.595091e-01  -3.326373e-01  
   Stress 173  2  4  -5.966938e-03  3.408841e-02  0.000000e+00  -8.566671e-03  3.584366e-02  -7.722184e-03  4.026402e-02
   Strain 173  2  4  -2.580386e-01  3.486081e-01  0.000000e+00  -2.239363e-01  3.686142e-01  -2.780446e-01  
   Stress 173  3  4  -3.322030e-02  9.524405e-02  0.000000e+00  -2.131646e-02  9.868878e-02  -3.666503e-02  1.212527e-01
   Strain 173  3  4  -3.662606e-01  3.993503e-01  0.000000e+00  -1.919890e-01  4.112028e-01  -3.781132e-01  
   Stress 173  4  4  -1.420751e-02  9.385278e-02  0.000000e+00  -1.815658e-02  9.682192e-02  -1.717665e-02  1.064547e-01
   Strain 173  4  4  -2.920398e-01  4.031828e-01  0.000000e+00  -2.037990e-01  4.178105e-01  -3.066675e-01  
   Stress 174  1  4  3.091208e-03  5.078787e-02  0.000000e+00  -1.382642e-02  5.450606e-02  -6.269774e-04  5.482223e-02
   Strain 174  1  4  -1.793706e-01  3.664439e-01  0.000000e+00  -2.555500e-01  3.948750e-01  -2.078018e-01  
   Stress 174  2  4  -6.156114e-04  2.547337e-02  0.000000e+00  -4.891734e-03  2.636042e-02  -1.502660e-03  2.714297e-02
   Strain 174  2  4  -1.835136e-01  3.231789e-01  0.000000e+00  -1.614539e-01  3.357295e-01  -1.960642e-01  
   Stress 174  3  4  3.701498e-02  2.945329e-01  0.000000e+00  -6.272145e-02  3.089970e-01  2.255086e-02  2.983615e-01
   Strain 174  3  4  -1.592194e-01  4.288326e-01  0.000000e+00  -2.212689e-01  4.489583e-01  -1.793451e-01  
   Stress 174  4  4  5.531962e-03  3.417310e-02  0.000000e+00  -5.229022e-03  3.509790e-02  4.607159e-03  3.303615e-02
   Strain 174  4  4  -1.142335e-01  3.472584e-01  0.000000e+00  -1.314529e-01  3.564368e-01  -1.234118e-01  
   Stress 175  1  4  -6.558320e-03  2.171834e-02  0.000000e+00  -2.936667e-03  2.202011e-02  -6.860086e-03  2.613438e-02
   Strain 175  1  4  -2.604175e-01  3.175608e-01  0.000000e+00  -7.604598e-02  3.200514e-01  -2.629082e-01  
   Stress 175  2  4  -2.551937e-03  2.936948e-02  0.000000e+00  -1.747734e-03  2.946488e-02  -2.647342e-03  3.087380e-02
   Strain 175  2  4  -2.130286e-01  3.458193e-01  0.000000e+00  -3.860977e-02  3.464853e-01  -2.136947e-01  
   Stress 175  3  4  -4.758370e-03  2.685487e-02  0.000000e+00  -1.716911e-03  2.694785e-02  -4.851341e-03  2.967246e-02
   Strain 175  3  4  -2.455912e-01  3.440836e-01  0.000000e+00  -2.039745e-02  3.442599e-01  -2.457676e-01  
   Stress 175  4  4  -1.121814e-03  4.004532e-02  0.000000e+00  -1.998570e-04  4.004629e-02  -1.122785e-03  4.061932e-02
   Strain 175  4  4  -2.050421e-01  3.746042e-01  0.000000e+00  2.112381e-02  3.747965e-01  -2.052345e-01  
   Stress 176  1  4  5.639301e-03  4.239220e-02  0.000000e+00  -4.863947e-03  4.302501e-02  5.006493e-03  4.075306e-02
   Strain 176  1  4  -1.158790e-01  3.558441e-01  0.000000e+00  -1.051459e-01  3.616323e-01  -1.216671e-01  
   Stress 176  2  4  -7.210359e-04  4.218347e-02  0.000000e+00  -3.488971e-03  4.246534e-02  -1.002905e-03  4.297557e-02
   Strain 176  2  4  -1.928759e-01  3.657010e-01  0.000000e+00  -7.786518e-02  3.684015e-01  -1.955764e-01  
   Stress 176  3  4  6.271128e-03  4.588204e-02  0.000000e+00  -1.849699e-03  4.596823e-02  6.184940e-03  4.320904e-02
   Strain 176  3  4  -1.135765e-01  3.659018e-01  0.000000e+00  -2.698118e-02  3.662811e-01  -1.139558e-01  
   Stress 176  4  4  2.055200e-06  4.374851e-02  0.000000e+00  -2.995011e-04  4.375056e-02  4.822867e-09  4.375056e-02
   Strain 176  4  4  -1.857533e-01  3.706294e-01  0.000000e+00  2.035614e-03  3.706312e-01  -1.857551e-01  
   Stress 177  1  4  -2.396395e-03  7.156504e-02  0.000000e+00  -3.311771e-03  7.171304e-02  -2.544390e-03  7.301848e-02
   Strain 177  1  4  -2.134272e-01  3.923321e-01  0.000000e+00  -4.387157e-02  3.931254e-01  -2.142205e-01  
   Stress 177  2  4  1.442099e-04  3.010702e-02  0.000000e+00  -1.376652e-03  3.017013e-02  8.109213e-05  3.012967e-02
   Strain 177  2  4  -1.591317e-01  3.277107e-01  0.000000e+00  -4.687171e-02  3.288363e-01  -1.602572e-01  
   Stress 177  3  4  2.978839e-03  6.965879e-02  0.000000e+00  -3.136316e-03  6.980599e-02  2.831646e-03  6.843411e-02
   Strain 177  3  4  -1.707678e-01  3.904935e-01  0.000000e+00  -4.125350e-02  3.912506e-01  -1.715248e-01  
   Stress 177  4  4  1.120654e-03  8.661593e-02  0.000000e+00  -3.267773e-03  8.674065e-02  9.959359e-04  8.624700e-02
   Strain 177  4  4  -1.891141e-01  3.973255e-01  0.000000e+00  -4.539464e-02  3.982026e-01  -1.899912e-01  
   Stress 178  1  4  6.686023e-03  3.291067e-02  0.000000e+00  -2.071110e-03  3.307323e-02  6.523464e-03  3.034209e-02
   Strain 178  1  4  -6.961364e-02  3.227218e-01  0.000000e+00  -5.142527e-02  3.243997e-01  -7.129160e-02  
   Stress 178  2  4  1.516475e-03  2.465635e-02  0.000000e+00  1.105154e-03  2.470902e-02  1.463813e-03  2.401060e-02
   Strain 178  2  4  -1.228615e-01  2.955526e-01  0.000000e+00  3.665150e-02  2.963536e-01  -1.236626e-01  
   Stress 178  3  4  1.458541e-02  3.852095e-02  0.000000e+00  8.089480e-05  3.852122e-02  1.458514e-02  3.368640e-02
   Strain 178  3  4  1.631147e-02  3.169918e-01  0.000000e+00  1.682512e-02  3.172270e-01  1.607628e-02  
   Stress 178  4  4  6.610800e-03  5.266024e-02  0.000000e+00  4.680428e-03  5.313114e-02  6.139900e-03  5.034279e-02
   Strain 178  4  4  -1.163345e-01  3.656186e-01  0.000000e+00  1.012880e-01  3.708829e-01  -1.215987e-01  
   Stress 179  1  4  3.610066e-03  3.819117e-02  0.000000e+00  -2.311219e-03  3.834496e-02  3.456281e-03  3.673895e-02
   Strain 179  1  4  -1.269597e-01  3.470576e-01  0.000000e+00  -6.089398e-02  3.490053e-01  -1.289074e-01  
   Stress 179  2  4  4.988903e-03  4.095909e-02  0.000000e+00  -1.088037e-03  4.099197e-02  4.956022e-03  3.875237e-02
   Strain 179  2  4  -1.140928e-01  3.521914e-01  0.000000e+00  -3.682949e-02  3.529175e-01  -1.148190e-01  
   Stress 179  3  4  5.123184e-03  4.717465e-02  0.000000e+00  -1.765317e-03  4.724863e-02  5.049206e-03  4.493729e-02
   Strain 179  3  4  -1.234018e-01  3.629340e-01  0.000000e+00  -3.493990e-02  3.635608e-01  -1.240285e-01  
   Stress 179  4  4  7.649847e-03  5.817743e-02  0.000000e+00  -2.211836e-04  5.817840e-02  7.648879e-03  5.475611e-02
   Strain 179  4  4  -1.135285e-01  3.746776e-01  0.000000e+00  -1.180719e-02  3.747489e-01  -1.135999e-01  
   Stress 180  1  4  1.167298e-02  6.541204e-02  0.000000e+00  3.705613e-04  6.541459e-02  1.167043e-02  6.043056e-02
   Strain 180  1  4  -8.461604e-02  3.742981e-01  0.000000e+00  2.252674e-02  3.745744e-01  -8.489231e-02  
   Stress 180  2  4  1.599057e-02  6.787121e-02  0.000000e+00  9.135806e-04  6.788729e-02  1.597449e-02  6.147685e-02
   Strain 180  2  4  -5.096293e-02  3.697732e-01  0.000000e+00  1.991878e-02  3.700088e-01  -5.119855e-02  
   Stress 180  3  4  7.321296e-03  5.245809e-02  0.000000e+00  5.995684e-04  5.246606e-02  7.313333e-03  4.921860e-02
   Strain 180  3  4  -1.059456e-01  3.663405e-01  0.000000e+00  3.128068e-02  3.668579e-01  -1.064630e-01  
   Stress 180  4  4  1.058862e-02  6.984825e-02  0.000000e+00  1.209640e-03  6.987294e-02  1.056393e-02  6.523565e-02
   Strain 180  4  4  -1.019269e-01  3.809385e-01  0.000000e+00  2.420625e-02  3.812417e-01  -1.022301e-01  
   Stress 181  1  4  1.885529e-02  4.059968e-03  0.000000e+00  2.600788e-03  1.929916e-02  3.616106e-03  1.776924e-02
   Strain 181  1  4  2.468230e-01  -5.051856e-02  0.000000e+00  1.150723e-01  2.575680e-01  -6.126361e-02  
   Stress 181  2  4  7.799409e-03  2.994011e-03  0.000000e+00  -1.065969e-03  8.025256e-03  2.768165e-03  7.060611e-03
   Strain 181  2  4  1.149142e-01  -1.018713e-02  0.000000e+00  -3.614955e-02  1.174733e-01  -1.274624e-02  
   Stress 181  3  4  -5.192306e-03  2.712465e-03  0.000000e+00  2.541647e-03  3.459156e-03  -5.938997e-03  8.232944e-03
   Strain 181  3  4  -1.009802e-01  9.265859e-02  0.000000e+00  4.243236e-02  9.495591e-02  -1.032776e-01  
   Stress 181  4  4  -1.948957e-03  -1.515229e-02  0.000000e+00  -1.507199e-03  -1.779091e-03  -1.532216e-02  1.451462e-02
   Strain 181  4  4  1.131375e-01  -2.422905e-01  0.000000e+00  -1.034443e-01  1.205111e-01  -2.496641e-01  
   Stress 182  1  4  4.147931e-03  -1.112269e-04  0.000000e+00  1.563636e-03  4.660334e-03  -6.236287e-04  5.001394e-03
   Strain 182  1  4  7.149024e-02  -2.814242e-02  0.000000e+00  7.623510e-02  8.440042e-02  -4.105259e-02  
   Stress 182  2  4  1.079415e-03  2.055638e-03  0.000000e+00  2.549078e-03  4.162916e-03  -1.027864e-03  4.760808e-03
   Strain 182  2  4  4.583549e-03  3.032833e-02  0.000000e+00  1.347000e-01  8.602504e-02  -5.111317e-02  
   Stress 182  3  4  6.898148e-03  3.062060e-03  0.000000e+00  3.753967e-03  9.195689e-03  7.645187e-04  8.838264e-03
   Strain 182  3  4  8.510012e-02  5.242918e-03  0.000000e+00  1.796543e-01  1.434732e-01  -5.313012e-02  
   Stress 182  4  4  -1.275372e-03  3.204368e-03  0.000000e+00  3.897917e-03  5.460138e-03  -3.531142e-03  7.846183e-03
   Strain 182  4  4  -5.581747e-02  7.539205e-02  0.000000e+00  2.072400e-01  1.324294e-01  -1.128549e-01  
   Stress 183  1  4  8.313070e-03  4.874620e-03  0.000000e+00  1.622628e-03  8.957880e-03  4.229811e-03  7.761750e-03
   Strain 183  1  4  1.163036e-01  6.192905e-03  0.000000e+00  6.621494e-02  1.254915e-01  -2.995002e-03  
   Stress 183  2  4  6.601827e-03  4.773419e-03  0.000000e+00  1.025011e-03  7.061092e-03  4.314155e-03  6.165088e-03
   Strain 183  2  4  8.520382e-02  2.221544e-02  0.000000e+00  5.602160e-02  9.585804e-02  1.156122e-02  
   Stress 183  3  4  8.298397e-03  3.908428e-03  0.000000e+00  2.881767e-03  9.725917e-03  2.480908e-03  8.753243e-03
   Strain 183  3  4  1.141673e-01  -3.811668e-03  0.000000e+00  1.290520e-01  1.426042e-01  -3.224853e-02  
   Stress 183  4  4  4.933941e-03  5.063148e-03  0.000000e+00  2.317400e-03  7.316845e-03  2.680244e-03  6.411629e-03
   Strain 183  4  4  5.499260e-02  3.869503e-02  0.000000e+00  1.190386e-01  1.069184e-01  -1.323074e-02  
   Stress 184  1  4  5.896939e-03  2.943569e-03  0.000000e+00  5.463850e-04  5.994781e-03  2.845727e-03  5.193848e-03
   Strain 184  1  4  9.369674e-02  -9.528883e-03  0.000000e+00  3.298990e-02  9.626848e-02  -1.210062e-02  
   Stress 184  2  4  -3.204148e-03  -3.751161e-03  0.000000e+00  -1.016417e-03  -2.425082e-03  -4.530227e-03  3.926552e-03
   Strain 184  2  4  -7.769770e-03  -3.996672e-02  0.000000e+00  -5.582111e-02  8.352243e-03  -5.608873e-02  
   Stress 184  3  4  1.193895e-02  6.246013e-03  0.000000e+00  3.881632e-03  1.390595e-02  4.279017e-03  1.233619e-02
   Strain 184  3  4  1.558051e-01  3.884071e-03  0.000000e+00  1.719661e-01  1.945750e-01  -3.488590e-02  
   Stress 184  4  4  1.146331e-03  3.123324e-03  0.000000e+00  1.670632e-03  4.075997e-03  1.936582e-04  3.982700e-03
   Strain 184  4  4  6.470935e-03  3.767161e-02  0.000000e+00  8.050516e-02  6.524118e-02  -2.109863e-02  
   Stress 185  1  4  9.700132e-03  5.920430e-03  0.000000e+00  -2.679845e-04  9.719037e-03  5.901524e-03  8.481188e-03
   Strain 185  1  4  9.894671e-02  4.528042e-02  0.000000e+00  -4.438793e-02  1.069358e-01  3.729131e-02  
   Stress 185  2  4  1.514335e-02  4.529763e-03  0.000000e+00  -5.477634e-04  1.517154e-02  4.501568e-03  1.349608e-02
   Strain 185  2  4  1.834588e-01  -1.343221e-02  0.000000e+00  -6.390131e-02  1.885138e-01  -1.848725e-02  
   Stress 185  3  4  1.205063e-02  1.009810e-02  0.000000e+00  -2.858015e-03  1.409452e-02  8.054209e-03  1.224768e-02
   Strain 185  3  4  1.128105e-01  8.835818e-02  0.000000e+00  -1.267628e-01  1.651341e-01  3.603449e-02  
   Stress 185  4  4  1.145268e-02  8.592986e-03  0.000000e+00  -3.361500e-03  1.367579e-02  6.369868e-03  1.185283e-02
   Strain 185  4  4  1.119333e-01  6.826995e-02  0.000000e+00  -1.471487e-01  1.668467e-01  1.335656e-02  
   Stress 186  1  4  5.221568e-03  7.638444e-03  0.000000e+00  -8.269562e-03  1.478740e-02  -1.927385e-03  1.583928e-02
   Strain 186  1  4  1.777785e-02  7.285218e-02  0.000000e+00  -3.840331e-01  2.392961e-01  -1.486661e-01  
   Stress 186  2  4  2.069463e-03  2.910038e-03  0.000000e+00  -4.394230e-03  6.904033e-03  -1.924533e-03  8.040929e-03
   Strain 186  2  4  8.292930e-03  3.433586e-02  0.000000e+00  -2.239072e-01  1.340227e-01  -9.139391e-02  
   Stress 186  3  4  1.021852e-02  8.430517e-03  0.000000e+00  -9.221578e-03  1.858933e-02  5.970872e-05  1.855955e-02
   Strain 186  3  4  8.473826e-02  5.043606e-02  0.000000e+00  -3.912946e-01  2.639848e-01  -1.288105e-01  
   Stress 186  4  4  2.894725e-03  2.820982e-03  0.000000e+00  -4.986751e-03  7.844741e-03  -2.129033e-03  9.098047e-03
   Strain 186  4  4  2.099385e-02  2.553737e-02  0.000000e+00  -2.435409e-01  1.450573e-01  -9.852603e-02  
   Stress 187  1  4  2.141446e-02  1.548228e-02  0.000000e+00  -8.539767e-03  2.748858e-02  9.408167e-03  2.419749e-02
   Strain 187  1  4  1.867180e-01  9.670547e-02  0.000000e+00  -3.122552e-01  3.041968e-01  -2.077334e-02  
   Stress 187  2  4  8.413265e-03  1.376650e-02  0.000000e+00  -4.211050e-03  1.607959e-02  6.100171e-03  1.405977e-02
   Strain 187  2  4  3.104302e-02  1.622586e-01  0.000000e+00  -1.918795e-01  2.128783e-01  -1.957664e-02  
   Stress 187  3  4  1.678355e-02  1.458900e-02  0.000000e+00  -5.789977e-03  2.157931e-02  9.793239e-03  1.871477e-02
   Strain 187  3  4  1.682283e-01  9.869821e-02  0.000000e+00  -2.454739e-01  2.610288e-01  5.897695e-03  
   Stress 187  4  4  7.147543e-03  6.876749e-03  0.000000e+00  -2.363828e-03  9.379848e-03  4.644444e-03  8.123314e-03
   Strain 187  4  4  7.160323e-02  5.656829e-02  0.000000e+00  -1.370566e-01  1.330252e-01  -4.853629e-03  
   Stress 188  1  4  6.654305e-03  6.910455e-03  0.000000e+00  -6.894154e-03  1.367772e-02  -1.129627e-04  1.373455e-02
   Strain 188  1  4  2.748022e-02  7.865649e-02  0.000000e+00  -3.279188e-01  2.190124e-01  -1.128757e-01  
   Stress 188  2  4  1.053163e-02  1.261403e-02  0.000000e+00  -3.833391e-03  1.554511e-02  7.600552e-03  1.346356e-02
   Strain 188  2  4  5.740887e-02  1.489561e-01  0.000000e+00  -1.766976e-01  2.026849e-01  3.680075e-03  
   Stress 188  3  4  1.002971e-02  1.458638e-02  0.000000e+00  -9.632234e-03  2.220606e-02  2.410030e-03  2.110451e-02
   Strain 188  3  4  4.229933e-02  1.394670e-01  0.000000e+00  -3.902725e-01  2.919765e-01  -1.102102e-01  
   Stress 188  4  4  1.523263e-02  1.842810e-02  0.000000e+00  -6.637165e-03  2.365713e-02  1.000360e-02  2.056879e-02
   Strain 188  4  4  1.031107e-01  1.747966e-01  0.000000e+00  -2.431126e-01  2.656842e-01  1.222300e-02  
   Stress 189  1  4  5.275297e-03  2.313730e-03  0.000000e+00  -8.140446e-04  5.484303e-03  2.104724e-03  4.792128e-03
   Strain 189  1  4  6.339292e-02  7.694266e-03  0.000000e+00  -5.414598e-02  7.438342e-02  -3.296230e-03  
   Stress 189  2  4  7.991802e-03  8.812969e-03  0.000000e+00  1.565866e-03  1.002119e-02  6.783585e-03  8.857857e-03
   Strain 189  2  4  6.436396e-02  8.972282e-02  0.000000e+00  5.411862e-02  1.069261e-01  4.716072e-02  
   Stress 189  3  4  7.046501e-03  -2.734818e-06  0.000000e+00  6.938690e-04  7.114151e-03  -7.038438e-05  7.149603e-03
   Strain 189  3  4  1.162855e-01  -5.435079e-02  0.000000e+00  2.942236e-02  1.175445e-01  -5.560980e-02  
   Stress 189  4  4  9.282848e-03  6.699812e-03  0.000000e+00  2.962835e-03  1.122342e-02  4.759239e-03  9.757079e-03
   Strain 189  4  4  1.030543e-01  3.944372e-02  0.000000e+00  1.356033e-01  1.461398e-01  -3.641841e-03  
   Stress 190  1  4  5.871522e-03  7.256649e-03  0.000000e+00  -6.992276e-03  1.359058e-02  -4.624044e-04  1.382758e-02
   Strain 190  1  4  2.054117e-02  8.050182e-02  0.000000e+00  -3.194557e-01  2.130386e-01  -1.119956e-01  
   Stress 190  2  4  -3.453592e-03  -1.776192e-03  0.000000e+00  -5.426185e-03  2.875727e-03  -8.105512e-03  9.862979e-03
   Strain 190  2  4  -6.190230e-02  1.632347e-02  0.000000e+00  -2.936425e-01  1.291524e-01  -1.747312e-01  
   Stress 190  3  4  7.955799e-03  1.444569e-02  0.000000e+00  -8.231996e-03  2.004921e-02  2.352273e-03  1.898270e-02
   Strain 190  3  4  1.533412e-02  1.559253e-01  0.000000e+00  -3.276690e-01  2.639082e-01  -9.264877e-02  
   Stress 190  4  4  5.053887e-04  4.499994e-03  0.000000e+00  -6.367653e-03  9.176238e-03  -4.170855e-03  1.182676e-02
   Strain 190  4  4  -4.046686e-02  7.251010e-02  0.000000e+00  -3.106211e-01  1.812860e-01  -1.492428e-01  
   Stress 191  1  4  1.142924e-02  4.308673e-04  0.000000e+00  -3.100403e-03  1.224302e-02  -3.829129e-04  1.243890e-02
   Strain 191  1  4  1.590015e-01  -6.499042e-02  0.000000e+00  -1.674220e-01  1.868291e-01  -9.281801e-02  
   Stress 191  2  4  1.793060e-02  7.846457e-03  0.000000e+00  -1.165924e-03  1.806365e-02  7.713409e-03  1.569904e-02
   Strain 191  2  4  1.962891e-01  2.809719e-02  0.000000e+00  -8.541448e-02  2.065120e-01  1.787434e-02  
   Stress 191  3  4  6.851286e-03  -2.977262e-03  0.000000e+00  -3.286216e-03  7.848806e-03  -3.974781e-03  1.042113e-02
   Strain 191  3  4  1.294594e-01  -1.028413e-01  0.000000e+00  -1.748798e-01  1.586935e-01  -1.320754e-01  
   Stress 191  4  4  1.016852e-02  6.484211e-03  0.000000e+00  -1.639033e-03  1.079213e-02  5.860608e-03  9.357793e-03
   Strain 191  4  4  1.096831e-01  4.179731e-02  0.000000e+00  -9.295344e-02  1.332920e-01  1.818844e-02  
   Stress 192  1  4  7.921659e-03  -1.523099e-03  0.000000e+00  -3.968548e-03  9.367768e-03  -2.969207e-03  1.115285e-02
   Strain 192  1  4  1.218665e-01  -7.501865e-02  0.000000e+00  -2.014887e-01  1.642798e-01  -1.174319e-01  
   Stress 192  2  4  7.528981e-03  3.645477e-03  0.000000e+00  -1.609435e-03  8.109268e-03  3.065190e-03  7.092190e-03
   Strain 192  2  4  9.071498e-02  1.209596e-02  0.000000e+00  -7.961742e-02  1.073516e-01  -4.540672e-03  
   Stress 192  3  4  1.093563e-02  -1.199850e-03  0.000000e+00  -4.501560e-03  1.242312e-02  -2.687341e-03  1.396213e-02
   Strain 192  3  4  1.612360e-01  -9.329011e-02  0.000000e+00  -2.234797e-01  2.033296e-01  -1.353837e-01  
   Stress 192  4  4  7.207364e-03  4.064924e-03  0.000000e+00  -2.090924e-03  8.251616e-03  3.020671e-03  7.231059e-03
   Strain 192  4  4  8.371387e-02  1.905659e-02  0.000000e+00  -1.054363e-01  1.132265e-01  -1.045604e-02  
   Stress 193  1  4  8.073797e-03  3.014184e-03  0.000000e+00  -3.394736e-03  9.777684e-03  1.310298e-03  9.192840e-03
   Strain 193  1  4  9.491137e-02  1.508355e-03  0.000000e+00  -1.602854e-01  1.409670e-01  -4.454724e-02  
   Stress 193  2  4  1.369263e-02  4.098357e-03  0.000000e+00  9.074488e-04  1.377770e-02  4.013282e-03  1.227346e-02
   Strain 193  2  4  1.695500e-01  -1.507936e-02  0.000000e+00  3.373643e-02  1.710785e-01  -1.660783e-02  
   Stress 193  3  4  7.201601e-03  -3.070934e-03  0.000000e+00  -4.841504e-03  9.123761e-03  -4.993094e-03  1.239878e-02
   Strain 193  3  4  1.244880e-01  -1.013412e-01  0.000000e+00  -2.506092e-01  1.802475e-01  -1.571007e-01  
   Stress 193  4  4  1.067859e-02  -1.930173e-03  0.000000e+00  -1.378264e-03  1.082749e-02  -2.079072e-03  1.200284e-02
   Strain 193  4  4  1.676348e-01  -1.018994e-01  0.000000e+00  -6.930300e-02  1.720183e-01  -1.062830e-01  
   Stress 194  1  4  1.203040e-02  -2.227354e-03  0.000000e+00  -4.412213e-03  1.328535e-02  -3.482301e-03  1.532613e-02
   Strain 194  1  4  1.687517e-01  -1.056008e-01  0.000000e+00  -2.203256e-01  2.075106e-01  -1.443597e-01  
   Stress 194  2  4  4.111979e-03  -5.843632e-03  0.000000e+00  -3.266941e-03  5.088285e-03  -6.819939e-03  1.034911e-02
   Strain 194  2  4  9.221990e-02  -1.121506e-01  0.000000e+00  -1.986703e-01  1.325453e-01  -1.524760e-01  
   Stress 194  3  4  2.632506e-02  6.471290e-03  0.000000e+00  -8.355502e-03  2.937344e-02  3.422912e-03  2.782036e-02
   Strain 194  3  4  2.409404e-01  -2.514143e-02  0.000000e+00  -3.039967e-01  3.098979e-01  -9.409900e-02  
   Stress 194  4  4  1.675650e-02  1.688739e-03  0.000000e+00  -5.961031e-03  1.882955e-02  -3.843179e-04  1.902462e-02
   Strain 194  4  4  1.892188e-01  -5.892114e-02  0.000000e+00  -2.847905e-01  2.540132e-01  -1.237156e-01  
   Stress 195  1  4  1.223483e-02  9.015543e-03  0.000000e+00  -7.821475e-03  1.861058e-02  2.639800e-03  1.744116e-02
   Strain 195  1  4  8.016147e-02  8.621808e-02  0.000000e+00  -3.356251e-01  2.510297e-01  -8.465012e-02  
   Stress 195  2  4  1.382714e-02  9.914531e-03  0.000000e+00  -4.928636e-03  1.717353e-02  6.568140e-03  1.500908e-02
   Strain 195  2  4  1.134020e-01  9.137213e-02  0.000000e+00  -2.070965e-01  2.065195e-01  -1.745402e-03  
   Stress 195  3  4  1.290037e-02  1.059722e-02  0.000000e+00  -1.161884e-02  2.342457e-02  7.303241e-05  2.338813e-02
   Strain 195  3  4  5.712429e-02  9.796603e-02  0.000000e+00  -4.572262e-01  3.070685e-01  -1.519782e-01  
   Stress 195  4  4  1.714342e-02  8.668748e-03  0.000000e+00  -8.446688e-03  2.235603e-02  3.456134e-03  2.084398e-02
   Strain 195  4  4  1.477905e-01  4.698503e-02  0.000000e+00  -3.390295e-01  2.742371e-01  -7.946157e-02  
   Stress 196  1  4  2.481921e-02  1.839625e-02  0.000000e+00  -9.057716e-03  3.121792e-02  1.199753e-02  2.727565e-02
   Strain 196  1  4  1.593905e-01  1.546306e-01  0.000000e+00  -2.656976e-01  2.898807e-01  2.414045e-02  
   Stress 196  2  4  1.396068e-02  1.751521e-02  0.000000e+00  -4.889250e-03  2.094020e-02  1.053569e-02  1.813486e-02
   Strain 196  2  4  7.530967e-02  1.951575e-01  0.000000e+00  -1.686150e-01  2.386677e-01  3.179938e-02  
   Stress 196  3  4  2.019982e-02  1.809290e-02  0.000000e+00  -1.083835e-02  3.003579e-02  8.256927e-03  2.687605e-02
   Strain 196  3  4  1.019621e-01  1.724514e-01  0.000000e+00  -3.287623e-01  3.053238e-01  -3.091033e-02  
   Stress 196  4  4  1.202201e-02  1.531067e-02  0.000000e+00  -6.619137e-03  2.048666e-02  6.846016e-03  1.806431e-02
   Strain 196  4  4  5.066121e-02  1.766818e-01  0.000000e+00  -2.406027e-01  2.494754e-01  -2.213243e-02  
   Stress 197  1  4  1.099189e-02  1.187129e-02  0.000000e+00  -3.401852e-03  1.486174e-02  8.001440e-03  1.288329e-02
   Strain 197  1  4  7.753977e-02  1.271048e-01  0.000000e+00  -1.293515e-01  1.715836e-01  3.306100e-02  
   Stress 197  2  4  1.257097e-02  1.183130e-02  0.000000e+00  -2.407560e-03  1.463694e-02  9.765339e-03  1.290996e-02
   Strain 197  2  4  1.102746e-01  1.109569e-01  0.000000e+00  -9.124120e-02  1.562376e-01  6.499390e-02  
   Stress 197  3  4  1.756425e-02  1.955325e-02  0.000000e+00  -1.016889e-02  2.877615e-02  8.341342e-03  2.564397e-02
   Strain 197  3  4  9.249800e-02  1.813570e-01  0.000000e+00  -3.076338e-01  2.970325e-01  -2.317754e-02  
   Stress 197  4  4  1.950427e-02  1.921578e-02  0.000000e+00  -9.055862e-03  2.841703e-02  1.030301e-02  2.491784e-02
   Strain 197  4  4  1.356448e-01  1.584714e-01  0.000000e+00  -2.738694e-01  2.844676e-01  9.648600e-03  
   Stress 198  1  4  3.714208e-03  1.399980e-02  0.000000e+00  1.486015e-04  1.400195e-02  3.712061e-03  1.256415e-02
   Strain 198  1  4  -3.927324e-02  1.908159e-01  0.000000e+00  -1.560313e-02  1.910801e-01  -3.953747e-02  
   Stress 198  2  4  1.083317e-02  2.464770e-02  0.000000e+00  3.491151e-03  2.547984e-02  1.000103e-02  2.223552e-02
   Strain 198  2  4  2.805889e-02  2.560733e-01  0.000000e+00  9.777015e-02  2.661120e-01  1.802016e-02  
   Stress 198  3  4  5.629960e-03  1.167207e-02  0.000000e+00  -2.668101e-03  1.268159e-02  4.620440e-03  1.111651e-02
   Strain 198  3  4  3.761039e-04  1.522320e-01  0.000000e+00  -1.068239e-01  1.691367e-01  -1.652854e-02  
   Stress 198  4  4  1.043648e-02  1.853971e-02  0.000000e+00  -2.051433e-04  1.854490e-02  1.043129e-02  1.610211e-02
   Strain 198  4  4  5.355261e-02  2.022112e-01  0.000000e+00  -3.125206e-03  2.022276e-01  5.353618e-02  
   Stress 199  1  4  1.139385e-02  1.419367e-02  0.000000e+00  -3.137657e-03  1.622955e-02  9.357974e-03  1.411007e-02
   Strain 199  1  4  8.369675e-02  1.454904e-01  0.000000e+00  -1.198483e-01  1.820140e-01  4.717312e-02  
   Stress 199  2  4  1.058411e-02  1.078162e-02  0.000000e+00  -6.972158e-04  1.138704e-02  9.978689e-03  1.075226e-02
   Strain 199  2  4  1.004001e-01  9.692512e-02  0.000000e+00  -2.236293e-02  1.099782e-01  8.734694e-02  
   Stress 199  3  4  1.266806e-02  1.093122e-02  0.000000e+00  -4.237475e-03  1.612519e-02  7.474095e-03  1.397721e-02
   Strain 199  3  4  1.153787e-01  9.319826e-02  0.000000e+00  -1.455314e-01  1.778944e-01  3.068251e-02  
   Stress 199  4  4  7.104475e-03  1.059835e-02  0.000000e+00  -1.795808e-03  1.135675e-02  6.346075e-03  9.857873e-03
   Strain 199  4  4  4.661900e-02  1.145561e-01  0.000000e+00  -5.606322e-02  1.246288e-01  3.654628e-02  
   Stress 200  1  4  1.673796e-02  1.752106e-02  0.000000e+00  -2.875492e-03  2.003154e-02  1.422748e-02  1.785176e-02
   Strain 200  1  4  1.384078e-01  1.619797e-01  0.000000e+00  -8.392004e-02  1.937776e-01  1.066099e-01  
   Stress 200  2  4  1.410041e-02  1.457787e-02  0.000000e+00  -8.086599e-04  1.518231e-02  1.349598e-02  1.441332e-02
   Strain 200  2  4  1.240618e-01  1.371280e-01  0.000000e+00  -2.260626e-02  1.436503e-01  1.175395e-01  
   Stress 200  3  4  1.901610e-02  2.299353e-02  0.000000e+00  -9.297904e-03  3.051302e-02  1.149661e-02  2.669120e-02
   Strain 200  3  4  1.245842e-01  1.848265e-01  0.000000e+00  -2.529025e-01  2.846946e-01  2.471611e-02  
   Stress 200  4  4  1.884596e-02  1.802695e-02  0.000000e+00  -6.356863e-03  2.480649e-02  1.206641e-02  2.148569e-02
   Strain 200  4  4  1.599858e-01  1.425291e-01  0.000000e+00  -1.872598e-01  2.452933e-01  5.722158e-02  
   Stress 201  1  4  1.504719e-02  2.088755e-02  0.000000e+00  -4.919379e-03  2.368819e-02  1.224655e-02  2.051852e-02
   Strain 201  1  4  9.431908e-02  2.054808e-01  0.000000e+00  -1.569761e-01  2.460748e-01  5.372504e-02  
   Stress 201  2  4  1.546092e-02  2.257610e-02  0.000000e+00  -6.130282e-03  2.610631e-02  1.193072e-02  2.263657e-02
   Strain 201  2  4  9.186559e-02  2.131217e-01  0.000000e+00  -1.950207e-01  2.673154e-01  3.767191e-02  
   Stress 201  3  4  1.134446e-02  2.569288e-02  0.000000e+00  -5.404584e-03  2.750080e-02  9.536528e-03  2.418631e-02
   Strain 201  3  4  1.995290e-02  2.643872e-01  0.000000e+00  -1.601283e-01  2.882772e-01  -3.937102e-03  
   Stress 201  4  4  1.820333e-02  2.810227e-02  0.000000e+00  -7.267605e-03  3.194571e-02  1.435989e-02  2.771278e-02
   Strain 201  4  4  9.408172e-02  2.415786e-01  0.000000e+00  -1.956312e-01  2.903321e-01  4.532821e-02  
   Stress 202  1  4  3.057092e-02  3.272558e-02  0.000000e+00  -1.404368e-02  4.573320e-02  1.756331e-02  3.995959e-02
   Strain 202  1  4  1.659956e-01  1.892322e-01  0.000000e+00  -3.047700e-01  3.304411e-01  2.478667e-02  
   Stress 202  2  4  8.571827e-03  2.071609e-02  0.000000e+00  -4.011822e-03  2.192170e-02  7.366219e-03  1.932206e-02
   Strain 202  2  4  1.514861e-02  2.260875e-01  0.000000e+00  -1.443197e-01  2.484103e-01  -7.174138e-03  
   Stress 202  3  4  3.003137e-02  2.673907e-02  0.000000e+00  -9.818986e-03  3.834124e-02  1.842920e-02  3.321276e-02
   Strain 202  3  4  1.997670e-01  1.661249e-01  0.000000e+00  -2.424793e-01  3.053469e-01  6.054499e-02  
   Stress 202  4  4  1.214643e-02  1.569092e-02  0.000000e+00  -2.245652e-03  1.677941e-02  1.105794e-02  1.477433e-02
   Strain 202  4  4  9.143145e-02  1.585517e-01  0.000000e+00  -9.005396e-02  1.811495e-01  6.883367e-02  
   Stress 203  1  4  2.431692e-02  2.030095e-02  0.000000e+00  -1.019945e-02  3.270416e-02  1.191371e-02  2.866829e-02
   Strain 203  1  4  1.897892e-01  1.250756e-01  0.000000e+00  -2.928187e-01  3.073746e-01  7.490211e-03  
   Stress 203  2  4  1.605566e-02  1.438268e-02  0.000000e+00  -3.375277e-03  1.869656e-02  1.174178e-02  1.636764e-02
   Strain 203  2  4  1.513074e-01  1.184225e-01  0.000000e+00  -1.241429e-01  1.990773e-01  7.065264e-02  
   Stress 203  3  4  4.103522e-02  4.426306e-02  0.000000e+00  -1.929632e-02  6.201284e-02  2.328545e-02  5.425687e-02
   Strain 203  3  4  1.785949e-01  1.953238e-01  0.000000e+00  -3.310473e-01  3.526942e-01  2.122449e-02  
   Stress 203  4  4  2.098253e-02  1.962760e-02  0.000000e+00  -5.015714e-03  2.536633e-02  1.524381e-02  2.211662e-02
   Strain 203  4  4  1.769267e-01  1.549650e-01  0.000000e+00  -1.669218e-01  2.501261e-01  8.176573e-02  
   Stress 204  1  4  1.504117e-02  1.547098e-02  0.000000e+00  -3.535686e-03  1.879828e-02  1.171386e-02  1.644353e-02
   Strain 204  1  4  1.287914e-01  1.408818e-01  0.000000e+00  -1.371183e-01  2.036618e-01  6.601147e-02  
   Stress 204  2  4  1.460846e-02  1.528300e-02  0.000000e+00  -1.873218e-03  1.684907e-02  1.304239e-02  1.530500e-02
   Strain 204  2  4  1.266951e-01  1.427421e-01  0.000000e+00  -8.493247e-02  1.779361e-01  9.150102e-02  
   Stress 204  3  4  1.488134e-02  2.819347e-02  0.000000e+00  -7.881609e-03  3.185356e-02  1.122126e-02  2.798444e-02
   Strain 204  3  4  4.946372e-02  2.583256e-01  0.000000e+00  -2.413621e-01  3.134871e-01  -5.697744e-03  
   Stress 204  4  4  1.640654e-02  1.839513e-02  0.000000e+00  -5.186220e-03  2.268151e-02  1.212016e-02  1.965822e-02
   Strain 204  4  4  1.262178e-01  1.685717e-01  0.000000e+00  -1.965067e-01  2.479044e-01  4.688507e-02  
   Stress 205  1  4  1.098170e-02  1.708231e-02  0.000000e+00  -4.328717e-03  1.932749e-02  8.736524e-03  1.676376e-02
   Strain 205  1  4  6.450386e-02  1.776936e-01  0.000000e+00  -1.759059e-01  2.256870e-01  1.651048e-02  
   Stress 205  2  4  1.327122e-02  1.862658e-02  0.000000e+00  -1.040867e-03  1.882176e-02  1.307603e-02  1.670711e-02
   Strain 205  2  4  9.499042e-02  1.879738e-01  0.000000e+00  -5.084395e-02  1.944704e-01  8.849387e-02  
   Stress 205  3  4  1.381270e-02  1.742782e-02  0.000000e+00  -7.450454e-03  2.328685e-02  7.953678e-03  2.050176e-02
   Strain 205  3  4  9.141678e-02  1.621314e-01  0.000000e+00  -2.837243e-01  2.729760e-01  -1.942788e-02  
   Stress 205  4  4  1.622175e-02  1.659245e-02  0.000000e+00  -4.100149e-03  2.051144e-02  1.230276e-02  1.788099e-02
   Strain 205  4  4  1.377666e-01  1.476617e-01  0.000000e+00  -1.652900e-01  2.255070e-01  5.992117e-02  
   Stress 206  1  4  1.376684e-02  1.372350e-02  0.000000e+00  -3.123123e-03  1.686837e-02  1.062197e-02  1.477135e-02
   Strain 206  1  4  1.197213e-01  1.260833e-01  0.000000e+00  -1.261407e-01  1.860528e-01  5.975175e-02  
   Stress 206  2  4  1.441682e-02  1.459160e-02  0.000000e+00  -5.113822e-04  1.502301e-02  1.398541e-02  1.453202e-02
   Strain 206  2  4  1.280059e-01  1.359159e-01  0.000000e+00  -3.164700e-02  1.482712e-01  1.156506e-01  
   Stress 206  3  4  1.541103e-02  1.912800e-02  0.000000e+00  -6.730513e-03  2.425191e-02  1.028713e-02  2.108311e-02
   Strain 206  3  4  1.022131e-01  1.803736e-01  0.000000e+00  -2.387779e-01  2.669158e-01  1.567093e-02  
   Stress 206  4  4  1.786619e-02  1.916298e-02  0.000000e+00  -3.846609e-03  2.241546e-02  1.461371e-02  1.970889e-02
   Strain 206  4  4  1.427260e-01  1.728403e-01  0.000000e+00  -1.460438e-01  2.323413e-01  8.322505e-02  
   Stress 207  1  4  1.370044e-02  1.791356e-02  0.000000e+00  -2.569721e-03  1.912981e-02  1.248419e-02  1.682214e-02
   Strain 207  1  4  9.864376e-02  1.808639e-01  0.000000e+00  -1.056780e-01  2.067015e-01  7.280610e-02  
   Stress 207  2  4  1.147493e-02  1.867010e-02  0.000000e+00  6.355249e-04  1.872580e-02  1.141922e-02  1.634687e-02
   Strain 207  2  4  6.414493e-02  2.026840e-01  0.000000e+00  2.003928e-02  2.034049e-01  6.342403e-02  
   Stress 207  3  4  1.504735e-02  2.023298e-02  0.000000e+00  -6.214716e-03  2.437407e-02  1.090627e-02  2.114738e-02
   Strain 207  3  4  9.811749e-02  1.913555e-01  0.000000e+00  -2.299673e-01  2.688114e-01  2.066162e-02  
   Stress 207  4  4  1.373783e-02  1.798848e-02  0.000000e+00  -2.717557e-03  1.931310e-02  1.241321e-02  1.695129e-02
   Strain 207  4  4  9.709811e-02  1.821288e-01  0.000000e+00  -1.115048e-01  2.097268e-01  6.950009e-02  
   Stress 208  1  4  1.023562e-02  1.673394e-02  0.000000e+00  -1.599392e-03  1.710625e-02  9.863301e-03  1.487227e-02
   Strain 208  1  4  5.096156e-02  1.889798e-01  0.000000e+00  -7.000350e-02  1.973488e-01  4.259251e-02  
   Stress 208  2  4  1.046610e-02  1.763901e-02  0.000000e+00  5.160558e-04  1.767595e-02  1.042916e-02  1.539030e-02
   Strain 208  2  4  5.072394e-02  1.998584e-01  0.000000e+00  2.562393e-02  2.009511e-01  4.963129e-02  
   Stress 208  3  4  1.683811e-02  2.154254e-02  0.000000e+00  -6.325447e-03  2.593897e-02  1.244168e-02  2.247000e-02
   Strain 208  3  4  1.107874e-01  1.983076e-01  0.000000e+00  -2.242652e-01  2.749164e-01  3.417863e-02  
   Stress 208  4  4  1.732004e-02  2.257881e-02  0.000000e+00  -3.759533e-03  2.453721e-02  1.536164e-02  2.147377e-02
   Strain 208  4  4  1.138624e-01  2.159294e-01  0.000000e+00  -1.314321e-01  2.481006e-01  8.169121e-02  
   Stress 209  1  4  1.441555e-02  2.097404e-02  0.000000e+00  -4.648121e-03  2.338325e-02  1.200635e-02  2.025293e-02
   Strain 209  1  4  8.284067e-02  2.135971e-01  0.000000e+00  -1.627383e-01  2.525992e-01  4.383856e-02  
   Stress 209  2  4  8.641235e-03  2.023631e-02  0.000000e+00  -2.868364e-03  2.090707e-02  7.970468e-03  1.827553e-02
   Strain 209  2  4  6.604046e-03  2.361595e-01  0.000000e+00  -9.511234e-02  2.456215e-01  -2.857980e-03  
   Stress 209  3  4  2.476698e-02  4.681168e-02  0.000000e+00  -1.385474e-02  5.349373e-02  1.808492e-02  4.712976e-02
   Strain 209  3  4  6.024587e-02  2.912267e-01  0.000000e+00  -2.860678e-01  3.595752e-01  -8.102604e-03  
   Stress 209  4  4  1.856510e-02  3.677376e-02  0.000000e+00  -8.168373e-03  3.990099e-02  1.543786e-02  3.484868e-02
   Strain 209  4  4  5.164966e-02  2.917641e-01  0.000000e+00  -2.117816e-01  3.317900e-01  1.162378e-02  
   Stress 210  1  4  1.481338e-02  2.818776e-02  0.000000e+00  -5.305777e-03  3.003695e-02  1.296419e-02  2.609375e-02
   Strain 210  1  4  4.964011e-02  2.720686e-01  0.000000e+00  -1.602174e-01  2.979165e-01  2.379227e-02  
   Stress 210  2  4  1.027131e-02  2.712112e-02  0.000000e+00  5.219565e-04  2.713727e-02  1.025515e-02  2.373400e-02
   Strain 210  2  4  2.050010e-03  2.887292e-01  0.000000e+00  2.252794e-02  2.891710e-01  1.608116e-03  
   Stress 210  3  4  1.692411e-02  3.165043e-02  0.000000e+00  -1.070461e-02  3.727975e-02  1.129478e-02  3.311021e-02
   Strain 210  3  4  4.389568e-02  2.655675e-01  0.000000e+00  -2.984735e-01  3.406246e-01  -3.116141e-02  
   Stress 210  4  4  1.261459e-02  2.434457e-02  0.000000e+00  -3.368282e-03  2.524297e-02  1.171619e-02  2.187979e-02
   Strain 210  4  4  4.264842e-02  2.570974e-01  0.000000e+00  -1.214689e-01  2.731034e-01  2.664237e-02  
   Stress 211  1  4  1.224137e-02  2.324628e-02  0.000000e+00  -3.203999e-03  2.411113e-02  1.137652e-02  2.089189e-02
   Strain 211  1  4  4.213635e-02  2.502826e-01  0.000000e+00  -1.297509e-01  2.688473e-01  2.357163e-02  
   Stress 211  2  4  1.131884e-02  2.266542e-02  0.000000e+00  2.113371e-03  2.304627e-02  1.093799e-02  1.996723e-02
   Strain 211  2  4  3.519685e-02  2.487114e-01  0.000000e+00  5.525577e-02  2.522284e-01  3.167985e-02  
   Stress 211  3  4  1.362217e-02  2.787632e-02  0.000000e+00  -6.586959e-03  3.045405e-02  1.104444e-02  2.670358e-02
   Strain 211  3  4  3.144861e-02  2.724480e-01  0.000000e+00  -2.258158e-01  3.170797e-01  -1.318307e-02  
   Stress 211  4  4  1.323754e-02  2.360142e-02  0.000000e+00  -4.601450e-04  2.362181e-02  1.321715e-02  2.050536e-02
   Strain 211  4  4  5.483599e-02  2.525432e-01  0.000000e+00  -3.979718e-02  2.545261e-01  5.285314e-02  
   Stress 212  1  4  1.056948e-02  2.755240e-02  0.000000e+00  -1.129033e-03  2.762713e-02  1.049475e-02  2.415488e-02
   Strain 212  1  4  -6.839484e-04  2.936364e-01  0.000000e+00  -7.246913e-02  2.980317e-01  -5.079244e-03  
   Stress 212  2  4  1.084329e-02  3.138671e-02  0.000000e+00  5.974937e-04  3.140407e-02  1.082593e-02  2.763039e-02
   Strain 212  2  4  -1.225104e-02  3.141432e-01  0.000000e+00  -3.291197e-03  3.141515e-01  -1.225933e-02  
   Stress 212  3  4  1.252490e-02  2.945340e-02  0.000000e+00  -4.244091e-03  3.045783e-02  1.152048e-02  2.663667e-02
   Strain 212  3  4  1.715171e-02  2.906463e-01  0.000000e+00  -1.634081e-01  3.131955e-01  -5.397488e-03  
   Stress 212  4  4  1.246174e-02  2.965621e-02  0.000000e+00  -2.398430e-03  2.998450e-02  1.213346e-02  2.612423e-02
   Strain 212  4  4  1.800163e-02  2.945471e-01  0.000000e+00  -9.717444e-02  3.028352e-01  9.713569e-03  
   Stress 213  1  4  9.429461e-03  3.189105e-02  0.000000e+00  -1.450264e-03  3.198430e-02  9.336210e-03  2.848768e-02
   Strain 213  1  4  -3.357270e-02  3.201685e-01  0.000000e+00  -7.063407e-02  3.236600e-01  -3.706424e-02  
   Stress 213  2  4  9.269262e-03  2.612312e-02  0.000000e+00  -9.605393e-04  2.617769e-02  9.214696e-03  2.299919e-02
   Strain 213  2  4  -1.287033e-02  2.883926e-01  0.000000e+00  -5.085235e-02  2.905235e-01  -1.500119e-02  
   Stress 213  3  4  7.555664e-03  2.948467e-02  0.000000e+00  -4.416928e-03  3.034089e-02  6.699440e-03  2.760770e-02
   Strain 213  3  4  -5.409510e-02  3.093942e-01  0.000000e+00  -1.728129e-01  3.288887e-01  -7.358959e-02  
   Stress 213  4  4  8.502833e-03  2.558684e-02  0.000000e+00  -4.021297e-03  2.648606e-02  7.603615e-03  2.362068e-02
   Strain 213  4  4  -2.456510e-02  2.825502e-01  0.000000e+00  -1.583043e-01  3.017497e-01  -4.376455e-02  
   Stress 214  1  4  7.636073e-03  4.003464e-02  0.000000e+00  -5.690179e-03  4.100495e-02  6.665763e-03  3.811180e-02
   Strain 214  1  4  -8.759426e-02  3.473746e-01  0.000000e+00  -1.714088e-01  3.636523e-01  -1.038719e-01  
   Stress 214  2  4  1.233508e-02  5.872144e-02  0.000000e+00  2.829101e-03  5.889335e-02  1.216317e-02  5.385201e-02
   Strain 214  2  4  -7.421391e-02  3.754352e-01  0.000000e+00  2.912047e-02  3.759062e-01  -7.468490e-02  
   Stress 214  3  4  1.025036e-02  4.475233e-02  0.000000e+00  -1.015116e-02  4.751740e-02  7.485291e-03  4.425214e-02
   Strain 214  3  4  -7.374758e-02  3.407983e-01  0.000000e+00  -2.578512e-01  3.776235e-01  -1.105727e-01  
   Stress 214  4  4  1.249362e-02  4.722694e-02  0.000000e+00  -1.362268e-03  4.728028e-02  1.244027e-02  4.245004e-02
   Strain 214  4  4  -4.516002e-02  3.577000e-01  0.000000e+00  -5.894366e-02  3.598446e-01  -4.730466e-02  
   Stress 215  1  4  4.160112e-03  4.443804e-02  0.000000e+00  1.591552e-03  4.450083e-02  4.097321e-03  4.260021e-02
   Strain 215  1  4  -1.372851e-01  3.692621e-01  0.000000e+00  7.970021e-03  3.692934e-01  -1.373165e-01  
   Stress 215  2  4  8.075549e-03  4.411408e-02  0.000000e+00  4.003062e-03  4.455337e-02  7.636255e-03  4.126856e-02
   Strain 215  2  4  -8.820764e-02  3.574931e-01  0.000000e+00  6.854183e-02  3.601129e-01  -9.082741e-02  
   Stress 215  3  4  6.894164e-03  5.177292e-02  0.000000e+00  -4.872359e-03  5.229581e-02  6.371278e-03  4.941916e-02
   Strain 215  3  4  -1.204282e-01  3.748837e-01  0.000000e+00  -1.292317e-01  3.831744e-01  -1.287189e-01  
   Stress 215  4  4  1.269053e-02  5.001745e-02  0.000000e+00  -2.395625e-03  5.017057e-02  1.253741e-02  4.522460e-02
   Strain 215  4  4  -5.040272e-02  3.614205e-01  0.000000e+00  -7.297126e-02  3.646280e-01  -5.361019e-02  
   Stress 216  1  4  1.285604e-02  5.190637e-02  0.000000e+00  -3.014429e-04  5.190870e-02  1.285371e-02  4.682426e-02
   Strain 216  1  4  -5.256677e-02  3.643292e-01  0.000000e+00  -2.341433e-02  3.646577e-01  -5.289527e-02  
   Stress 216  2  4  3.591991e-03  4.248922e-02  0.000000e+00  -2.878773e-03  4.270113e-02  3.380088e-03  4.111542e-02
   Strain 216  2  4  -1.415310e-01  3.651979e-01  0.000000e+00  -8.495512e-02  3.687340e-01  -1.450671e-01  
   Stress 216  3  4  6.604868e-03  5.513801e-02  0.000000e+00  -1.819356e-03  5.520612e-02  6.536762e-03  5.224534e-02
   Strain 216  3  4  -1.264010e-01  3.811761e-01  0.000000e+00  -5.261701e-02  3.825361e-01  -1.277610e-01  
   Stress 216  4  4  -3.539579e-04  4.851115e-02  0.000000e+00  -4.864244e-03  4.899066e-02  -8.334604e-04  4.941266e-02
   Strain 216  4  4  -1.946350e-01  3.767398e-01  0.000000e+00  -1.198544e-01  3.829574e-01  -2.008526e-01  
   Stress 217  1  4  7.606873e-03  3.373143e-02  0.000000e+00  -3.259436e-03  3.413196e-02  7.206350e-03  3.116015e-02
   Strain 217  1  4  -6.702518e-02  3.306257e-01  0.000000e+00  -9.238193e-02  3.359208e-01  -7.232020e-02  
   Stress 217  2  4  1.411170e-03  3.171849e-02  0.000000e+00  -2.330811e-03  3.189670e-02  1.232965e-03  3.129843e-02
   Strain 217  2  4  -1.503385e-01  3.384972e-01  0.000000e+00  -8.030662e-02  3.417735e-01  -1.536147e-01  
   Stress 217  3  4  1.172847e-02  7.558481e-02  0.000000e+00  -9.424768e-03  7.694679e-02  1.036648e-02  7.232293e-02
   Strain 217  3  4  -1.109055e-01  3.868464e-01  0.000000e+00  -1.292741e-01  3.951031e-01  -1.191621e-01  
   Stress 217  4  4  4.127140e-03  6.251919e-02  0.000000e+00  -6.886044e-03  6.332026e-02  3.326074e-03  6.172447e-02
   Strain 217  4  4  -1.586315e-01  3.837672e-01  0.000000e+00  -1.230008e-01  3.906531e-01  -1.655174e-01  
   Stress 218  1  4  3.278130e-03  5.423379e-02  0.000000e+00  -6.504579e-03  5.505100e-02  2.460915e-03  5.386272e-02
   Strain 218  1  4  -1.611719e-01  3.775076e-01  0.000000e+00  -1.446113e-01  3.870442e-01  -1.707085e-01  
   Stress 218  2  4  5.325751e-04  4.480940e-02  0.000000e+00  -4.000609e-03  4.516798e-02  1.740060e-04  4.508122e-02
   Strain 218  2  4  -1.807676e-01  3.699556e-01  0.000000e+00  -1.133987e-01  3.757324e-01  -1.865445e-01  
   Stress 218  3  4  -1.344088e-05  8.301005e-02  0.000000e+00  -1.420872e-02  8.537441e-02  -2.377803e-03  8.658781e-02
   Strain 218  3  4  -2.024060e-01  3.900438e-01  0.000000e+00  -2.063310e-01  4.074944e-01  -2.198566e-01  
   Stress 218  4  4  -1.723686e-03  5.493808e-02  0.000000e+00  -8.268583e-03  5.612005e-02  -2.905654e-03  5.762784e-02
   Strain 218  4  4  -2.081068e-01  3.755702e-01  0.000000e+00  -1.798139e-01  3.891052e-01  -2.216418e-01  
   Stress 219  1  4  2.158568e-03  7.264573e-02  0.000000e+00  -9.944613e-03  7.402189e-02  7.824092e-04  7.363380e-02
   Strain 219  1  4  -1.862277e-01  3.920693e-01  0.000000e+00  -1.803944e-01  4.058109e-01  -1.999692e-01  
   Stress 219  2  4  1.837934e-03  6.586506e-02  0.000000e+00  -4.852017e-03  6.623066e-02  1.472333e-03  6.550691e-02
   Strain 219  2  4  -1.852070e-01  3.947578e-01  0.000000e+00  -1.151754e-01  4.004207e-01  -1.908699e-01  
   Stress 219  3  4  2.828694e-04  4.773979e-02  0.000000e+00  -5.240200e-03  4.831153e-02  -2.888662e-04  4.845661e-02
   Strain 219  3  4  -1.891534e-01  3.756236e-01  0.000000e+00  -1.540955e-01  3.859459e-01  -1.994757e-01  
   Stress 219  4  4  -2.122464e-03  8.866186e-02  0.000000e+00  -3.378774e-03  8.878744e-02  -2.248040e-03  8.993254e-02
   Strain 219  4  4  -2.224221e-01  4.116002e-01  0.000000e+00  -9.036850e-02  4.148041e-01  -2.256260e-01  
   Stress 220  1  4  2.662730e-03  6.157286e-02  0.000000e+00  -9.430556e-03  6.304572e-02  1.189875e-03  6.245928e-02
   Strain 220  1  4  -1.741993e-01  3.805888e-01  0.000000e+00  -2.132401e-01  4.003736e-01  -1.939842e-01  
   Stress 220  2  4  6.828023e-03  5.192903e-02  0.000000e+00  -4.876763e-03  5.245033e-02  6.306725e-03  4.959860e-02
   Strain 220  2  4  -1.215958e-01  3.739543e-01  0.000000e+00  -1.480455e-01  3.847752e-01  -1.324166e-01  
   Stress 220  3  4  4.350634e-03  1.816916e-01  0.000000e+00  -3.555959e-02  1.885561e-01  -2.513898e-03  1.898255e-01
   Strain 220  3  4  -2.036923e-01  4.100711e-01  0.000000e+00  -2.793964e-01  4.403718e-01  -2.339929e-01  
   Stress 220  4  4  7.183544e-03  3.956251e-02  0.000000e+00  -6.665108e-03  4.088083e-02  5.865228e-03  3.828665e-02
   Strain 220  4  4  -9.490851e-02  3.443417e-01  0.000000e+00  -2.189840e-01  3.701217e-01  -1.206886e-01  
   Stress 221  1  4  1.539768e-02  7.771818e-02  0.000000e+00  -8.084711e-03  7.874992e-02  1.436595e-02  7.264030e-02
   Strain 221  1  4  -8.133483e-02  3.819615e-01  0.000000e+00  -1.570237e-01  3.949048e-01  -9.427813e-02  
   Stress 221  2  4  2.986426e-03  4.703933e-02  0.000000e+00  -1.129201e-03  4.706826e-02  2.957501e-03  4.566140e-02
   Strain 221  2  4  -1.540731e-01  3.731162e-01  0.000000e+00  -6.669755e-02  3.752174e-01  -1.561743e-01  
   Stress 221  3  4  4.386062e-03  4.127176e-02  0.000000e+00  -5.176438e-03  4.198444e-02  3.673385e-03  4.027358e-02
   Strain 221  3  4  -1.292973e-01  3.547849e-01  0.000000e+00  -1.789367e-01  3.707913e-01  -1.453037e-01  
   Stress 221  4  4  -1.833896e-04  2.218846e-02  0.000000e+00  -1.192578e-03  2.225185e-02  -2.467828e-04  2.237627e-02
   Strain 221  4  4  -1.500549e-01  2.925608e-01  0.000000e+00  -9.245444e-02  2.973373e-01  -1.548314e-01  
   Stress 222  1  4  1.288296e-02  6.306396e-02  0.000000e+00  8.026608e-04  6.307679e-02  1.287013e-02  5.772794e-02
   Strain 222  1  4  -7.331450e-02  3.750462e-01  0.000000e+00  -2.673604e-02  3.754444e-01  -7.371272e-02  
   Stress 222  2  4  3.434720e-03  4.346476e-02  0.000000e+00  4.078226e-04  4.346891e-02  3.430566e-03  4.185919e-02
   Strain 222  2  4  -1.439122e-01  3.669737e-01  0.000000e+00  -2.015486e-02  3.671724e-01  -1.441109e-01  
   Stress 222  3  4  1.178865e-02  5.496796e-02  0.000000e+00  7.090824e-03  5.610259e-02  1.065403e-02  5.160707e-02
   Strain 222  3  4  -7.106420e-02  3.604577e-01  0.000000e+00  9.566825e-02  3.656965e-01  -7.630301e-02  
   Stress 222  4  4  1.793221e-03  7.160722e-02  0.000000e+00  8.204495e-03  7.255845e-02  8.419949e-04  7.214114e-02
   Strain 222  4  4  -1.853752e-01  3.909107e-01  0.000000e+00  9.949761e-02  3.951738e-01  -1.896383e-01  
   Stress 223  1  4  6.543183e-03  7.462061e-02  0.000000e+00  2.625484e-03  7.472172e-02  6.442078e-03  7.171801e-02
   Strain 223  1  4  -1.470629e-01  3.944186e-01  0.000000e+00  1.737614e-02  3.945580e-01  -1.472023e-01  
   Stress 223  2  4  8.941752e-03  4.738544e-02  0.000000e+00  4.559003e-03  4.791870e-02  8.408501e-03  4.431681e-02
   Strain 223  2  4  -8.616907e-02  3.599238e-01  0.000000e+00  8.303725e-02  3.637550e-01  -9.000038e-02  
   Stress 223  3  4  4.594197e-03  4.435118e-02  0.000000e+00  1.816583e-03  4.443401e-02  4.511366e-03  4.235889e-02
   Strain 223  3  4  -1.279450e-01  3.630709e-01  0.000000e+00  1.398133e-02  3.631704e-01  -1.280445e-01  
   Stress 223  4  4  7.757972e-03  6.044970e-02  0.000000e+00  6.084519e-03  6.114317e-02  7.064495e-03  5.793487e-02
   Strain 223  4  4  -1.214468e-01  3.777860e-01  0.000000e+00  8.014116e-02  3.809818e-01  -1.246426e-01  
   Stress 224  1  4  2.038468e-03  1.034960e-01  0.000000e+00  1.155246e-03  1.035092e-01  2.025315e-03  1.025115e-01
   Strain 224  1  4  -1.905479e-01  4.074488e-01  0.000000e+00  -2.182480e-02  4.076479e-01  -1.907470e-01  
   Stress 224  2  4  3.555121e-02  1.582655e-01  0.000000e+00  6.112353e-03  1.585692e-01  3.524751e-02  1.442131e-01
   Strain 224  2  4  -6.038474e-02  4.034383e-01  0.000000e+00  1.308005e-02  4.035305e-01  -6.047693e-02  
   Stress 224  3  4  -3.729093e-03  6.780905e-02  0.000000e+00  -4.018338e-03  6.803406e-02  -3.954098e-03  7.009480e-02
   Strain 224  3  4  -2.255572e-01  3.921816e-01  0.000000e+00  -1.114108e-01  3.971647e-01  -2.305403e-01  
   Stress 224  4  4  1.183559e-02  5.680210e-02  0.000000e+00  -1.601294e-03  5.685905e-02  1.177864e-02  5.198043e-02
   Strain 224  4  4  -7.349750e-02  3.710595e-01  0.000000e+00  -7.489561e-02  3.741919e-01  -7.662989e-02  
   Stress 225  1  4  1.397622e-02  9.257173e-02  0.000000e+00  -2.425398e-05  9.257174e-02  1.397621e-02  8.643529e-02
   Strain 225  1  4  -1.056002e-01  3.945231e-01  0.000000e+00  -2.093509e-02  3.947421e-01  -1.058191e-01  
   Stress 225  2  4  2.548561e-03  4.726103e-02  0.000000e+00  1.962142e-03  4.734697e-02  2.462620e-03  4.616495e-02
   Strain 225  2  4  -1.553775e-01  3.686473e-01  0.000000e+00  3.649466e-02  3.692819e-01  -1.560121e-01  
   Stress 225  3  4  1.736430e-02  1.066274e-01  0.000000e+00  3.989300e-03  1.068053e-01  1.718637e-02  9.933350e-02
   Strain 225  3  4  -9.987022e-02  3.987823e-01  0.000000e+00  1.074924e-02  3.988403e-01  -9.992814e-02  
   Stress 225  4  4  4.674105e-03  4.146402e-02  0.000000e+00  3.692571e-03  4.183098e-02  4.307145e-03  3.985235e-02
   Strain 225  4  4  -1.223734e-01  3.541980e-01  0.000000e+00  6.846872e-02  3.566447e-01  -1.248201e-01  
   Stress 226  1  4  2.803873e-02  1.208526e-01  0.000000e+00  9.466634e-03  1.218083e-01  2.708301e-02  1.107782e-01
   Strain 226  1  4  -5.318557e-02  3.880268e-01  0.000000e+00  7.793482e-02  3.914420e-01  -5.660070e-02  
   Stress 226  2  4  7.746703e-03  3.305344e-02  0.000000e+00  3.384428e-03  3.349825e-02  7.301901e-03  3.050982e-02
   Strain 226  2  4  -5.393117e-02  3.169716e-01  0.000000e+00  9.051523e-02  3.224141e-01  -5.937365e-02  
   Stress 226  3  4  2.097470e-02  9.896167e-02  0.000000e+00  8.433410e-03  9.986322e-02  2.007314e-02  9.149331e-02
   Strain 226  3  4  -6.752053e-02  3.853509e-01  0.000000e+00  7.356951e-02  3.883193e-01  -7.048894e-02  
   Stress 226  4  4  7.079663e-03  3.723492e-02  0.000000e+00  3.788986e-03  3.770372e-02  6.610868e-03  3.487147e-02
   Strain 226  4  4  -7.872228e-02  3.359279e-01  0.000000e+00  7.832526e-02  3.395943e-01  -8.238867e-02  
   Stress 227  1  4  8.758974e-03  4.258803e-02  0.000000e+00  1.472059e-04  4.258867e-02  8.758334e-03  3.895507e-02
   Strain 227  1  4  -6.557094e-02  3.451581e-01  0.000000e+00  7.523367e-03  3.451925e-01  -6.560539e-02  
   Stress 227  2  4  9.832751e-03  6.964348e-02  0.000000e+00  5.550319e-03  7.015418e-02  9.322053e-03  6.598885e-02
   Strain 227  2  4  -1.050744e-01  3.757444e-01  0.000000e+00  1.039332e-01  3.812968e-01  -1.106268e-01  
   Stress 227  3  4  4.946835e-03  4.193594e-02  0.000000e+00  1.061085e-03  4.196636e-02  4.916421e-03  3.973691e-02
   Strain 227  3  4  -1.138673e-01  3.530128e-01  0.000000e+00  2.254262e-02  3.532848e-01  -1.141393e-01  
   Stress 227  4  4  4.622643e-03  3.473631e-02  0.000000e+00  3.788128e-03  3.520552e-02  4.153429e-03  3.332350e-02
   Strain 227  4  4  -1.018746e-01  3.295904e-01  0.000000e+00  1.139071e-01  3.369816e-01  -1.092659e-01  
   Stress 228  1  4  8.980287e-03  5.077979e-02  0.000000e+00  -4.434173e-03  5.124500e-02  8.515079e-03  4.756260e-02
   Strain 228  1  4  -9.095086e-02  3.644240e-01  0.000000e+00  -7.790902e-02  3.677323e-01  -9.425914e-02  
   Stress 228  2  4  1.622843e-04  3.970711e-02  0.000000e+00  9.651033e-04  3.973065e-02  1.387447e-04  3.966145e-02
   Strain 228  2  4  -1.813281e-01  3.656146e-01  0.000000e+00  5.181192e-02  3.668389e-01  -1.825524e-01  
   Stress 228  3  4  7.068737e-02  3.278142e-01  0.000000e+00  -2.203562e-02  3.296890e-01  6.881260e-02  3.012362e-01
   Strain 228  3  4  -6.348850e-02  4.180816e-01  0.000000e+00  -6.678915e-02  4.203863e-01  -6.579322e-02  
   Stress 228  4  4  8.175392e-03  6.064053e-02  0.000000e+00  1.740200e-03  6.069818e-02  8.117734e-03  5.707395e-02
   Strain 228  4  4  -1.135554e-01  3.795687e-01  0.000000e+00  5.947348e-02  3.813555e-01  -1.153421e-01  
   Stress 229  1  4  -2.257766e-03  2.572652e-02  0.000000e+00  3.752465e-03  2.622095e-02  -2.752206e-03  2.769979e-02
   Strain 229  1  4  -2.175177e-01  3.406148e-01  0.000000e+00  1.587530e-01  3.516840e-01  -2.285869e-01  
   Stress 229  2  4  -3.075071e-04  2.697521e-02  0.000000e+00  2.655901e-03  2.723135e-02  -5.636472e-04  2.751750e-02
   Strain 229  2  4  -1.981728e-01  3.528834e-01  0.000000e+00  1.254863e-01  3.599370e-01  -2.052264e-01  
   Stress 229  3  4  -1.030773e-03  1.383505e-01  0.000000e+00  1.097600e-02  1.392096e-01  -1.889816e-03  1.401640e-01
   Strain 229  3  4  -2.267448e-01  4.294966e-01  0.000000e+00  1.395001e-01  4.368282e-01  -2.340764e-01  
   Stress 229  4  4  9.942102e-03  1.175127e-01  0.000000e+00  5.953151e-03  1.178411e-01  9.613647e-03  1.133405e-01
   Strain 229  4  4  -1.693194e-01  4.262456e-01  0.000000e+00  1.080816e-01  4.311095e-01  -1.741833e-01  
   Stress 230  1  4  -9.922268e-04  2.757868e-02  0.000000e+00  -3.049823e-03  2.790060e-02  -1.314155e-03  2.858035e-02
   Strain 230  1  4  -2.176410e-01  3.641486e-01  0.000000e+00  -6.537420e-02  3.659794e-01  -2.194717e-01  
   Stress 230  2  4  5.644819e-04  6.328691e-02  0.000000e+00  2.140203e-03  6.335985e-02  4.915391e-04  6.311551e-02
   Strain 230  2  4  -2.253237e-01  4.260042e-01  0.000000e+00  9.153923e-02  4.292048e-01  -2.285243e-01  
   Stress 230  3  4  -2.723402e-03  3.208458e-02  0.000000e+00  -3.820605e-03  3.249900e-02  -3.137826e-03  3.417612e-02
   Strain 230  3  4  -2.407871e-01  3.749897e-01  0.000000e+00  -6.653560e-02  3.767818e-01  -2.425792e-01  
   Stress 230  4  4  5.478358e-04  4.373387e-02  0.000000e+00  1.249823e-03  4.377000e-02  5.116957e-04  4.351642e-02
   Strain 230  4  4  -2.057405e-01  3.973694e-01  0.000000e+00  9.267095e-02  4.009085e-01  -2.092796e-01  
   Stress 231  1  4  1.313893e-03  3.315297e-02  0.000000e+00  2.824736e-03  3.340163e-02  1.065227e-03  3.288196e-02
   Strain 231  1  4  -1.938100e-01  3.818231e-01  0.000000e+00  1.375335e-01  3.899242e-01  -2.019111e-01  
   Stress 231  2  4  -4.692166e-03  3.311209e-02  0.000000e+00  4.215249e-03  3.357640e-02  -5.156472e-03  3.642938e-02
   Strain 231  2  4  -2.649575e-01  3.779968e-01  0.000000e+00  1.582486e-01  3.875910e-01  -2.745516e-01  
   Stress 231  3  4  4.203203e-03  1.108901e-01  0.000000e+00  6.756416e-03  1.113163e-01  3.777026e-03  1.094766e-01
   Strain 231  3  4  -2.203121e-01  4.480442e-01  0.000000e+00  1.422918e-01  4.555337e-01  -2.278016e-01  
   Stress 231  4  4  -3.589261e-03  5.015818e-02  0.000000e+00  5.471866e-03  5.070960e-02  -4.140678e-03  5.290161e-02
   Strain 231  4  4  -2.536801e-01  4.046494e-01  0.000000e+00  1.636319e-01  4.146650e-01  -2.636957e-01  
   Stress 232  1  4  -1.873330e-03  2.259266e-02  0.000000e+00  1.409905e-03  2.267364e-02  -1.954310e-03  2.371128e-02
   Strain 232  1  4  -2.201563e-01  3.427540e-01  0.000000e+00  7.472465e-02  3.452230e-01  -2.226254e-01  
   Stress 232  2  4  -1.050350e-03  2.160602e-02  0.000000e+00  -8.671710e-04  2.163916e-02  -1.083493e-03  2.220075e-02
   Strain 232  2  4  -1.991024e-01  3.293573e-01  0.000000e+00  -8.206428e-03  3.293892e-01  -1.991342e-01  
   Stress 232  3  4  -1.130202e-02  6.319320e-02  0.000000e+00  -1.172869e-03  6.321166e-02  -1.132048e-02  6.956619e-02
   Strain 232  3  4  -3.232210e-01  4.319113e-01  0.000000e+00  2.614897e-02  4.321376e-01  -3.234473e-01  
   Stress 232  4  4  -3.017024e-03  2.578217e-02  0.000000e+00  -2.789623e-03  2.604990e-02  -3.284751e-03  2.783800e-02
   Strain 232  4  4  -2.387487e-01  3.549984e-01  0.000000e+00  -6.000824e-02  3.565107e-01  -2.402611e-01  
   Stress 233  1  4  5.597028e-03  4.129605e-02  0.000000e+00  -5.131127e-03  4.201893e-02  4.874154e-03  3.980630e-02
   Strain 233  1  4  -1.466451e-01  3.860514e-01  0.000000e+00  -1.053861e-01  3.912137e-01  -1.518073e-01  
   Stress 233  2  4  -2.674581e-03  6.773832e-02  0.000000e+00  2.365317e-03  6.781768e-02  -2.753947e-03  6.923575e-02
   Strain 233  2  4  -2.478869e-01  4.252964e-01  0.000000e+00  7.909261e-02  4.276116e-01  -2.502021e-01  
   Stress 233  3  4  1.599029e-03  2.671434e-02  0.000000e+00  -2.207990e-03  2.690698e-02  1.406393e-03  2.623207e-02
   Strain 233  3  4  -1.702612e-01  3.507453e-01  0.000000e+00  -4.501592e-02  3.517158e-01  -1.712317e-01  
   Stress 233  4  4  -4.149707e-03  2.725894e-02  0.000000e+00  2.976377e-03  2.753850e-02  -4.429270e-03  2.999938e-02
   Strain 233  4  4  -2.505907e-01  3.572541e-01  0.000000e+00  1.416339e-01  3.653956e-01  -2.587322e-01  
   Stress 234  1  4  -6.797266e-03  5.999034e-02  0.000000e+00  3.476715e-03  6.017083e-02  -6.977763e-03  6.394588e-02
   Strain 234  1  4  -2.815872e-01  4.188033e-01  0.000000e+00  1.024229e-01  4.225280e-01  -2.853119e-01  
   Stress 234  2  4  -4.832523e-03  1.807681e-02  0.000000e+00  -4.917935e-04  1.808736e-02  -4.843075e-03  2.093338e-02
   Strain 234  2  4  -2.308154e-01  2.968786e-01  0.000000e+00  -7.962017e-03  2.969087e-01  -2.308455e-01  
   Stress 234  3  4  -1.471913e-02  7.890046e-02  0.000000e+00  7.405244e-03  7.948259e-02  -1.530126e-02  8.813509e-02
   Strain 234  3  4  -3.246664e-01  4.283293e-01  0.000000e+00  1.533872e-01  4.360613e-01  -3.323983e-01  
   Stress 234  4  4  -2.911553e-02  7.887722e-02  0.000000e+00  1.604539e-03  7.890105e-02  -2.913936e-02  9.681738e-02
   Strain 234  4  4  -3.782657e-01  4.128720e-01  0.000000e+00  4.253847e-02  4.134434e-01  -3.788371e-01  
   Stress 235  1  4  4.979041e-04  4.856320e-02  0.000000e+00  -5.337074e-03  4.914869e-02  -8.758208e-05  4.919254e-02
   Strain 235  1  4  -1.949553e-01  3.834791e-01  0.000000e+00  -9.333368e-02  3.872199e-01  -1.986961e-01  
   Stress 235  2  4  1.710554e-02  9.141235e-02  0.000000e+00  -1.590767e-02  9.467465e-02  1.384324e-02  8.856817e-02
   Strain 235  2  4  -8.896831e-02  3.769427e-01  0.000000e+00  -1.985440e-01  3.972128e-01  -1.092384e-01  
   Stress 235  3  4  -7.253834e-03  3.872138e-02  0.000000e+00  -5.393137e-03  3.934555e-02  -7.878004e-03  4.381894e-02
   Strain 235  3  4  -2.810134e-01  3.771787e-01  0.000000e+00  -1.017151e-01  3.810852e-01  -2.849199e-01  
   Stress 235  4  4  8.524168e-04  6.354840e-02  0.000000e+00  -1.256954e-02  6.597451e-02  -1.573691e-03  6.677526e-02
   Strain 235  4  4  -1.954305e-01  3.797016e-01  0.000000e+00  -2.091005e-01  3.981176e-01  -2.138464e-01  
   Stress 236  1  4  1.632119e-02  4.414004e-02  0.000000e+00  -8.408409e-03  4.648403e-02  1.397720e-02  4.130872e-02
   Strain 236  1  4  7.500752e-03  3.165424e-01  0.000000e+00  -1.765536e-01  3.399808e-01  -1.593763e-02  
   Stress 236  2  4  1.289583e-02  3.288921e-02  0.000000e+00  -1.716601e-03  3.303552e-02  1.274952e-02  2.885670e-02
   Strain 236  2  4  1.754267e-02  3.008935e-01  0.000000e+00  -3.923636e-02  3.022453e-01  1.619083e-02  
   Stress 236  3  4  1.287229e-02  2.749893e-02  0.000000e+00  -5.346352e-03  2.924476e-02  1.112647e-02  2.556684e-02
   Strain 236  3  4  3.349566e-02  2.663265e-01  0.000000e+00  -1.502226e-01  2.884544e-01  1.136775e-02  
   Stress 236  4  4  1.125725e-02  2.785118e-02  0.000000e+00  -7.462826e-04  2.788468e-02  1.122376e-02  2.430138e-02
   Strain 236  4  4  1.404785e-02  2.838780e-01  0.000000e+00  -1.110777e-02  2.839923e-01  1.393359e-02  
   Stress 237  1  4  4.808133e-03  2.753313e-02  0.000000e+00  -3.463744e-03  2.804934e-02  4.291916e-03  2.616870e-02
   Strain 237  1  4  -8.093939e-02  2.999988e-01  0.000000e+00  -1.104359e-01  3.078413e-01  -8.878192e-02  
   Stress 237  2  4  1.229553e-04  5.516785e-02  0.000000e+00  -6.453454e-03  5.591433e-02  -6.235234e-04  5.622869e-02
   Strain 237  2  4  -1.827890e-01  3.694414e-01  0.000000e+00  -1.399165e-01  3.781661e-01  -1.915137e-01  
   Stress 237  3  4  1.661356e-03  2.972424e-02  0.000000e+00  -1.000809e-03  2.975988e-02  1.625710e-03  2.898125e-02
   Strain 237  3  4  -1.396135e-01  3.278639e-01  0.000000e+00  -1.949340e-02  3.280670e-01  -1.398167e-01  
   Stress 237  4  4  -2.978079e-03  4.204082e-02  0.000000e+00  -1.798734e-03  4.211257e-02  -3.049833e-03  4.371735e-02
   Strain 237  4  4  -2.128728e-01  3.629822e-01  0.000000e+00  -4.982702e-02  3.640580e-01  -2.139487e-01  
   Stress 238  1  4  1.360226e-02  9.253233e-02  0.000000e+00  -2.333930e-03  9.260128e-02  1.353330e-02  8.663110e-02
   Strain 238  1  4  -1.069497e-01  3.930676e-01  0.000000e+00  -2.219822e-02  3.933138e-01  -1.071959e-01  
   Stress 238  2  4  6.502785e-03  5.231432e-02  0.000000e+00  8.999983e-03  5.401900e-02  4.798110e-03  5.178692e-02
   Strain 238  2  4  -1.182485e-01  3.550043e-01  0.000000e+00  1.902628e-01  3.734113e-01  -1.366555e-01  
   Stress 238  3  4  8.350672e-03  3.133975e-02  0.000000e+00  3.000592e-04  3.134366e-02  8.346756e-03  2.811540e-02
   Strain 238  3  4  -4.063231e-02  3.130965e-01  0.000000e+00  1.810403e-02  3.133280e-01  -4.086381e-02  
   Stress 238  4  4  5.545962e-03  2.758448e-02  0.000000e+00  6.637934e-03  2.942937e-02  3.701076e-03  2.776446e-02
   Strain 238  4  4  -7.447381e-02  2.882901e-01  0.000000e+00  2.232341e-01  3.198818e-01  -1.060655e-01  
   Stress 239  1  4  6.129612e-03  4.531278e-02  0.000000e+00  2.346154e-03  4.545275e-02  5.989633e-03  4.277363e-02
   Strain 239  1  4  -1.088779e-01  3.582629e-01  0.000000e+00  6.610890e-02  3.605902e-01  -1.112052e-01  
   Stress 239  2  4  7.546489e-03  4.757853e-02  0.000000e+00  -2.001591e-04  4.757953e-02  7.545488e-03  4.429149e-02
   Strain 239  2  4  -9.661314e-02  3.608787e-01  0.000000e+00  -3.837585e-03  3.608868e-01  -9.662119e-02  
   Stress 239  3  4  1.667896e-02  1.535181e-01  0.000000e+00  5.226017e-03  1.537174e-01  1.647967e-02  1.461760e-01
   Strain 239  3  4  -1.353455e-01  4.119587e-01  0.000000e+00  5.478438e-02  4.133262e-01  -1.367130e-01  
   Stress 239  4  4  1.620037e-02  1.056940e-01  0.000000e+00  -2.071914e-03  1.057419e-01  1.615242e-02  9.866239e-02
   Strain 239  4  4  -1.040246e-01  3.971539e-01  0.000000e+00  -1.862293e-02  3.973268e-01  -1.041975e-01  
   Stress 240  1  4  8.696178e-03  4.553454e-02  0.000000e+00  3.115555e-04  4.553717e-02  8.693543e-03  4.187281e-02
   Strain 240  1  4  -7.615735e-02  3.525515e-01  0.000000e+00  2.520058e-02  3.529216e-01  -7.652736e-02  
   Stress 240  2  4  3.610644e-02  1.293653e-01  0.000000e+00  6.003245e-03  1.297501e-01  3.572159e-02  1.160873e-01
   Strain 240  2  4  -2.333098e-02  3.852836e-01  0.000000e+00  6.293602e-02  3.876928e-01  -2.574017e-02  
   Stress 240  3  4  5.028944e-03  3.291259e-02  0.000000e+00  1.270838e-03  3.297039e-02  4.971143e-03  3.078730e-02
   Strain 240  3  4  -9.237812e-02  3.266667e-01  0.000000e+00  5.521838e-02  3.284779e-01  -9.418935e-02  
   Stress 240  4  4  1.802605e-02  8.869229e-02  0.000000e+00  6.247270e-03  8.924033e-02  1.747801e-02  8.191199e-02
   Strain 240  4  4  -7.180662e-02  3.827938e-01  0.000000e+00  8.893880e-02  3.871030e-01  -7.611581e-02  
   Stress 241  1  4  3.260329e-03  -1.862261e-03  0.000000e+00  9.572171e-05  3.262117e-03  -1.864049e-03  4.494089e-03
   Strain 241  1  4  1.072106e-01  -7.676011e-02  0.000000e+00  -1.102754e-02  1.073757e-01  -7.692521e-02  
   Stress 241  2  4  2.037443e-02  6.930337e-03  0.000000e+00  -5.380191e-03  2.226240e-02  5.042368e-03  2.021842e-02
   Strain 241  2  4  2.345458e-01  -1.151922e-02  0.000000e+00  -2.139902e-01  2.745622e-01  -5.153564e-02  
   Stress 241  3  4  7.025875e-03  -1.328841e-02  0.000000e+00  4.307299e-03  7.901428e-03  -1.416397e-02  1.936404e-02
   Strain 241  3  4  2.225407e-01  -2.874385e-01  0.000000e+00  1.791198e-01  2.378115e-01  -3.027093e-01  
   Stress 241  4  4  3.879789e-03  3.091566e-03  0.000000e+00  5.966368e-04  4.200730e-03  2.770626e-03  3.699168e-03
   Strain 241  4  4  4.784323e-02  2.822364e-02  0.000000e+00  -4.284466e-02  6.159502e-02  1.447185e-02  
   Stress 242  1  4  7.695769e-03  -2.011076e-03  0.000000e+00  3.949387e-03  9.099612e-03  -3.414919e-03  1.120442e-02
   Strain 242  1  4  1.302783e-01  -8.527260e-02  0.000000e+00  1.772716e-01  1.620445e-01  -1.170387e-01  
   Stress 242  2  4  4.147421e-03  5.313943e-03  0.000000e+00  -8.816324e-04  5.787786e-03  3.673578e-03  5.072648e-03
   Strain 242  2  4  2.845820e-02  6.472766e-02  0.000000e+00  -2.654689e-02  6.906631e-02  2.411955e-02  
   Stress 242  3  4  3.532212e-03  7.274858e-03  0.000000e+00  7.574650e-03  1.320592e-02  -2.398847e-03  1.455437e-02
   Strain 242  3  4  -5.328938e-05  8.054508e-02  0.000000e+00  3.194718e-01  2.049869e-01  -1.244951e-01  
   Stress 242  4  4  4.957798e-03  1.487661e-02  0.000000e+00  2.250345e-03  1.536329e-02  4.471127e-03  1.368687e-02
   Strain 242  4  4  -1.820982e-02  1.927306e-01  0.000000e+00  1.038426e-01  2.048179e-01  -3.029719e-02  
   Stress 243  1  4  8.474737e-03  5.060196e-03  0.000000e+00  -6.107542e-03  1.310914e-02  4.257917e-04  1.290152e-02
   Strain 243  1  4  9.391775e-02  1.805935e-02  0.000000e+00  -2.589748e-01  1.909167e-01  -7.893963e-02  
   Stress 243  2  4  4.277551e-04  -7.679539e-04  0.000000e+00  -4.172433e-03  4.044949e-03  -4.385147e-03  7.302658e-03
   Strain 243  2  4  7.711062e-03  -6.848864e-03  0.000000e+00  -2.139366e-01  1.076468e-01  -1.067846e-01  
   Stress 243  3  4  3.285077e-03  -1.203686e-03  0.000000e+00  -1.232730e-03  3.601334e-03  -1.519943e-03  4.555618e-03
   Strain 243  3  4  6.446559e-02  -3.863906e-02  0.000000e+00  -4.845567e-02  6.987492e-02  -4.404839e-02  
   Stress 243  4  4  -6.878727e-03  -7.233578e-03  0.000000e+00  -2.272070e-04  -6.767877e-03  -7.344428e-03  7.073796e-03
   Strain 243  4  4  -5.110499e-02  -4.814478e-02  0.000000e+00  -1.374203e-02  -4.259626e-02  -5.665350e-02  
   Stress 244  1  4  2.080584e-03  6.861141e-03  0.000000e+00  -3.473688e-03  8.687490e-03  2.542366e-04  8.563202e-03
   Strain 244  1  4  -1.502952e-02  9.392180e-02  0.000000e+00  -1.867715e-01  1.475595e-01  -6.866722e-02  
   Stress 244  2  4  -4.191378e-04  3.191897e-03  0.000000e+00  6.745011e-04  3.313773e-03  -5.410137e-04  3.614773e-03
   Strain 244  2  4  -2.843127e-02  5.950139e-02  0.000000e+00  1.132111e-02  5.986429e-02  -2.879416e-02  
   Stress 244  3  4  6.190880e-03  8.110669e-03  0.000000e+00  -3.669525e-03  1.094377e-02  3.357779e-03  9.710510e-03
   Strain 244  3  4  4.623037e-02  8.210736e-02  0.000000e+00  -1.798746e-01  1.558777e-01  -2.753996e-02  
   Stress 244  4  4  6.864668e-03  1.973060e-03  0.000000e+00  3.080726e-04  6.883994e-03  1.953734e-03  6.144669e-03
   Strain 244  4  4  1.068116e-01  -2.426175e-02  0.000000e+00  3.356557e-03  1.068331e-01  -2.428324e-02  
   Stress 245  1  4  4.108020e-03  -3.276760e-03  0.000000e+00  -9.588961e-04  4.230499e-03  -3.399239e-03  6.620606e-03
   Strain 245  1  4  9.264105e-02  -8.318236e-02  0.000000e+00  -7.219074e-02  9.976272e-02  -9.030403e-02  
   Stress 245  2  4  8.510060e-03  1.079910e-03  0.000000e+00  9.637591e-04  8.633032e-03  9.569363e-04  8.196567e-03
   Strain 245  2  4  1.236451e-01  -3.899095e-02  0.000000e+00  2.068236e-02  1.243000e-01  -3.964585e-02  
   Stress 245  3  4  1.461057e-03  -6.376287e-03  0.000000e+00  -3.231047e-03  2.621327e-03  -7.536558e-03  9.133829e-03
   Strain 245  3  4  7.205157e-02  -1.130992e-01  0.000000e+00  -1.766177e-01  1.074162e-01  -1.484639e-01  
   Stress 245  4  4  1.102668e-02  -5.787349e-03  0.000000e+00  -1.654077e-03  1.118786e-02  -5.948524e-03  1.506998e-02
   Strain 245  4  4  2.000089e-01  -1.764019e-01  0.000000e+00  -9.039256e-02  2.053597e-01  -1.817526e-01  
   Stress 246  1  4  3.884963e-03  -6.073271e-03  0.000000e+00  -9.963664e-04  3.983676e-03  -6.171984e-03  8.862858e-03
   Strain 246  1  4  1.068896e-01  -1.268106e-01  0.000000e+00  -1.081438e-01  1.187939e-01  -1.387149e-01  
   Stress 246  2  4  1.465699e-02  1.446950e-04  0.000000e+00  3.631272e-03  1.551490e-02  -7.132075e-04  1.588351e-02
   Strain 246  2  4  2.098589e-01  -1.005516e-01  0.000000e+00  9.239612e-02  2.165886e-01  -1.072813e-01  
   Stress 246  3  4  -1.146954e-04  -1.194922e-02  0.000000e+00  -4.634552e-03  1.484230e-03  -1.354814e-02  1.434795e-02
   Strain 246  3  4  8.749834e-02  -1.911938e-01  0.000000e+00  -2.922703e-01  1.500750e-01  -2.537705e-01  
   Stress 246  4  4  1.407967e-02  -3.369217e-03  0.000000e+00  -1.073901e-03  1.414551e-02  -3.435063e-03  1.613958e-02
   Strain 246  4  4  2.222331e-01  -1.533008e-01  0.000000e+00  -9.088901e-02  2.276542e-01  -1.587219e-01  
   Stress 247  1  4  1.198953e-02  -1.244353e-02  0.000000e+00  1.808501e-03  1.212267e-02  -1.257666e-02  2.139145e-02
   Strain 247  1  4  2.532791e-01  -2.958963e-01  0.000000e+00  5.857517e-02  2.548366e-01  -2.974538e-01  
   Stress 247  2  4  4.715882e-03  -8.964005e-03  0.000000e+00  -9.438295e-05  4.716533e-03  -8.964656e-03  1.203714e-02
   Strain 247  2  4  1.564871e-01  -2.000358e-01  0.000000e+00  -3.275914e-02  1.572380e-01  -2.007867e-01  
   Stress 247  3  4  6.648165e-03  -1.745740e-03  0.000000e+00  1.119637e-03  6.794943e-03  -1.892518e-03  7.912802e-03
   Strain 247  3  4  1.205730e-01  -7.858220e-02  0.000000e+00  3.390683e-02  1.220059e-01  -8.001508e-02  
   Stress 247  4  4  3.144692e-03  -1.581057e-03  0.000000e+00  -6.176462e-04  3.224083e-03  -1.660448e-03  4.301770e-03
   Strain 247  4  4  7.344984e-02  -5.451472e-02  0.000000e+00  -5.412258e-02  7.893730e-02  -6.000219e-02  
   Stress 248  1  4  3.462551e-03  -4.837758e-03  0.000000e+00  -8.829935e-03  9.069012e-03  -1.044422e-02  1.691294e-02
   Strain 248  1  4  1.004498e-01  -1.372519e-01  0.000000e+00  -4.271982e-01  2.260373e-01  -2.628394e-01  
   Stress 248  2  4  9.543728e-04  -6.427660e-05  0.000000e+00  -6.338752e-03  6.804229e-03  -5.914133e-03  1.102341e-02
   Strain 248  2  4  2.352041e-02  -2.443965e-02  0.000000e+00  -3.279607e-01  1.652648e-01  -1.661841e-01  
   Stress 248  3  4  1.201094e-02  5.744164e-03  0.000000e+00  -6.567840e-03  1.615455e-02  1.600559e-03  1.541671e-02
   Strain 248  3  4  1.541952e-01  -1.319426e-02  0.000000e+00  -2.754798e-01  2.316746e-01  -9.067363e-02  
   Stress 248  4  4  9.314901e-03  5.049864e-03  0.000000e+00  -4.158394e-03  1.185570e-02  2.509067e-03  1.082156e-02
   Strain 248  4  4  1.226033e-01  1.143389e-03  0.000000e+00  -1.849836e-01  1.725208e-01  -4.877411e-02  
   Stress 249  1  4  -5.273610e-03  -3.829658e-03  0.000000e+00  -9.474524e-04  -3.360452e-03  -5.742817e-03  4.997412e-03
   Strain 249  1  4  -5.236256e-02  -1.355964e-02  0.000000e+00  -6.717400e-02  5.826825e-03  -7.174902e-02  
   Stress 249  2  4  -1.574346e-03  -3.399192e-03  0.000000e+00  1.132126e-03  -1.032731e-03  -3.940807e-03  3.539308e-03
   Strain 249  2  4  8.082873e-03  -4.211090e-02  0.000000e+00  3.913161e-02  1.480853e-02  -4.883656e-02  
   Stress 249  3  4  7.321614e-03  7.238771e-03  0.000000e+00  -6.662040e-03  1.394236e-02  6.180243e-04  1.364385e-02
   Strain 249  3  4  6.920035e-02  4.639244e-02  0.000000e+00  -2.898071e-01  2.031480e-01  -8.755518e-02  
   Stress 249  4  4  1.034567e-02  4.009745e-03  0.000000e+00  -3.986986e-03  1.227006e-02  2.085356e-03  1.137170e-02
   Strain 249  4  4  1.386844e-01  -1.731041e-02  0.000000e+00  -1.781806e-01  1.790959e-01  -5.772195e-02  
   Stress 250  1  4  1.454030e-02  4.785668e-04  0.000000e+00  -5.869753e-03  1.666842e-02  -1.649556e-03  1.755143e-02
   Strain 250  1  4  2.006231e-01  -9.756675e-02  0.000000e+00  -2.549544e-01  2.476906e-01  -1.446343e-01  
   Stress 250  2  4  -1.266444e-02  -1.341668e-02  0.000000e+00  -4.687954e-03  -8.337543e-03  -1.774358e-02  1.537567e-02
   Strain 250  2  4  -8.081454e-02  -1.060516e-01  0.000000e+00  -2.747368e-01  4.451367e-02  -2.313798e-01  
   Stress 250  3  4  1.513251e-02  4.201761e-03  0.000000e+00  -2.479314e-03  1.566858e-02  3.665692e-03  1.419526e-02
   Strain 250  3  4  1.931150e-01  -3.049622e-02  0.000000e+00  -9.471747e-02  2.027316e-01  -4.011278e-02  
   Stress 250  4  4  -9.729642e-03  -9.230907e-03  0.000000e+00  -2.349256e-03  -7.117820e-03  -1.184273e-02  1.032566e-02
   Strain 250  4  4  -7.209884e-02  -6.561698e-02  0.000000e+00  -1.284647e-01  -4.543852e-03  -1.331720e-01  
   Stress 251  1  4  1.620480e-02  1.228781e-02  0.000000e+00  -5.486453e-03  2.007184e-02  8.420771e-03  1.745760e-02
   Strain 251  1  4  1.592888e-01  8.522511e-02  0.000000e+00  -1.951553e-01  2.266253e-01  1.788861e-02  
   Stress 251  2  4  1.466162e-02  8.691296e-03  0.000000e+00  -4.732817e-03  1.727206e-02  6.080857e-03  1.517471e-02
   Strain 251  2  4  1.583011e-01  4.339056e-02  0.000000e+00  -1.912832e-01  2.124183e-01  -1.072666e-02  
   Stress 251  3  4  2.239619e-03  1.412568e-03  0.000000e+00  -5.911452e-03  7.751992e-03  -4.099804e-03  1.042513e-02
   Strain 251  3  4  2.763519e-02  -2.046370e-03  0.000000e+00  -2.754472e-01  1.513153e-01  -1.257265e-01  
   Stress 251  4  4  -8.124297e-04  8.436516e-04  0.000000e+00  -5.548504e-03  5.625561e-03  -5.594340e-03  9.716732e-03
   Strain 251  4  4  -2.247613e-02  1.917847e-02  0.000000e+00  -2.753288e-01  1.375821e-01  -1.408798e-01  
   Stress 252  1  4  7.033188e-03  1.689429e-02  0.000000e+00  -8.096904e-03  2.144373e-02  2.483750e-03  2.031604e-02
   Strain 252  1  4  -1.228907e-02  1.925500e-01  0.000000e+00  -3.187699e-01  2.795858e-01  -9.932484e-02  
   Stress 252  2  4  9.879648e-03  6.218180e-03  0.000000e+00  -2.758926e-03  1.136000e-02  4.737833e-03  9.883055e-03
   Strain 252  2  4  1.077807e-01  3.784717e-02  0.000000e+00  -1.361845e-01  1.493596e-01  -3.731671e-03  
   Stress 252  3  4  5.325555e-03  4.396168e-03  0.000000e+00  -9.781282e-03  1.465318e-02  -4.931453e-03  1.764359e-02
   Strain 252  3  4  2.291895e-02  3.154525e-02  0.000000e+00  -4.405570e-01  2.475528e-01  -1.930886e-01  
   Stress 252  4  4  2.548977e-03  5.648525e-05  0.000000e+00  -5.226390e-03  6.675652e-03  -4.070190e-03  9.396912e-03
   Strain 252  4  4  3.040968e-02  -1.121001e-02  0.000000e+00  -2.637340e-01  1.430987e-01  -1.238990e-01  
   Stress 253  1  4  8.989030e-03  6.423676e-03  0.000000e+00  -6.132525e-03  1.397158e-02  1.441122e-03  1.330967e-02
   Strain 253  1  4  7.754676e-02  4.862724e-02  0.000000e+00  -2.818304e-01  2.047421e-01  -7.856814e-02  
   Stress 253  2  4  1.236070e-02  1.020453e-02  0.000000e+00  -4.365841e-03  1.577960e-02  6.785633e-03  1.371007e-02
   Strain 253  2  4  1.124051e-01  8.696669e-02  0.000000e+00  -2.025168e-01  2.017400e-01  -2.368185e-03  
   Stress 253  3  4  6.079436e-03  3.759606e-03  0.000000e+00  -8.095674e-03  1.309787e-02  -3.258825e-03  1.499526e-02
   Strain 253  3  4  3.373113e-02  3.168596e-02  0.000000e+00  -3.791376e-01  2.222801e-01  -1.568630e-01  
   Stress 253  4  4  1.048170e-02  5.035679e-03  0.000000e+00  -6.530568e-03  1.483422e-02  6.831622e-04  1.450471e-02
   Strain 253  4  4  1.028861e-01  1.947216e-02  0.000000e+00  -3.099853e-01  2.216852e-01  -9.932692e-02  
   Stress 254  1  4  1.585684e-02  1.212226e-02  0.000000e+00  -6.769698e-03  2.101205e-02  6.967042e-03  1.853791e-02
   Strain 254  1  4  1.332867e-01  9.917699e-02  0.000000e+00  -2.802369e-01  2.573844e-01  -2.492074e-02  
   Stress 254  2  4  9.883288e-03  1.275103e-02  0.000000e+00  -7.512065e-04  1.293589e-02  9.698426e-03  1.165929e-02
   Strain 254  2  4  6.656611e-02  1.412496e-01  0.000000e+00  -5.342462e-02  1.498203e-01  5.799540e-02  
   Stress 254  3  4  5.941315e-03  4.826472e-03  0.000000e+00  -5.945664e-03  1.135563e-02  -5.878434e-04  1.166067e-02
   Strain 254  3  4  2.754197e-02  5.856120e-02  0.000000e+00  -2.985176e-01  1.931140e-01  -1.070108e-01  
   Stress 254  4  4  6.098778e-03  1.238345e-03  0.000000e+00  -6.655935e-04  6.188277e-03  1.148845e-03  5.701337e-03
   Strain 254  4  4  7.251988e-02  -4.428055e-03  0.000000e+00  -6.456758e-02  8.427031e-02  -1.617848e-02  
   Stress 255  1  4  1.503474e-02  9.423388e-03  0.000000e+00  -3.044600e-03  1.636928e-02  8.088846e-03  1.417654e-02
   Strain 255  1  4  1.513498e-01  6.557881e-02  0.000000e+00  -1.482088e-01  1.940834e-01  2.284523e-02  
   Stress 255  2  4  1.113848e-02  1.264832e-02  0.000000e+00  -1.257728e-03  1.336030e-02  1.042651e-02  1.216176e-02
   Strain 255  2  4  9.079287e-02  1.272620e-01  0.000000e+00  -6.559687e-02  1.465539e-01  7.150095e-02  
   Stress 255  3  4  1.080072e-02  9.824629e-03  0.000000e+00  -4.448723e-03  1.478809e-02  5.837263e-03  1.290113e-02
   Strain 255  3  4  8.380982e-02  9.762438e-02  0.000000e+00  -1.970850e-01  1.895014e-01  -8.067189e-03  
   Stress 255  4  4  1.050515e-02  7.928059e-03  0.000000e+00  -2.712271e-03  1.221940e-02  6.213812e-03  1.058282e-02
   Strain 255  4  4  1.065212e-01  5.989493e-02  0.000000e+00  -1.176045e-01  1.464632e-01  1.995297e-02  
   Stress 256  1  4  8.565549e-03  7.116559e-03  0.000000e+00  -1.041824e-03  9.110026e-03  6.572082e-03  8.143280e-03
   Strain 256  1  4  7.095964e-02  7.361817e-02  0.000000e+00  -5.145089e-02  9.804866e-02  4.652914e-02  
   Stress 256  2  4  8.708527e-03  5.800677e-03  0.000000e+00  -2.394159e-03  1.005565e-02  4.453550e-03  8.727367e-03
   Strain 256  2  4  8.814620e-02  4.301950e-02  0.000000e+00  -1.035487e-01  1.220602e-01  9.105542e-03  
   Stress 256  3  4  1.010112e-02  1.226305e-02  0.000000e+00  -4.183319e-03  1.550281e-02  6.861365e-03  1.345530e-02
   Strain 256  3  4  5.963455e-02  1.379944e-01  0.000000e+00  -1.644489e-01  1.898964e-01  7.732509e-03  
   Stress 256  4  4  1.193253e-02  1.277778e-02  0.000000e+00  -5.623246e-03  1.799426e-02  6.716046e-03  1.574955e-02
   Strain 256  4  4  9.089203e-02  1.213042e-01  0.000000e+00  -2.091836e-01  2.117895e-01  4.067282e-04  
   Stress 257  1  4  1.182787e-02  2.333271e-02  0.000000e+00  -4.523098e-03  2.489799e-02  1.026259e-02  2.167286e-02
   Strain 257  1  4  2.620139e-02  2.583021e-01  0.000000e+00  -1.282196e-01  2.748329e-01  9.670638e-03  
   Stress 257  2  4  6.216405e-03  1.770401e-02  0.000000e+00  -2.997110e-04  1.771182e-02  6.208591e-03  1.556566e-02
   Strain 257  2  4  -2.017681e-02  2.244365e-01  0.000000e+00  1.153958e-02  2.245725e-01  -2.031283e-02  
   Stress 257  3  4  8.386292e-03  1.228959e-02  0.000000e+00  -5.732113e-03  1.639319e-02  4.282691e-03  1.472655e-02
   Strain 257  3  4  2.873072e-02  1.454862e-01  0.000000e+00  -2.091352e-01  2.068680e-01  -3.265107e-02  
   Stress 257  4  4  6.107876e-03  9.720766e-03  0.000000e+00  -2.004611e-03  1.061278e-02  5.215856e-03  9.191387e-03
   Strain 257  4  4  2.576285e-02  1.176333e-01  0.000000e+00  -6.654738e-02  1.284183e-01  1.497786e-02  
   Stress 258  1  4  7.446477e-03  1.484459e-02  0.000000e+00  1.940258e-03  1.532257e-02  6.968499e-03  1.328781e-02
   Strain 258  1  4  1.410547e-02  1.825837e-01  0.000000e+00  1.106112e-01  1.991163e-01  -2.427120e-03  
   Stress 258  2  4  1.735519e-02  1.658582e-02  0.000000e+00  2.792046e-03  1.978892e-02  1.415208e-02  1.765866e-02
   Strain 258  2  4  1.535149e-01  1.449409e-01  0.000000e+00  1.273336e-01  2.130388e-01  8.541689e-02  
   Stress 258  3  4  2.533397e-03  1.461674e-02  0.000000e+00  -5.612672e-03  1.682152e-02  3.286228e-04  1.665964e-02
   Strain 258  3  4  -7.358657e-02  2.022356e-01  0.000000e+00  -2.087388e-01  2.372767e-01  -1.086276e-01  
   Stress 258  4  4  1.277861e-02  1.497122e-02  0.000000e+00  -5.633010e-03  1.961362e-02  8.136217e-03  1.706785e-02
   Strain 258  4  4  9.652945e-02  1.411454e-01  0.000000e+00  -1.907227e-01  2.167733e-01  2.090156e-02  
   Stress 259  1  4  3.515303e-03  1.040568e-02  0.000000e+00  -9.839914e-04  1.054344e-02  3.377537e-03  9.325293e-03
   Strain 259  1  4  -1.441925e-02  1.376825e-01  0.000000e+00  -1.546736e-02  1.380747e-01  -1.481146e-02  
   Stress 259  2  4  9.273185e-03  1.514051e-02  0.000000e+00  3.321443e-03  1.663836e-02  7.775328e-03  1.441951e-02
   Strain 259  2  4  5.261070e-02  1.627284e-01  0.000000e+00  1.536295e-01  2.021787e-01  1.316038e-02  
   Stress 259  3  4  9.136900e-03  1.477131e-02  0.000000e+00  -6.361568e-03  1.891156e-02  4.996649e-03  1.697407e-02
   Strain 259  3  4  4.504646e-02  1.523431e-01  0.000000e+00  -2.213587e-01  2.216910e-01  -2.430139e-02  
   Stress 259  4  4  1.450324e-02  1.832617e-02  0.000000e+00  -2.302545e-03  1.940726e-02  1.342214e-02  1.721362e-02
   Strain 259  4  4  1.180406e-01  1.719487e-01  0.000000e+00  -5.594485e-02  1.838402e-01  1.061490e-01  
   Stress 260  1  4  7.124529e-03  1.090578e-02  0.000000e+00  -1.373990e-03  1.135232e-02  6.677995e-03  9.882308e-03
   Strain 260  1  4  4.346639e-02  1.199372e-01  0.000000e+00  -2.664960e-02  1.221925e-01  4.121109e-02  
   Stress 260  2  4  5.936523e-03  1.073181e-02  0.000000e+00  -1.612810e-03  1.122378e-02  5.444556e-03  9.721515e-03
   Strain 260  2  4  2.897730e-02  1.208174e-01  0.000000e+00  -3.710513e-02  1.244236e-01  2.537111e-02  
   Stress 260  3  4  7.355622e-03  1.448571e-02  0.000000e+00  -3.635746e-03  1.601264e-02  5.828693e-03  1.403729e-02
   Strain 260  3  4  2.597947e-02  1.629645e-01  0.000000e+00  -1.136759e-01  1.834764e-01  5.467613e-03  
   Stress 260  4  4  8.884060e-03  1.311349e-02  0.000000e+00  -3.921043e-03  1.545373e-02  6.543823e-03  1.343551e-02
   Strain 260  4  4  5.920770e-02  1.335176e-01  0.000000e+00  -1.240607e-01  1.686693e-01  2.405598e-02  
   Stress 261  1  4  7.393397e-03  1.116262e-02  0.000000e+00  -2.337787e-04  1.117706e-02  7.378953e-03  9.843811e-03
   Strain 261  1  4  4.739935e-02  1.209776e-01  0.000000e+00  1.393559e-02  1.216316e-01  4.674532e-02  
   Stress 261  2  4  1.216628e-02  1.119694e-02  0.000000e+00  -1.794884e-03  1.354078e-02  9.822442e-03  1.211733e-02
   Strain 261  2  4  1.201597e-01  9.219906e-02  0.000000e+00  -4.898753e-02  1.343821e-01  7.797665e-02  
   Stress 261  3  4  1.469608e-02  2.440947e-02  0.000000e+00  -2.276536e-03  2.491655e-02  1.418900e-02  2.164767e-02
   Strain 261  3  4  8.757079e-02  2.332869e-01  0.000000e+00  -5.345259e-02  2.380342e-01  8.282349e-02  
   Stress 261  4  4  2.132437e-02  3.013154e-02  0.000000e+00  -5.193275e-03  3.253689e-02  1.891901e-02  2.830216e-02
   Strain 261  4  4  1.326638e-01  2.347040e-01  0.000000e+00  -1.224924e-01  2.633968e-01  1.039710e-01  
   Stress 262  1  4  1.384015e-02  1.819603e-02  0.000000e+00  -2.361526e-03  1.923060e-02  1.280558e-02  1.695700e-02
   Strain 262  1  4  1.043980e-01  1.781270e-01  0.000000e+00  -7.245893e-02  1.929497e-01  8.957531e-02  
   Stress 262  2  4  1.626499e-02  1.804783e-02  0.000000e+00  2.395311e-03  1.971222e-02  1.460061e-02  1.771832e-02
   Strain 262  2  4  1.378654e-01  1.637776e-01  0.000000e+00  9.169252e-02  1.984633e-01  1.031797e-01  
   Stress 262  3  4  1.641495e-02  2.118296e-02  0.000000e+00  -7.240324e-03  2.642167e-02  1.117624e-02  2.297211e-02
   Strain 262  3  4  1.170644e-01  1.807994e-01  0.000000e+00  -2.197305e-01  2.633255e-01  3.453825e-02  
   Stress 262  4  4  1.786131e-02  1.842634e-02  0.000000e+00  -2.237013e-03  2.039861e-02  1.588904e-02  1.855938e-02
   Strain 262  4  4  1.590622e-01  1.563023e-01  0.000000e+00  -6.445691e-02  1.899402e-01  1.254243e-01  
   Stress 263  1  4  1.283354e-02  1.975902e-02  0.000000e+00  -5.018866e-03  2.239379e-02  1.019877e-02  1.941926e-02
   Strain 263  1  4  7.767307e-02  1.959613e-01  0.000000e+00  -1.653488e-01  2.384689e-01  3.516540e-02  
   Stress 263  2  4  1.345684e-02  1.871780e-02  0.000000e+00  1.006597e-04  1.871972e-02  1.345491e-02  1.672096e-02
   Strain 263  2  4  9.799054e-02  1.873468e-01  0.000000e+00  1.618936e-02  1.880742e-01  9.726316e-02  
   Stress 263  3  4  1.343150e-02  1.700655e-02  0.000000e+00  -8.901311e-03  2.429804e-02  6.140006e-03  2.188389e-02
   Strain 263  3  4  9.016931e-02  1.452721e-01  0.000000e+00  -3.020706e-01  2.712484e-01  -3.580694e-02  
   Stress 263  4  4  1.370221e-02  1.411959e-02  0.000000e+00  -3.673805e-03  1.759063e-02  1.023117e-02  1.530145e-02
   Strain 263  4  4  1.229201e-01  1.235720e-01  0.000000e+00  -1.201076e-01  1.833007e-01  6.319135e-02  
   Stress 264  1  4  9.428781e-03  1.646102e-02  0.000000e+00  7.382227e-05  1.646180e-02  9.428007e-03  1.430651e-02
   Strain 264  1  4  4.859132e-02  1.822952e-01  0.000000e+00  8.297398e-03  1.824238e-01  4.846272e-02  
   Stress 264  2  4  1.247797e-02  1.868781e-02  0.000000e+00  3.335403e-03  2.013980e-02  1.102598e-02  1.746777e-02
   Strain 264  2  4  8.063986e-02  1.901078e-01  0.000000e+00  1.321930e-01  2.211908e-01  4.955683e-02  
   Stress 264  3  4  9.580788e-03  1.527371e-02  0.000000e+00  -2.218569e-03  1.603618e-02  8.818317e-03  1.391078e-02
   Strain 264  3  4  5.842393e-02  1.629757e-01  0.000000e+00  -8.126780e-02  1.769107e-01  4.448893e-02  
   Stress 264  4  4  1.568438e-02  1.550694e-02  0.000000e+00  7.977029e-04  1.639828e-02  1.479304e-02  1.565750e-02
   Strain 264  4  4  1.439618e-01  1.362501e-01  0.000000e+00  4.014549e-02  1.605457e-01  1.196662e-01  
   Stress 265  1  4  1.093787e-02  1.132762e-02  0.000000e+00  7.614132e-04  1.191870e-02  1.034679e-02  1.121567e-02
   Strain 265  1  4  9.733537e-02  1.063269e-01  0.000000e+00  3.866173e-02  1.216779e-01  8.198435e-02  
   Stress 265  2  4  1.135030e-02  1.134679e-02  0.000000e+00  2.346616e-03  1.369517e-02  9.001933e-03  1.205443e-02
   Strain 265  2  4  1.037226e-01  1.018712e-01  0.000000e+00  9.879272e-02  1.522019e-01  5.339184e-02  
   Stress 265  3  4  8.349066e-03  1.387905e-02  0.000000e+00  -1.980767e-03  1.451533e-02  7.712790e-03  1.257888e-02
   Strain 265  3  4  4.209094e-02  1.560828e-01  0.000000e+00  -8.143116e-02  1.691318e-01  2.904193e-02  
   Stress 265  4  4  9.734552e-03  1.184373e-02  0.000000e+00  -4.588019e-04  1.193921e-02  9.639073e-03  1.097149e-02
   Strain 265  4  4  7.722680e-02  1.198194e-01  0.000000e+00  -2.570544e-02  1.233973e-01  7.364892e-02  
   Stress 266  1  4  1.349516e-02  1.715555e-02  0.000000e+00  4.352572e-04  1.720659e-02  1.344411e-02  1.566792e-02
   Strain 266  1  4  1.034572e-01  1.710507e-01  0.000000e+00  1.202921e-02  1.715817e-01  1.029262e-01  
   Stress 266  2  4  1.271030e-02  1.875000e-02  0.000000e+00  5.536309e-03  2.203651e-02  9.423790e-03  1.915067e-02
   Strain 266  2  4  7.713948e-02  1.867021e-01  0.000000e+00  1.885626e-01  2.409619e-01  2.287974e-02  
   Stress 266  3  4  1.358380e-02  1.483546e-02  0.000000e+00  -2.259937e-03  1.655462e-02  1.186464e-02  1.477872e-02
   Strain 266  3  4  1.131347e-01  1.422234e-01  0.000000e+00  -9.718966e-02  1.784038e-01  7.695439e-02  
   Stress 266  4  4  1.251937e-02  1.505368e-02  0.000000e+00  2.371013e-03  1.647491e-02  1.109815e-02  1.455165e-02
   Strain 266  4  4  9.621523e-02  1.510364e-01  0.000000e+00  7.061361e-02  1.683238e-01  7.892781e-02  
   Stress 267  1  4  9.251097e-03  1.353883e-02  0.000000e+00  1.765549e-03  1.417225e-02  8.617676e-03  1.236872e-02
   Strain 267  1  4  5.569927e-02  1.496854e-01  0.000000e+00  5.678492e-02  1.575966e-01  4.778805e-02  
   Stress 267  2  4  1.108773e-02  1.614298e-02  0.000000e+00  4.340183e-03  1.863791e-02  8.592797e-03  1.615723e-02
   Strain 267  2  4  7.008608e-02  1.661613e-01  0.000000e+00  1.594999e-01  2.112240e-01  2.502341e-02  
   Stress 267  3  4  1.032497e-02  1.963566e-02  0.000000e+00  -4.946817e-04  1.966187e-02  1.029876e-02  1.703410e-02
   Strain 267  3  4  4.004266e-02  2.204066e-01  0.000000e+00  -3.805891e-02  2.223924e-01  3.805681e-02  
   Stress 267  4  4  1.320716e-02  1.889830e-02  0.000000e+00  2.135201e-03  1.961030e-02  1.249515e-02  1.719474e-02
   Strain 267  4  4  8.574476e-02  1.957528e-01  0.000000e+00  5.918657e-02  2.032084e-01  7.828915e-02  
   Stress 268  1  4  1.143260e-02  1.839326e-02  0.000000e+00  -2.915273e-05  1.839339e-02  1.143248e-02  1.608528e-02
   Strain 268  1  4  6.449252e-02  1.989575e-01  0.000000e+00  -2.129344e-03  1.989660e-01  6.448409e-02  
   Stress 268  2  4  7.497755e-03  1.739037e-02  0.000000e+00  -5.155357e-04  1.741716e-02  7.470961e-03  1.513439e-02
   Strain 268  2  4  5.379536e-03  2.104427e-01  0.000000e+00  -1.754322e-02  2.108172e-01  5.005013e-03  
   Stress 268  3  4  1.541538e-02  2.615399e-02  0.000000e+00  -9.138180e-04  2.623120e-02  1.533817e-02  2.282535e-02
   Strain 268  3  4  7.763941e-02  2.561406e-01  0.000000e+00  -4.637716e-02  2.591038e-01  7.467624e-02  
   Stress 268  4  4  9.353908e-03  2.550705e-02  0.000000e+00  -1.598973e-03  2.566381e-02  9.197149e-03  2.252076e-02
   Strain 268  4  4  -8.778942e-03  2.831591e-01  0.000000e+00  -7.013696e-02  2.873125e-01  -1.293238e-02  
   Stress 269  1  4  7.516416e-03  1.953562e-02  0.000000e+00  -2.979203e-03  2.023355e-02  6.818487e-03  1.783048e-02
   Strain 269  1  4  -8.612948e-03  2.334616e-01  0.000000e+00  -1.124827e-01  2.458901e-01  -2.104144e-02  
   Stress 269  2  4  9.732069e-03  2.299144e-02  0.000000e+00  7.449368e-04  2.303317e-02  9.690349e-03  2.003073e-02
   Strain 269  2  4  1.525426e-02  2.555631e-01  0.000000e+00  2.897872e-02  2.564336e-01  1.438378e-02  
   Stress 269  3  4  7.959391e-03  1.915171e-02  0.000000e+00  -6.449144e-03  2.209419e-02  5.016905e-03  2.006186e-02
   Strain 269  3  4  -6.647868e-03  2.190108e-01  0.000000e+00  -2.531740e-01  2.757536e-01  -6.339072e-02  
   Stress 269  4  4  1.092873e-02  2.028441e-02  0.000000e+00  -2.968020e-03  2.114655e-02  1.006659e-02  1.832045e-02
   Strain 269  4  4  4.173839e-02  2.238762e-01  0.000000e+00  -1.175806e-01  2.412040e-01  2.441059e-02  
   Stress 270  1  4  7.856966e-03  1.962256e-02  0.000000e+00  2.469533e-04  1.962775e-02  7.851785e-03  1.711099e-02
   Strain 270  1  4  -1.596218e-03  2.348685e-01  0.000000e+00  5.617695e-03  2.349019e-01  -1.629578e-03  
   Stress 270  2  4  7.007824e-03  1.933601e-02  0.000000e+00  2.075006e-03  1.967589e-02  6.667942e-03  1.733218e-02
   Strain 270  2  4  -1.365103e-02  2.336165e-01  0.000000e+00  7.030451e-02  2.385167e-01  -1.855127e-02  
   Stress 270  3  4  1.422703e-02  3.290735e-02  0.000000e+00  -4.510495e-03  3.393942e-02  1.319496e-02  2.963380e-02
   Strain 270  3  4  2.405898e-02  3.020489e-01  0.000000e+00  -1.348044e-01  3.175294e-01  8.578519e-03  
   Stress 270  4  4  1.261730e-02  2.887426e-02  0.000000e+00  -2.091097e-03  2.913893e-02  1.235264e-02  2.533224e-02
   Strain 270  4  4  2.462691e-02  2.894100e-01  0.000000e+00  -7.865788e-02  2.951282e-01  1.890876e-02  
   Stress 271  1  4  6.007327e-03  2.132448e-02  0.000000e+00  -1.745746e-03  2.152093e-02  5.810878e-03  1.928370e-02
   Strain 271  1  4  -4.347075e-02  2.619763e-01  0.000000e+00  -8.537063e-02  2.678293e-01  -4.932374e-02  
   Stress 271  2  4  9.047261e-03  2.231290e-02  0.000000e+00  1.619547e-03  2.250776e-02  8.852400e-03  1.963967e-02
   Strain 271  2  4  6.459687e-04  2.574086e-01  0.000000e+00  3.488357e-02  2.585880e-01  -5.334275e-04  
   Stress 271  3  4  7.920590e-03  2.540001e-02  0.000000e+00  -4.859454e-03  2.666014e-02  6.660459e-03  2.403240e-02
   Strain 271  3  4  -3.431515e-02  2.823365e-01  0.000000e+00  -1.893812e-01  3.084920e-01  -6.047069e-02  
   Stress 271  4  4  1.067707e-02  2.110454e-02  0.000000e+00  -1.276216e-03  2.125846e-02  1.052315e-02  1.841067e-02
   Strain 271  4  4  3.038590e-02  2.397278e-01  0.000000e+00  -7.390416e-02  2.460590e-01  2.405476e-02  
   Stress 272  1  4  8.239301e-03  2.373702e-02  0.000000e+00  3.003699e-05  2.373708e-02  8.239242e-03  2.087483e-02
   Strain 272  1  4  -1.502681e-02  2.713770e-01  0.000000e+00  -3.127049e-02  2.722280e-01  -1.587784e-02  
   Stress 272  2  4  5.532187e-03  2.467567e-02  0.000000e+00  1.561583e-03  2.480222e-02  5.405642e-03  2.258980e-02
   Strain 272  2  4  -6.394406e-02  2.904803e-01  0.000000e+00  3.091452e-02  2.911531e-01  -6.461691e-02  
   Stress 272  3  4  9.583509e-03  2.707468e-02  0.000000e+00  -1.636259e-03  2.722643e-02  9.431757e-03  2.394668e-02
   Strain 272  3  4  -9.908971e-03  2.905895e-01  0.000000e+00  -8.654926e-02  2.966973e-01  -1.601678e-02  
   Stress 272  4  4  7.139256e-03  2.343637e-02  0.000000e+00  -4.093056e-05  2.343648e-02  7.139153e-03  2.080671e-02
   Strain 272  4  4  -3.328578e-02  2.758319e-01  0.000000e+00  -3.151836e-02  2.766333e-01  -3.408713e-02  
   Stress 273  1  4  2.825950e-03  2.610238e-02  0.000000e+00  -1.709241e-03  2.622722e-02  2.701106e-03  2.498640e-02
   Strain 273  1  4  -1.137234e-01  3.100202e-01  0.000000e+00  -1.018156e-01  3.160504e-01  -1.197536e-01  
   Stress 273  2  4  1.076830e-02  4.552722e-02  0.000000e+00  1.448731e-03  4.558749e-02  1.070802e-02  4.128837e-02
   Strain 273  2  4  -5.839722e-02  3.570391e-01  0.000000e+00  1.939279e-03  3.570414e-01  -5.839949e-02  
   Stress 273  3  4  2.270293e-03  2.312636e-02  0.000000e+00  -3.633870e-03  2.374138e-02  1.655279e-03  2.295853e-02
   Strain 273  3  4  -1.106252e-01  2.854970e-01  0.000000e+00  -1.738148e-01  3.037253e-01  -1.288535e-01  
   Stress 273  4  4  8.569749e-03  2.457135e-02  0.000000e+00  -1.265014e-03  2.467074e-02  8.470360e-03  2.171226e-02
   Strain 273  4  4  -1.167315e-02  2.740615e-01  0.000000e+00  -7.565331e-02  2.789844e-01  -1.659597e-02  
   Stress 274  1  4  4.621312e-03  2.781268e-02  0.000000e+00  1.437280e-03  2.790142e-02  4.532577e-03  2.593392e-02
   Strain 274  1  4  -8.827209e-02  3.121173e-01  0.000000e+00  8.313820e-03  3.121604e-01  -8.831525e-02  
   Stress 274  2  4  3.985778e-03  3.552919e-02  0.000000e+00  4.754269e-03  3.623018e-02  3.284786e-03  3.470457e-02
   Strain 274  2  4  -1.263688e-01  3.460426e-01  0.000000e+00  8.372515e-02  3.497235e-01  -1.300498e-01  
   Stress 274  3  4  3.961429e-03  2.561491e-02  0.000000e+00  4.209046e-04  2.562309e-02  3.953251e-03  2.389302e-02
   Strain 274  3  4  -9.309527e-02  3.038986e-01  0.000000e+00  -2.617984e-02  3.043298e-01  -9.352641e-02  
   Stress 274  4  4  2.593222e-03  3.046739e-02  0.000000e+00  3.014121e-03  3.078960e-02  2.271020e-03  2.971924e-02
   Strain 274  4  4  -1.348839e-01  3.356293e-01  0.000000e+00  4.430821e-02  3.366701e-01  -1.359247e-01  
   Stress 275  1  4  1.036942e-02  2.607578e-02  0.000000e+00  -4.700274e-04  2.608983e-02  1.035537e-02  2.275397e-02
   Strain 275  1  4  4.700954e-03  2.822826e-01  0.000000e+00  -7.188543e-02  2.868612e-01  1.224247e-04  
   Stress 275  2  4  2.818340e-03  3.218624e-02  0.000000e+00  -2.077666e-03  3.233250e-02  2.672082e-03  3.108272e-02
   Strain 275  2  4  -1.338668e-01  3.418016e-01  0.000000e+00  -1.207038e-01  3.493395e-01  -1.414047e-01  
   Stress 275  3  4  9.939265e-03  3.535077e-02  0.000000e+00  3.099005e-04  3.535454e-02  9.935487e-03  3.158153e-02
   Strain 275  3  4  -4.023651e-02  3.345731e-01  0.000000e+00  -4.553905e-02  3.359513e-01  -4.161468e-02  
   Stress 275  4  4  3.966659e-03  2.788618e-02  0.000000e+00  -1.292568e-03  2.795582e-02  3.897014e-03  2.622538e-02
   Strain 275  4  4  -1.034097e-01  3.195513e-01  0.000000e+00  -9.752388e-02  3.251001e-01  -1.089585e-01  
   Stress 276  1  4  4.548111e-03  3.030272e-02  0.000000e+00  -5.577721e-04  3.031480e-02  4.536037e-03  2.832055e-02
   Strain 276  1  4  -9.888330e-02  3.270786e-01  0.000000e+00  -6.540508e-02  3.295746e-01  -1.013794e-01  
   Stress 276  2  4  7.923841e-04  3.341344e-02  0.000000e+00  -2.391093e-03  3.358777e-02  6.180509e-04  3.328305e-02
   Strain 276  2  4  -1.629657e-01  3.463465e-01  0.000000e+00  -1.170335e-01  3.529832e-01  -1.696024e-01  
   Stress 276  3  4  4.085035e-03  4.306758e-02  0.000000e+00  -1.719257e-03  4.314326e-02  4.009357e-03  4.128485e-02
   Strain 276  3  4  -1.384644e-01  3.692410e-01  0.000000e+00  -9.310854e-02  3.734745e-01  -1.426979e-01  
   Stress 276  4  4  1.280067e-03  6.029183e-02  0.000000e+00  -5.744786e-03  6.084588e-02  7.260146e-04  6.048614e-02
   Strain 276  4  4  -1.857122e-01  3.884952e-01  0.000000e+00  -1.511642e-01  3.982773e-01  -1.954943e-01  
   Stress 277  1  4  6.830638e-03  4.887602e-02  0.000000e+00  -3.630838e-03  4.918726e-02  6.519401e-03  4.627329e-02
   Strain 277  1  4  -1.118825e-01  3.684340e-01  0.000000e+00  -1.056032e-01  3.741701e-01  -1.176185e-01  
   Stress 277  2  4  2.428674e-03  5.313810e-02  0.000000e+00  -3.368506e-03  5.336088e-02  2.205891e-03  5.229283e-02
   Strain 277  2  4  -1.689749e-01  3.835519e-01  0.000000e+00  -1.062549e-01  3.886139e-01  -1.740369e-01  
   Stress 277  3  4  1.433462e-03  3.142775e-02  0.000000e+00  -2.454990e-03  3.162736e-02  1.233853e-03  3.102884e-02
   Strain 277  3  4  -1.493131e-01  3.377745e-01  0.000000e+00  -1.082324e-01  3.437145e-01  -1.552531e-01  
   Stress 277  4  4  -9.192696e-04  4.460826e-02  0.000000e+00  -3.500687e-03  4.487586e-02  -1.186870e-03  4.548091e-02
   Strain 277  4  4  -1.986274e-01  3.741023e-01  0.000000e+00  -1.204374e-01  3.803654e-01  -2.048905e-01  
   Stress 278  1  4  9.198520e-03  8.317931e-02  0.000000e+00  -1.265344e-02  8.528366e-02  7.094174e-03  8.196714e-02
   Strain 278  1  4  -1.353498e-01  3.861031e-01  0.000000e+00  -2.039172e-01  4.053299e-01  -1.545767e-01  
   Stress 278  2  4  1.534802e-03  5.942073e-02  0.000000e+00  -4.298283e-03  5.973815e-02  1.217376e-03  5.913886e-02
   Strain 278  2  4  -1.803461e-01  3.865284e-01  0.000000e+00  -1.062758e-01  3.914664e-01  -1.852842e-01  
   Stress 278  3  4  4.941238e-04  3.312714e-02  0.000000e+00  -5.011514e-03  3.387943e-02  -2.581613e-04  3.400924e-02
   Strain 278  3  4  -1.623431e-01  3.353221e-01  0.000000e+00  -1.775139e-01  3.506778e-01  -1.776988e-01  
   Stress 278  4  4  -1.893852e-03  3.035186e-02  0.000000e+00  -2.029889e-03  3.047914e-02  -2.021132e-03  3.153832e-02
   Strain 278  4  4  -1.936023e-01  3.375501e-01  0.000000e+00  -8.515232e-02  3.409413e-01  -1.969935e-01  
   Stress 279  1  4  -4.316078e-05  5.005093e-02  0.000000e+00  -6.531568e-04  5.005944e-02  -5.167559e-05  5.008530e-02
   Strain 279  1  4  -1.957590e-01  3.857444e-01  0.000000e+00  -4.578128e-02  3.866441e-01  -1.966587e-01  
   Stress 279  2  4  -2.379020e-03  5.289934e-02  0.000000e+00  2.180731e-03  5.298524e-02  -2.464916e-03  5.425970e-02
   Strain 279  2  4  -2.207076e-01  3.894607e-01  0.000000e+00  1.114708e-02  3.895116e-01  -2.207585e-01  
   Stress 279  3  4  -2.171658e-03  3.297302e-02  0.000000e+00  6.085989e-05  3.297313e-02  -2.171763e-03  3.411090e-02
   Strain 279  3  4  -2.076337e-01  3.545767e-01  0.000000e+00  -2.343717e-02  3.548208e-01  -2.078779e-01  
   Stress 279  4  4  -4.748051e-03  3.323189e-02  0.000000e+00  1.902959e-03  3.332700e-02  -4.843159e-03  3.599379e-02
   Strain 279  4  4  -2.426352e-01  3.583526e-01  0.000000e+00  2.867703e-02  3.586945e-01  -2.429771e-01  
   Stress 280  1  4  1.010549e-02  7.172826e-02  0.000000e+00  -4.747451e-03  7.209186e-02  9.741887e-03  6.774828e-02
   Strain 280  1  4  -1.222395e-01  3.951714e-01  0.000000e+00  -1.292818e-01  4.031249e-01  -1.301929e-01  
   Stress 280  2  4  -4.382367e-03  5.750362e-02  0.000000e+00  -1.777168e-03  5.755461e-02  -4.433360e-03  5.989448e-02
   Strain 280  2  4  -2.422657e-01  3.971429e-01  0.000000e+00  -9.649903e-02  4.007632e-01  -2.458861e-01  
   Stress 280  3  4  2.417165e-03  4.097372e-02  0.000000e+00  1.442756e-03  4.102763e-02  2.363253e-03  3.989853e-02
   Strain 280  3  4  -1.614368e-01  3.719793e-01  0.000000e+00  -4.535935e-03  3.719889e-01  -1.614464e-01  
   Stress 280  4  4  -8.239591e-03  3.638753e-02  0.000000e+00  2.969828e-03  3.658429e-02  -8.436358e-03  4.145142e-02
   Strain 280  4  4  -2.840303e-01  3.686862e-01  0.000000e+00  2.845597e-02  3.689962e-01  -2.843404e-01  
   Stress 281  1  4  5.021601e-02  2.314130e-01  0.000000e+00  -2.041605e-04  2.314132e-01  5.021578e-02  2.108391e-01
   Strain 281  1  4  -7.331780e-02  4.242730e-01  0.000000e+00  -5.737546e-02  4.259215e-01  -7.496628e-02  
   Stress 281  2  4  3.600520e-03  6.141272e-02  0.000000e+00  4.686146e-04  6.141652e-02  3.596722e-03  5.969947e-02
   Strain 281  2  4  -1.686706e-01  3.955449e-01  0.000000e+00  -4.287509e-02  3.963583e-01  -1.694840e-01  
   Stress 281  3  4  1.364302e-02  8.242393e-02  0.000000e+00  4.410467e-03  8.270559e-02  1.336136e-02  7.690047e-02
   Strain 281  3  4  -1.082055e-01  4.001168e-01  0.000000e+00  1.248040e-04  4.001168e-01  -1.082055e-01  
   Stress 281  4  4  -1.538236e-04  4.312726e-02  0.000000e+00  3.038422e-03  4.333952e-02  -3.660861e-04  4.352372e-02
   Strain 281  4  4  -1.947094e-01  3.763821e-01  0.000000e+00  1.333700e-02  3.764600e-01  -1.947873e-01  
   Stress 282  1  4  -1.570181e-04  3.300387e-02  0.000000e+00  3.787188e-03  3.343090e-02  -5.840405e-04  3.372671e-02
   Strain 282  1  4  -1.739735e-01  3.409601e-01  0.000000e+00  7.941389e-02  3.440039e-01  -1.770174e-01  
   Stress 282  2  4  -3.759370e-04  4.830923e-02  0.000000e+00  8.871564e-03  4.987545e-02  -1.942156e-03  5.087433e-02
   Strain 282  2  4  -1.902448e-01  3.609719e-01  0.000000e+00  1.660196e-01  3.732013e-01  -2.024743e-01  
   Stress 282  3  4  3.910907e-03  6.350763e-02  0.000000e+00  7.238949e-03  6.437431e-02  3.044227e-03  6.290746e-02
   Strain 282  3  4  -1.617069e-01  3.839203e-01  0.000000e+00  9.242929e-02  3.878070e-01  -1.655936e-01  
   Stress 282  4  4  7.634883e-03  7.045856e-02  0.000000e+00  1.355073e-02  7.325675e-02  4.836695e-03  7.096213e-02
   Strain 282  4  4  -1.385327e-01  3.745761e-01  0.000000e+00  1.798384e-01  3.898776e-01  -1.538342e-01  
   Stress 283  1  4  1.755222e-02  5.442085e-02  0.000000e+00  6.001088e-03  5.537306e-02  1.660002e-02  4.921933e-02
   Strain 283  1  4  -8.906491e-03  3.447622e-01  0.000000e+00  7.405335e-02  3.485971e-01  -1.274135e-02  
   Stress 283  2  4  2.133040e-02  8.980065e-02  0.000000e+00  1.545118e-02  9.312591e-02  1.800513e-02  8.555627e-02
   Strain 283  2  4  -5.921898e-02  3.713968e-01  0.000000e+00  1.531462e-01  3.846079e-01  -7.243007e-02  
   Stress 283  3  4  7.067231e-03  3.140372e-02  0.000000e+00  4.468753e-03  3.219834e-02  6.272608e-03  2.956537e-02
   Strain 283  3  4  -6.300821e-02  3.136754e-01  0.000000e+00  9.590606e-02  3.196841e-01  -6.901693e-02  
   Stress 283  4  4  6.139916e-03  2.862351e-02  0.000000e+00  6.846412e-03  3.054421e-02  4.219215e-03  2.866842e-02
   Strain 283  4  4  -7.236142e-02  2.958018e-01  0.000000e+00  1.761423e-01  3.157853e-01  -9.234492e-02  
   Stress 284  1  4  1.266396e-02  8.434389e-02  0.000000e+00  4.012479e-03  8.456780e-02  1.244005e-02  7.908501e-02
   Strain 284  1  4  -1.036286e-01  3.881915e-01  0.000000e+00  2.110960e-02  3.884179e-01  -1.038550e-01  
   Stress 284  2  4  -2.041618e-03  3.768612e-02  0.000000e+00  -1.761729e-04  3.768690e-02  -2.042399e-03  3.874849e-02
   Strain 284  2  4  -1.995664e-01  3.553366e-01  0.000000e+00  -3.345802e-02  3.558404e-01  -2.000703e-01  
   Stress 284  3  4  7.772824e-03  7.198607e-02  0.000000e+00  8.573307e-03  7.311101e-02  6.647883e-03  7.002414e-02
   Strain 284  3  4  -1.319780e-01  3.815712e-01  0.000000e+00  9.219268e-02  3.856760e-01  -1.360828e-01  
   Stress 284  4  4  -4.632710e-03  4.267067e-02  0.000000e+00  3.036869e-03  4.286484e-02  -4.826880e-03  4.547083e-02
   Strain 284  4  4  -2.314987e-01  3.647137e-01  0.000000e+00  3.306216e-02  3.651717e-01  -2.319567e-01  
   Stress 285  1  4  2.442610e-02  1.103118e-01  0.000000e+00  2.235502e-03  1.103699e-01  2.436795e-02  1.004282e-01
   Strain 285  1  4  -5.964006e-02  3.912424e-01  0.000000e+00  1.664554e-02  3.913960e-01  -5.979364e-02  
   Stress 285  2  4  1.150292e-02  5.949242e-02  0.000000e+00  -2.361054e-04  5.949358e-02  1.150176e-02  5.465799e-02
   Strain 285  2  4  -7.654929e-02  3.702759e-01  0.000000e+00  -3.491280e-03  3.702828e-01  -7.655611e-02  
   Stress 285  3  4  3.453724e-02  2.138090e-01  0.000000e+00  3.450736e-03  2.138754e-01  3.447084e-02  1.988931e-01
   Strain 285  3  4  -1.000905e-01  4.175701e-01  0.000000e+00  7.706256e-03  4.175988e-01  -1.001192e-01  
   Stress 285  4  4  1.228875e-02  6.984629e-02  0.000000e+00  -2.575136e-04  6.984745e-02  1.228760e-02  6.458633e-02
   Strain 285  4  4  -8.795775e-02  3.803789e-01  0.000000e+00  -1.816965e-02  3.805551e-01  -8.813391e-02  
   Stress 286  1  4  -2.858052e-03  6.054097e-02  0.000000e+00  -1.732467e-03  6.058827e-02  -2.905359e-03  6.209195e-02
   Strain 286  1  4  -2.161086e-01  3.862780e-01  0.000000e+00  -2.616603e-02  3.865620e-01  -2.163926e-01  
   Stress 286  2  4  1.067462e-02  4.686341e-02  0.000000e+00  1.322701e-03  4.691169e-02  1.062634e-02  4.260430e-02
   Strain 286  2  4  -5.572685e-02  3.512048e-01  0.000000e+00  4.326692e-02  3.523516e-01  -5.687371e-02  
   Stress 286  3  4  1.445577e-03  4.203028e-02  0.000000e+00  -3.867237e-03  4.239550e-02  1.080362e-03  4.186577e-02
   Strain 286  3  4  -1.605195e-01  3.570283e-01  0.000000e+00  -1.082146e-01  3.626245e-01  -1.661157e-01  
   Stress 286  4  4  2.868252e-02  1.303672e-01  0.000000e+00  -4.728385e-03  1.305867e-01  2.846312e-02  1.189375e-01
   Strain 286  4  4  -5.754513e-02  3.933122e-01  0.000000e+00  -4.469896e-02  3.944174e-01  -5.865031e-02  
   Stress 287  1  4  2.911512e-03  4.417504e-02  0.000000e+00  -1.918474e-03  4.426404e-02  2.822508e-03  4.292244e-02
   Strain 287  1  4  -1.438399e-01  3.609290e-01  0.000000e+00  -4.310559e-02  3.618476e-01  -1.447584e-01  
   Stress 287  2  4  1.099432e-02  6.209032e-02  0.000000e+00  2.861287e-03  6.225005e-02  1.083459e-02  5.760210e-02
   Strain 287  2  4  -8.367777e-02  3.707604e-01  0.000000e+00  6.283588e-02  3.729222e-01  -8.583959e-02  
   Stress 287  3  4  6.136509e-03  7.038484e-02  0.000000e+00  -6.558372e-03  7.104747e-02  5.473875e-03  6.847482e-02
   Strain 287  3  4  -1.400378e-01  3.812836e-01  0.000000e+00  -1.229104e-01  3.884302e-01  -1.471844e-01  
   Stress 287  4  4  1.337725e-02  3.808835e-02  0.000000e+00  -8.467222e-04  3.811733e-02  1.334827e-02  3.350084e-02
   Strain 287  4  4  7.488781e-03  3.171043e-01  0.000000e+00  -2.764283e-02  3.177201e-01  6.873010e-03  
   Stress 288  1  4  6.902622e-03  4.371445e-02  0.000000e+00  -3.269248e-03  4.400253e-02  6.614535e-03  4.109645e-02
   Strain 288  1  4  -1.021500e-01  3.598870e-01  0.000000e+00  -6.390981e-02  3.620866e-01  -1.043495e-01  
   Stress 288  2  4  -5.558758e-03  2.933184e-02  0.000000e+00  -8.081497e-04  2.935055e-02  -5.577466e-03  3.250022e-02
   Strain 288  2  4  -2.452981e-01  3.428983e-01  0.000000e+00  2.248792e-03  3.429004e-01  -2.453002e-01  
   Stress 288  3  4  2.321251e-02  1.493082e-01  0.000000e+00  -4.405726e-03  1.494620e-01  2.305876e-02  1.393706e-01
   Strain 288  3  4  -1.047194e-01  4.100068e-01  0.000000e+00  -2.258745e-02  4.102544e-01  -1.049671e-01  
   Stress 288  4  4  -1.550515e-03  3.990950e-02  0.000000e+00  7.138847e-04  3.992179e-02  -1.562803e-03  4.072569e-02
   Strain 288  4  4  -1.974553e-01  3.625787e-01  0.000000e+00  4.015031e-02  3.632974e-01  -1.981740e-01  
   Stress 289  1  4  -4.198115e-03  2.490140e-02  0.000000e+00  -2.969364e-05  2.490143e-02  -4.198146e-03  2.724418e-02
   Strain 289  1  4  -2.396304e-01  3.404863e-01  0.000000e+00  2.351682e-02  3.407245e-01  -2.398687e-01  
   Stress 289  2  4  6.981796e-03  4.497528e-02  0.000000e+00  6.344500e-04  4.498587e-02  6.971204e-03  4.193710e-02
   Strain 289  2  4  -1.221492e-01  3.836976e-01  0.000000e+00  4.024214e-02  3.844967e-01  -1.229483e-01  
   Stress 289  3  4  -9.508729e-03  5.675016e-02  0.000000e+00  -2.054292e-03  5.681380e-02  -9.572359e-03  6.215528e-02
   Strain 289  3  4  -2.864252e-01  3.988090e-01  0.000000e+00  -3.752040e-03  3.988141e-01  -2.864303e-01  
   Stress 289  4  4  2.957387e-02  2.423000e-01  0.000000e+00  -2.369077e-03  2.423264e-01  2.954749e-02  2.289869e-01
   Strain 289  4  4  -1.444075e-01  4.409236e-01  0.000000e+00  1.594933e-02  4.410322e-01  -1.445162e-01  
   Stress 290  1  4  -6.599868e-05  5.416487e-02  0.000000e+00  -2.942485e-03  5.432406e-02  -2.251862e-04  5.443700e-02
   Strain 290  1  4  -2.251902e-01  4.161187e-01  0.000000e+00  -3.716822e-02  4.166568e-01  -2.257283e-01  
   Stress 290  2  4  -7.257652e-04  3.693676e-02  0.000000e+00  2.903216e-03  3.715924e-02  -9.482455e-04  3.764232e-02
   Strain 290  2  4  -2.179458e-01  3.867206e-01  0.000000e+00  1.258383e-01  3.931983e-01  -2.244235e-01  
   Stress 290  3  4  -4.281623e-04  2.622031e-02  0.000000e+00  -2.244623e-03  2.640805e-02  -6.159061e-04  2.672133e-02
   Strain 290  3  4  -1.908856e-01  3.428850e-01  0.000000e+00  -4.269911e-02  3.437376e-01  -1.917382e-01  
   Stress 290  4  4  -2.480505e-03  3.393302e-02  0.000000e+00  2.461747e-03  3.409869e-02  -2.646178e-03  3.549583e-02
   Strain 290  4  4  -2.286309e-01  3.718728e-01  0.000000e+00  1.250937e-01  3.783183e-01  -2.350765e-01  
   Stress 291  1  4  -2.158027e-03  4.325095e-02  0.000000e+00  3.731024e-03  4.355547e-02  -2.462544e-03  4.483749e-02
   Strain 291  1  4  -2.532214e-01  4.124924e-01  0.000000e+00  1.313740e-01  4.189119e-01  -2.596409e-01  
   Stress 291  2  4  1.013852e-03  4.153135e-02  0.000000e+00  2.921904e-03  4.174098e-02  8.042244e-04  4.134474e-02
   Strain 291  2  4  -2.069599e-01  4.006239e-01  0.000000e+00  1.166209e-01  4.061694e-01  -2.125054e-01  
   Stress 291  3  4  -7.615629e-03  4.439305e-02  0.000000e+00  2.568053e-03  4.451955e-02  -7.742125e-03  4.885291e-02
   Strain 291  3  4  -3.014533e-01  4.096281e-01  0.000000e+00  1.108002e-01  4.139184e-01  -3.057436e-01  
   Stress 291  4  4  -3.266754e-03  4.510651e-02  0.000000e+00  2.331774e-03  4.521865e-02  -3.378894e-03  4.699928e-02
   Strain 291  4  4  -2.531151e-01  4.050223e-01  0.000000e+00  9.739041e-02  4.086057e-01  -2.566986e-01  
   Stress 292  1  4  1.001839e-03  3.243686e-02  0.000000e+00  -1.281102e-03  3.248898e-02  9.497154e-04  3.202468e-02
   Strain 292  1  4  -1.950469e-01  3.805622e-01  0.000000e+00  -1.356991e-02  3.806421e-01  -1.951269e-01  
   Stress 292  2  4  1.319838e-03  4.056929e-02  0.000000e+00  -1.194081e-03  4.060558e-02  1.283544e-03  3.997927e-02
   Strain 292  2  4  -2.034089e-01  4.018436e-01  0.000000e+00  6.737616e-03  4.018624e-01  -2.034277e-01  
   Stress 292  3  4  -3.109740e-03  2.807085e-02  0.000000e+00  -1.373386e-03  2.813122e-02  -3.170115e-03  2.984283e-02
   Strain 292  3  4  -2.429156e-01  3.666698e-01  0.000000e+00  -6.147555e-03  3.666853e-01  -2.429311e-01  
   Stress 292  4  4  -3.543185e-03  3.636806e-02  0.000000e+00  -1.005388e-03  3.639337e-02  -3.568495e-03  3.830249e-02
   Strain 292  4  4  -2.516595e-01  3.884976e-01  0.000000e+00  1.253142e-02  3.885590e-01  -2.517208e-01  
   Stress 293  1  4  -3.328916e-03  3.827563e-02  0.000000e+00  -2.919558e-04  3.827767e-02  -3.330965e-03  4.004719e-02
   Strain 293  1  4  -2.677617e-01  4.106629e-01  0.000000e+00  2.552160e-04  4.106629e-01  -2.677618e-01  
   Stress 293  2  4  -7.109905e-03  3.397236e-02  0.000000e+00  1.577022e-03  3.403280e-02  -7.170353e-03  3.812706e-02
   Strain 293  2  4  -2.997858e-01  3.918737e-01  0.000000e+00  7.760406e-02  3.940437e-01  -3.019558e-01  
   Stress 293  3  4  -4.349132e-03  7.772043e-02  0.000000e+00  -3.450176e-04  7.772188e-02  -4.350582e-03  7.998595e-02
   Strain 293  3  4  -2.756982e-01  4.466151e-01  0.000000e+00  6.476929e-03  4.466296e-01  -2.757128e-01  
   Stress 293  4  4  -5.529785e-03  3.276645e-02  0.000000e+00  1.540751e-03  3.282833e-02  -5.591673e-03  3.595180e-02
   Strain 293  4  4  -2.812536e-01  3.873914e-01  0.000000e+00  7.675702e-02  3.895870e-01  -2.834492e-01  
   Stress 294  1  4  -7.062513e-03  9.810656e-02  0.000000e+00  2.386644e-03  9.816069e-02  -7.116647e-03  1.019056e-01
   Strain 294  1  4  -2.803615e-01  4.448994e-01  0.000000e+00  4.504321e-02  4.455980e-01  -2.810602e-01  
   Stress 294  2  4  -4.305840e-03  3.560989e-02  0.000000e+00  3.614841e-03  3.593461e-02  -4.630565e-03  3.845954e-02
   Strain 294  2  4  -2.512721e-01  3.750426e-01  0.000000e+00  1.154142e-01  3.803152e-01  -2.565447e-01  
   Stress 294  3  4  -2.951733e-02  3.838190e-01  0.000000e+00  -4.135394e-03  3.838604e-01  -2.955870e-02  3.994608e-01
   Strain 294  3  4  -3.171973e-01  4.900939e-01  0.000000e+00  1.412747e-02  4.901557e-01  -3.172591e-01  
   Stress 294  4  4  -3.547767e-03  2.846335e-02  0.000000e+00  1.991222e-03  2.858674e-02  -3.671154e-03  3.058799e-02
   Strain 294  4  4  -2.440255e-01  3.622062e-01  0.000000e+00  8.045369e-02  3.648638e-01  -2.466831e-01  
   Stress 295  1  4  -3.725830e-04  2.686263e-02  0.000000e+00  4.554644e-03  2.760413e-02  -1.114085e-03  2.817770e-02
   Strain 295  1  4  -1.858219e-01  3.341761e-01  0.000000e+00  1.782723e-01  3.490312e-01  -2.006769e-01  
   Stress 295  2  4  2.046193e-03  6.369226e-02  0.000000e+00  7.275100e-03  6.453919e-02  1.199264e-03  6.394799e-02
   Strain 295  2  4  -1.767483e-01  3.837779e-01  0.000000e+00  1.258815e-01  3.907585e-01  -1.837289e-01  
   Stress 295  3  4  -7.653270e-03  5.309489e-02  0.000000e+00  1.146294e-02  5.518593e-02  -9.744304e-03  6.064805e-02
   Strain 295  3  4  -2.927948e-01  4.018331e-01  0.000000e+00  2.676448e-01  4.267226e-01  -3.176843e-01  
   Stress 295  4  4  -6.816134e-05  3.329715e-02  0.000000e+00  6.736198e-03  3.460580e-02  -1.376819e-03  3.531435e-02
   Strain 295  4  4  -1.854226e-01  3.447707e-01  0.000000e+00  2.083268e-01  3.645007e-01  -2.051526e-01  
   Stress 296  1  4  1.822116e-03  2.874565e-02  0.000000e+00  4.164157e-03  2.937499e-02  1.192773e-03  2.879714e-02
   Strain 296  1  4  -1.416800e-01  3.239858e-01  0.000000e+00  1.609850e-01  3.375067e-01  -1.552009e-01  
   Stress 296  2  4  6.612573e-03  5.120954e-02  0.000000e+00  3.865649e-03  5.154213e-02  6.279980e-03  4.870673e-02
   Strain 296  2  4  -1.183271e-01  3.701094e-01  0.000000e+00  8.905070e-02  3.741351e-01  -1.223528e-01  
   Stress 296  3  4  -1.127007e-03  7.935218e-02  0.000000e+00  9.546807e-03  8.046916e-02  -2.243990e-03  8.161429e-02
   Strain 296  3  4  -2.175685e-01  4.036197e-01  0.000000e+00  1.771969e-01  4.160092e-01  -2.299579e-01  
   Stress 296  4  4  9.610705e-03  1.182898e-01  0.000000e+00  8.113693e-03  1.188922e-01  9.008298e-03  1.146537e-01
   Strain 296  4  4  -1.593836e-01  4.121330e-01  0.000000e+00  1.024581e-01  4.166887e-01  -1.639393e-01  
   Stress 297  1  4  4.916269e-03  4.933618e-02  0.000000e+00  1.660829e-04  4.933681e-02  4.915648e-03  4.707188e-02
   Strain 297  1  4  -1.313471e-01  3.700695e-01  0.000000e+00  1.256973e-02  3.701483e-01  -1.314259e-01  
   Stress 297  2  4  5.458555e-03  4.282095e-02  0.000000e+00  -2.464921e-03  4.298287e-02  5.296637e-03  4.059454e-02
   Strain 297  2  4  -1.139574e-01  3.564835e-01  0.000000e+00  -5.782046e-02  3.582535e-01  -1.157274e-01  
   Stress 297  3  4  9.804094e-03  8.523528e-02  0.000000e+00  -3.858793e-04  8.523726e-02  9.802120e-03  8.078345e-02
   Strain 297  3  4  -1.317703e-01  3.985194e-01  0.000000e+00  9.158496e-03  3.985589e-01  -1.318098e-01  
   Stress 297  4  4  5.879810e-03  8.136556e-02  0.000000e+00  -5.077560e-03  8.170557e-02  5.539799e-03  7.908133e-02
   Strain 297  4  4  -1.576661e-01  3.964649e-01  0.000000e+00  -7.225534e-02  3.988104e-01  -1.600116e-01  
   Stress 298  1  4  9.417420e-03  1.017336e-01  0.000000e+00  -8.270564e-03  1.024687e-01  8.682318e-03  9.841517e-02
   Strain 298  1  4  -1.446763e-01  3.987910e-01  0.000000e+00  -9.187569e-02  4.026467e-01  -1.485319e-01  
   Stress 298  2  4  8.063541e-03  1.169692e-01  0.000000e+00  1.340565e-02  1.185951e-01  6.437657e-03  1.155109e-01
   Strain 298  2  4  -1.616398e-01  4.010004e-01  0.000000e+00  1.448478e-01  4.101734e-01  -1.708127e-01  
   Stress 298  3  4  1.264804e-02  6.332245e-02  0.000000e+00  -4.295385e-03  6.368397e-02  1.228652e-02  5.851626e-02
   Strain 298  3  4  -7.874586e-02  3.746795e-01  0.000000e+00  -6.644484e-02  3.771008e-01  -8.116713e-02  
   Stress 298  4  4  9.144083e-03  4.032692e-02  0.000000e+00  6.227427e-03  4.152459e-02  7.946422e-03  3.817676e-02
   Strain 298  4  4  -6.529208e-02  3.358433e-01  0.000000e+00  1.668974e-01  3.525107e-01  -8.195947e-02  
   Stress 299  1  4  7.987594e-03  3.078844e-02  0.000000e+00  2.816833e-05  3.078847e-02  7.987560e-03  2.767321e-02
   Strain 299  1  4  -4.453582e-02  3.121194e-01  0.000000e+00  2.130336e-02  3.124372e-01  -4.485365e-02  
   Stress 299  2  4  8.259929e-03  3.220139e-02  0.000000e+00  -1.830773e-03  3.234058e-02  8.120741e-03  2.914155e-02
   Strain 299  2  4  -4.649213e-02  3.169780e-01  0.000000e+00  -4.600263e-02  3.184278e-01  -4.794193e-02  
   Stress 299  3  4  9.205481e-03  3.359553e-02  0.000000e+00  1.592902e-03  3.369912e-02  9.101889e-03  3.019519e-02
   Strain 299  3  4  -3.615727e-02  3.184378e-01  0.000000e+00  6.810918e-02  3.216787e-01  -3.939818e-02  
   Stress 299  4  4  9.946989e-03  5.134145e-02  0.000000e+00  -6.251450e-04  5.135089e-02  9.937550e-03  4.717379e-02
   Strain 299  4  4  -7.804748e-02  3.629997e-01  0.000000e+00  -2.640025e-03  3.630037e-01  -7.805143e-02  
   Stress 300  1  4  1.741214e-02  7.398858e-02  0.000000e+00  7.085846e-05  7.398867e-02  1.741205e-02  6.700155e-02
   Strain 300  1  4  -5.292466e-02  3.750853e-01  0.000000e+00  2.080118e-02  3.753379e-01  -5.317725e-02  
   Stress 300  2  4  4.946822e-02  1.677567e-01  0.000000e+00  1.792484e-02  1.704133e-01  4.681164e-02  1.524949e-01
   Strain 300  2  4  -1.540962e-02  3.855038e-01  0.000000e+00  1.337236e-01  3.963606e-01  -2.626641e-02  
   Stress 300  3  4  1.468077e-02  5.591914e-02  0.000000e+00  -8.693620e-04  5.593746e-02  1.466245e-02  5.023750e-02
   Strain 300  3  4  -3.928911e-02  3.592953e-01  0.000000e+00  5.981187e-03  3.593177e-01  -3.931155e-02  
   Stress 300  4  4  2.435262e-02  7.097612e-02  0.000000e+00  7.106408e-03  7.203523e-02  2.329351e-02  6.366874e-02
   Strain 300  4  4  5.325924e-03  3.529622e-01  0.000000e+00  1.175378e-01  3.626285e-01  -4.340348e-03  
   Stress 301  1  4  1.132190e-02  9.876577e-03  0.000000e+00  -6.027012e-03  1.666942e-02  4.529056e-03  1.492934e-02
   Strain 301  1  4  1.634910e-01  3.373525e-02  0.000000e+00  -2.228674e-01  2.275573e-01  -3.033105e-02  
   Stress 301  2  4  1.605045e-02  2.468798e-02  0.000000e+00  -5.918626e-03  2.769600e-02  1.304242e-02  2.399897e-02
   Strain 301  2  4  1.361101e-01  1.928357e-01  0.000000e+00  -1.649108e-01  2.516701e-01  7.727572e-02  
   Stress 301  3  4  -5.366277e-04  -1.193905e-02  0.000000e+00  -8.630055e-04  -4.716801e-04  -1.200400e-02  1.177525e-02
   Strain 301  3  4  9.860926e-02  -1.802613e-01  0.000000e+00  -4.983408e-02  1.008181e-01  -1.824701e-01  
   Stress 301  4  4  7.241087e-03  2.327183e-03  0.000000e+00  6.366938e-04  7.322242e-03  2.246027e-03  6.497224e-03
   Strain 301  4  4  1.048618e-01  -6.268670e-03  0.000000e+00  3.131708e-03  1.048839e-01  -6.290729e-03  
   Stress 302  1  4  8.062773e-03  9.366389e-03  0.000000e+00  3.735712e-03  1.250673e-02  4.922432e-03  1.091261e-02
   Strain 302  1  4  8.465971e-02  7.746189e-02  0.000000e+00  1.573962e-01  1.598412e-01  2.280447e-03  
   Stress 302  2  4  1.327009e-03  6.740414e-03  0.000000e+00  -1.916914e-03  7.350456e-03  7.169661e-04  7.019489e-03
   Strain 302  2  4  -1.287281e-02  9.132067e-02  0.000000e+00  -4.643824e-02  9.626074e-02  -1.781288e-02  
   Stress 302  3  4  7.826060e-03  6.411151e-03  0.000000e+00  8.137900e-03  1.528720e-02  -1.049988e-03  1.583832e-02
   Strain 302  3  4  6.930694e-02  4.136306e-02  0.000000e+00  3.346245e-01  2.232296e-01  -1.125596e-01  
   Stress 302  4  4  1.787504e-04  9.206987e-03  0.000000e+00  1.883053e-03  9.583998e-03  -1.982611e-04  9.684651e-03
   Strain 302  4  4  -6.100919e-02  1.459992e-01  0.000000e+00  1.133202e-01  1.604928e-01  -7.550281e-02  
   Stress 303  1  4  1.929652e-03  2.510570e-02  0.000000e+00  -5.334467e-03  2.627459e-02  7.607624e-04  2.590258e-02
   Strain 303  1  4  -1.090865e-01  2.860852e-01  0.000000e+00  -1.609754e-01  3.018499e-01  -1.248511e-01  
   Stress 303  2  4  2.255395e-03  1.545452e-02  0.000000e+00  2.368271e-03  1.586658e-02  1.843329e-03  1.502994e-02
   Strain 303  2  4  -5.732940e-02  2.016921e-01  0.000000e+00  1.036518e-01  2.116767e-01  -6.731401e-02  
   Stress 303  3  4  -2.940471e-03  4.932027e-03  0.000000e+00  -1.838949e-03  5.340406e-03  -3.348849e-03  7.590714e-03
   Strain 303  3  4  -7.538503e-02  9.610649e-02  0.000000e+00  -5.834913e-02  1.009339e-01  -8.021239e-02  
   Stress 303  4  4  -8.755316e-03  -3.522270e-03  0.000000e+00  3.332855e-03  -1.901563e-03  -1.037602e-02  9.568026e-03
   Strain 303  4  4  -1.034098e-01  1.174613e-02  0.000000e+00  1.917533e-01  6.600533e-02  -1.576690e-01  
   Stress 304  1  4  -9.026761e-04  2.220728e-03  0.000000e+00  3.364124e-04  2.256551e-03  -9.384992e-04  2.844393e-03
   Strain 304  1  4  -2.054413e-02  4.031467e-02  0.000000e+00  1.507409e-02  4.123421e-02  -2.146366e-02  
   Stress 304  2  4  5.523342e-03  3.714957e-03  0.000000e+00  -5.562352e-05  5.525052e-03  3.713248e-03  4.878372e-03
   Strain 304  2  4  6.759477e-02  2.100362e-02  0.000000e+00  -1.897061e-02  6.945182e-02  1.914656e-02  
   Stress 304  3  4  -9.997246e-03  -5.813675e-03  0.000000e+00  7.236726e-04  -5.692032e-03  -1.011889e-02  8.786018e-03
   Strain 304  3  4  -1.018571e-01  -1.206052e-02  0.000000e+00  6.070142e-02  -2.764517e-03  -1.111532e-01  
   Stress 304  4  4  -1.279771e-03  -1.526011e-03  0.000000e+00  5.343952e-04  -8.544964e-04  -1.951286e-03  1.694200e-03
   Strain 304  4  4  3.534876e-03  -1.761092e-02  0.000000e+00  2.771425e-02  1.039201e-02  -2.446806e-02  
   Stress 305  1  4  7.093761e-03  2.631426e-03  0.000000e+00  -2.561251e-03  8.259374e-03  1.465813e-03  7.632769e-03
   Strain 305  1  4  8.873113e-02  -1.257807e-03  0.000000e+00  -1.530249e-01  1.324985e-01  -4.502515e-02  
   Stress 305  2  4  7.279807e-03  3.747150e-03  0.000000e+00  1.436519e-03  7.790209e-03  3.236748e-03  6.778566e-03
   Strain 305  2  4  8.951168e-02  1.227276e-02  0.000000e+00  5.317675e-02  9.777936e-02  4.005070e-03  
   Stress 305  3  4  -1.061808e-03  -5.283196e-03  0.000000e+00  -2.077625e-03  -2.108206e-04  -6.134184e-03  6.031537e-03
   Strain 305  3  4  3.779755e-02  -8.395410e-02  0.000000e+00  -1.092697e-01  5.871924e-02  -1.048758e-01  
   Stress 305  4  4  1.175982e-04  -6.656796e-04  0.000000e+00  1.359444e-03  1.140693e-03  -1.688774e-03  2.465666e-03
   Strain 305  4  4  2.562483e-02  -2.270659e-02  0.000000e+00  9.787489e-02  5.603801e-02  -5.311977e-02  
   Stress 306  1  4  1.253015e-03  -2.943094e-03  0.000000e+00  -5.855767e-03  5.375237e-03  -7.065316e-03  1.080692e-02
   Strain 306  1  4  3.543674e-02  -5.567154e-02  0.000000e+00  -2.682040e-01  1.315107e-01  -1.517455e-01  
   Stress 306  2  4  1.525970e-03  2.523474e-03  0.000000e+00  -5.399812e-03  7.447518e-03  -3.398074e-03  9.608312e-03
   Strain 306  2  4  -7.708456e-04  3.129100e-02  0.000000e+00  -2.236063e-01  1.282067e-01  -9.768653e-02  
   Stress 306  3  4  2.664871e-03  6.622388e-03  0.000000e+00  -8.561361e-03  1.343069e-02  -4.143428e-03  1.591227e-02
   Strain 306  3  4  -1.428405e-02  7.113659e-02  0.000000e+00  -3.647400e-01  2.157308e-01  -1.588783e-01  
   Stress 306  4  4  9.806497e-03  7.593592e-03  0.000000e+00  -8.183661e-03  1.695816e-02  4.419248e-04  1.674158e-02
   Strain 306  4  4  8.976315e-02  4.177753e-02  0.000000e+00  -3.202592e-01  2.276874e-01  -9.614674e-02  
   Stress 307  1  4  -1.037459e-02  -6.978440e-03  0.000000e+00  4.349212e-04  -6.923627e-03  -1.042940e-02  9.192372e-03
   Strain 307  1  4  -1.053464e-01  -1.971429e-02  0.000000e+00  3.245152e-02  -1.674290e-02  -1.083178e-01  
   Stress 307  2  4  -8.013189e-03  -1.085424e-02  0.000000e+00  3.041819e-04  -7.980986e-03  -1.088644e-02  9.763517e-03
   Strain 307  2  4  -2.830870e-02  -1.068409e-01  0.000000e+00  2.610289e-02  -2.619646e-02  -1.089531e-01  
   Stress 307  3  4  -6.413489e-04  4.261750e-03  0.000000e+00  4.816901e-04  4.308624e-03  -6.882230e-04  4.690756e-03
   Strain 307  3  4  -3.474380e-02  7.143113e-02  0.000000e+00  3.802635e-02  7.473320e-02  -3.804587e-02  
   Stress 307  4  4  -8.923195e-04  3.000763e-03  0.000000e+00  4.968602e-04  3.063175e-03  -9.547314e-04  3.635803e-03
   Strain 307  4  4  -3.228387e-02  5.695182e-02  0.000000e+00  2.581792e-02  5.878172e-02  -3.411378e-02  
   Stress 308  1  4  -3.577337e-03  -3.667063e-03  0.000000e+00  -1.592438e-03  -2.029130e-03  -5.215270e-03  4.553454e-03
   Strain 308  1  4  -1.872835e-02  -3.177410e-02  0.000000e+00  -6.644458e-02  8.605361e-03  -5.910781e-02  
   Stress 308  2  4  -9.640568e-04  -4.753154e-03  0.000000e+00  -1.918531e-03  -1.622974e-04  -5.554914e-03  5.475569e-03
   Strain 308  2  4  3.062315e-02  -7.138959e-02  0.000000e+00  -8.421407e-02  4.575794e-02  -8.652437e-02  
   Stress 308  3  4  7.283243e-03  4.847362e-03  0.000000e+00  -3.931713e-03  1.018134e-02  1.949267e-03  9.360189e-03
   Strain 308  3  4  8.487456e-02  2.212412e-02  0.000000e+00  -1.612432e-01  1.400109e-01  -3.301221e-02  
   Stress 308  4  4  1.052537e-02  6.472563e-03  0.000000e+00  -4.580987e-03  1.350813e-02  3.489800e-03  1.214528e-02
   Strain 308  4  4  1.209474e-01  2.578591e-02  0.000000e+00  -1.850228e-01  1.773969e-01  -3.066357e-02  
   Stress 309  1  4  -9.027394e-04  -6.492929e-03  0.000000e+00  -5.785102e-03  2.727114e-03  -1.012278e-02  1.172663e-02
   Strain 309  1  4  4.569836e-02  -1.118173e-01  0.000000e+00  -2.748988e-01  1.253550e-01  -1.914739e-01  
   Stress 309  2  4  3.437733e-04  -3.570362e-03  0.000000e+00  -1.244010e-03  7.056869e-04  -3.932276e-03  4.328480e-03
   Strain 309  2  4  4.661016e-02  -6.712704e-02  0.000000e+00  -2.898068e-02  4.842723e-02  -6.894411e-02  
   Stress 309  3  4  4.660337e-03  -1.369357e-03  0.000000e+00  -6.014276e-03  8.373107e-03  -5.082126e-03  1.176818e-02
   Strain 309  3  4  8.839428e-02  -7.070621e-02  0.000000e+00  -2.654701e-01  1.635917e-01  -1.459036e-01  
   Stress 309  4  4  8.151397e-03  -7.221775e-07  0.000000e+00  -9.561947e-04  8.262051e-03  -1.113761e-04  8.318298e-03
   Strain 309  4  4  1.392308e-01  -6.870726e-02  0.000000e+00  -1.653756e-02  1.395591e-01  -6.903556e-02  
   Stress 310  1  4  1.818082e-02  1.268484e-02  0.000000e+00  2.522961e-03  1.916335e-02  1.170231e-02  1.673089e-02
   Strain 310  1  4  1.907947e-01  8.216851e-02  0.000000e+00  1.204815e-01  2.175918e-01  5.537141e-02  
   Stress 310  2  4  3.018801e-02  2.074488e-03  0.000000e+00  2.312629e-03  3.037697e-02  1.885520e-03  2.947947e-02
   Strain 310  2  4  3.286551e-01  -1.306420e-01  0.000000e+00  1.113978e-01  3.353131e-01  -1.373001e-01  
   Stress 310  3  4  2.731706e-03  -2.823182e-03  0.000000e+00  -3.335119e-03  4.294448e-03  -4.385925e-03  7.517562e-03
   Strain 310  3  4  7.642124e-02  -7.624525e-02  0.000000e+00  -1.315012e-01  1.008347e-01  -1.006588e-01  
   Stress 310  4  4  3.488399e-03  -6.410354e-03  0.000000e+00  -3.410550e-03  4.549694e-03  -7.471649e-03  1.051280e-02
   Strain 310  4  4  1.156358e-01  -1.450011e-01  0.000000e+00  -1.405870e-01  1.333851e-01  -1.627504e-01  
   Stress 311  1  4  -4.899855e-03  2.748359e-03  0.000000e+00  -1.757281e-03  3.132795e-03  -5.284290e-03  7.368360e-03
   Strain 311  1  4  -1.108604e-01  9.466495e-02  0.000000e+00  -6.360210e-02  9.947306e-02  -1.156685e-01  
   Stress 311  2  4  7.891987e-03  6.703306e-03  0.000000e+00  2.718187e-03  1.008005e-02  4.515240e-03  8.745342e-03
   Strain 311  2  4  7.482913e-02  5.760988e-02  0.000000e+00  1.440626e-01  1.387635e-01  -6.324488e-03  
   Stress 311  3  4  -3.555106e-03  -8.493075e-04  0.000000e+00  -7.176191e-03  5.100399e-03  -9.504813e-03  1.283876e-02
   Strain 311  3  4  -5.729230e-02  1.073803e-02  0.000000e+00  -3.228528e-01  1.416941e-01  -1.882484e-01  
   Stress 311  4  4  5.972808e-03  8.583793e-03  0.000000e+00  -3.205713e-03  1.073965e-02  3.816955e-03  9.429549e-03
   Strain 311  4  4  3.527385e-02  9.508773e-02  0.000000e+00  -1.077351e-01  1.267936e-01  3.568001e-03  
   Stress 312  1  4  9.480128e-04  6.455188e-03  0.000000e+00  -1.333447e-03  6.761066e-03  6.421354e-04  6.463964e-03
   Strain 312  1  4  -4.120117e-02  1.090266e-01  0.000000e+00  -4.021786e-02  1.116717e-01  -4.384630e-02  
   Stress 312  2  4  -3.770953e-03  -1.166975e-03  0.000000e+00  -6.820486e-04  -9.991463e-04  -3.938782e-03  3.546390e-03
   Strain 312  2  4  -5.728146e-02  2.468842e-02  0.000000e+00  -2.608948e-02  2.671430e-02  -5.930734e-02  
   Stress 312  3  4  4.068300e-03  1.689376e-02  0.000000e+00  -3.284008e-03  1.768574e-02  3.276322e-03  1.629649e-02
   Strain 312  3  4  -4.806994e-02  2.185524e-01  0.000000e+00  -1.047733e-01  2.284761e-01  -5.799364e-02  
   Stress 312  4  4  -2.116066e-03  9.446806e-03  0.000000e+00  -2.108397e-03  9.819259e-03  -2.488518e-03  1.127147e-02
   Strain 312  4  4  -1.037465e-01  1.587838e-01  0.000000e+00  -9.228735e-02  1.666580e-01  -1.116208e-01  
   Stress 313  1  4  -4.634741e-03  -8.171132e-04  0.000000e+00  -3.849569e-03  1.570903e-03  -7.022758e-03  7.925840e-03
   Strain 313  1  4  -8.774446e-02  4.424559e-02  0.000000e+00  -2.078529e-01  1.013605e-01  -1.448593e-01  
   Stress 313  2  4  8.208698e-03  1.141634e-02  0.000000e+00  -2.884369e-03  1.311280e-02  6.512242e-03  1.135610e-02
   Strain 313  2  4  4.370632e-02  1.329366e-01  0.000000e+00  -1.384303e-01  1.706697e-01  5.973144e-03  
   Stress 313  3  4  1.027692e-03  8.251642e-03  0.000000e+00  -6.526158e-03  1.209870e-02  -2.819361e-03  1.372727e-02
   Strain 313  3  4  -5.924965e-02  1.241373e-01  0.000000e+00  -3.054863e-01  2.105959e-01  -1.457083e-01  
   Stress 313  4  4  1.174921e-02  1.665346e-02  0.000000e+00  -5.646993e-03  2.035775e-02  8.044917e-03  1.775900e-02
   Strain 313  4  4  7.021792e-02  1.713831e-01  0.000000e+00  -2.347386e-01  2.486056e-01  -7.004615e-03  
   Stress 314  1  4  2.448379e-03  2.073245e-03  0.000000e+00  -4.025267e-03  6.290447e-03  -1.768822e-03  7.336561e-03
   Strain 314  1  4  9.525985e-03  2.953506e-02  0.000000e+00  -1.893303e-01  1.147229e-01  -7.566183e-02  
   Stress 314  2  4  1.029360e-02  4.023788e-03  0.000000e+00  -1.620291e-03  1.068757e-02  3.629816e-03  9.413064e-03
   Strain 314  2  4  1.234616e-01  3.825272e-03  0.000000e+00  -7.701731e-02  1.347850e-01  -7.498180e-03  
   Stress 314  3  4  4.311228e-03  4.977020e-03  0.000000e+00  -6.784525e-03  1.143681e-02  -2.148563e-03  1.264870e-02
   Strain 314  3  4  5.592594e-03  6.301542e-02  0.000000e+00  -3.276637e-01  2.006326e-01  -1.320246e-01  
   Stress 314  4  4  1.182856e-02  6.449974e-03  0.000000e+00  -4.384921e-03  1.428318e-02  3.995354e-03  1.276345e-02
   Strain 314  4  4  1.205239e-01  3.667968e-02  0.000000e+00  -2.089444e-01  1.911713e-01  -3.396775e-02  
   Stress 315  1  4  2.169646e-03  2.095975e-03  0.000000e+00  -3.347227e-03  5.480240e-03  -1.214619e-03  6.177762e-03
   Strain 315  1  4  1.094405e-02  2.808336e-02  0.000000e+00  -1.632043e-01  1.015646e-01  -6.253718e-02  
   Stress 315  2  4  8.819906e-03  6.769568e-03  0.000000e+00  -1.879580e-03  9.935716e-03  5.653758e-03  8.631877e-03
   Strain 315  2  4  8.484818e-02  5.771384e-02  0.000000e+00  -8.087245e-02  1.139326e-01  2.862944e-02  
   Stress 315  3  4  3.128296e-03  2.107759e-03  0.000000e+00  -4.072924e-03  6.722791e-03  -1.486735e-03  7.576365e-03
   Strain 315  3  4  2.203362e-02  2.313815e-02  0.000000e+00  -2.021412e-01  1.236580e-01  -7.848624e-02  
   Stress 315  4  4  9.364818e-03  6.288730e-03  0.000000e+00  -2.667371e-03  1.090581e-02  4.747741e-03  9.470995e-03
   Strain 315  4  4  9.513257e-02  4.589444e-02  0.000000e+00  -1.218570e-01  1.362279e-01  4.799096e-03  
   Stress 316  1  4  4.383758e-03  4.646028e-03  0.000000e+00  -2.381056e-03  6.899557e-03  2.130228e-03  6.119161e-03
   Strain 316  1  4  3.236029e-02  5.099827e-02  0.000000e+00  -8.915941e-02  8.722259e-02  -3.864042e-03  
   Stress 316  2  4  7.243684e-03  7.718561e-03  0.000000e+00  -1.183205e-03  8.687916e-03  6.274329e-03  7.767641e-03
   Strain 316  2  4  6.265543e-02  7.597015e-02  0.000000e+00  -3.187006e-02  8.658258e-02  5.204300e-02  
   Stress 316  3  4  5.449628e-03  5.257639e-03  0.000000e+00  -3.378708e-03  8.733705e-03  1.973563e-03  7.933224e-03
   Strain 316  3  4  4.528055e-02  5.039197e-02  0.000000e+00  -1.383032e-01  1.170351e-01  -2.136255e-02  
   Stress 316  4  4  8.915460e-03  9.893297e-03  0.000000e+00  -2.332964e-03  1.178802e-02  7.020734e-03  1.027072e-02
   Strain 316  4  4  7.662348e-02  9.474839e-02  0.000000e+00  -8.307187e-02  1.281990e-01  4.317285e-02  
   Stress 317  1  4  6.694222e-04  4.128484e-03  0.000000e+00  -8.041071e-04  4.306272e-03  4.916342e-04  4.082716e-03
   Strain 317  1  4  -1.928302e-02  6.661329e-02  0.000000e+00  -9.822603e-03  6.689320e-02  -1.956292e-02  
   Stress 317  2  4  3.122860e-03  7.324771e-03  0.000000e+00  1.181243e-03  7.634074e-03  2.813556e-03  6.687024e-03
   Strain 317  2  4  5.206053e-03  9.078882e-02  0.000000e+00  7.818753e-02  1.059580e-01  -9.963108e-03  
   Stress 317  3  4  -2.428824e-04  3.294327e-03  0.000000e+00  -2.203099e-03  4.350896e-03  -1.299452e-03  5.125686e-03
   Strain 317  3  4  -2.568639e-02  5.612535e-02  0.000000e+00  -8.122232e-02  7.286110e-02  -4.242214e-02  
   Stress 317  4  4  2.837782e-03  7.114941e-03  0.000000e+00  -4.991267e-04  7.172415e-03  2.780308e-03  6.263555e-03
   Strain 317  4  4  8.059091e-03  8.383815e-02  0.000000e+00  -4.655832e-03  8.390959e-02  7.987645e-03  
   Stress 318  1  4  1.475190e-02  2.064781e-02  0.000000e+00  -3.345928e-03  2.215919e-02  1.324052e-02  1.931170e-02
   Strain 318  1  4  1.046916e-01  1.980892e-01  0.000000e+00  -9.206971e-02  2.169647e-01  8.581616e-02  
   Stress 318  2  4  5.200807e-03  7.845604e-03  0.000000e+00  -5.339992e-04  7.949351e-03  5.097059e-03  6.975234e-03
   Strain 318  2  4  2.899672e-02  9.146259e-02  0.000000e+00  -8.374203e-03  9.174200e-02  2.871731e-02  
   Stress 318  3  4  1.321559e-02  1.389677e-02  0.000000e+00  -3.613804e-03  1.718600e-02  9.926359e-03  1.494312e-02
   Strain 318  3  4  1.185388e-01  1.228401e-01  0.000000e+00  -1.177240e-01  1.795908e-01  6.178817e-02  
   Stress 318  4  4  -4.842160e-05  5.464023e-03  0.000000e+00  -1.081691e-03  5.668682e-03  -2.530803e-04  5.799365e-03
   Strain 318  4  4  -4.027949e-02  9.000163e-02  0.000000e+00  -3.790610e-02  9.270287e-02  -4.298073e-02  
   Stress 319  1  4  5.574319e-03  4.667835e-03  0.000000e+00  3.805645e-04  5.712902e-03  4.529251e-03  5.222662e-03
   Strain 319  1  4  6.248350e-02  3.299173e-02  0.000000e+00  3.358145e-02  7.008419e-02  2.539104e-02  
   Stress 319  2  4  1.096135e-02  3.646799e-03  0.000000e+00  1.440415e-03  1.123479e-02  3.373368e-03  9.985037e-03
   Strain 319  2  4  1.460260e-01  -1.801455e-02  0.000000e+00  8.276603e-02  1.558745e-01  -2.786310e-02  
   Stress 319  3  4  3.956837e-03  -2.127429e-03  0.000000e+00  -1.943151e-03  4.524470e-03  -2.695061e-03  6.318853e-03
   Strain 319  3  4  8.963107e-02  -7.266846e-02  0.000000e+00  -8.095106e-02  9.916510e-02  -8.220249e-02  
   Stress 319  4  4  4.591900e-03  1.051176e-03  0.000000e+00  -1.288545e-03  5.011179e-03  6.318959e-04  4.727015e-03
   Strain 319  4  4  7.445779e-02  -2.144287e-02  0.000000e+00  -3.917174e-02  7.830360e-02  -2.528869e-02  
   Stress 320  1  4  3.730726e-03  1.005657e-02  0.000000e+00  8.254939e-04  1.016252e-02  3.624777e-03  8.920706e-03
   Strain 320  1  4  -1.651721e-03  1.242387e-01  0.000000e+00  5.802062e-02  1.306022e-01  -8.015223e-03  
   Stress 320  2  4  1.659062e-03  1.244148e-02  0.000000e+00  3.285763e-03  1.336386e-02  7.366847e-04  1.301117e-02
   Strain 320  2  4  -5.323634e-02  1.659665e-01  0.000000e+00  1.717909e-01  1.956148e-01  -8.288468e-02  
   Stress 320  3  4  1.164597e-02  1.141421e-02  0.000000e+00  6.027168e-04  1.214385e-02  1.091634e-02  1.157899e-02
   Strain 320  3  4  1.133114e-01  9.788346e-02  0.000000e+00  3.962961e-02  1.268608e-01  8.433403e-02  
   Stress 320  4  4  8.252263e-03  1.550755e-02  0.000000e+00  3.232572e-03  1.673885e-02  7.020964e-03  1.455885e-02
   Strain 320  4  4  4.020932e-02  1.664056e-01  0.000000e+00  1.493454e-01  2.010694e-01  5.545550e-03  
   Stress 321  1  4  7.142677e-03  8.850549e-03  0.000000e+00  4.026184e-03  1.211236e-02  3.880867e-03  1.071279e-02
   Strain 321  1  4  5.816626e-02  8.167972e-02  0.000000e+00  1.994122e-01  1.703198e-01  -3.047386e-02  
   Stress 321  2  4  8.701364e-03  1.222870e-02  0.000000e+00  3.185660e-03  1.410631e-02  6.823746e-03  1.221858e-02
   Strain 321  2  4  6.074804e-02  1.255923e-01  0.000000e+00  1.560415e-01  1.776594e-01  8.680904e-03  
   Stress 321  3  4  6.593985e-03  1.054299e-02  0.000000e+00  2.743551e-03  1.194868e-02  5.188290e-03  1.037767e-02
   Strain 321  3  4  4.361620e-02  1.085892e-01  0.000000e+00  1.424431e-01  1.543835e-01  -2.178089e-03  
   Stress 321  4  4  7.056850e-03  1.248880e-02  0.000000e+00  1.570680e-03  1.291026e-02  6.635380e-03  1.118207e-02
   Strain 321  4  4  3.791000e-02  1.368564e-01  0.000000e+00  9.216779e-02  1.549947e-01  1.977164e-02  
   Stress 322  1  4  6.922663e-03  1.003558e-02  0.000000e+00  1.397029e-03  1.057059e-02  6.387650e-03  9.220533e-03
   Strain 322  1  4  4.537726e-02  1.081539e-01  0.000000e+00  7.826302e-02  1.269303e-01  2.660083e-02  
   Stress 322  2  4  9.629280e-03  1.928481e-02  0.000000e+00  2.854269e-03  2.006545e-02  8.848645e-03  1.741748e-02
   Strain 322  2  4  3.753367e-02  2.094090e-01  0.000000e+00  1.286385e-01  2.308131e-01  1.612962e-02  
   Stress 322  3  4  3.148204e-03  9.741658e-03  0.000000e+00  1.011180e-03  9.893249e-03  2.996614e-03  8.786912e-03
   Strain 322  3  4  -1.589095e-02  1.289614e-01  0.000000e+00  5.686229e-02  1.343420e-01  -2.127147e-02  
   Stress 322  4  4  7.574491e-03  1.421060e-02  0.000000e+00  2.155495e-03  1.484927e-02  6.935825e-03  1.286913e-02
   Strain 322  4  4  3.045192e-02  1.614703e-01  0.000000e+00  9.797034e-02  1.777597e-01  1.416257e-02  
   Stress 323  1  4  1.601393e-02  1.932992e-02  0.000000e+00  -3.194161e-03  2.127076e-02  1.407309e-02  1.873905e-02
   Strain 323  1  4  1.243550e-01  1.805200e-01  0.000000e+00  -8.975497e-02  2.053772e-01  9.949777e-02  
   Stress 323  2  4  2.939559e-03  1.127129e-02  0.000000e+00  -3.638081e-04  1.128715e-02  2.923703e-03  1.014630e-02
   Strain 323  2  4  -2.644301e-02  1.496253e-01  0.000000e+00  1.023246e-02  1.497739e-01  -2.659155e-02  
   Stress 323  3  4  2.403077e-02  3.675231e-02  0.000000e+00  -3.686478e-03  3.774338e-02  2.303971e-02  3.295140e-02
   Strain 323  3  4  1.247322e-01  2.653143e-01  0.000000e+00  -6.908403e-02  2.733430e-01  1.167035e-01  
   Stress 323  4  4  7.327322e-03  1.559734e-02  0.000000e+00  2.428451e-04  1.560446e-02  7.320197e-03  1.352246e-02
   Strain 323  4  4  2.297854e-02  1.788198e-01  0.000000e+00  2.730852e-02  1.800071e-01  2.179125e-02  
   Stress 324  1  4  1.974573e-03  1.382709e-02  0.000000e+00  -5.938880e-04  1.385677e-02  1.944890e-03  1.299395e-02
   Strain 324  1  4  -5.870477e-02  1.883524e-01  0.000000e+00  4.758206e-03  1.883753e-01  -5.872768e-02  
   Stress 324  2  4  3.983695e-03  1.722527e-02  0.000000e+00  2.729018e-03  1.776565e-02  3.443312e-03  1.631877e-02
   Strain 324  2  4  -4.413388e-02  2.156539e-01  0.000000e+00  1.411062e-01  2.335780e-01  -6.205800e-02  
   Stress 324  3  4  5.057069e-03  1.828410e-02  0.000000e+00  -1.685571e-03  1.849552e-02  4.845649e-03  1.661149e-02
   Strain 324  3  4  -2.846101e-02  2.209181e-01  0.000000e+00  -4.371715e-02  2.228196e-01  -3.036246e-02  
   Stress 324  4  4  5.625889e-03  2.239492e-02  0.000000e+00  1.767960e-03  2.257928e-02  5.441520e-03  2.041001e-02
   Strain 324  4  4  -3.912368e-02  2.593112e-01  0.000000e+00  8.660999e-02  2.654681e-01  -4.528052e-02  
   Stress 325  1  4  6.077647e-03  1.492212e-02  0.000000e+00  3.858900e-04  1.493892e-02  6.060842e-03  1.301394e-02
   Strain 325  1  4  -6.642391e-04  1.842734e-01  0.000000e+00  2.388980e-02  1.850417e-01  -1.432554e-03  
   Stress 325  2  4  7.853832e-03  1.561602e-02  0.000000e+00  3.325981e-03  1.684619e-02  6.623660e-03  1.469978e-02
   Strain 325  2  4  2.313080e-02  1.796529e-01  0.000000e+00  1.434314e-01  2.075423e-01  -4.758689e-03  
   Stress 325  3  4  3.935826e-03  1.291080e-02  0.000000e+00  -1.415991e-03  1.312890e-02  3.717724e-03  1.172092e-02
   Strain 325  3  4  -2.482523e-02  1.699045e-01  0.000000e+00  -6.049714e-02  1.744950e-01  -2.941571e-02  
   Stress 325  4  4  5.587975e-03  1.194850e-02  0.000000e+00  1.200127e-03  1.216741e-02  5.369065e-03  1.056149e-02
   Strain 325  4  4  9.221855e-03  1.466473e-01  0.000000e+00  5.272012e-02  1.515301e-01  4.339123e-03  
   Stress 326  1  4  4.741245e-03  1.607938e-02  0.000000e+00  3.835144e-03  1.725477e-02  3.565851e-03  1.577702e-02
   Strain 326  1  4  -3.633637e-02  2.063156e-01  0.000000e+00  1.482137e-01  2.271579e-01  -5.717866e-02  
   Stress 326  2  4  9.141114e-03  1.900172e-02  0.000000e+00  6.777843e-03  2.245277e-02  5.690066e-03  2.021747e-02
   Strain 326  2  4  1.625554e-02  2.064633e-01  0.000000e+00  2.473305e-01  2.673654e-01  -4.464649e-02  
   Stress 326  3  4  7.594680e-03  2.045951e-02  0.000000e+00  -9.089534e-04  2.052342e-02  7.530776e-03  1.798238e-02
   Strain 326  3  4  -9.304135e-03  2.443654e-01  0.000000e+00  -5.553060e-02  2.473689e-01  -1.230761e-02  
   Stress 326  4  4  1.159849e-02  2.023128e-02  0.000000e+00  1.459967e-03  2.047151e-02  1.135826e-02  1.776434e-02
   Strain 326  4  4  5.348581e-02  2.222280e-01  0.000000e+00  3.461430e-02  2.239848e-01  5.172898e-02  
   Stress 327  1  4  7.884109e-03  1.852764e-02  0.000000e+00  2.412156e-03  1.904879e-02  7.362958e-03  1.663774e-02
   Strain 327  1  4  4.189956e-03  2.209778e-01  0.000000e+00  7.721380e-02  2.276479e-01  -2.480171e-03  
   Stress 327  2  4  9.919142e-03  1.912280e-02  0.000000e+00  3.812981e-03  2.049723e-02  8.544713e-03  1.783271e-02
   Strain 327  2  4  3.160522e-02  2.148949e-01  0.000000e+00  1.273744e-01  2.348513e-01  1.164883e-02  
   Stress 327  3  4  6.185048e-03  1.917437e-02  0.000000e+00  -1.128266e-04  1.917535e-02  6.184068e-03  1.695156e-02
   Strain 327  3  4  -2.954632e-02  2.417594e-01  0.000000e+00  -3.396671e-02  2.428184e-01  -3.060532e-02  
   Stress 327  4  4  9.222941e-03  1.635940e-02  0.000000e+00  1.019990e-03  1.650232e-02  9.080020e-03  1.431544e-02
   Strain 327  4  4  3.276041e-02  1.943779e-01  0.000000e+00  1.046189e-02  1.945471e-01  3.259128e-02  
   Stress 328  1  4  7.238535e-03  1.735671e-02  0.000000e+00  3.921082e-03  1.869835e-02  5.896900e-03  1.655716e-02
   Strain 328  1  4  1.626528e-03  2.043967e-01  0.000000e+00  1.454968e-01  2.277965e-01  -2.177326e-02  
   Stress 328  2  4  1.200492e-02  2.201593e-02  0.000000e+00  7.049446e-03  2.565622e-02  8.364628e-03  2.266283e-02
   Strain 328  2  4  4.626990e-02  2.193356e-01  0.000000e+00  2.329372e-01  2.778988e-01  -1.229331e-02  
   Stress 328  3  4  6.158464e-03  1.082290e-02  0.000000e+00  2.694367e-03  1.205423e-02  4.927137e-03  1.049706e-02
   Strain 328  3  4  1.922159e-02  1.311055e-01  0.000000e+00  9.172698e-02  1.475027e-01  2.824322e-03  
   Stress 328  4  4  7.040408e-03  1.620295e-02  0.000000e+00  4.979528e-03  1.838805e-02  4.855311e-03  1.650499e-02
   Strain 328  4  4  -6.400804e-05  1.915817e-01  0.000000e+00  1.725371e-01  2.246940e-01  -3.317636e-02  
   Stress 329  1  4  9.777727e-03  1.737064e-02  0.000000e+00  1.540747e-03  1.767138e-02  9.476991e-03  1.531729e-02
   Strain 329  1  4  4.412685e-02  1.948448e-01  0.000000e+00  4.362820e-02  1.979385e-01  4.103310e-02  
   Stress 329  2  4  5.866501e-03  2.076428e-02  0.000000e+00  2.552296e-03  2.118940e-02  5.441372e-03  1.906043e-02
   Strain 329  2  4  -3.716150e-02  2.503956e-01  0.000000e+00  7.906474e-02  2.557313e-01  -4.249727e-02  
   Stress 329  3  4  9.084587e-03  1.886972e-02  0.000000e+00  5.311639e-07  1.886972e-02  9.084587e-03  1.634541e-02
   Strain 329  3  4  2.069172e-02  2.216879e-01  0.000000e+00  -2.767838e-02  2.226363e-01  1.974333e-02  
   Stress 329  4  4  8.339113e-03  1.780780e-02  0.000000e+00  7.077783e-04  1.786042e-02  8.286499e-03  1.548096e-02
   Strain 329  4  4  1.515808e-02  2.120783e-01  0.000000e+00  -2.013705e-04  2.120784e-01  1.515803e-02  
   Stress 330  1  4  3.488981e-03  2.233232e-02  0.000000e+00  1.567220e-03  2.246178e-02  3.359523e-03  2.098469e-02
   Strain 330  1  4  -8.351897e-02  2.764533e-01  0.000000e+00  4.933733e-02  2.781360e-01  -8.520163e-02  
   Stress 330  2  4  4.897877e-03  2.147769e-02  0.000000e+00  2.404153e-03  2.181927e-02  4.556301e-03  1.993553e-02
   Strain 330  2  4  -5.718407e-02  2.623435e-01  0.000000e+00  8.054992e-02  2.673418e-01  -6.218236e-02  
   Stress 330  3  4  1.365178e-03  1.961868e-02  0.000000e+00  -8.648905e-04  1.965957e-02  1.324289e-03  1.903201e-02
   Strain 330  3  4  -1.111494e-01  2.656198e-01  0.000000e+00  -5.177734e-02  2.673903e-01  -1.129199e-01  
   Stress 330  4  4  4.706690e-03  1.590307e-02  0.000000e+00  -1.652725e-04  1.590551e-02  4.704251e-03  1.415244e-02
   Strain 330  4  4  -3.497401e-02  2.091811e-01  0.000000e+00  -2.484163e-02  2.098113e-01  -3.560426e-02  
   Stress 331  1  4  9.913480e-03  2.537725e-02  0.000000e+00  4.191884e-04  2.538861e-02  9.902125e-03  2.216376e-02
   Strain 331  1  4  4.846988e-03  2.763500e-01  0.000000e+00  -1.489596e-02  2.765542e-01  4.642826e-03  
   Stress 331  2  4  7.064472e-03  2.066465e-02  0.000000e+00  -4.875289e-04  2.068211e-02  7.047018e-03  1.821161e-02
   Strain 331  2  4  -1.943487e-02  2.489084e-01  0.000000e+00  -4.673673e-02  2.509282e-01  -2.145468e-02  
   Stress 331  3  4  7.232106e-03  2.763274e-02  0.000000e+00  -3.986976e-04  2.764053e-02  7.224317e-03  2.482953e-02
   Strain 331  3  4  -4.912639e-02  3.062082e-01  0.000000e+00  -5.110204e-02  3.080361e-01  -5.095428e-02  
   Stress 331  4  4  4.591582e-03  2.144994e-02  0.000000e+00  -1.354005e-03  2.155799e-02  4.483526e-03  1.970262e-02
   Strain 331  4  4  -6.729396e-02  2.700337e-01  0.000000e+00  -8.741073e-02  2.756043e-01  -7.286458e-02  
   Stress 332  1  4  6.175665e-03  2.201722e-02  0.000000e+00  -2.808745e-04  2.202220e-02  6.170686e-03  1.967645e-02
   Strain 332  1  4  -3.836016e-02  2.637908e-01  0.000000e+00  -4.784486e-02  2.656732e-01  -4.024246e-02  
   Stress 332  2  4  2.910424e-03  2.087735e-02  0.000000e+00  9.621592e-04  2.092873e-02  2.859046e-03  1.965578e-02
   Strain 332  2  4  -9.054440e-02  2.699660e-01  0.000000e+00  -7.265557e-03  2.700026e-01  -9.058101e-02  
   Stress 332  3  4  3.392173e-03  2.157271e-02  0.000000e+00  -1.130785e-03  2.164277e-02  3.322111e-03  2.018778e-02
   Strain 332  3  4  -8.645689e-02  2.749757e-01  0.000000e+00  -7.921976e-02  2.792656e-01  -9.074687e-02  
   Stress 332  4  4  1.926255e-03  1.810316e-02  0.000000e+00  -1.898304e-04  1.810539e-02  1.924028e-03  1.722416e-02
   Strain 332  4  4  -9.522791e-02  2.486362e-01  0.000000e+00  -4.599024e-02  2.501671e-01  -9.675884e-02  
   Stress 333  1  4  6.501325e-03  2.709391e-02  0.000000e+00  -3.480795e-03  2.766636e-02  5.928874e-03  2.522992e-02
   Strain 333  1  4  -5.675918e-02  2.976920e-01  0.000000e+00  -1.561685e-01  3.141312e-01  -7.319841e-02  
   Stress 333  2  4  6.457629e-03  3.211921e-02  0.000000e+00  -8.806195e-04  3.214940e-02  6.427444e-03  2.946621e-02
   Strain 333  2  4  -7.752450e-02  3.315475e-01  0.000000e+00  -6.680764e-02  3.342572e-01  -8.023422e-02  
   Stress 333  3  4  5.036911e-03  1.958240e-02  0.000000e+00  -2.293152e-03  1.993536e-02  4.683951e-03  1.805496e-02
   Strain 333  3  4  -4.923771e-02  2.461870e-01  0.000000e+00  -1.283159e-01  2.595187e-01  -6.256939e-02  
   Stress 333  4  4  3.741728e-03  2.319104e-02  0.000000e+00  -1.491137e-04  2.319218e-02  3.740585e-03  2.156657e-02
   Strain 333  4  4  -8.849461e-02  2.884211e-01  0.000000e+00  -4.127290e-02  2.895476e-01  -8.962110e-02  
   Stress 334  1  4  6.732929e-03  2.359909e-02  0.000000e+00  4.629989e-04  2.361179e-02  6.720229e-03  2.107134e-02
   Strain 334  1  4  -4.150610e-02  2.796761e-01  0.000000e+00  -3.082831e-02  2.804141e-01  -4.224416e-02  
   Stress 334  2  4  3.012820e-03  2.766103e-02  0.000000e+00  1.772669e-03  2.778786e-02  2.885984e-03  2.646316e-02
   Strain 334  2  4  -1.227208e-01  3.254340e-01  0.000000e+00  9.070680e-03  3.254799e-01  -1.227667e-01  
   Stress 334  3  4  9.868415e-04  2.102770e-02  0.000000e+00  1.136891e-03  2.109199e-02  9.225535e-04  2.064618e-02
   Strain 334  3  4  -1.275487e-01  2.822466e-01  0.000000e+00  2.752289e-03  2.822513e-01  -1.275533e-01  
   Stress 334  4  4  -4.542928e-04  1.801801e-02  0.000000e+00  2.044727e-03  1.824164e-02  -6.779194e-04  1.858987e-02
   Strain 334  4  4  -1.422492e-01  2.631996e-01  0.000000e+00  4.021612e-02  2.641944e-01  -1.432441e-01  
   Stress 335  1  4  8.251620e-03  2.375765e-02  0.000000e+00  8.337218e-04  2.380234e-02  8.206922e-03  2.094185e-02
   Strain 335  1  4  -1.870429e-02  2.746238e-01  0.000000e+00  -1.588748e-02  2.748388e-01  -1.891926e-02  
   Stress 335  2  4  6.704023e-03  3.979575e-02  0.000000e+00  -1.409692e-03  3.985569e-02  6.644079e-03  3.698399e-02
   Strain 335  2  4  -9.590684e-02  3.552316e-01  0.000000e+00  -7.922664e-02  3.586836e-01  -9.935877e-02  
   Stress 335  3  4  5.156071e-03  2.925031e-02  0.000000e+00  1.970056e-03  2.941033e-02  4.996053e-03  2.725789e-02
   Strain 335  3  4  -9.632000e-02  3.288296e-01  0.000000e+00  2.949688e-03  3.288347e-01  -9.632511e-02  
   Stress 335  4  4  3.921921e-03  4.229697e-02  0.000000e+00  -6.390843e-04  4.230761e-02  3.911281e-03  4.049389e-02
   Strain 335  4  4  -1.416286e-01  3.710760e-01  0.000000e+00  -6.588823e-02  3.731842e-01  -1.437367e-01  
   Stress 336  1  4  -3.494443e-03  2.759091e-02  0.000000e+00  -1.164644e-03  2.763449e-02  -3.538017e-03  2.956271e-02
   Strain 336  1  4  -2.158859e-01  3.341320e-01  0.000000e+00  -7.434462e-02  3.366328e-01  -2.183867e-01  
   Stress 336  2  4  1.355147e-03  5.188750e-02  0.000000e+00  7.207855e-04  5.189778e-02  1.344868e-03  5.123859e-02
   Strain 336  2  4  -1.748877e-01  3.808830e-01  0.000000e+00  -9.034159e-03  3.809198e-01  -1.749244e-01  
   Stress 336  3  4  -9.870855e-04  2.783126e-02  0.000000e+00  -9.360194e-04  2.786163e-02  -1.017455e-03  2.838404e-02
   Strain 336  3  4  -1.805567e-01  3.320451e-01  0.000000e+00  -6.540930e-02  3.341233e-01  -1.826348e-01  
   Stress 336  4  4  3.823119e-03  5.975324e-02  0.000000e+00  6.873830e-04  5.976168e-02  3.814672e-03  5.794860e-02
   Strain 336  4  4  -1.558646e-01  3.862430e-01  0.000000e+00  -7.272711e-03  3.862673e-01  -1.558890e-01  
   Stress 337  1  4  -3.015555e-03  2.833911e-02  0.000000e+00  2.742676e-03  2.857721e-02  -3.253656e-03  3.033519e-02
   Strain 337  1  4  -2.087655e-01  3.333303e-01  0.000000e+00  6.753392e-02  3.354255e-01  -2.108607e-01  
   Stress 337  2  4  3.882760e-03  4.117512e-02  0.000000e+00  6.068276e-03  4.213771e-02  2.920166e-03  4.075617e-02
   Strain 337  2  4  -1.357363e-01  3.544359e-01  0.000000e+00  1.243680e-01  3.622016e-01  -1.435020e-01  
   Stress 337  3  4  -4.580822e-04  3.375576e-02  0.000000e+00  2.728471e-03  3.397198e-02  -6.743047e-04  3.431410e-02
   Strain 337  3  4  -1.808338e-01  3.490094e-01  0.000000e+00  6.010117e-02  3.507083e-01  -1.825327e-01  
   Stress 337  4  4  8.083054e-03  4.874352e-02  0.000000e+00  5.919119e-03  4.958767e-02  7.238908e-03  4.639373e-02
   Strain 337  4  4  -9.746421e-02  3.611124e-01  0.000000e+00  1.058979e-01  3.671467e-01  -1.034985e-01  
   Stress 338  1  4  -1.806945e-03  3.707476e-02  0.000000e+00  2.756793e-03  3.726925e-02  -2.001435e-03  3.830919e-02
   Strain 338  1  4  -2.051814e-01  3.623390e-01  0.000000e+00  3.701619e-02  3.629420e-01  -2.057843e-01  
   Stress 338  2  4  -5.157259e-03  3.387378e-02  0.000000e+00  3.007479e-03  3.410415e-02  -5.387636e-03  3.709260e-02
   Strain 338  2  4  -2.435803e-01  3.553650e-01  0.000000e+00  5.315667e-02  3.565421e-01  -2.447574e-01  
   Stress 338  3  4  -3.056051e-03  5.469655e-02  0.000000e+00  3.220545e-03  5.487558e-02  -3.235088e-03  5.656255e-02
   Strain 338  3  4  -2.259163e-01  3.903964e-01  0.000000e+00  2.785909e-02  3.907111e-01  -2.262310e-01  
   Stress 338  4  4  -5.135925e-03  4.373372e-02  0.000000e+00  2.934898e-03  4.390934e-02  -5.311551e-03  4.679177e-02
   Strain 338  4  4  -2.452018e-01  3.763356e-01  0.000000e+00  3.840263e-02  3.769282e-01  -2.457944e-01  
   Stress 339  1  4  -2.873519e-03  5.493225e-02  0.000000e+00  4.614133e-03  5.529824e-02  -3.239508e-03  5.698709e-02
   Strain 339  1  4  -2.238068e-01  3.877040e-01  0.000000e+00  6.604829e-02  3.894823e-01  -2.255850e-01  
   Stress 339  2  4  2.165990e-03  3.576068e-02  0.000000e+00  6.581484e-03  3.700403e-02  9.226387e-04  3.655145e-02
   Strain 339  2  4  -1.559532e-01  3.468111e-01  0.000000e+00  1.691265e-01  3.606532e-01  -1.697953e-01  
   Stress 339  3  4  -4.213054e-03  3.182879e-02  0.000000e+00  1.508485e-03  3.189182e-02  -4.276080e-03  3.423076e-02
   Strain 339  3  4  -2.350289e-01  3.545055e-01  0.000000e+00  1.673964e-02  3.546243e-01  -2.351477e-01  
   Stress 339  4  4  -3.349615e-04  2.433109e-02  0.000000e+00  3.679115e-03  2.486817e-02  -8.720333e-04  2.531545e-02
   Strain 339  4  4  -1.684130e-01  3.127451e-01  0.000000e+00  1.155704e-01  3.195875e-01  -1.752554e-01  
   Stress 340  1  4  2.983528e-03  4.778367e-02  0.000000e+00  9.764506e-03  4.981941e-02  9.477902e-04  4.935234e-02
   Strain 340  1  4  -1.649280e-01  3.649026e-01  0.000000e+00  1.926322e-01  3.818683e-01  -1.818937e-01  
   Stress 340  2  4  9.372264e-03  4.664547e-02  0.000000e+00  1.226073e-02  5.031690e-02  5.700832e-03  4.772255e-02
   Strain 340  2  4  -9.772887e-02  3.453799e-01  0.000000e+00  2.403570e-01  3.758755e-01  -1.282245e-01  
   Stress 340  3  4  -8.978922e-04  5.009887e-02  0.000000e+00  8.504055e-03  5.147960e-02  -2.278618e-03  5.265589e-02
   Strain 340  3  4  -2.098559e-01  3.794800e-01  0.000000e+00  1.646824e-01  3.907684e-01  -2.211443e-01  
   Stress 340  4  4  4.582845e-03  3.930898e-02  0.000000e+00  8.851252e-03  4.143490e-02  2.456921e-03  4.026270e-02
   Strain 340  4  4  -1.371964e-01  3.495034e-01  0.000000e+00  2.099537e-01  3.711805e-01  -1.588735e-01  
   Stress 341  1  4  6.655173e-03  8.555870e-02  0.000000e+00  1.595412e-02  8.866249e-02  3.551378e-03  8.694122e-02
   Strain 341  1  4  -1.614714e-01  3.880147e-01  0.000000e+00  1.850620e-01  4.031781e-01  -1.766347e-01  
   Stress 341  2  4  3.203217e-03  5.521274e-02  0.000000e+00  9.295786e-03  5.682426e-02  1.591692e-03  5.604537e-02
   Strain 341  2  4  -1.678101e-01  3.762659e-01  0.000000e+00  1.613778e-01  3.879802e-01  -1.795244e-01  
   Stress 341  3  4  -4.144868e-03  9.952232e-02  0.000000e+00  1.693659e-02  1.022192e-01  -6.841721e-03  1.058061e-01
   Strain 341  3  4  -2.354546e-01  4.037744e-01  0.000000e+00  1.675499e-01  4.145713e-01  -2.462515e-01  
   Stress 341  4  4  -2.984929e-04  2.673128e-02  0.000000e+00  4.879138e-03  2.758504e-02  -1.152258e-03  2.817884e-02
   Strain 341  4  4  -1.740883e-01  3.220309e-01  0.000000e+00  1.386393e-01  3.315345e-01  -1.835918e-01  
   Stress 342  1  4  3.061987e-03  8.657907e-02  0.000000e+00  2.146956e-02  9.177495e-02  -2.133895e-03  9.286029e-02
   Strain 342  1  4  -1.802554e-01  3.712813e-01  0.000000e+00  2.633711e-01  4.011095e-01  -2.100836e-01  
   Stress 342  2  4  1.924053e-02  7.469404e-02  0.000000e+00  1.845432e-02  8.027396e-02  1.366061e-02  7.439039e-02
   Strain 342  2  4  -5.702141e-02  3.522621e-01  0.000000e+00  2.283587e-01  3.819602e-01  -8.671951e-02  
   Stress 342  3  4  -6.035538e-03  3.369949e-02  0.000000e+00  7.727999e-03  3.514958e-02  -7.485625e-03  3.942897e-02
   Strain 342  3  4  -2.498457e-01  3.411867e-01  0.000000e+00  2.091978e-01  3.591521e-01  -2.678112e-01  
   Stress 342  4  4  3.727563e-03  3.535951e-02  0.000000e+00  7.320598e-03  3.697157e-02  2.115508e-03  3.596051e-02
   Strain 342  4  4  -1.340909e-01  3.390998e-01  0.000000e+00  1.735229e-01  3.545063e-01  -1.494974e-01  
   Stress 343  1  4  1.390778e-03  3.942762e-02  0.000000e+00  4.476347e-03  3.994731e-02  8.710815e-04  3.951897e-02
   Strain 343  1  4  -1.569204e-01  3.493699e-01  0.000000e+00  8.870125e-02  3.532256e-01  -1.607762e-01  
   Stress 343  2  4  1.520813e-03  3.546419e-02  0.000000e+00  8.934136e-03  3.767210e-02  -6.870973e-04  3.802031e-02
   Strain 343  2  4  -1.496587e-01  3.215051e-01  0.000000e+00  2.231201e-01  3.465848e-01  -1.747384e-01  
   Stress 343  3  4  7.158236e-03  5.681307e-02  0.000000e+00  6.163610e-03  5.756672e-02  6.404591e-03  5.464663e-02
   Strain 343  3  4  -1.182662e-01  3.702079e-01  0.000000e+00  8.773191e-02  3.741159e-01  -1.221742e-01  
   Stress 343  4  4  7.280216e-03  4.438307e-02  0.000000e+00  1.066155e-02  4.722846e-02  4.434820e-03  4.517461e-02
   Strain 343  4  4  -9.765705e-02  3.321954e-01  0.000000e+00  2.191495e-01  3.585157e-01  -1.239774e-01  
   Stress 344  1  4  7.539610e-03  4.213955e-02  0.000000e+00  6.072327e-03  4.317430e-02  6.504856e-03  4.031738e-02
   Strain 344  1  4  -8.006246e-02  3.364048e-01  0.000000e+00  1.392312e-01  3.477334e-01  -9.139107e-02  
   Stress 344  2  4  2.096088e-02  8.445276e-02  0.000000e+00  1.379768e-02  8.732156e-02  1.809207e-02  7.982825e-02
   Strain 344  2  4  -4.398552e-02  3.609388e-01  0.000000e+00  1.700637e-01  3.780702e-01  -6.111694e-02  
   Stress 344  3  4  2.606508e-03  2.871427e-02  0.000000e+00  5.963102e-03  3.001178e-02  1.308999e-03  2.937916e-02
   Strain 344  3  4  -1.161067e-01  3.013438e-01  0.000000e+00  1.667838e-01  3.173861e-01  -1.321490e-01  
   Stress 344  4  4  8.051915e-03  4.478239e-02  0.000000e+00  9.380719e-03  4.703947e-02  5.794839e-03  4.442641e-02
   Strain 344  4  4  -8.392919e-02  3.325129e-01  0.000000e+00  1.902965e-01  3.532223e-01  -1.046387e-01  
   Stress 345  1  4  3.416319e-03  3.648435e-02  0.000000e+00  5.392575e-03  3.734152e-02  2.559143e-03  3.612999e-02
   Strain 345  1  4  -1.221056e-01  3.322767e-01  0.000000e+00  1.442467e-01  3.434500e-01  -1.332789e-01  
   Stress 345  2  4  9.381199e-03  6.566596e-02  0.000000e+00  4.267485e-03  6.598768e-02  9.059479e-03  6.195671e-02
   Strain 345  2  4  -1.025510e-01  3.735217e-01  0.000000e+00  6.548271e-02  3.757629e-01  -1.047922e-01  
   Stress 345  3  4  1.767241e-03  4.676402e-02  0.000000e+00  7.305956e-03  4.792054e-02  6.107260e-04  4.761811e-02
   Strain 345  3  4  -1.588949e-01  3.539506e-01  0.000000e+00  1.553160e-01  3.654521e-01  -1.703964e-01  
   Stress 345  4  4  1.030030e-02  9.758288e-02  0.000000e+00  7.290051e-03  9.818757e-02  9.695605e-03  9.371667e-02
   Strain 345  4  4  -1.296051e-01  3.922454e-01  0.000000e+00  7.010566e-02  3.945894e-01  -1.319491e-01  
   Stress 346  1  4  -2.938180e-03  4.985974e-02  0.000000e+00  -3.546048e-03  5.009683e-02  -3.175277e-03  5.175758e-02
   Strain 346  1  4  -2.111675e-01  3.704549e-01  0.000000e+00  -6.839433e-02  3.724587e-01  -2.131712e-01  
   Stress 346  2  4  2.998532e-03  6.348877e-02  0.000000e+00  1.157897e-03  6.351092e-02  2.976375e-03  6.207628e-02
   Strain 346  2  4  -1.612267e-01  3.831199e-01  0.000000e+00  3.826906e-02  3.837916e-01  -1.618985e-01  
   Stress 346  3  4  1.274497e-03  5.935197e-02  0.000000e+00  -3.446151e-03  5.955574e-02  1.070727e-03  5.902766e-02
   Strain 346  3  4  -1.744562e-01  3.790451e-01  0.000000e+00  -6.582906e-02  3.809955e-01  -1.764066e-01  
   Stress 346  4  4  2.382793e-02  2.207164e-01  0.000000e+00  5.163244e-03  2.208517e-01  2.369262e-02  2.100102e-01
   Strain 346  4  4  -1.348898e-01  4.206414e-01  0.000000e+00  3.551944e-02  4.212086e-01  -1.354570e-01  
   Stress 347  1  4  7.718316e-03  9.389101e-02  0.000000e+00  3.988834e-04  9.389286e-02  7.716470e-03  9.028228e-02
   Strain 347  1  4  -1.502669e-01  4.024891e-01  0.000000e+00  1.988696e-02  4.026679e-01  -1.504457e-01  
   Stress 347  2  4  3.172723e-03  8.014441e-02  0.000000e+00  2.304203e-03  8.021332e-02  3.103807e-03  7.870733e-02
   Strain 347  2  4  -1.726169e-01  3.964350e-01  0.000000e+00  4.694927e-02  3.974017e-01  -1.735836e-01  
   Stress 347  3  4  -1.107972e-03  9.741844e-02  0.000000e+00  -5.314625e-04  9.742131e-02  -1.110839e-03  9.798145e-02
   Strain 347  3  4  -2.064325e-01  4.053839e-01  0.000000e+00  1.909930e-04  4.053839e-01  -2.064325e-01  
   Stress 347  4  4  5.302581e-04  5.475714e-02  0.000000e+00  9.125486e-04  5.477249e-02  5.149058e-04  5.451686e-02
   Strain 347  4  4  -1.808357e-01  3.790713e-01  0.000000e+00  2.062166e-02  3.792611e-01  -1.810255e-01  
   Stress 348  1  4  7.134345e-03  9.144782e-02  0.000000e+00  8.001581e-03  9.220047e-02  6.381692e-03  8.918104e-02
   Strain 348  1  4  -1.573610e-01  4.018408e-01  0.000000e+00  1.235548e-01  4.085843e-01  -1.641045e-01  
   Stress 348  2  4  -5.144093e-03  2.805926e-02  0.000000e+00  6.411980e-03  2.925447e-02  -6.339303e-03  3.288561e-02
   Strain 348  2  4  -2.375721e-01  3.260614e-01  0.000000e+00  2.425951e-01  3.510569e-01  -2.625676e-01  
   Stress 348  3  4  3.941206e-02  2.786927e-01  0.000000e+00  2.792653e-02  2.819088e-01  3.619597e-02  2.656666e-01
   Strain 348  3  4  -1.199429e-01  4.240191e-01  0.000000e+00  1.432345e-01  4.332901e-01  -1.292139e-01  
   Stress 348  4  4  -9.959156e-04  5.050117e-02  0.000000e+00  1.069108e-02  5.263249e-02  -3.127235e-03  5.426373e-02
   Strain 348  4  4  -1.987253e-01  3.613978e-01  0.000000e+00  2.573799e-01  3.895498e-01  -2.268773e-01  
   Stress 349  1  4  5.361016e-03  4.298718e-02  0.000000e+00  6.202891e-03  4.398339e-02  4.364810e-03  4.197155e-02
   Strain 349  1  4  -1.356512e-01  3.699867e-01  0.000000e+00  1.776901e-01  3.851432e-01  -1.508078e-01  
   Stress 349  2  4  -4.257300e-03  2.961292e-02  0.000000e+00  5.079899e-03  3.035840e-02  -5.002782e-03  3.314418e-02
   Strain 349  2  4  -2.437646e-01  3.508267e-01  0.000000e+00  2.045131e-01  3.679211e-01  -2.608590e-01  
   Stress 349  3  4  1.270055e-02  1.308654e-01  0.000000e+00  2.073432e-02  1.343980e-01  9.167917e-03  1.300566e-01
   Strain 349  3  4  -1.583008e-01  4.105725e-01  0.000000e+00  2.276164e-01  4.324960e-01  -1.802243e-01  
   Stress 349  4  4  -2.642120e-03  3.488812e-02  0.000000e+00  7.281760e-03  3.625143e-02  -4.005432e-03  3.841110e-02
   Strain 349  4  4  -2.191668e-01  3.506925e-01  0.000000e+00  2.545109e-01  3.778187e-01  -2.462930e-01  
   Stress 350  1  4  -1.096420e-03  2.748151e-02  0.000000e+00  4.474430e-04  2.748851e-02  -1.103424e-03  2.805650e-02
   Strain 350  1  4  -2.074944e-01  3.558405e-01  0.000000e+00  5.700143e-02  3.572788e-01  -2.089327e-01  
   Stress 350  2  4  -1.148819e-02  1.619265e-01  0.000000e+00  6.099261e-03  1.621408e-01  -1.170244e-02  1.682974e-01
   Strain 350  2  4  -2.764468e-01  4.458198e-01  0.000000e+00  1.064572e-01  4.497215e-01  -2.803484e-01  
   Stress 350  3  4  -1.504807e-02  2.084116e-01  0.000000e+00  4.079597e-03  2.084861e-01  -1.512253e-02  2.164439e-01
   Strain 350  3  4  -2.786022e-01  4.502550e-01  0.000000e+00  7.190511e-02  4.520241e-01  -2.803714e-01  
   Stress 350  4  4  -1.955028e-04  4.417052e-02  0.000000e+00  2.690562e-03  4.433309e-02  -3.580753e-04  4.451321e-02
   Strain 350  4  4  -2.013168e-01  3.840668e-01  0.000000e+00  1.198368e-01  3.901369e-01  -2.073869e-01  
   Stress 351  1  4  3.373643e-03  2.548787e-02  0.000000e+00  2.319739e-03  2.572859e-02  3.132927e-03  2.431398e-02
   Strain 351  1  4  -1.335022e-01  3.326936e-01  0.000000e+00  1.347827e-01  3.422399e-01  -1.430486e-01  
   Stress 351  2  4  3.582629e-03  3.655918e-02  0.000000e+00  3.920936e-03  3.701897e-02  3.122838e-03  3.556054e-02
   Strain 351  2  4  -1.558065e-01  3.731152e-01  0.000000e+00  1.525436e-01  3.838941e-01  -1.665854e-01  
   Stress 351  3  4  2.174408e-03  4.203228e-02  0.000000e+00  3.789091e-03  4.238929e-02  1.817396e-03  4.151044e-02
   Strain 351  3  4  -1.840736e-01  3.894906e-01  0.000000e+00  1.623464e-01  4.007573e-01  -1.953402e-01  
   Stress 351  4  4  3.797973e-03  5.492939e-02  0.000000e+00  6.609650e-03  5.576999e-02  2.957377e-03  5.435168e-02
   Strain 351  4  4  -1.745491e-01  3.957212e-01  0.000000e+00  1.823694e-01  4.099465e-01  -1.887744e-01  
   Stress 352  1  4  5.318194e-03  5.953107e-02  0.000000e+00  1.206425e-03  5.955790e-02  5.291360e-03  5.709641e-02
   Strain 352  1  4  -1.697034e-01  4.119848e-01  0.000000e+00  4.571900e-02  4.128818e-01  -1.706003e-01  
   Stress 352  2  4  -1.194642e-03  7.447366e-02  0.000000e+00  3.501097e-03  7.463531e-02  -1.356289e-03  7.532261e-02
   Strain 352  2  4  -2.188871e-01  4.094872e-01  0.000000e+00  8.108069e-02  4.120919e-01  -2.214918e-01  
   Stress 352  3  4  -6.751357e-03  4.948582e-01  0.000000e+00  1.162285e-03  4.948609e-01  -6.754050e-03  4.982722e-01
   Strain 352  3  4  -2.622573e-01  4.792893e-01  0.000000e+00  4.926528e-02  4.801067e-01  -2.630747e-01  
   Stress 352  4  4  -8.015793e-04  2.762637e-02  0.000000e+00  1.482648e-03  2.770349e-02  -8.786970e-04  2.815312e-02
   Strain 352  4  4  -1.863374e-01  3.385034e-01  0.000000e+00  8.755312e-02  3.421297e-01  -1.899637e-01  
   Stress 353  1  4  -5.496821e-02  4.818881e-01  0.000000e+00  7.965222e-02  4.934566e-01  -6.653675e-02  5.298675e-01
   Strain 353  1  4  -3.115406e-01  4.500574e-01  0.000000e+00  2.144964e-01  4.648719e-01  -3.263552e-01  
   Stress 353  2  4  -1.593728e-03  1.145626e-01  0.000000e+00  1.956568e-02  1.177698e-01  -4.800869e-03  1.202421e-01
   Strain 353  2  4  -2.343662e-01  4.186678e-01  0.000000e+00  2.102657e-01  4.351760e-01  -2.508744e-01  
   Stress 353  3  4  -1.260385e-02  4.276436e-02  0.000000e+00  9.216459e-03  4.425820e-02  -1.409770e-02  5.273967e-02
   Strain 353  3  4  -3.082452e-01  3.629780e-01  0.000000e+00  2.210451e-01  3.807082e-01  -3.259754e-01  
   Stress 353  4  4  -2.233650e-02  1.298532e-01  0.000000e+00  2.101532e-02  1.327018e-01  -2.518511e-02  1.469224e-01
   Strain 353  4  4  -3.111406e-01  4.167932e-01  0.000000e+00  2.017850e-01  4.305183e-01  -3.248657e-01  
   Stress 354  1  4  5.110215e-03  2.362838e-02  0.000000e+00  -1.139067e-03  2.369818e-02  5.040413e-03  2.162316e-02
   Strain 354  1  4  -8.060680e-02  2.973595e-01  0.000000e+00  -5.134898e-02  2.990955e-01  -8.234284e-02  
   Stress 354  2  4  1.173707e-02  5.779318e-02  0.000000e+00  -4.624351e-03  5.825290e-02  1.127735e-02  5.351300e-02
   Strain 354  2  4  -8.126461e-02  3.749146e-01  0.000000e+00  -1.025021e-01  3.806016e-01  -8.695169e-02  
   Stress 354  3  4  6.319955e-03  8.358061e-02  0.000000e+00  -4.274152e-03  8.381634e-02  6.084223e-03  8.094591e-02
   Strain 354  3  4  -1.806683e-01  4.241316e-01  0.000000e+00  -5.676385e-02  4.254605e-01  -1.819972e-01  
   Stress 354  4  4  1.450533e-02  4.652870e-02  0.000000e+00  -4.336716e-03  4.710560e-02  1.392843e-02  4.191457e-02
   Strain 354  4  4  -3.048253e-02  3.544139e-01  0.000000e+00  -1.036671e-01  3.612721e-01  -3.734070e-02  
   Stress 355  1  4  -1.033494e-03  5.704565e-02  0.000000e+00  6.488660e-03  5.776174e-02  -1.749584e-03  5.865611e-02
   Strain 355  1  4  -2.135187e-01  3.926700e-01  0.000000e+00  1.460498e-01  4.013429e-01  -2.221916e-01  
   Stress 355  2  4  6.874350e-03  5.594590e-02  0.000000e+00  1.370402e-02  5.951358e-02  3.306668e-03  5.793107e-02
   Strain 355  2  4  -1.258706e-01  3.505969e-01  0.000000e+00  2.548214e-01  3.825276e-01  -1.578012e-01  
   Stress 355  3  4  -4.246903e-04  6.891560e-02  0.000000e+00  2.583124e-03  6.901170e-02  -5.207859e-04  6.927355e-02
   Strain 355  3  4  -2.332482e-01  4.283642e-01  0.000000e+00  7.232721e-02  4.303351e-01  -2.352190e-01  
   Stress 355  4  4  9.000366e-03  4.715769e-02  0.000000e+00  8.586243e-03  4.900076e-02  7.157295e-03  4.584309e-02
   Strain 355  4  4  -9.893052e-02  3.609104e-01  0.000000e+00  1.882847e-01  3.794375e-01  -1.174576e-01  
   Stress 356  1  4  -4.904671e-03  6.640637e-02  0.000000e+00  1.714018e-02  7.031222e-02  -8.810519e-03  7.510606e-02
   Strain 356  1  4  -2.345368e-01  3.680414e-01  0.000000e+00  2.849956e-01  4.000400e-01  -2.665355e-01  
   Stress 356  2  4  2.196892e-03  4.127108e-02  0.000000e+00  6.502462e-03  4.232477e-02  1.143210e-03  4.176490e-02
   Strain 356  2  4  -1.539497e-01  3.510133e-01  0.000000e+00  1.629098e-01  3.638275e-01  -1.667639e-01  
   Stress 356  3  4  -2.022661e-02  9.764321e-02  0.000000e+00  2.070853e-02  1.011756e-01  -2.375902e-02  1.149123e-01
   Strain 356  3  4  -3.158475e-01  4.005163e-01  0.000000e+00  2.368153e-01  4.195805e-01  -3.349118e-01  
   Stress 356  4  4  -3.670811e-03  4.559313e-02  0.000000e+00  5.327189e-03  4.616261e-02  -4.240287e-03  4.842220e-02
   Strain 356  4  4  -2.315207e-01  3.752363e-01  0.000000e+00  1.180094e-01  3.809210e-01  -2.372055e-01  
   Stress 357  1  4  7.365944e-03  6.829230e-02  0.000000e+00  5.587971e-03  6.880058e-02  6.857674e-03  6.564096e-02
   Strain 357  1  4  -1.377528e-01  3.897073e-01  0.000000e+00  1.085670e-01  3.952359e-01  -1.432814e-01  
   Stress 357  2  4  4.649104e-03  3.103104e-02  0.000000e+00  2.146814e-03  3.120460e-02  4.475550e-03  2.922499e-02
   Strain 357  2  4  -9.786177e-02  3.247484e-01  0.000000e+00  7.156683e-02  3.277569e-01  -1.008702e-01  
   Stress 357  3  4  4.731395e-03  4.772330e-02  0.000000e+00  2.959317e-03  4.792605e-02  4.528649e-03  4.582985e-02
   Strain 357  3  4  -1.379373e-01  3.731078e-01  0.000000e+00  9.278208e-02  3.772849e-01  -1.421144e-01  
   Stress 357  4  4  1.034425e-03  4.805164e-02  0.000000e+00  1.613620e-03  4.810695e-02  9.791106e-04  4.762494e-02
   Strain 357  4  4  -1.754050e-01  3.736213e-01  0.000000e+00  4.933517e-02  3.747273e-01  -1.765110e-01  
   Stress 358  1  4  8.992262e-03  6.807873e-02  0.000000e+00  -9.286401e-04  6.809332e-02  8.977671e-03  6.407792e-02
   Strain 358  1  4  -1.182479e-01  3.861675e-01  0.000000e+00  2.673050e-03  3.861711e-01  -1.182514e-01  
   Stress 358  2  4  1.656173e-02  1.454936e-01  0.000000e+00  1.224243e-02  1.466457e-01  1.540957e-02  1.395803e-01
   Strain 358  2  4  -1.369046e-01  4.112887e-01  0.000000e+00  1.077036e-01  4.165288e-01  -1.421447e-01  
   Stress 358  3  4  8.596774e-03  7.263694e-02  0.000000e+00  -2.769097e-03  7.275645e-02  8.477261e-03  6.891001e-02
   Strain 358  3  4  -1.287727e-01  3.909060e-01  0.000000e+00  -2.477827e-02  3.912012e-01  -1.290679e-01  
   Stress 358  4  4  9.065294e-03  4.204156e-02  0.000000e+00  3.160991e-03  4.234182e-02  8.765026e-03  3.871083e-02
   Strain 358  4  4  -6.916817e-02  3.478211e-01  0.000000e+00  8.254386e-02  3.518668e-01  -7.321385e-02  
   Stress 359  1  4  2.112789e-02  1.490775e-01  0.000000e+00  -3.533051e-03  1.491750e-01  2.103040e-02  1.398508e-01
   Strain 359  1  4  -1.149837e-01  4.109295e-01  0.000000e+00  -1.392005e-02  4.110216e-01  -1.150758e-01  
   Stress 359  2  4  2.347638e-02  1.194657e-01  0.000000e+00  2.552919e-03  1.195336e-01  2.340854e-02  1.097184e-01
   Strain 359  2  4  -7.715626e-02  3.972016e-01  0.000000e+00  3.329027e-02  3.977849e-01  -7.773962e-02  
   Stress 359  3  4  1.976801e-03  4.284723e-02  0.000000e+00  -1.032692e-03  4.287331e-02  1.950724e-03  4.193199e-02
   Strain 359  3  4  -1.592491e-01  3.646162e-01  0.000000e+00  -1.486772e-02  3.647217e-01  -1.593546e-01  
   Stress 359  4  4  4.011333e-03  3.748092e-02  0.000000e+00  8.745102e-04  3.750375e-02  3.988499e-03  3.567710e-02
   Strain 359  4  4  -1.226281e-01  3.483815e-01  0.000000e+00  3.062155e-02  3.488787e-01  -1.231253e-01  
   Stress 360  1  4  1.090365e-02  4.416580e-02  0.000000e+00  -2.999027e-04  4.416850e-02  1.090094e-02  3.985234e-02
   Strain 360  1  4  -4.845422e-02  3.466514e-01  0.000000e+00  1.088256e-02  3.467264e-01  -4.852914e-02  
   Stress 360  2  4  1.545219e-02  4.949420e-02  0.000000e+00  2.114258e-03  4.962501e-02  1.532138e-02  4.401207e-02
   Strain 360  2  4  -1.186025e-02  3.431387e-01  0.000000e+00  5.518466e-02  3.452705e-01  -1.399207e-02  
   Stress 360  3  4  2.804451e-02  1.045819e-01  0.000000e+00  -6.007527e-03  1.050506e-01  2.757584e-02  9.433556e-02
   Strain 360  3  4  -3.445955e-02  3.830116e-01  0.000000e+00  -4.317807e-02  3.841251e-01  -3.557304e-02  
   Stress 360  4  4  2.613526e-02  7.291376e-02  0.000000e+00  -8.556418e-04  7.292940e-02  2.611961e-02  6.400035e-02
   Strain 360  4  4  1.624655e-02  3.554142e-01  0.000000e+00  -3.880810e-05  3.554142e-01  1.624654e-02  
   Stress 361  1  4  -6.338752e-03  -1.153826e-02  0.000000e+00  -9.514383e-04  -6.170121e-03  -1.170689e-02  1.014341e-02
   Strain 361  1  4  7.992493e-02  -1.943841e-01  0.000000e+00  6.697690e-02  8.395412e-02  -1.984133e-01  
   Stress 361  2  4  -2.258311e-03  6.041660e-03  0.000000e+00  -1.536276e-03  6.316889e-03  -2.533541e-03  7.894683e-03
   Strain 361  2  4  -5.213646e-02  9.501941e-02  0.000000e+00  4.785211e-02  9.881181e-02  -5.592886e-02  
   Stress 361  3  4  7.706101e-03  3.150575e-03  0.000000e+00  -1.202892e-03  8.004216e-03  2.852458e-03  7.026543e-03
   Strain 361  3  4  1.640290e-01  -4.743494e-02  0.000000e+00  1.039885e-01  1.761217e-01  -5.952764e-02  
   Stress 361  4  4  1.050565e-02  1.515544e-02  0.000000e+00  -1.457868e-03  1.557472e-02  1.008637e-02  1.368263e-02
   Strain 361  4  4  1.235422e-01  1.205906e-01  0.000000e+00  5.032631e-02  1.472728e-01  9.686001e-02  
   Stress 362  1  4  -8.557481e-03  1.315877e-03  0.000000e+00  2.694200e-03  2.003210e-03  -9.244814e-03  1.039224e-02
   Strain 362  1  4  -1.422191e-01  8.742815e-02  0.000000e+00  1.466475e-01  1.088427e-01  -1.636336e-01  
   Stress 362  2  4  -6.806582e-03  3.003028e-03  0.000000e+00  2.680428e-03  3.687660e-03  -7.491214e-03  9.866213e-03
   Strain 362  2  4  -1.286941e-01  9.938326e-02  0.000000e+00  1.493550e-01  1.216587e-01  -1.509695e-01  
   Stress 362  3  4  3.845802e-04  6.794790e-03  0.000000e+00  4.668195e-03  9.252259e-03  -2.072888e-03  1.044414e-02
   Strain 362  3  4  -2.550866e-02  8.776868e-02  0.000000e+00  2.746360e-01  1.796701e-01  -1.174101e-01  
   Stress 362  4  4  4.258203e-04  9.794952e-03  0.000000e+00  4.771773e-03  1.179731e-02  -1.576539e-03  1.265942e-02
   Strain 362  4  4  -4.086455e-02  1.241886e-01  0.000000e+00  2.549277e-01  1.935096e-01  -1.101855e-01  
   Stress 363  1  4  -3.351510e-03  6.519129e-03  0.000000e+00  -7.926211e-04  6.582372e-03  -3.414753e-03  8.801439e-03
   Strain 363  1  4  -1.040637e-01  1.323524e-01  0.000000e+00  -6.032335e-02  1.361397e-01  -1.078510e-01  
   Stress 363  2  4  1.637196e-03  9.349491e-03  0.000000e+00  2.238729e-03  9.952242e-03  1.034444e-03  9.477455e-03
   Strain 363  2  4  -3.053739e-02  1.280346e-01  0.000000e+00  1.111105e-01  1.455611e-01  -4.806387e-02  
   Stress 363  3  4  -4.037173e-03  7.744708e-03  0.000000e+00  -4.461767e-03  9.243662e-03  -5.536127e-03  1.293322e-02
   Strain 363  3  4  -1.247179e-01  1.462823e-01  0.000000e+00  -1.936995e-01  1.773359e-01  -1.557716e-01  
   Stress 363  4  4  4.601057e-04  9.395668e-03  0.000000e+00  -1.152672e-03  9.541966e-03  3.138082e-04  9.388995e-03
   Strain 363  4  4  -5.079463e-02  1.379896e-01  0.000000e+00  -2.839481e-02  1.390513e-01  -5.185637e-02  
   Stress 364  1  4  -8.581966e-03  -2.831091e-03  0.000000e+00  -8.146475e-04  -2.717919e-03  -8.695139e-03  7.704534e-03
   Strain 364  1  4  -1.228428e-01  3.933243e-02  0.000000e+00  -6.338719e-02  4.530621e-02  -1.288166e-01  
   Stress 364  2  4  -6.333705e-03  -1.228255e-03  0.000000e+00  -2.370405e-03  -2.974150e-04  -7.264545e-03  7.120498e-03
   Strain 364  2  4  -8.926101e-02  3.333249e-02  0.000000e+00  -1.307023e-01  6.163520e-02  -1.175637e-01  
   Stress 364  3  4  -7.401387e-03  2.862242e-03  0.000000e+00  -2.101246e-03  3.275764e-03  -7.814909e-03  9.869307e-03
   Strain 364  3  4  -1.385090e-01  1.002640e-01  0.000000e+00  -9.854192e-02  1.100315e-01  -1.482765e-01  
   Stress 364  4  4  -7.390258e-03  4.822191e-03  0.000000e+00  -3.649043e-03  5.829439e-03  -8.397507e-03  1.238762e-02
   Strain 364  4  4  -1.445101e-01  1.143036e-01  0.000000e+00  -1.735876e-01  1.407149e-01  -1.709214e-01  
   Stress 365  1  4  -5.970455e-03  -5.405244e-03  0.000000e+00  -2.975703e-03  -2.698757e-03  -8.676942e-03  7.691271e-03
   Strain 365  1  4  -4.575370e-02  -3.795889e-02  0.000000e+00  -1.537059e-01  3.509542e-02  -1.188080e-01  
   Stress 365  2  4  -5.313886e-03  -3.826476e-03  0.000000e+00  -3.779249e-04  -3.735960e-03  -5.404402e-03  4.793155e-03
   Strain 365  2  4  -4.829973e-02  -1.597239e-02  0.000000e+00  -6.729123e-03  -1.562593e-02  -4.864619e-02  
   Stress 365  3  4  4.347381e-03  -9.890419e-04  0.000000e+00  -1.668497e-03  4.826109e-03  -1.467771e-03  5.703447e-03
   Strain 365  3  4  9.722468e-02  -6.329999e-02  0.000000e+00  -4.721821e-02  1.006250e-01  -6.670026e-02  
   Stress 365  4  4  4.807852e-03  -3.697196e-04  0.000000e+00  1.297644e-03  5.114872e-03  -6.767397e-04  5.484645e-03
   Strain 365  4  4  1.001291e-01  -5.678608e-02  0.000000e+00  9.952641e-02  1.145799e-01  -7.123689e-02  
   Stress 366  1  4  3.806656e-03  3.081400e-03  0.000000e+00  -6.082223e-03  9.537051e-03  -2.648996e-03  1.110118e-02
   Strain 366  1  4  4.996989e-02  1.924362e-03  0.000000e+00  -2.685607e-01  1.623594e-01  -1.104651e-01  
   Stress 366  2  4  6.845131e-05  2.014079e-03  0.000000e+00  -1.410459e-03  2.754672e-03  -6.721413e-04  3.145078e-03
   Strain 366  2  4  -1.043946e-03  2.550120e-02  0.000000e+00  -4.970399e-02  4.040278e-02  -1.594552e-02  
   Stress 366  3  4  -8.610580e-03  -1.299372e-02  0.000000e+00  -5.313655e-03  -5.054289e-03  -1.655001e-02  1.469014e-02
   Strain 366  3  4  -6.429504e-03  -1.541895e-01  0.000000e+00  -2.505805e-01  6.514117e-02  -2.257601e-01  
   Stress 366  4  4  -9.166159e-03  -1.094591e-02  0.000000e+00  -1.417784e-03  -8.382119e-03  -1.172995e-02  1.046565e-02
   Strain 366  4  4  -3.089438e-02  -1.129415e-01  0.000000e+00  -3.464609e-02  -2.738682e-02  -1.164491e-01  
   Stress 367  1  4  -5.114779e-03  6.187561e-03  0.000000e+00  5.585570e-03  8.482101e-03  -7.409320e-03  1.377282e-02
   Strain 367  1  4  -1.382573e-01  1.313751e-01  0.000000e+00  2.714682e-01  1.878680e-01  -1.947501e-01  
   Stress 367  2  4  7.868298e-03  1.050172e-02  0.000000e+00  7.223604e-03  1.652764e-02  1.842382e-03  1.568780e-02
   Strain 367  2  4  4.101882e-02  1.055060e-01  0.000000e+00  2.943519e-01  2.239289e-01  -7.740416e-02  
   Stress 367  3  4  -1.414843e-02  6.712680e-04  0.000000e+00  -5.885633e-04  6.946060e-04  -1.417176e-02  1.453152e-02
   Strain 367  3  4  -2.439070e-01  1.310865e-01  0.000000e+00  -1.484795e-02  1.312335e-01  -2.440540e-01  
   Stress 367  4  4  -1.737864e-03  6.766627e-03  0.000000e+00  -8.470852e-05  6.767471e-03  -1.738708e-03  7.783856e-03
   Strain 367  4  4  -7.564142e-02  1.197225e-01  0.000000e+00  8.010758e-03  1.198046e-01  -7.572350e-02  
   Stress 368  1  4  -9.839162e-03  -1.039814e-02  0.000000e+00  1.507367e-03  -8.585594e-03  -1.165171e-02  1.046126e-02
   Strain 368  1  4  -6.083008e-02  -8.330489e-02  0.000000e+00  9.635819e-02  -2.259522e-02  -1.215397e-01  
   Stress 368  2  4  7.639498e-03  9.283504e-04  0.000000e+00  1.845416e-03  8.113473e-03  4.543764e-04  7.896096e-03
   Strain 368  2  4  1.137749e-01  -3.687339e-02  0.000000e+00  1.009242e-01  1.291158e-01  -5.221428e-02  
   Stress 368  3  4  -1.439011e-02  -8.534346e-03  0.000000e+00  -3.888744e-03  -6.594495e-03  -1.632996e-02  1.422909e-02
   Strain 368  3  4  -1.529154e-01  -1.391316e-02  0.000000e+00  -2.094140e-01  4.225976e-02  -2.090883e-01  
   Stress 368  4  4  4.212237e-03  2.408759e-03  0.000000e+00  -4.787699e-03  8.182376e-03  -1.561380e-03  9.064490e-03
   Strain 368  4  4  6.534579e-02  -9.276831e-03  0.000000e+00  -2.060885e-01  1.376258e-01  -8.155680e-02  
   Stress 369  1  4  7.394190e-03  6.726167e-03  0.000000e+00  1.602078e-03  8.696704e-03  5.423653e-03  7.607942e-03
   Strain 369  1  4  8.395000e-02  4.697711e-02  0.000000e+00  1.001354e-01  1.188351e-01  1.209202e-02  
   Stress 369  2  4  9.927428e-03  5.567217e-03  0.000000e+00  4.274779e-03  1.254593e-02  2.948719e-03  1.136225e-02
   Strain 369  2  4  1.187023e-01  1.505690e-02  0.000000e+00  2.153048e-01  1.863561e-01  -5.259687e-02  
   Stress 369  3  4  4.178498e-04  8.467429e-04  0.000000e+00  -3.288649e-03  3.927930e-03  -2.663337e-03  5.743118e-03
   Strain 369  3  4  1.871683e-02  -3.727170e-03  0.000000e+00  -1.337362e-01  7.529803e-02  -6.030837e-02  
   Stress 369  4  4  5.708708e-03  -3.948200e-03  0.000000e+00  -1.065793e-03  5.824937e-03  -4.064428e-03  8.609558e-03
   Strain 369  4  4  1.357225e-01  -1.226503e-01  0.000000e+00  -2.576065e-02  1.363630e-01  -1.232908e-01  
   Stress 370  1  4  3.697769e-04  -7.767120e-03  0.000000e+00  -5.895903e-04  4.122760e-04  -7.809619e-03  8.023704e-03
   Strain 370  1  4  7.673035e-02  -1.342049e-01  0.000000e+00  1.009108e-02  7.685097e-02  -1.343255e-01  
   Stress 370  2  4  1.086618e-02  4.005782e-03  0.000000e+00  1.150232e-03  1.105390e-02  3.818067e-03  9.724285e-03
   Strain 370  2  4  1.379160e-01  -5.414412e-03  0.000000e+00  9.199306e-02  1.514070e-01  -1.890543e-02  
   Stress 370  3  4  1.480193e-03  -3.291922e-03  0.000000e+00  -4.743264e-03  4.403732e-03  -6.215462e-03  9.240999e-03
   Strain 370  3  4  5.388691e-02  -7.178067e-02  0.000000e+00  -1.957182e-01  1.073480e-01  -1.252417e-01  
   Stress 370  4  4  1.626870e-02  4.674140e-03  0.000000e+00  -3.899736e-03  1.745830e-02  3.484547e-03  1.600312e-02
   Strain 370  4  4  2.069988e-01  -3.585665e-02  0.000000e+00  -1.160735e-01  2.201554e-01  -4.901331e-02  
   Stress 371  1  4  5.909440e-04  -5.006109e-03  0.000000e+00  -1.748638e-03  1.092340e-03  -5.507505e-03  6.127143e-03
   Strain 371  1  4  5.833071e-02  -9.019235e-02  0.000000e+00  -6.820481e-02  6.578667e-02  -9.764832e-02  
   Stress 371  2  4  -8.486249e-03  -8.956596e-03  0.000000e+00  -2.648159e-03  -6.062842e-03  -1.138000e-02  9.862422e-03
   Strain 371  2  4  -6.007111e-02  -6.731369e-02  0.000000e+00  -1.357370e-01  4.272647e-03  -1.316575e-01  
   Stress 371  3  4  1.033564e-02  1.341493e-02  0.000000e+00  -1.083317e-03  1.375786e-02  9.992708e-03  1.231481e-02
   Strain 371  3  4  8.141635e-02  1.361839e-01  0.000000e+00  -1.210101e-02  1.368444e-01  8.075587e-02  
   Stress 371  4  4  5.203181e-03  1.239274e-02  0.000000e+00  -2.514185e-03  1.318471e-02  4.411212e-03  1.162475e-02
   Strain 371  4  4  9.566735e-03  1.453812e-01  0.000000e+00  -7.496110e-02  1.550380e-01  -9.009597e-05  
   Stress 372  1  4  3.869188e-03  1.547633e-02  0.000000e+00  -5.052473e-03  1.736750e-02  1.978027e-03  1.646782e-02
   Strain 372  1  4  -4.513369e-02  1.975051e-01  0.000000e+00  -1.778084e-01  2.265930e-01  -7.422159e-02  
   Stress 372  2  4  8.768861e-03  1.697163e-02  0.000000e+00  3.788850e-04  1.698910e-02  8.751398e-03  1.471523e-02
   Strain 372  2  4  2.978468e-02  1.983201e-01  0.000000e+00  3.846180e-02  2.004866e-01  2.761817e-02  
   Stress 372  3  4  4.997306e-03  1.973897e-02  0.000000e+00  -1.006893e-02  2.484662e-02  -1.103400e-04  2.490197e-02
   Strain 372  3  4  -5.586544e-02  2.131035e-01  0.000000e+00  -3.596854e-01  3.031841e-01  -1.459460e-01  
   Stress 372  4  4  1.276730e-02  1.303589e-02  0.000000e+00  -3.837737e-03  1.674168e-02  9.061508e-03  1.451516e-02
   Strain 372  4  4  1.044123e-01  1.249784e-01  0.000000e+00  -1.465525e-01  1.886896e-01  4.070109e-02  
   Stress 373  1  4  -1.273889e-02  3.674881e-03  0.000000e+00  -2.851460e-03  4.156136e-03  -1.322015e-02  1.571593e-02
   Strain 373  1  4  -2.430505e-01  1.548970e-01  0.000000e+00  -6.061064e-02  1.571916e-01  -2.453452e-01  
   Stress 373  2  4  1.508302e-03  1.370024e-02  0.000000e+00  -3.582258e-04  1.371076e-02  1.497786e-03  1.302660e-02
   Strain 373  2  4  -5.838403e-02  1.826400e-01  0.000000e+00  3.104060e-02  1.836353e-01  -5.937932e-02  
   Stress 373  3  4  -1.420982e-02  -7.707643e-04  0.000000e+00  -5.653413e-03  1.291116e-03  -1.627170e-02  1.695417e-02
   Strain 373  3  4  -2.368446e-01  1.088194e-01  0.000000e+00  -2.473203e-01  1.485026e-01  -2.765279e-01  
   Stress 373  4  4  -2.264404e-03  1.263972e-02  0.000000e+00  -3.850688e-03  1.357581e-02  -3.200490e-03  1.542708e-02
   Strain 373  4  4  -1.304834e-01  1.985537e-01  0.000000e+00  -1.538138e-01  2.156419e-01  -1.475716e-01  
   Stress 374  1  4  3.262546e-03  3.189219e-03  0.000000e+00  5.226080e-04  3.749775e-03  2.701990e-03  3.351076e-03
   Strain 374  1  4  3.769356e-02  2.534384e-02  0.000000e+00  4.622106e-02  5.543994e-02  7.597467e-03  
   Stress 374  2  4  -2.119738e-03  1.164223e-03  0.000000e+00  2.362330e-03  2.399168e-03  -3.354684e-03  5.005833e-03
   Strain 374  2  4  -3.838104e-02  3.493146e-02  0.000000e+00  1.217726e-01  6.934436e-02  -7.279394e-02  
   Stress 374  3  4  4.998215e-03  5.259444e-03  0.000000e+00  2.364619e-03  7.497053e-03  2.760606e-03  6.567370e-03
   Strain 374  3  4  4.818250e-02  4.562732e-02  0.000000e+00  1.045423e-01  9.919167e-02  -5.381837e-03  
   Stress 374  4  4  8.463168e-04  1.780044e-03  0.000000e+00  4.027321e-03  5.367471e-03  -2.741111e-03  7.143968e-03
   Strain 374  4  4  3.480504e-03  1.932595e-02  0.000000e+00  1.760190e-01  9.976862e-02  -7.696216e-02  
   Stress 375  1  4  -2.217669e-03  1.507873e-03  0.000000e+00  3.145664e-03  3.300935e-03  -4.010731e-03  6.342027e-03
   Strain 375  1  4  -5.201202e-02  4.833540e-02  0.000000e+00  1.578551e-01  9.168687e-02  -9.536349e-02  
   Stress 375  2  4  2.387652e-04  6.111167e-03  0.000000e+00  2.786159e-03  7.222677e-03  -8.727442e-04  7.696252e-03
   Strain 375  2  4  -4.066311e-02  9.544747e-02  0.000000e+00  1.347070e-01  1.231420e-01  -6.835759e-02  
   Stress 375  3  4  -1.246554e-03  6.254130e-03  0.000000e+00  5.710776e-03  9.335920e-03  -4.328344e-03  1.209558e-02
   Strain 375  3  4  -7.300062e-02  1.039608e-01  0.000000e+00  2.633716e-01  1.741306e-01  -1.431704e-01  
   Stress 375  4  4  8.523962e-04  8.795378e-03  0.000000e+00  5.350185e-03  1.148701e-02  -1.839237e-03  1.250846e-02
   Strain 375  4  4  -4.547710e-02  1.174483e-01  0.000000e+00  2.383929e-01  1.803600e-01  -1.083888e-01  
   Stress 376  1  4  2.354463e-03  3.824162e-03  0.000000e+00  1.093332e-03  4.406650e-03  1.771975e-03  3.840571e-03
   Strain 376  1  4  7.874142e-03  5.149288e-02  0.000000e+00  5.680041e-02  6.549162e-02  -6.124589e-03  
   Stress 376  2  4  7.884896e-04  1.894265e-03  0.000000e+00  4.817451e-04  2.074701e-03  6.080539e-04  1.847317e-03
   Strain 376  2  4  1.579677e-03  2.808588e-02  0.000000e+00  2.678169e-02  3.367314e-02  -4.007587e-03  
   Stress 376  3  4  7.509984e-03  1.078639e-02  0.000000e+00  2.143917e-03  1.184635e-02  6.450024e-03  1.027276e-02
   Strain 376  3  4  4.752114e-02  1.178849e-01  0.000000e+00  8.464278e-02  1.377381e-01  2.766790e-02  
   Stress 376  4  4  6.864241e-03  9.635050e-03  0.000000e+00  1.416684e-03  1.023114e-02  6.268146e-03  8.935081e-03
   Strain 376  4  4  4.906956e-02  1.016486e-01  0.000000e+00  4.943379e-02  1.114432e-01  3.927497e-02  
   Stress 377  1  4  4.099587e-03  1.146491e-02  0.000000e+00  5.806598e-04  1.151040e-02  4.054090e-03  1.011241e-02
   Strain 377  1  4  -1.248826e-02  1.498654e-01  0.000000e+00  3.317864e-02  1.515432e-01  -1.416602e-02  
   Stress 377  2  4  2.904200e-04  1.018403e-02  0.000000e+00  2.432394e-03  1.074970e-02  -2.752535e-04  1.088994e-02
   Strain 377  2  4  -6.545025e-02  1.498274e-01  0.000000e+00  1.221346e-01  1.659437e-01  -8.156656e-02  
   Stress 377  3  4  4.704947e-03  7.809865e-03  0.000000e+00  2.536267e-03  9.231087e-03  3.283725e-03  8.104534e-03
   Strain 377  3  4  2.434096e-02  8.770262e-02  0.000000e+00  1.184799e-01  1.232010e-01  -1.115744e-02  
   Stress 377  4  4  6.023766e-04  8.974946e-03  0.000000e+00  4.496315e-03  1.093210e-02  -1.354776e-03  1.166862e-02
   Strain 377  4  4  -4.722288e-02  1.207596e-01  0.000000e+00  2.016918e-01  1.680102e-01  -9.447350e-02  
   Stress 378  1  4  3.434828e-03  7.443937e-03  0.000000e+00  -3.966306e-04  7.482800e-03  3.395965e-03  6.489495e-03
   Strain 378  1  4  2.325963e-03  9.667131e-02  0.000000e+00  -1.651273e-03  9.667853e-02  2.318738e-03  
   Stress 378  2  4  6.995635e-03  8.297916e-03  0.000000e+00  9.286568e-04  8.780966e-03  6.512585e-03  7.895082e-03
   Strain 378  2  4  5.384213e-02  8.618891e-02  0.000000e+00  5.463705e-02  1.017627e-01  3.826839e-02  
   Stress 378  3  4  6.991770e-03  8.192001e-03  0.000000e+00  -4.582664e-06  8.192019e-03  6.991752e-03  7.662715e-03
   Strain 378  3  4  5.898391e-02  8.054748e-02  0.000000e+00  1.035675e-02  8.172657e-02  5.780482e-02  
   Stress 378  4  4  7.596944e-03  1.160329e-02  0.000000e+00  1.422953e-03  1.205725e-02  7.142985e-03  1.050118e-02
   Strain 378  4  4  4.742465e-02  1.262335e-01  0.000000e+00  6.437946e-02  1.377102e-01  3.594797e-02  
   Stress 379  1  4  4.878638e-03  1.856194e-02  0.000000e+00  1.799056e-03  1.879452e-02  4.646054e-03  1.695581e-02
   Strain 379  1  4  -4.271540e-02  2.346539e-01  0.000000e+00  7.425334e-02  2.395374e-01  -4.759892e-02  
   Stress 379  2  4  1.227190e-02  5.414658e-02  0.000000e+00  1.081054e-02  5.677276e-02  9.645708e-03  5.261723e-02
   Strain 379  2  4  -6.552795e-02  3.486930e-01  0.000000e+00  2.200154e-01  3.760958e-01  -9.293067e-02  
   Stress 379  3  4  2.450933e-03  1.062511e-02  0.000000e+00  1.926927e-04  1.062965e-02  2.446393e-03  9.642097e-03
   Strain 379  3  4  -3.825396e-02  1.516828e-01  0.000000e+00  1.795317e-02  1.521061e-01  -3.867726e-02  
   Stress 379  4  4  8.642863e-03  1.553197e-02  0.000000e+00  3.824216e-03  1.723422e-02  6.940615e-03  1.501914e-02
   Strain 379  4  4  3.408353e-02  1.746040e-01  0.000000e+00  1.554531e-01  2.091193e-01  -4.317700e-04  
   Stress 380  1  4  -1.328669e-03  4.994744e-03  0.000000e+00  5.037980e-03  7.780947e-03  -4.114872e-03  1.046389e-02
   Strain 380  1  4  -6.532309e-02  8.799303e-02  0.000000e+00  2.514615e-01  1.585922e-01  -1.359222e-01  
   Stress 380  2  4  1.271554e-02  9.133411e-03  0.000000e+00  1.626373e-03  1.334378e-02  8.505178e-03  1.170056e-02
   Strain 380  2  4  1.364904e-01  6.071878e-02  0.000000e+00  7.306539e-02  1.512351e-01  4.597406e-02  
   Stress 380  3  4  -2.504420e-03  6.979920e-03  0.000000e+00  7.209369e-04  7.034407e-03  -2.558907e-03  8.604144e-03
   Strain 380  3  4  -9.277184e-02  1.274417e-01  0.000000e+00  3.619699e-02  1.289192e-01  -9.424938e-02  
   Stress 380  4  4  1.038559e-02  1.489115e-02  0.000000e+00  -3.928782e-03  1.716720e-02  8.109535e-03  1.487479e-02
   Strain 380  4  4  7.214296e-02  1.490361e-01  0.000000e+00  -1.475506e-01  1.937817e-01  2.739739e-02  
   Stress 381  1  4  -3.704717e-04  7.367441e-03  0.000000e+00  6.709719e-04  7.425192e-03  -4.282222e-04  7.648299e-03
   Strain 381  1  4  -5.795230e-02  1.174138e-01  0.000000e+00  4.874428e-02  1.207380e-01  -6.127650e-02  
   Stress 381  2  4  2.668606e-03  8.518725e-03  0.000000e+00  1.061460e-03  8.705365e-03  2.481966e-03  7.767696e-03
   Strain 381  2  4  -1.525912e-02  1.140256e-01  0.000000e+00  5.985998e-02  1.206184e-01  -2.185186e-02  
   Stress 381  3  4  2.769666e-03  7.348754e-03  0.000000e+00  -2.130214e-03  8.186481e-03  1.931939e-03  7.411820e-03
   Strain 381  3  4  -5.136664e-03  9.463670e-02  0.000000e+00  -8.082932e-02  1.089530e-01  -1.945299e-02  
   Stress 381  4  4  3.930811e-03  1.075312e-02  0.000000e+00  -1.971405e-03  1.128182e-02  3.402116e-03  1.002356e-02
   Strain 381  4  4  -7.259371e-03  1.352316e-01  0.000000e+00  -7.460603e-02  1.444064e-01  -1.643425e-02  
   Stress 382  1  4  -4.770473e-03  4.565432e-03  0.000000e+00  -1.445435e-03  4.784101e-03  -4.989141e-03  8.464497e-03
   Strain 382  1  4  -1.193190e-01  1.142739e-01  0.000000e+00  -5.009326e-02  1.169293e-01  -1.219744e-01  
   Stress 382  2  4  3.403254e-03  1.118338e-02  0.000000e+00  -9.171051e-04  1.129003e-02  3.296609e-03  1.005552e-02
   Strain 382  2  4  -2.263886e-02  1.497110e-01  0.000000e+00  -2.550255e-02  1.506493e-01  -2.357715e-02  
   Stress 382  3  4  -6.142264e-04  1.226449e-02  0.000000e+00  -3.448268e-03  1.312964e-02  -1.479380e-03  1.392838e-02
   Strain 382  3  4  -1.010938e-01  1.857680e-01  0.000000e+00  -1.433690e-01  2.026839e-01  -1.180097e-01  
   Stress 382  4  4  6.565873e-03  1.932491e-02  0.000000e+00  -3.577161e-03  2.025937e-02  5.631409e-03  1.811260e-02
   Strain 382  4  4  -1.673451e-02  2.280554e-01  0.000000e+00  -1.288350e-01  2.439722e-01  -3.265130e-02  
   Stress 383  1  4  -9.549818e-04  1.305059e-02  0.000000e+00  -3.990683e-03  1.410786e-02  -2.012256e-03  1.521413e-02
   Strain 383  1  4  -1.093386e-01  1.932430e-01  0.000000e+00  -1.681508e-01  2.150348e-01  -1.311304e-01  
   Stress 383  2  4  -4.998627e-03  9.353638e-03  0.000000e+00  -3.768458e-03  1.028294e-02  -5.927934e-03  1.420690e-02
   Strain 383  2  4  -1.593262e-01  1.762530e-01  0.000000e+00  -1.630996e-01  1.950210e-01  -1.780941e-01  
   Stress 383  3  4  5.229864e-03  2.440089e-02  0.000000e+00  -6.005730e-03  2.612692e-02  3.503841e-03  2.456314e-02
   Strain 383  3  4  -6.025088e-02  2.679548e-01  0.000000e+00  -2.196336e-01  3.013095e-01  -9.360556e-02  
   Stress 383  4  4  5.630856e-04  2.330630e-02  0.000000e+00  -5.959432e-03  2.477324e-02  -9.038539e-04  2.523731e-02
   Strain 383  4  4  -1.352996e-01  2.807716e-01  0.000000e+00  -2.225075e-01  3.086517e-01  -1.631797e-01  
   Stress 384  1  4  -1.067231e-05  1.287891e-02  0.000000e+00  -6.570408e-03  1.563768e-02  -2.769445e-03  1.719054e-02
   Strain 384  1  4  -9.828794e-02  1.811456e-01  0.000000e+00  -2.739421e-01  2.370863e-01  -1.542286e-01  
   Stress 384  2  4  4.320731e-03  1.439597e-02  0.000000e+00  -1.073387e-03  1.450906e-02  4.207645e-03  1.292935e-02
   Strain 384  2  4  -2.798427e-02  1.876924e-01  0.000000e+00  -2.660368e-02  1.885097e-01  -2.880156e-02  
   Stress 384  3  4  5.379468e-03  1.775236e-02  0.000000e+00  -1.033004e-02  2.360675e-02  -4.749250e-04  2.384776e-02
   Strain 384  3  4  -4.121663e-02  1.884649e-01  0.000000e+00  -3.835000e-01  2.971335e-01  -1.498853e-01  
   Stress 384  4  4  1.250026e-02  1.299877e-02  0.000000e+00  -4.059979e-03  1.681714e-02  8.681891e-03  1.456663e-02
   Strain 384  4  4  1.069100e-01  1.180297e-01  0.000000e+00  -1.466200e-01  1.859903e-01  3.894931e-02  
   Stress 385  1  4  6.531170e-03  1.168337e-02  0.000000e+00  3.090540e-04  1.170184e-02  6.512697e-03  1.015568e-02
   Strain 385  1  4  2.351976e-02  1.405505e-01  0.000000e+00  2.918220e-02  1.423422e-01  2.172801e-02  
   Stress 385  2  4  3.835768e-03  1.350078e-02  0.000000e+00  4.344001e-03  1.516623e-02  2.170316e-03  1.420596e-02
   Strain 385  2  4  -3.436697e-02  1.749669e-01  0.000000e+00  1.995838e-01  2.149153e-01  -7.431537e-02  
   Stress 385  3  4  8.144577e-03  1.247343e-02  0.000000e+00  -1.984163e-04  1.248250e-02  8.135501e-03  1.097487e-02
   Strain 385  3  4  4.805072e-02  1.389679e-01  0.000000e+00  -9.500895e-04  1.389704e-01  4.804824e-02  
   Stress 385  4  4  7.914993e-03  1.115136e-02  0.000000e+00  3.621500e-03  1.349976e-02  5.566592e-03  1.175086e-02
   Strain 385  4  4  5.192639e-02  1.162340e-01  0.000000e+00  1.602359e-01  1.704095e-01  -2.249104e-03  
   Stress 386  1  4  9.900524e-04  8.560962e-03  0.000000e+00  2.465524e-03  9.293081e-03  2.579330e-04  9.166837e-03
   Strain 386  1  4  -5.046287e-02  1.306266e-01  0.000000e+00  1.250511e-01  1.501173e-01  -6.995355e-02  
   Stress 386  2  4  2.091673e-03  1.151533e-02  0.000000e+00  2.681624e-03  1.222498e-02  1.382023e-03  1.159590e-02
   Strain 386  2  4  -4.977724e-02  1.622163e-01  0.000000e+00  1.335801e-01  1.815041e-01  -6.906504e-02  
   Stress 386  3  4  9.906905e-04  1.355480e-02  0.000000e+00  1.224801e-03  1.367309e-02  8.724056e-04  1.325843e-02
   Strain 386  3  4  -8.070850e-02  1.966764e-01  0.000000e+00  5.533934e-02  1.994095e-01  -8.344167e-02  
   Stress 386  4  4  4.573082e-03  1.305042e-02  0.000000e+00  1.225687e-03  1.322408e-02  4.399425e-03  1.166417e-02
   Strain 386  4  4  -1.446125e-02  1.675812e-01  0.000000e+00  5.756887e-02  1.720241e-01  -1.890419e-02  
   Stress 387  1  4  5.114516e-03  1.408984e-02  0.000000e+00  1.174183e-03  1.424091e-02  4.963448e-03  1.252019e-02
   Strain 387  1  4  -1.624253e-02  1.825933e-01  0.000000e+00  5.229772e-02  1.859746e-01  -1.962386e-02  
   Stress 387  2  4  3.898866e-03  1.281527e-02  0.000000e+00  -5.240028e-04  1.284596e-02  3.868176e-03  1.141451e-02
   Strain 387  2  4  -2.913393e-02  1.733592e-01  0.000000e+00  -1.469298e-02  1.736254e-01  -2.940011e-02  
   Stress 387  3  4  3.854347e-03  1.729339e-02  0.000000e+00  7.738800e-04  1.733781e-02  3.809931e-03  1.578161e-02
   Strain 387  3  4  -5.676953e-02  2.296596e-01  0.000000e+00  2.116121e-02  2.300499e-01  -5.715985e-02  
   Stress 387  4  4  3.423115e-03  1.519868e-02  0.000000e+00  -1.080331e-03  1.529697e-02  3.324823e-03  1.393528e-02
   Strain 387  4  4  -5.310351e-02  2.076038e-01  0.000000e+00  -5.321224e-02  2.102913e-01  -5.579105e-02  
   Stress 388  1  4  2.823828e-03  1.953421e-02  0.000000e+00  6.017086e-04  1.955585e-02  2.802190e-03  1.831623e-02
   Strain 388  1  4  -8.341036e-02  2.559713e-01  0.000000e+00  3.009106e-02  2.566370e-01  -8.407605e-02  
   Stress 388  2  4  8.131516e-03  1.855589e-02  0.000000e+00  2.874542e-03  1.929601e-02  7.391402e-03  1.686251e-02
   Strain 388  2  4  9.694869e-03  2.162590e-01  0.000000e+00  1.111849e-01  2.302702e-01  -4.316307e-03  
   Stress 388  3  4  2.927918e-03  1.575104e-02  0.000000e+00  -2.296583e-03  1.614995e-02  2.529016e-03  1.504570e-02
   Strain 388  3  4  -6.539620e-02  2.158598e-01  0.000000e+00  -1.038661e-01  2.251427e-01  -7.467911e-02  
   Stress 388  4  4  6.310062e-03  1.860148e-02  0.000000e+00  -4.476866e-04  1.861776e-02  6.293778e-03  1.640295e-02
   Strain 388  4  4  -2.217656e-02  2.317032e-01  0.000000e+00  -2.981125e-02  2.325753e-01  -2.304869e-02  
   Stress 389  1  4  7.503841e-03  1.751419e-02  0.000000e+00  8.661171e-04  1.758857e-02  7.429455e-03  1.529317e-02
   Strain 389  1  4  7.646361e-03  2.080431e-01  0.000000e+00  3.057828e-02  2.092028e-01  6.486597e-03  
   Stress 389  2  4  5.656697e-03  1.173395e-02  0.000000e+00  2.473662e-03  1.261352e-02  4.777128e-03  1.103021e-02
   Strain 389  2  4  3.594960e-03  1.484273e-01  0.000000e+00  8.991847e-02  1.612486e-01  -9.226390e-03  
   Stress 389  3  4  5.092492e-03  9.262426e-03  0.000000e+00  -2.414235e-04  9.276357e-03  5.078561e-03  8.045622e-03
   Strain 389  3  4  1.131235e-02  1.181030e-01  0.000000e+00  -3.171289e-02  1.204076e-01  9.007691e-03  
   Stress 389  4  4  9.050024e-05  7.735724e-03  0.000000e+00  1.206887e-03  7.921720e-03  -9.549585e-05  7.969896e-03
   Strain 389  4  4  -6.761618e-02  1.338397e-01  0.000000e+00  2.127781e-02  1.344000e-01  -6.817646e-02  
   Stress 390  1  4  1.984285e-03  1.774423e-02  0.000000e+00  9.297923e-04  1.779890e-02  1.929619e-03  1.691683e-02
   Strain 390  1  4  -9.210025e-02  2.443819e-01  0.000000e+00  6.592916e-03  2.444142e-01  -9.213254e-02  
   Stress 390  2  4  5.622904e-04  1.515167e-02  0.000000e+00  -4.690947e-04  1.516674e-02  5.472230e-04  1.490066e-02
   Strain 390  2  4  -1.042041e-01  2.249302e-01  0.000000e+00  -4.026115e-02  2.261569e-01  -1.054307e-01  
   Stress 390  3  4  9.740407e-03  3.028366e-02  0.000000e+00  -2.747817e-04  3.028734e-02  9.736732e-03  2.678110e-02
   Strain 390  3  4  -2.117478e-02  3.109017e-01  0.000000e+00  -4.267190e-02  3.122669e-01  -2.254000e-02  
   Stress 390  4  4  7.358873e-03  2.937019e-02  0.000000e+00  -2.134675e-03  2.957530e-02  7.153762e-03  2.672639e-02
   Strain 390  4  4  -5.639663e-02  3.164878e-01  0.000000e+00  -9.247716e-02  3.221360e-01  -6.204477e-02  
   Stress 391  1  4  4.485998e-03  1.943120e-02  0.000000e+00  -1.171818e-03  1.952252e-02  4.394677e-03  1.773829e-02
   Strain 391  1  4  -5.500930e-02  2.470296e-01  0.000000e+00  -7.129028e-02  2.511792e-01  -5.915895e-02  
   Stress 391  2  4  1.091489e-03  1.482278e-02  0.000000e+00  -1.121456e-03  1.491377e-02  1.000501e-03  1.443954e-02
   Strain 391  2  4  -9.302726e-02  2.173518e-01  0.000000e+00  -7.237984e-02  2.215157e-01  -9.719112e-02  
   Stress 391  3  4  3.657697e-03  1.949347e-02  0.000000e+00  -8.775481e-04  1.954195e-02  3.609215e-03  1.801064e-02
   Strain 391  3  4  -7.209457e-02  2.547531e-01  0.000000e+00  -7.687532e-02  2.592126e-01  -7.655405e-02  
   Stress 391  4  4  1.394654e-04  1.736230e-02  0.000000e+00  -1.054257e-03  1.742660e-02  7.517147e-05  1.738913e-02
   Strain 391  4  4  -1.261821e-01  2.532808e-01  0.000000e+00  -8.250742e-02  2.577139e-01  -1.306152e-01  
   Stress 392  1  4  -2.139317e-03  2.453447e-02  0.000000e+00  -6.409958e-04  2.454987e-02  -2.154712e-03  2.569507e-02
   Strain 392  1  4  -1.911480e-01  3.184972e-01  0.000000e+00  -5.110575e-02  3.197752e-01  -1.924260e-01  
   Stress 392  2  4  2.590569e-03  1.869397e-02  0.000000e+00  7.045260e-04  1.872473e-02  2.559804e-03  1.758512e-02
   Strain 392  2  4  -8.966679e-02  2.541916e-01  0.000000e+00  1.103915e-02  2.542802e-01  -8.975537e-02  
   Stress 392  3  4  -4.269306e-04  2.125872e-02  0.000000e+00  -1.206145e-03  2.132560e-02  -4.938096e-04  2.157675e-02
   Strain 392  3  4  -1.546060e-01  2.924137e-01  0.000000e+00  -8.583070e-02  2.964964e-01  -1.586887e-01  
   Stress 392  4  4  3.683964e-03  1.905183e-02  0.000000e+00  -5.030624e-05  1.905199e-02  3.683799e-03  1.750329e-02
   Strain 392  4  4  -7.379562e-02  2.541105e-01  0.000000e+00  -2.938458e-02  2.547674e-01  -7.445261e-02  
   Stress 393  1  4  1.062979e-02  2.528401e-02  0.000000e+00  9.567090e-04  2.534620e-02  1.056759e-02  2.205120e-02
   Strain 393  1  4  1.277191e-02  2.741610e-01  0.000000e+00  1.846518e-02  2.744867e-01  1.244621e-02  
   Stress 393  2  4  2.181536e-03  1.575572e-02  0.000000e+00  -5.697876e-04  1.577959e-02  2.157661e-03  1.481904e-02
   Strain 393  2  4  -8.139132e-02  2.238848e-01  0.000000e+00  -3.624292e-02  2.249567e-01  -8.246326e-02  
   Stress 393  3  4  1.226211e-02  3.194533e-02  0.000000e+00  2.292067e-03  3.220871e-02  1.199873e-02  2.819409e-02
   Strain 393  3  4  1.008017e-03  3.121421e-01  0.000000e+00  3.455985e-02  3.130989e-01  5.125821e-05  
   Stress 393  4  4  7.242918e-04  1.834814e-02  0.000000e+00  2.588276e-04  1.835194e-02  7.204915e-04  1.800252e-02
   Strain 393  4  4  -1.252662e-01  2.643718e-01  0.000000e+00  -2.250228e-02  2.646964e-01  -1.255908e-01  
   Stress 394  1  4  7.450813e-03  3.775832e-02  0.000000e+00  1.156518e-03  3.780239e-02  7.406746e-03  3.469709e-02
   Strain 394  1  4  -8.478827e-02  3.526492e-01  0.000000e+00  1.167908e-02  3.527271e-01  -8.486621e-02  
   Stress 394  2  4  1.448809e-02  4.387927e-02  0.000000e+00  8.775407e-03  4.629999e-02  1.206737e-02  4.160038e-02
   Strain 394  2  4  -2.400818e-02  3.342966e-01  0.000000e+00  1.872088e-01  3.572762e-01  -4.698783e-02  
   Stress 394  3  4  4.070586e-03  1.942511e-02  0.000000e+00  7.579106e-04  1.946243e-02  4.033265e-03  1.779203e-02
   Strain 394  3  4  -7.856314e-02  2.651626e-01  0.000000e+00  -1.122169e-02  2.652542e-01  -7.865471e-02  
   Stress 394  4  4  6.937167e-03  2.089137e-02  0.000000e+00  5.141505e-03  2.258116e-02  5.247376e-03  2.046832e-02
   Strain 394  4  4  -4.047390e-02  2.569020e-01  0.000000e+00  1.563242e-01  2.761945e-01  -5.976637e-02  
   Stress 395  1  4  3.491540e-03  2.742087e-02  0.000000e+00  6.864427e-03  2.925017e-02  1.662236e-03  2.845549e-02
   Strain 395  1  4  -1.147122e-01  3.043007e-01  0.000000e+00  2.144890e-01  3.301543e-01  -1.405657e-01  
   Stress 395  2  4  2.880272e-03  3.181276e-02  0.000000e+00  2.737684e-03  3.206953e-02  2.623502e-03  3.084159e-02
   Strain 395  2  4  -1.312750e-01  3.378999e-01  0.000000e+00  8.128700e-02  3.413948e-01  -1.347698e-01  
   Stress 395  3  4  -5.335071e-04  2.519025e-02  0.000000e+00  9.802697e-03  2.849998e-02  -3.843233e-03  3.060312e-02
   Strain 395  3  4  -1.766062e-01  2.932569e-01  0.000000e+00  3.098270e-01  3.397343e-01  -2.230837e-01  
   Stress 395  4  4  -2.487129e-03  2.902608e-02  0.000000e+00  5.524215e-03  2.996641e-02  -3.427457e-03  3.181889e-02
   Strain 395  4  4  -2.109915e-01  3.365304e-01  0.000000e+00  1.710516e-01  3.495790e-01  -2.240402e-01  
   Stress 396  1  4  6.567279e-04  2.153024e-02  0.000000e+00  -8.359476e-04  2.156366e-02  6.233032e-04  2.125886e-02
   Strain 396  1  4  -1.378184e-01  2.901498e-01  0.000000e+00  -5.740044e-02  2.920659e-01  -1.397345e-01  
   Stress 396  2  4  -1.005485e-03  3.582695e-02  0.000000e+00  -4.294681e-03  3.632108e-02  -1.499618e-03  3.709363e-02
   Strain 396  2  4  -1.918419e-01  3.534211e-01  0.000000e+00  -1.399539e-01  3.622584e-01  -2.006793e-01  
   Stress 396  3  4  -1.540805e-03  2.365054e-02  0.000000e+00  5.982454e-04  2.366474e-02  -1.555004e-03  2.447931e-02
   Strain 396  3  4  -1.857175e-01  3.173424e-01  0.000000e+00  -1.310433e-02  3.174278e-01  -1.858028e-01  
   Stress 396  4  4  -2.297194e-03  2.710170e-02  0.000000e+00  -2.364543e-03  2.729066e-02  -2.486159e-03  2.861486e-02
   Strain 396  4  4  -1.993272e-01  3.300702e-01  0.000000e+00  -9.912848e-02  3.346706e-01  -2.039276e-01  
   Stress 397  1  4  2.521859e-04  3.855570e-02  0.000000e+00  -2.455377e-03  3.871245e-02  9.542986e-05  3.866483e-02
   Strain 397  1  4  -1.750444e-01  3.586913e-01  0.000000e+00  -1.010541e-01  3.634324e-01  -1.797855e-01  
   Stress 397  2  4  -1.362819e-03  2.761217e-02  0.000000e+00  2.423194e-03  2.781342e-02  -1.564074e-03  2.862752e-02
   Strain 397  2  4  -1.822995e-01  3.264937e-01  0.000000e+00  6.115517e-02  3.283248e-01  -1.841305e-01  
   Stress 397  3  4  3.016349e-03  2.892959e-02  0.000000e+00  -2.098793e-03  2.909848e-02  2.847462e-03  2.778439e-02
   Strain 397  3  4  -1.226894e-01  3.277826e-01  0.000000e+00  -9.874546e-02  3.331304e-01  -1.280373e-01  
   Stress 397  4  4  2.138999e-03  2.175229e-02  0.000000e+00  2.114145e-03  2.197759e-02  1.913700e-03  2.108597e-02
   Strain 397  4  4  -1.108469e-01  2.822368e-01  0.000000e+00  6.464147e-02  2.848766e-01  -1.134867e-01  
   Stress 398  1  4  -4.358135e-03  3.647664e-02  0.000000e+00  3.758678e-03  3.681973e-02  -4.701224e-03  3.938136e-02
   Strain 398  1  4  -2.269995e-01  3.521316e-01  0.000000e+00  8.040779e-02  3.549093e-01  -2.297772e-01  
   Stress 398  2  4  -7.710797e-03  4.107556e-02  0.000000e+00  4.765755e-03  4.153674e-02  -8.171986e-03  4.616839e-02
   Strain 398  2  4  -2.542081e-01  3.529842e-01  0.000000e+00  1.132446e-01  3.582192e-01  -2.594431e-01  
   Stress 398  3  4  -5.600721e-03  3.140288e-02  0.000000e+00  4.625730e-03  3.197236e-02  -6.170208e-03  3.546237e-02
   Strain 398  3  4  -2.494815e-01  3.476969e-01  0.000000e+00  1.146804e-01  3.531528e-01  -2.549374e-01  
   Stress 398  4  4  -5.940966e-03  2.427616e-02  0.000000e+00  4.225873e-03  2.485602e-02  -6.520828e-03  2.867795e-02
   Strain 398  4  4  -2.389627e-01  3.116232e-01  0.000000e+00  1.475188e-01  3.213332e-01  -2.486726e-01  
   Stress 399  1  4  1.017085e-02  7.242914e-02  0.000000e+00  9.006501e-03  7.370587e-02  8.894116e-03  6.968581e-02
   Strain 399  1  4  -1.123098e-01  3.792250e-01  0.000000e+00  1.248064e-01  3.870238e-01  -1.201086e-01  
   Stress 399  2  4  -5.736511e-03  2.993130e-02  0.000000e+00  4.740472e-03  3.055059e-02  -6.355796e-03  3.417467e-02
   Strain 399  2  4  -2.352181e-01  3.271087e-01  0.000000e+00  1.364088e-01  3.352629e-01  -2.433723e-01  
   Stress 399  3  4  5.392262e-03  5.576701e-02  0.000000e+00  1.080904e-02  5.798838e-02  3.170894e-03  5.646974e-02
   Strain 399  3  4  -1.408179e-01  3.647969e-01  0.000000e+00  2.055047e-01  3.848808e-01  -1.609017e-01  
   Stress 399  4  4  -1.112491e-02  3.639836e-02  0.000000e+00  8.305386e-03  3.780803e-02  -1.253458e-02  4.539241e-02
   Strain 399  4  4  -2.848904e-01  3.361800e-01  0.000000e+00  2.109646e-01  3.536061e-01  -3.023165e-01  
   Stress 400  1  4  -2.674618e-03  2.481513e-02  0.000000e+00  3.083170e-03  2.515669e-02  -3.016173e-03  2.679241e-02
   Strain 400  1  4  -1.914885e-01  3.084917e-01  0.000000e+00  8.709431e-02  3.122562e-01  -1.952530e-01  
   Stress 400  2  4  4.133991e-03  2.892621e-02  0.000000e+00  4.520866e-03  2.972486e-02  3.335338e-03  2.820548e-02
   Strain 400  2  4  -9.480371e-02  3.067933e-01  0.000000e+00  1.263250e-01  3.164931e-01  -1.045035e-01  
   Stress 400  3  4  -1.910844e-03  3.373729e-02  0.000000e+00  3.180368e-03  3.401880e-02  -2.192359e-03  3.516627e-02
   Strain 400  3  4  -1.988525e-01  3.480448e-01  0.000000e+00  7.793577e-02  3.508074e-01  -2.016151e-01  
   Stress 400  4  4  5.235691e-03  4.367665e-02  0.000000e+00  5.306791e-03  4.439580e-02  4.516540e-03  4.231868e-02
   Strain 400  4  4  -1.202636e-01  3.566023e-01  0.000000e+00  1.104541e-01  3.629147e-01  -1.265761e-01  
   Stress 401  1  4  -1.503832e-03  2.046172e-02  0.000000e+00  1.646421e-03  2.058444e-02  -1.626554e-03  2.144403e-02
   Strain 401  1  4  -1.607841e-01  2.799501e-01  0.000000e+00  4.088137e-02  2.808961e-01  -1.617301e-01  
   Stress 401  2  4  -2.810239e-03  2.003774e-02  0.000000e+00  1.881122e-03  2.019158e-02  -2.964080e-03  2.182510e-02
   Strain 401  2  4  -1.827381e-01  2.826543e-01  0.000000e+00  4.508569e-02  2.837436e-01  -1.838275e-01  
   Stress 401  3  4  4.340638e-03  5.137311e-02  0.000000e+00  5.450795e-03  5.199656e-02  3.717187e-03  5.024121e-02
   Strain 401  3  4  -1.462766e-01  3.751986e-01  0.000000e+00  8.878739e-02  3.789509e-01  -1.500289e-01  
   Stress 401  4  4  1.989268e-03  3.411237e-02  0.000000e+00  3.954557e-03  3.459204e-02  1.509599e-03  3.386249e-02
   Strain 401  4  4  -1.515970e-01  3.474218e-01  0.000000e+00  8.323677e-02  3.508690e-01  -1.550442e-01  
   Stress 402  1  4  1.243527e-03  4.190210e-02  0.000000e+00  4.667196e-03  4.243096e-02  7.146586e-04  4.207819e-02
   Strain 402  1  4  -1.647420e-01  3.581530e-01  0.000000e+00  8.706988e-02  3.617528e-01  -1.683418e-01  
   Stress 402  2  4  -5.507533e-03  3.017851e-02  0.000000e+00  3.117585e-03  3.044882e-02  -5.777842e-03  3.371116e-02
   Strain 402  2  4  -2.380024e-01  3.362938e-01  0.000000e+00  6.791429e-02  3.382947e-01  -2.400033e-01  
   Stress 402  3  4  5.559169e-03  1.068225e-01  0.000000e+00  1.954942e-02  1.104656e-01  1.916115e-03  1.095201e-01
   Strain 402  3  4  -1.804741e-01  3.983504e-01  0.000000e+00  1.796095e-01  4.119635e-01  -1.940872e-01  
   Stress 402  4  4  -1.171168e-02  9.596848e-02  0.000000e+00  1.621233e-02  9.835646e-02  -1.409965e-02  1.061112e-01
   Strain 402  4  4  -2.685662e-01  3.962037e-01  0.000000e+00  1.571484e-01  4.053647e-01  -2.777272e-01  
   Stress 403  1  4  -4.448860e-03  4.915870e-02  0.000000e+00  1.924607e-03  4.922771e-02  -4.517868e-03  5.163509e-02
   Strain 403  1  4  -2.233269e-01  3.689524e-01  0.000000e+00  4.912300e-03  3.689626e-01  -2.233371e-01  
   Stress 403  2  4  -1.221371e-03  4.012522e-02  0.000000e+00  6.513075e-03  4.112691e-02  -2.223068e-03  4.228230e-02
   Strain 403  2  4  -1.850788e-01  3.440827e-01  0.000000e+00  1.369293e-01  3.527974e-01  -1.937935e-01  
   Stress 403  3  4  8.729993e-04  4.969522e-02  0.000000e+00  2.279987e-03  4.980147e-02  7.667557e-04  4.942255e-02
   Strain 403  3  4  -1.775686e-01  3.757595e-01  0.000000e+00  1.291688e-02  3.758349e-01  -1.776440e-01  
   Stress 403  4  4  1.413670e-03  8.179380e-02  0.000000e+00  1.194579e-02  8.353157e-02  -3.240975e-04  8.369409e-02
   Strain 403  4  4  -1.873893e-01  3.875862e-01  0.000000e+00  1.314748e-01  3.950063e-01  -1.948093e-01  
   Stress 404  1  4  -9.035953e-03  4.221160e-02  0.000000e+00  2.542525e-03  4.233743e-02  -9.161785e-03  4.758448e-02
   Strain 404  1  4  -2.624317e-01  3.531620e-01  0.000000e+00  3.664099e-02  3.537067e-01  -2.629764e-01  
   Stress 404  2  4  -5.660964e-03  3.097441e-02  0.000000e+00  1.639339e-03  3.104762e-02  -5.734174e-03  3.427634e-02
   Strain 404  2  4  -2.252353e-01  3.249826e-01  0.000000e+00  3.033618e-02  3.254004e-01  -2.256531e-01  
   Stress 404  3  4  -7.671854e-03  1.122135e-01  0.000000e+00  5.974443e-03  1.125105e-01  -7.968852e-03  1.166992e-01
   Strain 404  3  4  -2.380352e-01  4.048019e-01  0.000000e+00  3.965626e-02  4.054129e-01  -2.386462e-01  
   Stress 404  4  4  -4.070364e-03  6.011415e-02  0.000000e+00  2.573114e-03  6.021714e-02  -4.173353e-03  6.240856e-02
   Strain 404  4  4  -2.179882e-01  3.776323e-01  0.000000e+00  1.857861e-02  3.777772e-01  -2.181331e-01  
   Stress 405  1  4  1.681279e-03  3.644461e-02  0.000000e+00  2.478525e-03  3.662043e-02  1.505457e-03  3.589139e-02
   Strain 405  1  4  -1.371658e-01  3.343687e-01  0.000000e+00  5.381062e-02  3.358989e-01  -1.386960e-01  
   Stress 405  2  4  1.287093e-03  3.071040e-02  0.000000e+00  2.059483e-03  3.085385e-02  1.143639e-03  3.029823e-02
   Strain 405  2  4  -1.299932e-01  3.149565e-01  0.000000e+00  6.169211e-02  3.170847e-01  -1.321214e-01  
   Stress 405  3  4  5.270294e-03  3.620113e-02  0.000000e+00  4.784429e-03  3.692429e-02  4.547139e-03  3.487377e-02
   Strain 405  3  4  -9.459127e-02  3.282823e-01  0.000000e+00  1.151121e-01  3.359761e-01  -1.022851e-01  
   Stress 405  4  4  3.877099e-03  1.062047e-01  0.000000e+00  1.114770e-02  1.074050e-01  2.676734e-03  1.060920e-01
   Strain 405  4  4  -1.721585e-01  3.937010e-01  0.000000e+00  1.111179e-01  3.991044e-01  -1.775620e-01  
   Stress 406  1  4  1.396077e-02  6.047135e-02  0.000000e+00  -6.423212e-03  6.134211e-02  1.309002e-02  5.595743e-02
   Strain 406  1  4  -4.673470e-02  3.521520e-01  0.000000e+00  -1.088496e-01  3.594445e-01  -5.402719e-02  
   Stress 406  2  4  9.710105e-04  3.729623e-02  0.000000e+00  -3.548049e-04  3.729970e-02  9.675453e-04  3.682546e-02
   Strain 406  2  4  -1.503126e-01  3.424184e-01  0.000000e+00  -4.383961e-03  3.424281e-01  -1.503223e-01  
   Stress 406  3  4  1.126959e-02  4.419050e-02  0.000000e+00  -7.424043e-04  4.420723e-02  1.125286e-02  3.979256e-02
   Strain 406  3  4  -3.666471e-02  3.399575e-01  0.000000e+00  -2.481347e-02  3.403658e-01  -3.707298e-02  
   Stress 406  4  4  2.196335e-03  3.055793e-02  0.000000e+00  2.768449e-03  3.082564e-02  1.928627e-03  2.990800e-02
   Strain 406  4  4  -1.250935e-01  3.209109e-01  0.000000e+00  7.733804e-02  3.242387e-01  -1.284213e-01  
   Stress 407  1  4  1.035170e-02  6.323306e-02  0.000000e+00  -2.902511e-04  6.323466e-02  1.035011e-02  5.874743e-02
   Strain 407  1  4  -8.805224e-02  3.717765e-01  0.000000e+00  7.645480e-03  3.718083e-01  -8.808402e-02  
   Stress 407  2  4  2.322841e-02  1.473590e-01  0.000000e+00  2.355726e-03  1.474036e-01  2.318372e-02  1.372878e-01
   Strain 407  2  4  -9.424140e-02  4.017127e-01  0.000000e+00  4.177627e-02  4.025909e-01  -9.511959e-02  
   Stress 407  3  4  2.476200e-03  3.787996e-02  0.000000e+00  2.090633e-03  3.800298e-02  2.353173e-03  3.688274e-02
   Strain 407  3  4  -1.360196e-01  3.453746e-01  0.000000e+00  7.161984e-02  3.480239e-01  -1.386688e-01  
   Stress 407  4  4  6.672720e-03  5.135049e-02  0.000000e+00  3.656543e-03  5.164777e-02  6.375437e-03  4.877357e-02
   Strain 407  4  4  -1.073498e-01  3.616963e-01  0.000000e+00  1.010068e-01  3.670725e-01  -1.127260e-01  
   Stress 408  1  4  -1.692109e-03  3.593091e-02  0.000000e+00  3.565233e-03  3.626578e-02  -2.026977e-03  3.732057e-02
   Strain 408  1  4  -1.951569e-01  3.499873e-01  0.000000e+00  1.310026e-01  3.577470e-01  -2.029167e-01  
   Stress 408  2  4  -2.237970e-03  3.836448e-02  0.000000e+00  3.218402e-03  3.861801e-02  -2.491497e-03  3.992211e-02
   Strain 408  2  4  -2.114204e-01  3.648552e-01  0.000000e+00  1.253151e-01  3.715892e-01  -2.181544e-01  
   Stress 408  3  4  -4.326046e-03  1.656558e-01  0.000000e+00  1.732963e-02  1.674045e-01  -6.074808e-03  1.705231e-01
   Strain 408  3  4  -2.211515e-01  4.128589e-01  0.000000e+00  1.609942e-01  4.229196e-01  -2.312122e-01  
   Stress 408  4  4  1.259243e-04  1.089359e-01  0.000000e+00  1.013814e-02  1.098725e-01  -8.106147e-04  1.102800e-01
   Strain 408  4  4  -2.025918e-01  4.064958e-01  0.000000e+00  1.605751e-01  4.169012e-01  -2.129972e-01  
   Stress 409  1  4  -2.430785e-03  5.441543e-02  0.000000e+00  2.057953e-03  5.448984e-02  -2.505190e-03  5.578464e-02
   Strain 409  1  4  -2.254335e-01  3.955994e-01  0.000000e+00  8.283890e-02  3.983496e-01  -2.281838e-01  
   Stress 409  2  4  1.038400e-03  1.552168e-01  0.000000e+00  1.207536e-02  1.561568e-01  9.838067e-05  1.561076e-01
   Strain 409  2  4  -2.174816e-01  4.305466e-01  0.000000e+00  1.323225e-01  4.372324e-01  -2.241675e-01  
   Stress 409  3  4  -4.771931e-03  4.661639e-02  0.000000e+00  2.686113e-03  4.675641e-02  -4.911955e-03  4.939590e-02
   Strain 409  3  4  -2.426534e-01  3.819000e-01  0.000000e+00  1.022236e-01  3.860553e-01  -2.468086e-01  
   Stress 409  4  4  -5.730947e-03  1.169489e-01  0.000000e+00  1.117389e-02  1.179583e-01  -6.740379e-03  1.214688e-01
   Strain 409  4  4  -2.420157e-01  4.173037e-01  0.000000e+00  1.456792e-01  4.252549e-01  -2.499669e-01  
   Stress 410  1  4  -9.313965e-03  2.497856e-02  0.000000e+00  -1.678412e-03  2.506052e-02  -9.395918e-03  3.085092e-02
   Strain 410  1  4  -3.020090e-01  3.428290e-01  0.000000e+00  -2.828927e-02  3.431392e-01  -3.023191e-01  
   Stress 410  2  4  -2.534506e-03  8.578755e-02  0.000000e+00  1.751330e-03  8.582226e-02  -2.569219e-03  8.713529e-02
   Strain 410  2  4  -2.318278e-01  4.185722e-01  0.000000e+00  5.589231e-02  4.197708e-01  -2.330264e-01  
   Stress 410  3  4  -1.422983e-02  5.346744e-02  0.000000e+00  -4.245675e-03  5.373267e-02  -1.449506e-02  6.225885e-02
   Strain 410  3  4  -3.231816e-01  3.945869e-01  0.000000e+00  -5.712289e-02  3.957216e-01  -3.243163e-01  
   Stress 410  4  4  2.695796e-04  6.760912e-02  0.000000e+00  1.211465e-05  6.760912e-02  2.695774e-04  6.747474e-02
   Strain 410  4  4  -2.075177e-01  4.083915e-01  0.000000e+00  3.054676e-02  4.087700e-01  -2.078962e-01  
   Stress 411  1  4  5.649773e-03  6.310440e-02  0.000000e+00  3.623272e-03  6.333199e-02  5.422180e-03  6.080250e-02
   Strain 411  1  4  -1.632988e-01  4.062572e-01  0.000000e+00  8.872239e-02  4.096917e-01  -1.667333e-01  
   Stress 411  2  4  2.804767e-03  6.687016e-02  0.000000e+00  6.091757e-03  6.744426e-02  2.230668e-03  6.635705e-02
   Strain 411  2  4  -1.899738e-01  4.066347e-01  0.000000e+00  1.336584e-01  4.140289e-01  -1.973680e-01  
   Stress 411  3  4  -1.013317e-03  3.473543e-02  0.000000e+00  3.621068e-03  3.509853e-02  -1.376415e-03  3.580659e-02
   Strain 411  3  4  -2.071433e-01  3.684401e-01  0.000000e+00  1.418382e-01  3.770494e-01  -2.157526e-01  
   Stress 411  4  4  -2.537162e-03  3.647593e-02  0.000000e+00  5.455121e-03  3.722436e-02  -3.285583e-03  3.897116e-02
   Strain 411  4  4  -2.229454e-01  3.649584e-01  0.000000e+00  1.867804e-01  3.794371e-01  -2.374241e-01  
   Stress 412  1  4  -6.285160e-03  6.531193e-02  0.000000e+00  4.537667e-03  6.559838e-02  -6.571601e-03  6.911888e-02
   Strain 412  1  4  -2.615639e-01  4.079525e-01  0.000000e+00  1.046330e-01  4.120159e-01  -2.656273e-01  
   Stress 412  2  4  -9.416902e-03  1.926853e-02  0.000000e+00  3.146836e-03  1.960968e-02  -9.758057e-03  2.590583e-02
   Strain 412  2  4  -2.922949e-01  3.084337e-01  0.000000e+00  1.471048e-01  3.173083e-01  -3.011694e-01  
   Stress 412  3  4  -2.513314e-03  5.110136e-02  0.000000e+00  6.863907e-03  5.196615e-02  -3.378103e-03  5.373490e-02
   Strain 412  3  4  -2.275114e-01  3.880045e-01  0.000000e+00  1.871969e-01  4.019228e-01  -2.414297e-01  
   Stress 412  4  4  -2.426598e-02  7.307811e-02  0.000000e+00  1.297494e-02  7.477786e-02  -2.596572e-02  9.059584e-02
   Strain 412  4  4  -3.419883e-01  3.853245e-01  0.000000e+00  2.259412e-01  4.024677e-01  -3.591315e-01  
   Stress 413  1  4  3.337788e-03  2.838432e-02  0.000000e+00  7.450879e-04  2.840647e-02  3.315643e-03  2.690233e-02
   Strain 413  1  4  -1.341672e-01  3.428417e-01  0.000000e+00  4.728128e-02  3.440105e-01  -1.353360e-01  
   Stress 413  2  4  7.288583e-03  7.675587e-02  0.000000e+00  3.170614e-03  7.690028e-02  7.144170e-03  7.358874e-02
   Strain 413  2  4  -1.622848e-01  4.146923e-01  0.000000e+00  6.662884e-02  4.166095e-01  -1.642020e-01  
   Stress 413  3  4  2.536775e-03  6.195077e-02  0.000000e+00  2.366667e-03  6.204490e-02  2.442651e-03  6.086035e-02
   Strain 413  3  4  -1.935031e-01  4.111989e-01  0.000000e+00  5.546930e-02  4.124683e-01  -1.947725e-01  
   Stress 413  4  4  1.302347e-02  8.538414e-02  0.000000e+00  5.447886e-03  8.579200e-02  1.261561e-02  8.023155e-02
   Strain 413  4  4  -1.256734e-01  4.111988e-01  0.000000e+00  8.670210e-02  4.146768e-01  -1.291514e-01  
   Stress 414  1  4  -4.601236e-04  8.780517e-02  0.000000e+00  -6.784545e-03  8.832362e-02  -9.785750e-04  8.881696e-02
   Strain 414  1  4  -2.221977e-01  4.192969e-01  0.000000e+00  -7.300890e-02  4.213675e-01  -2.242684e-01  
   Stress 414  2  4  -7.460059e-03  1.581163e-01  0.000000e+00  -5.992010e-04  1.581184e-01  -7.462228e-03  1.619785e-01
   Strain 414  2  4  -2.542836e-01  4.380397e-01  0.000000e+00  1.561207e-02  4.381277e-01  -2.543716e-01  
   Stress 414  3  4  4.754722e-03  1.056098e-01  0.000000e+00  -5.776476e-04  1.056131e-01  4.751413e-03  1.033194e-01
   Strain 414  3  4  -1.891465e-01  4.222592e-01  0.000000e+00  5.590771e-03  4.222720e-01  -1.891593e-01  
   Stress 414  4  4  4.857380e-03  1.556906e-01  0.000000e+00  1.026473e-02  1.563859e-01  4.162034e-03  1.543470e-01
   Strain 414  4  4  -2.008389e-01  4.295770e-01  0.000000e+00  9.417862e-02  4.330750e-01  -2.043369e-01  
   Stress 415  1  4  2.587203e-04  6.671558e-02  0.000000e+00  3.058033e-03  6.685600e-02  1.183007e-04  6.679693e-02
   Strain 415  1  4  -2.030288e-01  4.014064e-01  0.000000e+00  6.311159e-02  4.030494e-01  -2.046718e-01  
   Stress 415  2  4  2.674007e-02  1.799646e-01  0.000000e+00  -1.054994e-03  1.799719e-01  2.673281e-02  1.682063e-01
   Strain 415  2  4  -1.185750e-01  4.243459e-01  0.000000e+00  -5.731313e-03  4.243611e-01  -1.185901e-01  
   Stress 415  3  4  -5.108658e-02  3.350025e-01  0.000000e+00  -6.975874e-03  3.351285e-01  -5.121258e-02  3.634511e-01
   Strain 415  3  4  -3.249770e-01  4.513240e-01  0.000000e+00  -2.058935e-02  4.514605e-01  -3.251135e-01  
   Stress 415  4  4  7.462102e-03  8.688835e-02  0.000000e+00  -5.833937e-03  8.731457e-02  7.035881e-03  8.401787e-02
   Strain 415  4  4  -1.605330e-01  4.089507e-01  0.000000e+00  -9.431934e-02  4.128296e-01  -1.644119e-01  
   Stress 416  1  4  -1.728724e-02  7.650217e-02  0.000000e+00  5.064347e-03  7.677484e-02  -1.755990e-02  8.689583e-02
   Strain 416  1  4  -3.173968e-01  4.038682e-01  0.000000e+00  7.378129e-02  4.057502e-01  -3.192787e-01  
   Stress 416  2  4  -5.544194e-03  4.324166e-02  0.000000e+00  7.640974e-03  4.441041e-02  -6.712945e-03  4.811936e-02
   Strain 416  2  4  -2.456778e-01  3.623276e-01  0.000000e+00  1.956722e-01  3.776830e-01  -2.610332e-01  
   Stress 416  3  4  -5.700390e-03  5.434979e-02  0.000000e+00  1.335315e-03  5.437947e-02  -5.730069e-03  5.745919e-02
   Strain 416  3  4  -2.621194e-01  4.019783e-01  0.000000e+00  3.125696e-02  4.023459e-01  -2.624870e-01  
   Stress 416  4  4  -1.869333e-03  5.231287e-02  0.000000e+00  6.683149e-03  5.312503e-02  -2.681498e-03  5.451526e-02
   Strain 416  4  4  -2.180615e-01  3.838927e-01  0.000000e+00  1.495337e-01  3.930403e-01  -2.272090e-01  
   Stress 417  1  4  1.365992e-02  6.442434e-02  0.000000e+00  1.299607e-02  6.755799e-02  1.052627e-02  6.295833e-02
   Strain 417  1  4  -7.783124e-02  3.587908e-01  0.000000e+00  2.279433e-01  3.867505e-01  -1.057909e-01  
   Stress 417  2  4  1.253913e-02  4.454370e-02  0.000000e+00  8.302167e-03  4.656915e-02  1.051368e-02  4.230377e-02
   Strain 417  2  4  -2.883361e-02  3.231181e-01  0.000000e+00  1.979743e-01  3.490480e-01  -5.476357e-02  
   Stress 417  3  4  6.180837e-03  4.410741e-02  0.000000e+00  6.546101e-03  4.520547e-02  5.082776e-03  4.289056e-02
   Strain 417  3  4  -1.240768e-01  3.650455e-01  0.000000e+00  1.656652e-01  3.786924e-01  -1.377237e-01  
   Stress 417  4  4  6.722072e-03  4.338577e-02  0.000000e+00  5.282088e-03  4.413158e-02  5.976260e-03  4.146770e-02
   Strain 417  4  4  -1.017785e-01  3.520454e-01  0.000000e+00  1.354094e-01  3.619308e-01  -1.116639e-01  
   Stress 418  1  4  8.469994e-03  3.120331e-02  0.000000e+00  3.763012e-03  3.181000e-02  7.863300e-03  2.869802e-02
   Strain 418  1  4  -4.285070e-02  3.107157e-01  0.000000e+00  1.266954e-01  3.217229e-01  -5.385788e-02  
   Stress 418  2  4  1.031819e-02  3.299528e-02  0.000000e+00  2.117708e-03  3.319135e-02  1.012212e-02  2.946449e-02
   Strain 418  2  4  -2.048732e-02  3.134417e-01  0.000000e+00  6.196409e-02  3.162919e-01  -2.333751e-02  
   Stress 418  3  4  3.888544e-03  3.246306e-02  0.000000e+00  3.207495e-03  3.281868e-02  3.532928e-03  3.120258e-02
   Strain 418  3  4  -1.192370e-01  3.364553e-01  0.000000e+00  1.111386e-01  3.431338e-01  -1.259155e-01  
   Stress 418  4  4  5.991090e-03  2.852502e-02  0.000000e+00  1.389151e-03  2.861034e-02  5.905775e-03  2.616225e-02
   Strain 418  4  4  -7.159020e-02  3.117182e-01  0.000000e+00  4.587723e-02  3.130861e-01  -7.295805e-02  
   Stress 419  1  4  1.515964e-02  7.109755e-02  0.000000e+00  -3.084277e-03  7.126709e-02  1.499010e-02  6.507996e-02
   Strain 419  1  4  -6.797090e-02  3.769643e-01  0.000000e+00  -4.084212e-02  3.778996e-01  -6.890620e-02  
   Stress 419  2  4  3.396987e-03  3.752221e-02  0.000000e+00  2.069562e-03  3.764726e-02  3.271934e-03  3.612260e-02
   Strain 419  2  4  -1.307140e-01  3.479916e-01  0.000000e+00  6.331388e-02  3.500760e-01  -1.327984e-01  
   Stress 419  3  4  1.947692e-02  6.246267e-02  0.000000e+00  6.255165e-04  6.247177e-02  1.946782e-02  5.536721e-02
   Strain 419  3  4  -1.340904e-02  3.595057e-01  0.000000e+00  2.037323e-02  3.597838e-01  -1.368709e-02  
   Stress 419  4  4  5.884901e-03  3.891874e-02  0.000000e+00  4.398036e-03  3.949425e-02  5.309385e-03  3.712540e-02
   Strain 419  4  4  -1.015572e-01  3.431562e-01  0.000000e+00  1.237552e-01  3.516053e-01  -1.100063e-01  
   Stress 420  1  4  1.943971e-02  5.376061e-02  0.000000e+00  -7.125867e-04  5.377540e-02  1.942492e-02  4.716501e-02
   Strain 420  1  4  1.316595e-02  3.416447e-01  0.000000e+00  4.440210e-03  3.416597e-01  1.315095e-02  
   Stress 420  2  4  1.675947e-02  5.746650e-02  0.000000e+00  -1.942730e-04  5.746743e-02  1.675854e-02  5.118871e-02
   Strain 420  2  4  -2.068878e-02  3.548958e-01  0.000000e+00  1.109964e-02  3.549778e-01  -2.077077e-02  
   Stress 420  3  4  1.914853e-02  5.358118e-02  0.000000e+00  1.812320e-03  5.367630e-02  1.905340e-02  4.713238e-02
   Strain 420  3  4  9.663156e-03  3.429277e-01  0.000000e+00  5.202042e-02  3.449455e-01  7.645361e-03  
   Stress 420  4  4  1.448914e-02  5.070710e-02  0.000000e+00  2.255916e-03  5.084708e-02  1.434917e-02  4.540606e-02
   Strain 420  4  4  -2.572866e-02  3.485994e-01  0.000000e+00  5.945285e-02  3.509454e-01  -2.807462e-02  
   Stress 421  1  4  1.090755e-03  7.302188e-03  0.000000e+00  -9.988323e-04  7.458854e-03  9.340891e-04  7.038451e-03
   Strain 421  1  4  5.168483e-03  8.865792e-02  0.000000e+00  -2.505830e-02  9.049762e-02  3.328787e-03  
   Stress 421  2  4  -5.788794e-04  -4.503373e-03  0.000000e+00  -3.572009e-04  -5.466325e-04  -4.535620e-03  4.288512e-03
   Strain 421  2  4  4.992066e-02  -7.280213e-02  0.000000e+00  7.170223e-02  5.962630e-02  -8.250777e-02  
   Stress 421  3  4  1.925112e-03  -1.240190e-03  0.000000e+00  2.393251e-04  1.943105e-03  -1.258183e-03  2.793468e-03
   Strain 421  3  4  9.906904e-02  -6.711742e-02  0.000000e+00  6.591475e-02  1.053664e-01  -7.341475e-02  
   Stress 421  4  4  -1.108226e-02  -1.238409e-02  0.000000e+00  1.132182e-03  -1.042722e-02  -1.303914e-02  1.194923e-02
   Strain 421  4  4  -5.435178e-02  -9.844957e-02  0.000000e+00  1.499886e-01  1.767730e-03  -1.545691e-01  
   Stress 422  1  4  -1.917919e-02  8.859976e-03  0.000000e+00  1.043027e-03  8.898722e-03  -1.921794e-02  2.489039e-02
   Strain 422  1  4  -3.493855e-01  2.478964e-01  0.000000e+00  7.591261e-02  2.502989e-01  -3.517879e-01  
   Stress 422  2  4  -1.492115e-02  5.148524e-03  0.000000e+00  3.439502e-03  5.721615e-03  -1.549424e-02  1.901212e-02
   Strain 422  2  4  -2.840942e-01  1.894836e-01  0.000000e+00  2.142511e-01  2.125886e-01  -3.071992e-01  
   Stress 422  3  4  -1.433379e-02  -3.933449e-03  0.000000e+00  2.487371e-03  -3.369177e-03  -1.489806e-02  1.353179e-02
   Strain 422  3  4  -2.055616e-01  7.119398e-02  0.000000e+00  1.635500e-01  9.355064e-02  -2.279183e-01  
   Stress 422  4  4  -2.058008e-02  -4.957158e-04  0.000000e+00  5.625485e-03  9.725974e-04  -2.204840e-02  2.255043e-02
   Strain 422  4  4  -3.207138e-01  1.612094e-01  0.000000e+00  2.732040e-01  1.972363e-01  -3.567407e-01  
   Stress 423  1  4  8.873185e-04  1.861190e-05  0.000000e+00  -3.871183e-03  4.348440e-03  -3.442509e-03  6.762347e-03
   Strain 423  1  4  2.002843e-02  -8.405435e-03  0.000000e+00  -1.887875e-01  1.012699e-01  -8.964688e-02  
   Stress 423  2  4  1.861959e-03  6.298503e-03  0.000000e+00  -6.298940e-03  1.075836e-02  -2.597896e-03  1.226542e-02
   Strain 423  2  4  -1.374595e-02  7.511032e-02  0.000000e+00  -3.006899e-01  1.874542e-01  -1.260898e-01  
   Stress 423  3  4  -1.252268e-02  -1.017251e-02  0.000000e+00  -1.256381e-03  -9.627328e-03  -1.306786e-02  1.173226e-02
   Strain 423  3  4  -1.134665e-01  -4.550664e-02  0.000000e+00  -3.632879e-02  -4.095631e-02  -1.180168e-01  
   Stress 423  4  4  -1.015697e-02  -3.121750e-03  0.000000e+00  -3.536959e-03  -1.651007e-03  -1.162771e-02  1.089642e-02
   Strain 423  4  4  -1.412502e-01  3.944685e-02  0.000000e+00  -1.566853e-01  6.868270e-02  -1.704861e-01  
   Stress 424  1  4  1.709820e-03  6.274511e-04  0.000000e+00  -2.946365e-03  4.164290e-03  -1.827019e-03  5.318604e-03
   Strain 424  1  4  2.524051e-02  4.481506e-04  0.000000e+00  -1.386977e-01  8.329238e-02  -5.760371e-02  
   Stress 424  2  4  -5.853707e-03  -7.764924e-03  0.000000e+00  -2.374589e-03  -4.249656e-03  -9.368976e-03  8.125414e-03
   Strain 424  2  4  -1.532903e-02  -8.389149e-02  0.000000e+00  -1.120889e-01  1.608742e-02  -1.153079e-01  
   Stress 424  3  4  -4.647319e-04  -5.326746e-03  0.000000e+00  -2.331243e-03  4.724192e-04  -6.263897e-03  6.512970e-03
   Strain 424  3  4  3.938925e-02  -8.095928e-02  0.000000e+00  -1.052432e-01  5.915229e-02  -1.007223e-01  
   Stress 424  4  4  -8.067857e-03  -1.599753e-02  0.000000e+00  -1.859031e-03  -7.653662e-03  -1.641173e-02  1.422370e-02
   Strain 424  4  4  2.994146e-02  -2.023631e-01  0.000000e+00  -8.595335e-02  3.763725e-02  -2.100589e-01  
   Stress 425  1  4  -1.644391e-02  -1.977739e-02  0.000000e+00  1.607864e-03  -1.579478e-02  -2.042652e-02  1.854954e-02
   Strain 425  1  4  -7.169954e-02  -1.667733e-01  0.000000e+00  1.069328e-01  -4.769337e-02  -1.907795e-01  
   Stress 425  2  4  -3.646363e-04  -6.262807e-03  0.000000e+00  7.079476e-03  4.355442e-03  -1.098289e-02  1.369047e-02
   Strain 425  2  4  4.468158e-02  -1.095405e-01  0.000000e+00  3.877155e-01  1.762017e-01  -2.410606e-01  
   Stress 425  3  4  -8.359135e-03  -1.984384e-02  0.000000e+00  5.159141e-04  -8.336006e-03  -1.986697e-02  1.727930e-02
   Strain 425  3  4  7.291047e-02  -2.717373e-01  0.000000e+00  4.093000e-02  7.412142e-02  -2.729483e-01  
   Stress 425  4  4  7.359326e-03  -5.392008e-03  0.000000e+00  6.099115e-03  9.806830e-03  -7.839511e-03  1.531380e-02
   Strain 425  4  4  1.632696e-01  -1.671242e-01  0.000000e+00  3.161101e-01  2.267021e-01  -2.305568e-01  
   Stress 426  1  4  -5.885580e-03  -4.101058e-03  0.000000e+00  1.431815e-03  -3.306244e-03  -6.680395e-03  5.785491e-03
   Strain 426  1  4  -6.109208e-02  -1.026288e-02  0.000000e+00  8.736951e-02  1.486220e-02  -8.621716e-02  
   Stress 426  2  4  -1.450159e-02  -1.163290e-02  0.000000e+00  2.965077e-03  -9.773464e-03  -1.636104e-02  1.425833e-02
   Strain 426  2  4  -1.218655e-01  -6.236671e-02  0.000000e+00  2.031155e-01  1.370923e-02  -1.979414e-01  
   Stress 426  3  4  4.068521e-03  5.424398e-03  0.000000e+00  2.675711e-03  7.506719e-03  1.986200e-03  6.736911e-03
   Strain 426  3  4  4.252489e-02  4.539887e-02  0.000000e+00  1.637072e-01  1.258281e-01  -3.790434e-02  
   Stress 426  4  4  -1.173392e-05  -4.493978e-04  0.000000e+00  4.365573e-03  4.140488e-03  -4.601620e-03  7.574398e-03
   Strain 426  4  4  3.262104e-02  -3.506743e-02  0.000000e+00  2.667333e-01  1.363707e-01  -1.388171e-01  
   Stress 427  1  4  -6.830384e-03  -1.572940e-02  0.000000e+00  5.120264e-04  -6.801021e-03  -1.575877e-02  1.369003e-02
   Strain 427  1  4  5.135599e-02  -2.153496e-01  0.000000e+00  5.014465e-02  5.369251e-02  -2.176861e-01  
   Stress 427  2  4  7.463115e-03  -4.082785e-03  0.000000e+00  -8.380446e-05  7.463723e-03  -4.083393e-03  1.014192e-02
   Strain 427  2  4  1.621298e-01  -1.380764e-01  0.000000e+00  2.483668e-03  1.621349e-01  -1.380815e-01  
   Stress 427  3  4  -1.370443e-02  -1.441378e-02  0.000000e+00  -4.340853e-04  -1.349855e-02  -1.461966e-02  1.409259e-02
   Strain 427  3  4  -7.745878e-02  -1.162942e-01  0.000000e+00  3.121075e-02  -7.196514e-02  -1.217878e-01  
   Stress 427  4  4  1.669807e-03  -7.142911e-04  0.000000e+00  -1.373317e-03  2.296268e-03  -1.340753e-03  3.185780e-03
   Strain 427  4  4  5.286466e-02  -3.683056e-02  0.000000e+00  -2.610101e-02  5.472491e-02  -3.869080e-02  
   Stress 428  1  4  -6.214646e-03  -3.622580e-03  0.000000e+00  -3.547948e-03  -1.141360e-03  -8.695866e-03  8.185088e-03
   Strain 428  1  4  -6.934998e-02  -4.954958e-03  0.000000e+00  -2.013097e-01  6.852666e-02  -1.428316e-01  
   Stress 428  2  4  1.242280e-04  8.009168e-03  0.000000e+00  -8.112986e-04  8.091779e-03  4.161721e-05  8.071051e-03
   Strain 428  2  4  -5.134206e-02  1.230973e-01  0.000000e+00  -5.172431e-02  1.268508e-01  -5.509558e-02  
   Stress 428  3  4  -6.259098e-03  -5.400353e-03  0.000000e+00  -3.519495e-03  -2.284135e-03  -9.375316e-03  8.467546e-03
   Strain 428  3  4  -4.480722e-02  -4.261088e-02  0.000000e+00  -1.801081e-01  4.635169e-02  -1.337698e-01  
   Stress 428  4  4  3.194593e-03  1.458542e-03  0.000000e+00  -1.065570e-03  3.700943e-03  9.521923e-04  3.328609e-03
   Strain 428  4  4  6.090579e-02  -1.311925e-02  0.000000e+00  -3.807917e-02  6.551577e-02  -1.772923e-02  
   Stress 429  1  4  -4.289610e-03  -1.107378e-02  0.000000e+00  2.593396e-03  -3.411807e-03  -1.195158e-02  1.066322e-02
   Strain 429  1  4  3.686158e-02  -1.525428e-01  0.000000e+00  1.450948e-01  6.145578e-02  -1.771370e-01  
   Stress 429  2  4  -3.259719e-04  -3.899579e-03  0.000000e+00  1.981753e-03  5.555595e-04  -4.781111e-03  5.081718e-03
   Strain 429  2  4  3.452139e-02  -6.320375e-02  0.000000e+00  1.015549e-01  5.612795e-02  -8.481032e-02  
   Stress 429  3  4  1.833237e-03  3.642845e-03  0.000000e+00  2.648179e-03  5.536526e-03  -6.044415e-05  5.566995e-03
   Strain 429  3  4  9.419430e-03  4.265669e-02  0.000000e+00  1.375155e-01  9.677563e-02  -4.469951e-02  
   Stress 429  4  4  8.421223e-03  7.056776e-03  0.000000e+00  1.833154e-03  9.694985e-03  5.783013e-03  8.448062e-03
   Strain 429  4  4  9.400463e-02  4.855919e-02  0.000000e+00  9.152567e-02  1.223755e-01  2.018828e-02  
   Stress 430  1  4  8.081818e-03  4.015659e-03  0.000000e+00  -1.725189e-03  8.715139e-03  3.382338e-03  7.610277e-03
   Strain 430  1  4  9.940469e-02  1.065249e-02  0.000000e+00  -6.529196e-02  1.101194e-01  -6.222576e-05  
   Stress 430  2  4  2.250132e-03  -5.538182e-04  0.000000e+00  8.461070e-04  2.485664e-03  -7.893508e-04  2.960348e-03
   Strain 430  2  4  4.686273e-02  -2.572651e-02  0.000000e+00  6.385625e-02  5.890759e-02  -3.777136e-02  
   Stress 430  3  4  9.301200e-03  -1.809341e-03  0.000000e+00  -1.481960e-03  9.495472e-03  -2.003612e-03  1.063972e-02
   Strain 430  3  4  1.587651e-01  -1.004829e-01  0.000000e+00  -6.176193e-02  1.623928e-01  -1.041106e-01  
   Stress 430  4  4  2.791038e-04  -3.840471e-03  0.000000e+00  8.712864e-04  4.558011e-04  -4.017169e-03  4.263382e-03
   Strain 430  4  4  4.824677e-02  -7.112394e-02  0.000000e+00  6.120135e-02  5.563409e-02  -7.851125e-02  
   Stress 431  1  4  9.854439e-03  1.380594e-02  0.000000e+00  5.244177e-03  1.743420e-02  6.226175e-03  1.530256e-02
   Strain 431  1  4  6.140034e-02  1.424392e-01  0.000000e+00  2.242220e-01  2.211284e-01  -1.728888e-02  
   Stress 431  2  4  5.008165e-03  5.732670e-03  0.000000e+00  5.736123e-03  1.111797e-02  -3.771323e-04  1.131125e-02
   Strain 431  2  4  3.836448e-02  4.840311e-02  0.000000e+00  2.774529e-01  1.822010e-01  -9.543342e-02  
   Stress 431  3  4  4.305216e-03  1.118965e-02  0.000000e+00  -1.383063e-03  1.145711e-02  4.037753e-03  1.006518e-02
   Strain 431  3  4  -1.075714e-02  1.487203e-01  0.000000e+00  -5.591734e-02  1.534798e-01  -1.551665e-02  
   Stress 431  4  4  4.357833e-03  -1.944465e-03  0.000000e+00  -3.104701e-04  4.373091e-03  -1.959723e-03  5.615558e-03
   Strain 431  4  4  8.400427e-02  -6.001479e-02  0.000000e+00  -6.984184e-03  8.408889e-02  -6.009941e-02  
   Stress 432  1  4  -7.873184e-03  -2.572796e-03  0.000000e+00  -1.251723e-03  -2.292062e-03  -8.153918e-03  7.283587e-03
   Strain 432  1  4  -1.178173e-01  3.949277e-02  0.000000e+00  -5.345932e-02  4.391053e-02  -1.222351e-01  
   Stress 432  2  4  1.189803e-03  5.057892e-03  0.000000e+00  -7.286653e-04  5.190604e-03  1.057092e-03  4.751091e-03
   Strain 432  2  4  -2.348844e-02  8.268455e-02  0.000000e+00  -3.022852e-02  8.479422e-02  -2.559811e-02  
   Stress 432  3  4  -3.956108e-03  -2.375557e-03  0.000000e+00  -1.992615e-03  -1.022225e-03  -5.309439e-03  4.879308e-03
   Strain 432  3  4  -5.143019e-02  6.334424e-03  0.000000e+00  -9.691427e-02  3.386383e-02  -7.895960e-02  
   Stress 432  4  4  3.002690e-03  7.709526e-03  0.000000e+00  -1.720857e-03  8.271571e-03  2.440644e-03  7.361229e-03
   Strain 432  4  4  -1.352445e-02  1.108979e-01  0.000000e+00  -7.917996e-02  1.224268e-01  -2.505334e-02  
   Stress 433  1  4  1.953109e-03  2.650860e-03  0.000000e+00  -4.173169e-03  6.489711e-03  -1.885742e-03  7.609881e-03
   Strain 433  1  4  8.778207e-03  3.058061e-02  0.000000e+00  -1.730973e-01  1.069119e-01  -6.755309e-02  
   Stress 433  2  4  7.159276e-03  1.286576e-02  0.000000e+00  -1.242387e-03  1.312452e-02  6.900523e-03  1.137120e-02
   Strain 433  2  4  2.971390e-02  1.501943e-01  0.000000e+00  -2.642629e-02  1.516264e-01  2.828183e-02  
   Stress 433  3  4  -2.886461e-04  -4.205742e-03  0.000000e+00  -4.585620e-03  2.739170e-03  -7.233558e-03  8.924200e-03
   Strain 433  3  4  2.944485e-02  -6.832842e-02  0.000000e+00  -2.296879e-01  1.053742e-01  -1.442578e-01  
   Stress 433  4  4  1.049767e-02  2.337621e-03  0.000000e+00  -1.898215e-03  1.091762e-02  1.917665e-03  1.009632e-02
   Strain 433  4  4  1.408240e-01  -3.050024e-02  0.000000e+00  -8.737086e-02  1.513202e-01  -4.099640e-02  
   Stress 434  1  4  -3.679231e-04  2.348168e-03  0.000000e+00  5.449920e-03  6.606698e-03  -4.626453e-03  9.778451e-03
   Strain 434  1  4  -3.146112e-02  4.207722e-02  0.000000e+00  2.566912e-01  1.388167e-01  -1.282006e-01  
   Stress 434  2  4  -1.593190e-03  1.307430e-03  0.000000e+00  3.934318e-03  4.050240e-03  -4.336001e-03  7.264103e-03
   Strain 434  2  4  -4.098651e-02  3.835442e-02  0.000000e+00  1.901164e-01  1.016879e-01  -1.043200e-01  
   Stress 434  3  4  -5.922994e-03  7.270333e-03  0.000000e+00  1.610898e-03  7.464175e-03  -6.116835e-03  1.178078e-02
   Strain 434  3  4  -1.623763e-01  1.622534e-01  0.000000e+00  6.014414e-02  1.650157e-01  -1.651385e-01  
   Stress 434  4  4  1.844222e-04  3.800167e-04  0.000000e+00  2.839982e-05  3.840569e-04  1.803821e-04  3.328068e-04
   Strain 434  4  4  -1.352225e-03  1.305747e-02  0.000000e+00  -1.467565e-02  1.613627e-02  -4.431028e-03  
   Stress 435  1  4  5.485217e-03  4.489364e-03  0.000000e+00  7.770207e-03  1.277343e-02  -2.798854e-03  1.437864e-02
   Strain 435  1  4  4.438974e-02  2.366910e-02  0.000000e+00  3.464462e-01  2.075621e-01  -1.395032e-01  
   Stress 435  2  4  6.537014e-04  2.552123e-03  0.000000e+00  7.401600e-03  9.065130e-03  -5.859305e-03  1.302395e-02
   Strain 435  2  4  -2.110568e-02  3.317321e-02  0.000000e+00  3.429806e-01  1.796583e-01  -1.675908e-01  
   Stress 435  3  4  -1.630829e-03  -6.725769e-04  0.000000e+00  5.947032e-03  4.814599e-03  -7.118004e-03  1.039792e-02
   Strain 435  3  4  -3.062469e-02  5.366344e-03  0.000000e+00  2.736171e-01  1.253579e-01  -1.506162e-01  
   Stress 435  4  4  -5.603063e-03  -4.844266e-03  0.000000e+00  5.527975e-03  3.173141e-04  -1.076464e-02  1.092676e-02
   Strain 435  4  4  -5.922750e-02  -2.674819e-02  0.000000e+00  2.648652e-01  9.043676e-02  -1.764124e-01  
   Stress 436  1  4  -5.297761e-03  8.024743e-05  0.000000e+00  2.894312e-03  1.341912e-03  -6.559426e-03  7.323180e-03
   Strain 436  1  4  -9.103802e-02  5.030564e-02  0.000000e+00  1.485007e-01  8.214049e-02  -1.228729e-01  
   Stress 436  2  4  -5.225828e-03  -2.592201e-03  0.000000e+00  2.546492e-03  -1.042201e-03  -6.775828e-03  6.319514e-03
   Strain 436  2  4  -6.466399e-02  6.117691e-03  0.000000e+00  1.280002e-01  4.386046e-02  -1.024068e-01  
   Stress 436  3  4  -4.362273e-03  3.534415e-03  0.000000e+00  1.261060e-03  3.730910e-03  -4.558769e-03  7.190996e-03
   Strain 436  3  4  -1.015073e-01  9.521910e-02  0.000000e+00  6.491356e-02  1.004356e-01  -1.067238e-01  
   Stress 436  4  4  -2.000622e-03  -1.514695e-03  0.000000e+00  7.074439e-04  -1.009656e-03  -2.505661e-03  2.183550e-03
   Strain 436  4  4  -1.422134e-02  -7.391369e-03  0.000000e+00  3.556387e-02  7.300534e-03  -2.891324e-02  
   Stress 437  1  4  3.315753e-03  3.682099e-03  0.000000e+00  5.506291e-03  9.008262e-03  -2.010410e-03  1.016370e-02
   Strain 437  1  4  2.000703e-02  3.429534e-02  0.000000e+00  2.599574e-01  1.573261e-01  -1.030237e-01  
   Stress 437  2  4  3.850617e-03  -3.952958e-03  0.000000e+00  6.072441e-03  7.166758e-03  -7.269098e-03  1.250192e-02
   Strain 437  2  4  9.457030e-02  -1.087471e-01  0.000000e+00  3.042688e-01  1.758853e-01  -1.900621e-01  
   Stress 437  3  4  4.366976e-03  -1.524249e-03  0.000000e+00  4.743260e-03  7.004835e-03  -4.162108e-03  9.774749e-03
   Strain 437  3  4  8.416901e-02  -6.582872e-02  0.000000e+00  2.363644e-01  1.491411e-01  -1.308008e-01  
   Stress 437  4  4  -1.338404e-03  -2.235899e-03  0.000000e+00  5.196049e-03  3.428240e-03  -7.002542e-03  9.208410e-03
   Strain 437  4  4  9.007734e-03  -4.153131e-02  0.000000e+00  2.723329e-01  1.222296e-01  -1.547531e-01  
   Stress 438  1  4  7.939710e-03  8.517163e-03  0.000000e+00  2.161020e-03  1.040866e-02  6.048214e-03  9.053579e-03
   Strain 438  1  4  7.491951e-02  7.436804e-02  0.000000e+00  9.718972e-02  1.232394e-01  2.604814e-02  
   Stress 438  2  4  1.079684e-02  6.137991e-03  0.000000e+00  4.213405e-03  1.328187e-02  3.652957e-03  1.188419e-02
   Strain 438  2  4  1.291979e-01  1.602320e-02  0.000000e+00  1.792824e-01  1.786184e-01  -3.339737e-02  
   Stress 438  3  4  6.703384e-03  -2.846098e-03  0.000000e+00  1.793665e-03  7.029171e-03  -3.171885e-03  9.042446e-03
   Strain 438  3  4  1.369947e-01  -1.084962e-01  0.000000e+00  9.316777e-02  1.455371e-01  -1.170386e-01  
   Stress 438  4  4  3.495881e-03  4.814619e-04  0.000000e+00  3.500454e-03  5.799821e-03  -1.822477e-03  6.894156e-03
   Strain 438  4  4  6.224745e-02  -2.781280e-02  0.000000e+00  1.723228e-01  1.144362e-01  -8.000151e-02  
   Stress 439  1  4  6.575300e-03  5.301645e-04  0.000000e+00  2.193672e-03  7.287449e-03  -1.819849e-04  7.380125e-03
   Strain 439  1  4  1.046745e-01  -4.310714e-02  0.000000e+00  1.150811e-01  1.244360e-01  -6.286870e-02  
   Stress 439  2  4  1.801506e-02  6.861501e-03  0.000000e+00  3.739621e-03  1.915283e-02  5.723727e-03  1.702840e-02
   Strain 439  2  4  2.165897e-01  -1.028813e-02  0.000000e+00  1.611425e-01  2.422914e-01  -3.598984e-02  
   Stress 439  3  4  6.434286e-03  3.382220e-03  0.000000e+00  -2.636206e-03  7.954293e-03  1.862213e-03  7.205971e-03
   Strain 439  3  4  8.681842e-02  7.527531e-04  0.000000e+00  -1.062569e-01  1.121556e-01  -2.458441e-02  
   Stress 439  4  4  2.504357e-02  6.875678e-03  0.000000e+00  -2.400588e-03  2.535542e-02  6.563833e-03  2.279369e-02
   Strain 439  4  4  2.898448e-01  -4.577392e-02  0.000000e+00  -6.719510e-02  2.931751e-01  -4.910420e-02  
   Stress 440  1  4  -2.575594e-03  3.568342e-03  0.000000e+00  -5.695644e-04  3.620697e-03  -2.627949e-03  5.434203e-03
   Strain 440  1  4  -6.255870e-02  7.323770e-02  0.000000e+00  -5.152008e-04  7.323819e-02  -6.255919e-02  
   Stress 440  2  4  -1.055382e-03  6.605681e-03  0.000000e+00  -1.055444e-03  6.748427e-03  -1.198128e-03  7.420395e-03
   Strain 440  2  4  -5.646384e-02  1.034082e-01  0.000000e+00  -2.041836e-02  1.040575e-01  -5.711315e-02  
   Stress 440  3  4  -3.171820e-03  4.429313e-03  0.000000e+00  -2.218187e-03  5.029276e-03  -3.771783e-03  7.647831e-03
   Strain 440  3  4  -8.084735e-02  8.966208e-02  0.000000e+00  -8.071896e-02  9.873261e-02  -8.991788e-02  
   Stress 440  4  4  -7.514462e-05  5.637717e-03  0.000000e+00  -2.772440e-03  6.761942e-03  -1.199370e-03  7.434542e-03
   Strain 440  4  4  -3.256282e-02  7.990322e-02  0.000000e+00  -1.025552e-01  9.977240e-02  -5.243200e-02  
   Stress 441  1  4  2.103430e-03  6.996455e-03  0.000000e+00  3.245642e-03  8.614375e-03  4.855098e-04  8.382173e-03
   Strain 441  1  4  -3.230384e-03  8.126053e-02  0.000000e+00  1.902077e-01  1.430796e-01  -6.504944e-02  
   Stress 441  2  4  -5.471261e-04  6.787164e-03  0.000000e+00  -1.944838e-04  6.792317e-03  -5.522796e-04  7.084620e-03
   Strain 441  2  4  -4.985753e-02  1.043208e-01  0.000000e+00  2.383076e-02  1.052362e-01  -5.077295e-02  
   Stress 441  3  4  3.003279e-03  1.330038e-02  0.000000e+00  2.063449e-03  1.369849e-02  2.605174e-03  1.259955e-02
   Strain 441  3  4  -3.067616e-02  1.670092e-01  0.000000e+00  1.286316e-01  1.860919e-01  -4.975888e-02  
   Stress 441  4  4  3.462030e-04  1.220324e-02  0.000000e+00  -1.662032e-03  1.243180e-02  1.176375e-04  1.237340e-02
   Strain 441  4  4  -7.423490e-02  1.742706e-01  0.000000e+00  -4.356582e-02  1.761655e-01  -7.612985e-02
[truncated: 34,507,986 more chars]
