# Supplementary material for: An in-silico benchmark for the tricuspid heart valve – Geometry, finite element mesh, Abaqus simulation, and result data set
Source: Data Brief. 2021 Dec 2;39:107664. doi: 10.1016/j.dib.2021.107664 (PMC8668829; doi:10.1016/j.dib.2021.107664)
Supplement: Supplementary Data S1 — Supplementary Raw Research Data. This is open data under the CC BY license http://creativecommons.org/licenses/by/4.0/ [file mmc1.zip › DataInBrief_TricuspidValveBenchmark/Text_Files/00_run_Model_node_Frame0.txt]

         1  -1.500000e+01  -5.268448e-07  -1.500000e+01  -6.377549e-21  -1.392652e-22  -1.386530e-13  0.000000e+00  0.000000e+00  0.000000e+00  0.000000e+00  0.000000e+00  0.000000e+00  
         2  -1.500000e+01  -5.765469e-07  1.660894e-13  -8.356022e-21  -1.824503e-22  1.660225e-13  9.811127e-23  2.142219e-24  -1.949335e-15  0.000000e+00  0.000000e+00  0.000000e+00  
         3  1.500000e+01  0.000000e+00  0.000000e+00  0.000000e+00  0.000000e+00  0.000000e+00  0.000000e+00  0.000000e+00  0.000000e+00  0.000000e+00  0.000000e+00  0.000000e+00  
         4  1.500000e+01  0.000000e+00  -1.500000e+01  0.000000e+00  0.000000e+00  0.000000e+00  0.000000e+00  0.000000e+00  0.000000e+00  0.000000e+00  0.000000e+00  0.000000e+00  
         5  -1.500000e+01  0.000000e+00  -1.475000e+01  0.000000e+00  0.000000e+00  0.000000e+00  0.000000e+00  0.000000e+00  0.000000e+00  0.000000e+00  0.000000e+00  0.000000e+00  
         6  -1.500000e+01  0.000000e+00  -1.450000e+01  0.000000e+00  0.000000e+00  0.000000e+00  0.000000e+00  0.000000e+00  0.000000e+00  0.000000e+00  0.000000e+00  0.000000e+00  
         7  -1.500000e+01  0.000000e+00  -1.425000e+01  0.000000e+00  0.000000e+00  0.000000e+00  0.000000e+00  0.000000e+00  0.000000e+00  0.000000e+00  0.000000e+00  0.000000e+00  
         8  -1.500000e+01  0.000000e+00  -1.400000e+01  0.000000e+00  0.000000e+00  0.000000e+00  0.000000e+00  0.000000e+00  0.000000e+00  0.000000e+00  0.000000e+00  0.000000e+00  
         9  -1.500000e+01  0.000000e+00  -1.375000e+01  0.000000e+00  0.000000e+00  0.000000e+00  0.000000e+00  0.000000e+00  0.000000e+00  0.000000e+00  0.000000e+00  0.000000e+00  
        10  -1.500000e+01  0.000000e+00  -1.350000e+01  0.000000e+00  0.000000e+00  0.000000e+00  0.000000e+00  0.000000e+00  0.000000e+00  0.000000e+00  0.000000e+00  0.000000e+00  
        11  -1.500000e+01  0.000000e+00  -1.325000e+01  0.000000e+00  0.000000e+00  0.000000e+00  0.000000e+00  0.000000e+00  0.000000e+00  0.000000e+00  0.000000e+00  0.000000e+00  
        12  -1.500000e+01  0.000000e+00  -1.300000e+01  0.000000e+00  0.000000e+00  0.000000e+00  0.000000e+00  0.000000e+00  0.000000e+00  0.000000e+00  0.000000e+00  0.000000e+00  
        13  -1.500000e+01  0.000000e+00  -1.275000e+01  0.000000e+00  0.000000e+00  0.000000e+00  0.000000e+00  0.000000e+00  0.000000e+00  0.000000e+00  0.000000e+00  0.000000e+00  
        14  -1.500000e+01  0.000000e+00  -1.250000e+01  0.000000e+00  0.000000e+00  0.000000e+00  0.000000e+00  0.000000e+00  0.000000e+00  0.000000e+00  0.000000e+00  0.000000e+00  
        15  -1.500000e+01  0.000000e+00  -1.225000e+01  0.000000e+00  0.000000e+00  0.000000e+00  0.000000e+00  0.000000e+00  0.000000e+00  0.000000e+00  0.000000e+00  0.000000e+00  
        16  -1.500000e+01  0.000000e+00  -1.200000e+01  0.000000e+00  0.000000e+00  0.000000e+00  0.000000e+00  0.000000e+00  0.000000e+00  0.000000e+00  0.000000e+00  0.000000e+00  
        17  -1.500000e+01  0.000000e+00  -1.175000e+01  0.000000e+00  0.000000e+00  0.000000e+00  0.000000e+00  0.000000e+00  0.000000e+00  0.000000e+00  0.000000e+00  0.000000e+00  
        18  -1.500000e+01  0.000000e+00  -1.150000e+01  0.000000e+00  0.000000e+00  0.000000e+00  0.000000e+00  0.000000e+00  0.000000e+00  0.000000e+00  0.000000e+00  0.000000e+00  
        19  -1.500000e+01  0.000000e+00  -1.125000e+01  0.000000e+00  0.000000e+00  0.000000e+00  0.000000e+00  0.000000e+00  0.000000e+00  0.000000e+00  0.000000e+00  0.000000e+00  
        20  -1.500000e+01  0.000000e+00  -1.100000e+01  0.000000e+00  0.000000e+00  0.000000e+00  0.000000e+00  0.000000e+00  0.000000e+00  0.000000e+00  0.000000e+00  0.000000e+00  
        21  -1.500000e+01  0.000000e+00  -1.075000e+01  0.000000e+00  0.000000e+00  0.000000e+00  0.000000e+00  0.000000e+00  0.000000e+00  0.000000e+00  0.000000e+00  0.000000e+00  
        22  -1.500000e+01  0.000000e+00  -1.050000e+01  0.000000e+00  0.000000e+00  0.000000e+00  0.000000e+00  0.000000e+00  0.000000e+00  0.000000e+00  0.000000e+00  0.000000e+00  
        23  -1.500000e+01  0.000000e+00  -1.025000e+01  0.000000e+00  0.000000e+00  0.000000e+00  0.000000e+00  0.000000e+00  0.000000e+00  0.000000e+00  0.000000e+00  0.000000e+00  
        24  -1.500000e+01  0.000000e+00  -1.000000e+01  0.000000e+00  0.000000e+00  0.000000e+00  0.000000e+00  0.000000e+00  0.000000e+00  0.000000e+00  0.000000e+00  0.000000e+00  
        25  -1.500000e+01  0.000000e+00  -9.750000e+00  0.000000e+00  0.000000e+00  0.000000e+00  0.000000e+00  0.000000e+00  0.000000e+00  0.000000e+00  0.000000e+00  0.000000e+00  
        26  -1.500000e+01  0.000000e+00  -9.500000e+00  0.000000e+00  0.000000e+00  0.000000e+00  0.000000e+00  0.000000e+00  0.000000e+00  0.000000e+00  0.000000e+00  0.000000e+00  
        27  -1.500000e+01  0.000000e+00  -9.250000e+00  0.000000e+00  0.000000e+00  0.000000e+00  0.000000e+00  0.000000e+00  0.000000e+00  0.000000e+00  0.000000e+00  0.000000e+00  
        28  -1.500000e+01  0.000000e+00  -9.000000e+00  0.000000e+00  0.000000e+00  0.000000e+00  0.000000e+00  0.000000e+00  0.000000e+00  0.000000e+00  0.000000e+00  0.000000e+00  
        29  -1.500000e+01  0.000000e+00  -8.750000e+00  0.000000e+00  0.000000e+00  0.000000e+00  0.000000e+00  0.000000e+00  0.000000e+00  0.000000e+00  0.000000e+00  0.000000e+00  
        30  -1.500000e+01  0.000000e+00  -8.500000e+00  0.000000e+00  0.000000e+00  0.000000e+00  0.000000e+00  0.000000e+00  0.000000e+00  0.000000e+00  0.000000e+00  0.000000e+00  
        31  -1.500000e+01  0.000000e+00  -8.250000e+00  0.000000e+00  0.000000e+00  0.000000e+00  0.000000e+00  0.000000e+00  0.000000e+00  0.000000e+00  0.000000e+00  0.000000e+00  
        32  -1.500000e+01  0.000000e+00  -8.000000e+00  0.000000e+00  0.000000e+00  0.000000e+00  0.000000e+00  0.000000e+00  0.000000e+00  0.000000e+00  0.000000e+00  0.000000e+00  
        33  -1.500000e+01  0.000000e+00  -7.750000e+00  0.000000e+00  0.000000e+00  0.000000e+00  0.000000e+00  0.000000e+00  0.000000e+00  0.000000e+00  0.000000e+00  0.000000e+00  
        34  -1.500000e+01  0.000000e+00  -7.500000e+00  0.000000e+00  0.000000e+00  0.000000e+00  0.000000e+00  0.000000e+00  0.000000e+00  0.000000e+00  0.000000e+00  0.000000e+00  
        35  -1.500000e+01  0.000000e+00  -7.250000e+00  0.000000e+00  0.000000e+00  0.000000e+00  0.000000e+00  0.000000e+00  0.000000e+00  0.000000e+00  0.000000e+00  0.000000e+00  
        36  -1.500000e+01  0.000000e+00  -7.000000e+00  0.000000e+00  0.000000e+00  0.000000e+00  0.000000e+00  0.000000e+00  0.000000e+00  0.000000e+00  0.000000e+00  0.000000e+00  
        37  -1.500000e+01  0.000000e+00  -6.750000e+00  0.000000e+00  0.000000e+00  0.000000e+00  0.000000e+00  0.000000e+00  0.000000e+00  0.000000e+00  0.000000e+00  0.000000e+00  
        38  -1.500000e+01  0.000000e+00  -6.500000e+00  0.000000e+00  0.000000e+00  0.000000e+00  0.000000e+00  0.000000e+00  0.000000e+00  0.000000e+00  0.000000e+00  0.000000e+00  
        39  -1.500000e+01  0.000000e+00  -6.250000e+00  0.000000e+00  0.000000e+00  0.000000e+00  0.000000e+00  0.000000e+00  0.000000e+00  0.000000e+00  0.000000e+00  0.000000e+00  
        40  -1.500000e+01  0.000000e+00  -6.000000e+00  0.000000e+00  0.000000e+00  0.000000e+00  0.000000e+00  0.000000e+00  0.000000e+00  0.000000e+00  0.000000e+00  0.000000e+00  
        41  -1.500000e+01  0.000000e+00  -5.750000e+00  0.000000e+00  0.000000e+00  0.000000e+00  0.000000e+00  0.000000e+00  0.000000e+00  0.000000e+00  0.000000e+00  0.000000e+00  
        42  -1.500000e+01  0.000000e+00  -5.500000e+00  0.000000e+00  0.000000e+00  0.000000e+00  0.000000e+00  0.000000e+00  0.000000e+00  0.000000e+00  0.000000e+00  0.000000e+00  
        43  -1.500000e+01  0.000000e+00  -5.250000e+00  0.000000e+00  0.000000e+00  0.000000e+00  0.000000e+00  0.000000e+00  0.000000e+00  0.000000e+00  0.000000e+00  0.000000e+00  
        44  -1.500000e+01  0.000000e+00  -5.000000e+00  0.000000e+00  0.000000e+00  0.000000e+00  0.000000e+00  0.000000e+00  0.000000e+00  0.000000e+00  0.000000e+00  0.000000e+00  
        45  -1.500000e+01  0.000000e+00  -4.750000e+00  0.000000e+00  0.000000e+00  0.000000e+00  0.000000e+00  0.000000e+00  0.000000e+00  0.000000e+00  0.000000e+00  0.000000e+00  
        46  -1.500000e+01  0.000000e+00  -4.500000e+00  0.000000e+00  0.000000e+00  0.000000e+00  0.000000e+00  0.000000e+00  0.000000e+00  0.000000e+00  0.000000e+00  0.000000e+00  
        47  -1.500000e+01  0.000000e+00  -4.250000e+00  0.000000e+00  0.000000e+00  0.000000e+00  0.000000e+00  0.000000e+00  0.000000e+00  0.000000e+00  0.000000e+00  0.000000e+00  
        48  -1.500000e+01  0.000000e+00  -4.000000e+00  0.000000e+00  0.000000e+00  0.000000e+00  0.000000e+00  0.000000e+00  0.000000e+00  0.000000e+00  0.000000e+00  0.000000e+00  
        49  -1.500000e+01  0.000000e+00  -3.750000e+00  0.000000e+00  0.000000e+00  0.000000e+00  0.000000e+00  0.000000e+00  0.000000e+00  0.000000e+00  0.000000e+00  0.000000e+00  
        50  -1.500000e+01  0.000000e+00  -3.500000e+00  0.000000e+00  0.000000e+00  0.000000e+00  0.000000e+00  0.000000e+00  0.000000e+00  0.000000e+00  0.000000e+00  0.000000e+00  
        51  -1.500000e+01  0.000000e+00  -3.250000e+00  0.000000e+00  0.000000e+00  0.000000e+00  0.000000e+00  0.000000e+00  0.000000e+00  0.000000e+00  0.000000e+00  0.000000e+00  
        52  -1.500000e+01  0.000000e+00  -3.000000e+00  0.000000e+00  0.000000e+00  0.000000e+00  0.000000e+00  0.000000e+00  0.000000e+00  0.000000e+00  0.000000e+00  0.000000e+00  
        53  -1.500000e+01  0.000000e+00  -2.750000e+00  0.000000e+00  0.000000e+00  0.000000e+00  0.000000e+00  0.000000e+00  0.000000e+00  0.000000e+00  0.000000e+00  0.000000e+00  
        54  -1.500000e+01  0.000000e+00  -2.500000e+00  0.000000e+00  0.000000e+00  0.000000e+00  0.000000e+00  0.000000e+00  0.000000e+00  0.000000e+00  0.000000e+00  0.000000e+00  
        55  -1.500000e+01  0.000000e+00  -2.250000e+00  0.000000e+00  0.000000e+00  0.000000e+00  0.000000e+00  0.000000e+00  0.000000e+00  0.000000e+00  0.000000e+00  0.000000e+00  
        56  -1.500000e+01  0.000000e+00  -2.000000e+00  0.000000e+00  0.000000e+00  0.000000e+00  0.000000e+00  0.000000e+00  0.000000e+00  0.000000e+00  0.000000e+00  0.000000e+00  
        57  -1.500000e+01  0.000000e+00  -1.750000e+00  0.000000e+00  0.000000e+00  0.000000e+00  0.000000e+00  0.000000e+00  0.000000e+00  0.000000e+00  0.000000e+00  0.000000e+00  
        58  -1.500000e+01  0.000000e+00  -1.500000e+00  0.000000e+00  0.000000e+00  0.000000e+00  0.000000e+00  0.000000e+00  0.000000e+00  0.000000e+00  0.000000e+00  0.000000e+00  
        59  -1.500000e+01  0.000000e+00  -1.250000e+00  0.000000e+00  0.000000e+00  0.000000e+00  0.000000e+00  0.000000e+00  0.000000e+00  0.000000e+00  0.000000e+00  0.000000e+00  
        60  -1.500000e+01  0.000000e+00  -1.000000e+00  0.000000e+00  0.000000e+00  0.000000e+00  0.000000e+00  0.000000e+00  0.000000e+00  0.000000e+00  0.000000e+00  0.000000e+00  
        61  -1.500000e+01  0.000000e+00  -7.500000e-01  0.000000e+00  0.000000e+00  0.000000e+00  0.000000e+00  0.000000e+00  0.000000e+00  0.000000e+00  0.000000e+00  0.000000e+00  
        62  -1.500000e+01  0.000000e+00  -5.000000e-01  0.000000e+00  0.000000e+00  0.000000e+00  0.000000e+00  0.000000e+00  0.000000e+00  0.000000e+00  0.000000e+00  0.000000e+00  
        63  -1.500000e+01  0.000000e+00  -2.500000e-01  0.000000e+00  0.000000e+00  0.000000e+00  0.000000e+00  0.000000e+00  0.000000e+00  0.000000e+00  0.000000e+00  0.000000e+00  
        64  -1.499453e+01  -2.506149e-01  0.000000e+00  0.000000e+00  0.000000e+00  0.000000e+00  0.000000e+00  0.000000e+00  0.000000e+00  0.000000e+00  0.000000e+00  0.000000e+00  
        65  -1.497832e+01  -5.007645e-01  3.379152e-09  -4.932699e-14  -5.260745e-15  3.379152e-09  3.860293e-16  4.117019e-17  -2.644499e-11  0.000000e+00  0.000000e+00  0.000000e+00  
        66  -1.495173e+01  -7.500252e-01  1.751500e-08  -3.817276e-13  -5.632658e-14  1.751500e-08  3.275615e-15  4.833400e-16  -1.502967e-10  0.000000e+00  0.000000e+00  0.000000e+00  
        67  -1.491512e+01  -9.980145e-01  3.889566e-08  -1.119436e-12  -2.099691e-13  3.889567e-08  1.073360e-14  2.013268e-15  -3.729473e-10  0.000000e+00  0.000000e+00  0.000000e+00  
        68  -1.486889e+01  -1.244393e+00  6.468719e-08  -1.855085e-12  -4.206619e-13  6.468719e-08  1.888383e-14  4.282126e-15  -6.584829e-10  0.000000e+00  0.000000e+00  0.000000e+00  
        69  -1.481344e+01  -1.488861e+00  8.838192e-08  -2.859837e-12  -7.584864e-13  8.838192e-08  3.057419e-14  8.108893e-15  -9.448812e-10  0.000000e+00  0.000000e+00  0.000000e+00  
        70  -1.474916e+01  -1.731159e+00  1.089079e-07  -3.763930e-12  -1.140569e-12  1.089079e-07  4.141350e-14  1.254937e-14  -1.198284e-09  0.000000e+00  0.000000e+00  0.000000e+00  
        71  -1.467645e+01  -1.971061e+00  1.233414e-07  -4.281184e-12  -1.456746e-12  1.233414e-07  4.830269e-14  1.643582e-14  -1.391606e-09  0.000000e+00  0.000000e+00  0.000000e+00  
        72  -1.459568e+01  -2.208374e+00  1.328039e-07  -4.152480e-12  -1.565633e-12  1.328039e-07  4.759526e-14  1.794511e-14  -1.522183e-09  0.000000e+00  0.000000e+00  0.000000e+00  
        73  -1.450722e+01  -2.442932e+00  1.229191e-07  -3.624961e-12  -1.498621e-12  1.229191e-07  4.113514e-14  1.700596e-14  -1.394855e-09  0.000000e+00  0.000000e+00  0.000000e+00  
        74  -1.441143e+01  -2.674592e+00  1.105682e-07  -3.032050e-12  -1.362937e-12  1.105682e-07  3.389374e-14  1.523559e-14  -1.235986e-09  0.000000e+00  0.000000e+00  0.000000e+00  
        75  -1.430864e+01  -2.903231e+00  9.467163e-08  -2.294982e-12  -1.113982e-12  9.467163e-08  2.540623e-14  1.233216e-14  -1.048047e-09  0.000000e+00  0.000000e+00  0.000000e+00  
        76  -1.419916e+01  -3.128746e+00  7.844077e-08  -1.768830e-12  -9.219046e-13  7.844077e-08  1.920739e-14  1.001079e-14  -8.517737e-10  0.000000e+00  0.000000e+00  0.000000e+00  
        77  -1.408329e+01  -3.351043e+00  6.075074e-08  -1.188403e-12  -6.619279e-13  6.075074e-08  1.264423e-14  7.042707e-15  -6.463688e-10  0.000000e+00  0.000000e+00  0.000000e+00  
        78  -1.396130e+01  -3.570042e+00  4.364732e-08  -5.734956e-13  -3.400298e-13  4.364732e-08  5.952039e-15  3.529009e-15  -4.529948e-10  0.000000e+00  0.000000e+00  0.000000e+00  
        79  -1.383344e+01  -3.785671e+00  2.844538e-08  -4.304925e-13  -2.707950e-13  2.844538e-08  4.327485e-15  2.722140e-15  -2.859445e-10  0.000000e+00  0.000000e+00  0.000000e+00  
        80  -1.369996e+01  -3.997862e+00  1.616736e-08  -1.606830e-13  -1.069379e-13  1.616736e-08  1.512348e-15  1.006499e-15  -1.521671e-10  0.000000e+00  0.000000e+00  0.000000e+00  
        81  -1.356106e+01  -4.206554e+00  6.543372e-09  -5.993710e-14  -4.210434e-14  6.543372e-09  5.063412e-16  3.556923e-16  -5.527760e-11  0.000000e+00  0.000000e+00  0.000000e+00  
        82  -1.341696e+01  -4.411683e+00  1.036369e-09  -5.504309e-15  -4.073459e-15  1.036369e-09  4.978848e-17  3.684593e-17  -9.374336e-12  0.000000e+00  0.000000e+00  0.000000e+00  
        83  -1.326783e+01  -4.613189e+00  3.223395e-10  -4.434814e-16  -3.452058e-16  3.223396e-10  5.205095e-18  4.051644e-18  -3.783265e-12  0.000000e+00  0.000000e+00  0.000000e+00  
        84  -1.311385e+01  -4.811009e+00  3.219141e-10  -7.974113e-16  -6.207047e-16  3.219137e-10  9.363294e-18  7.288386e-18  -3.779947e-12  0.000000e+00  0.000000e+00  0.000000e+00  
        85  -1.295516e+01  -5.005078e+00  3.219425e-10  -7.641162e-16  -6.248070e-16  3.219421e-10  8.972073e-18  7.336338e-18  -3.780168e-12  0.000000e+00  0.000000e+00  0.000000e+00  
        86  -1.279191e+01  -5.195324e+00  4.554088e-09  -3.014215e-14  -2.586541e-14  4.554088e-09  2.442974e-16  2.096351e-16  -3.691018e-11  0.000000e+00  0.000000e+00  0.000000e+00  
        87  -1.262423e+01  -5.381672e+00  1.448982e-08  -1.182060e-13  -1.063729e-13  1.448982e-08  1.070756e-15  9.635677e-16  -1.312544e-10  0.000000e+00  0.000000e+00  0.000000e+00  
        88  -1.245222e+01  -5.564036e+00  3.141626e-08  -3.954380e-13  -3.730106e-13  3.141626e-08  3.809438e-15  3.593384e-15  -3.026474e-10  0.000000e+00  0.000000e+00  0.000000e+00  
        89  -1.227598e+01  -5.742322e+00  5.547929e-08  -7.502361e-13  -7.416467e-13  5.547929e-08  7.535578e-15  7.449302e-15  -5.572492e-10  0.000000e+00  0.000000e+00  0.000000e+00  
        90  -1.209562e+01  -5.916427e+00  8.640036e-08  -1.094248e-12  -1.133662e-12  8.640036e-08  1.131493e-14  1.172250e-14  -8.934124e-10  0.000000e+00  0.000000e+00  0.000000e+00  
        91  -1.191124e+01  -6.086277e+00  7.055372e-08  -8.540718e-13  -9.271974e-13  7.055372e-08  9.179051e-15  9.964962e-15  -7.582692e-10  0.000000e+00  0.000000e+00  0.000000e+00  
        92  -1.172299e+01  -6.251829e+00  5.264990e-08  -6.402545e-13  -7.280921e-13  5.264990e-08  6.819173e-15  7.754707e-15  -5.607594e-10  0.000000e+00  0.000000e+00  0.000000e+00  
        93  -1.153102e+01  -6.413050e+00  3.799062e-08  -3.470188e-13  -4.132257e-13  3.799062e-08  3.630477e-15  4.323127e-15  -3.974542e-10  0.000000e+00  0.000000e+00  0.000000e+00  
        94  -1.133549e+01  -6.569925e+00  2.558055e-08  -1.480625e-13  -1.845612e-13  2.558055e-08  1.528748e-15  1.905598e-15  -2.641197e-10  0.000000e+00  0.000000e+00  0.000000e+00  
        95  -1.113654e+01  -6.722449e+00  1.632971e-08  -1.099705e-13  -1.434501e-13  1.632971e-08  1.109960e-15  1.447878e-15  -1.648199e-10  0.000000e+00  0.000000e+00  0.000000e+00  
        96  -1.093433e+01  -6.870631e+00  9.456952e-09  -4.043431e-14  -5.517800e-14  9.456952e-09  4.068435e-16  5.551921e-16  -9.515432e-11  0.000000e+00  0.000000e+00  0.000000e+00  
        97  -1.072903e+01  -7.014485e+00  5.400699e-09  -1.819511e-14  -2.596830e-14  5.400699e-09  1.745717e-16  2.491510e-16  -5.181662e-11  0.000000e+00  0.000000e+00  0.000000e+00  
        98  -1.052078e+01  -7.154044e+00  2.439114e-09  -4.225587e-15  -6.305602e-15  2.439114e-09  3.885315e-17  5.797833e-17  -2.242700e-11  0.000000e+00  0.000000e+00  0.000000e+00  
        99  -1.030973e+01  -7.289343e+00  8.524053e-10  -1.104302e-15  -1.722543e-15  8.524049e-10  8.943624e-18  1.395069e-17  -6.903536e-12  0.000000e+00  0.000000e+00  0.000000e+00  
       100  -1.009605e+01  -7.420432e+00  5.920509e-11  -1.995293e-17  -3.252497e-17  5.920488e-11  2.341711e-19  3.817186e-19  -6.948386e-13  0.000000e+00  0.000000e+00  0.000000e+00  
       101  -9.879873e+00  -7.547365e+00  5.913758e-11  -3.660928e-17  -6.234904e-17  5.913742e-11  4.298188e-19  7.320218e-19  -6.943150e-13  0.000000e+00  0.000000e+00  0.000000e+00  
       102  -9.661344e+00  -7.670206e+00  5.922640e-11  -7.447694e-18  -1.383625e-17  5.922642e-11  8.739826e-20  1.623676e-19  -6.950186e-13  0.000000e+00  0.000000e+00  0.000000e+00  
       103  -9.440601e+00  -7.789026e+00  7.115286e-11  -6.416695e-17  -1.244656e-16  7.115324e-11  7.112810e-19  1.379683e-18  -7.887230e-13  0.000000e+00  0.000000e+00  0.000000e+00  
       104  -9.217780e+00  -7.903898e+00  4.267084e-10  -4.856495e-16  -9.833614e-16  4.267086e-10  4.118248e-18  8.338785e-18  -3.618436e-12  0.000000e+00  0.000000e+00  0.000000e+00  
       105  -8.993007e+00  -8.014905e+00  9.648584e-10  -5.600766e-16  -1.183593e-15  9.648587e-10  5.353285e-18  1.131293e-17  -9.222245e-12  0.000000e+00  0.000000e+00  0.000000e+00  
       106  -8.766406e+00  -8.122131e+00  1.513714e-09  -9.355916e-16  -2.063138e-15  1.513714e-09  9.657100e-18  2.129554e-17  -1.562443e-11  0.000000e+00  0.000000e+00  0.000000e+00  
       107  -8.538095e+00  -8.225665e+00  2.186804e-09  -2.544872e-15  -5.854727e-15  2.186803e-09  2.681421e-17  6.168769e-17  -2.304108e-11  0.000000e+00  0.000000e+00  0.000000e+00  
       108  -8.308185e+00  -8.325599e+00  2.989316e-09  -3.697401e-15  -8.872804e-15  2.989316e-09  3.956933e-17  9.495761e-17  -3.199188e-11  0.000000e+00  0.000000e+00  0.000000e+00  
       109  -8.076780e+00  -8.422026e+00  2.872596e-09  -8.813795e-16  -2.205843e-15  2.872596e-09  9.943507e-18  2.488578e-17  -3.240792e-11  0.000000e+00  0.000000e+00  0.000000e+00  
       110  -7.843985e+00  -8.515042e+00  2.535343e-09  -2.077936e-15  -5.422550e-15  2.535343e-09  2.239863e-17  5.845112e-17  -2.732915e-11  0.000000e+00  0.000000e+00  0.000000e+00  
       111  -7.609892e+00  -8.604746e+00  1.912154e-09  -6.375217e-16  -1.734409e-15  1.912154e-09  6.674742e-18  1.815896e-17  -2.001992e-11  0.000000e+00  0.000000e+00  0.000000e+00  
       112  -7.374593e+00  -8.691235e+00  1.290949e-09  -7.541315e-16  -2.138460e-15  1.290949e-09  7.742214e-18  2.195428e-17  -1.325339e-11  0.000000e+00  0.000000e+00  0.000000e+00  
       113  -7.138172e+00  -8.774608e+00  8.044418e-10  8.302166e-17  2.453373e-16  8.044416e-10  -7.857821e-19  -2.322064e-18  -7.613866e-12  0.000000e+00  0.000000e+00  0.000000e+00  
       114  -6.900709e+00  -8.854964e+00  3.365130e-10  -3.114175e-18  -9.588167e-18  3.365130e-10  2.927203e-20  9.012502e-20  -3.163090e-12  0.000000e+00  0.000000e+00  0.000000e+00  
       115  -6.662279e+00  -8.932405e+00  1.351639e-10  1.563162e-17  5.013418e-17  1.351642e-10  -1.357867e-19  -4.354991e-19  -1.174127e-12  0.000000e+00  0.000000e+00  0.000000e+00  
       116  -6.422951e+00  -9.007026e+00  2.966871e-11  -1.952551e-18  -6.525402e-18  2.966895e-11  2.218476e-20  7.414119e-20  -3.370966e-13  0.000000e+00  0.000000e+00  0.000000e+00  
       117  -6.182781e+00  -9.078891e+00  2.679279e-11  -2.299741e-17  -8.019134e-17  2.679258e-11  2.720456e-19  9.486157e-19  -3.169402e-13  0.000000e+00  0.000000e+00  0.000000e+00  
       118  -5.941803e+00  -9.147998e+00  2.739586e-11  1.554466e-18  5.664187e-18  2.739564e-11  -1.825133e-20  -6.650449e-20  -3.216584e-13  0.000000e+00  0.000000e+00  0.000000e+00  
       119  -5.700050e+00  -9.214344e+00  1.181188e-11  -1.281658e-18  -4.888338e-18  1.181198e-11  1.503050e-20  5.732742e-20  -1.385236e-13  0.000000e+00  0.000000e+00  0.000000e+00  
       120  -5.457555e+00  -9.277923e+00  1.177014e-11  2.642639e-18  1.056950e-17  1.176986e-11  -3.102808e-20  -1.240999e-19  -1.381937e-13  0.000000e+00  0.000000e+00  0.000000e+00  
       121  -5.214350e+00  -9.338731e+00  1.135270e-11  -7.211816e-18  -3.030789e-17  1.135276e-11  8.571342e-20  3.602135e-19  -1.349290e-13  0.000000e+00  0.000000e+00  0.000000e+00  
       122  -4.970468e+00  -9.396762e+00  1.671641e-11  4.875858e-18  2.157955e-17  1.671616e-11  -5.724885e-20  -2.533717e-19  -1.962693e-13  0.000000e+00  0.000000e+00  0.000000e+00  
       123  -4.725941e+00  -9.452012e+00  3.876899e-12  1.507606e-18  7.044292e-18  3.876926e-12  -1.754037e-20  -8.195739e-20  -4.510641e-14  0.000000e+00  0.000000e+00  0.000000e+00  
       124  -4.480800e+00  -9.504477e+00  3.771206e-12  1.694533e-18  8.382368e-18  3.771352e-12  -1.989576e-20  -9.841861e-20  -4.428000e-14  0.000000e+00  0.000000e+00  0.000000e+00  
       125  -4.235079e+00  -9.554151e+00  4.074963e-12  4.057567e-19  2.131640e-18  4.074986e-12  -4.645736e-21  -2.440635e-20  -4.665680e-14  0.000000e+00  0.000000e+00  0.000000e+00  
       126  -3.988810e+00  -9.601028e+00  3.806733e-12  -1.523196e-18  -8.002099e-18  3.806521e-12  1.788447e-20  9.395596e-20  -4.469394e-14  0.000000e+00  0.000000e+00  0.000000e+00  
       127  -3.742024e+00  -9.645105e+00  2.176037e-12  -4.480077e-19  -2.684198e-18  2.175984e-12  3.739351e-21  2.240398e-20  -1.816211e-14  0.000000e+00  0.000000e+00  0.000000e+00  
       128  -3.494753e+00  -9.686377e+00  2.886580e-13  -1.149743e-19  -7.405535e-19  2.883446e-13  1.956252e-21  1.260029e-20  -4.906095e-15  0.000000e+00  0.000000e+00  0.000000e+00  
       129  -3.247029e+00  -9.724836e+00  6.767920e-13  -7.599092e-20  -4.894602e-19  6.770910e-13  8.921253e-22  5.746210e-21  -7.948975e-15  0.000000e+00  0.000000e+00  0.000000e+00  
       130  -2.998884e+00  -9.760481e+00  6.759038e-13  6.626060e-20  5.017063e-19  6.754642e-13  -7.784840e-22  -5.894458e-21  -7.935908e-15  0.000000e+00  0.000000e+00  0.000000e+00  
       131  -2.750351e+00  -9.793304e+00  7.593925e-13  1.866637e-19  1.548800e-18  7.594885e-13  -2.111180e-21  -1.751704e-20  -8.589870e-15  0.000000e+00  0.000000e+00  0.000000e+00  
       132  -2.501461e+00  -9.823302e+00  2.245315e-12  -6.962763e-19  -6.387393e-18  2.244920e-12  8.175635e-21  7.500039e-20  -2.635972e-14  0.000000e+00  0.000000e+00  0.000000e+00  
       133  -2.252245e+00  -9.850468e+00  2.679634e-12  2.888489e-19  2.962249e-18  2.679792e-12  -3.208150e-21  -3.290074e-20  -2.976357e-14  0.000000e+00  0.000000e+00  0.000000e+00  
       134  -2.002738e+00  -9.874797e+00  7.407408e-13  1.349546e-19  1.568750e-18  7.408815e-13  -1.661005e-21  -1.930799e-20  -9.118682e-15  0.000000e+00  0.000000e+00  0.000000e+00  
       135  -1.752969e+00  -9.896284e+00  8.482104e-13  2.684092e-20  3.599776e-19  8.484183e-13  -2.100872e-22  -2.817589e-21  -6.640676e-15  0.000000e+00  0.000000e+00  0.000000e+00  
       136  -1.502971e+00  -9.914925e+00  0.000000e+00  5.514438e-24  8.739306e-23  2.651035e-16  -6.191255e-25  -9.811928e-24  -2.976411e-17  0.000000e+00  0.000000e+00  0.000000e+00  
       137  -1.252777e+00  -9.930712e+00  7.105427e-15  8.959019e-24  1.734801e-22  7.063593e-15  -1.052614e-25  -2.038254e-24  -8.299163e-17  0.000000e+00  0.000000e+00  0.000000e+00  
       138  -1.002419e+00  -9.943641e+00  0.000000e+00  0.000000e+00  0.000000e+00  0.000000e+00  0.000000e+00  0.000000e+00  0.000000e+00  0.000000e+00  0.000000e+00  0.000000e+00  
       139  -7.519299e-01  -9.953707e+00  1.691980e-12  -3.317138e-20  -8.254833e-19  1.692168e-12  2.826094e-22  7.032849e-21  -1.441672e-14  0.000000e+00  0.000000e+00  0.000000e+00  
       140  -5.013417e-01  -9.960903e+00  2.993161e-13  6.572442e-22  3.811655e-20  2.991768e-13  -5.160312e-24  -2.992698e-22  -2.348968e-15  0.000000e+00  0.000000e+00  0.000000e+00  
       141  -2.506875e-01  -9.965225e+00  1.776357e-15  1.776479e-25  3.090506e-23  1.734722e-15  -2.135866e-27  -3.715725e-25  -2.085662e-17  0.000000e+00  0.000000e+00  0.000000e+00  
       142  -5.960828e-08  -9.966666e+00  1.776357e-15  -1.399389e-26  -2.434518e-24  1.776357e-15  1.643048e-28  2.858413e-26  -2.085653e-17  0.000000e+00  0.000000e+00  0.000000e+00  
       143  2.506873e-01  -9.965225e+00  0.000000e+00  0.000000e+00  0.000000e+00  0.000000e+00  0.000000e+00  0.000000e+00  0.000000e+00  0.000000e+00  0.000000e+00  0.000000e+00  
       144  5.013415e-01  -9.960903e+00  2.052580e-12  -4.944515e-21  2.867620e-19  2.052247e-12  5.805789e-23  -3.367124e-21  -2.409723e-14  0.000000e+00  0.000000e+00  0.000000e+00  
       145  7.519298e-01  -9.953707e+00  8.455459e-13  1.593425e-20  -3.965203e-19  8.459872e-13  -1.264930e-22  3.147749e-21  -6.715809e-15  0.000000e+00  0.000000e+00  0.000000e+00  
       146  1.002419e+00  -9.943641e+00  2.398082e-14  3.328619e-22  -6.445615e-21  2.385934e-14  -4.152401e-24  8.040804e-23  -2.976416e-16  0.000000e+00  0.000000e+00  0.000000e+00  
       147  1.252777e+00  -9.930712e+00  2.842171e-14  -7.166854e-23  1.387806e-21  2.825437e-14  8.431511e-25  -1.632697e-23  -3.324011e-16  0.000000e+00  0.000000e+00  0.000000e+00  
       148  1.502971e+00  -9.914925e+00  0.000000e+00  0.000000e+00  0.000000e+00  0.000000e+00  0.000000e+00  0.000000e+00  0.000000e+00  0.000000e+00  0.000000e+00  0.000000e+00  
       149  1.752968e+00  -9.896284e+00  1.332268e-14  -4.808101e-22  6.448559e-21  1.302751e-14  7.874036e-24  -1.056055e-22  -2.133463e-16  0.000000e+00  0.000000e+00  0.000000e+00  
       150  2.002737e+00  -9.874797e+00  2.842171e-14  -1.961702e-22  2.280282e-21  2.799924e-14  2.316722e-24  -2.692957e-23  -3.306642e-16  0.000000e+00  0.000000e+00  0.000000e+00  
       151  2.252245e+00  -9.850468e+00  0.000000e+00  0.000000e+00  0.000000e+00  0.000000e+00  0.000000e+00  0.000000e+00  0.000000e+00  0.000000e+00  0.000000e+00  0.000000e+00  
       152  2.501461e+00  -9.823302e+00  1.342926e-12  4.015935e-19  -3.684077e-18  1.343314e-12  -4.700049e-21  4.311659e-20  -1.572148e-14  0.000000e+00  0.000000e+00  0.000000e+00  
       153  2.750351e+00  -9.793304e+00  1.330491e-12  1.739878e-19  -1.317419e-18  1.330296e-12  -2.050231e-21  1.552415e-20  -1.567589e-14  0.000000e+00  0.000000e+00  0.000000e+00  
       154  2.998884e+00  -9.760481e+00  1.344702e-12  -1.539118e-19  1.165405e-18  1.344911e-12  1.806989e-21  -1.368235e-20  -1.578982e-14  0.000000e+00  0.000000e+00  0.000000e+00  
       155  3.247029e+00  -9.724836e+00  1.366018e-12  1.276043e-19  -8.883251e-19  1.365663e-12  -1.490542e-21  1.037650e-20  -1.595226e-14  0.000000e+00  0.000000e+00  0.000000e+00  
       156  3.494752e+00  -9.686377e+00  2.509992e-12  8.880453e-19  -5.719930e-18  2.509690e-12  -1.064350e-20  6.855514e-20  -3.007942e-14  0.000000e+00  0.000000e+00  0.000000e+00  
       157  3.742024e+00  -9.645105e+00  2.666312e-12  7.860974e-19  -4.401356e-18  2.666453e-12  -9.229513e-21  5.167601e-20  -3.130663e-14  0.000000e+00  0.000000e+00  0.000000e+00  
       158  3.988809e+00  -9.601028e+00  2.770228e-12  5.223671e-19  -2.924731e-18  2.770294e-12  -6.056502e-21  3.391033e-20  -3.211974e-14  0.000000e+00  0.000000e+00  0.000000e+00  
       159  4.235079e+00  -9.554151e+00  7.728929e-12  -2.541510e-19  1.335174e-18  7.728752e-12  2.345900e-21  -1.232411e-20  -7.133899e-14  0.000000e+00  0.000000e+00  0.000000e+00  
       160  4.480800e+00  -9.504477e+00  1.420553e-11  8.367840e-19  -4.139276e-18  1.420533e-11  -8.331800e-21  4.121448e-20  -1.414415e-13  0.000000e+00  0.000000e+00  0.000000e+00  
       161  4.725941e+00  -9.452012e+00  1.650680e-11  -7.797762e-18  3.643546e-17  1.650721e-11  6.924196e-20  -3.235367e-19  -1.465795e-13  0.000000e+00  0.000000e+00  0.000000e+00  
       162  4.970468e+00  -9.396762e+00  4.438228e-12  -1.294495e-18  5.729170e-18  4.437987e-12  1.173971e-20  -5.195755e-20  -4.024788e-14  0.000000e+00  0.000000e+00  0.000000e+00  
       163  5.214350e+00  -9.338731e+00  1.407763e-12  3.459795e-19  -1.454001e-18  1.407440e-12  -3.828361e-21  1.608893e-20  -1.557372e-14  0.000000e+00  0.000000e+00  0.000000e+00  
       164  5.457555e+00  -9.277923e+00  1.164402e-12  -6.612868e-19  2.522164e-18  1.164669e-12  7.763779e-21  -2.961124e-20  -1.367369e-14  0.000000e+00  0.000000e+00  0.000000e+00  
       165  5.700050e+00  -9.214344e+00  1.073808e-12  6.924861e-19  -2.641159e-18  1.073886e-12  -8.359001e-21  3.188143e-20  -1.296288e-14  0.000000e+00  0.000000e+00  0.000000e+00  
       166  5.941803e+00  -9.147998e+00  1.315570e-11  -2.503620e-18  9.122816e-18  1.315533e-11  2.039692e-20  -7.432332e-20  -1.071761e-13  0.000000e+00  0.000000e+00  0.000000e+00  
       167  6.182781e+00  -9.078891e+00  2.906653e-11  2.494907e-17  -8.699674e-17  2.906632e-11  -2.562878e-19  8.936686e-19  -2.985819e-13  0.000000e+00  0.000000e+00  0.000000e+00  
       168  6.422952e+00  -9.007026e+00  2.965184e-11  4.888975e-18  -1.633891e-17  2.965159e-11  -5.702554e-20  1.905788e-19  -3.458594e-13  0.000000e+00  0.000000e+00  0.000000e+00  
       169  6.662280e+00  -8.932404e+00  4.464429e-11  -3.717775e-17  1.192378e-16  4.464449e-11  3.876525e-19  -1.243293e-18  -4.655083e-13  0.000000e+00  0.000000e+00  0.000000e+00  
       170  6.900711e+00  -8.854964e+00  1.667519e-10  1.037900e-16  -3.195564e-16  1.667522e-10  -9.211756e-19  2.836184e-18  -1.479989e-12  0.000000e+00  0.000000e+00  0.000000e+00  
       171  7.138175e+00  -8.774608e+00  3.434240e-10  3.985912e-16  -1.177876e-15  3.434243e-10  -3.877487e-18  1.145836e-17  -3.340825e-12  0.000000e+00  0.000000e+00  0.000000e+00  
       172  7.374596e+00  -8.691234e+00  5.457474e-10  -1.826184e-16  5.178511e-16  5.457472e-10  1.879231e-18  -5.328937e-18  -5.616002e-12  0.000000e+00  0.000000e+00  0.000000e+00  
       173  7.609895e+00  -8.604745e+00  1.222806e-09  1.150448e-15  -3.129819e-15  1.222806e-09  -1.101474e-17  2.996586e-17  -1.170752e-11  0.000000e+00  0.000000e+00  0.000000e+00  
       174  7.843987e+00  -8.515041e+00  1.905001e-09  -6.047648e-16  1.578204e-15  1.905001e-09  6.253090e-18  -1.631817e-17  -1.969715e-11  0.000000e+00  0.000000e+00  0.000000e+00  
       175  8.076782e+00  -8.422026e+00  2.440009e-09  3.947501e-15  -9.879335e-15  2.440009e-09  -4.296098e-17  1.075176e-16  -2.655482e-11  0.000000e+00  0.000000e+00  0.000000e+00  
       176  8.308186e+00  -8.325598e+00  2.766599e-09  1.236537e-15  -2.967375e-15  2.766599e-09  -1.394717e-17  3.346968e-17  -3.120508e-11  0.000000e+00  0.000000e+00  0.000000e+00  
       177  8.538096e+00  -8.225664e+00  3.092275e-09  4.138324e-16  -9.520672e-16  3.092275e-09  -4.688296e-18  1.078595e-17  -3.503230e-11  0.000000e+00  0.000000e+00  0.000000e+00  
       178  8.766408e+00  -8.122130e+00  2.506806e-09  1.925170e-15  -4.245291e-15  2.506806e-09  -1.986804e-17  4.381202e-17  -2.587060e-11  0.000000e+00  0.000000e+00  0.000000e+00  
       179  8.993010e+00  -8.014904e+00  1.596667e-09  6.963104e-16  -1.471497e-15  1.596667e-09  -7.381357e-18  1.559885e-17  -1.692574e-11  0.000000e+00  0.000000e+00  0.000000e+00  
       180  9.217783e+00  -7.903897e+00  1.131448e-09  5.568563e-16  -1.127539e-15  1.131448e-09  -5.452652e-18  1.104069e-17  -1.107896e-11  0.000000e+00  0.000000e+00  0.000000e+00  
       181  9.440604e+00  -7.789024e+00  5.679555e-10  7.201415e-16  -1.396859e-15  5.679556e-10  -5.826532e-18  1.130173e-17  -4.595225e-12  0.000000e+00  0.000000e+00  0.000000e+00  
       182  9.661346e+00  -7.670205e+00  3.824319e-11  1.908477e-17  -3.545537e-17  3.824317e-11  -2.242055e-19  4.165253e-19  -4.492761e-13  0.000000e+00  0.000000e+00  0.000000e+00  
       183  9.879875e+00  -7.547364e+00  3.831246e-11  1.854158e-19  -3.298459e-19  3.831245e-11  -2.176915e-21  3.872628e-21  -4.498157e-13  0.000000e+00  0.000000e+00  0.000000e+00  
       184  1.009605e+01  -7.420431e+00  3.822453e-11  -2.374232e-17  3.870172e-17  3.822427e-11  2.789667e-19  -4.547362e-19  -4.491264e-13  0.000000e+00  0.000000e+00  0.000000e+00  
       185  1.030974e+01  -7.289342e+00  6.419576e-11  9.723018e-17  -1.516633e-16  6.419559e-11  -9.876025e-19  1.540500e-18  -6.520580e-13  0.000000e+00  0.000000e+00  0.000000e+00  
       186  1.052078e+01  -7.154043e+00  6.009877e-10  5.813112e-16  -8.674555e-16  6.009873e-10  -4.792933e-18  7.152204e-18  -4.955163e-12  0.000000e+00  0.000000e+00  0.000000e+00  
       187  1.072903e+01  -7.014485e+00  2.511509e-09  5.678187e-15  -8.103919e-15  2.511509e-09  -4.976062e-17  7.101845e-17  -2.200953e-11  0.000000e+00  0.000000e+00  0.000000e+00  
       188  1.093433e+01  -6.870630e+00  5.539423e-09  2.150585e-14  -2.934744e-14  5.539423e-09  -2.064839e-16  2.817733e-16  -5.318561e-11  0.000000e+00  0.000000e+00  0.000000e+00  
       189  1.113654e+01  -6.722451e+00  1.039707e-08  5.285985e-14  -6.895147e-14  1.039707e-08  -5.239475e-16  6.834478e-16  -1.030559e-10  0.000000e+00  0.000000e+00  0.000000e+00  
       190  1.133549e+01  -6.569926e+00  1.616557e-08  1.266120e-13  -1.578220e-13  1.616557e-08  -1.309661e-15  1.632495e-15  -1.672150e-10  0.000000e+00  0.000000e+00  0.000000e+00  
       191  1.153102e+01  -6.413051e+00  2.392851e-08  1.975071e-13  -2.351875e-13  2.392851e-08  -2.068022e-15  2.462560e-15  -2.505464e-10  0.000000e+00  0.000000e+00  0.000000e+00  
       192  1.172299e+01  -6.251830e+00  3.545135e-08  3.259425e-13  -3.706541e-13  3.545135e-08  -3.412028e-15  3.880078e-15  -3.711114e-10  0.000000e+00  0.000000e+00  0.000000e+00  
       193  1.191124e+01  -6.086279e+00  5.102951e-08  6.124931e-13  -6.649320e-13  5.102951e-08  -6.459030e-15  7.012022e-15  -5.381303e-10  0.000000e+00  0.000000e+00  0.000000e+00  
       194  1.209562e+01  -5.916430e+00  7.109457e-08  1.010411e-12  -1.046810e-12  7.109457e-08  -1.074670e-14  1.113384e-14  -7.561597e-10  0.000000e+00  0.000000e+00  0.000000e+00  
       195  1.227598e+01  -5.742322e+00  8.130080e-08  1.300543e-12  -1.285668e-12  8.130080e-08  -1.351886e-14  1.336424e-14  -8.451037e-10  0.000000e+00  0.000000e+00  0.000000e+00  
       196  1.245222e+01  -5.564036e+00  5.332936e-08  7.792556e-13  -7.350665e-13  5.332936e-08  -7.819598e-15  7.376174e-15  -5.351442e-10  0.000000e+00  0.000000e+00  0.000000e+00  
       197  1.262423e+01  -5.381673e+00  3.006737e-08  3.309989e-13  -2.978690e-13  3.006737e-08  -3.197978e-15  2.877890e-15  -2.904988e-10  0.000000e+00  0.000000e+00  0.000000e+00  
       198  1.279191e+01  -5.195326e+00  1.408438e-08  1.355676e-13  -1.163343e-13  1.408438e-08  -1.213295e-15  1.041163e-15  -1.260517e-10  0.000000e+00  0.000000e+00  0.000000e+00  
       199  1.295516e+01  -5.005080e+00  4.035920e-09  2.408697e-14  -1.969590e-14  4.035920e-09  -1.920325e-16  1.570248e-16  -3.217622e-11  0.000000e+00  0.000000e+00  0.000000e+00  
       200  1.311385e+01  -4.811012e+00  1.488267e-10  6.317329e-16  -4.917464e-16  1.488266e-10  -7.447238e-18  5.796994e-18  -1.754455e-12  0.000000e+00  0.000000e+00  0.000000e+00  
       201  1.326783e+01  -4.613190e+00  1.505924e-10  9.988060e-17  -7.391789e-17  1.505925e-10  -1.172805e-18  8.679487e-19  -1.768267e-12  0.000000e+00  0.000000e+00  0.000000e+00  
       202  1.341696e+01  -4.411684e+00  1.506262e-10  4.543344e-17  -3.362359e-17  1.506263e-10  -5.334403e-19  3.947792e-19  -1.768523e-12  0.000000e+00  0.000000e+00  0.000000e+00  
       203  1.356106e+01  -4.206555e+00  1.010859e-09  5.037115e-15  -3.538493e-15  1.010859e-09  -4.236834e-17  2.976308e-17  -8.502572e-12  0.000000e+00  0.000000e+00  0.000000e+00  
       204  1.369995e+01  -3.997864e+00  6.796997e-09  5.959437e-14  -3.966174e-14  6.796997e-09  -5.011898e-16  3.335560e-16  -5.716288e-11  0.000000e+00  0.000000e+00  0.000000e+00  
       205  1.383344e+01  -3.785673e+00  1.673514e-08  1.556186e-13  -9.789132e-14  1.673514e-08  -1.465540e-15  9.218927e-16  -1.576034e-10  0.000000e+00  0.000000e+00  0.000000e+00  
       206  1.396130e+01  -3.570044e+00  2.897721e-08  3.976494e-13  -2.357698e-13  2.897721e-08  -4.011583e-15  2.378503e-15  -2.923291e-10  0.000000e+00  0.000000e+00  0.000000e+00  
       207  1.408329e+01  -3.351045e+00  4.285955e-08  7.061078e-13  -3.933042e-13  4.285955e-08  -7.395776e-15  4.119469e-15  -4.489111e-10  0.000000e+00  0.000000e+00  0.000000e+00  
       208  1.419916e+01  -3.128747e+00  6.036171e-08  1.230990e-12  -6.415911e-13  6.036171e-08  -1.305677e-14  6.805183e-15  -6.402404e-10  0.000000e+00  0.000000e+00  0.000000e+00  
       209  1.430864e+01  -2.903233e+00  7.955598e-08  1.805770e-12  -8.765353e-13  7.955598e-08  -1.949718e-14  9.464090e-15  -8.589784e-10  0.000000e+00  0.000000e+00  0.000000e+00  
       210  1.441143e+01  -2.674593e+00  9.435859e-08  2.486014e-12  -1.117487e-12  9.435859e-08  -2.766274e-14  1.243466e-14  -1.049960e-09  0.000000e+00  0.000000e+00  0.000000e+00  
       211  1.450722e+01  -2.442933e+00  1.113541e-07  2.986939e-12  -1.234869e-12  1.113541e-07  -3.328591e-14  1.376115e-14  -1.240910e-09  0.000000e+00  0.000000e+00  0.000000e+00  
       212  1.459568e+01  -2.208375e+00  1.246099e-07  3.905238e-12  -1.472421e-12  1.246099e-07  -4.422513e-14  1.667453e-14  -1.411153e-09  0.000000e+00  0.000000e+00  0.000000e+00  
       213  1.467645e+01  -1.971062e+00  1.317897e-07  4.257890e-12  -1.448818e-12  1.317897e-07  -4.900427e-14  1.667452e-14  -1.516775e-09  0.000000e+00  0.000000e+00  0.000000e+00  
       214  1.474916e+01  -1.731160e+00  1.239894e-07  3.852159e-12  -1.167309e-12  1.239894e-07  -4.323099e-14  1.310016e-14  -1.391476e-09  0.000000e+00  0.000000e+00  0.000000e+00  
       215  1.481344e+01  -1.488861e+00  1.075775e-07  3.641358e-12  -9.657443e-13  1.075775e-07  -3.992182e-14  1.058788e-14  -1.179419e-09  0.000000e+00  0.000000e+00  0.000000e+00  
       216  1.486889e+01  -1.244393e+00  8.622317e-08  2.821711e-12  -6.398343e-13  8.622317e-08  -3.004080e-14  6.811871e-15  -9.179581e-10  0.000000e+00  0.000000e+00  0.000000e+00  
       217  1.491512e+01  -9.980147e-01  6.212671e-08  1.964562e-12  -3.684761e-13  6.212671e-08  -2.007660e-14  3.765596e-15  -6.348962e-10  0.000000e+00  0.000000e+00  0.000000e+00  
       218  1.495173e+01  -7.500252e-01  3.799037e-08  1.010105e-12  -1.490370e-13  3.799037e-08  -9.466084e-15  1.396684e-15  -3.560225e-10  0.000000e+00  0.000000e+00  0.000000e+00  
       219  1.497832e+01  -5.007644e-01  1.500067e-08  3.238934e-13  -3.453876e-14  1.500067e-08  -2.534799e-15  2.703013e-16  -1.173957e-10  0.000000e+00  0.000000e+00  0.000000e+00  
       220  1.499453e+01  -2.506143e-01  0.000000e+00  0.000000e+00  0.000000e+00  0.000000e+00  0.000000e+00  0.000000e+00  0.000000e+00  0.000000e+00  0.000000e+00  0.000000e+00  
       221  1.500000e+01  0.000000e+00  -2.500000e-01  0.000000e+00  0.000000e+00  0.000000e+00  0.000000e+00  0.000000e+00  0.000000e+00  0.000000e+00  0.000000e+00  0.000000e+00  
       222  1.500000e+01  0.000000e+00  -5.000000e-01  0.000000e+00  0.000000e+00  0.000000e+00  0.000000e+00  0.000000e+00  0.000000e+00  0.000000e+00  0.000000e+00  0.000000e+00  
       223  1.500000e+01  0.000000e+00  -7.500000e-01  0.000000e+00  0.000000e+00  0.000000e+00  0.000000e+00  0.000000e+00  0.000000e+00  0.000000e+00  0.000000e+00  0.000000e+00  
       224  1.500000e+01  0.000000e+00  -1.000000e+00  0.000000e+00  0.000000e+00  0.000000e+00  0.000000e+00  0.000000e+00  0.000000e+00  0.000000e+00  0.000000e+00  0.000000e+00  
       225  1.500000e+01  0.000000e+00  -1.250000e+00  0.000000e+00  0.000000e+00  0.000000e+00  0.000000e+00  0.000000e+00  0.000000e+00  0.000000e+00  0.000000e+00  0.000000e+00  
       226  1.500000e+01  0.000000e+00  -1.500000e+00  0.000000e+00  0.000000e+00  0.000000e+00  0.000000e+00  0.000000e+00  0.000000e+00  0.000000e+00  0.000000e+00  0.000000e+00  
       227  1.500000e+01  0.000000e+00  -1.750000e+00  0.000000e+00  0.000000e+00  0.000000e+00  0.000000e+00  0.000000e+00  0.000000e+00  0.000000e+00  0.000000e+00  0.000000e+00  
       228  1.500000e+01  0.000000e+00  -2.000000e+00  0.000000e+00  0.000000e+00  0.000000e+00  0.000000e+00  0.000000e+00  0.000000e+00  0.000000e+00  0.000000e+00  0.000000e+00  
       229  1.500000e+01  0.000000e+00  -2.250000e+00  0.000000e+00  0.000000e+00  0.000000e+00  0.000000e+00  0.000000e+00  0.000000e+00  0.000000e+00  0.000000e+00  0.000000e+00  
       230  1.500000e+01  0.000000e+00  -2.500000e+00  0.000000e+00  0.000000e+00  0.000000e+00  0.000000e+00  0.000000e+00  0.000000e+00  0.000000e+00  0.000000e+00  0.000000e+00  
       231  1.500000e+01  0.000000e+00  -2.750000e+00  0.000000e+00  0.000000e+00  0.000000e+00  0.000000e+00  0.000000e+00  0.000000e+00  0.000000e+00  0.000000e+00  0.000000e+00  
       232  1.500000e+01  0.000000e+00  -3.000000e+00  0.000000e+00  0.000000e+00  0.000000e+00  0.000000e+00  0.000000e+00  0.000000e+00  0.000000e+00  0.000000e+00  0.000000e+00  
       233  1.500000e+01  0.000000e+00  -3.250000e+00  0.000000e+00  0.000000e+00  0.000000e+00  0.000000e+00  0.000000e+00  0.000000e+00  0.000000e+00  0.000000e+00  0.000000e+00  
       234  1.500000e+01  0.000000e+00  -3.500000e+00  0.000000e+00  0.000000e+00  0.000000e+00  0.000000e+00  0.000000e+00  0.000000e+00  0.000000e+00  0.000000e+00  0.000000e+00  
       235  1.500000e+01  0.000000e+00  -3.750000e+00  0.000000e+00  0.000000e+00  0.000000e+00  0.000000e+00  0.000000e+00  0.000000e+00  0.000000e+00  0.000000e+00  0.000000e+00  
       236  1.500000e+01  0.000000e+00  -4.000000e+00  0.000000e+00  0.000000e+00  0.000000e+00  0.000000e+00  0.000000e+00  0.000000e+00  0.000000e+00  0.000000e+00  0.000000e+00  
       237  1.500000e+01  0.000000e+00  -4.250000e+00  0.000000e+00  0.000000e+00  0.000000e+00  0.000000e+00  0.000000e+00  0.000000e+00  0.000000e+00  0.000000e+00  0.000000e+00  
       238  1.500000e+01  0.000000e+00  -4.500000e+00  0.000000e+00  0.000000e+00  0.000000e+00  0.000000e+00  0.000000e+00  0.000000e+00  0.000000e+00  0.000000e+00  0.000000e+00  
       239  1.500000e+01  0.000000e+00  -4.750000e+00  0.000000e+00  0.000000e+00  0.000000e+00  0.000000e+00  0.000000e+00  0.000000e+00  0.000000e+00  0.000000e+00  0.000000e+00  
       240  1.500000e+01  0.000000e+00  -5.000000e+00  0.000000e+00  0.000000e+00  0.000000e+00  0.000000e+00  0.000000e+00  0.000000e+00  0.000000e+00  0.000000e+00  0.000000e+00  
       241  1.500000e+01  0.000000e+00  -5.250000e+00  0.000000e+00  0.000000e+00  0.000000e+00  0.000000e+00  0.000000e+00  0.000000e+00  0.000000e+00  0.000000e+00  0.000000e+00  
       242  1.500000e+01  0.000000e+00  -5.500000e+00  0.000000e+00  0.000000e+00  0.000000e+00  0.000000e+00  0.000000e+00  0.000000e+00  0.000000e+00  0.000000e+00  0.000000e+00  
       243  1.500000e+01  0.000000e+00  -5.750000e+00  0.000000e+00  0.000000e+00  0.000000e+00  0.000000e+00  0.000000e+00  0.000000e+00  0.000000e+00  0.000000e+00  0.000000e+00  
       244  1.500000e+01  0.000000e+00  -6.000000e+00  0.000000e+00  0.000000e+00  0.000000e+00  0.000000e+00  0.000000e+00  0.000000e+00  0.000000e+00  0.000000e+00  0.000000e+00  
       245  1.500000e+01  0.000000e+00  -6.250000e+00  0.000000e+00  0.000000e+00  0.000000e+00  0.000000e+00  0.000000e+00  0.000000e+00  0.000000e+00  0.000000e+00  0.000000e+00  
       246  1.500000e+01  0.000000e+00  -6.500000e+00  0.000000e+00  0.000000e+00  0.000000e+00  0.000000e+00  0.000000e+00  0.000000e+00  0.000000e+00  0.000000e+00  0.000000e+00  
       247  1.500000e+01  0.000000e+00  -6.750000e+00  0.000000e+00  0.000000e+00  0.000000e+00  0.000000e+00  0.000000e+00  0.000000e+00  0.000000e+00  0.000000e+00  0.000000e+00  
       248  1.500000e+01  0.000000e+00  -7.000000e+00  0.000000e+00  0.000000e+00  0.000000e+00  0.000000e+00  0.000000e+00  0.000000e+00  0.000000e+00  0.000000e+00  0.000000e+00  
       249  1.500000e+01  0.000000e+00  -7.250000e+00  0.000000e+00  0.000000e+00  0.000000e+00  0.000000e+00  0.000000e+00  0.000000e+00  0.000000e+00  0.000000e+00  0.000000e+00  
       250  1.500000e+01  0.000000e+00  -7.500000e+00  0.000000e+00  0.000000e+00  0.000000e+00  0.000000e+00  0.000000e+00  0.000000e+00  0.000000e+00  0.000000e+00  0.000000e+00  
       251  1.500000e+01  0.000000e+00  -7.750000e+00  0.000000e+00  0.000000e+00  0.000000e+00  0.000000e+00  0.000000e+00  0.000000e+00  0.000000e+00  0.000000e+00  0.000000e+00  
       252  1.500000e+01  0.000000e+00  -8.000000e+00  0.000000e+00  0.000000e+00  0.000000e+00  0.000000e+00  0.000000e+00  0.000000e+00  0.000000e+00  0.000000e+00  0.000000e+00  
       253  1.500000e+01  0.000000e+00  -8.250000e+00  0.000000e+00  0.000000e+00  0.000000e+00  0.000000e+00  0.000000e+00  0.000000e+00  0.000000e+00  0.000000e+00  0.000000e+00  
       254  1.500000e+01  0.000000e+00  -8.500000e+00  0.000000e+00  0.000000e+00  0.000000e+00  0.000000e+00  0.000000e+00  0.000000e+00  0.000000e+00  0.000000e+00  0.000000e+00  
       255  1.500000e+01  0.000000e+00  -8.750000e+00  0.000000e+00  0.000000e+00  0.000000e+00  0.000000e+00  0.000000e+00  0.000000e+00  0.000000e+00  0.000000e+00  0.000000e+00  
       256  1.500000e+01  0.000000e+00  -9.000000e+00  0.000000e+00  0.000000e+00  0.000000e+00  0.000000e+00  0.000000e+00  0.000000e+00  0.000000e+00  0.000000e+00  0.000000e+00  
       257  1.500000e+01  0.000000e+00  -9.250000e+00  0.000000e+00  0.000000e+00  0.000000e+00  0.000000e+00  0.000000e+00  0.000000e+00  0.000000e+00  0.000000e+00  0.000000e+00  
       258  1.500000e+01  0.000000e+00  -9.500000e+00  0.000000e+00  0.000000e+00  0.000000e+00  0.000000e+00  0.000000e+00  0.000000e+00  0.000000e+00  0.000000e+00  0.000000e+00  
       259  1.500000e+01  0.000000e+00  -9.750000e+00  0.000000e+00  0.000000e+00  0.000000e+00  0.000000e+00  0.000000e+00  0.000000e+00  0.000000e+00  0.000000e+00  0.000000e+00  
       260  1.500000e+01  0.000000e+00  -1.000000e+01  0.000000e+00  0.000000e+00  0.000000e+00  0.000000e+00  0.000000e+00  0.000000e+00  0.000000e+00  0.000000e+00  0.000000e+00  
       261  1.500000e+01  0.000000e+00  -1.025000e+01  0.000000e+00  0.000000e+00  0.000000e+00  0.000000e+00  0.000000e+00  0.000000e+00  0.000000e+00  0.000000e+00  0.000000e+00  
       262  1.500000e+01  0.000000e+00  -1.050000e+01  0.000000e+00  0.000000e+00  0.000000e+00  0.000000e+00  0.000000e+00  0.000000e+00  0.000000e+00  0.000000e+00  0.000000e+00  
       263  1.500000e+01  0.000000e+00  -1.075000e+01  0.000000e+00  0.000000e+00  0.000000e+00  0.000000e+00  0.000000e+00  0.000000e+00  0.000000e+00  0.000000e+00  0.000000e+00  
       264  1.500000e+01  0.000000e+00  -1.100000e+01  0.000000e+00  0.000000e+00  0.000000e+00  0.000000e+00  0.000000e+00  0.000000e+00  0.000000e+00  0.000000e+00  0.000000e+00  
       265  1.500000e+01  0.000000e+00  -1.125000e+01  0.000000e+00  0.000000e+00  0.000000e+00  0.000000e+00  0.000000e+00  0.000000e+00  0.000000e+00  0.000000e+00  0.000000e+00  
       266  1.500000e+01  0.000000e+00  -1.150000e+01  0.000000e+00  0.000000e+00  0.000000e+00  0.000000e+00  0.000000e+00  0.000000e+00  0.000000e+00  0.000000e+00  0.000000e+00  
       267  1.500000e+01  0.000000e+00  -1.175000e+01  0.000000e+00  0.000000e+00  0.000000e+00  0.000000e+00  0.000000e+00  0.000000e+00  0.000000e+00  0.000000e+00  0.000000e+00  
       268  1.500000e+01  0.000000e+00  -1.200000e+01  0.000000e+00  0.000000e+00  0.000000e+00  0.000000e+00  0.000000e+00  0.000000e+00  0.000000e+00  0.000000e+00  0.000000e+00  
       269  1.500000e+01  0.000000e+00  -1.225000e+01  0.000000e+00  0.000000e+00  0.000000e+00  0.000000e+00  0.000000e+00  0.000000e+00  0.000000e+00  0.000000e+00  0.000000e+00  
       270  1.500000e+01  0.000000e+00  -1.250000e+01  0.000000e+00  0.000000e+00  0.000000e+00  0.000000e+00  0.000000e+00  0.000000e+00  0.000000e+00  0.000000e+00  0.000000e+00  
       271  1.500000e+01  0.000000e+00  -1.275000e+01  0.000000e+00  0.000000e+00  0.000000e+00  0.000000e+00  0.000000e+00  0.000000e+00  0.000000e+00  0.000000e+00  0.000000e+00  
       272  1.500000e+01  0.000000e+00  -1.300000e+01  0.000000e+00  0.000000e+00  0.000000e+00  0.000000e+00  0.000000e+00  0.000000e+00  0.000000e+00  0.000000e+00  0.000000e+00  
       273  1.500000e+01  0.000000e+00  -1.325000e+01  0.000000e+00  0.000000e+00  0.000000e+00  0.000000e+00  0.000000e+00  0.000000e+00  0.000000e+00  0.000000e+00  0.000000e+00  
       274  1.500000e+01  0.000000e+00  -1.350000e+01  0.000000e+00  0.000000e+00  0.000000e+00  0.000000e+00  0.000000e+00  0.000000e+00  0.000000e+00  0.000000e+00  0.000000e+00  
       275  1.500000e+01  0.000000e+00  -1.375000e+01  0.000000e+00  0.000000e+00  0.000000e+00  0.000000e+00  0.000000e+00  0.000000e+00  0.000000e+00  0.000000e+00  0.000000e+00  
       276  1.500000e+01  0.000000e+00  -1.400000e+01  0.000000e+00  0.000000e+00  0.000000e+00  0.000000e+00  0.000000e+00  0.000000e+00  0.000000e+00  0.000000e+00  0.000000e+00  
       277  1.500000e+01  0.000000e+00  -1.425000e+01  0.000000e+00  0.000000e+00  0.000000e+00  0.000000e+00  0.000000e+00  0.000000e+00  0.000000e+00  0.000000e+00  0.000000e+00  
       278  1.500000e+01  0.000000e+00  -1.450000e+01  0.000000e+00  0.000000e+00  0.000000e+00  0.000000e+00  0.000000e+00  0.000000e+00  0.000000e+00  0.000000e+00  0.000000e+00  
       279  1.500000e+01  0.000000e+00  -1.475000e+01  0.000000e+00  0.000000e+00  0.000000e+00  0.000000e+00  0.000000e+00  0.000000e+00  0.000000e+00  0.000000e+00  0.000000e+00  
       280  1.499453e+01  -2.506144e-01  -1.500000e+01  0.000000e+00  0.000000e+00  0.000000e+00  0.000000e+00  0.000000e+00  0.000000e+00  0.000000e+00  0.000000e+00  0.000000e+00  
       281  1.497832e+01  -5.007645e-01  -1.500000e+01  1.010163e-13  -1.077366e-14  -6.979216e-09  0.000000e+00  0.000000e+00  0.000000e+00  0.000000e+00  0.000000e+00  0.000000e+00  
       282  1.495173e+01  -7.500252e-01  -1.500000e+01  2.852518e-13  -4.209456e-14  -1.770568e-08  0.000000e+00  0.000000e+00  0.000000e+00  0.000000e+00  0.000000e+00  0.000000e+00  
       283  1.491512e+01  -9.980146e-01  -1.500000e+01  7.038327e-13  -1.320269e-13  -3.012392e-08  0.000000e+00  0.000000e+00  0.000000e+00  0.000000e+00  0.000000e+00  0.000000e+00  
       284  1.486889e+01  -1.244393e+00  -1.500000e+01  9.720154e-13  -2.204323e-13  -4.401205e-08  0.000000e+00  0.000000e+00  0.000000e+00  0.000000e+00  0.000000e+00  0.000000e+00  
       285  1.481344e+01  -1.488861e+00  -1.500000e+01  1.196541e-12  -3.173706e-13  -5.340590e-08  0.000000e+00  0.000000e+00  0.000000e+00  0.000000e+00  0.000000e+00  0.000000e+00  
       286  1.474916e+01  -1.731159e+00  -1.500000e+01  1.373688e-12  -4.162992e-13  -6.084303e-08  0.000000e+00  0.000000e+00  0.000000e+00  0.000000e+00  0.000000e+00  0.000000e+00  
       287  1.467645e+01  -1.971061e+00  -1.500000e+01  1.534461e-12  -5.221654e-13  -6.575031e-08  0.000000e+00  0.000000e+00  0.000000e+00  0.000000e+00  0.000000e+00  0.000000e+00  
       288  1.459568e+01  -2.208374e+00  -1.500000e+01  1.251094e-12  -4.717384e-13  -6.192600e-08  0.000000e+00  0.000000e+00  0.000000e+00  0.000000e+00  0.000000e+00  0.000000e+00  
       289  1.450722e+01  -2.442931e+00  -1.500000e+01  9.869075e-13  -4.080331e-13  -5.641244e-08  0.000000e+00  0.000000e+00  0.000000e+00  0.000000e+00  0.000000e+00  0.000000e+00  
       290  1.441143e+01  -2.674591e+00  -1.500000e+01  8.782917e-13  -3.948191e-13  -4.787362e-08  0.000000e+00  0.000000e+00  0.000000e+00  0.000000e+00  0.000000e+00  0.000000e+00  
       291  1.430864e+01  -2.903230e+00  -1.500000e+01  6.000369e-13  -2.912740e-13  -4.026308e-08  0.000000e+00  0.000000e+00  0.000000e+00  0.000000e+00  0.000000e+00  0.000000e+00  
       292  1.419916e+01  -3.128746e+00  -1.500000e+01  4.243212e-13  -2.211631e-13  -3.070304e-08  0.000000e+00  0.000000e+00  0.000000e+00  0.000000e+00  0.000000e+00  0.000000e+00  
       293  1.408329e+01  -3.351043e+00  -1.500000e+01  0.000000e+00  0.000000e+00  0.000000e+00  0.000000e+00  0.000000e+00  0.000000e+00  0.000000e+00  0.000000e+00  0.000000e+00  
       294  1.396130e+01  -3.570042e+00  -1.500000e+01  0.000000e+00  0.000000e+00  0.000000e+00  0.000000e+00  0.000000e+00  0.000000e+00  0.000000e+00  0.000000e+00  0.000000e+00  
       295  1.383344e+01  -3.785671e+00  -1.500000e+01  0.000000e+00  0.000000e+00  0.000000e+00  0.000000e+00  0.000000e+00  0.000000e+00  0.000000e+00  0.000000e+00  0.000000e+00  
       296  1.369996e+01  -3.997862e+00  -1.500000e+01  1.622859e-14  -1.080070e-14  -3.601149e-09  0.000000e+00  0.000000e+00  0.000000e+00  0.000000e+00  0.000000e+00  0.000000e+00  
       297  1.356106e+01  -4.206553e+00  -1.500000e+01  2.936780e-15  -2.063050e-15  -9.364299e-10  0.000000e+00  0.000000e+00  0.000000e+00  0.000000e+00  0.000000e+00  0.000000e+00  
       298  1.341696e+01  -4.411683e+00  -1.500000e+01  5.000546e-19  -3.700720e-19  -1.648449e-11  0.000000e+00  0.000000e+00  0.000000e+00  0.000000e+00  0.000000e+00  0.000000e+00  
       299  1.326783e+01  -4.613189e+00  -1.500000e+01  2.677587e-17  -1.981583e-17  -1.622102e-11  0.000000e+00  0.000000e+00  0.000000e+00  0.000000e+00  0.000000e+00  0.000000e+00  
       300  1.311385e+01  -4.811009e+00  -1.500000e+01  1.031869e-16  -8.032105e-17  -3.191648e-11  0.000000e+00  0.000000e+00  0.000000e+00  0.000000e+00  0.000000e+00  0.000000e+00  
       301  1.295516e+01  -5.005078e+00  -1.500000e+01  0.000000e+00  0.000000e+00  0.000000e+00  0.000000e+00  0.000000e+00  0.000000e+00  0.000000e+00  0.000000e+00  0.000000e+00  
       302  1.279191e+01  -5.195325e+00  -1.500000e+01  0.000000e+00  0.000000e+00  0.000000e+00  0.000000e+00  0.000000e+00  0.000000e+00  0.000000e+00  0.000000e+00  0.000000e+00  
       303  1.262423e+01  -5.381672e+00  -1.500000e+01  0.000000e+00  0.000000e+00  0.000000e+00  0.000000e+00  0.000000e+00  0.000000e+00  0.000000e+00  0.000000e+00  0.000000e+00  
       304  1.245222e+01  -5.564035e+00  -1.500000e+01  0.000000e+00  0.000000e+00  0.000000e+00  0.000000e+00  0.000000e+00  0.000000e+00  0.000000e+00  0.000000e+00  0.000000e+00  
       305  1.227598e+01  -5.742321e+00  -1.500000e+01  0.000000e+00  0.000000e+00  0.000000e+00  0.000000e+00  0.000000e+00  0.000000e+00  0.000000e+00  0.000000e+00  0.000000e+00  
       306  1.209562e+01  -5.916428e+00  -1.500000e+01  0.000000e+00  0.000000e+00  0.000000e+00  0.000000e+00  0.000000e+00  0.000000e+00  0.000000e+00  0.000000e+00  0.000000e+00  
       307  1.191124e+01  -6.086277e+00  -1.500000e+01  0.000000e+00  0.000000e+00  0.000000e+00  0.000000e+00  0.000000e+00  0.000000e+00  0.000000e+00  0.000000e+00  0.000000e+00  
       308  1.172299e+01  -6.251828e+00  -1.500000e+01  0.000000e+00  0.000000e+00  0.000000e+00  0.000000e+00  0.000000e+00  0.000000e+00  0.000000e+00  0.000000e+00  0.000000e+00  
       309  1.153103e+01  -6.413049e+00  -1.500000e+01  0.000000e+00  0.000000e+00  0.000000e+00  0.000000e+00  0.000000e+00  0.000000e+00  0.000000e+00  0.000000e+00  0.000000e+00  
       310  1.133549e+01  -6.569924e+00  -1.500000e+01  0.000000e+00  0.000000e+00  0.000000e+00  0.000000e+00  0.000000e+00  0.000000e+00  0.000000e+00  0.000000e+00  0.000000e+00  
       311  1.113654e+01  -6.722449e+00  -1.500000e+01  1.498191e-14  -1.954245e-14  -5.434956e-09  0.000000e+00  0.000000e+00  0.000000e+00  0.000000e+00  0.000000e+00  0.000000e+00  
       312  1.093433e+01  -6.870630e+00  -1.500000e+01  7.901485e-15  -1.078250e-14  -2.855693e-09  0.000000e+00  0.000000e+00  0.000000e+00  0.000000e+00  0.000000e+00  0.000000e+00  
       313  1.072903e+01  -7.014486e+00  -1.500000e+01  1.594057e-15  -2.275026e-15  -1.383690e-09  0.000000e+00  0.000000e+00  0.000000e+00  0.000000e+00  0.000000e+00  0.000000e+00  
       314  1.052078e+01  -7.154044e+00  -1.500000e+01  1.113303e-15  -1.661313e-15  -5.458942e-10  0.000000e+00  0.000000e+00  0.000000e+00  0.000000e+00  0.000000e+00  0.000000e+00  
       315  1.030973e+01  -7.289343e+00  -1.500000e+01  0.000000e+00  0.000000e+00  0.000000e+00  0.000000e+00  0.000000e+00  0.000000e+00  0.000000e+00  0.000000e+00  0.000000e+00  
       316  1.009605e+01  -7.420432e+00  -1.500000e+01  0.000000e+00  0.000000e+00  0.000000e+00  0.000000e+00  0.000000e+00  0.000000e+00  0.000000e+00  0.000000e+00  0.000000e+00  
       317  9.879873e+00  -7.547365e+00  -1.500000e+01  0.000000e+00  0.000000e+00  0.000000e+00  0.000000e+00  0.000000e+00  0.000000e+00  0.000000e+00  0.000000e+00  0.000000e+00  
       318  9.661343e+00  -7.670207e+00  -1.500000e+01  0.000000e+00  0.000000e+00  0.000000e+00  0.000000e+00  0.000000e+00  0.000000e+00  0.000000e+00  0.000000e+00  0.000000e+00  
       319  9.440601e+00  -7.789026e+00  -1.500000e+01  1.805195e-16  -3.501565e-16  -1.852919e-10  0.000000e+00  0.000000e+00  0.000000e+00  0.000000e+00  0.000000e+00  0.000000e+00  
       320  9.217780e+00  -7.903898e+00  -1.500000e+01  0.000000e+00  0.000000e+00  0.000000e+00  0.000000e+00  0.000000e+00  0.000000e+00  0.000000e+00  0.000000e+00  0.000000e+00  
       321  8.993007e+00  -8.014905e+00  -1.500000e+01  0.000000e+00  0.000000e+00  0.000000e+00  0.000000e+00  0.000000e+00  0.000000e+00  0.000000e+00  0.000000e+00  0.000000e+00  
       322  8.766406e+00  -8.122131e+00  -1.500000e+01  0.000000e+00  0.000000e+00  0.000000e+00  0.000000e+00  0.000000e+00  0.000000e+00  0.000000e+00  0.000000e+00  0.000000e+00  
       323  8.538095e+00  -8.225665e+00  -1.500000e+01  0.000000e+00  0.000000e+00  0.000000e+00  0.000000e+00  0.000000e+00  0.000000e+00  0.000000e+00  0.000000e+00  0.000000e+00  
       324  8.308184e+00  -8.325599e+00  -1.500000e+01  0.000000e+00  0.000000e+00  0.000000e+00  0.000000e+00  0.000000e+00  0.000000e+00  0.000000e+00  0.000000e+00  0.000000e+00  
       325  8.076779e+00  -8.422027e+00  -1.500000e+01  1.700232e-15  -4.255173e-15  -1.266221e-09  0.000000e+00  0.000000e+00  0.000000e+00  0.000000e+00  0.000000e+00  0.000000e+00  
       326  7.843984e+00  -8.515043e+00  -1.500000e+01  1.206322e-15  -3.148028e-15  -1.185931e-09  0.000000e+00  0.000000e+00  0.000000e+00  0.000000e+00  0.000000e+00  0.000000e+00  
       327  7.609891e+00  -8.604747e+00  -1.500000e+01  1.118883e-15  -3.043974e-15  -8.297419e-10  0.000000e+00  0.000000e+00  0.000000e+00  0.000000e+00  0.000000e+00  0.000000e+00  
       328  7.374593e+00  -8.691235e+00  -1.500000e+01  0.000000e+00  0.000000e+00  0.000000e+00  0.000000e+00  0.000000e+00  0.000000e+00  0.000000e+00  0.000000e+00  0.000000e+00  
       329  7.138173e+00  -8.774608e+00  -1.500000e+01  0.000000e+00  0.000000e+00  0.000000e+00  0.000000e+00  0.000000e+00  0.000000e+00  0.000000e+00  0.000000e+00  0.000000e+00  
       330  6.900709e+00  -8.854964e+00  -1.500000e+01  0.000000e+00  0.000000e+00  0.000000e+00  0.000000e+00  0.000000e+00  0.000000e+00  0.000000e+00  0.000000e+00  0.000000e+00  
       331  6.662279e+00  -8.932405e+00  -1.500000e+01  0.000000e+00  0.000000e+00  0.000000e+00  0.000000e+00  0.000000e+00  0.000000e+00  0.000000e+00  0.000000e+00  0.000000e+00  
       332  6.422951e+00  -9.007026e+00  -1.500000e+01  -1.587929e-18  5.306858e-18  -7.698356e-12  0.000000e+00  0.000000e+00  0.000000e+00  0.000000e+00  0.000000e+00  0.000000e+00  
       333  6.182781e+00  -9.078891e+00  -1.500000e+01  0.000000e+00  0.000000e+00  0.000000e+00  0.000000e+00  0.000000e+00  0.000000e+00  0.000000e+00  0.000000e+00  0.000000e+00  
       334  5.941803e+00  -9.147998e+00  -1.500000e+01  0.000000e+00  0.000000e+00  0.000000e+00  0.000000e+00  0.000000e+00  0.000000e+00  0.000000e+00  0.000000e+00  0.000000e+00  
       335  5.700050e+00  -9.214344e+00  -1.500000e+01  0.000000e+00  0.000000e+00  0.000000e+00  0.000000e+00  0.000000e+00  0.000000e+00  0.000000e+00  0.000000e+00  0.000000e+00  
       336  5.457555e+00  -9.277923e+00  -1.500000e+01  0.000000e+00  0.000000e+00  0.000000e+00  0.000000e+00  0.000000e+00  0.000000e+00  0.000000e+00  0.000000e+00  0.000000e+00  
       337  5.214350e+00  -9.338731e+00  -1.500000e+01  3.459788e-19  -1.453998e-18  -1.407437e-12  0.000000e+00  0.000000e+00  0.000000e+00  0.000000e+00  0.000000e+00  0.000000e+00  
       338  4.970468e+00  -9.396762e+00  -1.500000e+01  -1.294495e-18  5.729167e-18  -4.437985e-12  0.000000e+00  0.000000e+00  0.000000e+00  0.000000e+00  0.000000e+00  0.000000e+00  
       339  4.725941e+00  -9.452012e+00  -1.500000e+01  -7.797761e-18  3.643546e-17  -1.650721e-11  0.000000e+00  0.000000e+00  0.000000e+00  0.000000e+00  0.000000e+00  0.000000e+00  
       340  4.480801e+00  -9.504477e+00  -1.500000e+01  1.289093e-18  -6.376687e-18  -9.634876e-12  0.000000e+00  0.000000e+00  0.000000e+00  0.000000e+00  0.000000e+00  0.000000e+00  
       341  4.235080e+00  -9.554151e+00  -1.500000e+01  5.266261e-19  -2.766614e-18  -5.239947e-12  0.000000e+00  0.000000e+00  0.000000e+00  0.000000e+00  0.000000e+00  0.000000e+00  
       342  3.988810e+00  -9.601028e+00  -1.500000e+01  7.443162e-19  -4.167424e-18  -2.687031e-12  0.000000e+00  0.000000e+00  0.000000e+00  0.000000e+00  0.000000e+00  0.000000e+00  
       343  3.742024e+00  -9.645105e+00  -1.500000e+01  6.185165e-19  -3.463072e-18  -2.098016e-12  0.000000e+00  0.000000e+00  0.000000e+00  0.000000e+00  0.000000e+00  0.000000e+00  
       344  3.494753e+00  -9.686377e+00  -1.500000e+01  7.382788e-19  -4.755278e-18  -1.851533e-12  0.000000e+00  0.000000e+00  0.000000e+00  0.000000e+00  0.000000e+00  0.000000e+00  
       345  3.247029e+00  -9.724836e+00  -1.500000e+01  5.291291e-20  -3.683564e-19  -4.008599e-13  0.000000e+00  0.000000e+00  0.000000e+00  0.000000e+00  0.000000e+00  0.000000e+00  
       346  2.998885e+00  -9.760481e+00  -1.500000e+01  0.000000e+00  0.000000e+00  0.000000e+00  0.000000e+00  0.000000e+00  0.000000e+00  0.000000e+00  0.000000e+00  0.000000e+00  
       347  2.750351e+00  -9.793304e+00  -1.500000e+01  0.000000e+00  0.000000e+00  0.000000e+00  0.000000e+00  0.000000e+00  0.000000e+00  0.000000e+00  0.000000e+00  0.000000e+00  
       348  2.501461e+00  -9.823302e+00  -1.500000e+01  0.000000e+00  0.000000e+00  0.000000e+00  0.000000e+00  0.000000e+00  0.000000e+00  0.000000e+00  0.000000e+00  0.000000e+00  
       349  2.252245e+00  -9.850468e+00  -1.500000e+01  0.000000e+00  0.000000e+00  0.000000e+00  0.000000e+00  0.000000e+00  0.000000e+00  0.000000e+00  0.000000e+00  0.000000e+00  
       350  2.002738e+00  -9.874797e+00  -1.500000e+01  0.000000e+00  0.000000e+00  0.000000e+00  0.000000e+00  0.000000e+00  0.000000e+00  0.000000e+00  0.000000e+00  0.000000e+00  
       351  1.752969e+00  -9.896284e+00  -1.500000e+01  0.000000e+00  0.000000e+00  0.000000e+00  0.000000e+00  0.000000e+00  0.000000e+00  0.000000e+00  0.000000e+00  0.000000e+00  
       352  1.502971e+00  -9.914925e+00  -1.500000e+01  0.000000e+00  0.000000e+00  0.000000e+00  0.000000e+00  0.000000e+00  0.000000e+00  0.000000e+00  0.000000e+00  0.000000e+00  
       353  1.252777e+00  -9.930712e+00  -1.500000e+01  0.000000e+00  0.000000e+00  0.000000e+00  0.000000e+00  0.000000e+00  0.000000e+00  0.000000e+00  0.000000e+00  0.000000e+00  
       354  1.002419e+00  -9.943641e+00  -1.500000e+01  0.000000e+00  0.000000e+00  0.000000e+00  0.000000e+00  0.000000e+00  0.000000e+00  0.000000e+00  0.000000e+00  0.000000e+00  
       355  7.519300e-01  -9.953707e+00  -1.500000e+01  0.000000e+00  0.000000e+00  0.000000e+00  0.000000e+00  0.000000e+00  0.000000e+00  0.000000e+00  0.000000e+00  0.000000e+00  
       356  5.013418e-01  -9.960903e+00  -1.500000e+01  -3.068182e-21  1.779422e-19  -1.493028e-12  0.000000e+00  0.000000e+00  0.000000e+00  0.000000e+00  0.000000e+00  0.000000e+00  
       357  2.506875e-01  -9.965225e+00  -1.500000e+01  0.000000e+00  0.000000e+00  0.000000e+00  0.000000e+00  0.000000e+00  0.000000e+00  0.000000e+00  0.000000e+00  0.000000e+00  
       358  5.960828e-08  -9.966666e+00  -1.500000e+01  1.399460e-26  -2.434580e-24  -1.776357e-15  0.000000e+00  0.000000e+00  0.000000e+00  0.000000e+00  0.000000e+00  0.000000e+00  
       359  -2.506873e-01  -9.965225e+00  -1.500000e+01  2.203930e-25  3.834133e-23  -1.748601e-15  0.000000e+00  0.000000e+00  0.000000e+00  0.000000e+00  0.000000e+00  0.000000e+00  
       360  -5.013415e-01  -9.960903e+00  -1.500000e+01  1.124677e-21  6.522509e-20  -4.534428e-13  0.000000e+00  0.000000e+00  0.000000e+00  0.000000e+00  0.000000e+00  0.000000e+00  
       361  -7.519296e-01  -9.953707e+00  -1.500000e+01  -3.908261e-20  -9.725866e-19  -2.163394e-12  0.000000e+00  0.000000e+00  0.000000e+00  0.000000e+00  0.000000e+00  0.000000e+00  
       362  -1.002419e+00  -9.943641e+00  -1.500000e+01  0.000000e+00  0.000000e+00  0.000000e+00  0.000000e+00  0.000000e+00  0.000000e+00  0.000000e+00  0.000000e+00  0.000000e+00  
       363  -1.252777e+00  -9.930712e+00  -1.500000e+01  7.167419e-23  1.387881e-21  -2.825518e-14  0.000000e+00  0.000000e+00  0.000000e+00  0.000000e+00  0.000000e+00  0.000000e+00  
       364  -1.502971e+00  -9.914925e+00  -1.500000e+01  4.605645e-22  7.299046e-21  -2.029626e-14  0.000000e+00  0.000000e+00  0.000000e+00  0.000000e+00  0.000000e+00  0.000000e+00  
       365  -1.752968e+00  -9.896284e+00  -1.500000e+01  3.719646e-20  4.988612e-19  -1.007784e-12  0.000000e+00  0.000000e+00  0.000000e+00  0.000000e+00  0.000000e+00  0.000000e+00  
       366  -2.002738e+00  -9.874797e+00  -1.500000e+01  2.022569e-19  2.351091e-18  -1.110362e-12  0.000000e+00  0.000000e+00  0.000000e+00  0.000000e+00  0.000000e+00  0.000000e+00  
       367  -2.252245e+00  -9.850468e+00  -1.500000e+01  0.000000e+00  0.000000e+00  0.000000e+00  0.000000e+00  0.000000e+00  0.000000e+00  0.000000e+00  0.000000e+00  0.000000e+00  
       368  -2.501461e+00  -9.823302e+00  -1.500000e+01  0.000000e+00  0.000000e+00  0.000000e+00  0.000000e+00  0.000000e+00  0.000000e+00  0.000000e+00  0.000000e+00  0.000000e+00  
       369  -2.750351e+00  -9.793304e+00  -1.500000e+01  0.000000e+00  0.000000e+00  0.000000e+00  0.000000e+00  0.000000e+00  0.000000e+00  0.000000e+00  0.000000e+00  0.000000e+00  
       370  -2.998884e+00  -9.760481e+00  -1.500000e+01  0.000000e+00  0.000000e+00  0.000000e+00  0.000000e+00  0.000000e+00  0.000000e+00  0.000000e+00  0.000000e+00  0.000000e+00  
       371  -3.247029e+00  -9.724836e+00  -1.500000e+01  -1.641475e-20  -1.057280e-19  -2.437633e-13  0.000000e+00  0.000000e+00  0.000000e+00  0.000000e+00  0.000000e+00  0.000000e+00  
       372  -3.494752e+00  -9.686377e+00  -1.500000e+01  0.000000e+00  0.000000e+00  0.000000e+00  0.000000e+00  0.000000e+00  0.000000e+00  0.000000e+00  0.000000e+00  0.000000e+00  
       373  -3.742024e+00  -9.645105e+00  -1.500000e+01  0.000000e+00  0.000000e+00  0.000000e+00  0.000000e+00  0.000000e+00  0.000000e+00  0.000000e+00  0.000000e+00  0.000000e+00  
       374  -3.988810e+00  -9.601028e+00  -1.500000e+01  0.000000e+00  0.000000e+00  0.000000e+00  0.000000e+00  0.000000e+00  0.000000e+00  0.000000e+00  0.000000e+00  0.000000e+00  
       375  -4.235079e+00  -9.554151e+00  -1.500000e+01  0.000000e+00  0.000000e+00  0.000000e+00  0.000000e+00  0.000000e+00  0.000000e+00  0.000000e+00  0.000000e+00  0.000000e+00  
       376  -4.480800e+00  -9.504477e+00  -1.500000e+01  -4.721523e-19  -2.335571e-18  -8.015304e-12  0.000000e+00  0.000000e+00  0.000000e+00  0.000000e+00  0.000000e+00  0.000000e+00  
       377  -4.725941e+00  -9.452012e+00  -1.500000e+01  6.458738e-18  3.017880e-17  -1.660987e-11  0.000000e+00  0.000000e+00  0.000000e+00  0.000000e+00  0.000000e+00  0.000000e+00  
       378  -4.970468e+00  -9.396762e+00  -1.500000e+01  1.294495e-18  5.729167e-18  -4.437985e-12  0.000000e+00  0.000000e+00  0.000000e+00  0.000000e+00  0.000000e+00  0.000000e+00  
       379  -5.214350e+00  -9.338731e+00  -1.500000e+01  -1.100540e-18  -4.625090e-18  -4.476981e-12  0.000000e+00  0.000000e+00  0.000000e+00  0.000000e+00  0.000000e+00  0.000000e+00  
       380  -5.457555e+00  -9.277923e+00  -1.500000e+01  1.009033e-18  4.035706e-18  -4.493905e-12  0.000000e+00  0.000000e+00  0.000000e+00  0.000000e+00  0.000000e+00  0.000000e+00  
       381  -5.700050e+00  -9.214344e+00  -1.500000e+01  -7.363719e-18  -2.808553e-17  -1.141937e-11  0.000000e+00  0.000000e+00  0.000000e+00  0.000000e+00  0.000000e+00  0.000000e+00  
       382  -5.941803e+00  -9.147998e+00  -1.500000e+01  7.478710e-19  2.725130e-18  -1.318479e-11  0.000000e+00  0.000000e+00  0.000000e+00  0.000000e+00  0.000000e+00  0.000000e+00  
       383  -6.182782e+00  -9.078890e+00  -1.500000e+01  4.550856e-20  1.586871e-19  -6.025340e-12  0.000000e+00  0.000000e+00  0.000000e+00  0.000000e+00  0.000000e+00  0.000000e+00  
       384  -6.422952e+00  -9.007026e+00  -1.500000e+01  2.983440e-19  9.970652e-19  -6.023529e-12  0.000000e+00  0.000000e+00  0.000000e+00  0.000000e+00  0.000000e+00  0.000000e+00  
       385  -6.662280e+00  -8.932404e+00  -1.500000e+01  9.627720e-18  3.087831e-17  -1.156118e-11  0.000000e+00  0.000000e+00  0.000000e+00  0.000000e+00  0.000000e+00  0.000000e+00  
       386  -6.900711e+00  -8.854964e+00  -1.500000e+01  0.000000e+00  0.000000e+00  0.000000e+00  0.000000e+00  0.000000e+00  0.000000e+00  0.000000e+00  0.000000e+00  0.000000e+00  
       387  -7.138175e+00  -8.774608e+00  -1.500000e+01  0.000000e+00  0.000000e+00  0.000000e+00  0.000000e+00  0.000000e+00  0.000000e+00  0.000000e+00  0.000000e+00  0.000000e+00  
       388  -7.374596e+00  -8.691234e+00  -1.500000e+01  0.000000e+00  0.000000e+00  0.000000e+00  0.000000e+00  0.000000e+00  0.000000e+00  0.000000e+00  0.000000e+00  0.000000e+00  
       389  -7.609895e+00  -8.604745e+00  -1.500000e+01  0.000000e+00  0.000000e+00  0.000000e+00  0.000000e+00  0.000000e+00  0.000000e+00  0.000000e+00  0.000000e+00  0.000000e+00  
       390  -7.843987e+00  -8.515041e+00  -1.500000e+01  -4.560456e-17  -1.190102e-16  -1.129811e-09  0.000000e+00  0.000000e+00  0.000000e+00  0.000000e+00  0.000000e+00  0.000000e+00  
       391  -8.076782e+00  -8.422026e+00  -1.500000e+01  -1.884253e-15  -4.715733e-15  -1.403214e-09  0.000000e+00  0.000000e+00  0.000000e+00  0.000000e+00  0.000000e+00  0.000000e+00  
       392  -8.308186e+00  -8.325598e+00  -1.500000e+01  -6.192717e-16  -1.486098e-15  -1.380981e-09  0.000000e+00  0.000000e+00  0.000000e+00  0.000000e+00  0.000000e+00  0.000000e+00  
       393  -8.538096e+00  -8.225664e+00  -1.500000e+01  -2.422021e-16  -5.572148e-16  -1.276474e-09  0.000000e+00  0.000000e+00  0.000000e+00  0.000000e+00  0.000000e+00  0.000000e+00  
       394  -8.766408e+00  -8.122130e+00  -1.500000e+01  3.783277e-16  8.342808e-16  -8.412085e-10  0.000000e+00  0.000000e+00  0.000000e+00  0.000000e+00  0.000000e+00  0.000000e+00  
       395  -8.993010e+00  -8.014904e+00  -1.500000e+01  -4.091903e-16  -8.647290e-16  -5.643932e-10  0.000000e+00  0.000000e+00  0.000000e+00  0.000000e+00  0.000000e+00  0.000000e+00  
       396  -9.217782e+00  -7.903897e+00  -1.500000e+01  -2.909024e-16  -5.890301e-16  -2.808087e-10  0.000000e+00  0.000000e+00  0.000000e+00  0.000000e+00  0.000000e+00  0.000000e+00  
       397  -9.440604e+00  -7.789024e+00  -1.500000e+01  -3.976177e-17  -7.712659e-17  -3.798822e-11  0.000000e+00  0.000000e+00  0.000000e+00  0.000000e+00  0.000000e+00  0.000000e+00  
       398  -9.661346e+00  -7.670205e+00  -1.500000e+01  -9.112436e-18  -1.692900e-17  -2.953208e-11  0.000000e+00  0.000000e+00  0.000000e+00  0.000000e+00  0.000000e+00  0.000000e+00  
       399  -9.879876e+00  -7.547363e+00  -1.500000e+01  -5.422819e-18  -9.235551e-18  -2.955052e-11  0.000000e+00  0.000000e+00  0.000000e+00  0.000000e+00  0.000000e+00  0.000000e+00  
       400  -1.009605e+01  -7.420430e+00  -1.500000e+01  -1.586017e-17  -2.585331e-17  -3.463035e-11  0.000000e+00  0.000000e+00  0.000000e+00  0.000000e+00  0.000000e+00  0.000000e+00  
       401  -1.030974e+01  -7.289342e+00  -1.500000e+01  -3.687400e-16  -5.751723e-16  -2.952733e-10  0.000000e+00  0.000000e+00  0.000000e+00  0.000000e+00  0.000000e+00  0.000000e+00  
       402  -1.052078e+01  -7.154043e+00  -1.500000e+01  -1.285402e-15  -1.918125e-15  -1.044398e-09  0.000000e+00  0.000000e+00  0.000000e+00  0.000000e+00  0.000000e+00  0.000000e+00  
       403  -1.072903e+01  -7.014485e+00  -1.500000e+01  -4.580450e-15  -6.537205e-15  -2.432057e-09  0.000000e+00  0.000000e+00  0.000000e+00  0.000000e+00  0.000000e+00  0.000000e+00  
       404  -1.093433e+01  -6.870631e+00  -1.500000e+01  -1.169706e-14  -1.596204e-14  -4.249954e-09  0.000000e+00  0.000000e+00  0.000000e+00  0.000000e+00  0.000000e+00  0.000000e+00  
       405  -1.113654e+01  -6.722451e+00  -1.500000e+01  -2.889625e-14  -3.769265e-14  -7.733326e-09  0.000000e+00  0.000000e+00  0.000000e+00  0.000000e+00  0.000000e+00  0.000000e+00  
       406  -1.133549e+01  -6.569926e+00  -1.500000e+01  -6.566420e-14  -8.184964e-14  -1.165978e-08  0.000000e+00  0.000000e+00  0.000000e+00  0.000000e+00  0.000000e+00  0.000000e+00  
       407  -1.153102e+01  -6.413051e+00  -1.500000e+01  0.000000e+00  0.000000e+00  0.000000e+00  0.000000e+00  0.000000e+00  0.000000e+00  0.000000e+00  0.000000e+00  0.000000e+00  
       408  -1.172299e+01  -6.251830e+00  -1.500000e+01  0.000000e+00  0.000000e+00  0.000000e+00  0.000000e+00  0.000000e+00  0.000000e+00  0.000000e+00  0.000000e+00  0.000000e+00  
       409  -1.191124e+01  -6.086280e+00  -1.500000e+01  0.000000e+00  0.000000e+00  0.000000e+00  0.000000e+00  0.000000e+00  0.000000e+00  0.000000e+00  0.000000e+00  0.000000e+00  
       410  -1.209562e+01  -5.916430e+00  -1.500000e+01  -3.995438e-13  -4.139261e-13  -4.185096e-08  0.000000e+00  0.000000e+00  0.000000e+00  0.000000e+00  0.000000e+00  0.000000e+00  
       411  -1.227598e+01  -5.742323e+00  -1.500000e+01  -2.440567e-13  -2.412570e-13  -2.876510e-08  0.000000e+00  0.000000e+00  0.000000e+00  0.000000e+00  0.000000e+00  0.000000e+00  
       412  -1.245222e+01  -5.564036e+00  -1.500000e+01  0.000000e+00  0.000000e+00  0.000000e+00  0.000000e+00  0.000000e+00  0.000000e+00  0.000000e+00  0.000000e+00  0.000000e+00  
       413  -1.262423e+01  -5.381673e+00  -1.500000e+01  0.000000e+00  0.000000e+00  0.000000e+00  0.000000e+00  0.000000e+00  0.000000e+00  0.000000e+00  0.000000e+00  0.000000e+00  
       414  -1.279191e+01  -5.195326e+00  -1.500000e+01  0.000000e+00  0.000000e+00  0.000000e+00  0.000000e+00  0.000000e+00  0.000000e+00  0.000000e+00  0.000000e+00  0.000000e+00  
       415  -1.295516e+01  -5.005080e+00  -1.500000e+01  -5.732351e-16  -4.687254e-16  -2.550412e-10  0.000000e+00  0.000000e+00  0.000000e+00  0.000000e+00  0.000000e+00  0.000000e+00  
       416  -1.311385e+01  -4.811012e+00  -1.500000e+01  -5.989397e-16  -4.662168e-16  -2.550143e-10  0.000000e+00  0.000000e+00  0.000000e+00  0.000000e+00  0.000000e+00  0.000000e+00  
       417  -1.326783e+01  -4.613191e+00  -1.500000e+01  3.963654e-16  3.085322e-16  -2.553261e-10  0.000000e+00  0.000000e+00  0.000000e+00  0.000000e+00  0.000000e+00  0.000000e+00  
       418  -1.341696e+01  -4.411684e+00  -1.500000e+01  -1.434897e-15  -1.061898e-15  -4.149150e-10  0.000000e+00  0.000000e+00  0.000000e+00  0.000000e+00  0.000000e+00  0.000000e+00  
       419  -1.356106e+01  -4.206555e+00  -1.500000e+01  -1.622994e-14  -1.140129e-14  -2.895133e-09  0.000000e+00  0.000000e+00  0.000000e+00  0.000000e+00  0.000000e+00  0.000000e+00  
       420  -1.369995e+01  -3.997864e+00  -1.500000e+01  -6.474040e-14  -4.308661e-14  -7.319670e-09  0.000000e+00  0.000000e+00  0.000000e+00  0.000000e+00  0.000000e+00  0.000000e+00  
       421  -1.383344e+01  -3.785673e+00  -1.500000e+01  -8.008242e-14  -5.037639e-14  -1.333185e-08  0.000000e+00  0.000000e+00  0.000000e+00  0.000000e+00  0.000000e+00  0.000000e+00  
       422  -1.396130e+01  -3.570044e+00  -1.500000e+01  -1.953855e-13  -1.158474e-13  -2.080850e-08  0.000000e+00  0.000000e+00  0.000000e+00  0.000000e+00  0.000000e+00  0.000000e+00  
       423  -1.408329e+01  -3.351045e+00  -1.500000e+01  -3.631292e-13  -2.022672e-13  -2.941803e-08  0.000000e+00  0.000000e+00  0.000000e+00  0.000000e+00  0.000000e+00  0.000000e+00  
       424  -1.419916e+01  -3.128747e+00  -1.500000e+01  -4.951931e-13  -2.581026e-13  -3.805858e-08  0.000000e+00  0.000000e+00  0.000000e+00  0.000000e+00  0.000000e+00  0.000000e+00  
       425  -1.430864e+01  -2.903233e+00  -1.500000e+01  -7.590692e-13  -3.684689e-13  -4.620941e-08  0.000000e+00  0.000000e+00  0.000000e+00  0.000000e+00  0.000000e+00  0.000000e+00  
       426  -1.441143e+01  -2.674593e+00  -1.500000e+01  -1.001453e-12  -4.501823e-13  -5.405690e-08  0.000000e+00  0.000000e+00  0.000000e+00  0.000000e+00  0.000000e+00  0.000000e+00  
       427  -1.450722e+01  -2.442933e+00  -1.500000e+01  0.000000e+00  0.000000e+00  0.000000e+00  0.000000e+00  0.000000e+00  0.000000e+00  0.000000e+00  0.000000e+00  0.000000e+00  
       428  -1.459568e+01  -2.208375e+00  -1.500000e+01  0.000000e+00  0.000000e+00  0.000000e+00  0.000000e+00  0.000000e+00  0.000000e+00  0.000000e+00  0.000000e+00  0.000000e+00  
       429  -1.467645e+01  -1.971062e+00  -1.500000e+01  0.000000e+00  0.000000e+00  0.000000e+00  0.000000e+00  0.000000e+00  0.000000e+00  0.000000e+00  0.000000e+00  0.000000e+00  
       430  -1.474916e+01  -1.731160e+00  -1.500000e+01  -1.123109e-12  -3.403598e-13  -5.568892e-08  0.000000e+00  0.000000e+00  0.000000e+00  0.000000e+00  0.000000e+00  0.000000e+00  
       431  -1.481344e+01  -1.488861e+00  -1.500000e+01  -1.009713e-12  -2.678195e-13  -4.640945e-08  0.000000e+00  0.000000e+00  0.000000e+00  0.000000e+00  0.000000e+00  0.000000e+00  
       432  -1.486889e+01  -1.244393e+00  -1.500000e+01  0.000000e+00  0.000000e+00  0.000000e+00  0.000000e+00  0.000000e+00  0.000000e+00  0.000000e+00  0.000000e+00  0.000000e+00  
       433  -1.491512e+01  -9.980147e-01  -1.500000e+01  0.000000e+00  0.000000e+00  0.000000e+00  0.000000e+00  0.000000e+00  0.000000e+00  0.000000e+00  0.000000e+00  0.000000e+00  
       434  -1.495173e+01  -7.500253e-01  -1.500000e+01  0.000000e+00  0.000000e+00  0.000000e+00  0.000000e+00  0.000000e+00  0.000000e+00  0.000000e+00  0.000000e+00  0.000000e+00  
       435  -1.497832e+01  -5.007645e-01  -1.500000e+01  0.000000e+00  0.000000e+00  0.000000e+00  0.000000e+00  0.000000e+00  0.000000e+00  0.000000e+00  0.000000e+00  0.000000e+00  
       436  -1.499453e+01  -2.506149e-01  -1.500000e+01  0.000000e+00  0.000000e+00  0.000000e+00  0.000000e+00  0.000000e+00  0.000000e+00  0.000000e+00  0.000000e+00  0.000000e+00  
       437  -1.499453e+01  2.506142e-01  -1.500000e+01  0.000000e+00  0.000000e+00  0.000000e+00  0.000000e+00  0.000000e+00  0.000000e+00  0.000000e+00  0.000000e+00  0.000000e+00  
       438  -1.497832e+01  5.007644e-01  -1.500000e+01  0.000000e+00  0.000000e+00  0.000000e+00  0.000000e+00  0.000000e+00  0.000000e+00  0.000000e+00  0.000000e+00  0.000000e+00  
       439  -1.495173e+01  7.500252e-01  -1.500000e+01  0.000000e+00  0.000000e+00  0.000000e+00  0.000000e+00  0.000000e+00  0.000000e+00  0.000000e+00  0.000000e+00  0.000000e+00  
       440  -1.491512e+01  9.980146e-01  -1.500000e+01  0.000000e+00  0.000000e+00  0.000000e+00  0.000000e+00  0.000000e+00  0.000000e+00  0.000000e+00  0.000000e+00  0.000000e+00  
       441  -1.486889e+01  1.244393e+00  -1.500000e+01  0.000000e+00  0.000000e+00  0.000000e+00  0.000000e+00  0.000000e+00  0.000000e+00  0.000000e+00  0.000000e+00  0.000000e+00  
       442  -1.481344e+01  1.488861e+00  -1.500000e+01  -2.863014e-12  7.593292e-13  -8.848012e-08  0.000000e+00  0.000000e+00  0.000000e+00  0.000000e+00  0.000000e+00  0.000000e+00  
       443  -1.474916e+01  1.731159e+00  -1.500000e+01  -3.778321e-12  1.144930e-12  -1.089072e-07  0.000000e+00  0.000000e+00  0.000000e+00  0.000000e+00  0.000000e+00  0.000000e+00  
       444  -1.467645e+01  1.971062e+00  -1.500000e+01  -3.882128e-12  1.320961e-12  -1.229221e-07  0.000000e+00  0.000000e+00  0.000000e+00  0.000000e+00  0.000000e+00  0.000000e+00  
       445  -1.459568e+01  2.208375e+00  -1.500000e+01  0.000000e+00  0.000000e+00  0.000000e+00  0.000000e+00  0.000000e+00  0.000000e+00  0.000000e+00  0.000000e+00  0.000000e+00  
       446  -1.450722e+01  2.442932e+00  -1.500000e+01  0.000000e+00  0.000000e+00  0.000000e+00  0.000000e+00  0.000000e+00  0.000000e+00  0.000000e+00  0.000000e+00  0.000000e+00  
       447  -1.441143e+01  2.674591e+00  -1.500000e+01  0.000000e+00  0.000000e+00  0.000000e+00  0.000000e+00  0.000000e+00  0.000000e+00  0.000000e+00  0.000000e+00  0.000000e+00  
       448  -1.430864e+01  2.903231e+00  -1.500000e+01  -2.294982e-12  1.113982e-12  -9.467163e-08  0.000000e+00  0.000000e+00  0.000000e+00  0.000000e+00  0.000000e+00  0.000000e+00  
       449  -1.419916e+01  3.128746e+00  -1.500000e+01  -1.768830e-12  9.219046e-13  -7.844077e-08  0.000000e+00  0.000000e+00  0.000000e+00  0.000000e+00  0.000000e+00  0.000000e+00  
       450  -1.408329e+01  3.351043e+00  -1.500000e+01  -1.188403e-12  6.619279e-13  -6.075074e-08  0.000000e+00  0.000000e+00  0.000000e+00  0.000000e+00  0.000000e+00  0.000000e+00  
       451  -1.396130e+01  3.570042e+00  -1.500000e+01  -5.734956e-13  3.400298e-13  -4.364732e-08  0.000000e+00  0.000000e+00  0.000000e+00  0.000000e+00  0.000000e+00  0.000000e+00  
       452  -1.383344e+01  3.785671e+00  -1.500000e+01  -4.297703e-13  2.703407e-13  -2.839766e-08  0.000000e+00  0.000000e+00  0.000000e+00  0.000000e+00  0.000000e+00  0.000000e+00  
       453  -1.369996e+01  3.997862e+00  -1.500000e+01  -1.528928e-13  1.017531e-13  -1.609731e-08  0.000000e+00  0.000000e+00  0.000000e+00  0.000000e+00  0.000000e+00  0.000000e+00  
       454  -1.356106e+01  4.206553e+00  -1.500000e+01  -5.444608e-14  3.824703e-14  -6.589282e-09  0.000000e+00  0.000000e+00  0.000000e+00  0.000000e+00  0.000000e+00  0.000000e+00  
       455  -1.341696e+01  4.411684e+00  -1.500000e+01  -7.453775e-15  5.516168e-15  -1.197696e-09  0.000000e+00  0.000000e+00  0.000000e+00  0.000000e+00  0.000000e+00  0.000000e+00  
       456  -1.326783e+01  4.613189e+00  -1.500000e+01  -4.399803e-16  3.424797e-16  -2.025804e-10  0.000000e+00  0.000000e+00  0.000000e+00  0.000000e+00  0.000000e+00  0.000000e+00  
       457  -1.311385e+01  4.811009e+00  -1.500000e+01  0.000000e+00  0.000000e+00  0.000000e+00  0.000000e+00  0.000000e+00  0.000000e+00  0.000000e+00  0.000000e+00  0.000000e+00  
       458  -1.295516e+01  5.005078e+00  -1.500000e+01  0.000000e+00  0.000000e+00  0.000000e+00  0.000000e+00  0.000000e+00  0.000000e+00  0.000000e+00  0.000000e+00  0.000000e+00  
       459  -1.279191e+01  5.195325e+00  -1.500000e+01  0.000000e+00  0.000000e+00  0.000000e+00  0.000000e+00  0.000000e+00  0.000000e+00  0.000000e+00  0.000000e+00  0.000000e+00  
       460  -1.262423e+01  5.381672e+00  -1.500000e+01  0.000000e+00  0.000000e+00  0.000000e+00  0.000000e+00  0.000000e+00  0.000000e+00  0.000000e+00  0.000000e+00  0.000000e+00  
       461  -1.245222e+01  5.564035e+00  -1.500000e+01  0.000000e+00  0.000000e+00  0.000000e+00  0.000000e+00  0.000000e+00  0.000000e+00  0.000000e+00  0.000000e+00  0.000000e+00  
       462  -1.227598e+01  5.742322e+00  -1.500000e+01  -7.464364e-13  7.378904e-13  -5.519831e-08  0.000000e+00  0.000000e+00  0.000000e+00  0.000000e+00  0.000000e+00  0.000000e+00  
       463  -1.209562e+01  5.916429e+00  -1.500000e+01  0.000000e+00  0.000000e+00  0.000000e+00  0.000000e+00  0.000000e+00  0.000000e+00  0.000000e+00  0.000000e+00  0.000000e+00  
       464  -1.191124e+01  6.086277e+00  -1.500000e+01  0.000000e+00  0.000000e+00  0.000000e+00  0.000000e+00  0.000000e+00  0.000000e+00  0.000000e+00  0.000000e+00  0.000000e+00  
       465  -1.172299e+01  6.251828e+00  -1.500000e+01  0.000000e+00  0.000000e+00  0.000000e+00  0.000000e+00  0.000000e+00  0.000000e+00  0.000000e+00  0.000000e+00  0.000000e+00  
       466  -1.153102e+01  6.413050e+00  -1.500000e+01  -3.441506e-13  4.098116e-13  -3.768190e-08  0.000000e+00  0.000000e+00  0.000000e+00  0.000000e+00  0.000000e+00  0.000000e+00  
       467  -1.133549e+01  6.569925e+00  -1.500000e+01  -1.476894e-13  1.840961e-13  -2.551609e-08  0.000000e+00  0.000000e+00  0.000000e+00  0.000000e+00  0.000000e+00  0.000000e+00  
       468  -1.113654e+01  6.722450e+00  -1.500000e+01  -1.249923e-13  1.630451e-13  -1.632747e-08  0.000000e+00  0.000000e+00  0.000000e+00  0.000000e+00  0.000000e+00  0.000000e+00  
       469  -1.093433e+01  6.870631e+00  -1.500000e+01  -4.328469e-14  5.906772e-14  -1.012361e-08  0.000000e+00  0.000000e+00  0.000000e+00  0.000000e+00  0.000000e+00  0.000000e+00  
       470  -1.072903e+01  7.014486e+00  -1.500000e+01  -1.628579e-14  2.324330e-14  -5.401128e-09  0.000000e+00  0.000000e+00  0.000000e+00  0.000000e+00  0.000000e+00  0.000000e+00  
       471  -1.052078e+01  7.154044e+00  -1.500000e+01  -4.225318e-15  6.305207e-15  -2.439114e-09  0.000000e+00  0.000000e+00  0.000000e+00  0.000000e+00  0.000000e+00  0.000000e+00  
       472  -1.030973e+01  7.289343e+00  -1.500000e+01  -1.104302e-15  1.722543e-15  -8.524049e-10  0.000000e+00  0.000000e+00  0.000000e+00  0.000000e+00  0.000000e+00  0.000000e+00  
       473  -1.009605e+01  7.420432e+00  -1.500000e+01  0.000000e+00  0.000000e+00  0.000000e+00  0.000000e+00  0.000000e+00  0.000000e+00  0.000000e+00  0.000000e+00  0.000000e+00  
       474  -9.879873e+00  7.547365e+00  -1.500000e+01  0.000000e+00  0.000000e+00  0.000000e+00  0.000000e+00  0.000000e+00  0.000000e+00  0.000000e+00  0.000000e+00  0.000000e+00  
       475  -9.661344e+00  7.670206e+00  -1.500000e+01  0.000000e+00  0.000000e+00  0.000000e+00  0.000000e+00  0.000000e+00  0.000000e+00  0.000000e+00  0.000000e+00  0.000000e+00  
       476  -9.440601e+00  7.789026e+00  -1.500000e+01  0.000000e+00  0.000000e+00  0.000000e+00  0.000000e+00  0.000000e+00  0.000000e+00  0.000000e+00  0.000000e+00  0.000000e+00  
       477  -9.217780e+00  7.903898e+00  -1.500000e+01  0.000000e+00  0.000000e+00  0.000000e+00  0.000000e+00  0.000000e+00  0.000000e+00  0.000000e+00  0.000000e+00  0.000000e+00  
       478  -8.993007e+00  8.014905e+00  -1.500000e+01  0.000000e+00  0.000000e+00  0.000000e+00  0.000000e+00  0.000000e+00  0.000000e+00  0.000000e+00  0.000000e+00  0.000000e+00  
       479  -8.766406e+00  8.122131e+00  -1.500000e+01  0.000000e+00  0.000000e+00  0.000000e+00  0.000000e+00  0.000000e+00  0.000000e+00  0.000000e+00  0.000000e+00  0.000000e+00  
       480  -8.538095e+00  8.225665e+00  -1.500000e+01  -1.492284e-15  3.433158e-15  -2.417742e-09  0.000000e+00  0.000000e+00  0.000000e+00  0.000000e+00  0.000000e+00  0.000000e+00  
       481  -8.308185e+00  8.325599e+00  -1.500000e+01  -3.106253e-15  7.454202e-15  -2.511378e-09  0.000000e+00  0.000000e+00  0.000000e+00  0.000000e+00  0.000000e+00  0.000000e+00  
       482  -8.076780e+00  8.422026e+00  -1.500000e+01  -8.813795e-16  2.205843e-15  -2.872596e-09  0.000000e+00  0.000000e+00  0.000000e+00  0.000000e+00  0.000000e+00  0.000000e+00  
       483  -7.843985e+00  8.515042e+00  -1.500000e+01  -2.077936e-15  5.422550e-15  -2.535343e-09  0.000000e+00  0.000000e+00  0.000000e+00  0.000000e+00  0.000000e+00  0.000000e+00  
       484  -7.609892e+00  8.604746e+00  -1.500000e+01  -6.375217e-16  1.734409e-15  -1.912154e-09  0.000000e+00  0.000000e+00  0.000000e+00  0.000000e+00  0.000000e+00  0.000000e+00  
       485  -7.374593e+00  8.691235e+00  -1.500000e+01  -7.541315e-16  2.138460e-15  -1.290949e-09  0.000000e+00  0.000000e+00  0.000000e+00  0.000000e+00  0.000000e+00  0.000000e+00  
       486  -7.138172e+00  8.774608e+00  -1.500000e+01  8.302166e-17  -2.453373e-16  -8.044416e-10  0.000000e+00  0.000000e+00  0.000000e+00  0.000000e+00  0.000000e+00  0.000000e+00  
       487  -6.900709e+00  8.854964e+00  -1.500000e+01  -3.114175e-18  9.588167e-18  -3.365130e-10  0.000000e+00  0.000000e+00  0.000000e+00  0.000000e+00  0.000000e+00  0.000000e+00  
       488  -6.662279e+00  8.932405e+00  -1.500000e+01  1.267999e-17  -4.066735e-17  -1.095847e-10  0.000000e+00  0.000000e+00  0.000000e+00  0.000000e+00  0.000000e+00  0.000000e+00  
       489  -6.422951e+00  9.007026e+00  -1.500000e+01  3.176980e-17  -1.061750e-16  -6.210132e-11  0.000000e+00  0.000000e+00  0.000000e+00  0.000000e+00  0.000000e+00  0.000000e+00  
       490  -6.182781e+00  9.078891e+00  -1.500000e+01  -2.290076e-17  7.985435e-17  -2.679789e-11  0.000000e+00  0.000000e+00  0.000000e+00  0.000000e+00  0.000000e+00  0.000000e+00  
       491  -5.941803e+00  9.147998e+00  -1.500000e+01  1.367227e-18  -4.981940e-18  -2.409872e-11  0.000000e+00  0.000000e+00  0.000000e+00  0.000000e+00  0.000000e+00  0.000000e+00  
       492  -5.700050e+00  9.214344e+00  -1.500000e+01  -2.589610e-18  9.876939e-18  -1.680256e-11  0.000000e+00  0.000000e+00  0.000000e+00  0.000000e+00  0.000000e+00  0.000000e+00  
       493  -5.457554e+00  9.277923e+00  -1.500000e+01  6.284328e-18  -2.513445e-17  -1.399671e-11  0.000000e+00  0.000000e+00  0.000000e+00  0.000000e+00  0.000000e+00  0.000000e+00  
       494  -5.214350e+00  9.338731e+00  -1.500000e+01  3.747024e-18  -1.574723e-17  -1.412880e-11  0.000000e+00  0.000000e+00  0.000000e+00  0.000000e+00  0.000000e+00  0.000000e+00  
       495  -4.970468e+00  9.396762e+00  -1.500000e+01  2.222882e-18  -9.838137e-18  -7.621247e-12  0.000000e+00  0.000000e+00  0.000000e+00  0.000000e+00  0.000000e+00  0.000000e+00  
       496  -4.725941e+00  9.452012e+00  -1.500000e+01  -8.665764e-19  4.049075e-18  -7.712682e-12  0.000000e+00  0.000000e+00  0.000000e+00  0.000000e+00  0.000000e+00  0.000000e+00  
       497  -4.480800e+00  9.504477e+00  -1.500000e+01  6.176389e-20  -3.055247e-19  -7.730586e-12  0.000000e+00  0.000000e+00  0.000000e+00  0.000000e+00  0.000000e+00  0.000000e+00  
       498  -4.235079e+00  9.554151e+00  -1.500000e+01  1.175635e-18  -6.176123e-18  -1.180569e-11  0.000000e+00  0.000000e+00  0.000000e+00  0.000000e+00  0.000000e+00  0.000000e+00  
       499  -3.988809e+00  9.601028e+00  -1.500000e+01  -9.025671e-20  5.053482e-19  -7.730438e-12  0.000000e+00  0.000000e+00  0.000000e+00  0.000000e+00  0.000000e+00  0.000000e+00  
       500  -3.742024e+00  9.645105e+00  -1.500000e+01  -1.390117e-18  8.328704e-18  -6.751879e-12  0.000000e+00  0.000000e+00  0.000000e+00  0.000000e+00  0.000000e+00  0.000000e+00  
       501  -3.494753e+00  9.686377e+00  -1.500000e+01  -1.507639e-18  9.710634e-18  -6.239872e-12  0.000000e+00  0.000000e+00  0.000000e+00  0.000000e+00  0.000000e+00  0.000000e+00  
       502  -3.247029e+00  9.724836e+00  -1.500000e+01  1.108824e-18  -7.719264e-18  -3.834137e-12  0.000000e+00  0.000000e+00  0.000000e+00  0.000000e+00  0.000000e+00  0.000000e+00  
       503  -2.998884e+00  9.760481e+00  -1.500000e+01  2.461879e-19  -1.864086e-18  -1.254855e-12  0.000000e+00  0.000000e+00  0.000000e+00  0.000000e+00  0.000000e+00  0.000000e+00  
       504  -2.750351e+00  9.793304e+00  -1.500000e+01  0.000000e+00  0.000000e+00  0.000000e+00  0.000000e+00  0.000000e+00  0.000000e+00  0.000000e+00  0.000000e+00  0.000000e+00  
       505  -2.501461e+00  9.823302e+00  -1.500000e+01  0.000000e+00  0.000000e+00  0.000000e+00  0.000000e+00  0.000000e+00  0.000000e+00  0.000000e+00  0.000000e+00  0.000000e+00  
       506  -2.252245e+00  9.850468e+00  -1.500000e+01  0.000000e+00  0.000000e+00  0.000000e+00  0.000000e+00  0.000000e+00  0.000000e+00  0.000000e+00  0.000000e+00  0.000000e+00  
       507  -2.002738e+00  9.874797e+00  -1.500000e+01  0.000000e+00  0.000000e+00  0.000000e+00  0.000000e+00  0.000000e+00  0.000000e+00  0.000000e+00  0.000000e+00  0.000000e+00  
       508  -1.752969e+00  9.896284e+00  -1.500000e+01  2.684092e-20  -3.599776e-19  -8.484183e-13  0.000000e+00  0.000000e+00  0.000000e+00  0.000000e+00  0.000000e+00  0.000000e+00  
       509  -1.502971e+00  9.914925e+00  -1.500000e+01  0.000000e+00  0.000000e+00  0.000000e+00  0.000000e+00  0.000000e+00  0.000000e+00  0.000000e+00  0.000000e+00  0.000000e+00  
       510  -1.252777e+00  9.930712e+00  -1.500000e+01  0.000000e+00  0.000000e+00  0.000000e+00  0.000000e+00  0.000000e+00  0.000000e+00  0.000000e+00  0.000000e+00  0.000000e+00  
       511  -1.002419e+00  9.943641e+00  -1.500000e+01  0.000000e+00  0.000000e+00  0.000000e+00  0.000000e+00  0.000000e+00  0.000000e+00  0.000000e+00  0.000000e+00  0.000000e+00  
       512  -7.519300e-01  9.953707e+00  -1.500000e+01  0.000000e+00  0.000000e+00  0.000000e+00  0.000000e+00  0.000000e+00  0.000000e+00  0.000000e+00  0.000000e+00  0.000000e+00  
       513  -5.013417e-01  9.960903e+00  -1.500000e+01  0.000000e+00  0.000000e+00  0.000000e+00  0.000000e+00  0.000000e+00  0.000000e+00  0.000000e+00  0.000000e+00  0.000000e+00  
       514  -2.506874e-01  9.965225e+00  -1.500000e+01  4.575107e-26  -7.959222e-24  -4.302100e-16  0.000000e+00  0.000000e+00  0.000000e+00  0.000000e+00  0.000000e+00  0.000000e+00  
       515  -2.980232e-08  9.966666e+00  -1.500000e+01  -1.749121e-27  3.042962e-25  -4.440892e-16  0.000000e+00  0.000000e+00  0.000000e+00  0.000000e+00  0.000000e+00  0.000000e+00  
       516  2.506873e-01  9.965225e+00  -1.500000e+01  -5.083447e-26  -8.843570e-24  -4.163318e-16  0.000000e+00  0.000000e+00  0.000000e+00  0.000000e+00  0.000000e+00  0.000000e+00  
       517  5.013415e-01  9.960903e+00  -1.500000e+01  -1.553751e-22  -9.010907e-21  -6.264357e-14  0.000000e+00  0.000000e+00  0.000000e+00  0.000000e+00  0.000000e+00  0.000000e+00  
       518  7.519296e-01  9.953707e+00  -1.500000e+01  -7.527022e-23  -2.620981e-21  -6.385153e-14  0.000000e+00  0.000000e+00  0.000000e+00  0.000000e+00  0.000000e+00  0.000000e+00  
       519  1.002419e+00  9.943641e+00  -1.500000e+01  -6.503728e-23  -1.618428e-21  -2.819900e-14  0.000000e+00  0.000000e+00  0.000000e+00  0.000000e+00  0.000000e+00  0.000000e+00  
       520  1.252777e+00  9.930712e+00  -1.500000e+01  -7.166943e-23  -1.387815e-21  -2.825437e-14  0.000000e+00  0.000000e+00  0.000000e+00  0.000000e+00  0.000000e+00  0.000000e+00  
       521  1.502971e+00  9.914925e+00  -1.500000e+01  -4.605210e-22  -7.298357e-21  -2.029435e-14  0.000000e+00  0.000000e+00  0.000000e+00  0.000000e+00  0.000000e+00  0.000000e+00  
       522  1.752968e+00  9.896284e+00  -1.500000e+01  -4.808337e-22  -6.448712e-21  -1.302749e-14  0.000000e+00  0.000000e+00  0.000000e+00  0.000000e+00  0.000000e+00  0.000000e+00  
       523  2.002737e+00  9.874797e+00  -1.500000e+01  0.000000e+00  0.000000e+00  0.000000e+00  0.000000e+00  0.000000e+00  0.000000e+00  0.000000e+00  0.000000e+00  0.000000e+00  
       524  2.252245e+00  9.850468e+00  -1.500000e+01  0.000000e+00  0.000000e+00  0.000000e+00  0.000000e+00  0.000000e+00  0.000000e+00  0.000000e+00  0.000000e+00  0.000000e+00  
       525  2.501461e+00  9.823302e+00  -1.500000e+01  0.000000e+00  0.000000e+00  0.000000e+00  0.000000e+00  0.000000e+00  0.000000e+00  0.000000e+00  0.000000e+00  0.000000e+00  
       526  2.750351e+00  9.793304e+00  -1.500000e+01  0.000000e+00  0.000000e+00  0.000000e+00  0.000000e+00  0.000000e+00  0.000000e+00  0.000000e+00  0.000000e+00  0.000000e+00  
       527  2.998884e+00  9.760481e+00  -1.500000e+01  -7.585163e-20  -5.743340e-19  -6.627897e-13  0.000000e+00  0.000000e+00  0.000000e+00  0.000000e+00  0.000000e+00  0.000000e+00  
       528  3.247029e+00  9.724836e+00  -1.500000e+01  -3.475982e-19  -2.419877e-18  -1.060546e-12  0.000000e+00  0.000000e+00  0.000000e+00  0.000000e+00  0.000000e+00  0.000000e+00  
       529  3.494752e+00  9.686377e+00  -1.500000e+01  1.500567e-18  9.665085e-18  -7.627932e-12  0.000000e+00  0.000000e+00  0.000000e+00  0.000000e+00  0.000000e+00  0.000000e+00  
       530  3.742024e+00  9.645105e+00  -1.500000e+01  1.220420e-18  7.311985e-18  -5.927650e-12  0.000000e+00  0.000000e+00  0.000000e+00  0.000000e+00  0.000000e+00  0.000000e+00  
       531  3.988810e+00  9.601028e+00  -1.500000e+01  1.460760e-18  8.178759e-18  -5.901545e-12  0.000000e+00  0.000000e+00  0.000000e+00  0.000000e+00  0.000000e+00  0.000000e+00  
       532  4.235079e+00  9.554151e+00  -1.500000e+01  -1.980741e-19  -1.040576e-18  -6.023449e-12  0.000000e+00  0.000000e+00  0.000000e+00  0.000000e+00  0.000000e+00  0.000000e+00  
       533  4.480800e+00  9.504477e+00  -1.500000e+01  -9.446293e-20  -4.672756e-19  -1.182331e-11  0.000000e+00  0.000000e+00  0.000000e+00  0.000000e+00  0.000000e+00  0.000000e+00  
       534  4.725941e+00  9.452012e+00  -1.500000e+01  -2.606704e-18  -1.217988e-17  -1.175324e-11  0.000000e+00  0.000000e+00  0.000000e+00  0.000000e+00  0.000000e+00  0.000000e+00  
       535  4.970468e+00  9.396762e+00  -1.500000e+01  -4.875728e-18  -2.157910e-17  -1.671618e-11  0.000000e+00  0.000000e+00  0.000000e+00  0.000000e+00  0.000000e+00  0.000000e+00  
       536  5.214350e+00  9.338731e+00  -1.500000e+01  0.000000e+00  0.000000e+00  0.000000e+00  0.000000e+00  0.000000e+00  0.000000e+00  0.000000e+00  0.000000e+00  0.000000e+00  
       537  5.457555e+00  9.277923e+00  -1.500000e+01  0.000000e+00  0.000000e+00  0.000000e+00  0.000000e+00  0.000000e+00  0.000000e+00  0.000000e+00  0.000000e+00  0.000000e+00  
       538  5.700050e+00  9.214344e+00  -1.500000e+01  0.000000e+00  0.000000e+00  0.000000e+00  0.000000e+00  0.000000e+00  0.000000e+00  0.000000e+00  0.000000e+00  0.000000e+00  
       539  5.941803e+00  9.147998e+00  -1.500000e+01  -1.154516e-18  -4.206892e-18  -2.035570e-11  0.000000e+00  0.000000e+00  0.000000e+00  0.000000e+00  0.000000e+00  0.000000e+00  
       540  6.182781e+00  9.078891e+00  -1.500000e+01  2.299741e-17  8.019134e-17  -2.679258e-11  0.000000e+00  0.000000e+00  0.000000e+00  0.000000e+00  0.000000e+00  0.000000e+00  
       541  6.422951e+00  9.007026e+00  -1.500000e+01  2.415638e-19  8.073037e-19  -2.967222e-11  0.000000e+00  0.000000e+00  0.000000e+00  0.000000e+00  0.000000e+00  0.000000e+00  
       542  6.662279e+00  8.932405e+00  -1.500000e+01  -7.767616e-18  -2.491260e-17  -4.955011e-11  0.000000e+00  0.000000e+00  0.000000e+00  0.000000e+00  0.000000e+00  0.000000e+00  
       543  6.900711e+00  8.854964e+00  -1.500000e+01  0.000000e+00  0.000000e+00  0.000000e+00  0.000000e+00  0.000000e+00  0.000000e+00  0.000000e+00  0.000000e+00  0.000000e+00  
       544  7.138175e+00  8.774608e+00  -1.500000e+01  0.000000e+00  0.000000e+00  0.000000e+00  0.000000e+00  0.000000e+00  0.000000e+00  0.000000e+00  0.000000e+00  0.000000e+00  
       545  7.374596e+00  8.691234e+00  -1.500000e+01  0.000000e+00  0.000000e+00  0.000000e+00  0.000000e+00  0.000000e+00  0.000000e+00  0.000000e+00  0.000000e+00  0.000000e+00  
       546  7.609895e+00  8.604745e+00  -1.500000e+01  9.574768e-16  2.604839e-15  -1.341344e-09  0.000000e+00  0.000000e+00  0.000000e+00  0.000000e+00  0.000000e+00  0.000000e+00  
       547  7.843987e+00  8.515041e+00  -1.500000e+01  -1.416916e-16  -3.697600e-16  -1.932674e-09  0.000000e+00  0.000000e+00  0.000000e+00  0.000000e+00  0.000000e+00  0.000000e+00  
       548  8.076782e+00  8.422026e+00  -1.500000e+01  2.633189e-15  6.590059e-15  -2.409619e-09  0.000000e+00  0.000000e+00  0.000000e+00  0.000000e+00  0.000000e+00  0.000000e+00  
       549  8.308186e+00  8.325598e+00  -1.500000e+01  2.863385e-15  6.871343e-15  -2.832189e-09  0.000000e+00  0.000000e+00  0.000000e+00  0.000000e+00  0.000000e+00  0.000000e+00  
       550  8.538096e+00  8.225664e+00  -1.500000e+01  0.000000e+00  0.000000e+00  0.000000e+00  0.000000e+00  0.000000e+00  0.000000e+00  0.000000e+00  0.000000e+00  0.000000e+00  
       551  8.766408e+00  8.122130e+00  -1.500000e+01  0.000000e+00  0.000000e+00  0.000000e+00  0.000000e+00  0.000000e+00  0.000000e+00  0.000000e+00  0.000000e+00  0.000000e+00  
       552  8.993010e+00  8.014904e+00  -1.500000e+01  0.000000e+00  0.000000e+00  0.000000e+00  0.000000e+00  0.000000e+00  0.000000e+00  0.000000e+00  0.000000e+00  0.000000e+00  
       553  9.217783e+00  7.903897e+00  -1.500000e+01  0.000000e+00  0.000000e+00  0.000000e+00  0.000000e+00  0.000000e+00  0.000000e+00  0.000000e+00  0.000000e+00  0.000000e+00  
       554  9.440604e+00  7.789024e+00  -1.500000e+01  0.000000e+00  0.000000e+00  0.000000e+00  0.000000e+00  0.000000e+00  0.000000e+00  0.000000e+00  0.000000e+00  0.000000e+00  
       555  9.661346e+00  7.670205e+00  -1.500000e+01  -1.084989e-18  -2.015680e-18  -2.040380e-11  0.000000e+00  0.000000e+00  0.000000e+00  0.000000e+00  0.000000e+00  0.000000e+00  
       556  9.879876e+00  7.547363e+00  -1.500000e+01  -4.646794e-18  -8.266415e-18  -4.820079e-11  0.000000e+00  0.000000e+00  0.000000e+00  0.000000e+00  0.000000e+00  0.000000e+00  
       557  1.009605e+01  7.420430e+00  -1.500000e+01  -1.134057e-17  -1.848606e-17  -4.819057e-11  0.000000e+00  0.000000e+00  0.000000e+00  0.000000e+00  0.000000e+00  0.000000e+00  
       558  1.030974e+01  7.289342e+00  -1.500000e+01  6.909278e-17  1.077729e-16  -9.093929e-11  0.000000e+00  0.000000e+00  0.000000e+00  0.000000e+00  0.000000e+00  0.000000e+00  
       559  1.052078e+01  7.154043e+00  -1.500000e+01  1.886320e-15  2.814854e-15  -7.759715e-10  0.000000e+00  0.000000e+00  0.000000e+00  0.000000e+00  0.000000e+00  0.000000e+00  
       560  1.072903e+01  7.014485e+00  -1.500000e+01  3.701641e-15  5.282978e-15  -2.401183e-09  0.000000e+00  0.000000e+00  0.000000e+00  0.000000e+00  0.000000e+00  0.000000e+00  
       561  1.093433e+01  6.870630e+00  -1.500000e+01  1.873319e-14  2.556380e-14  -5.319803e-09  0.000000e+00  0.000000e+00  0.000000e+00  0.000000e+00  0.000000e+00  0.000000e+00  
       562  1.113654e+01  6.722451e+00  -1.500000e+01  4.530696e-14  5.909947e-14  -9.735665e-09  0.000000e+00  0.000000e+00  0.000000e+00  0.000000e+00  0.000000e+00  0.000000e+00  
       563  1.133549e+01  6.569926e+00  -1.500000e+01  0.000000e+00  0.000000e+00  0.000000e+00  0.000000e+00  0.000000e+00  0.000000e+00  0.000000e+00  0.000000e+00  0.000000e+00  
       564  1.153102e+01  6.413051e+00  -1.500000e+01  0.000000e+00  0.000000e+00  0.000000e+00  0.000000e+00  0.000000e+00  0.000000e+00  0.000000e+00  0.000000e+00  0.000000e+00  
       565  1.172299e+01  6.251830e+00  -1.500000e+01  0.000000e+00  0.000000e+00  0.000000e+00  0.000000e+00  0.000000e+00  0.000000e+00  0.000000e+00  0.000000e+00  0.000000e+00  
       566  1.191124e+01  6.086280e+00  -1.500000e+01  6.639293e-13  7.207712e-13  -5.309773e-08  0.000000e+00  0.000000e+00  0.000000e+00  0.000000e+00  0.000000e+00  0.000000e+00  
       567  1.209562e+01  5.916430e+00  -1.500000e+01  1.019775e-12  1.056511e-12  -7.209020e-08  0.000000e+00  0.000000e+00  0.000000e+00  0.000000e+00  0.000000e+00  0.000000e+00  
       568  1.227598e+01  5.742323e+00  -1.500000e+01  0.000000e+00  0.000000e+00  0.000000e+00  0.000000e+00  0.000000e+00  0.000000e+00  0.000000e+00  0.000000e+00  0.000000e+00  
       569  1.245222e+01  5.564036e+00  -1.500000e+01  0.000000e+00  0.000000e+00  0.000000e+00  0.000000e+00  0.000000e+00  0.000000e+00  0.000000e+00  0.000000e+00  0.000000e+00  
       570  1.262423e+01  5.381673e+00  -1.500000e+01  0.000000e+00  0.000000e+00  0.000000e+00  0.000000e+00  0.000000e+00  0.000000e+00  0.000000e+00  0.000000e+00  0.000000e+00  
       571  1.279191e+01  5.195326e+00  -1.500000e+01  0.000000e+00  0.000000e+00  0.000000e+00  0.000000e+00  0.000000e+00  0.000000e+00  0.000000e+00  0.000000e+00  0.000000e+00  
       572  1.295516e+01  5.005080e+00  -1.500000e+01  2.145987e-14  1.754772e-14  -4.350873e-09  0.000000e+00  0.000000e+00  0.000000e+00  0.000000e+00  0.000000e+00  0.000000e+00  
       573  1.311385e+01  4.811012e+00  -1.500000e+01  7.837027e-16  6.100372e-16  -2.272026e-10  0.000000e+00  0.000000e+00  0.000000e+00  0.000000e+00  0.000000e+00  0.000000e+00  
       574  1.326783e+01  4.613190e+00  -1.500000e+01  5.888127e-16  4.357577e-16  -2.277503e-10  0.000000e+00  0.000000e+00  0.000000e+00  0.000000e+00  0.000000e+00  0.000000e+00  
       575  1.341696e+01  4.411684e+00  -1.500000e+01  6.076015e-16  4.496626e-16  -2.277081e-10  0.000000e+00  0.000000e+00  0.000000e+00  0.000000e+00  0.000000e+00  0.000000e+00  
       576  1.356106e+01  4.206555e+00  -1.500000e+01  7.105168e-15  4.991282e-15  -1.208219e-09  0.000000e+00  0.000000e+00  0.000000e+00  0.000000e+00  0.000000e+00  0.000000e+00  
       577  1.369995e+01  3.997864e+00  -1.500000e+01  6.302802e-14  4.194684e-14  -6.842320e-09  0.000000e+00  0.000000e+00  0.000000e+00  0.000000e+00  0.000000e+00  0.000000e+00  
       578  1.383344e+01  3.785673e+00  -1.500000e+01  1.505275e-13  9.468905e-14  -1.645865e-08  0.000000e+00  0.000000e+00  0.000000e+00  0.000000e+00  0.000000e+00  0.000000e+00  
       579  1.396130e+01  3.570044e+00  -1.500000e+01  3.635894e-13  2.155760e-13  -2.939550e-08  0.000000e+00  0.000000e+00  0.000000e+00  0.000000e+00  0.000000e+00  0.000000e+00  
       580  1.408329e+01  3.351045e+00  -1.500000e+01  7.267828e-13  4.048183e-13  -4.431879e-08  0.000000e+00  0.000000e+00  0.000000e+00  0.000000e+00  0.000000e+00  0.000000e+00  
       581  1.419916e+01  3.128747e+00  -1.500000e+01  1.276722e-12  6.654255e-13  -6.102972e-08  0.000000e+00  0.000000e+00  0.000000e+00  0.000000e+00  0.000000e+00  0.000000e+00  
       582  1.430864e+01  2.903233e+00  -1.500000e+01  1.858752e-12  9.022526e-13  -7.802763e-08  0.000000e+00  0.000000e+00  0.000000e+00  0.000000e+00  0.000000e+00  0.000000e+00  
       583  1.441143e+01  2.674593e+00  -1.500000e+01  2.389253e-12  1.073999e-12  -9.464466e-08  0.000000e+00  0.000000e+00  0.000000e+00  0.000000e+00  0.000000e+00  0.000000e+00  
       584  1.450722e+01  2.442933e+00  -1.500000e+01  3.072515e-12  1.270240e-12  -1.099358e-07  0.000000e+00  0.000000e+00  0.000000e+00  0.000000e+00  0.000000e+00  0.000000e+00  
       585  1.459568e+01  2.208375e+00  -1.500000e+01  3.809294e-12  1.436254e-12  -1.224983e-07  0.000000e+00  0.000000e+00  0.000000e+00  0.000000e+00  0.000000e+00  0.000000e+00  
       586  1.467645e+01  1.971062e+00  -1.500000e+01  4.041891e-12  1.375327e-12  -1.306883e-07  0.000000e+00  0.000000e+00  0.000000e+00  0.000000e+00  0.000000e+00  0.000000e+00  
       587  1.474916e+01  1.731159e+00  -1.500000e+01  4.013617e-12  1.216224e-12  -1.239261e-07  0.000000e+00  0.000000e+00  0.000000e+00  0.000000e+00  0.000000e+00  0.000000e+00  
       588  1.481344e+01  1.488861e+00  -1.500000e+01  3.677895e-12  9.754412e-13  -1.090269e-07  0.000000e+00  0.000000e+00  0.000000e+00  0.000000e+00  0.000000e+00  0.000000e+00  
       589  1.486889e+01  1.244393e+00  -1.500000e+01  2.805356e-12  6.361286e-13  -8.858023e-08  0.000000e+00  0.000000e+00  0.000000e+00  0.000000e+00  0.000000e+00  0.000000e+00  
       590  1.491512e+01  9.980149e-01  -1.500000e+01  2.046771e-12  3.838911e-13  -6.405966e-08  0.000000e+00  0.000000e+00  0.000000e+00  0.000000e+00  0.000000e+00  0.000000e+00  
       591  1.495173e+01  7.500254e-01  -1.500000e+01  9.962803e-13  1.469974e-13  -3.838674e-08  0.000000e+00  0.000000e+00  0.000000e+00  0.000000e+00  0.000000e+00  0.000000e+00  
       592  1.497832e+01  5.007647e-01  -1.500000e+01  3.493422e-13  3.725179e-14  -1.574113e-08  0.000000e+00  0.000000e+00  0.000000e+00  0.000000e+00  0.000000e+00  0.000000e+00  
       593  1.499453e+01  2.506149e-01  -1.500000e+01  0.000000e+00  0.000000e+00  0.000000e+00  0.000000e+00  0.000000e+00  0.000000e+00  0.000000e+00  0.000000e+00  0.000000e+00  
       594  1.499453e+01  2.506149e-01  0.000000e+00  0.000000e+00  0.000000e+00  0.000000e+00  0.000000e+00  0.000000e+00  0.000000e+00  0.000000e+00  0.000000e+00  0.000000e+00  
       595  1.497832e+01  5.007646e-01  6.810872e-09  9.550529e-14  1.018605e-14  6.810872e-09  -8.655083e-16  -9.199054e-17  -6.172052e-11  0.000000e+00  0.000000e+00  0.000000e+00  
       596  1.495173e+01  7.500252e-01  1.773637e-08  3.131706e-13  4.621340e-14  1.773637e-08  -3.322971e-15  -4.892981e-16  -1.881873e-10  0.000000e+00  0.000000e+00  0.000000e+00  
       597  1.491512e+01  9.980145e-01  3.042481e-08  6.320657e-13  1.185661e-13  3.042481e-08  -7.193390e-15  -1.347537e-15  -3.462416e-10  0.000000e+00  0.000000e+00  0.000000e+00  
       598  1.486889e+01  1.244393e+00  4.273300e-08  9.174461e-13  2.080581e-13  4.273300e-08  -1.090561e-14  -2.470922e-15  -5.079414e-10  0.000000e+00  0.000000e+00  0.000000e+00  
       599  1.481344e+01  1.488861e+00  5.320008e-08  1.217208e-12  3.228550e-13  5.320008e-08  -1.490871e-14  -3.952457e-15  -6.515886e-10  0.000000e+00  0.000000e+00  0.000000e+00  
       600  1.474916e+01  1.731159e+00  6.096414e-08  1.500540e-12  4.547392e-13  6.096413e-08  -1.878642e-14  -5.692513e-15  -7.632492e-10  0.000000e+00  0.000000e+00  0.000000e+00  
       601  1.467645e+01  1.971061e+00  6.529581e-08  1.552550e-12  5.283253e-13  6.529581e-08  -1.908517e-14  -6.496420e-15  -8.026913e-10  0.000000e+00  0.000000e+00  0.000000e+00  
       602  1.459568e+01  2.208374e+00  6.123346e-08  1.395490e-12  5.261846e-13  6.123346e-08  -1.719896e-14  -6.487329e-15  -7.547151e-10  0.000000e+00  0.000000e+00  0.000000e+00  
       603  1.450722e+01  2.442932e+00  5.530479e-08  1.110334e-12  4.590609e-13  5.530479e-08  -1.377536e-14  -5.697811e-15  -6.861826e-10  0.000000e+00  0.000000e+00  0.000000e+00  
       604  1.441143e+01  2.674591e+00  4.799310e-08  9.131038e-13  4.104708e-13  4.799310e-08  -1.083640e-14  -4.873742e-15  -5.696127e-10  0.000000e+00  0.000000e+00  0.000000e+00  
       605  1.430864e+01  2.903231e+00  3.992595e-08  6.062214e-13  2.942733e-13  3.992595e-08  -7.277965e-15  -3.534777e-15  -4.793783e-10  0.000000e+00  0.000000e+00  0.000000e+00  
       606  1.419916e+01  3.128746e+00  3.136917e-08  4.212829e-13  2.195798e-13  3.136917e-08  -4.961721e-15  -2.587659e-15  -3.695015e-10  0.000000e+00  0.000000e+00  0.000000e+00  
       607  1.408329e+01  3.351043e+00  2.310704e-08  2.477178e-13  1.379822e-13  2.310704e-08  -2.833052e-15  -1.579024e-15  -2.643049e-10  0.000000e+00  0.000000e+00  0.000000e+00  
       608  1.396130e+01  3.570042e+00  1.539510e-08  1.056704e-13  6.265439e-14  1.539510e-08  -1.165071e-15  -6.913074e-16  -1.697716e-10  0.000000e+00  0.000000e+00  0.000000e+00  
       609  1.383344e+01  3.785671e+00  8.930864e-09  5.757107e-14  3.621549e-14  8.930864e-09  -5.903543e-16  -3.715787e-16  -9.159510e-11  0.000000e+00  0.000000e+00  0.000000e+00  
       610  1.369996e+01  3.997862e+00  3.984252e-09  2.147356e-14  1.429132e-14  3.984252e-09  -1.996955e-16  -1.329500e-16  -3.705593e-11  0.000000e+00  0.000000e+00  0.000000e+00  
       611  1.356106e+01  4.206553e+00  8.738414e-10  2.980984e-15  2.094114e-15  8.738417e-10  -2.492034e-17  -1.750692e-17  -7.305200e-12  0.000000e+00  0.000000e+00  0.000000e+00  
       612  1.341696e+01  4.411683e+00  3.249134e-11  7.223998e-17  5.346185e-17  3.249098e-11  -1.136337e-18  -8.409568e-19  -5.110842e-13  0.000000e+00  0.000000e+00  0.000000e+00  
       613  1.326783e+01  4.613189e+00  3.270539e-11  5.398850e-17  3.995468e-17  3.270557e-11  -8.452185e-19  -6.255118e-19  -5.120231e-13  0.000000e+00  0.000000e+00  0.000000e+00  
       614  1.311385e+01  4.811009e+00  3.243450e-11  7.487499e-17  5.828296e-17  3.243426e-11  -1.368198e-18  -1.064979e-18  -5.926679e-13  0.000000e+00  0.000000e+00  0.000000e+00  
       615  1.295516e+01  5.005079e+00  1.784403e-09  5.361097e-15  4.383706e-15  1.784403e-09  -4.987813e-17  -4.075926e-17  -1.659742e-11  0.000000e+00  0.000000e+00  0.000000e+00  
       616  1.279191e+01  5.195325e+00  6.284816e-09  3.580883e-14  3.072818e-14  6.284816e-09  -3.706454e-16  -3.178378e-16  -6.503302e-11  0.000000e+00  0.000000e+00  0.000000e+00  
       617  1.262423e+01  5.381672e+00  1.407865e-08  9.846324e-14  8.860601e-14  1.407865e-08  -1.044536e-15  -9.392030e-16  -1.492975e-10  0.000000e+00  0.000000e+00  0.000000e+00  
       618  1.245222e+01  5.564035e+00  2.515973e-08  2.178137e-13  2.054578e-13  2.515973e-08  -2.466159e-15  -2.324236e-15  -2.847500e-10  0.000000e+00  0.000000e+00  0.000000e+00  
       619  1.227598e+01  5.742322e+00  3.896524e-08  3.805676e-13  3.762047e-13  3.896524e-08  -4.421961e-15  -4.367597e-15  -4.525641e-10  0.000000e+00  0.000000e+00  0.000000e+00  
       620  1.209562e+01  5.916428e+00  3.735399e-08  2.953344e-13  3.059650e-13  3.735399e-08  -3.480572e-15  -3.608176e-15  -4.403704e-10  0.000000e+00  0.000000e+00  0.000000e+00  
       621  1.191124e+01  6.086277e+00  2.759001e-08  2.095260e-13  2.274594e-13  2.759001e-08  -2.440093e-15  -2.650866e-15  -3.214334e-10  0.000000e+00  0.000000e+00  0.000000e+00  
       622  1.172299e+01  6.251828e+00  1.956075e-08  1.121698e-13  1.275541e-13  1.956075e-08  -1.294252e-15  -1.472853e-15  -2.257928e-10  0.000000e+00  0.000000e+00  0.000000e+00  
       623  1.153102e+01  6.413050e+00  1.342686e-08  7.539495e-14  8.977756e-14  1.342686e-08  -8.589902e-16  -1.023466e-15  -1.530287e-10  0.000000e+00  0.000000e+00  0.000000e+00  
       624  1.133549e+01  6.569925e+00  8.846763e-09  3.279902e-14  4.088343e-14  8.846763e-09  -3.557635e-16  -4.437316e-16  -9.599547e-11  0.000000e+00  0.000000e+00  0.000000e+00  
       625  1.113654e+01  6.722450e+00  5.221086e-09  2.432567e-14  3.173062e-14  5.221086e-09  -2.648692e-16  -3.456211e-16  -5.686240e-11  0.000000e+00  0.000000e+00  0.000000e+00  
       626  1.093433e+01  6.870631e+00  2.829575e-09  4.236830e-15  5.781617e-15  2.829575e-09  -4.458643e-17  -6.089182e-17  -2.979266e-11  0.000000e+00  0.000000e+00  0.000000e+00  
       627  1.072903e+01  7.014486e+00  1.319822e-09  1.045524e-15  1.492166e-15  1.319823e-09  -1.024766e-17  -1.463787e-17  -1.294359e-11  0.000000e+00  0.000000e+00  0.000000e+00  
       628  1.052078e+01  7.154044e+00  4.320766e-10  2.407987e-16  3.593274e-16  4.320763e-10  -2.168241e-18  -3.237888e-18  -3.892543e-12  0.000000e+00  0.000000e+00  0.000000e+00  
       629  1.030973e+01  7.289343e+00  6.241674e-11  2.960545e-18  4.617954e-18  6.241709e-11  -2.541147e-20  -3.976928e-20  -5.370104e-13  0.000000e+00  0.000000e+00  0.000000e+00  
       630  1.009605e+01  7.420432e+00  1.067502e-11  2.444213e-18  3.984263e-18  1.067459e-11  -3.019077e-20  -4.921338e-20  -1.318519e-13  0.000000e+00  0.000000e+00  0.000000e+00  
       631  9.879873e+00  7.547365e+00  1.064304e-11  4.361364e-18  7.758667e-18  1.064293e-11  -5.388318e-20  -9.584989e-20  -1.314838e-13  0.000000e+00  0.000000e+00  0.000000e+00  
       632  9.661343e+00  7.670207e+00  1.521094e-11  -4.575909e-18  -8.501055e-18  1.521075e-11  6.304652e-20  1.171773e-19  -2.096425e-13  0.000000e+00  0.000000e+00  0.000000e+00  
       633  9.440601e+00  7.789026e+00  2.179386e-10  2.197774e-17  4.263060e-17  2.179382e-10  -2.079359e-19  -4.027933e-19  -2.059763e-12  0.000000e+00  0.000000e+00  0.000000e+00  
       634  9.217780e+00  7.903898e+00  5.113314e-10  1.710494e-16  3.463486e-16  5.113316e-10  -1.840084e-18  -3.724456e-18  -5.499013e-12  0.000000e+00  0.000000e+00  0.000000e+00  
       635  8.993007e+00  8.014905e+00  8.213830e-10  1.523132e-16  3.218813e-16  8.213827e-10  -1.696283e-18  -3.581331e-18  -9.140494e-12  0.000000e+00  0.000000e+00  0.000000e+00  
       636  8.766406e+00  8.122131e+00  1.108321e-09  1.091505e-15  2.406946e-15  1.108321e-09  -1.270212e-17  -2.800796e-17  -1.289694e-11  0.000000e+00  0.000000e+00  0.000000e+00  
       637  8.538095e+00  8.225665e+00  1.363277e-09  5.068358e-16  1.166028e-15  1.363277e-09  -6.007450e-18  -1.382056e-17  -1.615852e-11  0.000000e+00  0.000000e+00  0.000000e+00  
       638  8.308184e+00  8.325599e+00  1.470148e-09  -5.017752e-16  -1.204147e-15  1.470147e-09  6.028302e-18  1.446352e-17  -1.765911e-11  0.000000e+00  0.000000e+00  0.000000e+00  
       639  8.076779e+00  8.422027e+00  1.276676e-09  1.714203e-15  4.290130e-15  1.276675e-09  -2.038336e-17  -5.101849e-17  -1.518209e-11  0.000000e+00  0.000000e+00  0.000000e+00  
       640  7.843985e+00  8.515042e+00  1.057735e-09  -1.393424e-17  -3.636296e-17  1.057735e-09  1.597384e-19  4.117452e-19  -1.199598e-11  0.000000e+00  0.000000e+00  0.000000e+00  
       641  7.609892e+00  8.604746e+00  7.449552e-10  1.788763e-16  4.866423e-16  7.449552e-10  -1.945272e-18  -5.294587e-18  -8.104554e-12  0.000000e+00  0.000000e+00  0.000000e+00  
       642  7.374593e+00  8.691235e+00  4.517755e-10  6.939152e-17  1.967732e-16  4.517754e-10  -7.345251e-19  -2.084142e-18  -4.784703e-12  0.000000e+00  0.000000e+00  0.000000e+00  
       643  7.138172e+00  8.774608e+00  2.163549e-10  8.910583e-17  2.633145e-16  2.163550e-10  -8.853795e-19  -2.616740e-18  -2.150039e-12  0.000000e+00  0.000000e+00  0.000000e+00  
       644  6.900709e+00  8.854964e+00  7.176126e-11  -3.987322e-17  -1.227666e-16  7.176128e-11  3.755823e-19  1.156363e-18  -6.759349e-13  0.000000e+00  0.000000e+00  0.000000e+00  
       645  6.662279e+00  8.932405e+00  1.554668e-11  6.982178e-18  2.239313e-17  1.554649e-11  -8.698783e-20  -2.789893e-19  -1.936889e-13  0.000000e+00  0.000000e+00  0.000000e+00  
       646  6.422951e+00  9.007026e+00  1.215739e-11  -8.224239e-18  -2.748553e-17  1.215750e-11  1.055102e-19  3.526162e-19  -1.559705e-13  0.000000e+00  0.000000e+00  0.000000e+00  
       647  6.182781e+00  9.078891e+00  1.162803e-11  8.339264e-18  2.907902e-17  1.162777e-11  -1.056448e-19  -3.683837e-19  -1.473048e-13  0.000000e+00  0.000000e+00  0.000000e+00  
       648  5.941803e+00  9.147998e+00  1.201084e-11  2.527754e-18  9.210700e-18  1.201128e-11  -3.142280e-20  -1.144993e-19  -1.493136e-13  0.000000e+00  0.000000e+00  0.000000e+00  
       649  5.700050e+00  9.214344e+00  1.244249e-11  8.023516e-18  3.060202e-17  1.244256e-11  -1.022627e-19  -3.900348e-19  -1.585853e-13  0.000000e+00  0.000000e+00  0.000000e+00  
       650  5.457555e+00  9.277923e+00  1.279332e-11  -2.872602e-18  -1.148910e-17  1.279304e-11  3.589004e-20  1.435450e-19  -1.598364e-13  0.000000e+00  0.000000e+00  0.000000e+00  
       651  5.214350e+00  9.338731e+00  9.126921e-12  -2.420317e-18  -1.017169e-17  9.126588e-12  3.092508e-20  1.299661e-19  -1.166126e-13  0.000000e+00  0.000000e+00  0.000000e+00  
       652  4.970468e+00  9.396762e+00  8.745893e-12  6.900343e-19  3.053962e-18  8.745865e-12  -8.651513e-21  -3.828980e-20  -1.096534e-13  0.000000e+00  0.000000e+00  0.000000e+00  
       653  4.725941e+00  9.452012e+00  3.864464e-12  1.113349e-19  5.202064e-19  3.864159e-12  -1.453431e-21  -6.791290e-21  -5.044649e-14  0.000000e+00  0.000000e+00  0.000000e+00  
       654  4.480801e+00  9.504477e+00  3.073986e-12  -1.150871e-18  -5.693093e-18  3.073722e-12  1.393723e-20  6.894374e-20  -3.722299e-14  0.000000e+00  0.000000e+00  0.000000e+00  
       655  4.235080e+00  9.554151e+00  1.937117e-12  8.406514e-19  4.416284e-18  1.937124e-12  -9.870237e-21  -5.185238e-20  -2.274412e-14  0.000000e+00  0.000000e+00  0.000000e+00  
       656  3.988810e+00  9.601028e+00  5.870859e-13  1.452147e-19  8.130639e-19  5.866696e-13  -1.169416e-21  -6.547616e-21  -4.724459e-15  0.000000e+00  0.000000e+00  0.000000e+00  
       657  3.742024e+00  9.645105e+00  3.375078e-14  1.807908e-20  1.083178e-19  3.336220e-14  -2.129779e-22  -1.276016e-21  -3.930166e-16  0.000000e+00  0.000000e+00  0.000000e+00  
       658  3.494753e+00  9.686377e+00  9.992007e-13  3.983012e-19  2.565440e-18  9.988954e-13  -5.235998e-21  -3.372505e-20  -1.313139e-14  0.000000e+00  0.000000e+00  0.000000e+00  
       659  3.247029e+00  9.724836e+00  9.494627e-13  -1.464711e-19  -1.019682e-18  9.496362e-13  1.554570e-21  1.082239e-20  -1.007896e-14  0.000000e+00  0.000000e+00  0.000000e+00  
       660  2.998884e+00  9.760481e+00  6.759038e-13  -6.625921e-20  -5.017021e-19  6.754666e-13  6.853793e-22  5.189560e-21  -6.986965e-15  0.000000e+00  0.000000e+00  0.000000e+00  
       661  2.750351e+00  9.793304e+00  4.343192e-13  -2.965934e-20  -2.460822e-19  4.344025e-13  3.508403e-22  2.910907e-21  -5.138547e-15  0.000000e+00  0.000000e+00  0.000000e+00  
       662  2.501461e+00  9.823302e+00  4.440892e-13  -1.989169e-20  -1.824859e-19  4.440753e-13  2.335404e-22  2.142495e-21  -5.213714e-15  0.000000e+00  0.000000e+00  0.000000e+00  
       663  2.252245e+00  9.850468e+00  0.000000e+00  0.000000e+00  0.000000e+00  0.000000e+00  0.000000e+00  0.000000e+00  0.000000e+00  0.000000e+00  0.000000e+00  0.000000e+00  
       664  2.002738e+00  9.874797e+00  0.000000e+00  0.000000e+00  0.000000e+00  0.000000e+00  0.000000e+00  0.000000e+00  0.000000e+00  0.000000e+00  0.000000e+00  0.000000e+00  
       665  1.752969e+00  9.896284e+00  0.000000e+00  0.000000e+00  0.000000e+00  0.000000e+00  0.000000e+00  0.000000e+00  0.000000e+00  0.000000e+00  0.000000e+00  0.000000e+00  
       666  1.502971e+00  9.914925e+00  0.000000e+00  0.000000e+00  0.000000e+00  0.000000e+00  0.000000e+00  0.000000e+00  0.000000e+00  0.000000e+00  0.000000e+00  0.000000e+00  
       667  1.252777e+00  9.930712e+00  0.000000e+00  0.000000e+00  0.000000e+00  0.000000e+00  0.000000e+00  0.000000e+00  0.000000e+00  0.000000e+00  0.000000e+00  0.000000e+00  
       668  1.002419e+00  9.943641e+00  0.000000e+00  0.000000e+00  0.000000e+00  0.000000e+00  0.000000e+00  0.000000e+00  0.000000e+00  0.000000e+00  0.000000e+00  0.000000e+00  
       669  7.519299e-01  9.953707e+00  0.000000e+00  0.000000e+00  0.000000e+00  0.000000e+00  0.000000e+00  0.000000e+00  0.000000e+00  0.000000e+00  0.000000e+00  0.000000e+00  
       670  5.013417e-01  9.960903e+00  6.217249e-15  -1.335344e-23  -7.744262e-22  6.078471e-15  1.050010e-25  6.089482e-24  -4.779634e-17  0.000000e+00  0.000000e+00  0.000000e+00  
       671  2.506875e-01  9.965225e+00  8.881784e-16  -1.222220e-25  -2.126270e-23  1.193490e-15  1.290421e-27  2.244918e-25  -1.260088e-17  0.000000e+00  0.000000e+00  0.000000e+00  
       672  4.967296e-08  9.966666e+00  8.881784e-16  8.108572e-27  1.410609e-24  1.235123e-15  -8.557711e-29  -1.488743e-26  -1.303537e-17  0.000000e+00  0.000000e+00  0.000000e+00  
       673  -2.506873e-01  9.965225e+00  8.881784e-16  -8.934747e-25  5.181664e-23  1.096345e-15  9.560948e-27  -5.544826e-25  -1.173184e-17  0.000000e+00  0.000000e+00  0.000000e+00  
       674  -5.013416e-01  9.960903e+00  2.842171e-14  1.407825e-23  -8.164613e-22  2.838008e-14  -1.653228e-25  9.587819e-24  -3.332712e-16  0.000000e+00  0.000000e+00  0.000000e+00  
       675  -7.519298e-01  9.953707e+00  2.842171e-14  2.228147e-23  -7.758670e-22  2.835232e-14  -2.619102e-25  9.120018e-24  -3.332706e-16  0.000000e+00  0.000000e+00  0.000000e+00  
       676  -1.002419e+00  9.943641e+00  2.398082e-14  -3.328141e-22  6.444689e-21  2.385592e-14  4.152391e-24  -8.040787e-23  -2.976409e-16  0.000000e+00  0.000000e+00  0.000000e+00  
       677  -1.252777e+00  9.930712e+00  6.394885e-14  2.419938e-22  -4.686024e-21  6.360190e-14  -2.846886e-24  5.512776e-23  -7.482314e-16  0.000000e+00  0.000000e+00  0.000000e+00  
       678  -1.502971e+00  9.914925e+00  5.417888e-14  1.337855e-21  -2.120238e-20  5.442174e-14  -1.662067e-23  2.634051e-22  -6.761019e-16  0.000000e+00  0.000000e+00  0.000000e+00  
       679  -1.752968e+00  9.896284e+00  1.185718e-12  4.375285e-20  -5.867923e-19  1.185420e-12  -3.502909e-22  4.697934e-21  -9.490622e-15  0.000000e+00  0.000000e+00  0.000000e+00  
       680  -2.002737e+00  9.874797e+00  1.002753e-12  4.917666e-20  -5.716326e-19  1.002719e-12  -5.775628e-22  6.713626e-21  -1.177658e-14  0.000000e+00  0.000000e+00  0.000000e+00  
       681  -2.252245e+00  9.850468e+00  1.003642e-12  5.410304e-20  -5.548531e-19  1.003905e-12  -6.351628e-22  6.513904e-21  -1.178572e-14  0.000000e+00  0.000000e+00  0.000000e+00  
       682  -2.501461e+00  9.823302e+00  1.989520e-13  -6.158113e-20  5.649274e-19  1.985495e-13  1.319766e-21  -1.210715e-20  -4.255181e-15  0.000000e+00  0.000000e+00  0.000000e+00  
       683  -2.750351e+00  9.793304e+00  6.901146e-13  4.712165e-20  -3.909764e-19  6.901979e-13  -5.532577e-22  4.590474e-21  -8.103649e-15  0.000000e+00  0.000000e+00  0.000000e+00  
       684  -2.998884e+00  9.760481e+00  1.373124e-12  1.571682e-19  -1.190048e-18  1.373332e-12  -2.454043e-21  1.858110e-20  -2.144287e-14  0.000000e+00  0.000000e+00  0.000000e+00  
       685  -3.247029e+00  9.724836e+00  2.301270e-12  4.436156e-19  -3.088301e-18  2.300923e-12  -5.967728e-21  4.154504e-20  -3.095294e-14  0.000000e+00  0.000000e+00  0.000000e+00  
       686  -3.494752e+00  9.686377e+00  3.533174e-12  -1.250093e-18  8.051795e-18  3.532855e-12  1.695541e-20  -1.092090e-19  -4.791720e-14  0.000000e+00  0.000000e+00  0.000000e+00  
       687  -3.742024e+00  9.645105e+00  3.479883e-12  -1.256027e-18  7.525326e-18  3.479592e-12  1.915898e-20  -1.147887e-19  -5.307646e-14  0.000000e+00  0.000000e+00  0.000000e+00  
       688  -3.988809e+00  9.601028e+00  3.464784e-12  -1.368328e-18  7.661231e-18  3.464756e-12  2.016829e-20  -1.129214e-19  -5.106819e-14  0.000000e+00  0.000000e+00  0.000000e+00  
       689  -4.235079e+00  9.554151e+00  2.595257e-12  -7.801340e-19  4.098390e-18  2.595424e-12  9.327861e-21  -4.900291e-20  -3.103252e-14  0.000000e+00  0.000000e+00  0.000000e+00  
       690  -4.480800e+00  9.504477e+00  4.547474e-12  3.629128e-20  -1.795226e-19  4.547356e-12  -3.651326e-22  1.806206e-21  -4.575170e-14  0.000000e+00  0.000000e+00  0.000000e+00  
       691  -4.725941e+00  9.452012e+00  7.712941e-12  -8.665768e-19  4.049076e-18  7.712685e-12  1.017481e-20  -4.754176e-20  -9.055759e-14  0.000000e+00  0.000000e+00  0.000000e+00  
       692  -4.970468e+00  9.396762e+00  7.722711e-12  -6.093070e-19  2.696678e-18  7.722684e-12  7.151009e-21  -3.164902e-20  -9.063573e-14  0.000000e+00  0.000000e+00  0.000000e+00  
       693  -5.214350e+00  9.338731e+00  7.699619e-12  1.254973e-18  -5.274185e-18  7.699709e-12  -1.474954e-20  6.198687e-20  -9.049377e-14  0.000000e+00  0.000000e+00  0.000000e+00  
       694  -5.457555e+00  9.277923e+00  1.177014e-11  2.642850e-18  -1.057020e-17  1.176985e-11  -2.745336e-20  1.098009e-19  -1.222627e-13  0.000000e+00  0.000000e+00  0.000000e+00  
       695  -5.700050e+00  9.214344e+00  1.141931e-11  -7.363719e-18  2.808553e-17  1.141937e-11  8.734432e-20  -3.331348e-19  -1.354502e-13  0.000000e+00  0.000000e+00  0.000000e+00  
       696  -5.941803e+00  9.147998e+00  1.410516e-11  -4.852749e-18  1.768259e-17  1.410520e-11  5.572957e-20  -2.030712e-19  -1.619875e-13  0.000000e+00  0.000000e+00  0.000000e+00  
       697  -6.182782e+00  9.078890e+00  1.921308e-11  1.448810e-19  -5.051992e-19  1.921301e-11  -1.601177e-21  5.583333e-21  -2.123372e-13  0.000000e+00  0.000000e+00  0.000000e+00  
       698  -6.422952e+00  9.007026e+00  2.510436e-11  -4.139184e-18  1.383311e-17  2.510411e-11  4.611589e-20  -1.541194e-19  -2.796934e-13  0.000000e+00  0.000000e+00  0.000000e+00  
       699  -6.662280e+00  8.932404e+00  5.058354e-11  4.566658e-17  -1.464636e-16  5.058383e-11  -4.921174e-19  1.578302e-18  -5.450958e-13  0.000000e+00  0.000000e+00  0.000000e+00  
       700  -6.900711e+00  8.854964e+00  1.571987e-10  -9.784338e-17  3.012474e-16  1.571989e-10  1.102897e-18  -3.396480e-18  -1.772334e-12  0.000000e+00  0.000000e+00  0.000000e+00  
       701  -7.138175e+00  8.774608e+00  4.217737e-10  -4.821047e-16  1.424667e-15  4.217738e-10  5.359613e-18  -1.584037e-17  -4.689486e-12  0.000000e+00  0.000000e+00  0.000000e+00  
       702  -7.374595e+00  8.691235e+00  7.279262e-10  -5.746531e-16  1.629538e-15  7.279257e-10  6.361538e-18  -1.803977e-17  -8.058465e-12  0.000000e+00  0.000000e+00  0.000000e+00  
       703  -7.609894e+00  8.604746e+00  1.058378e-09  -1.427169e-15  3.882676e-15  1.058378e-09  1.604952e-17  -4.366587e-17  -1.190280e-11  0.000000e+00  0.000000e+00  0.000000e+00  
       704  -7.843986e+00  8.515042e+00  1.235033e-09  -7.192039e-16  1.876844e-15  1.235033e-09  8.817621e-18  -2.301788e-17  -1.514601e-11  0.000000e+00  0.000000e+00  0.000000e+00  
       705  -8.076782e+00  8.422026e+00  1.462217e-09  -1.963484e-15  4.914024e-15  1.462217e-09  2.402326e-17  -6.012360e-17  -1.789037e-11  0.000000e+00  0.000000e+00  0.000000e+00  
       706  -8.308187e+00  8.325598e+00  1.372449e-09  -1.390062e-15  3.335802e-15  1.372449e-09  1.677913e-17  -4.026516e-17  -1.656633e-11  0.000000e+00  0.000000e+00  0.000000e+00  
       707  -8.538096e+00  8.225664e+00  1.173691e-09  -2.226998e-16  5.123475e-16  1.173691e-09  2.642804e-18  -6.078251e-18  -1.392479e-11  0.000000e+00  0.000000e+00  0.000000e+00  
       708  -8.766408e+00  8.122130e+00  8.517453e-10  -5.733833e-17  1.264409e-16  8.517456e-10  6.646030e-19  -1.462737e-18  -9.856701e-12  0.000000e+00  0.000000e+00  0.000000e+00  
       709  -8.993010e+00  8.014904e+00  5.643948e-10  -4.092449e-16  8.648476e-16  5.643948e-10  4.349307e-18  -9.188568e-18  -5.996734e-12  0.000000e+00  0.000000e+00  0.000000e+00  
       710  -9.217782e+00  7.903897e+00  2.808092e-10  -2.909024e-16  5.890301e-16  2.808087e-10  2.597254e-18  -5.258326e-18  -2.506870e-12  0.000000e+00  0.000000e+00  0.000000e+00  
       711  -9.440604e+00  7.789024e+00  3.798828e-11  -3.976177e-17  7.712659e-17  3.798822e-11  4.010422e-19  -7.778402e-19  -3.831275e-13  0.000000e+00  0.000000e+00  0.000000e+00  
       712  -9.661346e+00  7.670205e+00  2.191491e-11  -6.762124e-18  1.256262e-17  2.191506e-11  7.942515e-20  -1.475553e-19  -2.574053e-13  0.000000e+00  0.000000e+00  0.000000e+00  
       713  -9.879875e+00  7.547364e+00  2.194156e-11  -8.408275e-19  1.432005e-18  2.194135e-11  9.865149e-21  -1.681722e-20  -2.576126e-13  0.000000e+00  0.000000e+00  0.000000e+00  
       714  -1.009605e+01  7.420431e+00  2.704859e-11  -7.169322e-18  1.168655e-17  2.704838e-11  9.512231e-20  -1.552832e-19  -3.592578e-13  0.000000e+00  0.000000e+00  0.000000e+00  
       715  -1.030974e+01  7.289342e+00  3.117515e-10  -3.893180e-16  6.072704e-16  3.117513e-10  4.102122e-18  -6.401241e-18  -3.285780e-12  0.000000e+00  0.000000e+00  0.000000e+00  
       716  -1.052078e+01  7.154043e+00  1.043802e-09  -2.205374e-15  3.290943e-15  1.043803e-09  2.386541e-17  -3.562564e-17  -1.129828e-11  0.000000e+00  0.000000e+00  0.000000e+00  
       717  -1.072903e+01  7.014485e+00  2.414983e-09  -4.989828e-15  7.121473e-15  2.414983e-09  5.310369e-17  -7.582730e-17  -2.570979e-11  0.000000e+00  0.000000e+00  0.000000e+00  
       718  -1.093433e+01  6.870630e+00  4.553732e-09  -1.446125e-14  1.973412e-14  4.553732e-09  1.616953e-16  -2.207609e-16  -5.093279e-11  0.000000e+00  0.000000e+00  0.000000e+00  
       719  -1.113654e+01  6.722451e+00  7.858723e-09  -2.936480e-14  3.830384e-14  7.858723e-09  3.304047e-16  -4.313017e-16  -8.846521e-11  0.000000e+00  0.000000e+00  0.000000e+00  
       720  -1.133549e+01  6.569926e+00  1.182457e-08  -6.659227e-14  8.300645e-14  1.182457e-08  7.765345e-16  -9.687121e-16  -1.379535e-10  0.000000e+00  0.000000e+00  0.000000e+00  
       721  -1.153102e+01  6.413051e+00  1.717411e-08  -1.053687e-13  1.254689e-13  1.717411e-08  1.214317e-15  -1.446988e-15  -1.980047e-10  0.000000e+00  0.000000e+00  0.000000e+00  
       722  -1.172299e+01  6.251830e+00  2.481113e-08  -2.102745e-13  2.391154e-13  2.481113e-08  2.499605e-15  -2.843993e-15  -2.950289e-10  0.000000e+00  0.000000e+00  0.000000e+00  
       723  -1.191124e+01  6.086279e+00  3.355973e-08  -3.220383e-13  3.496033e-13  3.355973e-08  3.740626e-15  -4.061750e-15  -3.898609e-10  0.000000e+00  0.000000e+00  0.000000e+00  
       724  -1.209562e+01  5.916430e+00  4.193861e-08  -4.003806e-13  4.147930e-13  4.193861e-08  4.783737e-15  -4.951639e-15  -5.008565e-10  0.000000e+00  0.000000e+00  0.000000e+00  
       725  -1.227598e+01  5.742323e+00  2.911318e-08  -2.470100e-13  2.441763e-13  2.911318e-08  2.743991e-15  -2.710061e-15  -3.232687e-10  0.000000e+00  0.000000e+00  0.000000e+00  
       726  -1.245222e+01  5.564036e+00  1.694238e-08  -1.143471e-13  1.078597e-13  1.694238e-08  1.212188e-15  -1.142535e-15  -1.795403e-10  0.000000e+00  0.000000e+00  0.000000e+00  
       727  -1.262423e+01  5.381673e+00  8.155968e-09  -5.269775e-14  4.742199e-14  8.155968e-09  5.214207e-16  -4.690126e-16  -8.068376e-11  0.000000e+00  0.000000e+00  0.000000e+00  
       728  -1.279191e+01  5.195326e+00  2.734746e-09  -1.317246e-14  1.130342e-14  2.734746e-09  1.158526e-16  -9.938986e-17  -2.404975e-11  0.000000e+00  0.000000e+00  0.000000e+00  
       729  -1.295516e+01  5.005080e+00  2.550413e-10  -5.732351e-16  4.687254e-16  2.550412e-10  7.040583e-18  -5.756976e-18  -3.132465e-12  0.000000e+00  0.000000e+00  0.000000e+00  
       730  -1.311385e+01  4.811012e+00  2.550147e-10  -5.989397e-16  4.662168e-16  2.550143e-10  7.356560e-18  -5.726370e-18  -3.132248e-12  0.000000e+00  0.000000e+00  0.000000e+00  
       731  -1.326783e+01  4.613191e+00  2.554996e-10  -2.102815e-16  1.636839e-16  2.555000e-10  2.580284e-18  -2.008501e-18  -3.135142e-12  0.000000e+00  0.000000e+00  0.000000e+00  
       732  -1.341696e+01  4.411684e+00  3.999086e-10  -1.383000e-15  1.023491e-15  3.999083e-10  1.728865e-17  -1.279681e-17  -4.999509e-12  0.000000e+00  0.000000e+00  0.000000e+00  
       733  -1.356106e+01  4.206555e+00  2.895133e-09  -1.622994e-14  1.140129e-14  2.895133e-09  1.558258e-16  -1.095146e-16  -2.780069e-11  0.000000e+00  0.000000e+00  0.000000e+00  
       734  -1.369995e+01  3.997864e+00  7.319670e-09  -6.473650e-14  4.308392e-14  7.319671e-09  6.741791e-16  -4.488783e-16  -7.623865e-11  0.000000e+00  0.000000e+00  0.000000e+00  
       735  -1.383344e+01  3.785673e+00  1.333185e-08  -8.008242e-14  5.037639e-14  1.333185e-08  8.776861e-16  -5.526337e-16  -1.461532e-10  0.000000e+00  0.000000e+00  0.000000e+00  
       736  -1.396130e+01  3.570044e+00  2.080850e-08  -1.953855e-13  1.158474e-13  2.080850e-08  2.273171e-15  -1.348733e-15  -2.421356e-10  0.000000e+00  0.000000e+00  0.000000e+00  
       737  -1.408329e+01  3.351045e+00  2.941803e-08  -3.631292e-13  2.022672e-13  2.941803e-08  4.321545e-15  -2.408812e-15  -3.501567e-10  0.000000e+00  0.000000e+00  0.000000e+00  
       738  -1.419916e+01  3.128747e+00  3.805858e-08  -4.951931e-13  2.581026e-13  3.805858e-08  6.006041e-15  -3.132061e-15  -4.616514e-10  0.000000e+00  0.000000e+00  0.000000e+00  
       739  -1.430864e+01  2.903233e+00  4.621491e-08  -6.511124e-13  3.160643e-13  4.621491e-08  8.027053e-15  -3.898915e-15  -5.698145e-10  0.000000e+00  0.000000e+00  0.000000e+00  
       740  -1.441143e+01  2.674593e+00  5.431724e-08  -1.006276e-12  4.523504e-13  5.431724e-08  1.254122e-14  -5.640719e-15  -6.770178e-10  0.000000e+00  0.000000e+00  0.000000e+00  
       741  -1.450722e+01  2.442933e+00  6.054242e-08  -1.140007e-12  4.713278e-13  6.054242e-08  1.440179e-14  -5.955740e-15  -7.648635e-10  0.000000e+00  0.000000e+00  0.000000e+00  
       742  -1.459568e+01  2.208375e+00  6.470763e-08  -1.193144e-12  4.498894e-13  6.470763e-08  1.516288e-14  -5.718001e-15  -8.223384e-10  0.000000e+00  0.000000e+00  0.000000e+00  
       743  -1.467645e+01  1.971062e+00  6.228398e-08  -1.313089e-12  4.468341e-13  6.228398e-08  1.643771e-14  -5.591914e-15  -7.796681e-10  0.000000e+00  0.000000e+00  0.000000e+00  
       744  -1.474916e+01  1.731159e+00  5.599862e-08  -1.310181e-12  3.970523e-13  5.599862e-08  1.595017e-14  -4.831433e-15  -6.817011e-10  0.000000e+00  0.000000e+00  0.000000e+00  
       745  -1.481344e+01  1.488861e+00  4.644347e-08  -1.010453e-12  2.680158e-13  4.644347e-08  1.179478e-14  -3.125586e-15  -5.420907e-10  0.000000e+00  0.000000e+00  0.000000e+00  
       746  -1.486889e+01  1.244393e+00  3.383682e-08  -7.198922e-13  1.632575e-13  3.383682e-08  8.039357e-15  -1.821068e-15  -3.778495e-10  0.000000e+00  0.000000e+00  0.000000e+00  
       747  -1.491512e+01  9.980149e-01  2.096243e-08  -4.187735e-13  7.855699e-14  2.096243e-08  4.407954e-15  -8.258436e-16  -2.206384e-10  0.000000e+00  0.000000e+00  0.000000e+00  
       748  -1.495173e+01  7.500253e-01  9.914243e-09  -1.536345e-13  2.267211e-14  9.914243e-09  1.431733e-15  -2.108891e-16  -9.238801e-11  0.000000e+00  0.000000e+00  0.000000e+00  
       749  -1.497832e+01  5.007644e-01  2.161649e-09  -2.499622e-14  2.666108e-15  2.161649e-09  2.108455e-16  -2.244201e-17  -1.823328e-11  0.000000e+00  0.000000e+00  0.000000e+00  
       750  -1.499453e+01  2.506141e-01  0.000000e+00  0.000000e+00  0.000000e+00  0.000000e+00  0.000000e+00  0.000000e+00  0.000000e+00  0.000000e+00  0.000000e+00  0.000000e+00  
       751  -1.499453e+01  -2.505509e-01  -1.475000e+01  0.000000e+00  0.000000e+00  0.000000e+00  0.000000e+00  0.000000e+00  0.000000e+00  0.000000e+00  0.000000e+00  0.000000e+00  
       752  -1.499453e+01  -2.505326e-01  -1.450000e+01  0.000000e+00  0.000000e+00  0.000000e+00  0.000000e+00  0.000000e+00  0.000000e+00  0.000000e+00  0.000000e+00  0.000000e+00  
       753  -1.499453e+01  -2.505326e-01  -1.425000e+01  0.000000e+00  0.000000e+00  0.000000e+00  0.000000e+00  0.000000e+00  0.000000e+00  0.000000e+00  0.000000e+00  0.000000e+00  
       754  -1.499453e+01  -2.505326e-01  -1.400000e+01  0.000000e+00  0.000000e+00  0.000000e+00  0.000000e+00  0.000000e+00  0.000000e+00  0.000000e+00  0.000000e+00  0.000000e+00  
       755  -1.499453e+01  -2.505326e-01  -1.375000e+01  0.000000e+00  0.000000e+00  0.000000e+00  0.000000e+00  0.000000e+00  0.000000e+00  0.000000e+00  0.000000e+00  0.000000e+00  
       756  -1.499453e+01  -2.505326e-01  -1.350000e+01  0.000000e+00  0.000000e+00  0.000000e+00  0.000000e+00  0.000000e+00  0.000000e+00  0.000000e+00  0.000000e+00  0.000000e+00  
       757  -1.499453e+01  -2.505326e-01  -1.325000e+01  0.000000e+00  0.000000e+00  0.000000e+00  0.000000e+00  0.000000e+00  0.000000e+00  0.000000e+00  0.000000e+00  0.000000e+00  
       758  -1.499453e+01  -2.505326e-01  -1.300000e+01  0.000000e+00  0.000000e+00  0.000000e+00  0.000000e+00  0.000000e+00  0.000000e+00  0.000000e+00  0.000000e+00  0.000000e+00  
       759  -1.499453e+01  -2.505326e-01  -1.275000e+01  0.000000e+00  0.000000e+00  0.000000e+00  0.000000e+00  0.000000e+00  0.000000e+00  0.000000e+00  0.000000e+00  0.000000e+00  
       760  -1.499453e+01  -2.505326e-01  -1.250000e+01  0.000000e+00  0.000000e+00  0.000000e+00  0.000000e+00  0.000000e+00  0.000000e+00  0.000000e+00  0.000000e+00  0.000000e+00  
       761  -1.499453e+01  -2.505326e-01  -1.225000e+01  0.000000e+00  0.000000e+00  0.000000e+00  0.000000e+00  0.000000e+00  0.000000e+00  0.000000e+00  0.000000e+00  0.000000e+00  
       762  -1.499453e+01  -2.505326e-01  -1.200000e+01  0.000000e+00  0.000000e+00  0.000000e+00  0.000000e+00  0.000000e+00  0.000000e+00  0.000000e+00  0.000000e+00  0.000000e+00  
       763  -1.499453e+01  -2.505326e-01  -1.175000e+01  0.000000e+00  0.000000e+00  0.000000e+00  0.000000e+00  0.000000e+00  0.000000e+00  0.000000e+00  0.000000e+00  0.000000e+00  
       764  -1.499453e+01  -2.505326e-01  -1.150000e+01  0.000000e+00  0.000000e+00  0.000000e+00  0.000000e+00  0.000000e+00  0.000000e+00  0.000000e+00  0.000000e+00  0.000000e+00  
       765  -1.499453e+01  -2.505326e-01  -1.125000e+01  0.000000e+00  0.000000e+00  0.000000e+00  0.000000e+00  0.000000e+00  0.000000e+00  0.000000e+00  0.000000e+00  0.000000e+00  
       766  -1.499453e+01  -2.505326e-01  -1.100000e+01  0.000000e+00  0.000000e+00  0.000000e+00  0.000000e+00  0.000000e+00  0.000000e+00  0.000000e+00  0.000000e+00  0.000000e+00  
       767  -1.499453e+01  -2.505326e-01  -1.075000e+01  0.000000e+00  0.000000e+00  0.000000e+00  0.000000e+00  0.000000e+00  0.000000e+00  0.000000e+00  0.000000e+00  0.000000e+00  
       768  -1.499453e+01  -2.505326e-01  -1.050000e+01  0.000000e+00  0.000000e+00  0.000000e+00  0.000000e+00  0.000000e+00  0.000000e+00  0.000000e+00  0.000000e+00  0.000000e+00  
       769  -1.499453e+01  -2.505326e-01  -1.025000e+01  0.000000e+00  0.000000e+00  0.000000e+00  0.000000e+00  0.000000e+00  0.000000e+00  0.000000e+00  0.000000e+00  0.000000e+00  
       770  -1.499453e+01  -2.505326e-01  -1.000000e+01  0.000000e+00  0.000000e+00  0.000000e+00  0.000000e+00  0.000000e+00  0.000000e+00  0.000000e+00  0.000000e+00  0.000000e+00  
       771  -1.499453e+01  -2.505326e-01  -9.750000e+00  0.000000e+00  0.000000e+00  0.000000e+00  0.000000e+00  0.000000e+00  0.000000e+00  0.000000e+00  0.000000e+00  0.000000e+00  
       772  -1.499453e+01  -2.505326e-01  -9.500000e+00  0.000000e+00  0.000000e+00  0.000000e+00  0.000000e+00  0.000000e+00  0.000000e+00  0.000000e+00  0.000000e+00  0.000000e+00  
       773  -1.499453e+01  -2.505326e-01  -9.250000e+00  0.000000e+00  0.000000e+00  0.000000e+00  0.000000e+00  0.000000e+00  0.000000e+00  0.000000e+00  0.000000e+00  0.000000e+00  
       774  -1.499453e+01  -2.505326e-01  -9.000000e+00  0.000000e+00  0.000000e+00  0.000000e+00  0.000000e+00  0.000000e+00  0.000000e+00  0.000000e+00  0.000000e+00  0.000000e+00  
       775  -1.499453e+01  -2.505326e-01  -8.750000e+00  0.000000e+00  0.000000e+00  0.000000e+00  0.000000e+00  0.000000e+00  0.000000e+00  0.000000e+00  0.000000e+00  0.000000e+00  
       776  -1.499453e+01  -2.505326e-01  -8.500000e+00  0.000000e+00  0.000000e+00  0.000000e+00  0.000000e+00  0.000000e+00  0.000000e+00  0.000000e+00  0.000000e+00  0.000000e+00  
       777  -1.499453e+01  -2.505326e-01  -8.250000e+00  0.000000e+00  0.000000e+00  0.000000e+00  0.000000e+00  0.000000e+00  0.000000e+00  0.000000e+00  0.000000e+00  0.000000e+00  
       778  -1.499453e+01  -2.505326e-01  -8.000000e+00  0.000000e+00  0.000000e+00  0.000000e+00  0.000000e+00  0.000000e+00  0.000000e+00  0.000000e+00  0.000000e+00  0.000000e+00  
       779  -1.499453e+01  -2.505326e-01  -7.750000e+00  0.000000e+00  0.000000e+00  0.000000e+00  0.000000e+00  0.000000e+00  0.000000e+00  0.000000e+00  0.000000e+00  0.000000e+00  
       780  -1.499453e+01  -2.505326e-01  -7.500000e+00  0.000000e+00  0.000000e+00  0.000000e+00  0.000000e+00  0.000000e+00  0.000000e+00  0.000000e+00  0.000000e+00  0.000000e+00  
       781  -1.499453e+01  -2.505326e-01  -7.250000e+00  0.000000e+00  0.000000e+00  0.000000e+00  0.000000e+00  0.000000e+00  0.000000e+00  0.000000e+00  0.000000e+00  0.000000e+00  
       782  -1.499453e+01  -2.505326e-01  -7.000000e+00  0.000000e+00  0.000000e+00  0.000000e+00  0.000000e+00  0.000000e+00  0.000000e+00  0.000000e+00  0.000000e+00  0.000000e+00  
       783  -1.499453e+01  -2.505326e-01  -6.750000e+00  0.000000e+00  0.000000e+00  0.000000e+00  0.000000e+00  0.000000e+00  0.000000e+00  0.000000e+00  0.000000e+00  0.000000e+00  
       784  -1.499453e+01  -2.505326e-01  -6.500000e+00  0.000000e+00  0.000000e+00  0.000000e+00  0.000000e+00  0.000000e+00  0.000000e+00  0.000000e+00  0.000000e+00  0.000000e+00  
       785  -1.499453e+01  -2.505326e-01  -6.250000e+00  0.000000e+00  0.000000e+00  0.000000e+00  0.000000e+00  0.000000e+00  0.000000e+00  0.000000e+00  0.000000e+00  0.000000e+00  
       786  -1.499453e+01  -2.505326e-01  -6.000000e+00  0.000000e+00  0.000000e+00  0.000000e+00  0.000000e+00  0.000000e+00  0.000000e+00  0.000000e+00  0.000000e+00  0.000000e+00  
       787  -1.499453e+01  -2.505326e-01  -5.750000e+00  0.000000e+00  0.000000e+00  0.000000e+00  0.000000e+00  0.000000e+00  0.000000e+00  0.000000e+00  0.000000e+00  0.000000e+00  
       788  -1.499453e+01  -2.505326e-01  -5.500000e+00  0.000000e+00  0.000000e+00  0.000000e+00  0.000000e+00  0.000000e+00  0.000000e+00  0.000000e+00  0.000000e+00  0.000000e+00  
       789  -1.499453e+01  -2.505326e-01  -5.250000e+00  0.000000e+00  0.000000e+00  0.000000e+00  0.000000e+00  0.000000e+00  0.000000e+00  0.000000e+00  0.000000e+00  0.000000e+00  
       790  -1.499453e+01  -2.505326e-01  -5.000000e+00  0.000000e+00  0.000000e+00  0.000000e+00  0.000000e+00  0.000000e+00  0.000000e+00  0.000000e+00  0.000000e+00  0.000000e+00  
       791  -1.499453e+01  -2.505326e-01  -4.750000e+00  0.000000e+00  0.000000e+00  0.000000e+00  0.000000e+00  0.000000e+00  0.000000e+00  0.000000e+00  0.000000e+00  0.000000e+00  
       792  -1.499453e+01  -2.505326e-01  -4.500000e+00  0.000000e+00  0.000000e+00  0.000000e+00  0.000000e+00  0.000000e+00  0.000000e+00  0.000000e+00  0.000000e+00  0.000000e+00  
       793  -1.499453e+01  -2.505326e-01  -4.250000e+00  0.000000e+00  0.000000e+00  0.000000e+00  0.000000e+00  0.000000e+00  0.000000e+00  0.000000e+00  0.000000e+00  0.000000e+00  
       794  -1.499453e+01  -2.505326e-01  -4.000000e+00  0.000000e+00  0.000000e+00  0.000000e+00  0.000000e+00  0.000000e+00  0.000000e+00  0.000000e+00  0.000000e+00  0.000000e+00  
       795  -1.499453e+01  -2.505326e-01  -3.750000e+00  0.000000e+00  0.000000e+00  0.000000e+00  0.000000e+00  0.000000e+00  0.000000e+00  0.000000e+00  0.000000e+00  0.000000e+00  
       796  -1.499453e+01  -2.505326e-01  -3.500000e+00  0.000000e+00  0.000000e+00  0.000000e+00  0.000000e+00  0.000000e+00  0.000000e+00  0.000000e+00  0.000000e+00  0.000000e+00  
       797  -1.499453e+01  -2.505326e-01  -3.250000e+00  0.000000e+00  0.000000e+00  0.000000e+00  0.000000e+00  0.000000e+00  0.000000e+00  0.000000e+00  0.000000e+00  0.000000e+00  
       798  -1.499453e+01  -2.505326e-01  -3.000000e+00  0.000000e+00  0.000000e+00  0.000000e+00  0.000000e+00  0.000000e+00  0.000000e+00  0.000000e+00  0.000000e+00  0.000000e+00  
       799  -1.499453e+01  -2.505326e-01  -2.750000e+00  0.000000e+00  0.000000e+00  0.000000e+00  0.000000e+00  0.000000e+00  0.000000e+00  0.000000e+00  0.000000e+00  0.000000e+00  
       800  -1.499453e+01  -2.505326e-01  -2.500000e+00  0.000000e+00  0.000000e+00  0.000000e+00  0.000000e+00  0.000000e+00  0.000000e+00  0.000000e+00  0.000000e+00  0.000000e+00  
       801  -1.499453e+01  -2.505326e-01  -2.250000e+00  0.000000e+00  0.000000e+00  0.000000e+00  0.000000e+00  0.000000e+00  0.000000e+00  0.000000e+00  0.000000e+00  0.000000e+00  
       802  -1.499453e+01  -2.505326e-01  -2.000000e+00  0.000000e+00  0.000000e+00  0.000000e+00  0.000000e+00  0.000000e+00  0.000000e+00  0.000000e+00  0.000000e+00  0.000000e+00  
       803  -1.499453e+01  -2.505326e-01  -1.750000e+00  0.000000e+00  0.000000e+00  0.000000e+00  0.000000e+00  0.000000e+00  0.000000e+00  0.000000e+00  0.000000e+00  0.000000e+00  
       804  -1.499453e+01  -2.505326e-01  -1.500000e+00  0.000000e+00  0.000000e+00  0.000000e+00  0.000000e+00  0.000000e+00  0.000000e+00  0.000000e+00  0.000000e+00  0.000000e+00  
       805  -1.499453e+01  -2.505326e-01  -1.250000e+00  0.000000e+00  0.000000e+00  0.000000e+00  0.000000e+00  0.000000e+00  0.000000e+00  0.000000e+00  0.000000e+00  0.000000e+00  
       806  -1.499453e+01  -2.505326e-01  -1.000000e+00  0.000000e+00  0.000000e+00  0.000000e+00  0.000000e+00  0.000000e+00  0.000000e+00  0.000000e+00  0.000000e+00  0.000000e+00  
       807  -1.499453e+01  -2.505326e-01  -7.500000e-01  0.000000e+00  0.000000e+00  0.000000e+00  0.000000e+00  0.000000e+00  0.000000e+00  0.000000e+00  0.000000e+00  0.000000e+00  
       808  -1.499453e+01  -2.505326e-01  -5.000000e-01  0.000000e+00  0.000000e+00  0.000000e+00  0.000000e+00  0.000000e+00  0.000000e+00  0.000000e+00  0.000000e+00  0.000000e+00  
       809  -1.499453e+01  -2.505326e-01  -2.500000e-01  0.000000e+00  0.000000e+00  0.000000e+00  0.000000e+00  0.000000e+00  0.000000e+00  0.000000e+00  0.000000e+00  0.000000e+00  
       810  -1.497833e+01  -5.006297e-01  -1.475000e+01  0.000000e+00  0.000000e+00  0.000000e+00  0.000000e+00  0.000000e+00  0.000000e+00  0.000000e+00  0.000000e+00  0.000000e+00  
       811  -1.497833e+01  -5.005901e-01  -1.450000e+01  0.000000e+00  0.000000e+00  0.000000e+00  0.000000e+00  0.000000e+00  0.000000e+00  0.000000e+00  0.000000e+00  0.000000e+00  
       812  -1.497833e+01  -5.005841e-01  -1.425000e+01  0.000000e+00  0.000000e+00  0.000000e+00  0.000000e+00  0.000000e+00  0.000000e+00  0.000000e+00  0.000000e+00  0.000000e+00  
       813  -1.497834e+01  -5.005779e-01  -1.400000e+01  0.000000e+00  0.000000e+00  0.000000e+00  0.000000e+00  0.000000e+00  0.000000e+00  0.000000e+00  0.000000e+00  0.000000e+00  
       814  -1.497834e+01  -5.005779e-01  -1.375000e+01  0.000000e+00  0.000000e+00  0.000000e+00  0.000000e+00  0.000000e+00  0.000000e+00  0.000000e+00  0.000000e+00  0.000000e+00  
       815  -1.497834e+01  -5.005779e-01  -1.350000e+01  0.000000e+00  0.000000e+00  0.000000e+00  0.000000e+00  0.000000e+00  0.000000e+00  0.000000e+00  0.000000e+00  0.000000e+00  
       816  -1.497834e+01  -5.005779e-01  -1.325000e+01  0.000000e+00  0.000000e+00  0.000000e+00  0.000000e+00  0.000000e+00  0.000000e+00  0.000000e+00  0.000000e+00  0.000000e+00  
       817  -1.497834e+01  -5.005779e-01  -1.300000e+01  0.000000e+00  0.000000e+00  0.000000e+00  0.000000e+00  0.000000e+00  0.000000e+00  0.000000e+00  0.000000e+00  0.000000e+00  
       818  -1.497834e+01  -5.005779e-01  -1.275000e+01  0.000000e+00  0.000000e+00  0.000000e+00  0.000000e+00  0.000000e+00  0.000000e+00  0.000000e+00  0.000000e+00  0.000000e+00  
       819  -1.497834e+01  -5.005779e-01  -1.250000e+01  0.000000e+00  0.000000e+00  0.000000e+00  0.000000e+00  0.000000e+00  0.000000e+00  0.000000e+00  0.000000e+00  0.000000e+00  
       820  -1.497834e+01  -5.005779e-01  -1.225000e+01  0.000000e+00  0.000000e+00  0.000000e+00  0.000000e+00  0.000000e+00  0.000000e+00  0.000000e+00  0.000000e+00  0.000000e+00  
       821  -1.497834e+01  -5.005779e-01  -1.200000e+01  0.000000e+00  0.000000e+00  0.000000e+00  0.000000e+00  0.000000e+00  0.000000e+00  0.000000e+00  0.000000e+00  0.000000e+00  
       822  -1.497834e+01  -5.005779e-01  -1.175000e+01  0.000000e+00  0.000000e+00  0.000000e+00  0.000000e+00  0.000000e+00  0.000000e+00  0.000000e+00  0.000000e+00  0.000000e+00  
       823  -1.497834e+01  -5.005779e-01  -1.150000e+01  0.000000e+00  0.000000e+00  0.000000e+00  0.000000e+00  0.000000e+00  0.000000e+00  0.000000e+00  0.000000e+00  0.000000e+00  
       824  -1.497834e+01  -5.005779e-01  -1.125000e+01  0.000000e+00  0.000000e+00  0.000000e+00  0.000000e+00  0.000000e+00  0.000000e+00  0.000000e+00  0.000000e+00  0.000000e+00  
       825  -1.497834e+01  -5.005779e-01  -1.100000e+01  0.000000e+00  0.000000e+00  0.000000e+00  0.000000e+00  0.000000e+00  0.000000e+00  0.000000e+00  0.000000e+00  0.000000e+00  
       826  -1.497834e+01  -5.005779e-01  -1.075000e+01  0.000000e+00  0.000000e+00  0.000000e+00  0.000000e+00  0.000000e+00  0.000000e+00  0.000000e+00  0.000000e+00  0.000000e+00  
       827  -1.497834e+01  -5.005779e-01  -1.050000e+01  0.000000e+00  0.000000e+00  0.000000e+00  0.000000e+00  0.000000e+00  0.000000e+00  0.000000e+00  0.000000e+00  0.000000e+00  
       828  -1.497834e+01  -5.005779e-01  -1.025000e+01  0.000000e+00  0.000000e+00  0.000000e+00  0.000000e+00  0.000000e+00  0.000000e+00  0.000000e+00  0.000000e+00  0.000000e+00  
       829  -1.497834e+01  -5.005779e-01  -1.000000e+01  0.000000e+00  0.000000e+00  0.000000e+00  0.000000e+00  0.000000e+00  0.000000e+00  0.000000e+00  0.000000e+00  0.000000e+00  
       830  -1.497834e+01  -5.005779e-01  -9.750000e+00  0.000000e+00  0.000000e+00  0.000000e+00  0.000000e+00  0.000000e+00  0.000000e+00  0.000000e+00  0.000000e+00  0.000000e+00  
       831  -1.497834e+01  -5.005779e-01  -9.500000e+00  0.000000e+00  0.000000e+00  0.000000e+00  0.000000e+00  0.000000e+00  0.000000e+00  0.000000e+00  0.000000e+00  0.000000e+00  
       832  -1.497834e+01  -5.005779e-01  -9.250000e+00  0.000000e+00  0.000000e+00  0.000000e+00  0.000000e+00  0.000000e+00  0.000000e+00  0.000000e+00  0.000000e+00  0.000000e+00  
       833  -1.497834e+01  -5.005779e-01  -9.000000e+00  0.000000e+00  0.000000e+00  0.000000e+00  0.000000e+00  0.000000e+00  0.000000e+00  0.000000e+00  0.000000e+00  0.000000e+00  
       834  -1.497834e+01  -5.005779e-01  -8.750000e+00  0.000000e+00  0.000000e+00  0.000000e+00  0.000000e+00  0.000000e+00  0.000000e+00  0.000000e+00  0.000000e+00  0.000000e+00  
       835  -1.497834e+01  -5.005779e-01  -8.500000e+00  0.000000e+00  0.000000e+00  0.000000e+00  0.000000e+00  0.000000e+00  0.000000e+00  0.000000e+00  0.000000e+00  0.000000e+00  
       836  -1.497834e+01  -5.005779e-01  -8.250000e+00  0.000000e+00  0.000000e+00  0.000000e+00  0.000000e+00  0.000000e+00  0.000000e+00  0.000000e+00  0.000000e+00  0.000000e+00  
       837  -1.497834e+01  -5.005779e-01  -8.000000e+00  0.000000e+00  0.000000e+00  0.000000e+00  0.000000e+00  0.000000e+00  0.000000e+00  0.000000e+00  0.000000e+00  0.000000e+00  
       838  -1.497834e+01  -5.005779e-01  -7.750000e+00  0.000000e+00  0.000000e+00  0.000000e+00  0.000000e+00  0.000000e+00  0.000000e+00  0.000000e+00  0.000000e+00  0.000000e+00  
       839  -1.497834e+01  -5.005779e-01  -7.500000e+00  0.000000e+00  0.000000e+00  0.000000e+00  0.000000e+00  0.000000e+00  0.000000e+00  0.000000e+00  0.000000e+00  0.000000e+00  
       840  -1.497834e+01  -5.005779e-01  -7.250000e+00  0.000000e+00  0.000000e+00  0.000000e+00  0.000000e+00  0.000000e+00  0.000000e+00  0.000000e+00  0.000000e+00  0.000000e+00  
       841  -1.497834e+01  -5.005779e-01  -7.000000e+00  0.000000e+00  0.000000e+00  0.000000e+00  0.000000e+00  0.000000e+00  0.000000e+00  0.000000e+00  0.000000e+00  0.000000e+00  
       842  -1.497834e+01  -5.005779e-01  -6.750000e+00  0.000000e+00  0.000000e+00  0.000000e+00  0.000000e+00  0.000000e+00  0.000000e+00  0.000000e+00  0.000000e+00  0.000000e+00  
       843  -1.497834e+01  -5.005779e-01  -6.500000e+00  0.000000e+00  0.000000e+00  0.000000e+00  0.000000e+00  0.000000e+00  0.000000e+00  0.000000e+00  0.000000e+00  0.000000e+00  
       844  -1.497834e+01  -5.005779e-01  -6.250000e+00  0.000000e+00  0.000000e+00  0.000000e+00  0.000000e+00  0.000000e+00  0.000000e+00  0.000000e+00  0.000000e+00  0.000000e+00  
       845  -1.497834e+01  -5.005779e-01  -6.000000e+00  0.000000e+00  0.000000e+00  0.000000e+00  0.000000e+00  0.000000e+00  0.000000e+00  0.000000e+00  0.000000e+00  0.000000e+00  
       846  -1.497834e+01  -5.005779e-01  -5.750000e+00  0.000000e+00  0.000000e+00  0.000000e+00  0.000000e+00  0.000000e+00  0.000000e+00  0.000000e+00  0.000000e+00  0.000000e+00  
       847  -1.497834e+01  -5.005779e-01  -5.500000e+00  0.000000e+00  0.000000e+00  0.000000e+00  0.000000e+00  0.000000e+00  0.000000e+00  0.000000e+00  0.000000e+00  0.000000e+00  
       848  -1.497834e+01  -5.005779e-01  -5.250000e+00  0.000000e+00  0.000000e+00  0.000000e+00  0.000000e+00  0.000000e+00  0.000000e+00  0.000000e+00  0.000000e+00  0.000000e+00  
       849  -1.497834e+01  -5.005779e-01  -5.000000e+00  0.000000e+00  0.000000e+00  0.000000e+00  0.000000e+00  0.000000e+00  0.000000e+00  0.000000e+00  0.000000e+00  0.000000e+00  
       850  -1.497834e+01  -5.005779e-01  -4.750000e+00  0.000000e+00  0.000000e+00  0.000000e+00  0.000000e+00  0.000000e+00  0.000000e+00  0.000000e+00  0.000000e+00  0.000000e+00  
       851  -1.497834e+01  -5.005779e-01  -4.500000e+00  0.000000e+00  0.000000e+00  0.000000e+00  0.000000e+00  0.000000e+00  0.000000e+00  0.000000e+00  0.000000e+00  0.000000e+00  
       852  -1.497834e+01  -5.005779e-01  -4.250000e+00  0.000000e+00  0.000000e+00  0.000000e+00  0.000000e+00  0.000000e+00  0.000000e+00  0.000000e+00  0.000000e+00  0.000000e+00  
       853  -1.497834e+01  -5.005779e-01  -4.000000e+00  0.000000e+00  0.000000e+00  0.000000e+00  0.000000e+00  0.000000e+00  0.000000e+00  0.000000e+00  0.000000e+00  0.000000e+00  
       854  -1.497834e+01  -5.005779e-01  -3.750000e+00  0.000000e+00  0.000000e+00  0.000000e+00  0.000000e+00  0.000000e+00  0.000000e+00  0.000000e+00  0.000000e+00  0.000000e+00  
       855  -1.497834e+01  -5.005779e-01  -3.500000e+00  0.000000e+00  0.000000e+00  0.000000e+00  0.000000e+00  0.000000e+00  0.000000e+00  0.000000e+00  0.000000e+00  0.000000e+00  
       856  -1.497834e+01  -5.005779e-01  -3.250000e+00  0.000000e+00  0.000000e+00  0.000000e+00  0.000000e+00  0.000000e+00  0.000000e+00  0.000000e+00  0.000000e+00  0.000000e+00  
       857  -1.497834e+01  -5.005779e-01  -3.000000e+00  0.000000e+00  0.000000e+00  0.000000e+00  0.000000e+00  0.000000e+00  0.000000e+00  0.000000e+00  0.000000e+00  0.000000e+00  
       858  -1.497834e+01  -5.005779e-01  -2.750000e+00  0.000000e+00  0.000000e+00  0.000000e+00  0.000000e+00  0.000000e+00  0.000000e+00  0.000000e+00  0.000000e+00  0.000000e+00  
       859  -1.497834e+01  -5.005779e-01  -2.500000e+00  0.000000e+00  0.000000e+00  0.000000e+00  0.000000e+00  0.000000e+00  0.000000e+00  0.000000e+00  0.000000e+00  0.000000e+00  
       860  -1.497834e+01  -5.005779e-01  -2.250000e+00  0.000000e+00  0.000000e+00  0.000000e+00  0.000000e+00  0.000000e+00  0.000000e+00  0.000000e+00  0.000000e+00  0.000000e+00  
       861  -1.497834e+01  -5.005779e-01  -2.000000e+00  0.000000e+00  0.000000e+00  0.000000e+00  0.000000e+00  0.000000e+00  0.000000e+00  0.000000e+00  0.000000e+00  0.000000e+00  
       862  -1.497834e+01  -5.005779e-01  -1.750000e+00  0.000000e+00  0.000000e+00  0.000000e+00  0.000000e+00  0.000000e+00  0.000000e+00  0.000000e+00  0.000000e+00  0.000000e+00  
       863  -1.497834e+01  -5.005779e-01  -1.500000e+00  0.000000e+00  0.000000e+00  0.000000e+00  0.000000e+00  0.000000e+00  0.000000e+00  0.000000e+00  0.000000e+00  0.000000e+00  
       864  -1.497834e+01  -5.005779e-01  -1.250000e+00  0.000000e+00  0.000000e+00  0.000000e+00  0.000000e+00  0.000000e+00  0.000000e+00  0.000000e+00  0.000000e+00  0.000000e+00  
       865  -1.497834e+01  -5.005779e-01  -1.000000e+00  0.000000e+00  0.000000e+00  0.000000e+00  0.000000e+00  0.000000e+00  0.000000e+00  0.000000e+00  0.000000e+00  0.000000e+00  
       866  -1.497834e+01  -5.005779e-01  -7.500000e-01  0.000000e+00  0.000000e+00  0.000000e+00  0.000000e+00  0.000000e+00  0.000000e+00  0.000000e+00  0.000000e+00  0.000000e+00  
       867  -1.497834e+01  -5.005779e-01  -5.000000e-01  0.000000e+00  0.000000e+00  0.000000e+00  0.000000e+00  0.000000e+00  0.000000e+00  0.000000e+00  0.000000e+00  0.000000e+00  
       868  -1.497834e+01  -5.005779e-01  -2.500000e-01  0.000000e+00  0.000000e+00  0.000000e+00  0.000000e+00  0.000000e+00  0.000000e+00  0.000000e+00  0.000000e+00  0.000000e+00  
       869  -1.495175e+01  -7.498304e-01  -1.475000e+01  -1.186652e-14  -1.751040e-15  -3.393299e-09  0.000000e+00  0.000000e+00  0.000000e+00  0.000000e+00  0.000000e+00  0.000000e+00  
       870  -1.495176e+01  -7.497727e-01  -1.450000e+01  -1.970720e-14  -2.101979e-15  3.391947e-09  0.000000e+00  0.000000e+00  0.000000e+00  0.000000e+00  0.000000e+00  0.000000e+00  
       871  -1.495176e+01  -7.497544e-01  -1.425000e+01  -6.213860e-17  -9.169000e-18  -1.769355e-11  0.000000e+00  0.000000e+00  0.000000e+00  0.000000e+00  0.000000e+00  0.000000e+00  
       872  -1.495176e+01  -7.497483e-01  -1.400000e+01  4.632512e-17  4.940418e-18  1.806511e-11  0.000000e+00  0.000000e+00  0.000000e+00  0.000000e+00  0.000000e+00  0.000000e+00  
       873  -1.495176e+01  -7.497483e-01  -1.375000e+01  0.000000e+00  0.000000e+00  0.000000e+00  0.000000e+00  0.000000e+00  0.000000e+00  0.000000e+00  0.000000e+00  0.000000e+00  
       874  -1.495176e+01  -7.497483e-01  -1.350000e+01  0.000000e+00  0.000000e+00  0.000000e+00  0.000000e+00  0.000000e+00  0.000000e+00  0.000000e+00  0.000000e+00  0.000000e+00  
       875  -1.495176e+01  -7.497483e-01  -1.325000e+01  0.000000e+00  0.000000e+00  0.000000e+00  0.000000e+00  0.000000e+00  0.000000e+00  0.000000e+00  0.000000e+00  0.000000e+00  
       876  -1.495176e+01  -7.497483e-01  -1.300000e+01  0.000000e+00  0.000000e+00  0.000000e+00  0.000000e+00  0.000000e+00  0.000000e+00  0.000000e+00  0.000000e+00  0.000000e+00  
       877  -1.495176e+01  -7.497483e-01  -1.275000e+01  0.000000e+00  0.000000e+00  0.000000e+00  0.000000e+00  0.000000e+00  0.000000e+00  0.000000e+00  0.000000e+00  0.000000e+00  
       878  -1.495176e+01  -7.497483e-01  -1.250000e+01  0.000000e+00  0.000000e+00  0.000000e+00  0.000000e+00  0.000000e+00  0.000000e+00  0.000000e+00  0.000000e+00  0.000000e+00  
       879  -1.495176e+01  -7.497483e-01  -1.225000e+01  0.000000e+00  0.000000e+00  0.000000e+00  0.000000e+00  0.000000e+00  0.000000e+00  0.000000e+00  0.000000e+00  0.000000e+00  
       880  -1.495176e+01  -7.497483e-01  -1.200000e+01  0.000000e+00  0.000000e+00  0.000000e+00  0.000000e+00  0.000000e+00  0.000000e+00  0.000000e+00  0.000000e+00  0.000000e+00  
       881  -1.495176e+01  -7.497483e-01  -1.175000e+01  0.000000e+00  0.000000e+00  0.000000e+00  0.000000e+00  0.000000e+00  0.000000e+00  0.000000e+00  0.000000e+00  0.000000e+00  
       882  -1.495176e+01  -7.497483e-01  -1.150000e+01  0.000000e+00  0.000000e+00  0.000000e+00  0.000000e+00  0.000000e+00  0.000000e+00  0.000000e+00  0.000000e+00  0.000000e+00  
       883  -1.495176e+01  -7.497483e-01  -1.125000e+01  0.000000e+00  0.000000e+00  0.000000e+00  0.000000e+00  0.000000e+00  0.000000e+00  0.000000e+00  0.000000e+00  0.000000e+00  
       884  -1.495176e+01  -7.497483e-01  -1.100000e+01  0.000000e+00  0.000000e+00  0.000000e+00  0.000000e+00  0.000000e+00  0.000000e+00  0.000000e+00  0.000000e+00  0.000000e+00  
       885  -1.495176e+01  -7.497483e-01  -1.075000e+01  0.000000e+00  0.000000e+00  0.000000e+00  0.000000e+00  0.000000e+00  0.000000e+00  0.000000e+00  0.000000e+00  0.000000e+00  
       886  -1.495176e+01  -7.497483e-01  -1.050000e+01  0.000000e+00  0.000000e+00  0.000000e+00  0.000000e+00  0.000000e+00  0.000000e+00  0.000000e+00  0.000000e+00  0.000000e+00  
       887  -1.495176e+01  -7.497483e-01  -1.025000e+01  0.000000e+00  0.000000e+00  0.000000e+00  0.000000e+00  0.000000e+00  0.000000e+00  0.000000e+00  0.000000e+00  0.000000e+00  
       888  -1.495176e+01  -7.497483e-01  -1.000000e+01  0.000000e+00  0.000000e+00  0.000000e+00  0.000000e+00  0.000000e+00  0.000000e+00  0.000000e+00  0.000000e+00  0.000000e+00  
       889  -1.495176e+01  -7.497483e-01  -9.750000e+00  0.000000e+00  0.000000e+00  0.000000e+00  0.000000e+00  0.000000e+00  0.000000e+00  0.000000e+00  0.000000e+00  0.000000e+00  
       890  -1.495176e+01  -7.497483e-01  -9.500000e+00  0.000000e+00  0.000000e+00  0.000000e+00  0.000000e+00  0.000000e+00  0.000000e+00  0.000000e+00  0.000000e+00  0.000000e+00  
       891  -1.495176e+01  -7.497483e-01  -9.250000e+00  0.000000e+00  0.000000e+00  0.000000e+00  0.000000e+00  0.000000e+00  0.000000e+00  0.000000e+00  0.000000e+00  0.000000e+00  
       892  -1.495176e+01  -7.497483e-01  -9.000000e+00  0.000000e+00  0.000000e+00  0.000000e+00  0.000000e+00  0.000000e+00  0.000000e+00  0.000000e+00  0.000000e+00  0.000000e+00  
       893  -1.495176e+01  -7.497483e-01  -8.750000e+00  0.000000e+00  0.000000e+00  0.000000e+00  0.000000e+00  0.000000e+00  0.000000e+00  0.000000e+00  0.000000e+00  0.000000e+00  
       894  -1.495176e+01  -7.497483e-01  -8.500000e+00  0.000000e+00  0.000000e+00  0.000000e+00  0.000000e+00  0.000000e+00  0.000000e+00  0.000000e+00  0.000000e+00  0.000000e+00  
       895  -1.495176e+01  -7.497483e-01  -8.250000e+00  0.000000e+00  0.000000e+00  0.000000e+00  0.000000e+00  0.000000e+00  0.000000e+00  0.000000e+00  0.000000e+00  0.000000e+00  
       896  -1.495176e+01  -7.497483e-01  -8.000000e+00  0.000000e+00  0.000000e+00  0.000000e+00  0.000000e+00  0.000000e+00  0.000000e+00  0.000000e+00  0.000000e+00  0.000000e+00  
       897  -1.495176e+01  -7.497483e-01  -7.750000e+00  0.000000e+00  0.000000e+00  0.000000e+00  0.000000e+00  0.000000e+00  0.000000e+00  0.000000e+00  0.000000e+00  0.000000e+00  
       898  -1.495176e+01  -7.497483e-01  -7.500000e+00  0.000000e+00  0.000000e+00  0.000000e+00  0.000000e+00  0.000000e+00  0.000000e+00  0.000000e+00  0.000000e+00  0.000000e+00  
       899  -1.495176e+01  -7.497483e-01  -7.250000e+00  0.000000e+00  0.000000e+00  0.000000e+00  0.000000e+00  0.000000e+00  0.000000e+00  0.000000e+00  0.000000e+00  0.000000e+00  
       900  -1.495176e+01  -7.497483e-01  -7.000000e+00  0.000000e+00  0.000000e+00  0.000000e+00  0.000000e+00  0.000000e+00  0.000000e+00  0.000000e+00  0.000000e+00  0.000000e+00  
       901  -1.495176e+01  -7.497483e-01  -6.750000e+00  0.000000e+00  0.000000e+00  0.000000e+00  0.000000e+00  0.000000e+00  0.000000e+00  0.000000e+00  0.000000e+00  0.000000e+00  
       902  -1.495176e+01  -7.497483e-01  -6.500000e+00  0.000000e+00  0.000000e+00  0.000000e+00  0.000000e+00  0.000000e+00  0.000000e+00  0.000000e+00  0.000000e+00  0.000000e+00  
       903  -1.495176e+01  -7.497483e-01  -6.250000e+00  0.000000e+00  0.000000e+00  0.000000e+00  0.000000e+00  0.000000e+00  0.000000e+00  0.000000e+00  0.000000e+00  0.000000e+00  
       904  -1.495176e+01  -7.497483e-01  -6.000000e+00  0.000000e+00  0.000000e+00  0.000000e+00  0.000000e+00  0.000000e+00  0.000000e+00  0.000000e+00  0.000000e+00  0.000000e+00  
       905  -1.495176e+01  -7.497483e-01  -5.750000e+00  0.000000e+00  0.000000e+00  0.000000e+00  0.000000e+00  0.000000e+00  0.000000e+00  0.000000e+00  0.000000e+00  0.000000e+00  
       906  -1.495176e+01  -7.497483e-01  -5.500000e+00  0.000000e+00  0.000000e+00  0.000000e+00  0.000000e+00  0.000000e+00  0.000000e+00  0.000000e+00  0.000000e+00  0.000000e+00  
       907  -1.495176e+01  -7.497483e-01  -5.250000e+00  0.000000e+00  0.000000e+00  0.000000e+00  0.000000e+00  0.000000e+00  0.000000e+00  0.000000e+00  0.000000e+00  0.000000e+00  
       908  -1.495176e+01  -7.497483e-01  -5.000000e+00  0.000000e+00  0.000000e+00  0.000000e+00  0.000000e+00  0.000000e+00  0.000000e+00  0.000000e+00  0.000000e+00  0.000000e+00  
       909  -1.495176e+01  -7.497483e-01  -4.750000e+00  0.000000e+00  0.000000e+00  0.000000e+00  0.000000e+00  0.000000e+00  0.000000e+00  0.000000e+00  0.000000e+00  0.000000e+00  
       910  -1.495176e+01  -7.497483e-01  -4.500000e+00  0.000000e+00  0.000000e+00  0.000000e+00  0.000000e+00  0.000000e+00  0.000000e+00  0.000000e+00  0.000000e+00  0.000000e+00  
       911  -1.495176e+01  -7.497483e-01  -4.250000e+00  0.000000e+00  0.000000e+00  0.000000e+00  0.000000e+00  0.000000e+00  0.000000e+00  0.000000e+00  0.000000e+00  0.000000e+00  
       912  -1.495176e+01  -7.497483e-01  -4.000000e+00  0.000000e+00  0.000000e+00  0.000000e+00  0.000000e+00  0.000000e+00  0.000000e+00  0.000000e+00  0.000000e+00  0.000000e+00  
       913  -1.495176e+01  -7.497483e-01  -3.750000e+00  0.000000e+00  0.000000e+00  0.000000e+00  0.000000e+00  0.000000e+00  0.000000e+00  0.000000e+00  0.000000e+00  0.000000e+00  
       914  -1.495176e+01  -7.497483e-01  -3.500000e+00  0.000000e+00  0.000000e+00  0.000000e+00  0.000000e+00  0.000000e+00  0.000000e+00  0.000000e+00  0.000000e+00  0.000000e+00  
       915  -1.495176e+01  -7.497483e-01  -3.250000e+00  0.000000e+00  0.000000e+00  0.000000e+00  0.000000e+00  0.000000e+00  0.000000e+00  0.000000e+00  0.000000e+00  0.000000e+00  
       916  -1.495176e+01  -7.497483e-01  -3.000000e+00  0.000000e+00  0.000000e+00  0.000000e+00  0.000000e+00  0.000000e+00  0.000000e+00  0.000000e+00  0.000000e+00  0.000000e+00  
       917  -1.495176e+01  -7.497483e-01  -2.750000e+00  0.000000e+00  0.000000e+00  0.000000e+00  0.000000e+00  0.000000e+00  0.000000e+00  0.000000e+00  0.000000e+00  0.000000e+00  
       918  -1.495176e+01  -7.497483e-01  -2.500000e+00  0.000000e+00  0.000000e+00  0.000000e+00  0.000000e+00  0.000000e+00  0.000000e+00  0.000000e+00  0.000000e+00  0.000000e+00  
       919  -1.495176e+01  -7.497483e-01  -2.250000e+00  0.000000e+00  0.000000e+00  0.000000e+00  0.000000e+00  0.000000e+00  0.000000e+00  0.000000e+00  0.000000e+00  0.000000e+00  
       920  -1.495176e+01  -7.497483e-01  -2.000000e+00  0.000000e+00  0.000000e+00  0.000000e+00  0.000000e+00  0.000000e+00  0.000000e+00  0.000000e+00  0.000000e+00  0.000000e+00  
       921  -1.495176e+01  -7.497483e-01  -1.750000e+00  0.000000e+00  0.000000e+00  0.000000e+00  0.000000e+00  0.000000e+00  0.000000e+00  0.000000e+00  0.000000e+00  0.000000e+00  
       922  -1.495176e+01  -7.497483e-01  -1.500000e+00  0.000000e+00  0.000000e+00  0.000000e+00  0.000000e+00  0.000000e+00  0.000000e+00  0.000000e+00  0.000000e+00  0.000000e+00  
       923  -1.495176e+01  -7.497483e-01  -1.250000e+00  0.000000e+00  0.000000e+00  0.000000e+00  0.000000e+00  0.000000e+00  0.000000e+00  0.000000e+00  0.000000e+00  0.000000e+00  
       924  -1.495176e+01  -7.497483e-01  -1.000000e+00  0.000000e+00  0.000000e+00  0.000000e+00  0.000000e+00  0.000000e+00  0.000000e+00  0.000000e+00  0.000000e+00  0.000000e+00  
       925  -1.495176e+01  -7.497483e-01  -7.500000e-01  0.000000e+00  0.000000e+00  0.000000e+00  0.000000e+00  0.000000e+00  0.000000e+00  0.000000e+00  0.000000e+00  0.000000e+00  
       926  -1.495176e+01  -7.497483e-01  -5.000000e-01  0.000000e+00  0.000000e+00  0.000000e+00  0.000000e+00  0.000000e+00  0.000000e+00  0.000000e+00  0.000000e+00  0.000000e+00  
       927  -1.495176e+01  -7.497483e-01  -2.500000e-01  0.000000e+00  0.000000e+00  0.000000e+00  0.000000e+00  0.000000e+00  0.000000e+00  0.000000e+00  0.000000e+00  0.000000e+00  
       928  -1.491516e+01  -9.977687e-01  -1.475000e+01  -1.347580e-14  -1.512339e-14  -3.253323e-09  0.000000e+00  0.000000e+00  0.000000e+00  0.000000e+00  0.000000e+00  0.000000e+00  
       929  -1.491517e+01  -9.976959e-01  -1.450000e+01  -2.201111e-14  -3.248216e-15  3.391390e-09  0.000000e+00  0.000000e+00  0.000000e+00  0.000000e+00  0.000000e+00  0.000000e+00  
       930  -1.491518e+01  -9.976717e-01  -1.425000e+01  -1.251318e-17  -2.347089e-18  -1.845158e-11  0.000000e+00  0.000000e+00  0.000000e+00  0.000000e+00  0.000000e+00  0.000000e+00  
       931  -1.491518e+01  -9.976656e-01  -1.400000e+01  -4.726687e-18  -6.974752e-19  1.847702e-11  0.000000e+00  0.000000e+00  0.000000e+00  0.000000e+00  0.000000e+00  0.000000e+00  
       932  -1.491518e+01  -9.976596e-01  -1.375000e+01  0.000000e+00  0.000000e+00  0.000000e+00  0.000000e+00  0.000000e+00  0.000000e+00  0.000000e+00  0.000000e+00  0.000000e+00  
       933  -1.491518e+01  -9.976596e-01  -1.350000e+01  0.000000e+00  0.000000e+00  0.000000e+00  0.000000e+00  0.000000e+00  0.000000e+00  0.000000e+00  0.000000e+00  0.000000e+00  
       934  -1.491518e+01  -9.976596e-01  -1.325000e+01  0.000000e+00  0.000000e+00  0.000000e+00  0.000000e+00  0.000000e+00  0.000000e+00  0.000000e+00  0.000000e+00  0.000000e+00  
       935  -1.491518e+01  -9.976596e-01  -1.300000e+01  0.000000e+00  0.000000e+00  0.000000e+00  0.000000e+00  0.000000e+00  0.000000e+00  0.000000e+00  0.000000e+00  0.000000e+00  
       936  -1.491518e+01  -9.976596e-01  -1.275000e+01  0.000000e+00  0.000000e+00  0.000000e+00  0.000000e+00  0.000000e+00  0.000000e+00  0.000000e+00  0.000000e+00  0.000000e+00  
       937  -1.491518e+01  -9.976596e-01  -1.250000e+01  0.000000e+00  0.000000e+00  0.000000e+00  0.000000e+00  0.000000e+00  0.000000e+00  0.000000e+00  0.000000e+00  0.000000e+00  
       938  -1.491518e+01  -9.976596e-01  -1.225000e+01  0.000000e+00  0.000000e+00  0.000000e+00  0.000000e+00  0.000000e+00  0.000000e+00  0.000000e+00  0.000000e+00  0.000000e+00  
       939  -1.491518e+01  -9.976596e-01  -1.200000e+01  0.000000e+00  0.000000e+00  0.000000e+00  0.000000e+00  0.000000e+00  0.000000e+00  0.000000e+00  0.000000e+00  0.000000e+00  
       940  -1.491518e+01  -9.976596e-01  -1.175000e+01  0.000000e+00  0.000000e+00  0.000000e+00  0.000000e+00  0.000000e+00  0.000000e+00  0.000000e+00  0.000000e+00  0.000000e+00  
       941  -1.491518e+01  -9.976596e-01  -1.150000e+01  0.000000e+00  0.000000e+00  0.000000e+00  0.000000e+00  0.000000e+00  0.000000e+00  0.000000e+00  0.000000e+00  0.000000e+00  
       942  -1.491518e+01  -9.976596e-01  -1.125000e+01  0.000000e+00  0.000000e+00  0.000000e+00  0.000000e+00  0.000000e+00  0.000000e+00  0.000000e+00  0.000000e+00  0.000000e+00  
       943  -1.491518e+01  -9.976596e-01  -1.100000e+01  0.000000e+00  0.000000e+00  0.000000e+00  0.000000e+00  0.000000e+00  0.000000e+00  0.000000e+00  0.000000e+00  0.000000e+00  
       944  -1.491518e+01  -9.976596e-01  -1.075000e+01  0.000000e+00  0.000000e+00  0.000000e+00  0.000000e+00  0.000000e+00  0.000000e+00  0.000000e+00  0.000000e+00  0.000000e+00  
       945  -1.491518e+01  -9.976596e-01  -1.050000e+01  0.000000e+00  0.000000e+00  0.000000e+00  0.000000e+00  0.000000e+00  0.000000e+00  0.000000e+00  0.000000e+00  0.000000e+00  
       946  -1.491518e+01  -9.976596e-01  -1.025000e+01  0.000000e+00  0.000000e+00  0.000000e+00  0.000000e+00  0.000000e+00  0.000000e+00  0.000000e+00  0.000000e+00  0.000000e+00  
       947  -1.491518e+01  -9.976596e-01  -1.000000e+01  0.000000e+00  0.000000e+00  0.000000e+00  0.000000e+00  0.000000e+00  0.000000e+00  0.000000e+00  0.000000e+00  0.000000e+00  
       948  -1.491518e+01  -9.976596e-01  -9.750000e+00  0.000000e+00  0.000000e+00  0.000000e+00  0.000000e+00  0.000000e+00  0.000000e+00  0.000000e+00  0.000000e+00  0.000000e+00  
       949  -1.491518e+01  -9.976596e-01  -9.500000e+00  0.000000e+00  0.000000e+00  0.000000e+00  0.000000e+00  0.000000e+00  0.000000e+00  0.000000e+00  0.000000e+00  0.000000e+00  
       950  -1.491518e+01  -9.976596e-01  -9.250000e+00  0.000000e+00  0.000000e+00  0.000000e+00  0.000000e+00  0.000000e+00  0.000000e+00  0.000000e+00  0.000000e+00  0.000000e+00  
       951  -1.491518e+01  -9.976596e-01  -9.000000e+00  0.000000e+00  0.000000e+00  0.000000e+00  0.000000e+00  0.000000e+00  0.000000e+00  0.000000e+00  0.000000e+00  0.000000e+00  
       952  -1.491518e+01  -9.976596e-01  -8.750000e+00  0.000000e+00  0.000000e+00  0.000000e+00  0.000000e+00  0.000000e+00  0.000000e+00  0.000000e+00  0.000000e+00  0.000000e+00  
       953  -1.491518e+01  -9.976596e-01  -8.500000e+00  0.000000e+00  0.000000e+00  0.000000e+00  0.000000e+00  0.000000e+00  0.000000e+00  0.000000e+00  0.000000e+00  0.000000e+00  
       954  -1.491518e+01  -9.976596e-01  -8.250000e+00  0.000000e+00  0.000000e+00  0.000000e+00  0.000000e+00  0.000000e+00  0.000000e+00  0.000000e+00  0.000000e+00  0.000000e+00  
       955  -1.491518e+01  -9.976596e-01  -8.000000e+00  0.000000e+00  0.000000e+00  0.000000e+00  0.000000e+00  0.000000e+00  0.000000e+00  0.000000e+00  0.000000e+00  0.000000e+00  
       956  -1.491518e+01  -9.976596e-01  -7.750000e+00  0.000000e+00  0.000000e+00  0.000000e+00  0.000000e+00  0.000000e+00  0.000000e+00  0.000000e+00  0.000000e+00  0.000000e+00  
       957  -1.491518e+01  -9.976596e-01  -7.500000e+00  0.000000e+00  0.000000e+00  0.000000e+00  0.000000e+00  0.000000e+00  0.000000e+00  0.000000e+00  0.000000e+00  0.000000e+00  
       958  -1.491518e+01  -9.976596e-01  -7.250000e+00  0.000000e+00  0.000000e+00  0.000000e+00  0.000000e+00  0.000000e+00  0.000000e+00  0.000000e+00  0.000000e+00  0.000000e+00  
       959  -1.491518e+01  -9.976596e-01  -7.000000e+00  0.000000e+00  0.000000e+00  0.000000e+00  0.000000e+00  0.000000e+00  0.000000e+00  0.000000e+00  0.000000e+00  0.000000e+00  
       960  -1.491518e+01  -9.976596e-01  -6.750000e+00  0.000000e+00  0.000000e+00  0.000000e+00  0.000000e+00  0.000000e+00  0.000000e+00  0.000000e+00  0.000000e+00  0.000000e+00  
       961  -1.491518e+01  -9.976596e-01  -6.500000e+00  0.000000e+00  0.000000e+00  0.000000e+00  0.000000e+00  0.000000e+00  0.000000e+00  0.000000e+00  0.000000e+00  0.000000e+00  
       962  -1.491518e+01  -9.976596e-01  -6.250000e+00  0.000000e+00  0.000000e+00  0.000000e+00  0.000000e+00  0.000000e+00  0.000000e+00  0.000000e+00  0.000000e+00  0.000000e+00  
       963  -1.491518e+01  -9.976596e-01  -6.000000e+00  0.000000e+00  0.000000e+00  0.000000e+00  0.000000e+00  0.000000e+00  0.000000e+00  0.000000e+00  0.000000e+00  0.000000e+00  
       964  -1.491518e+01  -9.976596e-01  -5.750000e+00  0.000000e+00  0.000000e+00  0.000000e+00  0.000000e+00  0.000000e+00  0.000000e+00  0.000000e+00  0.000000e+00  0.000000e+00  
       965  -1.491518e+01  -9.976596e-01  -5.500000e+00  0.000000e+00  0.000000e+00  0.000000e+00  0.000000e+00  0.000000e+00  0.000000e+00  0.000000e+00  0.000000e+00  0.000000e+00  
       966  -1.491518e+01  -9.976596e-01  -5.250000e+00  0.000000e+00  0.000000e+00  0.000000e+00  0.000000e+00  0.000000e+00  0.000000e+00  0.000000e+00  0.000000e+00  0.000000e+00  
       967  -1.491518e+01  -9.976596e-01  -5.000000e+00  0.000000e+00  0.000000e+00  0.000000e+00  0.000000e+00  0.000000e+00  0.000000e+00  0.000000e+00  0.000000e+00  0.000000e+00  
       968  -1.491518e+01  -9.976596e-01  -4.750000e+00  0.000000e+00  0.000000e+00  0.000000e+00  0.000000e+00  0.000000e+00  0.000000e+00  0.000000e+00  0.000000e+00  0.000000e+00  
       969  -1.491518e+01  -9.976596e-01  -4.500000e+00  0.000000e+00  0.000000e+00  0.000000e+00  0.000000e+00  0.000000e+00  0.000000e+00  0.000000e+00  0.000000e+00  0.000000e+00  
       970  -1.491518e+01  -9.976596e-01  -4.250000e+00  0.000000e+00  0.000000e+00  0.000000e+00  0.000000e+00  0.000000e+00  0.000000e+00  0.000000e+00  0.000000e+00  0.000000e+00  
       971  -1.491518e+01  -9.976596e-01  -4.000000e+00  0.000000e+00  0.000000e+00  0.000000e+00  0.000000e+00  0.000000e+00  0.000000e+00  0.000000e+00  0.000000e+00  0.000000e+00  
       972  -1.491518e+01  -9.976596e-01  -3.750000e+00  0.000000e+00  0.000000e+00  0.000000e+00  0.000000e+00  0.000000e+00  0.000000e+00  0.000000e+00  0.000000e+00  0.000000e+00  
       973  -1.491518e+01  -9.976596e-01  -3.500000e+00  0.000000e+00  0.000000e+00  0.000000e+00  0.000000e+00  0.000000e+00  0.000000e+00  0.000000e+00  0.000000e+00  0.000000e+00  
       974  -1.491518e+01  -9.976596e-01  -3.250000e+00  0.000000e+00  0.000000e+00  0.000000e+00  0.000000e+00  0.000000e+00  0.000000e+00  0.000000e+00  0.000000e+00  0.000000e+00  
       975  -1.491518e+01  -9.976596e-01  -3.000000e+00  0.000000e+00  0.000000e+00  0.000000e+00  0.000000e+00  0.000000e+00  0.000000e+00  0.000000e+00  0.000000e+00  0.000000e+00  
       976  -1.491518e+01  -9.976596e-01  -2.750000e+00  0.000000e+00  0.000000e+00  0.000000e+00  0.000000e+00  0.000000e+00  0.000000e+00  0.000000e+00  0.000000e+00  0.000000e+00  
       977  -1.491518e+01  -9.976596e-01  -2.500000e+00  0.000000e+00  0.000000e+00  0.000000e+00  0.000000e+00  0.000000e+00  0.000000e+00  0.000000e+00  0.000000e+00  0.000000e+00  
       978  -1.491518e+01  -9.976596e-01  -2.250000e+00  0.000000e+00  0.000000e+00  0.000000e+00  0.000000e+00  0.000000e+00  0.000000e+00  0.000000e+00  0.000000e+00  0.000000e+00  
       979  -1.491518e+01  -9.976596e-01  -2.000000e+00  0.000000e+00  0.000000e+00  0.000000e+00  0.000000e+00  0.000000e+00  0.000000e+00  0.000000e+00  0.000000e+00  0.000000e+00  
       980  -1.491518e+01  -9.976596e-01  -1.750000e+00  0.000000e+00  0.000000e+00  0.000000e+00  0.000000e+00  0.000000e+00  0.000000e+00  0.000000e+00  0.000000e+00  0.000000e+00  
       981  -1.491518e+01  -9.976596e-01  -1.500000e+00  0.000000e+00  0.000000e+00  0.000000e+00  0.000000e+00  0.000000e+00  0.000000e+00  0.000000e+00  0.000000e+00  0.000000e+00  
       982  -1.491518e+01  -9.976596e-01  -1.250000e+00  0.000000e+00  0.000000e+00  0.000000e+00  0.000000e+00  0.000000e+00  0.000000e+00  0.000000e+00  0.000000e+00  0.000000e+00  
       983  -1.491518e+01  -9.976596e-01  -1.000000e+00  0.000000e+00  0.000000e+00  0.000000e+00  0.000000e+00  0.000000e+00  0.000000e+00  0.000000e+00  0.000000e+00  0.000000e+00  
       984  -1.491518e+01  -9.976596e-01  -7.500000e-01  0.000000e+00  0.000000e+00  0.000000e+00  0.000000e+00  0.000000e+00  0.000000e+00  0.000000e+00  0.000000e+00  0.000000e+00  
       985  -1.491518e+01  -9.976596e-01  -5.000000e-01  0.000000e+00  0.000000e+00  0.000000e+00  0.000000e+00  0.000000e+00  0.000000e+00  0.000000e+00  0.000000e+00  0.000000e+00  
       986  -1.491518e+01  -9.976596e-01  -2.500000e-01  0.000000e+00  0.000000e+00  0.000000e+00  0.000000e+00  0.000000e+00  0.000000e+00  0.000000e+00  0.000000e+00  0.000000e+00  
       987  -1.486895e+01  -1.244108e+00  -1.475000e+01  0.000000e+00  0.000000e+00  0.000000e+00  0.000000e+00  0.000000e+00  0.000000e+00  0.000000e+00  0.000000e+00  0.000000e+00  
       988  -1.486897e+01  -1.244020e+00  -1.450000e+01  0.000000e+00  0.000000e+00  0.000000e+00  0.000000e+00  0.000000e+00  0.000000e+00  0.000000e+00  0.000000e+00  0.000000e+00  
       989  -1.486898e+01  -1.243993e+00  -1.425000e+01  -1.312335e-17  -2.975886e-18  -2.345041e-11  0.000000e+00  0.000000e+00  0.000000e+00  0.000000e+00  0.000000e+00  0.000000e+00  
       990  -1.486898e+01  -1.243984e+00  -1.400000e+01  -1.882829e-17  -3.531637e-18  2.342920e-11  0.000000e+00  0.000000e+00  0.000000e+00  0.000000e+00  0.000000e+00  0.000000e+00  
       991  -1.486898e+01  -1.243981e+00  -1.375000e+01  0.000000e+00  0.000000e+00  0.000000e+00  0.000000e+00  0.000000e+00  0.000000e+00  0.000000e+00  0.000000e+00  0.000000e+00  
       992  -1.486898e+01  -1.243981e+00  -1.350000e+01  0.000000e+00  0.000000e+00  0.000000e+00  0.000000e+00  0.000000e+00  0.000000e+00  0.000000e+00  0.000000e+00  0.000000e+00  
       993  -1.486898e+01  -1.243981e+00  -1.325000e+01  0.000000e+00  0.000000e+00  0.000000e+00  0.000000e+00  0.000000e+00  0.000000e+00  0.000000e+00  0.000000e+00  0.000000e+00  
       994  -1.486898e+01  -1.243981e+00  -1.300000e+01  0.000000e+00  0.000000e+00  0.000000e+00  0.000000e+00  0.000000e+00  0.000000e+00  0.000000e+00  0.000000e+00  0.000000e+00  
       995  -1.486898e+01  -1.243981e+00  -1.275000e+01  0.000000e+00  0.000000e+00  0.000000e+00  0.000000e+00  0.000000e+00  0.000000e+00  0.000000e+00  0.000000e+00  0.000000e+00  
       996  -1.486898e+01  -1.243981e+00  -1.250000e+01  0.000000e+00  0.000000e+00  0.000000e+00  0.000000e+00  0.000000e+00  0.000000e+00  0.000000e+00  0.000000e+00  0.000000e+00  
       997  -1.486898e+01  -1.243981e+00  -1.225000e+01  0.000000e+00  0.000000e+00  0.000000e+00  0.000000e+00  0.000000e+00  0.000000e+00  0.000000e+00  0.000000e+00  0.000000e+00  
       998  -1.486898e+01  -1.243981e+00  -1.200000e+01  0.000000e+00  0.000000e+00  0.000000e+00  0.000000e+00  0.000000e+00  0.000000e+00  0.000000e+00  0.000000e+00  0.000000e+00  
       999  -1.486898e+01  -1.243981e+00  -1.175000e+01  0.000000e+00  0.000000e+00  0.000000e+00  0.000000e+00  0.000000e+00  0.000000e+00  0.000000e+00  0.000000e+00  0.000000e+00  
      1000  -1.486898e+01  -1.243981e+00  -1.150000e+01  0.000000e+00  0.000000e+00  0.000000e+00  0.000000e+00  0.000000e+00  0.000000e+00  0.000000e+00  0.000000e+00  0.000000e+00  
      1001  -1.486898e+01  -1.243981e+00  -1.125000e+01  0.000000e+00  0.000000e+00  0.000000e+00  0.000000e+00  0.000000e+00  0.000000e+00  0.000000e+00  0.000000e+00  0.000000e+00  
      1002  -1.486898e+01  -1.243981e+00  -1.100000e+01  0.000000e+00  0.000000e+00  0.000000e+00  0.000000e+00  0.000000e+00  0.000000e+00  0.000000e+00  0.000000e+00  0.000000e+00  
      1003  -1.486898e+01  -1.243981e+00  -1.075000e+01  0.000000e+00  0.000000e+00  0.000000e+00  0.000000e+00  0.000000e+00  0.000000e+00  0.000000e+00  0.000000e+00  0.000000e+00  
      1004  -1.486898e+01  -1.243981e+00  -1.050000e+01  0.000000e+00  0.000000e+00  0.000000e+00  0.000000e+00  0.000000e+00  0.000000e+00  0.000000e+00  0.000000e+00  0.000000e+00  
      1005  -1.486898e+01  -1.243981e+00  -1.025000e+01  0.000000e+00  0.000000e+00  0.000000e+00  0.000000e+00  0.000000e+00  0.000000e+00  0.000000e+00  0.000000e+00  0.000000e+00  
      1006  -1.486898e+01  -1.243981e+00  -1.000000e+01  0.000000e+00  0.000000e+00  0.000000e+00  0.000000e+00  0.000000e+00  0.000000e+00  0.000000e+00  0.000000e+00  0.000000e+00  
      1007  -1.486898e+01  -1.243981e+00  -9.750000e+00  0.000000e+00  0.000000e+00  0.000000e+00  0.000000e+00  0.000000e+00  0.000000e+00  0.000000e+00  0.000000e+00  0.000000e+00  
      1008  -1.486898e+01  -1.243981e+00  -9.500000e+00  0.000000e+00  0.000000e+00  0.000000e+00  0.000000e+00  0.000000e+00  0.000000e+00  0.000000e+00  0.000000e+00  0.000000e+00  
      1009  -1.486898e+01  -1.243981e+00  -9.250000e+00  0.000000e+00  0.000000e+00  0.000000e+00  0.000000e+00  0.000000e+00  0.000000e+00  0.000000e+00  0.000000e+00  0.000000e+00  
      1010  -1.486898e+01  -1.243981e+00  -9.000000e+00  0.000000e+00  0.000000e+00  0.000000e+00  0.000000e+00  0.000000e+00  0.000000e+00  0.000000e+00  0.000000e+00  0.000000e+00  
      1011  -1.486898e+01  -1.243981e+00  -8.750000e+00  0.000000e+00  0.000000e+00  0.000000e+00  0.000000e+00  0.000000e+00  0.000000e+00  0.000000e+00  0.000000e+00  0.000000e+00  
      1012  -1.486898e+01  -1.243981e+00  -8.500000e+00  0.000000e+00  0.000000e+00  0.000000e+00  0.000000e+00  0.000000e+00  0.000000e+00  0.000000e+00  0.000000e+00  0.000000e+00  
      1013  -1.486898e+01  -1.243981e+00  -8.250000e+00  0.000000e+00  0.000000e+00  0.000000e+00  0.000000e+00  0.000000e+00  0.000000e+00  0.000000e+00  0.000000e+00  0.000000e+00  
      1014  -1.486898e+01  -1.243981e+00  -8.000000e+00  0.000000e+00  0.000000e+00  0.000000e+00  0.000000e+00  0.000000e+00  0.000000e+00  0.000000e+00  0.000000e+00  0.000000e+00  
      1015  -1.486898e+01  -1.243981e+00  -7.750000e+00  0.000000e+00  0.000000e+00  0.000000e+00  0.000000e+00  0.000000e+00  0.000000e+00  0.000000e+00  0.000000e+00  0.000000e+00  
      1016  -1.486898e+01  -1.243981e+00  -7.500000e+00  0.000000e+00  0.000000e+00  0.000000e+00  0.000000e+00  0.000000e+00  0.000000e+00  0.000000e+00  0.000000e+00  0.000000e+00  
      1017  -1.486898e+01  -1.243981e+00  -7.250000e+00  0.000000e+00  0.000000e+00  0.000000e+00  0.000000e+00  0.000000e+00  0.000000e+00  0.000000e+00  0.000000e+00  0.000000e+00  
      1018  -1.486898e+01  -1.243981e+00  -7.000000e+00  0.000000e+00  0.000000e+00  0.000000e+00  0.000000e+00  0.000000e+00  0.000000e+00  0.000000e+00  0.000000e+00  0.000000e+00  
      1019  -1.486898e+01  -1.243981e+00  -6.750000e+00  0.000000e+00  0.000000e+00  0.000000e+00  0.000000e+00  0.000000e+00  0.000000e+00  0.000000e+00  0.000000e+00  0.000000e+00  
      1020  -1.486898e+01  -1.243981e+00  -6.500000e+00  0.000000e+00  0.000000e+00  0.000000e+00  0.000000e+00  0.000000e+00  0.000000e+00  0.000000e+00  0.000000e+00  0.000000e+00  
      1021  -1.486898e+01  -1.243981e+00  -6.250000e+00  0.000000e+00  0.000000e+00  0.000000e+00  0.000000e+00  0.000000e+00  0.000000e+00  0.000000e+00  0.000000e+00  0.000000e+00  
      1022  -1.486898e+01  -1.243981e+00  -6.000000e+00  0.000000e+00  0.000000e+00  0.000000e+00  0.000000e+00  0.000000e+00  0.000000e+00  0.000000e+00  0.000000e+00  0.000000e+00  
      1023  -1.486898e+01  -1.243981e+00  -5.750000e+00  0.000000e+00  0.000000e+00  0.000000e+00  0.000000e+00  0.000000e+00  0.000000e+00  0.000000e+00  0.000000e+00  0.000000e+00  
      1024  -1.486898e+01  -1.243981e+00  -5.500000e+00  0.000000e+00  0.000000e+00  0.000000e+00  0.000000e+00  0.000000e+00  0.000000e+00  0.000000e+00  0.000000e+00  0.000000e+00  
      1025  -1.486898e+01  -1.243981e+00  -5.250000e+00  0.000000e+00  0.000000e+00  0.000000e+00  0.000000e+00  0.000000e+00  0.000000e+00  0.000000e+00  0.000000e+00  0.000000e+00  
      1026  -1.486898e+01  -1.243981e+00  -5.000000e+00  0.000000e+00  0.000000e+00  0.000000e+00  0.000000e+00  0.000000e+00  0.000000e+00  0.000000e+00  0.000000e+00  0.000000e+00  
      1027  -1.486898e+01  -1.243981e+00  -4.750000e+00  0.000000e+00  0.000000e+00  0.000000e+00  0.000000e+00  0.000000e+00  0.000000e+00  0.000000e+00  0.000000e+00  0.000000e+00  
      1028  -1.486898e+01  -1.243981e+00  -4.500000e+00  0.000000e+00  0.000000e+00  0.000000e+00  0.000000e+00  0.000000e+00  0.000000e+00  0.000000e+00  0.000000e+00  0.000000e+00  
      1029  -1.486898e+01  -1.243981e+00  -4.250000e+00  0.000000e+00  0.000000e+00  0.000000e+00  0.000000e+00  0.000000e+00  0.000000e+00  0.000000e+00  0.000000e+00  0.000000e+00  
      1030  -1.486898e+01  -1.243981e+00  -4.000000e+00  0.000000e+00  0.000000e+00  0.000000e+00  0.000000e+00  0.000000e+00  0.000000e+00  0.000000e+00  0.000000e+00  0.000000e+00  
      1031  -1.486898e+01  -1.243981e+00  -3.750000e+00  0.000000e+00  0.000000e+00  0.000000e+00  0.000000e+00  0.000000e+00  0.000000e+00  0.000000e+00  0.000000e+00  0.000000e+00  
      1032  -1.486898e+01  -1.243981e+00  -3.500000e+00  0.000000e+00  0.000000e+00  0.000000e+00  0.000000e+00  0.000000e+00  0.000000e+00  0.000000e+00  0.000000e+00  0.000000e+00  
      1033  -1.486898e+01  -1.243981e+00  -3.250000e+00  0.000000e+00  0.000000e+00  0.000000e+00  0.000000e+00  0.000000e+00  0.000000e+00  0.000000e+00  0.000000e+00  0.000000e+00  
      1034  -1.486898e+01  -1.243981e+00  -3.000000e+00  0.000000e+00  0.000000e+00  0.000000e+00  0.000000e+00  0.000000e+00  0.000000e+00  0.000000e+00  0.000000e+00  0.000000e+00  
      1035  -1.486898e+01  -1.243981e+00  -2.750000e+00  0.000000e+00  0.000000e+00  0.000000e+00  0.000000e+00  0.000000e+00  0.000000e+00  0.000000e+00  0.000000e+00  0.000000e+00  
      1036  -1.486898e+01  -1.243981e+00  -2.500000e+00  0.000000e+00  0.000000e+00  0.000000e+00  0.000000e+00  0.000000e+00  0.000000e+00  0.000000e+00  0.000000e+00  0.000000e+00  
      1037  -1.486898e+01  -1.243981e+00  -2.250000e+00  0.000000e+00  0.000000e+00  0.000000e+00  0.000000e+00  0.000000e+00  0.000000e+00  0.000000e+00  0.000000e+00  0.000000e+00  
      1038  -1.486898e+01  -1.243981e+00  -2.000000e+00  0.000000e+00  0.000000e+00  0.000000e+00  0.000000e+00  0.000000e+00  0.000000e+00  0.000000e+00  0.000000e+00  0.000000e+00  
      1039  -1.486898e+01  -1.243981e+00  -1.750000e+00  0.000000e+00  0.000000e+00  0.000000e+00  0.000000e+00  0.000000e+00  0.000000e+00  0.000000e+00  0.000000e+00  0.000000e+00  
      1040  -1.486898e+01  -1.243981e+00  -1.500000e+00  0.000000e+00  0.000000e+00  0.000000e+00  0.000000e+00  0.000000e+00  0.000000e+00  0.000000e+00  0.000000e+00  0.000000e+00  
      1041  -1.486898e+01  -1.243981e+00  -1.250000e+00  0.000000e+00  0.000000e+00  0.000000e+00  0.000000e+00  0.000000e+00  0.000000e+00  0.000000e+00  0.000000e+00  0.000000e+00  
      1042  -1.486898e+01  -1.243981e+00  -1.000000e+00  0.000000e+00  0.000000e+00  0.000000e+00  0.000000e+00  0.000000e+00  0.000000e+00  0.000000e+00  0.000000e+00  0.000000e+00  
      1043  -1.486898e+01  -1.243981e+00  -7.500000e-01  0.000000e+00  0.000000e+00  0.000000e+00  0.000000e+00  0.000000e+00  0.000000e+00  0.000000e+00  0.000000e+00  0.000000e+00  
      1044  -1.486898e+01  -1.243981e+00  -5.000000e-01  0.000000e+00  0.000000e+00  0.000000e+00  0.000000e+00  0.000000e+00  0.000000e+00  0.000000e+00  0.000000e+00  0.000000e+00  
      1045  -1.486898e+01  -1.243981e+00  -2.500000e-01  0.000000e+00  0.000000e+00  0.000000e+00  0.000000e+00  0.000000e+00  0.000000e+00  0.000000e+00  0.000000e+00  0.000000e+00  
      1046  -1.481352e+01  -1.488552e+00  -1.475000e+01  -4.035434e-14  -1.070300e-14  -4.382800e-09  0.000000e+00  0.000000e+00  0.000000e+00  0.000000e+00  0.000000e+00  0.000000e+00  
      1047  -1.481354e+01  -1.488453e+00  -1.450000e+01  -2.201694e-14  -4.993013e-15  4.289160e-09  0.000000e+00  0.000000e+00  0.000000e+00  0.000000e+00  0.000000e+00  0.000000e+00  
      1048  -1.481355e+01  -1.488423e+00  -1.425000e+01  -8.801012e-17  -2.334206e-17  -4.752616e-11  0.000000e+00  0.000000e+00  0.000000e+00  0.000000e+00  0.000000e+00  0.000000e+00  
      1049  -1.481355e+01  -1.488414e+00  -1.400000e+01  2.671302e-17  6.057516e-18  4.773408e-11  0.000000e+00  0.000000e+00  0.000000e+00  0.000000e+00  0.000000e+00  0.000000e+00  
      1050  -1.481355e+01  -1.488408e+00  -1.375000e+01  -9.729487e-18  -2.206284e-18  4.601894e-12  0.000000e+00  0.000000e+00  0.000000e+00  0.000000e+00  0.000000e+00  0.000000e+00  
      1051  -1.481355e+01  -1.488408e+00  -1.350000e+01  0.000000e+00  0.000000e+00  0.000000e+00  0.000000e+00  0.000000e+00  0.000000e+00  0.000000e+00  0.000000e+00  0.000000e+00  
      1052  -1.481355e+01  -1.488408e+00  -1.325000e+01  0.000000e+00  0.000000e+00  0.000000e+00  0.000000e+00  0.000000e+00  0.000000e+00  0.000000e+00  0.000000e+00  0.000000e+00  
      1053  -1.481355e+01  -1.488408e+00  -1.300000e+01  0.000000e+00  0.000000e+00  0.000000e+00  0.000000e+00  0.000000e+00  0.000000e+00  0.000000e+00  0.000000e+00  0.000000e+00  
      1054  -1.481355e+01  -1.488408e+00  -1.275000e+01  0.000000e+00  0.000000e+00  0.000000e+00  0.000000e+00  0.000000e+00  0.000000e+00  0.000000e+00  0.000000e+00  0.000000e+00  
      1055  -1.481355e+01  -1.488408e+00  -1.250000e+01  0.000000e+00  0.000000e+00  0.000000e+00  0.000000e+00  0.000000e+00  0.000000e+00  0.000000e+00  0.000000e+00  0.000000e+00  
      1056  -1.481355e+01  -1.488408e+00  -1.225000e+01  0.000000e+00  0.000000e+00  0.000000e+00  0.000000e+00  0.000000e+00  0.000000e+00  0.000000e+00  0.000000e+00  0.000000e+00  
      1057  -1.481355e+01  -1.488408e+00  -1.200000e+01  0.000000e+00  0.000000e+00  0.000000e+00  0.000000e+00  0.000000e+00  0.000000e+00  0.000000e+00  0.000000e+00  0.000000e+00  
      1058  -1.481355e+01  -1.488408e+00  -1.175000e+01  0.000000e+00  0.000000e+00  0.000000e+00  0.000000e+00  0.000000e+00  0.000000e+00  0.000000e+00  0.000000e+00  0.000000e+00  
      1059  -1.481355e+01  -1.488408e+00  -1.150000e+01  0.000000e+00  0.000000e+00  0.000000e+00  0.000000e+00  0.000000e+00  0.000000e+00  0.000000e+00  0.000000e+00  0.000000e+00  
      1060  -1.481355e+01  -1.488408e+00  -1.125000e+01  0.000000e+00  0.000000e+00  0.000000e+00  0.000000e+00  0.000000e+00  0.000000e+00  0.000000e+00  0.000000e+00  0.000000e+00  
      1061  -1.481355e+01  -1.488408e+00  -1.100000e+01  0.000000e+00  0.000000e+00  0.000000e+00  0.000000e+00  0.000000e+00  0.000000e+00  0.000000e+00  0.000000e+00  0.000000e+00  
      1062  -1.481355e+01  -1.488408e+00  -1.075000e+01  0.000000e+00  0.000000e+00  0.000000e+00  0.000000e+00  0.000000e+00  0.000000e+00  0.000000e+00  0.000000e+00  0.000000e+00  
      1063  -1.481355e+01  -1.488408e+00  -1.050000e+01  0.000000e+00  0.000000e+00  0.000000e+00  0.000000e+00  0.000000e+00  0.000000e+00  0.000000e+00  0.000000e+00  0.000000e+00  
      1064  -1.481355e+01  -1.488408e+00  -1.025000e+01  0.000000e+00  0.000000e+00  0.000000e+00  0.000000e+00  0.000000e+00  0.000000e+00  0.000000e+00  0.000000e+00  0.000000e+00  
      1065  -1.481355e+01  -1.488408e+00  -1.000000e+01  0.000000e+00  0.000000e+00  0.000000e+00  0.000000e+00  0.000000e+00  0.000000e+00  0.000000e+00  0.000000e+00  0.000000e+00  
      1066  -1.481355e+01  -1.488408e+00  -9.750000e+00  0.000000e+00  0.000000e+00  0.000000e+00  0.000000e+00  0.000000e+00  0.000000e+00  0.000000e+00  0.000000e+00  0.000000e+00  
      1067  -1.481355e+01  -1.488408e+00  -9.500000e+00  0.000000e+00  0.000000e+00  0.000000e+00  0.000000e+00  0.000000e+00  0.000000e+00  0.000000e+00  0.000000e+00  0.000000e+00  
      1068  -1.481355e+01  -1.488408e+00  -9.250000e+00  0.000000e+00  0.000000e+00  0.000000e+00  0.000000e+00  0.000000e+00  0.000000e+00  0.000000e+00  0.000000e+00  0.000000e+00  
      1069  -1.481355e+01  -1.488408e+00  -9.000000e+00  0.000000e+00  0.000000e+00  0.000000e+00  0.000000e+00  0.000000e+00  0.000000e+00  0.000000e+00  0.000000e+00  0.000000e+00  
      1070  -1.481355e+01  -1.488408e+00  -8.750000e+00  0.000000e+00  0.000000e+00  0.000000e+00  0.000000e+00  0.000000e+00  0.000000e+00  0.000000e+00  0.000000e+00  0.000000e+00  
      1071  -1.481355e+01  -1.488408e+00  -8.500000e+00  0.000000e+00  0.000000e+00  0.000000e+00  0.000000e+00  0.000000e+00  0.000000e+00  0.000000e+00  0.000000e+00  0.000000e+00  
      1072  -1.481355e+01  -1.488408e+00  -8.250000e+00  0.000000e+00  0.000000e+00  0.000000e+00  0.000000e+00  0.000000e+00  0.000000e+00  0.000000e+00  0.000000e+00  0.000000e+00  
      1073  -1.481355e+01  -1.488408e+00  -8.000000e+00  0.000000e+00  0.000000e+00  0.000000e+00  0.000000e+00  0.000000e+00  0.000000e+00  0.000000e+00  0.000000e+00  0.000000e+00  
      1074  -1.481355e+01  -1.488408e+00  -7.750000e+00  0.000000e+00  0.000000e+00  0.000000e+00  0.000000e+00  0.000000e+00  0.000000e+00  0.000000e+00  0.000000e+00  0.000000e+00  
      1075  -1.481355e+01  -1.488408e+00  -7.500000e+00  0.000000e+00  0.000000e+00  0.000000e+00  0.000000e+00  0.000000e+00  0.000000e+00  0.000000e+00  0.000000e+00  0.000000e+00  
      1076  -1.481355e+01  -1.488408e+00  -7.250000e+00  0.000000e+00  0.000000e+00  0.000000e+00  0.000000e+00  0.000000e+00  0.000000e+00  0.000000e+00  0.000000e+00  0.000000e+00  
      1077  -1.481355e+01  -1.488408e+00  -7.000000e+00  0.000000e+00  0.000000e+00  0.000000e+00  0.000000e+00  0.000000e+00  0.000000e+00  0.000000e+00  0.000000e+00  0.000000e+00  
      1078  -1.481355e+01  -1.488408e+00  -6.750000e+00  0.000000e+00  0.000000e+00  0.000000e+00  0.000000e+00  0.000000e+00  0.000000e+00  0.000000e+00  0.000000e+00  0.000000e+00  
      1079  -1.481355e+01  -1.488408e+00  -6.500000e+00  0.000000e+00  0.000000e+00  0.000000e+00  0.000000e+00  0.000000e+00  0.000000e+00  0.000000e+00  0.000000e+00  0.000000e+00  
      1080  -1.481355e+01  -1.488408e+00  -6.250000e+00  0.000000e+00  0.000000e+00  0.000000e+00  0.000000e+00  0.000000e+00  0.000000e+00  0.000000e+00  0.000000e+00  0.000000e+00  
      1081  -1.481355e+01  -1.488408e+00  -6.000000e+00  0.000000e+00  0.000000e+00  0.000000e+00  0.000000e+00  0.000000e+00  0.000000e+00  0.000000e+00  0.000000e+00  0.000000e+00  
      1082  -1.481355e+01  -1.488408e+00  -5.750000e+00  0.000000e+00  0.000000e+00  0.000000e+00  0.000000e+00  0.000000e+00  0.000000e+00  0.000000e+00  0.000000e+00  0.000000e+00  
      1083  -1.481355e+01  -1.488408e+00  -5.500000e+00  0.000000e+00  0.000000e+00  0.000000e+00  0.000000e+00  0.000000e+00  0.000000e+00  0.000000e+00  0.000000e+00  0.000000e+00  
      1084  -1.481355e+01  -1.488408e+00  -5.250000e+00  0.000000e+00  0.000000e+00  0.000000e+00  0.000000e+00  0.000000e+00  0.000000e+00  0.000000e+00  0.000000e+00  0.000000e+00  
      1085  -1.481355e+01  -1.488408e+00  -5.000000e+00  0.000000e+00  0.000000e+00  0.000000e+00  0.000000e+00  0.000000e+00  0.000000e+00  0.000000e+00  0.000000e+00  0.000000e+00  
      1086  -1.481355e+01  -1.488408e+00  -4.750000e+00  0.000000e+00  0.000000e+00  0.000000e+00  0.000000e+00  0.000000e+00  0.000000e+00  0.000000e+00  0.000000e+00  0.000000e+00  
      1087  -1.481355e+01  -1.488408e+00  -4.500000e+00  0.000000e+00  0.000000e+00  0.000000e+00  0.000000e+00  0.000000e+00  0.000000e+00  0.000000e+00  0.000000e+00  0.000000e+00  
      1088  -1.481355e+01  -1.488408e+00  -4.250000e+00  0.000000e+00  0.000000e+00  0.000000e+00  0.000000e+00  0.000000e+00  0.000000e+00  0.000000e+00  0.000000e+00  0.000000e+00  
      1089  -1.481355e+01  -1.488408e+00  -4.000000e+00  0.000000e+00  0.000000e+00  0.000000e+00  0.000000e+00  0.000000e+00  0.000000e+00  0.000000e+00  0.000000e+00  0.000000e+00  
      1090  -1.481355e+01  -1.488408e+00  -3.750000e+00  0.000000e+00  0.000000e+00  0.000000e+00  0.000000e+00  0.000000e+00  0.000000e+00  0.000000e+00  0.000000e+00  0.000000e+00  
      1091  -1.481355e+01  -1.488408e+00  -3.500000e+00  0.000000e+00  0.000000e+00  0.000000e+00  0.000000e+00  0.000000e+00  0.000000e+00  0.000000e+00  0.000000e+00  0.000000e+00  
      1092  -1.481355e+01  -1.488408e+00  -3.250000e+00  0.000000e+00  0.000000e+00  0.000000e+00  0.000000e+00  0.000000e+00  0.000000e+00  0.000000e+00  0.000000e+00  0.000000e+00  
      1093  -1.481355e+01  -1.488408e+00  -3.000000e+00  0.000000e+00  0.000000e+00  0.000000e+00  0.000000e+00  0.000000e+00  0.000000e+00  0.000000e+00  0.000000e+00  0.000000e+00  
      1094  -1.481355e+01  -1.488408e+00  -2.750000e+00  0.000000e+00  0.000000e+00  0.000000e+00  0.000000e+00  0.000000e+00  0.000000e+00  0.000000e+00  0.000000e+00  0.000000e+00  
      1095  -1.481355e+01  -1.488408e+00  -2.500000e+00  0.000000e+00  0.000000e+00  0.000000e+00  0.000000e+00  0.000000e+00  0.000000e+00  0.000000e+00  0.000000e+00  0.000000e+00  
      1096  -1.481355e+01  -1.488408e+00  -2.250000e+00  0.000000e+00  0.000000e+00  0.000000e+00  0.000000e+00  0.000000e+00  0.000000e+00  0.000000e+00  0.000000e+00  0.000000e+00  
      1097  -1.481355e+01  -1.488408e+00  -2.000000e+00  0.000000e+00  0.000000e+00  0.000000e+00  0.000000e+00  0.000000e+00  0.000000e+00  0.000000e+00  0.000000e+00  0.000000e+00  
      1098  -1.481355e+01  -1.488408e+00  -1.750000e+00  0.000000e+00  0.000000e+00  0.000000e+00  0.000000e+00  0.000000e+00  0.000000e+00  0.000000e+00  0.000000e+00  0.000000e+00  
      1099  -1.481355e+01  -1.488408e+00  -1.500000e+00  0.000000e+00  0.000000e+00  0.000000e+00  0.000000e+00  0.000000e+00  0.000000e+00  0.000000e+00  0.000000e+00  0.000000e+00  
      1100  -1.481355e+01  -1.488408e+00  -1.250000e+00  0.000000e+00  0.000000e+00  0.000000e+00  0.000000e+00  0.000000e+00  0.000000e+00  0.000000e+00  0.000000e+00  0.000000e+00  
      1101  -1.481355e+01  -1.488408e+00  -1.000000e+00  0.000000e+00  0.000000e+00  0.000000e+00  0.000000e+00  0.000000e+00  0.000000e+00  0.000000e+00  0.000000e+00  0.000000e+00  
      1102  -1.481355e+01  -1.488408e+00  -7.500000e-01  0.000000e+00  0.000000e+00  0.000000e+00  0.000000e+00  0.000000e+00  0.000000e+00  0.000000e+00  0.000000e+00  0.000000e+00  
      1103  -1.481355e+01  -1.488408e+00  -5.000000e-01  0.000000e+00  0.000000e+00  0.000000e+00  0.000000e+00  0.000000e+00  0.000000e+00  0.000000e+00  0.000000e+00  0.000000e+00  
      1104  -1.481355e+01  -1.488408e+00  -2.500000e-01  0.000000e+00  0.000000e+00  0.000000e+00  0.000000e+00  0.000000e+00  0.000000e+00  0.000000e+00  0.000000e+00  0.000000e+00  
      1105  -1.474925e+01  -1.730836e+00  -1.475000e+01  -4.326998e-14  -1.311230e-14  -5.578211e-09  0.000000e+00  0.000000e+00  0.000000e+00  0.000000e+00  0.000000e+00  0.000000e+00  
      1106  -1.474928e+01  -1.730732e+00  -1.450000e+01  -3.891782e-14  -1.032269e-14  5.679430e-09  0.000000e+00  0.000000e+00  0.000000e+00  0.000000e+00  0.000000e+00  0.000000e+00  
      1107  -1.474929e+01  -1.730699e+00  -1.425000e+01  -1.582513e-15  -4.197228e-16  5.225604e-10  0.000000e+00  0.000000e+00  0.000000e+00  0.000000e+00  0.000000e+00  0.000000e+00  
      1108  -1.474929e+01  -1.730687e+00  -1.400000e+01  5.917213e-17  1.569368e-17  4.765242e-11  0.000000e+00  0.000000e+00  0.000000e+00  0.000000e+00  0.000000e+00  0.000000e+00  
      1109  -1.474930e+01  -1.730684e+00  -1.375000e+01  -2.971683e-18  -7.881502e-19  4.870732e-12  0.000000e+00  0.000000e+00  0.000000e+00  0.000000e+00  0.000000e+00  0.000000e+00  
      1110  -1.474930e+01  -1.730681e+00  -1.350000e+01  0.000000e+00  0.000000e+00  0.000000e+00  0.000000e+00  0.000000e+00  0.000000e+00  0.000000e+00  0.000000e+00  0.000000e+00  
      1111  -1.474930e+01  -1.730681e+00  -1.325000e+01  0.000000e+00  0.000000e+00  0.000000e+00  0.000000e+00  0.000000e+00  0.000000e+00  0.000000e+00  0.000000e+00  0.000000e+00  
      1112  -1.474930e+01  -1.730681e+00  -1.300000e+01  0.000000e+00  0.000000e+00  0.000000e+00  0.000000e+00  0.000000e+00  0.000000e+00  0.000000e+00  0.000000e+00  0.000000e+00  
      1113  -1.474930e+01  -1.730681e+00  -1.275000e+01  0.000000e+00  0.000000e+00  0.000000e+00  0.000000e+00  0.000000e+00  0.000000e+00  0.000000e+00  0.000000e+00  0.000000e+00  
      1114  -1.474930e+01  -1.730681e+00  -1.250000e+01  0.000000e+00  0.000000e+00  0.000000e+00  0.000000e+00  0.000000e+00  0.000000e+00  0.000000e+00  0.000000e+00  0.000000e+00  
      1115  -1.474930e+01  -1.730681e+00  -1.225000e+01  0.000000e+00  0.000000e+00  0.000000e+00  0.000000e+00  0.000000e+00  0.000000e+00  0.000000e+00  0.000000e+00  0.000000e+00  
      1116  -1.474930e+01  -1.730681e+00  -1.200000e+01  0.000000e+00  0.000000e+00  0.000000e+00  0.000000e+00  0.000000e+00  0.000000e+00  0.000000e+00  0.000000e+00  0.000000e+00  
      1117  -1.474930e+01  -1.730681e+00  -1.175000e+01  0.000000e+00  0.000000e+00  0.000000e+00  0.000000e+00  0.000000e+00  0.000000e+00  0.000000e+00  0.000000e+00  0.000000e+00  
      1118  -1.474930e+01  -1.730681e+00  -1.150000e+01  0.000000e+00  0.000000e+00  0.000000e+00  0.000000e+00  0.000000e+00  0.000000e+00  0.000000e+00  0.000000e+00  0.000000e+00  
      1119  -1.474930e+01  -1.730681e+00  -1.125000e+01  0.000000e+00  0.000000e+00  0.000000e+00  0.000000e+00  0.000000e+00  0.000000e+00  0.000000e+00  0.000000e+00  0.000000e+00  
      1120  -1.474930e+01  -1.730681e+00  -1.100000e+01  0.000000e+00  0.000000e+00  0.000000e+00  0.000000e+00  0.000000e+00  0.000000e+00  0.000000e+00  0.000000e+00  0.000000e+00  
      1121  -1.474930e+01  -1.730681e+00  -1.075000e+01  0.000000e+00  0.000000e+00  0.000000e+00  0.000000e+00  0.000000e+00  0.000000e+00  0.000000e+00  0.000000e+00  0.000000e+00  
      1122  -1.474930e+01  -1.730681e+00  -1.050000e+01  0.000000e+00  0.000000e+00  0.000000e+00  0.000000e+00  0.000000e+00  0.000000e+00  0.000000e+00  0.000000e+00  0.000000e+00  
      1123  -1.474930e+01  -1.730681e+00  -1.025000e+01  0.000000e+00  0.000000e+00  0.000000e+00  0.000000e+00  0.000000e+00  0.000000e+00  0.000000e+00  0.000000e+00  0.000000e+00  
      1124  -1.474930e+01  -1.730681e+00  -1.000000e+01  0.000000e+00  0.000000e+00  0.000000e+00  0.000000e+00  0.000000e+00  0.000000e+00  0.000000e+00  0.000000e+00  0.000000e+00  
      1125  -1.474930e+01  -1.730681e+00  -9.750000e+00  0.000000e+00  0.000000e+00  0.000000e+00  0.000000e+00  0.000000e+00  0.000000e+00  0.000000e+00  0.000000e+00  0.000000e+00  
      1126  -1.474930e+01  -1.730681e+00  -9.500000e+00  0.000000e+00  0.000000e+00  0.000000e+00  0.000000e+00  0.000000e+00  0.000000e+00  0.000000e+00  0.000000e+00  0.000000e+00  
      1127  -1.474930e+01  -1.730681e+00  -9.250000e+00  0.000000e+00  0.000000e+00  0.000000e+00  0.000000e+00  0.000000e+00  0.000000e+00  0.000000e+00  0.000000e+00  0.000000e+00  
      1128  -1.474930e+01  -1.730681e+00  -9.000000e+00  0.000000e+00  0.000000e+00  0.000000e+00  0.000000e+00  0.000000e+00  0.000000e+00  0.000000e+00  0.000000e+00  0.000000e+00  
      1129  -1.474930e+01  -1.730681e+00  -8.750000e+00  0.000000e+00  0.000000e+00  0.000000e+00  0.000000e+00  0.000000e+00  0.000000e+00  0.000000e+00  0.000000e+00  0.000000e+00  
      1130  -1.474930e+01  -1.730681e+00  -8.500000e+00  0.000000e+00  0.000000e+00  0.000000e+00  0.000000e+00  0.000000e+00  0.000000e+00  0.000000e+00  0.000000e+00  0.000000e+00  
      1131  -1.474930e+01  -1.730681e+00  -8.250000e+00  0.000000e+00  0.000000e+00  0.000000e+00  0.000000e+00  0.000000e+00  0.000000e+00  0.000000e+00  0.000000e+00  0.000000e+00  
      1132  -1.474930e+01  -1.730681e+00  -8.000000e+00  0.000000e+00  0.000000e+00  0.000000e+00  0.000000e+00  0.000000e+00  0.000000e+00  0.000000e+00  0.000000e+00  0.000000e+00  
      1133  -1.474930e+01  -1.730681e+00  -7.750000e+00  0.000000e+00  0.000000e+00  0.000000e+00  0.000000e+00  0.000000e+00  0.000000e+00  0.000000e+00  0.000000e+00  0.000000e+00  
      1134  -1.474930e+01  -1.730681e+00  -7.500000e+00  0.000000e+00  0.000000e+00  0.000000e+00  0.000000e+00  0.000000e+00  0.000000e+00  0.000000e+00  0.000000e+00  0.000000e+00  
      1135  -1.474930e+01  -1.730681e+00  -7.250000e+00  0.000000e+00  0.000000e+00  0.000000e+00  0.000000e+00  0.000000e+00  0.000000e+00  0.000000e+00  0.000000e+00  0.000000e+00  
      1136  -1.474930e+01  -1.730681e+00  -7.000000e+00  0.000000e+00  0.000000e+00  0.000000e+00  0.000000e+00  0.000000e+00  0.000000e+00  0.000000e+00  0.000000e+00  0.000000e+00  
      1137  -1.474930e+01  -1.730681e+00  -6.750000e+00  0.000000e+00  0.000000e+00  0.000000e+00  0.000000e+00  0.000000e+00  0.000000e+00  0.000000e+00  0.000000e+00  0.000000e+00  
      1138  -1.474930e+01  -1.730681e+00  -6.500000e+00  0.000000e+00  0.000000e+00  0.000000e+00  0.000000e+00  0.000000e+00  0.000000e+00  0.000000e+00  0.000000e+00  0.000000e+00  
      1139  -1.474930e+01  -1.730681e+00  -6.250000e+00  0.000000e+00  0.000000e+00  0.000000e+00  0.000000e+00  0.000000e+00  0.000000e+00  0.000000e+00  0.000000e+00  0.000000e+00  
      1140  -1.474930e+01  -1.730681e+00  -6.000000e+00  0.000000e+00  0.000000e+00  0.000000e+00  0.000000e+00  0.000000e+00  0.000000e+00  0.000000e+00  0.000000e+00  0.000000e+00  
      1141  -1.474930e+01  -1.730681e+00  -5.750000e+00  0.000000e+00  0.000000e+00  0.000000e+00  0.000000e+00  0.000000e+00  0.000000e+00  0.000000e+00  0.000000e+00  0.000000e+00  
      1142  -1.474930e+01  -1.730681e+00  -5.500000e+00  0.000000e+00  0.000000e+00  0.000000e+00  0.000000e+00  0.000000e+00  0.000000e+00  0.000000e+00  0.000000e+00  0.000000e+00  
      1143  -1.474930e+01  -1.730681e+00  -5.250000e+00  0.000000e+00  0.000000e+00  0.000000e+00  0.000000e+00  0.000000e+00  0.000000e+00  0.000000e+00  0.000000e+00  0.000000e+00  
      1144  -1.474930e+01  -1.730681e+00  -5.000000e+00  0.000000e+00  0.000000e+00  0.000000e+00  0.000000e+00  0.000000e+00  0.000000e+00  0.000000e+00  0.000000e+00  0.000000e+00  
      1145  -1.474930e+01  -1.730681e+00  -4.750000e+00  0.000000e+00  0.000000e+00  0.000000e+00  0.000000e+00  0.000000e+00  0.000000e+00  0.000000e+00  0.000000e+00  0.000000e+00  
      1146  -1.474930e+01  -1.730681e+00  -4.500000e+00  0.000000e+00  0.000000e+00  0.000000e+00  0.000000e+00  0.000000e+00  0.000000e+00  0.000000e+00  0.000000e+00  0.000000e+00  
      1147  -1.474930e+01  -1.730681e+00  -4.250000e+00  0.000000e+00  0.000000e+00  0.000000e+00  0.000000e+00  0.000000e+00  0.000000e+00  0.000000e+00  0.000000e+00  0.000000e+00  
      1148  -1.474930e+01  -1.730681e+00  -4.000000e+00  0.000000e+00  0.000000e+00  0.000000e+00  0.000000e+00  0.000000e+00  0.000000e+00  0.000000e+00  0.000000e+00  0.000000e+00  
      1149  -1.474930e+01  -1.730681e+00  -3.750000e+00  0.000000e+00  0.000000e+00  0.000000e+00  0.000000e+00  0.000000e+00  0.000000e+00  0.000000e+00  0.000000e+00  0.000000e+00  
      1150  -1.474930e+01  -1.730681e+00  -3.500000e+00  0.000000e+00  0.000000e+00  0.000000e+00  0.000000e+00  0.000000e+00  0.000000e+00  0.000000e+00  0.000000e+00  0.000000e+00  
      1151  -1.474930e+01  -1.730681e+00  -3.250000e+00  0.000000e+00  0.000000e+00  0.000000e+00  0.000000e+00  0.000000e+00  0.000000e+00  0.000000e+00  0.000000e+00  0.000000e+00  
      1152  -1.474930e+01  -1.730681e+00  -3.000000e+00  0.000000e+00  0.000000e+00  0.000000e+00  0.000000e+00  0.000000e+00  0.000000e+00  0.000000e+00  0.000000e+00  0.000000e+00  
      1153  -1.474930e+01  -1.730681e+00  -2.750000e+00  0.000000e+00  0.000000e+00  0.000000e+00  0.000000e+00  0.000000e+00  0.000000e+00  0.000000e+00  0.000000e+00  0.000000e+00  
      1154  -1.474930e+01  -1.730681e+00  -2.500000e+00  0.000000e+00  0.000000e+00  0.000000e+00  0.000000e+00  0.000000e+00  0.000000e+00  0.000000e+00  0.000000e+00  0.000000e+00  
      1155  -1.474930e+01  -1.730681e+00  -2.250000e+00  0.000000e+00  0.000000e+00  0.000000e+00  0.000000e+00  0.000000e+00  0.000000e+00  0.000000e+00  0.000000e+00  0.000000e+00  
      1156  -1.474930e+01  -1.730681e+00  -2.000000e+00  0.000000e+00  0.000000e+00  0.000000e+00  0.000000e+00  0.000000e+00  0.000000e+00  0.000000e+00  0.000000e+00  0.000000e+00  
      1157  -1.474930e+01  -1.730681e+00  -1.750000e+00  0.000000e+00  0.000000e+00  0.000000e+00  0.000000e+00  0.000000e+00  0.000000e+00  0.000000e+00  0.000000e+00  0.000000e+00  
      1158  -1.474930e+01  -1.730681e+00  -1.500000e+00  0.000000e+00  0.000000e+00  0.000000e+00  0.000000e+00  0.000000e+00  0.000000e+00  0.000000e+00  0.000000e+00  0.000000e+00  
      1159  -1.474930e+01  -1.730681e+00  -1.250000e+00  0.000000e+00  0.000000e+00  0.000000e+00  0.000000e+00  0.000000e+00  0.000000e+00  0.000000e+00  0.000000e+00  0.000000e+00  
      1160  -1.474930e+01  -1.730681e+00  -1.000000e+00  0.000000e+00  0.000000e+00  0.000000e+00  0.000000e+00  0.000000e+00  0.000000e+00  0.000000e+00  0.000000e+00  0.000000e+00  
      1161  -1.474930e+01  -1.730681e+00  -7.500000e-01  0.000000e+00  0.000000e+00  0.000000e+00  0.000000e+00  0.000000e+00  0.000000e+00  0.000000e+00  0.000000e+00  0.000000e+00  
      1162  -1.474930e+01  -1.730681e+00  -5.000000e-01  0.000000e+00  0.000000e+00  0.000000e+00  0.000000e+00  0.000000e+00  0.000000e+00  0.000000e+00  0.000000e+00  0.000000e+00  
      1163  -1.474930e+01  -1.730681e+00  -2.500000e-01  0.000000e+00  0.000000e+00  0.000000e+00  0.000000e+00  0.000000e+00  0.000000e+00  0.000000e+00  0.000000e+00  0.000000e+00  
      1164  -1.467655e+01  -1.970731e+00  -1.475000e+01  0.000000e+00  0.000000e+00  0.000000e+00  0.000000e+00  0.000000e+00  0.000000e+00  0.000000e+00  0.000000e+00  0.000000e+00  
      1165  -1.467659e+01  -1.970624e+00  -1.450000e+01  0.000000e+00  0.000000e+00  0.000000e+00  0.000000e+00  0.000000e+00  0.000000e+00  0.000000e+00  0.000000e+00  0.000000e+00  
      1166  -1.467660e+01  -1.970588e+00  -1.425000e+01  0.000000e+00  0.000000e+00  0.000000e+00  0.000000e+00  0.000000e+00  0.000000e+00  0.000000e+00  0.000000e+00  0.000000e+00  
      1167  -1.467660e+01  -1.970577e+00  -1.400000e+01  -7.019040e-17  -2.126982e-17  8.035846e-11  0.000000e+00  0.000000e+00  0.000000e+00  0.000000e+00  0.000000e+00  0.000000e+00  
      1168  -1.467660e+01  -1.970574e+00  -1.375000e+01  -9.068615e-19  -2.748026e-19  4.893282e-12  0.000000e+00  0.000000e+00  0.000000e+00  0.000000e+00  0.000000e+00  0.000000e+00  
      1169  -1.467660e+01  -1.970571e+00  -1.350000e+01  0.000000e+00  0.000000e+00  0.000000e+00  0.000000e+00  0.000000e+00  0.000000e+00  0.000000e+00  0.000000e+00  0.000000e+00  
      1170  -1.467660e+01  -1.970571e+00  -1.325000e+01  0.000000e+00  0.000000e+00  0.000000e+00  0.000000e+00  0.000000e+00  0.000000e+00  0.000000e+00  0.000000e+00  0.000000e+00  
      1171  -1.467660e+01  -1.970571e+00  -1.300000e+01  0.000000e+00  0.000000e+00  0.000000e+00  0.000000e+00  0.000000e+00  0.000000e+00  0.000000e+00  0.000000e+00  0.000000e+00  
      1172  -1.467660e+01  -1.970571e+00  -1.275000e+01  0.000000e+00  0.000000e+00  0.000000e+00  0.000000e+00  0.000000e+00  0.000000e+00  0.000000e+00  0.000000e+00  0.000000e+00  
      1173  -1.467660e+01  -1.970571e+00  -1.250000e+01  0.000000e+00  0.000000e+00  0.000000e+00  0.000000e+00  0.000000e+00  0.000000e+00  0.000000e+00  0.000000e+00  0.000000e+00  
      1174  -1.467660e+01  -1.970571e+00  -1.225000e+01  0.000000e+00  0.000000e+00  0.000000e+00  0.000000e+00  0.000000e+00  0.000000e+00  0.000000e+00  0.000000e+00  0.000000e+00  
      1175  -1.467660e+01  -1.970571e+00  -1.200000e+01  0.000000e+00  0.000000e+00  0.000000e+00  0.000000e+00  0.000000e+00  0.000000e+00  0.000000e+00  0.000000e+00  0.000000e+00  
      1176  -1.467660e+01  -1.970571e+00  -1.175000e+01  0.000000e+00  0.000000e+00  0.000000e+00  0.000000e+00  0.000000e+00  0.000000e+00  0.000000e+00  0.000000e+00  0.000000e+00  
      1177  -1.467660e+01  -1.970571e+00  -1.150000e+01  0.000000e+00  0.000000e+00  0.000000e+00  0.000000e+00  0.000000e+00  0.000000e+00  0.000000e+00  0.000000e+00  0.000000e+00  
      1178  -1.467660e+01  -1.970571e+00  -1.125000e+01  0.000000e+00  0.000000e+00  0.000000e+00  0.000000e+00  0.000000e+00  0.000000e+00  0.000000e+00  0.000000e+00  0.000000e+00  
      1179  -1.467660e+01  -1.970571e+00  -1.100000e+01  0.000000e+00  0.000000e+00  0.000000e+00  0.000000e+00  0.000000e+00  0.000000e+00  0.000000e+00  0.000000e+00  0.000000e+00  
      1180  -1.467660e+01  -1.970571e+00  -1.075000e+01  0.000000e+00  0.000000e+00  0.000000e+00  0.000000e+00  0.000000e+00  0.000000e+00  0.000000e+00  0.000000e+00  0.000000e+00  
      1181  -1.467660e+01  -1.970571e+00  -1.050000e+01  0.000000e+00  0.000000e+00  0.000000e+00  0.000000e+00  0.000000e+00  0.000000e+00  0.000000e+00  0.000000e+00  0.000000e+00  
      1182  -1.467660e+01  -1.970571e+00  -1.025000e+01  0.000000e+00  0.000000e+00  0.000000e+00  0.000000e+00  0.000000e+00  0.000000e+00  0.000000e+00  0.000000e+00  0.000000e+00  
      1183  -1.467660e+01  -1.970571e+00  -1.000000e+01  0.000000e+00  0.000000e+00  0.000000e+00  0.000000e+00  0.000000e+00  0.000000e+00  0.000000e+00  0.000000e+00  0.000000e+00  
      1184  -1.467660e+01  -1.970571e+00  -9.750000e+00  0.000000e+00  0.000000e+00  0.000000e+00  0.000000e+00  0.000000e+00  0.000000e+00  0.000000e+00  0.000000e+00  0.000000e+00  
      1185  -1.467660e+01  -1.970571e+00  -9.500000e+00  0.000000e+00  0.000000e+00  0.000000e+00  0.000000e+00  0.000000e+00  0.000000e+00  0.000000e+00  0.000000e+00  0.000000e+00  
      1186  -1.467660e+01  -1.970571e+00  -9.250000e+00  0.000000e+00  0.000000e+00  0.000000e+00  0.000000e+00  0.000000e+00  0.000000e+00  0.000000e+00  0.000000e+00  0.000000e+00  
      1187  -1.467660e+01  -1.970571e+00  -9.000000e+00  0.000000e+00  0.000000e+00  0.000000e+00  0.000000e+00  0.000000e+00  0.000000e+00  0.000000e+00  0.000000e+00  0.000000e+00  
      1188  -1.467660e+01  -1.970571e+00  -8.750000e+00  0.000000e+00  0.000000e+00  0.000000e+00  0.000000e+00  0.000000e+00  0.000000e+00  0.000000e+00  0.000000e+00  0.000000e+00  
      1189  -1.467660e+01  -1.970571e+00  -8.500000e+00  0.000000e+00  0.000000e+00  0.000000e+00  0.000000e+00  0.000000e+00  0.000000e+00  0.000000e+00  0.000000e+00  0.000000e+00  
      1190  -1.467660e+01  -1.970571e+00  -8.250000e+00  0.000000e+00  0.000000e+00  0.000000e+00  0.000000e+00  0.000000e+00  0.000000e+00  0.000000e+00  0.000000e+00  0.000000e+00  
      1191  -1.467660e+01  -1.970571e+00  -8.000000e+00  0.000000e+00  0.000000e+00  0.000000e+00  0.000000e+00  0.000000e+00  0.000000e+00  0.000000e+00  0.000000e+00  0.000000e+00  
      1192  -1.467660e+01  -1.970571e+00  -7.750000e+00  0.000000e+00  0.000000e+00  0.000000e+00  0.000000e+00  0.000000e+00  0.000000e+00  0.000000e+00  0.000000e+00  0.000000e+00  
      1193  -1.467660e+01  -1.970571e+00  -7.500000e+00  0.000000e+00  0.000000e+00  0.000000e+00  0.000000e+00  0.000000e+00  0.000000e+00  0.000000e+00  0.000000e+00  0.000000e+00  
      1194  -1.467660e+01  -1.970571e+00  -7.250000e+00  0.000000e+00  0.000000e+00  0.000000e+00  0.000000e+00  0.000000e+00  0.000000e+00  0.000000e+00  0.000000e+00  0.000000e+00  
      1195  -1.467660e+01  -1.970571e+00  -7.000000e+00  0.000000e+00  0.000000e+00  0.000000e+00  0.000000e+00  0.000000e+00  0.000000e+00  0.000000e+00  0.000000e+00  0.000000e+00  
      1196  -1.467660e+01  -1.970571e+00  -6.750000e+00  0.000000e+00  0.000000e+00  0.000000e+00  0.000000e+00  0.000000e+00  0.000000e+00  0.000000e+00  0.000000e+00  0.000000e+00  
      1197  -1.467660e+01  -1.970571e+00  -6.500000e+00  0.000000e+00  0.000000e+00  0.000000e+00  0.000000e+00  0.000000e+00  0.000000e+00  0.000000e+00  0.000000e+00  0.000000e+00  
      1198  -1.467660e+01  -1.970571e+00  -6.250000e+00  0.000000e+00  0.000000e+00  0.000000e+00  0.000000e+00  0.000000e+00  0.000000e+00  0.000000e+00  0.000000e+00  0.000000e+00  
      1199  -1.467660e+01  -1.970571e+00  -6.000000e+00  0.000000e+00  0.000000e+00  0.000000e+00  0.000000e+00  0.000000e+00  0.000000e+00  0.000000e+00  0.000000e+00  0.000000e+00  
      1200  -1.467660e+01  -1.970571e+00  -5.750000e+00  0.000000e+00  0.000000e+00  0.000000e+00  0.000000e+00  0.000000e+00  0.000000e+00  0.000000e+00  0.000000e+00  0.000000e+00  
      1201  -1.467660e+01  -1.970571e+00  -5.500000e+00  0.000000e+00  0.000000e+00  0.000000e+00  0.000000e+00  0.000000e+00  0.000000e+00  0.000000e+00  0.000000e+00  0.000000e+00  
      1202  -1.467660e+01  -1.970571e+00  -5.250000e+00  0.000000e+00  0.000000e+00  0.000000e+00  0.000000e+00  0.000000e+00  0.000000e+00  0.000000e+00  0.000000e+00  0.000000e+00  
      1203  -1.467660e+01  -1.970571e+00  -5.000000e+00  0.000000e+00  0.000000e+00  0.000000e+00  0.000000e+00  0.000000e+00  0.000000e+00  0.000000e+00  0.000000e+00  0.000000e+00  
      1204  -1.467660e+01  -1.970571e+00  -4.750000e+00  0.000000e+00  0.000000e+00  0.000000e+00  0.000000e+00  0.000000e+00  0.000000e+00  0.000000e+00  0.000000e+00  0.000000e+00  
      1205  -1.467660e+01  -1.970571e+00  -4.500000e+00  0.000000e+00  0.000000e+00  0.000000e+00  0.000000e+00  0.000000e+00  0.000000e+00  0.000000e+00  0.000000e+00  0.000000e+00  
      1206  -1.467660e+01  -1.970571e+00  -4.250000e+00  0.000000e+00  0.000000e+00  0.000000e+00  0.000000e+00  0.000000e+00  0.000000e+00  0.000000e+00  0.000000e+00  0.000000e+00  
      1207  -1.467660e+01  -1.970571e+00  -4.000000e+00  0.000000e+00  0.000000e+00  0.000000e+00  0.000000e+00  0.000000e+00  0.000000e+00  0.000000e+00  0.000000e+00  0.000000e+00  
      1208  -1.467660e+01  -1.970571e+00  -3.750000e+00  0.000000e+00  0.000000e+00  0.000000e+00  0.000000e+00  0.000000e+00  0.000000e+00  0.000000e+00  0.000000e+00  0.000000e+00  
      1209  -1.467660e+01  -1.970571e+00  -3.500000e+00  0.000000e+00  0.000000e+00  0.000000e+00  0.000000e+00  0.000000e+00  0.000000e+00  0.000000e+00  0.000000e+00  0.000000e+00  
      1210  -1.467660e+01  -1.970571e+00  -3.250000e+00  0.000000e+00  0.000000e+00  0.000000e+00  0.000000e+00  0.000000e+00  0.000000e+00  0.000000e+00  0.000000e+00  0.000000e+00  
      1211  -1.467660e+01  -1.970571e+00  -3.000000e+00  0.000000e+00  0.000000e+00  0.000000e+00  0.000000e+00  0.000000e+00  0.000000e+00  0.000000e+00  0.000000e+00  0.000000e+00  
      1212  -1.467660e+01  -1.970571e+00  -2.750000e+00  0.000000e+00  0.000000e+00  0.000000e+00  0.000000e+00  0.000000e+00  0.000000e+00  0.000000e+00  0.000000e+00  0.000000e+00  
      1213  -1.467660e+01  -1.970571e+00  -2.500000e+00  0.000000e+00  0.000000e+00  0.000000e+00  0.000000e+00  0.000000e+00  0.000000e+00  0.000000e+00  0.000000e+00  0.000000e+00  
      1214  -1.467660e+01  -1.970571e+00  -2.250000e+00  0.000000e+00  0.000000e+00  0.000000e+00  0.000000e+00  0.000000e+00  0.000000e+00  0.000000e+00  0.000000e+00  0.000000e+00  
      1215  -1.467660e+01  -1.970571e+00  -2.000000e+00  0.000000e+00  0.000000e+00  0.000000e+00  0.000000e+00  0.000000e+00  0.000000e+00  0.000000e+00  0.000000e+00  0.000000e+00  
      1216  -1.467660e+01  -1.970571e+00  -1.750000e+00  0.000000e+00  0.000000e+00  0.000000e+00  0.000000e+00  0.000000e+00  0.000000e+00  0.000000e+00  0.000000e+00  0.000000e+00  
      1217  -1.467660e+01  -1.970571e+00  -1.500000e+00  0.000000e+00  0.000000e+00  0.000000e+00  0.000000e+00  0.000000e+00  0.000000e+00  0.000000e+00  0.000000e+00  0.000000e+00  
      1218  -1.467660e+01  -1.970571e+00  -1.250000e+00  0.000000e+00  0.000000e+00  0.000000e+00  0.000000e+00  0.000000e+00  0.000000e+00  0.000000e+00  0.000000e+00  0.000000e+00  
      1219  -1.467660e+01  -1.970571e+00  -1.000000e+00  0.000000e+00  0.000000e+00  0.000000e+00  0.000000e+00  0.000000e+00  0.000000e+00  0.000000e+00  0.000000e+00  0.000000e+00  
      1220  -1.467660e+01  -1.970571e+00  -7.500000e-01  0.000000e+00  0.000000e+00  0.000000e+00  0.000000e+00  0.000000e+00  0.000000e+00  0.000000e+00  0.000000e+00  0.000000e+00  
      1221  -1.467660e+01  -1.970571e+00  -5.000000e-01  0.000000e+00  0.000000e+00  0.000000e+00  0.000000e+00  0.000000e+00  0.000000e+00  0.000000e+00  0.000000e+00  0.000000e+00  
      1222  -1.467660e+01  -1.970571e+00  -2.500000e-01  0.000000e+00  0.000000e+00  0.000000e+00  0.000000e+00  0.000000e+00  0.000000e+00  0.000000e+00  0.000000e+00  0.000000e+00  
      1223  -1.459579e+01  -2.208048e+00  -1.475000e+01  -6.445148e-14  -7.510195e-14  -1.249512e-08  0.000000e+00  0.000000e+00  0.000000e+00  0.000000e+00  0.000000e+00  0.000000e+00  
      1224  -1.459583e+01  -2.207942e+00  -1.450000e+01  -9.308140e-14  -3.167490e-14  1.270792e-08  0.000000e+00  0.000000e+00  0.000000e+00  0.000000e+00  0.000000e+00  0.000000e+00  
      1225  -1.459585e+01  -2.207906e+00  -1.425000e+01  -1.655315e-16  -6.241134e-17  -8.010734e-11  0.000000e+00  0.000000e+00  0.000000e+00  0.000000e+00  0.000000e+00  0.000000e+00  
      1226  -1.459585e+01  -2.207895e+00  -1.400000e+01  4.626018e-17  1.574099e-17  8.038904e-11  0.000000e+00  0.000000e+00  0.000000e+00  0.000000e+00  0.000000e+00  0.000000e+00  
      1227  -1.459585e+01  -2.207889e+00  -1.375000e+01  -1.276086e-17  -4.342146e-18  4.273980e-12  0.000000e+00  0.000000e+00  0.000000e+00  0.000000e+00  0.000000e+00  0.000000e+00  
      1228  -1.459585e+01  -2.207889e+00  -1.350000e+01  0.000000e+00  0.000000e+00  0.000000e+00  0.000000e+00  0.000000e+00  0.000000e+00  0.000000e+00  0.000000e+00  0.000000e+00  
      1229  -1.459585e+01  -2.207889e+00  -1.325000e+01  0.000000e+00  0.000000e+00  0.000000e+00  0.000000e+00  0.000000e+00  0.000000e+00  0.000000e+00  0.000000e+00  0.000000e+00  
      1230  -1.459585e+01  -2.207889e+00  -1.300000e+01  0.000000e+00  0.000000e+00  0.000000e+00  0.000000e+00  0.000000e+00  0.000000e+00  0.000000e+00  0.000000e+00  0.000000e+00  
      1231  -1.459585e+01  -2.207889e+00  -1.275000e+01  0.000000e+00  0.000000e+00  0.000000e+00  0.000000e+00  0.000000e+00  0.000000e+00  0.000000e+00  0.000000e+00  0.000000e+00  
      1232  -1.459585e+01  -2.207889e+00  -1.250000e+01  0.000000e+00  0.000000e+00  0.000000e+00  0.000000e+00  0.000000e+00  0.000000e+00  0.000000e+00  0.000000e+00  0.000000e+00  
      1233  -1.459585e+01  -2.207889e+00  -1.225000e+01  0.000000e+00  0.000000e+00  0.000000e+00  0.000000e+00  0.000000e+00  0.000000e+00  0.000000e+00  0.000000e+00  0.000000e+00  
      1234  -1.459585e+01  -2.207889e+00  -1.200000e+01  0.000000e+00  0.000000e+00  0.000000e+00  0.000000e+00  0.000000e+00  0.000000e+00  0.000000e+00  0.000000e+00  0.000000e+00  
      1235  -1.459585e+01  -2.207889e+00  -1.175000e+01  0.000000e+00  0.000000e+00  0.000000e+00  0.000000e+00  0.000000e+00  0.000000e+00  0.000000e+00  0.000000e+00  0.000000e+00  
      1236  -1.459585e+01  -2.207889e+00  -1.150000e+01  0.000000e+00  0.000000e+00  0.000000e+00  0.000000e+00  0.000000e+00  0.000000e+00  0.000000e+00  0.000000e+00  0.000000e+00  
      1237  -1.459585e+01  -2.207889e+00  -1.125000e+01  0.000000e+00  0.000000e+00  0.000000e+00  0.000000e+00  0.000000e+00  0.000000e+00  0.000000e+00  0.000000e+00  0.000000e+00  
      1238  -1.459585e+01  -2.207889e+00  -1.100000e+01  0.000000e+00  0.000000e+00  0.000000e+00  0.000000e+00  0.000000e+00  0.000000e+00  0.000000e+00  0.000000e+00  0.000000e+00  
      1239  -1.459585e+01  -2.207889e+00  -1.075000e+01  0.000000e+00  0.000000e+00  0.000000e+00  0.000000e+00  0.000000e+00  0.000000e+00  0.000000e+00  0.000000e+00  0.000000e+00  
      1240  -1.459585e+01  -2.207889e+00  -1.050000e+01  0.000000e+00  0.000000e+00  0.000000e+00  0.000000e+00  0.000000e+00  0.000000e+00  0.000000e+00  0.000000e+00  0.000000e+00  
      1241  -1.459585e+01  -2.207883e+00  -1.025000e+01  0.000000e+00  0.000000e+00  0.000000e+00  0.000000e+00  0.000000e+00  0.000000e+00  0.000000e+00  0.000000e+00  0.000000e+00  
      1242  -1.459585e+01  -2.207883e+00  -1.000000e+01  0.000000e+00  0.000000e+00  0.000000e+00  0.000000e+00  0.000000e+00  0.000000e+00  0.000000e+00  0.000000e+00  0.000000e+00  
      1243  -1.459585e+01  -2.207883e+00  -9.750000e+00  0.000000e+00  0.000000e+00  0.000000e+00  0.000000e+00  0.000000e+00  0.000000e+00  0.000000e+00  0.000000e+00  0.000000e+00  
      1244  -1.459585e+01  -2.207883e+00  -9.500000e+00  0.000000e+00  0.000000e+00  0.000000e+00  0.000000e+00  0.000000e+00  0.000000e+00  0.000000e+00  0.000000e+00  0.000000e+00  
      1245  -1.459585e+01  -2.207883e+00  -9.250000e+00  0.000000e+00  0.000000e+00  0.000000e+00  0.000000e+00  0.000000e+00  0.000000e+00  0.000000e+00  0.000000e+00  0.000000e+00  
      1246  -1.459585e+01  -2.207883e+00  -9.000000e+00  0.000000e+00  0.000000e+00  0.000000e+00  0.000000e+00  0.000000e+00  0.000000e+00  0.000000e+00  0.000000e+00  0.000000e+00  
      1247  -1.459585e+01  -2.207883e+00  -8.750000e+00  0.000000e+00  0.000000e+00  0.000000e+00  0.000000e+00  0.000000e+00  0.000000e+00  0.000000e+00  0.000000e+00  0.000000e+00  
      1248  -1.459585e+01  -2.207883e+00  -8.500000e+00  0.000000e+00  0.000000e+00  0.000000e+00  0.000000e+00  0.000000e+00  0.000000e+00  0.000000e+00  0.000000e+00  0.000000e+00  
      1249  -1.459585e+01  -2.207883e+00  -8.250000e+00  0.000000e+00  0.000000e+00  0.000000e+00  0.000000e+00  0.000000e+00  0.000000e+00  0.000000e+00  0.000000e+00  0.000000e+00  
      1250  -1.459585e+01  -2.207883e+00  -8.000000e+00  0.000000e+00  0.000000e+00  0.000000e+00  0.000000e+00  0.000000e+00  0.000000e+00  0.000000e+00  0.000000e+00  0.000000e+00  
      1251  -1.459585e+01  -2.207883e+00  -7.750000e+00  0.000000e+00  0.000000e+00  0.000000e+00  0.000000e+00  0.000000e+00  0.000000e+00  0.000000e+00  0.000000e+00  0.000000e+00  
      1252  -1.459585e+01  -2.207883e+00  -7.500000e+00  0.000000e+00  0.000000e+00  0.000000e+00  0.000000e+00  0.000000e+00  0.000000e+00  0.000000e+00  0.000000e+00  0.000000e+00  
      1253  -1.459585e+01  -2.207883e+00  -7.250000e+00  0.000000e+00  0.000000e+00  0.000000e+00  0.000000e+00  0.000000e+00  0.000000e+00  0.000000e+00  0.000000e+00  0.000000e+00  
      1254  -1.459585e+01  -2.207883e+00  -7.000000e+00  0.000000e+00  0.000000e+00  0.000000e+00  0.000000e+00  0.000000e+00  0.000000e+00  0.000000e+00  0.000000e+00  0.000000e+00  
      1255  -1.459585e+01  -2.207883e+00  -6.750000e+00  0.000000e+00  0.000000e+00  0.000000e+00  0.000000e+00  0.000000e+00  0.000000e+00  0.000000e+00  0.000000e+00  0.000000e+00  
      1256  -1.459585e+01  -2.207883e+00  -6.500000e+00  0.000000e+00  0.000000e+00  0.000000e+00  0.000000e+00  0.000000e+00  0.000000e+00  0.000000e+00  0.000000e+00  0.000000e+00  
      1257  -1.459585e+01  -2.207883e+00  -6.250000e+00  0.000000e+00  0.000000e+00  0.000000e+00  0.000000e+00  0.000000e+00  0.000000e+00  0.000000e+00  0.000000e+00  0.000000e+00  
      1258  -1.459585e+01  -2.207883e+00  -6.000000e+00  0.000000e+00  0.000000e+00  0.000000e+00  0.000000e+00  0.000000e+00  0.000000e+00  0.000000e+00  0.000000e+00  0.000000e+00  
      1259  -1.459585e+01  -2.207883e+00  -5.750000e+00  0.000000e+00  0.000000e+00  0.000000e+00  0.000000e+00  0.000000e+00  0.000000e+00  0.000000e+00  0.000000e+00  0.000000e+00  
      1260  -1.459585e+01  -2.207883e+00  -5.500000e+00  0.000000e+00  0.000000e+00  0.000000e+00  0.000000e+00  0.000000e+00  0.000000e+00  0.000000e+00  0.000000e+00  0.000000e+00  
      1261  -1.459585e+01  -2.207883e+00  -5.250000e+00  0.000000e+00  0.000000e+00  0.000000e+00  0.000000e+00  0.000000e+00  0.000000e+00  0.000000e+00  0.000000e+00  0.000000e+00  
      1262  -1.459585e+01  -2.207883e+00  -5.000000e+00  0.000000e+00  0.000000e+00  0.000000e+00  0.000000e+00  0.000000e+00  0.000000e+00  0.000000e+00  0.000000e+00  0.000000e+00  
      1263  -1.459585e+01  -2.207883e+00  -4.750000e+00  0.000000e+00  0.000000e+00  0.000000e+00  0.000000e+00  0.000000e+00  0.000000e+00  0.000000e+00  0.000000e+00  0.000000e+00  
      1264  -1.459585e+01  -2.207883e+00  -4.500000e+00  0.000000e+00  0.000000e+00  0.000000e+00  0.000000e+00  0.000000e+00  0.000000e+00  0.000000e+00  0.000000e+00  0.000000e+00  
      1265  -1.459585e+01  -2.207883e+00  -4.250000e+00  0.000000e+00  0.000000e+00  0.000000e+00  0.000000e+00  0.000000e+00  0.000000e+00  0.000000e+00  0.000000e+00  0.000000e+00  
      1266  -1.459585e+01  -2.207883e+00  -4.000000e+00  0.000000e+00  0.000000e+00  0.000000e+00  0.000000e+00  0.000000e+00  0.000000e+00  0.000000e+00  0.000000e+00  0.000000e+00  
      1267  -1.459585e+01  -2.207883e+00  -3.750000e+00  0.000000e+00  0.000000e+00  0.000000e+00  0.000000e+00  0.000000e+00  0.000000e+00  0.000000e+00  0.000000e+00  0.000000e+00  
      1268  -1.459585e+01  -2.207883e+00  -3.500000e+00  0.000000e+00  0.000000e+00  0.000000e+00  0.000000e+00  0.000000e+00  0.000000e+00  0.000000e+00  0.000000e+00  0.000000e+00  
      1269  -1.459585e+01  -2.207883e+00  -3.250000e+00  0.000000e+00  0.000000e+00  0.000000e+00  0.000000e+00  0.000000e+00  0.000000e+00  0.000000e+00  0.000000e+00  0.000000e+00  
      1270  -1.459585e+01  -2.207883e+00  -3.000000e+00  0.000000e+00  0.000000e+00  0.000000e+00  0.000000e+00  0.000000e+00  0.000000e+00  0.000000e+00  0.000000e+00  0.000000e+00  
      1271  -1.459585e+01  -2.207883e+00  -2.750000e+00  0.000000e+00  0.000000e+00  0.000000e+00  0.000000e+00  0.000000e+00  0.000000e+00  0.000000e+00  0.000000e+00  0.000000e+00  
      1272  -1.459585e+01  -2.207883e+00  -2.500000e+00  0.000000e+00  0.000000e+00  0.000000e+00  0.000000e+00  0.000000e+00  0.000000e+00  0.000000e+00  0.000000e+00  0.000000e+00  
      1273  -1.459585e+01  -2.207883e+00  -2.250000e+00  0.000000e+00  0.000000e+00  0.000000e+00  0.000000e+00  0.000000e+00  0.000000e+00  0.000000e+00  0.000000e+00  0.000000e+00  
      1274  -1.459585e+01  -2.207883e+00  -2.000000e+00  0.000000e+00  0.000000e+00  0.000000e+00  0.000000e+00  0.000000e+00  0.000000e+00  0.000000e+00  0.000000e+00  0.000000e+00  
      1275  -1.459585e+01  -2.207883e+00  -1.750000e+00  0.000000e+00  0.000000e+00  0.000000e+00  0.000000e+00  0.000000e+00  0.000000e+00  0.000000e+00  0.000000e+00  0.000000e+00  
      1276  -1.459585e+01  -2.207883e+00  -1.500000e+00  0.000000e+00  0.000000e+00  0.000000e+00  0.000000e+00  0.000000e+00  0.000000e+00  0.000000e+00  0.000000e+00  0.000000e+00  
      1277  -1.459585e+01  -2.207883e+00  -1.250000e+00  0.000000e+00  0.000000e+00  0.000000e+00  0.000000e+00  0.000000e+00  0.000000e+00  0.000000e+00  0.000000e+00  0.000000e+00  
      1278  -1.459585e+01  -2.207883e+00  -1.000000e+00  0.000000e+00  0.000000e+00  0.000000e+00  0.000000e+00  0.000000e+00  0.000000e+00  0.000000e+00  0.000000e+00  0.000000e+00  
      1279  -1.459585e+01  -2.207883e+00  -7.500000e-01  0.000000e+00  0.000000e+00  0.000000e+00  0.000000e+00  0.000000e+00  0.000000e+00  0.000000e+00  0.000000e+00  0.000000e+00  
      1280  -1.459585e+01  -2.207883e+00  -5.000000e-01  0.000000e+00  0.000000e+00  0.000000e+00  0.000000e+00  0.000000e+00  0.000000e+00  0.000000e+00  0.000000e+00  0.000000e+00  
      1281  -1.459585e+01  -2.207883e+00  -2.500000e-01  0.000000e+00  0.000000e+00  0.000000e+00  0.000000e+00  0.000000e+00  0.000000e+00  0.000000e+00  0.000000e+00  0.000000e+00  
      1282  -1.450735e+01  -2.442616e+00  -1.475000e+01  0.000000e+00  0.000000e+00  0.000000e+00  0.000000e+00  0.000000e+00  0.000000e+00  0.000000e+00  0.000000e+00  0.000000e+00  
      1283  -1.450739e+01  -2.442510e+00  -1.450000e+01  0.000000e+00  0.000000e+00  0.000000e+00  0.000000e+00  0.000000e+00  0.000000e+00  0.000000e+00  0.000000e+00  0.000000e+00  
      1284  -1.450740e+01  -2.442475e+00  -1.425000e+01  -1.694166e-17  -7.004003e-18  -8.077124e-11  0.000000e+00  0.000000e+00  0.000000e+00  0.000000e+00  0.000000e+00  0.000000e+00  
      1285  -1.450741e+01  -2.442463e+00  -1.400000e+01  -9.497894e-18  -3.926599e-18  -4.993235e-12  0.000000e+00  0.000000e+00  0.000000e+00  0.000000e+00  0.000000e+00  0.000000e+00  
      1286  -1.450741e+01  -2.442457e+00  -1.375000e+01  6.139648e-18  2.314868e-18  5.156794e-12  0.000000e+00  0.000000e+00  0.000000e+00  0.000000e+00  0.000000e+00  0.000000e+00  
      1287  -1.450741e+01  -2.442457e+00  -1.350000e+01  0.000000e+00  0.000000e+00  0.000000e+00  0.000000e+00  0.000000e+00  0.000000e+00  0.000000e+00  0.000000e+00  0.000000e+00  
      1288  -1.450741e+01  -2.442457e+00  -1.325000e+01  0.000000e+00  0.000000e+00  0.000000e+00  0.000000e+00  0.000000e+00  0.000000e+00  0.000000e+00  0.000000e+00  0.000000e+00  
      1289  -1.450741e+01  -2.442457e+00  -1.300000e+01  0.000000e+00  0.000000e+00  0.000000e+00  0.000000e+00  0.000000e+00  0.000000e+00  0.000000e+00  0.000000e+00  0.000000e+00  
      1290  -1.450741e+01  -2.442457e+00  -1.275000e+01  0.000000e+00  0.000000e+00  0.000000e+00  0.000000e+00  0.000000e+00  0.000000e+00  0.000000e+00  0.000000e+00  0.000000e+00  
      1291  -1.450741e+01  -2.442457e+00  -1.250000e+01  0.000000e+00  0.000000e+00  0.000000e+00  0.000000e+00  0.000000e+00  0.000000e+00  0.000000e+00  0.000000e+00  0.000000e+00  
      1292  -1.450741e+01  -2.442457e+00  -1.225000e+01  0.000000e+00  0.000000e+00  0.000000e+00  0.000000e+00  0.000000e+00  0.000000e+00  0.000000e+00  0.000000e+00  0.000000e+00  
      1293  -1.450741e+01  -2.442457e+00  -1.200000e+01  0.000000e+00  0.000000e+00  0.000000e+00  0.000000e+00  0.000000e+00  0.000000e+00  0.000000e+00  0.000000e+00  0.000000e+00  
      1294  -1.450741e+01  -2.442457e+00  -1.175000e+01  0.000000e+00  0.000000e+00  0.000000e+00  0.000000e+00  0.000000e+00  0.000000e+00  0.000000e+00  0.000000e+00  0.000000e+00  
      1295  -1.450741e+01  -2.442457e+00  -1.150000e+01  0.000000e+00  0.000000e+00  0.000000e+00  0.000000e+00  0.000000e+00  0.000000e+00  0.000000e+00  0.000000e+00  0.000000e+00  
      1296  -1.450741e+01  -2.442457e+00  -1.125000e+01  0.000000e+00  0.000000e+00  0.000000e+00  0.000000e+00  0.000000e+00  0.000000e+00  0.000000e+00  0.000000e+00  0.000000e+00  
      1297  -1.450741e+01  -2.442457e+00  -1.100000e+01  0.000000e+00  0.000000e+00  0.000000e+00  0.000000e+00  0.000000e+00  0.000000e+00  0.000000e+00  0.000000e+00  0.000000e+00  
      1298  -1.450741e+01  -2.442457e+00  -1.075000e+01  0.000000e+00  0.000000e+00  0.000000e+00  0.000000e+00  0.000000e+00  0.000000e+00  0.000000e+00  0.000000e+00  0.000000e+00  
      1299  -1.450741e+01  -2.442457e+00  -1.050000e+01  0.000000e+00  0.000000e+00  0.000000e+00  0.000000e+00  0.000000e+00  0.000000e+00  0.000000e+00  0.000000e+00  0.000000e+00  
      1300  -1.450741e+01  -2.442455e+00  -1.025000e+01  0.000000e+00  0.000000e+00  0.000000e+00  0.000000e+00  0.000000e+00  0.000000e+00  0.000000e+00  0.000000e+00  0.000000e+00  
      1301  -1.450741e+01  -2.442452e+00  -1.000000e+01  0.000000e+00  0.000000e+00  0.000000e+00  0.000000e+00  0.000000e+00  0.000000e+00  0.000000e+00  0.000000e+00  0.000000e+00  
      1302  -1.450741e+01  -2.442452e+00  -9.750000e+00  0.000000e+00  0.000000e+00  0.000000e+00  0.000000e+00  0.000000e+00  0.000000e+00  0.000000e+00  0.000000e+00  0.000000e+00  
      1303  -1.450741e+01  -2.442452e+00  -9.500000e+00  0.000000e+00  0.000000e+00  0.000000e+00  0.000000e+00  0.000000e+00  0.000000e+00  0.000000e+00  0.000000e+00  0.000000e+00  
      1304  -1.450741e+01  -2.442452e+00  -9.250000e+00  0.000000e+00  0.000000e+00  0.000000e+00  0.000000e+00  0.000000e+00  0.000000e+00  0.000000e+00  0.000000e+00  0.000000e+00  
      1305  -1.450741e+01  -2.442452e+00  -9.000000e+00  0.000000e+00  0.000000e+00  0.000000e+00  0.000000e+00  0.000000e+00  0.000000e+00  0.000000e+00  0.000000e+00  0.000000e+00  
      1306  -1.450741e+01  -2.442452e+00  -8.750000e+00  0.000000e+00  0.000000e+00  0.000000e+00  0.000000e+00  0.000000e+00  0.000000e+00  0.000000e+00  0.000000e+00  0.000000e+00  
      1307  -1.450741e+01  -2.442452e+00  -8.500000e+00  0.000000e+00  0.000000e+00  0.000000e+00  0.000000e+00  0.000000e+00  0.000000e+00  0.000000e+00  0.000000e+00  0.000000e+00  
      1308  -1.450741e+01  -2.442452e+00  -8.250000e+00  0.000000e+00  0.000000e+00  0.000000e+00  0.000000e+00  0.000000e+00  0.000000e+00  0.000000e+00  0.000000e+00  0.000000e+00  
      1309  -1.450741e+01  -2.442452e+00  -8.000000e+00  0.000000e+00  0.000000e+00  0.000000e+00  0.000000e+00  0.000000e+00  0.000000e+00  0.000000e+00  0.000000e+00  0.000000e+00  
      1310  -1.450741e+01  -2.442452e+00  -7.750000e+00  0.000000e+00  0.000000e+00  0.000000e+00  0.000000e+00  0.000000e+00  0.000000e+00  0.000000e+00  0.000000e+00  0.000000e+00  
      1311  -1.450741e+01  -2.442452e+00  -7.500000e+00  0.000000e+00  0.000000e+00  0.000000e+00  0.000000e+00  0.000000e+00  0.000000e+00  0.000000e+00  0.000000e+00  0.000000e+00  
      1312  -1.450741e+01  -2.442452e+00  -7.250000e+00  0.000000e+00  0.000000e+00  0.000000e+00  0.000000e+00  0.000000e+00  0.000000e+00  0.000000e+00  0.000000e+00  0.000000e+00  
      1313  -1.450741e+01  -2.442452e+00  -7.000000e+00  0.000000e+00  0.000000e+00  0.000000e+00  0.000000e+00  0.000000e+00  0.000000e+00  0.000000e+00  0.000000e+00  0.000000e+00  
      1314  -1.450741e+01  -2.442452e+00  -6.750000e+00  0.000000e+00  0.000000e+00  0.000000e+00  0.000000e+00  0.000000e+00  0.000000e+00  0.000000e+00  0.000000e+00  0.000000e+00  
      1315  -1.450741e+01  -2.442452e+00  -6.500000e+00  0.000000e+00  0.000000e+00  0.000000e+00  0.000000e+00  0.000000e+00  0.000000e+00  0.000000e+00  0.000000e+00  0.000000e+00  
      1316  -1.450741e+01  -2.442452e+00  -6.250000e+00  0.000000e+00  0.000000e+00  0.000000e+00  0.000000e+00  0.000000e+00  0.000000e+00  0.000000e+00  0.000000e+00  0.000000e+00  
      1317  -1.450741e+01  -2.442452e+00  -6.000000e+00  0.000000e+00  0.000000e+00  0.000000e+00  0.000000e+00  0.000000e+00  0.000000e+00  0.000000e+00  0.000000e+00  0.000000e+00  
      1318  -1.450741e+01  -2.442452e+00  -5.750000e+00  0.000000e+00  0.000000e+00  0.000000e+00  0.000000e+00  0.000000e+00  0.000000e+00  0.000000e+00  0.000000e+00  0.000000e+00  
      1319  -1.450741e+01  -2.442452e+00  -5.500000e+00  0.000000e+00  0.000000e+00  0.000000e+00  0.000000e+00  0.000000e+00  0.000000e+00  0.000000e+00  0.000000e+00  0.000000e+00  
      1320  -1.450741e+01  -2.442452e+00  -5.250000e+00  0.000000e+00  0.000000e+00  0.000000e+00  0.000000e+00  0.000000e+00  0.000000e+00  0.000000e+00  0.000000e+00  0.000000e+00  
      1321  -1.450741e+01  -2.442452e+00  -5.000000e+00  0.000000e+00  0.000000e+00  0.000000e+00  0.000000e+00  0.000000e+00  0.000000e+00  0.000000e+00  0.000000e+00  0.000000e+00  
      1322  -1.450741e+01  -2.442452e+00  -4.750000e+00  0.000000e+00  0.000000e+00  0.000000e+00  0.000000e+00  0.000000e+00  0.000000e+00  0.000000e+00  0.000000e+00  0.000000e+00  
      1323  -1.450741e+01  -2.442452e+00  -4.500000e+00  0.000000e+00  0.000000e+00  0.000000e+00  0.000000e+00  0.000000e+00  0.000000e+00  0.000000e+00  0.000000e+00  0.000000e+00  
      1324  -1.450741e+01  -2.442452e+00  -4.250000e+00  0.000000e+00  0.000000e+00  0.000000e+00  0.000000e+00  0.000000e+00  0.000000e+00  0.000000e+00  0.000000e+00  0.000000e+00  
      1325  -1.450741e+01  -2.442452e+00  -4.000000e+00  0.000000e+00  0.000000e+00  0.000000e+00  0.000000e+00  0.000000e+00  0.000000e+00  0.000000e+00  0.000000e+00  0.000000e+00  
      1326  -1.450741e+01  -2.442452e+00  -3.750000e+00  0.000000e+00  0.000000e+00  0.000000e+00  0.000000e+00  0.000000e+00  0.000000e+00  0.000000e+00  0.000000e+00  0.000000e+00  
      1327  -1.450741e+01  -2.442452e+00  -3.500000e+00  0.000000e+00  0.000000e+00  0.000000e+00  0.000000e+00  0.000000e+00  0.000000e+00  0.000000e+00  0.000000e+00  0.000000e+00  
      1328  -1.450741e+01  -2.442452e+00  -3.250000e+00  0.000000e+00  0.000000e+00  0.000000e+00  0.000000e+00  0.000000e+00  0.000000e+00  0.000000e+00  0.000000e+00  0.000000e+00  
      1329  -1.450741e+01  -2.442452e+00  -3.000000e+00  0.000000e+00  0.000000e+00  0.000000e+00  0.000000e+00  0.000000e+00  0.000000e+00  0.000000e+00  0.000000e+00  0.000000e+00  
      1330  -1.450741e+01  -2.442452e+00  -2.750000e+00  0.000000e+00  0.000000e+00  0.000000e+00  0.000000e+00  0.000000e+00  0.000000e+00  0.000000e+00  0.000000e+00  0.000000e+00  
      1331  -1.450741e+01  -2.442452e+00  -2.500000e+00  0.000000e+00  0.000000e+00  0.000000e+00  0.000000e+00  0.000000e+00  0.000000e+00  0.000000e+00  0.000000e+00  0.000000e+00  
      1332  -1.450741e+01  -2.442452e+00  -2.250000e+00  0.000000e+00  0.000000e+00  0.000000e+00  0.000000e+00  0.000000e+00  0.000000e+00  0.000000e+00  0.000000e+00  0.000000e+00  
      1333  -1.450741e+01  -2.442452e+00  -2.000000e+00  0.000000e+00  0.000000e+00  0.000000e+00  0.000000e+00  0.000000e+00  0.000000e+00  0.000000e+00  0.000000e+00  0.000000e+00  
      1334  -1.450741e+01  -2.442452e+00  -1.750000e+00  0.000000e+00  0.000000e+00  0.000000e+00  0.000000e+00  0.000000e+00  0.000000e+00  0.000000e+00  0.000000e+00  0.000000e+00  
      1335  -1.450741e+01  -2.442452e+00  -1.500000e+00  0.000000e+00  0.000000e+00  0.000000e+00  0.000000e+00  0.000000e+00  0.000000e+00  0.000000e+00  0.000000e+00  0.000000e+00  
      1336  -1.450741e+01  -2.442452e+00  -1.250000e+00  0.000000e+00  0.000000e+00  0.000000e+00  0.000000e+00  0.000000e+00  0.000000e+00  0.000000e+00  0.000000e+00  0.000000e+00  
      1337  -1.450741e+01  -2.442452e+00  -1.000000e+00  0.000000e+00  0.000000e+00  0.000000e+00  0.000000e+00  0.000000e+00  0.000000e+00  0.000000e+00  0.000000e+00  0.000000e+00  
      1338  -1.450741e+01  -2.442452e+00  -7.500000e-01  0.000000e+00  0.000000e+00  0.000000e+00  0.000000e+00  0.000000e+00  0.000000e+00  0.000000e+00  0.000000e+00  0.000000e+00  
      1339  -1.450741e+01  -2.442452e+00  -5.000000e-01  0.000000e+00  0.000000e+00  0.000000e+00  0.000000e+00  0.000000e+00  0.000000e+00  0.000000e+00  0.000000e+00  0.000000e+00  
      1340  -1.450741e+01  -2.442452e+00  -2.500000e-01  0.000000e+00  0.000000e+00  0.000000e+00  0.000000e+00  0.000000e+00  0.000000e+00  0.000000e+00  0.000000e+00  0.000000e+00  
      1341  -1.441156e+01  -2.674290e+00  -1.475000e+01  -3.800026e-14  -1.708178e-14  -6.391158e-09  0.000000e+00  0.000000e+00  0.000000e+00  0.000000e+00  0.000000e+00  0.000000e+00  
      1342  -1.441161e+01  -2.674188e+00  -1.450000e+01  -4.030779e-14  -1.666498e-14  6.285900e-09  0.000000e+00  0.000000e+00  0.000000e+00  0.000000e+00  0.000000e+00  0.000000e+00  
      1343  -1.441162e+01  -2.674154e+00  -1.425000e+01  -1.934403e-15  -7.997365e-16  6.525780e-10  0.000000e+00  0.000000e+00  0.000000e+00  0.000000e+00  0.000000e+00  0.000000e+00  
      1344  -1.441163e+01  -2.674142e+00  -1.400000e+01  -6.416302e-18  -2.884167e-18  -4.386796e-12  0.000000e+00  0.000000e+00  0.000000e+00  0.000000e+00  0.000000e+00  0.000000e+00  
      1345  -1.441163e+01  -2.674139e+00  -1.375000e+01  4.987993e-18  2.062131e-18  4.455777e-12  0.000000e+00  0.000000e+00  0.000000e+00  0.000000e+00  0.000000e+00  0.000000e+00  
      1346  -1.441163e+01  -2.674136e+00  -1.350000e+01  0.000000e+00  0.000000e+00  0.000000e+00  0.000000e+00  0.000000e+00  0.000000e+00  0.000000e+00  0.000000e+00  0.000000e+00  
      1347  -1.441163e+01  -2.674136e+00  -1.325000e+01  0.000000e+00  0.000000e+00  0.000000e+00  0.000000e+00  0.000000e+00  0.000000e+00  0.000000e+00  0.000000e+00  0.000000e+00  
      1348  -1.441163e+01  -2.674136e+00  -1.300000e+01  0.000000e+00  0.000000e+00  0.000000e+00  0.000000e+00  0.000000e+00  0.000000e+00  0.000000e+00  0.000000e+00  0.000000e+00  
      1349  -1.441163e+01  -2.674136e+00  -1.275000e+01  0.000000e+00  0.000000e+00  0.000000e+00  0.000000e+00  0.000000e+00  0.000000e+00  0.000000e+00  0.000000e+00  0.000000e+00  
      1350  -1.441163e+01  -2.674136e+00  -1.250000e+01  0.000000e+00  0.000000e+00  0.000000e+00  0.000000e+00  0.000000e+00  0.000000e+00  0.000000e+00  0.000000e+00  0.000000e+00  
      1351  -1.441163e+01  -2.674136e+00  -1.225000e+01  0.000000e+00  0.000000e+00  0.000000e+00  0.000000e+00  0.000000e+00  0.000000e+00  0.000000e+00  0.000000e+00  0.000000e+00  
      1352  -1.441163e+01  -2.674136e+00  -1.200000e+01  0.000000e+00  0.000000e+00  0.000000e+00  0.000000e+00  0.000000e+00  0.000000e+00  0.000000e+00  0.000000e+00  0.000000e+00  
      1353  -1.441163e+01  -2.674136e+00  -1.175000e+01  0.000000e+00  0.000000e+00  0.000000e+00  0.000000e+00  0.000000e+00  0.000000e+00  0.000000e+00  0.000000e+00  0.000000e+00  
      1354  -1.441163e+01  -2.674136e+00  -1.150000e+01  0.000000e+00  0.000000e+00  0.000000e+00  0.000000e+00  0.000000e+00  0.000000e+00  0.000000e+00  0.000000e+00  0.000000e+00  
      1355  -1.441163e+01  -2.674136e+00  -1.125000e+01  0.000000e+00  0.000000e+00  0.000000e+00  0.000000e+00  0.000000e+00  0.000000e+00  0.000000e+00  0.000000e+00  0.000000e+00  
      1356  -1.441163e+01  -2.674136e+00  -1.100000e+01  0.000000e+00  0.000000e+00  0.000000e+00  0.000000e+00  0.000000e+00  0.000000e+00  0.000000e+00  0.000000e+00  0.000000e+00  
      1357  -1.441163e+01  -2.674136e+00  -1.075000e+01  0.000000e+00  0.000000e+00  0.000000e+00  0.000000e+00  0.000000e+00  0.000000e+00  0.000000e+00  0.000000e+00  0.000000e+00  
      1358  -1.441163e+01  -2.674136e+00  -1.050000e+01  0.000000e+00  0.000000e+00  0.000000e+00  0.000000e+00  0.000000e+00  0.000000e+00  0.000000e+00  0.000000e+00  0.000000e+00  
      1359  -1.441163e+01  -2.674136e+00  -1.025000e+01  0.000000e+00  0.000000e+00  0.000000e+00  0.000000e+00  0.000000e+00  0.000000e+00  0.000000e+00  0.000000e+00  0.000000e+00  
      1360  -1.441163e+01  -2.674136e+00  -1.000000e+01  0.000000e+00  0.000000e+00  0.000000e+00  0.000000e+00  0.000000e+00  0.000000e+00  0.000000e+00  0.000000e+00  0.000000e+00  
      1361  -1.441163e+01  -2.674136e+00  -9.750000e+00  0.000000e+00  0.000000e+00  0.000000e+00  0.000000e+00  0.000000e+00  0.000000e+00  0.000000e+00  0.000000e+00  0.000000e+00  
      1362  -1.441163e+01  -2.674136e+00  -9.500000e+00  0.000000e+00  0.000000e+00  0.000000e+00  0.000000e+00  0.000000e+00  0.000000e+00  0.000000e+00  0.000000e+00  0.000000e+00  
      1363  -1.441163e+01  -2.674136e+00  -9.250000e+00  0.000000e+00  0.000000e+00  0.000000e+00  0.000000e+00  0.000000e+00  0.000000e+00  0.000000e+00  0.000000e+00  0.000000e+00  
      1364  -1.441163e+01  -2.674136e+00  -9.000000e+00  0.000000e+00  0.000000e+00  0.000000e+00  0.000000e+00  0.000000e+00  0.000000e+00  0.000000e+00  0.000000e+00  0.000000e+00  
      1365  -1.441163e+01  -2.674136e+00  -8.750000e+00  0.000000e+00  0.000000e+00  0.000000e+00  0.000000e+00  0.000000e+00  0.000000e+00  0.000000e+00  0.000000e+00  0.000000e+00  
      1366  -1.441163e+01  -2.674136e+00  -8.500000e+00  0.000000e+00  0.000000e+00  0.000000e+00  0.000000e+00  0.000000e+00  0.000000e+00  0.000000e+00  0.000000e+00  0.000000e+00  
      1367  -1.441163e+01  -2.674136e+00  -8.250000e+00  0.000000e+00  0.000000e+00  0.000000e+00  0.000000e+00  0.000000e+00  0.000000e+00  0.000000e+00  0.000000e+00  0.000000e+00  
      1368  -1.441163e+01  -2.674136e+00  -8.000000e+00  0.000000e+00  0.000000e+00  0.000000e+00  0.000000e+00  0.000000e+00  0.000000e+00  0.000000e+00  0.000000e+00  0.000000e+00  
      1369  -1.441163e+01  -2.674136e+00  -7.750000e+00  0.000000e+00  0.000000e+00  0.000000e+00  0.000000e+00  0.000000e+00  0.000000e+00  0.000000e+00  0.000000e+00  0.000000e+00  
      1370  -1.441163e+01  -2.674136e+00  -7.500000e+00  0.000000e+00  0.000000e+00  0.000000e+00  0.000000e+00  0.000000e+00  0.000000e+00  0.000000e+00  0.000000e+00  0.000000e+00  
      1371  -1.441163e+01  -2.674136e+00  -7.250000e+00  0.000000e+00  0.000000e+00  0.000000e+00  0.000000e+00  0.000000e+00  0.000000e+00  0.000000e+00  0.000000e+00  0.000000e+00  
      1372  -1.441163e+01  -2.674136e+00  -7.000000e+00  0.000000e+00  0.000000e+00  0.000000e+00  0.000000e+00  0.000000e+00  0.000000e+00  0.000000e+00  0.000000e+00  0.000000e+00  
      1373  -1.441163e+01  -2.674136e+00  -6.750000e+00  0.000000e+00  0.000000e+00  0.000000e+00  0.000000e+00  0.000000e+00  0.000000e+00  0.000000e+00  0.000000e+00  0.000000e+00  
      1374  -1.441163e+01  -2.674136e+00  -6.500000e+00  0.000000e+00  0.000000e+00  0.000000e+00  0.000000e+00  0.000000e+00  0.000000e+00  0.000000e+00  0.000000e+00  0.000000e+00  
      1375  -1.441163e+01  -2.674136e+00  -6.250000e+00  0.000000e+00  0.000000e+00  0.000000e+00  0.000000e+00  0.000000e+00  0.000000e+00  0.000000e+00  0.000000e+00  0.000000e+00  
      1376  -1.441163e+01  -2.674136e+00  -6.000000e+00  0.000000e+00  0.000000e+00  0.000000e+00  0.000000e+00  0.000000e+00  0.000000e+00  0.000000e+00  0.000000e+00  0.000000e+00  
      1377  -1.441163e+01  -2.674136e+00  -5.750000e+00  0.000000e+00  0.000000e+00  0.000000e+00  0.000000e+00  0.000000e+00  0.000000e+00  0.000000e+00  0.000000e+00  0.000000e+00  
      1378  -1.441163e+01  -2.674136e+00  -5.500000e+00  0.000000e+00  0.000000e+00  0.000000e+00  0.000000e+00  0.000000e+00  0.000000e+00  0.000000e+00  0.000000e+00  0.000000e+00  
      1379  -1.441163e+01  -2.674136e+00  -5.250000e+00  0.000000e+00  0.000000e+00  0.000000e+00  0.000000e+00  0.000000e+00  0.000000e+00  0.000000e+00  0.000000e+00  0.000000e+00  
      1380  -1.441163e+01  -2.674136e+00  -5.000000e+00  0.000000e+00  0.000000e+00  0.000000e+00  0.000000e+00  0.000000e+00  0.000000e+00  0.000000e+00  0.000000e+00  0.000000e+00  
      1381  -1.441163e+01  -2.674136e+00  -4.750000e+00  0.000000e+00  0.000000e+00  0.000000e+00  0.000000e+00  0.000000e+00  0.000000e+00  0.000000e+00  0.000000e+00  0.000000e+00  
      1382  -1.441163e+01  -2.674136e+00  -4.500000e+00  0.000000e+00  0.000000e+00  0.000000e+00  0.000000e+00  0.000000e+00  0.000000e+00  0.000000e+00  0.000000e+00  0.000000e+00  
      1383  -1.441163e+01  -2.674136e+00  -4.250000e+00  0.000000e+00  0.000000e+00  0.000000e+00  0.000000e+00  0.000000e+00  0.000000e+00  0.000000e+00  0.000000e+00  0.000000e+00  
      1384  -1.441163e+01  -2.674136e+00  -4.000000e+00  0.000000e+00  0.000000e+00  0.000000e+00  0.000000e+00  0.000000e+00  0.000000e+00  0.000000e+00  0.000000e+00  0.000000e+00  
      1385  -1.441163e+01  -2.674136e+00  -3.750000e+00  0.000000e+00  0.000000e+00  0.000000e+00  0.000000e+00  0.000000e+00  0.000000e+00  0.000000e+00  0.000000e+00  0.000000e+00  
      1386  -1.441163e+01  -2.674136e+00  -3.500000e+00  0.000000e+00  0.000000e+00  0.000000e+00  0.000000e+00  0.000000e+00  0.000000e+00  0.000000e+00  0.000000e+00  0.000000e+00  
      1387  -1.441163e+01  -2.674136e+00  -3.250000e+00  0.000000e+00  0.000000e+00  0.000000e+00  0.000000e+00  0.000000e+00  0.000000e+00  0.000000e+00  0.000000e+00  0.000000e+00  
      1388  -1.441163e+01  -2.674136e+00  -3.000000e+00  0.000000e+00  0.000000e+00  0.000000e+00  0.000000e+00  0.000000e+00  0.000000e+00  0.000000e+00  0.000000e+00  0.000000e+00  
      1389  -1.441163e+01  -2.674136e+00  -2.750000e+00  0.000000e+00  0.000000e+00  0.000000e+00  0.000000e+00  0.000000e+00  0.000000e+00  0.000000e+00  0.000000e+00  0.000000e+00  
      1390  -1.441163e+01  -2.674136e+00  -2.500000e+00  0.000000e+00  0.000000e+00  0.000000e+00  0.000000e+00  0.000000e+00  0.000000e+00  0.000000e+00  0.000000e+00  0.000000e+00  
      1391  -1.441163e+01  -2.674136e+00  -2.250000e+00  0.000000e+00  0.000000e+00  0.000000e+00  0.000000e+00  0.000000e+00  0.000000e+00  0.000000e+00  0.000000e+00  0.000000e+00  
      1392  -1.441163e+01  -2.674136e+00  -2.000000e+00  0.000000e+00  0.000000e+00  0.000000e+00  0.000000e+00  0.000000e+00  0.000000e+00  0.000000e+00  0.000000e+00  0.000000e+00  
      1393  -1.441163e+01  -2.674136e+00  -1.750000e+00  0.000000e+00  0.000000e+00  0.000000e+00  0.000000e+00  0.000000e+00  0.000000e+00  0.000000e+00  0.000000e+00  0.000000e+00  
      1394  -1.441163e+01  -2.674136e+00  -1.500000e+00  0.000000e+00  0.000000e+00  0.000000e+00  0.000000e+00  0.000000e+00  0.000000e+00  0.000000e+00  0.000000e+00  0.000000e+00  
      1395  -1.441163e+01  -2.674136e+00  -1.250000e+00  0.000000e+00  0.000000e+00  0.000000e+00  0.000000e+00  0.000000e+00  0.000000e+00  0.000000e+00  0.000000e+00  0.000000e+00  
      1396  -1.441163e+01  -2.674136e+00  -1.000000e+00  0.000000e+00  0.000000e+00  0.000000e+00  0.000000e+00  0.000000e+00  0.000000e+00  0.000000e+00  0.000000e+00  0.000000e+00  
      1397  -1.441163e+01  -2.674136e+00  -7.500000e-01  0.000000e+00  0.000000e+00  0.000000e+00  0.000000e+00  0.000000e+00  0.000000e+00  0.000000e+00  0.000000e+00  0.000000e+00  
      1398  -1.441163e+01  -2.674136e+00  -5.000000e-01  0.000000e+00  0.000000e+00  0.000000e+00  0.000000e+00  0.000000e+00  0.000000e+00  0.000000e+00  0.000000e+00  0.000000e+00  
      1399  -1.441163e+01  -2.674136e+00  -2.500000e-01  0.000000e+00  0.000000e+00  0.000000e+00  0.000000e+00  0.000000e+00  0.000000e+00  0.000000e+00  0.000000e+00  0.000000e+00  
      1400  -1.430877e+01  -2.902951e+00  -1.475000e+01  -4.550911e-14  -2.209038e-14  -5.352359e-09  0.000000e+00  0.000000e+00  0.000000e+00  0.000000e+00  0.000000e+00  0.000000e+00  
      1401  -1.430882e+01  -2.902853e+00  -1.450000e+01  -1.569793e-14  -7.056673e-15  5.357729e-09  0.000000e+00  0.000000e+00  0.000000e+00  0.000000e+00  0.000000e+00  0.000000e+00  
      1402  -1.430883e+01  -2.902822e+00  -1.425000e+01  4.400639e-17  2.136085e-17  -8.137717e-11  0.000000e+00  0.000000e+00  0.000000e+00  0.000000e+00  0.000000e+00  0.000000e+00  
      1403  -1.430884e+01  -2.902811e+00  -1.400000e+01  -1.559743e-16  -7.011211e-17  8.112203e-11  0.000000e+00  0.000000e+00  0.000000e+00  0.000000e+00  0.000000e+00  0.000000e+00  
      1404  -1.430884e+01  -2.902808e+00  -1.375000e+01  9.957540e-18  4.475979e-18  9.003044e-12  0.000000e+00  0.000000e+00  0.000000e+00  0.000000e+00  0.000000e+00  0.000000e+00  
      1405  -1.430884e+01  -2.902805e+00  -1.350000e+01  0.000000e+00  0.000000e+00  0.000000e+00  0.000000e+00  0.000000e+00  0.000000e+00  0.000000e+00  0.000000e+00  0.000000e+00  
      1406  -1.430884e+01  -2.902805e+00  -1.325000e+01  0.000000e+00  0.000000e+00  0.000000e+00  0.000000e+00  0.000000e+00  0.000000e+00  0.000000e+00  0.000000e+00  0.000000e+00  
      1407  -1.430884e+01  -2.902805e+00  -1.300000e+01  0.000000e+00  0.000000e+00  0.000000e+00  0.000000e+00  0.000000e+00  0.000000e+00  0.000000e+00  0.000000e+00  0.000000e+00  
      1408  -1.430884e+01  -2.902805e+00  -1.275000e+01  0.000000e+00  0.000000e+00  0.000000e+00  0.000000e+00  0.000000e+00  0.000000e+00  0.000000e+00  0.000000e+00  0.000000e+00  
      1409  -1.430884e+01  -2.902805e+00  -1.250000e+01  0.000000e+00  0.000000e+00  0.000000e+00  0.000000e+00  0.000000e+00  0.000000e+00  0.000000e+00  0.000000e+00  0.000000e+00  
      1410  -1.430884e+01  -2.902805e+00  -1.225000e+01  0.000000e+00  0.000000e+00  0.000000e+00  0.000000e+00  0.000000e+00  0.000000e+00  0.000000e+00  0.000000e+00  0.000000e+00  
      1411  -1.430884e+01  -2.902805e+00  -1.200000e+01  0.000000e+00  0.000000e+00  0.000000e+00  0.000000e+00  0.000000e+00  0.000000e+00  0.000000e+00  0.000000e+00  0.000000e+00  
      1412  -1.430884e+01  -2.902805e+00  -1.175000e+01  0.000000e+00  0.000000e+00  0.000000e+00  0.000000e+00  0.000000e+00  0.000000e+00  0.000000e+00  0.000000e+00  0.000000e+00  
      1413  -1.430884e+01  -2.902805e+00  -1.150000e+01  0.000000e+00  0.000000e+00  0.000000e+00  0.000000e+00  0.000000e+00  0.000000e+00  0.000000e+00  0.000000e+00  0.000000e+00  
      1414  -1.430884e+01  -2.902805e+00  -1.125000e+01  0.000000e+00  0.000000e+00  0.000000e+00  0.000000e+00  0.000000e+00  0.000000e+00  0.000000e+00  0.000000e+00  0.000000e+00  
      1415  -1.430884e+01  -2.902805e+00  -1.100000e+01  0.000000e+00  0.000000e+00  0.000000e+00  0.000000e+00  0.000000e+00  0.000000e+00  0.000000e+00  0.000000e+00  0.000000e+00  
      1416  -1.430884e+01  -2.902805e+00  -1.075000e+01  0.000000e+00  0.000000e+00  0.000000e+00  0.000000e+00  0.000000e+00  0.000000e+00  0.000000e+00  0.000000e+00  0.000000e+00  
      1417  -1.430884e+01  -2.902805e+00  -1.050000e+01  0.000000e+00  0.000000e+00  0.000000e+00  0.000000e+00  0.000000e+00  0.000000e+00  0.000000e+00  0.000000e+00  0.000000e+00  
      1418  -1.430884e+01  -2.902805e+00  -1.025000e+01  0.000000e+00  0.000000e+00  0.000000e+00  0.000000e+00  0.000000e+00  0.000000e+00  0.000000e+00  0.000000e+00  0.000000e+00  
      1419  -1.430884e+01  -2.902805e+00  -1.000000e+01  0.000000e+00  0.000000e+00  0.000000e+00  0.000000e+00  0.000000e+00  0.000000e+00  0.000000e+00  0.000000e+00  0.000000e+00  
      1420  -1.430884e+01  -2.902805e+00  -9.750000e+00  0.000000e+00  0.000000e+00  0.000000e+00  0.000000e+00  0.000000e+00  0.000000e+00  0.000000e+00  0.000000e+00  0.000000e+00  
      1421  -1.430884e+01  -2.902805e+00  -9.500000e+00  0.000000e+00  0.000000e+00  0.000000e+00  0.000000e+00  0.000000e+00  0.000000e+00  0.000000e+00  0.000000e+00  0.000000e+00  
      1422  -1.430884e+01  -2.902805e+00  -9.250000e+00  0.000000e+00  0.000000e+00  0.000000e+00  0.000000e+00  0.000000e+00  0.000000e+00  0.000000e+00  0.000000e+00  0.000000e+00  
      1423  -1.430884e+01  -2.902805e+00  -9.000000e+00  0.000000e+00  0.000000e+00  0.000000e+00  0.000000e+00  0.000000e+00  0.000000e+00  0.000000e+00  0.000000e+00  0.000000e+00  
      1424  -1.430884e+01  -2.902805e+00  -8.750000e+00  0.000000e+00  0.000000e+00  0.000000e+00  0.000000e+00  0.000000e+00  0.000000e+00  0.000000e+00  0.000000e+00  0.000000e+00  
      1425  -1.430884e+01  -2.902805e+00  -8.500000e+00  0.000000e+00  0.000000e+00  0.000000e+00  0.000000e+00  0.000000e+00  0.000000e+00  0.000000e+00  0.000000e+00  0.000000e+00  
      1426  -1.430884e+01  -2.902805e+00  -8.250000e+00  0.000000e+00  0.000000e+00  0.000000e+00  0.000000e+00  0.000000e+00  0.000000e+00  0.000000e+00  0.000000e+00  0.000000e+00  
      1427  -1.430884e+01  -2.902805e+00  -8.000000e+00  0.000000e+00  0.000000e+00  0.000000e+00  0.000000e+00  0.000000e+00  0.000000e+00  0.000000e+00  0.000000e+00  0.000000e+00  
      1428  -1.430884e+01  -2.902805e+00  -7.750000e+00  0.000000e+00  0.000000e+00  0.000000e+00  0.000000e+00  0.000000e+00  0.000000e+00  0.000000e+00  0.000000e+00  0.000000e+00  
      1429  -1.430884e+01  -2.902805e+00  -7.500000e+00  0.000000e+00  0.000000e+00  0.000000e+00  0.000000e+00  0.000000e+00  0.000000e+00  0.000000e+00  0.000000e+00  0.000000e+00  
      1430  -1.430884e+01  -2.902805e+00  -7.250000e+00  0.000000e+00  0.000000e+00  0.000000e+00  0.000000e+00  0.000000e+00  0.000000e+00  0.000000e+00  0.000000e+00  0.000000e+00  
      1431  -1.430884e+01  -2.902805e+00  -7.000000e+00  0.000000e+00  0.000000e+00  0.000000e+00  0.000000e+00  0.000000e+00  0.000000e+00  0.000000e+00  0.000000e+00  0.000000e+00  
      1432  -1.430884e+01  -2.902805e+00  -6.750000e+00  0.000000e+00  0.000000e+00  0.000000e+00  0.000000e+00  0.000000e+00  0.000000e+00  0.000000e+00  0.000000e+00  0.000000e+00  
      1433  -1.430884e+01  -2.902805e+00  -6.500000e+00  0.000000e+00  0.000000e+00  0.000000e+00  0.000000e+00  0.000000e+00  0.000000e+00  0.000000e+00  0.000000e+00  0.000000e+00  
      1434  -1.430884e+01  -2.902805e+00  -6.250000e+00  0.000000e+00  0.000000e+00  0.000000e+00  0.000000e+00  0.000000e+00  0.000000e+00  0.000000e+00  0.000000e+00  0.000000e+00  
      1435  -1.430884e+01  -2.902805e+00  -6.000000e+00  0.000000e+00  0.000000e+00  0.000000e+00  0.000000e+00  0.000000e+00  0.000000e+00  0.000000e+00  0.000000e+00  0.000000e+00  
      1436  -1.430884e+01  -2.902805e+00  -5.750000e+00  0.000000e+00  0.000000e+00  0.000000e+00  0.000000e+00  0.000000e+00  0.000000e+00  0.000000e+00  0.000000e+00  0.000000e+00  
      1437  -1.430884e+01  -2.902805e+00  -5.500000e+00  0.000000e+00  0.000000e+00  0.000000e+00  0.000000e+00  0.000000e+00  0.000000e+00  0.000000e+00  0.000000e+00  0.000000e+00  
      1438  -1.430884e+01  -2.902805e+00  -5.250000e+00  0.000000e+00  0.000000e+00  0.000000e+00  0.000000e+00  0.000000e+00  0.000000e+00  0.000000e+00  0.000000e+00  0.000000e+00  
      1439  -1.430884e+01  -2.902805e+00  -5.000000e+00  0.000000e+00  0.000000e+00  0.000000e+00  0.000000e+00  0.000000e+00  0.000000e+00  0.000000e+00  0.000000e+00  0.000000e+00  
      1440  -1.430884e+01  -2.902805e+00  -4.750000e+00  0.000000e+00  0.000000e+00  0.000000e+00  0.000000e+00  0.000000e+00  0.000000e+00  0.000000e+00  0.000000e+00  0.000000e+00  
      1441  -1.430884e+01  -2.902805e+00  -4.500000e+00  0.000000e+00  0.000000e+00  0.000000e+00  0.000000e+00  0.000000e+00  0.000000e+00  0.000000e+00  0.000000e+00  0.000000e+00  
      1442  -1.430884e+01  -2.902805e+00  -4.250000e+00  0.000000e+00  0.000000e+00  0.000000e+00  0.000000e+00  0.000000e+00  0.000000e+00  0.000000e+00  0.000000e+00  0.000000e+00  
      1443  -1.430884e+01  -2.902805e+00  -4.000000e+00  0.000000e+00  0.000000e+00  0.000000e+00  0.000000e+00  0.000000e+00  0.000000e+00  0.000000e+00  0.000000e+00  0.000000e+00  
      1444  -1.430884e+01  -2.902805e+00  -3.750000e+00  0.000000e+00  0.000000e+00  0.000000e+00  0.000000e+00  0.000000e+00  0.000000e+00  0.000000e+00  0.000000e+00  0.000000e+00  
      1445  -1.430884e+01  -2.902805e+00  -3.500000e+00  0.000000e+00  0.000000e+00  0.000000e+00  0.000000e+00  0.000000e+00  0.000000e+00  0.000000e+00  0.000000e+00  0.000000e+00  
      1446  -1.430884e+01  -2.902805e+00  -3.250000e+00  0.000000e+00  0.000000e+00  0.000000e+00  0.000000e+00  0.000000e+00  0.000000e+00  0.000000e+00  0.000000e+00  0.000000e+00  
      1447  -1.430884e+01  -2.902805e+00  -3.000000e+00  0.000000e+00  0.000000e+00  0.000000e+00  0.000000e+00  0.000000e+00  0.000000e+00  0.000000e+00  0.000000e+00  0.000000e+00  
      1448  -1.430884e+01  -2.902805e+00  -2.750000e+00  0.000000e+00  0.000000e+00  0.000000e+00  0.000000e+00  0.000000e+00  0.000000e+00  0.000000e+00  0.000000e+00  0.000000e+00  
      1449  -1.430884e+01  -2.902805e+00  -2.500000e+00  0.000000e+00  0.000000e+00  0.000000e+00  0.000000e+00  0.000000e+00  0.000000e+00  0.000000e+00  0.000000e+00  0.000000e+00  
      1450  -1.430884e+01  -2.902805e+00  -2.250000e+00  0.000000e+00  0.000000e+00  0.000000e+00  0.000000e+00  0.000000e+00  0.000000e+00  0.000000e+00  0.000000e+00  0.000000e+00  
      1451  -1.430884e+01  -2.902805e+00  -2.000000e+00  0.000000e+00  0.000000e+00  0.000000e+00  0.000000e+00  0.000000e+00  0.000000e+00  0.000000e+00  0.000000e+00  0.000000e+00  
      1452  -1.430884e+01  -2.902805e+00  -1.750000e+00  0.000000e+00  0.000000e+00  0.000000e+00  0.000000e+00  0.000000e+00  0.000000e+00  0.000000e+00  0.000000e+00  0.000000e+00  
      1453  -1.430884e+01  -2.902805e+00  -1.500000e+00  0.000000e+00  0.000000e+00  0.000000e+00  0.000000e+00  0.000000e+00  0.000000e+00  0.000000e+00  0.000000e+00  0.000000e+00  
      1454  -1.430884e+01  -2.902805e+00  -1.250000e+00  0.000000e+00  0.000000e+00  0.000000e+00  0.000000e+00  0.000000e+00  0.000000e+00  0.000000e+00  0.000000e+00  0.000000e+00  
      1455  -1.430884e+01  -2.902805e+00  -1.000000e+00  0.000000e+00  0.000000e+00  0.000000e+00  0.000000e+00  0.000000e+00  0.000000e+00  0.000000e+00  0.000000e+00  0.000000e+00  
      1456  -1.430884e+01  -2.902805e+00  -7.500000e-01  0.000000e+00  0.000000e+00  0.000000e+00  0.000000e+00  0.000000e+00  0.000000e+00  0.000000e+00  0.000000e+00  0.000000e+00  
      1457  -1.430884e+01  -2.902805e+00  -5.000000e-01  0.000000e+00  0.000000e+00  0.000000e+00  0.000000e+00  0.000000e+00  0.000000e+00  0.000000e+00  0.000000e+00  0.000000e+00  
      1458  -1.430884e+01  -2.902805e+00  -2.500000e-01  0.000000e+00  0.000000e+00  0.000000e+00  0.000000e+00  0.000000e+00  0.000000e+00  0.000000e+00  0.000000e+00  0.000000e+00  
      1459  -1.419929e+01  -3.128491e+00  -1.475000e+01  -2.918437e-14  -1.521096e-14  -4.399731e-09  0.000000e+00  0.000000e+00  0.000000e+00  0.000000e+00  0.000000e+00  0.000000e+00  
      1460  -1.419934e+01  -3.128402e+00  -1.450000e+01  -1.493049e-14  -7.247587e-15  4.402690e-09  0.000000e+00  0.000000e+00  0.000000e+00  0.000000e+00  0.000000e+00  0.000000e+00  
      1461  -1.419935e+01  -3.128374e+00  -1.425000e+01  -6.382744e-17  -3.326655e-17  -8.365572e-11  0.000000e+00  0.000000e+00  0.000000e+00  0.000000e+00  0.000000e+00  0.000000e+00  
      1462  -1.419936e+01  -3.128363e+00  -1.400000e+01  5.775053e-18  3.009929e-18  -4.411256e-12  0.000000e+00  0.000000e+00  0.000000e+00  0.000000e+00  0.000000e+00  0.000000e+00  
      1463  -1.419936e+01  -3.128360e+00  -1.375000e+01  0.000000e+00  0.000000e+00  0.000000e+00  0.000000e+00  0.000000e+00  0.000000e+00  0.000000e+00  0.000000e+00  0.000000e+00  
      1464  -1.419936e+01  -3.128357e+00  -1.350000e+01  0.000000e+00  0.000000e+00  0.000000e+00  0.000000e+00  0.000000e+00  0.000000e+00  0.000000e+00  0.000000e+00  0.000000e+00  
      1465  -1.419936e+01  -3.128357e+00  -1.325000e+01  0.000000e+00  0.000000e+00  0.000000e+00  0.000000e+00  0.000000e+00  0.000000e+00  0.000000e+00  0.000000e+00  0.000000e+00  
      1466  -1.419936e+01  -3.128357e+00  -1.300000e+01  0.000000e+00  0.000000e+00  0.000000e+00  0.000000e+00  0.000000e+00  0.000000e+00  0.000000e+00  0.000000e+00  0.000000e+00  
      1467  -1.419936e+01  -3.128357e+00  -1.275000e+01  0.000000e+00  0.000000e+00  0.000000e+00  0.000000e+00  0.000000e+00  0.000000e+00  0.000000e+00  0.000000e+00  0.000000e+00  
      1468  -1.419936e+01  -3.128357e+00  -1.250000e+01  0.000000e+00  0.000000e+00  0.000000e+00  0.000000e+00  0.000000e+00  0.000000e+00  0.000000e+00  0.000000e+00  0.000000e+00  
      1469  -1.419936e+01  -3.128357e+00  -1.225000e+01  0.000000e+00  0.000000e+00  0.000000e+00  0.000000e+00  0.000000e+00  0.000000e+00  0.000000e+00  0.000000e+00  0.000000e+00  
      1470  -1.419936e+01  -3.128357e+00  -1.200000e+01  0.000000e+00  0.000000e+00  0.000000e+00  0.000000e+00  0.000000e+00  0.000000e+00  0.000000e+00  0.000000e+00  0.000000e+00  
      1471  -1.419936e+01  -3.128357e+00  -1.175000e+01  0.000000e+00  0.000000e+00  0.000000e+00  0.000000e+00  0.000000e+00  0.000000e+00  0.000000e+00  0.000000e+00  0.000000e+00  
      1472  -1.419936e+01  -3.128357e+00  -1.150000e+01  0.000000e+00  0.000000e+00  0.000000e+00  0.000000e+00  0.000000e+00  0.000000e+00  0.000000e+00  0.000000e+00  0.000000e+00  
      1473  -1.419936e+01  -3.128357e+00  -1.125000e+01  0.000000e+00  0.000000e+00  0.000000e+00  0.000000e+00  0.000000e+00  0.000000e+00  0.000000e+00  0.000000e+00  0.000000e+00  
      1474  -1.419936e+01  -3.128357e+00  -1.100000e+01  0.000000e+00  0.000000e+00  0.000000e+00  0.000000e+00  0.000000e+00  0.000000e+00  0.000000e+00  0.000000e+00  0.000000e+00  
      1475  -1.419936e+01  -3.128357e+00  -1.075000e+01  0.000000e+00  0.000000e+00  0.000000e+00  0.000000e+00  0.000000e+00  0.000000e+00  0.000000e+00  0.000000e+00  0.000000e+00  
      1476  -1.419936e+01  -3.128357e+00  -1.050000e+01  0.000000e+00  0.000000e+00  0.000000e+00  0.000000e+00  0.000000e+00  0.000000e+00  0.000000e+00  0.000000e+00  0.000000e+00  
      1477  -1.419936e+01  -3.128357e+00  -1.025000e+01  0.000000e+00  0.000000e+00  0.000000e+00  0.000000e+00  0.000000e+00  0.000000e+00  0.000000e+00  0.000000e+00  0.000000e+00  
      1478  -1.419936e+01  -3.128357e+00  -1.000000e+01  0.000000e+00  0.000000e+00  0.000000e+00  0.000000e+00  0.000000e+00  0.000000e+00  0.000000e+00  0.000000e+00  0.000000e+00  
      1479  -1.419936e+01  -3.128357e+00  -9.750000e+00  0.000000e+00  0.000000e+00  0.000000e+00  0.000000e+00  0.000000e+00  0.000000e+00  0.000000e+00  0.000000e+00  0.000000e+00  
      1480  -1.419936e+01  -3.128357e+00  -9.500000e+00  0.000000e+00  0.000000e+00  0.000000e+00  0.000000e+00  0.000000e+00  0.000000e+00  0.000000e+00  0.000000e+00  0.000000e+00  
      1481  -1.419936e+01  -3.128357e+00  -9.250000e+00  0.000000e+00  0.000000e+00  0.000000e+00  0.000000e+00  0.000000e+00  0.000000e+00  0.000000e+00  0.000000e+00  0.000000e+00  
      1482  -1.419936e+01  -3.128357e+00  -9.000000e+00  0.000000e+00  0.000000e+00  0.000000e+00  0.000000e+00  0.000000e+00  0.000000e+00  0.000000e+00  0.000000e+00  0.000000e+00  
      1483  -1.419936e+01  -3.128357e+00  -8.750000e+00  0.000000e+00  0.000000e+00  0.000000e+00  0.000000e+00  0.000000e+00  0.000000e+00  0.000000e+00  0.000000e+00  0.000000e+00  
      1484  -1.419936e+01  -3.128357e+00  -8.500000e+00  0.000000e+00  0.000000e+00  0.000000e+00  0.000000e+00  0.000000e+00  0.000000e+00  0.000000e+00  0.000000e+00  0.000000e+00  
      1485  -1.419936e+01  -3.128357e+00  -8.250000e+00  0.000000e+00  0.000000e+00  0.000000e+00  0.000000e+00  0.000000e+00  0.000000e+00  0.000000e+00  0.000000e+00  0.000000e+00  
      1486  -1.419936e+01  -3.128357e+00  -8.000000e+00  0.000000e+00  0.000000e+00  0.000000e+00  0.000000e+00  0.000000e+00  0.000000e+00  0.000000e+00  0.000000e+00  0.000000e+00  
      1487  -1.419936e+01  -3.128357e+00  -7.750000e+00  0.000000e+00  0.000000e+00  0.000000e+00  0.000000e+00  0.000000e+00  0.000000e+00  0.000000e+00  0.000000e+00  0.000000e+00  
      1488  -1.419936e+01  -3.128357e+00  -7.500000e+00  0.000000e+00  0.000000e+00  0.000000e+00  0.000000e+00  0.000000e+00  0.000000e+00  0.000000e+00  0.000000e+00  0.000000e+00  
      1489  -1.419936e+01  -3.128357e+00  -7.250000e+00  0.000000e+00  0.000000e+00  0.000000e+00  0.000000e+00  0.000000e+00  0.000000e+00  0.000000e+00  0.000000e+00  0.000000e+00  
      1490  -1.419936e+01  -3.128357e+00  -7.000000e+00  0.000000e+00  0.000000e+00  0.000000e+00  0.000000e+00  0.000000e+00  0.000000e+00  0.000000e+00  0.000000e+00  0.000000e+00  
      1491  -1.419936e+01  -3.128357e+00  -6.750000e+00  0.000000e+00  0.000000e+00  0.000000e+00  0.000000e+00  0.000000e+00  0.000000e+00  0.000000e+00  0.000000e+00  0.000000e+00  
      1492  -1.419936e+01  -3.128357e+00  -6.500000e+00  0.000000e+00  0.000000e+00  0.000000e+00  0.000000e+00  0.000000e+00  0.000000e+00  0.000000e+00  0.000000e+00  0.000000e+00  
      1493  -1.419936e+01  -3.128357e+00  -6.250000e+00  0.000000e+00  0.000000e+00  0.000000e+00  0.000000e+00  0.000000e+00  0.000000e+00  0.000000e+00  0.000000e+00  0.000000e+00  
      1494  -1.419936e+01  -3.128357e+00  -6.000000e+00  0.000000e+00  0.000000e+00  0.000000e+00  0.000000e+00  0.000000e+00  0.000000e+00  0.000000e+00  0.000000e+00  0.000000e+00  
      1495  -1.419936e+01  -3.128357e+00  -5.750000e+00  0.000000e+00  0.000000e+00  0.000000e+00  0.000000e+00  0.000000e+00  0.000000e+00  0.000000e+00  0.000000e+00  0.000000e+00  
      1496  -1.419936e+01  -3.128357e+00  -5.500000e+00  0.000000e+00  0.000000e+00  0.000000e+00  0.000000e+00  0.000000e+00  0.000000e+00  0.000000e+00  0.000000e+00  0.000000e+00  
      1497  -1.419936e+01  -3.128357e+00  -5.250000e+00  0.000000e+00  0.000000e+00  0.000000e+00  0.000000e+00  0.000000e+00  0.000000e+00  0.000000e+00  0.000000e+00  0.000000e+00  
      1498  -1.419936e+01  -3.128357e+00  -5.000000e+00  0.000000e+00  0.000000e+00  0.000000e+00  0.000000e+00  0.000000e+00  0.000000e+00  0.000000e+00  0.000000e+00  0.000000e+00  
      1499  -1.419936e+01  -3.128357e+00  -4.750000e+00  0.000000e+00  0.000000e+00  0.000000e+00  0.000000e+00  0.000000e+00  0.000000e+00  0.000000e+00  0.000000e+00  0.000000e+00  
      1500  -1.419936e+01  -3.128357e+00  -4.500000e+00  0.000000e+00  0.000000e+00  0.000000e+00  0.000000e+00  0.000000e+00  0.000000e+00  0.000000e+00  0.000000e+00  0.000000e+00  
      1501  -1.419936e+01  -3.128357e+00  -4.250000e+00  0.000000e+00  0.000000e+00  0.000000e+00  0.000000e+00  0.000000e+00  0.000000e+00  0.000000e+00  0.000000e+00  0.000000e+00  
      1502  -1.419936e+01  -3.128357e+00  -4.000000e+00  0.000000e+00  0.000000e+00  0.000000e+00  0.000000e+00  0.000000e+00  0.000000e+00  0.000000e+00  0.000000e+00  0.000000e+00  
      1503  -1.419936e+01  -3.128357e+00  -3.750000e+00  0.000000e+00  0.000000e+00  0.000000e+00  0.000000e+00  0.000000e+00  0.000000e+00  0.000000e+00  0.000000e+00  0.000000e+00  
      1504  -1.419936e+01  -3.128357e+00  -3.500000e+00  0.000000e+00  0.000000e+00  0.000000e+00  0.000000e+00  0.000000e+00  0.000000e+00  0.000000e+00  0.000000e+00  0.000000e+00  
      1505  -1.419936e+01  -3.128357e+00  -3.250000e+00  0.000000e+00  0.000000e+00  0.000000e+00  0.000000e+00  0.000000e+00  0.000000e+00  0.000000e+00  0.000000e+00  0.000000e+00  
      1506  -1.419936e+01  -3.128357e+00  -3.000000e+00  0.000000e+00  0.000000e+00  0.000000e+00  0.000000e+00  0.000000e+00  0.000000e+00  0.000000e+00  0.000000e+00  0.000000e+00  
      1507  -1.419936e+01  -3.128357e+00  -2.750000e+00  0.000000e+00  0.000000e+00  0.000000e+00  0.000000e+00  0.000000e+00  0.000000e+00  0.000000e+00  0.000000e+00  0.000000e+00  
      1508  -1.419936e+01  -3.128357e+00  -2.500000e+00  0.000000e+00  0.000000e+00  0.000000e+00  0.000000e+00  0.000000e+00  0.000000e+00  0.000000e+00  0.000000e+00  0.000000e+00  
      1509  -1.419936e+01  -3.128357e+00  -2.250000e+00  0.000000e+00  0.000000e+00  0.000000e+00  0.000000e+00  0.000000e+00  0.000000e+00  0.000000e+00  0.000000e+00  0.000000e+00  
      1510  -1.419936e+01  -3.128357e+00  -2.000000e+00  0.000000e+00  0.000000e+00  0.000000e+00  0.000000e+00  0.000000e+00  0.000000e+00  0.000000e+00  0.000000e+00  0.000000e+00  
      1511  -1.419936e+01  -3.128357e+00  -1.750000e+00  0.000000e+00  0.000000e+00  0.000000e+00  0.000000e+00  0.000000e+00  0.000000e+00  0.000000e+00  0.000000e+00  0.000000e+00  
      1512  -1.419936e+01  -3.128357e+00  -1.500000e+00  0.000000e+00  0.000000e+00  0.000000e+00  0.000000e+00  0.000000e+00  0.000000e+00  0.000000e+00  0.000000e+00  0.000000e+00  
      1513  -1.419936e+01  -3.128357e+00  -1.250000e+00  0.000000e+00  0.000000e+00  0.000000e+00  0.000000e+00  0.000000e+00  0.000000e+00  0.000000e+00  0.000000e+00  0.000000e+00  
      1514  -1.419936e+01  -3.128357e+00  -1.000000e+00  0.000000e+00  0.000000e+00  0.000000e+00  0.000000e+00  0.000000e+00  0.000000e+00  0.000000e+00  0.000000e+00  0.000000e+00  
      1515  -1.419936e+01  -3.128357e+00  -7.500000e-01  0.000000e+00  0.000000e+00  0.000000e+00  0.000000e+00  0.000000e+00  0.000000e+00  0.000000e+00  0.000000e+00  0.000000e+00  
      1516  -1.419936e+01  -3.128357e+00  -5.000000e-01  0.000000e+00  0.000000e+00  0.000000e+00  0.000000e+00  0.000000e+00  0.000000e+00  0.000000e+00  0.000000e+00  0.000000e+00  
      1517  -1.419936e+01  -3.128357e+00  -2.500000e-01  0.000000e+00  0.000000e+00  0.000000e+00  0.000000e+00  0.000000e+00  0.000000e+00  0.000000e+00  0.000000e+00  0.000000e+00  
      1518  -1.408341e+01  -3.350815e+00  -1.475000e+01  -2.058636e-14  -1.146653e-14  -3.621945e-09  0.000000e+00  0.000000e+00  0.000000e+00  0.000000e+00  0.000000e+00  0.000000e+00  
      1519  -1.408346e+01  -3.350736e+00  -1.450000e+01  -1.086804e-14  -5.664597e-15  3.624179e-09  0.000000e+00  0.000000e+00  0.000000e+00  0.000000e+00  0.000000e+00  0.000000e+00  
      1520  -1.408347e+01  -3.350711e+00  -1.425000e+01  -8.124991e-17  -4.525560e-17  -5.123732e-11  0.000000e+00  0.000000e+00  0.000000e+00  0.000000e+00  0.000000e+00  0.000000e+00  
      1521  -1.408348e+01  -3.350700e+00  -1.400000e+01  1.913985e-17  9.975605e-18  5.143392e-11  0.000000e+00  0.000000e+00  0.000000e+00  0.000000e+00  0.000000e+00  0.000000e+00  
      1522  -1.408348e+01  -3.350697e+00  -1.375000e+01  -6.705260e-18  -3.494749e-18  5.121792e-12  0.000000e+00  0.000000e+00  0.000000e+00  0.000000e+00  0.000000e+00  0.000000e+00  
      1523  -1.408348e+01  -3.350697e+00  -1.350000e+01  0.000000e+00  0.000000e+00  0.000000e+00  0.000000e+00  0.000000e+00  0.000000e+00  0.000000e+00  0.000000e+00  0.000000e+00  
      1524  -1.408348e+01  -3.350697e+00  -1.325000e+01  0.000000e+00  0.000000e+00  0.000000e+00  0.000000e+00  0.000000e+00  0.000000e+00  0.000000e+00  0.000000e+00  0.000000e+00  
      1525  -1.408348e+01  -3.350697e+00  -1.300000e+01  0.000000e+00  0.000000e+00  0.000000e+00  0.000000e+00  0.000000e+00  0.000000e+00  0.000000e+00  0.000000e+00  0.000000e+00  
      1526  -1.408348e+01  -3.350697e+00  -1.275000e+01  0.000000e+00  0.000000e+00  0.000000e+00  0.000000e+00  0.000000e+00  0.000000e+00  0.000000e+00  0.000000e+00  0.000000e+00  
      1527  -1.408348e+01  -3.350697e+00  -1.250000e+01  0.000000e+00  0.000000e+00  0.000000e+00  0.000000e+00  0.000000e+00  0.000000e+00  0.000000e+00  0.000000e+00  0.000000e+00  
      1528  -1.408348e+01  -3.350697e+00  -1.225000e+01  0.000000e+00  0.000000e+00  0.000000e+00  0.000000e+00  0.000000e+00  0.000000e+00  0.000000e+00  0.000000e+00  0.000000e+00  
      1529  -1.408348e+01  -3.350694e+00  -1.200000e+01  0.000000e+00  0.000000e+00  0.000000e+00  0.000000e+00  0.000000e+00  0.000000e+00  0.000000e+00  0.000000e+00  0.000000e+00  
      1530  -1.408348e+01  -3.350694e+00  -1.175000e+01  0.000000e+00  0.000000e+00  0.000000e+00  0.000000e+00  0.000000e+00  0.000000e+00  0.000000e+00  0.000000e+00  0.000000e+00  
      1531  -1.408348e+01  -3.350694e+00  -1.150000e+01  0.000000e+00  0.000000e+00  0.000000e+00  0.000000e+00  0.000000e+00  0.000000e+00  0.000000e+00  0.000000e+00  0.000000e+00  
      1532  -1.408348e+01  -3.350694e+00  -1.125000e+01  0.000000e+00  0.000000e+00  0.000000e+00  0.000000e+00  0.000000e+00  0.000000e+00  0.000000e+00  0.000000e+00  0.000000e+00  
      1533  -1.408348e+01  -3.350694e+00  -1.100000e+01  0.000000e+00  0.000000e+00  0.000000e+00  0.000000e+00  0.000000e+00  0.000000e+00  0.000000e+00  0.000000e+00  0.000000e+00  
      1534  -1.408348e+01  -3.350694e+00  -1.075000e+01  0.000000e+00  0.000000e+00  0.000000e+00  0.000000e+00  0.000000e+00  0.000000e+00  0.000000e+00  0.000000e+00  0.000000e+00  
      1535  -1.408348e+01  -3.350694e+00  -1.050000e+01  0.000000e+00  0.000000e+00  0.000000e+00  0.000000e+00  0.000000e+00  0.000000e+00  0.000000e+00  0.000000e+00  0.000000e+00  
      1536  -1.408348e+01  -3.350694e+00  -1.025000e+01  0.000000e+00  0.000000e+00  0.000000e+00  0.000000e+00  0.000000e+00  0.000000e+00  0.000000e+00  0.000000e+00  0.000000e+00  
      1537  -1.408348e+01  -3.350694e+00  -1.000000e+01  0.000000e+00  0.000000e+00  0.000000e+00  0.000000e+00  0.000000e+00  0.000000e+00  0.000000e+00  0.000000e+00  0.000000e+00  
      1538  -1.408348e+01  -3.350694e+00  -9.750000e+00  0.000000e+00  0.000000e+00  0.000000e+00  0.000000e+00  0.000000e+00  0.000000e+00  0.000000e+00  0.000000e+00  0.000000e+00  
      1539  -1.408348e+01  -3.350694e+00  -9.500000e+00  0.000000e+00  0.000000e+00  0.000000e+00  0.000000e+00  0.000000e+00  0.000000e+00  0.000000e+00  0.000000e+00  0.000000e+00  
      1540  -1.408348e+01  -3.350694e+00  -9.250000e+00  0.000000e+00  0.000000e+00  0.000000e+00  0.000000e+00  0.000000e+00  0.000000e+00  0.000000e+00  0.000000e+00  0.000000e+00  
      1541  -1.408348e+01  -3.350694e+00  -9.000000e+00  0.000000e+00  0.000000e+00  0.000000e+00  0.000000e+00  0.000000e+00  0.000000e+00  0.000000e+00  0.000000e+00  0.000000e+00  
      1542  -1.408348e+01  -3.350694e+00  -8.750000e+00  0.000000e+00  0.000000e+00  0.000000e+00  0.000000e+00  0.000000e+00  0.000000e+00  0.000000e+00  0.000000e+00  0.000000e+00  
      1543  -1.408348e+01  -3.350694e+00  -8.500000e+00  0.000000e+00  0.000000e+00  0.000000e+00  0.000000e+00  0.000000e+00  0.000000e+00  0.000000e+00  0.000000e+00  0.000000e+00  
      1544  -1.408348e+01  -3.350694e+00  -8.250000e+00  0.000000e+00  0.000000e+00  0.000000e+00  0.000000e+00  0.000000e+00  0.000000e+00  0.000000e+00  0.000000e+00  0.000000e+00  
      1545  -1.408348e+01  -3.350694e+00  -8.000000e+00  0.000000e+00  0.000000e+00  0.000000e+00  0.000000e+00  0.000000e+00  0.000000e+00  0.000000e+00  0.000000e+00  0.000000e+00  
      1546  -1.408348e+01  -3.350694e+00  -7.750000e+00  0.000000e+00  0.000000e+00  0.000000e+00  0.000000e+00  0.000000e+00  0.000000e+00  0.000000e+00  0.000000e+00  0.000000e+00  
      1547  -1.408348e+01  -3.350694e+00  -7.500000e+00  0.000000e+00  0.000000e+00  0.000000e+00  0.000000e+00  0.000000e+00  0.000000e+00  0.000000e+00  0.000000e+00  0.000000e+00  
      1548  -1.408348e+01  -3.350694e+00  -7.250000e+00  0.000000e+00  0.000000e+00  0.000000e+00  0.000000e+00  0.000000e+00  0.000000e+00  0.000000e+00  0.000000e+00  0.000000e+00  
      1549  -1.408348e+01  -3.350694e+00  -7.000000e+00  0.000000e+00  0.000000e+00  0.000000e+00  0.000000e+00  0.000000e+00  0.000000e+00  0.000000e+00  0.000000e+00  0.000000e+00  
      1550  -1.408348e+01  -3.350694e+00  -6.750000e+00  0.000000e+00  0.000000e+00  0.000000e+00  0.000000e+00  0.000000e+00  0.000000e+00  0.000000e+00  0.000000e+00  0.000000e+00  
      1551  -1.408348e+01  -3.350694e+00  -6.500000e+00  0.000000e+00  0.000000e+00  0.000000e+00  0.000000e+00  0.000000e+00  0.000000e+00  0.000000e+00  0.000000e+00  0.000000e+00  
      1552  -1.408348e+01  -3.350694e+00  -6.250000e+00  0.000000e+00  0.000000e+00  0.000000e+00  0.000000e+00  0.000000e+00  0.000000e+00  0.000000e+00  0.000000e+00  0.000000e+00  
      1553  -1.408348e+01  -3.350694e+00  -6.000000e+00  0.000000e+00  0.000000e+00  0.000000e+00  0.000000e+00  0.000000e+00  0.000000e+00  0.000000e+00  0.000000e+00  0.000000e+00  
      1554  -1.408348e+01  -3.350694e+00  -5.750000e+00  0.000000e+00  0.000000e+00  0.000000e+00  0.000000e+00  0.000000e+00  0.000000e+00  0.000000e+00  0.000000e+00  0.000000e+00  
      1555  -1.408348e+01  -3.350694e+00  -5.500000e+00  0.000000e+00  0.000000e+00  0.000000e+00  0.000000e+00  0.000000e+00  0.000000e+00  0.000000e+00  0.000000e+00  0.000000e+00  
      1556  -1.408348e+01  -3.350694e+00  -5.250000e+00  0.000000e+00  0.000000e+00  0.000000e+00  0.000000e+00  0.000000e+00  0.000000e+00  0.000000e+00  0.000000e+00  0.000000e+00  
      1557  -1.408348e+01  -3.350694e+00  -5.000000e+00  0.000000e+00  0.000000e+00  0.000000e+00  0.000000e+00  0.000000e+00  0.000000e+00  0.000000e+00  0.000000e+00  0.000000e+00  
      1558  -1.408348e+01  -3.350694e+00  -4.750000e+00  0.000000e+00  0.000000e+00  0.000000e+00  0.000000e+00  0.000000e+00  0.000000e+00  0.000000e+00  0.000000e+00  0.000000e+00  
      1559  -1.408348e+01  -3.350694e+00  -4.500000e+00  0.000000e+00  0.000000e+00  0.000000e+00  0.000000e+00  0.000000e+00  0.000000e+00  0.000000e+00  0.000000e+00  0.000000e+00  
      1560  -1.408348e+01  -3.350694e+00  -4.250000e+00  0.000000e+00  0.000000e+00  0.000000e+00  0.000000e+00  0.000000e+00  0.000000e+00  0.000000e+00  0.000000e+00  0.000000e+00  
      1561  -1.408348e+01  -3.350694e+00  -4.000000e+00  0.000000e+00  0.000000e+00  0.000000e+00  0.000000e+00  0.000000e+00  0.000000e+00  0.000000e+00  0.000000e+00  0.000000e+00  
      1562  -1.408348e+01  -3.350694e+00  -3.750000e+00  0.000000e+00  0.000000e+00  0.000000e+00  0.000000e+00  0.000000e+00  0.000000e+00  0.000000e+00  0.000000e+00  0.000000e+00  
      1563  -1.408348e+01  -3.350694e+00  -3.500000e+00  0.000000e+00  0.000000e+00  0.000000e+00  0.000000e+00  0.000000e+00  0.000000e+00  0.000000e+00  0.000000e+00  0.000000e+00  
      1564  -1.408348e+01  -3.350694e+00  -3.250000e+00  0.000000e+00  0.000000e+00  0.000000e+00  0.000000e+00  0.000000e+00  0.000000e+00  0.000000e+00  0.000000e+00  0.000000e+00  
      1565  -1.408348e+01  -3.350694e+00  -3.000000e+00  0.000000e+00  0.000000e+00  0.000000e+00  0.000000e+00  0.000000e+00  0.000000e+00  0.000000e+00  0.000000e+00  0.000000e+00  
      1566  -1.408348e+01  -3.350694e+00  -2.750000e+00  0.000000e+00  0.000000e+00  0.000000e+00  0.000000e+00  0.000000e+00  0.000000e+00  0.000000e+00  0.000000e+00  0.000000e+00  
      1567  -1.408348e+01  -3.350694e+00  -2.500000e+00  0.000000e+00  0.000000e+00  0.000000e+00  0.000000e+00  0.000000e+00  0.000000e+00  0.000000e+00  0.000000e+00  0.000000e+00  
      1568  -1.408348e+01  -3.350694e+00  -2.250000e+00  0.000000e+00  0.000000e+00  0.000000e+00  0.000000e+00  0.000000e+00  0.000000e+00  0.000000e+00  0.000000e+00  0.000000e+00  
      1569  -1.408348e+01  -3.350694e+00  -2.000000e+00  0.000000e+00  0.000000e+00  0.000000e+00  0.000000e+00  0.000000e+00  0.000000e+00  0.000000e+00  0.000000e+00  0.000000e+00  
      1570  -1.408348e+01  -3.350694e+00  -1.750000e+00  0.000000e+00  0.000000e+00  0.000000e+00  0.000000e+00  0.000000e+00  0.000000e+00  0.000000e+00  0.000000e+00  0.000000e+00  
      1571  -1.408348e+01  -3.350694e+00  -1.500000e+00  0.000000e+00  0.000000e+00  0.000000e+00  0.000000e+00  0.000000e+00  0.000000e+00  0.000000e+00  0.000000e+00  0.000000e+00  
      1572  -1.408348e+01  -3.350694e+00  -1.250000e+00  0.000000e+00  0.000000e+00  0.000000e+00  0.000000e+00  0.000000e+00  0.000000e+00  0.000000e+00  0.000000e+00  0.000000e+00  
      1573  -1.408348e+01  -3.350694e+00  -1.000000e+00  0.000000e+00  0.000000e+00  0.000000e+00  0.000000e+00  0.000000e+00  0.000000e+00  0.000000e+00  0.000000e+00  0.000000e+00  
      1574  -1.408348e+01  -3.350694e+00  -7.500000e-01  0.000000e+00  0.000000e+00  0.000000e+00  0.000000e+00  0.000000e+00  0.000000e+00  0.000000e+00  0.000000e+00  0.000000e+00  
      1575  -1.408348e+01  -3.350694e+00  -5.000000e-01  0.000000e+00  0.000000e+00  0.000000e+00  0.000000e+00  0.000000e+00  0.000000e+00  0.000000e+00  0.000000e+00  0.000000e+00  
      1576  -1.408348e+01  -3.350694e+00  -2.500000e-01  0.000000e+00  0.000000e+00  0.000000e+00  0.000000e+00  0.000000e+00  0.000000e+00  0.000000e+00  0.000000e+00  0.000000e+00  
      1577  -1.396141e+01  -3.569846e+00  -1.475000e+01  -8.268549e-15  -4.902519e-15  -2.582640e-09  0.000000e+00  0.000000e+00  0.000000e+00  0.000000e+00  0.000000e+00  0.000000e+00  
      1578  -1.396145e+01  -3.569776e+00  -1.450000e+01  -1.110739e-14  -6.186943e-15  2.582323e-09  0.000000e+00  0.000000e+00  0.000000e+00  0.000000e+00  0.000000e+00  0.000000e+00  
      1579  -1.396146e+01  -3.569751e+00  -1.425000e+01  -4.144784e-16  -2.308631e-16  3.757874e-10  0.000000e+00  0.000000e+00  0.000000e+00  0.000000e+00  0.000000e+00  0.000000e+00  
      1580  -1.396147e+01  -3.569743e+00  -1.400000e+01  -1.864958e-17  -1.038773e-17  5.072168e-11  0.000000e+00  0.000000e+00  0.000000e+00  0.000000e+00  0.000000e+00  0.000000e+00  
      1581  -1.396147e+01  -3.569740e+00  -1.375000e+01  0.000000e+00  0.000000e+00  0.000000e+00  0.000000e+00  0.000000e+00  0.000000e+00  0.000000e+00  0.000000e+00  0.000000e+00  
      1582  -1.396147e+01  -3.569740e+00  -1.350000e+01  0.000000e+00  0.000000e+00  0.000000e+00  0.000000e+00  0.000000e+00  0.000000e+00  0.000000e+00  0.000000e+00  0.000000e+00  
      1583  -1.396147e+01  -3.569740e+00  -1.325000e+01  0.000000e+00  0.000000e+00  0.000000e+00  0.000000e+00  0.000000e+00  0.000000e+00  0.000000e+00  0.000000e+00  0.000000e+00  
      1584  -1.396147e+01  -3.569740e+00  -1.300000e+01  0.000000e+00  0.000000e+00  0.000000e+00  0.000000e+00  0.000000e+00  0.000000e+00  0.000000e+00  0.000000e+00  0.000000e+00  
      1585  -1.396147e+01  -3.569740e+00  -1.275000e+01  0.000000e+00  0.000000e+00  0.000000e+00  0.000000e+00  0.000000e+00  0.000000e+00  0.000000e+00  0.000000e+00  0.000000e+00  
      1586  -1.396147e+01  -3.569740e+00  -1.250000e+01  0.000000e+00  0.000000e+00  0.000000e+00  0.000000e+00  0.000000e+00  0.000000e+00  0.000000e+00  0.000000e+00  0.000000e+00  
      1587  -1.396147e+01  -3.569740e+00  -1.225000e+01  0.000000e+00  0.000000e+00  0.000000e+00  0.000000e+00  0.000000e+00  0.000000e+00  0.000000e+00  0.000000e+00  0.000000e+00  
      1588  -1.396147e+01  -3.569740e+00  -1.200000e+01  0.000000e+00  0.000000e+00  0.000000e+00  0.000000e+00  0.000000e+00  0.000000e+00  0.000000e+00  0.000000e+00  0.000000e+00  
      1589  -1.396147e+01  -3.569740e+00  -1.175000e+01  0.000000e+00  0.000000e+00  0.000000e+00  0.000000e+00  0.000000e+00  0.000000e+00  0.000000e+00  0.000000e+00  0.000000e+00  
      1590  -1.396147e+01  -3.569740e+00  -1.150000e+01  0.000000e+00  0.000000e+00  0.000000e+00  0.000000e+00  0.000000e+00  0.000000e+00  0.000000e+00  0.000000e+00  0.000000e+00  
      1591  -1.396147e+01  -3.569740e+00  -1.125000e+01  0.000000e+00  0.000000e+00  0.000000e+00  0.000000e+00  0.000000e+00  0.000000e+00  0.000000e+00  0.000000e+00  0.000000e+00  
      1592  -1.396147e+01  -3.569740e+00  -1.100000e+01  0.000000e+00  0.000000e+00  0.000000e+00  0.000000e+00  0.000000e+00  0.000000e+00  0.000000e+00  0.000000e+00  0.000000e+00  
      1593  -1.396147e+01  -3.569740e+00  -1.075000e+01  0.000000e+00  0.000000e+00  0.000000e+00  0.000000e+00  0.000000e+00  0.000000e+00  0.000000e+00  0.000000e+00  0.000000e+00  
      1594  -1.396147e+01  -3.569740e+00  -1.050000e+01  0.000000e+00  0.000000e+00  0.000000e+00  0.000000e+00  0.000000e+00  0.000000e+00  0.000000e+00  0.000000e+00  0.000000e+00  
      1595  -1.396147e+01  -3.569740e+00  -1.025000e+01  0.000000e+00  0.000000e+00  0.000000e+00  0.000000e+00  0.000000e+00  0.000000e+00  0.000000e+00  0.000000e+00  0.000000e+00  
      1596  -1.396147e+01  -3.569740e+00  -1.000000e+01  0.000000e+00  0.000000e+00  0.000000e+00  0.000000e+00  0.000000e+00  0.000000e+00  0.000000e+00  0.000000e+00  0.000000e+00  
      1597  -1.396147e+01  -3.569740e+00  -9.750000e+00  0.000000e+00  0.000000e+00  0.000000e+00  0.000000e+00  0.000000e+00  0.000000e+00  0.000000e+00  0.000000e+00  0.000000e+00  
      1598  -1.396147e+01  -3.569740e+00  -9.500000e+00  0.000000e+00  0.000000e+00  0.000000e+00  0.000000e+00  0.000000e+00  0.000000e+00  0.000000e+00  0.000000e+00  0.000000e+00  
      1599  -1.396147e+01  -3.569740e+00  -9.250000e+00  0.000000e+00  0.000000e+00  0.000000e+00  0.000000e+00  0.000000e+00  0.000000e+00  0.000000e+00  0.000000e+00  0.000000e+00  
      1600  -1.396147e+01  -3.569740e+00  -9.000000e+00  0.000000e+00  0.000000e+00  0.000000e+00  0.000000e+00  0.000000e+00  0.000000e+00  0.000000e+00  0.000000e+00  0.000000e+00  
      1601  -1.396147e+01  -3.569740e+00  -8.750000e+00  0.000000e+00  0.000000e+00  0.000000e+00  0.000000e+00  0.000000e+00  0.000000e+00  0.000000e+00  0.000000e+00  0.000000e+00  
      1602  -1.396147e+01  -3.569740e+00  -8.500000e+00  0.000000e+00  0.000000e+00  0.000000e+00  0.000000e+00  0.000000e+00  0.000000e+00  0.000000e+00  0.000000e+00  0.000000e+00  
      1603  -1.396147e+01  -3.569740e+00  -8.250000e+00  0.000000e+00  0.000000e+00  0.000000e+00  0.000000e+00  0.000000e+00  0.000000e+00  0.000000e+00  0.000000e+00  0.000000e+00  
      1604  -1.396147e+01  -3.569740e+00  -8.000000e+00  0.000000e+00  0.000000e+00  0.000000e+00  0.000000e+00  0.000000e+00  0.000000e+00  0.000000e+00  0.000000e+00  0.000000e+00  
      1605  -1.396147e+01  -3.569740e+00  -7.750000e+00  0.000000e+00  0.000000e+00  0.000000e+00  0.000000e+00  0.000000e+00  0.000000e+00  0.000000e+00  0.000000e+00  0.000000e+00  
      1606  -1.396147e+01  -3.569740e+00  -7.500000e+00  0.000000e+00  0.000000e+00  0.000000e+00  0.000000e+00  0.000000e+00  0.000000e+00  0.000000e+00  0.000000e+00  0.000000e+00  
      1607  -1.396147e+01  -3.569740e+00  -7.250000e+00  0.000000e+00  0.000000e+00  0.000000e+00  0.000000e+00  0.000000e+00  0.000000e+00  0.000000e+00  0.000000e+00  0.000000e+00  
      1608  -1.396147e+01  -3.569740e+00  -7.000000e+00  0.000000e+00  0.000000e+00  0.000000e+00  0.000000e+00  0.000000e+00  0.000000e+00  0.000000e+00  0.000000e+00  0.000000e+00  
      1609  -1.396147e+01  -3.569740e+00  -6.750000e+00  0.000000e+00  0.000000e+00  0.000000e+00  0.000000e+00  0.000000e+00  0.000000e+00  0.000000e+00  0.000000e+00  0.000000e+00  
      1610  -1.396147e+01  -3.569740e+00  -6.500000e+00  0.000000e+00  0.000000e+00  0.000000e+00  0.000000e+00  0.000000e+00  0.000000e+00  0.000000e+00  0.000000e+00  0.000000e+00  
      1611  -1.396147e+01  -3.569740e+00  -6.250000e+00  0.000000e+00  0.000000e+00  0.000000e+00  0.000000e+00  0.000000e+00  0.000000e+00  0.000000e+00  0.000000e+00  0.000000e+00  
      1612  -1.396147e+01  -3.569740e+00  -6.000000e+00  0.000000e+00  0.000000e+00  0.000000e+00  0.000000e+00  0.000000e+00  0.000000e+00  0.000000e+00  0.000000e+00  0.000000e+00  
      1613  -1.396147e+01  -3.569740e+00  -5.750000e+00  0.000000e+00  0.000000e+00  0.000000e+00  0.000000e+00  0.000000e+00  0.000000e+00  0.000000e+00  0.000000e+00  0.000000e+00  
      1614  -1.396147e+01  -3.569740e+00  -5.500000e+00  0.000000e+00  0.000000e+00  0.000000e+00  0.000000e+00  0.000000e+00  0.000000e+00  0.000000e+00  0.000000e+00  0.000000e+00  
      1615  -1.396147e+01  -3.569740e+00  -5.250000e+00  0.000000e+00  0.000000e+00  0.000000e+00  0.000000e+00  0.000000e+00  0.000000e+00  0.000000e+00  0.000000e+00  0.000000e+00  
      1616  -1.396147e+01  -3.569740e+00  -5.000000e+00  0.000000e+00  0.000000e+00  0.000000e+00  0.000000e+00  0.000000e+00  0.000000e+00  0.000000e+00  0.000000e+00  0.000000e+00  
      1617  -1.396147e+01  -3.569740e+00  -4.750000e+00  0.000000e+00  0.000000e+00  0.000000e+00  0.000000e+00  0.000000e+00  0.000000e+00  0.000000e+00  0.000000e+00  0.000000e+00  
      1618  -1.396147e+01  -3.569740e+00  -4.500000e+00  0.000000e+00  0.000000e+00  0.000000e+00  0.000000e+00  0.000000e+00  0.000000e+00  0.000000e+00  0.000000e+00  0.000000e+00  
      1619  -1.396147e+01  -3.569740e+00  -4.250000e+00  0.000000e+00  0.000000e+00  0.000000e+00  0.000000e+00  0.000000e+00  0.000000e+00  0.000000e+00  0.000000e+00  0.000000e+00  
      1620  -1.396147e+01  -3.569740e+00  -4.000000e+00  0.000000e+00  0.000000e+00  0.000000e+00  0.000000e+00  0.000000e+00  0.000000e+00  0.000000e+00  0.000000e+00  0.000000e+00  
      1621  -1.396147e+01  -3.569740e+00  -3.750000e+00  0.000000e+00  0.000000e+00  0.000000e+00  0.000000e+00  0.000000e+00  0.000000e+00  0.000000e+00  0.000000e+00  0.000000e+00  
      1622  -1.396147e+01  -3.569740e+00  -3.500000e+00  0.000000e+00  0.000000e+00  0.000000e+00  0.000000e+00  0.000000e+00  0.000000e+00  0.000000e+00  0.000000e+00  0.000000e+00  
      1623  -1.396147e+01  -3.569740e+00  -3.250000e+00  0.000000e+00  0.000000e+00  0.000000e+00  0.000000e+00  0.000000e+00  0.000000e+00  0.000000e+00  0.000000e+00  0.000000e+00  
      1624  -1.396147e+01  -3.569740e+00  -3.000000e+00  0.000000e+00  0.000000e+00  0.000000e+00  0.000000e+00  0.000000e+00  0.000000e+00  0.000000e+00  0.000000e+00  0.000000e+00  
      1625  -1.396147e+01  -3.569740e+00  -2.750000e+00  0.000000e+00  0.000000e+00  0.000000e+00  0.000000e+00  0.000000e+00  0.000000e+00  0.000000e+00  0.000000e+00  0.000000e+00  
      1626  -1.396147e+01  -3.569740e+00  -2.500000e+00  0.000000e+00  0.000000e+00  0.000000e+00  0.000000e+00  0.000000e+00  0.000000e+00  0.000000e+00  0.000000e+00  0.000000e+00  
      1627  -1.396147e+01  -3.569740e+00  -2.250000e+00  0.000000e+00  0.000000e+00  0.000000e+00  0.000000e+00  0.000000e+00  0.000000e+00  0.000000e+00  0.000000e+00  0.000000e+00  
      1628  -1.396147e+01  -3.569740e+00  -2.000000e+00  0.000000e+00  0.000000e+00  0.000000e+00  0.000000e+00  0.000000e+00  0.000000e+00  0.000000e+00  0.000000e+00  0.000000e+00  
      1629  -1.396147e+01  -3.569740e+00  -1.750000e+00  0.000000e+00  0.000000e+00  0.000000e+00  0.000000e+00  0.000000e+00  0.000000e+00  0.000000e+00  0.000000e+00  0.000000e+00  
      1630  -1.396147e+01  -3.569740e+00  -1.500000e+00  0.000000e+00  0.000000e+00  0.000000e+00  0.000000e+00  0.000000e+00  0.000000e+00  0.000000e+00  0.000000e+00  0.000000e+00  
      1631  -1.396147e+01  -3.569740e+00  -1.250000e+00  0.000000e+00  0.000000e+00  0.000000e+00  0.000000e+00  0.000000e+00  0.000000e+00  0.000000e+00  0.000000e+00  0.000000e+00  
      1632  -1.396147e+01  -3.569740e+00  -1.000000e+00  0.000000e+00  0.000000e+00  0.000000e+00  0.000000e+00  0.000000e+00  0.000000e+00  0.000000e+00  0.000000e+00  0.000000e+00  
      1633  -1.396147e+01  -3.569740e+00  -7.500000e-01  0.000000e+00  0.000000e+00  0.000000e+00  0.000000e+00  0.000000e+00  0.000000e+00  0.000000e+00  0.000000e+00  0.000000e+00  
      1634  -1.396147e+01  -3.569740e+00  -5.000000e-01  0.000000e+00  0.000000e+00  0.000000e+00  0.000000e+00  0.000000e+00  0.000000e+00  0.000000e+00  0.000000e+00  0.000000e+00  
      1635  -1.396147e+01  -3.569740e+00  -2.500000e-01  0.000000e+00  0.000000e+00  0.000000e+00  0.000000e+00  0.000000e+00  0.000000e+00  0.000000e+00  0.000000e+00  0.000000e+00  
      1636  -1.383354e+01  -3.785509e+00  -1.475000e+01  -9.857817e-15  -6.200955e-15  -1.753474e-09  0.000000e+00  0.000000e+00  0.000000e+00  0.000000e+00  0.000000e+00  0.000000e+00  
      1637  -1.383357e+01  -3.785451e+00  -1.450000e+01  -6.370853e-16  -3.777388e-16  1.756450e-09  0.000000e+00  0.000000e+00  0.000000e+00  0.000000e+00  0.000000e+00  0.000000e+00  
      1638  -1.383359e+01  -3.785429e+00  -1.425000e+01  4.745160e-17  2.984898e-17  -2.658052e-11  0.000000e+00  0.000000e+00  0.000000e+00  0.000000e+00  0.000000e+00  0.000000e+00  
      1639  -1.383359e+01  -3.785421e+00  -1.400000e+01  -9.782601e-18  -6.153601e-18  -4.034655e-12  0.000000e+00  0.000000e+00  0.000000e+00  0.000000e+00  0.000000e+00  0.000000e+00  
      1640  -1.383359e+01  -3.785419e+00  -1.375000e+01  9.098017e-18  5.394236e-18  4.139417e-12  0.000000e+00  0.000000e+00  0.000000e+00  0.000000e+00  0.000000e+00  0.000000e+00  
      1641  -1.383359e+01  -3.785419e+00  -1.350000e+01  0.000000e+00  0.000000e+00  0.000000e+00  0.000000e+00  0.000000e+00  0.000000e+00  0.000000e+00  0.000000e+00  0.000000e+00  
      1642  -1.383359e+01  -3.785419e+00  -1.325000e+01  0.000000e+00  0.000000e+00  0.000000e+00  0.000000e+00  0.000000e+00  0.000000e+00  0.000000e+00  0.000000e+00  0.000000e+00  
      1643  -1.383359e+01  -3.785419e+00  -1.300000e+01  0.000000e+00  0.000000e+00  0.000000e+00  0.000000e+00  0.000000e+00  0.000000e+00  0.000000e+00  0.000000e+00  0.000000e+00  
      1644  -1.383359e+01  -3.785419e+00  -1.275000e+01  0.000000e+00  0.000000e+00  0.000000e+00  0.000000e+00  0.000000e+00  0.000000e+00  0.000000e+00  0.000000e+00  0.000000e+00  
      1645  -1.383359e+01  -3.785419e+00  -1.250000e+01  0.000000e+00  0.000000e+00  0.000000e+00  0.000000e+00  0.000000e+00  0.000000e+00  0.000000e+00  0.000000e+00  0.000000e+00  
      1646  -1.383359e+01  -3.785419e+00  -1.225000e+01  0.000000e+00  0.000000e+00  0.000000e+00  0.000000e+00  0.000000e+00  0.000000e+00  0.000000e+00  0.000000e+00  0.000000e+00  
      1647  -1.383359e+01  -3.785419e+00  -1.200000e+01  0.000000e+00  0.000000e+00  0.000000e+00  0.000000e+00  0.000000e+00  0.000000e+00  0.000000e+00  0.000000e+00  0.000000e+00  
      1648  -1.383359e+01  -3.785419e+00  -1.175000e+01  0.000000e+00  0.000000e+00  0.000000e+00  0.000000e+00  0.000000e+00  0.000000e+00  0.000000e+00  0.000000e+00  0.000000e+00  
      1649  -1.383359e+01  -3.785419e+00  -1.150000e+01  0.000000e+00  0.000000e+00  0.000000e+00  0.000000e+00  0.000000e+00  0.000000e+00  0.000000e+00  0.000000e+00  0.000000e+00  
      1650  -1.383359e+01  -3.785419e+00  -1.125000e+01  0.000000e+00  0.000000e+00  0.000000e+00  0.000000e+00  0.000000e+00  0.000000e+00  0.000000e+00  0.000000e+00  0.000000e+00  
      1651  -1.383359e+01  -3.785419e+00  -1.100000e+01  0.000000e+00  0.000000e+00  0.000000e+00  0.000000e+00  0.000000e+00  0.000000e+00  0.000000e+00  0.000000e+00  0.000000e+00  
      1652  -1.383359e+01  -3.785419e+00  -1.075000e+01  0.000000e+00  0.000000e+00  0.000000e+00  0.000000e+00  0.000000e+00  0.000000e+00  0.000000e+00  0.000000e+00  0.000000e+00  
      1653  -1.383359e+01  -3.785419e+00  -1.050000e+01  0.000000e+00  0.000000e+00  0.000000e+00  0.000000e+00  0.000000e+00  0.000000e+00  0.000000e+00  0.000000e+00  0.000000e+00  
      1654  -1.383359e+01  -3.785419e+00  -1.025000e+01  0.000000e+00  0.000000e+00  0.000000e+00  0.000000e+00  0.000000e+00  0.000000e+00  0.000000e+00  0.000000e+00  0.000000e+00  
      1655  -1.383359e+01  -3.785419e+00  -1.000000e+01  0.000000e+00  0.000000e+00  0.000000e+00  0.000000e+00  0.000000e+00  0.000000e+00  0.000000e+00  0.000000e+00  0.000000e+00  
      1656  -1.383359e+01  -3.785419e+00  -9.750000e+00  0.000000e+00  0.000000e+00  0.000000e+00  0.000000e+00  0.000000e+00  0.000000e+00  0.000000e+00  0.000000e+00  0.000000e+00  
      1657  -1.383359e+01  -3.785419e+00  -9.500000e+00  0.000000e+00  0.000000e+00  0.000000e+00  0.000000e+00  0.000000e+00  0.000000e+00  0.000000e+00  0.000000e+00  0.000000e+00  
      1658  -1.383359e+01  -3.785419e+00  -9.250000e+00  0.000000e+00  0.000000e+00  0.000000e+00  0.000000e+00  0.000000e+00  0.000000e+00  0.000000e+00  0.000000e+00  0.000000e+00  
      1659  -1.383359e+01  -3.785419e+00  -9.000000e+00  0.000000e+00  0.000000e+00  0.000000e+00  0.000000e+00  0.000000e+00  0.000000e+00  0.000000e+00  0.000000e+00  0.000000e+00  
      1660  -1.383359e+01  -3.785419e+00  -8.750000e+00  0.000000e+00  0.000000e+00  0.000000e+00  0.000000e+00  0.000000e+00  0.000000e+00  0.000000e+00  0.000000e+00  0.000000e+00  
      1661  -1.383359e+01  -3.785419e+00  -8.500000e+00  0.000000e+00  0.000000e+00  0.000000e+00  0.000000e+00  0.000000e+00  0.000000e+00  0.000000e+00  0.000000e+00  0.000000e+00  
      1662  -1.383359e+01  -3.785419e+00  -8.250000e+00  0.000000e+00  0.000000e+00  0.000000e+00  0.000000e+00  0.000000e+00  0.000000e+00  0.000000e+00  0.000000e+00  0.000000e+00  
      1663  -1.383359e+01  -3.785419e+00  -8.000000e+00  0.000000e+00  0.000000e+00  0.000000e+00  0.000000e+00  0.000000e+00  0.000000e+00  0.000000e+00  0.000000e+00  0.000000e+00  
      1664  -1.383359e+01  -3.785419e+00  -7.750000e+00  0.000000e+00  0.000000e+00  0.000000e+00  0.000000e+00  0.000000e+00  0.000000e+00  0.000000e+00  0.000000e+00  0.000000e+00  
      1665  -1.383359e+01  -3.785419e+00  -7.500000e+00  0.000000e+00  0.000000e+00  0.000000e+00  0.000000e+00  0.000000e+00  0.000000e+00  0.000000e+00  0.000000e+00  0.000000e+00  
      1666  -1.383359e+01  -3.785419e+00  -7.250000e+00  0.000000e+00  0.000000e+00  0.000000e+00  0.000000e+00  0.000000e+00  0.000000e+00  0.000000e+00  0.000000e+00  0.000000e+00  
      1667  -1.383359e+01  -3.785419e+00  -7.000000e+00  0.000000e+00  0.000000e+00  0.000000e+00  0.000000e+00  0.000000e+00  0.000000e+00  0.000000e+00  0.000000e+00  0.000000e+00  
      1668  -1.383359e+01  -3.785419e+00  -6.750000e+00  0.000000e+00  0.000000e+00  0.000000e+00  0.000000e+00  0.000000e+00  0.000000e+00  0.000000e+00  0.000000e+00  0.000000e+00  
      1669  -1.383359e+01  -3.785419e+00  -6.500000e+00  0.000000e+00  0.000000e+00  0.000000e+00  0.000000e+00  0.000000e+00  0.000000e+00  0.000000e+00  0.000000e+00  0.000000e+00  
      1670  -1.383359e+01  -3.785419e+00  -6.250000e+00  0.000000e+00  0.000000e+00  0.000000e+00  0.000000e+00  0.000000e+00  0.000000e+00  0.000000e+00  0.000000e+00  0.000000e+00  
      1671  -1.383359e+01  -3.785419e+00  -6.000000e+00  0.000000e+00  0.000000e+00  0.000000e+00  0.000000e+00  0.000000e+00  0.000000e+00  0.000000e+00  0.000000e+00  0.000000e+00  
      1672  -1.383359e+01  -3.785419e+00  -5.750000e+00  0.000000e+00  0.000000e+00  0.000000e+00  0.000000e+00  0.000000e+00  0.000000e+00  0.000000e+00  0.000000e+00  0.000000e+00  
      1673  -1.383359e+01  -3.785419e+00  -5.500000e+00  0.000000e+00  0.000000e+00  0.000000e+00  0.000000e+00  0.000000e+00  0.000000e+00  0.000000e+00  0.000000e+00  0.000000e+00  
      1674  -1.383359e+01  -3.785419e+00  -5.250000e+00  0.000000e+00  0.000000e+00  0.000000e+00  0.000000e+00  0.000000e+00  0.000000e+00  0.000000e+00  0.000000e+00  0.000000e+00  
      1675  -1.383359e+01  -3.785419e+00  -5.000000e+00  0.000000e+00  0.000000e+00  0.000000e+00  0.000000e+00  0.000000e+00  0.000000e+00  0.000000e+00  0.000000e+00  0.000000e+00  
      1676  -1.383359e+01  -3.785419e+00  -4.750000e+00  0.000000e+00  0.000000e+00  0.000000e+00  0.000000e+00  0.000000e+00  0.000000e+00  0.000000e+00  0.000000e+00  0.000000e+00  
      1677  -1.383359e+01  -3.785419e+00  -4.500000e+00  0.000000e+00  0.000000e+00  0.000000e+00  0.000000e+00  0.000000e+00  0.000000e+00  0.000000e+00  0.000000e+00  0.000000e+00  
      1678  -1.383359e+01  -3.785419e+00  -4.250000e+00  0.000000e+00  0.000000e+00  0.000000e+00  0.000000e+00  0.000000e+00  0.000000e+00  0.000000e+00  0.000000e+00  0.000000e+00  
      1679  -1.383359e+01  -3.785419e+00  -4.000000e+00  0.000000e+00  0.000000e+00  0.000000e+00  0.000000e+00  0.000000e+00  0.000000e+00  0.000000e+00  0.000000e+00  0.000000e+00  
      1680  -1.383359e+01  -3.785419e+00  -3.750000e+00  0.000000e+00  0.000000e+00  0.000000e+00  0.000000e+00  0.000000e+00  0.000000e+00  0.000000e+00  0.000000e+00  0.000000e+00  
      1681  -1.383359e+01  -3.785419e+00  -3.500000e+00  0.000000e+00  0.000000e+00  0.000000e+00  0.000000e+00  0.000000e+00  0.000000e+00  0.000000e+00  0.000000e+00  0.000000e+00  
      1682  -1.383359e+01  -3.785419e+00  -3.250000e+00  0.000000e+00  0.000000e+00  0.000000e+00  0.000000e+00  0.000000e+00  0.000000e+00  0.000000e+00  0.000000e+00  0.000000e+00  
      1683  -1.383359e+01  -3.785419e+00  -3.000000e+00  0.000000e+00  0.000000e+00  0.000000e+00  0.000000e+00  0.000000e+00  0.000000e+00  0.000000e+00  0.000000e+00  0.000000e+00  
      1684  -1.383359e+01  -3.785419e+00  -2.750000e+00  0.000000e+00  0.000000e+00  0.000000e+00  0.000000e+00  0.000000e+00  0.000000e+00  0.000000e+00  0.000000e+00  0.000000e+00  
      1685  -1.383359e+01  -3.785419e+00  -2.500000e+00  0.000000e+00  0.000000e+00  0.000000e+00  0.000000e+00  0.000000e+00  0.000000e+00  0.000000e+00  0.000000e+00  0.000000e+00  
      1686  -1.383359e+01  -3.785419e+00  -2.250000e+00  0.000000e+00  0.000000e+00  0.000000e+00  0.000000e+00  0.000000e+00  0.000000e+00  0.000000e+00  0.000000e+00  0.000000e+00  
      1687  -1.383359e+01  -3.785419e+00  -2.000000e+00  0.000000e+00  0.000000e+00  0.000000e+00  0.000000e+00  0.000000e+00  0.000000e+00  0.000000e+00  0.000000e+00  0.000000e+00  
      1688  -1.383359e+01  -3.785419e+00  -1.750000e+00  0.000000e+00  0.000000e+00  0.000000e+00  0.000000e+00  0.000000e+00  0.000000e+00  0.000000e+00  0.000000e+00  0.000000e+00  
      1689  -1.383359e+01  -3.785419e+00  -1.500000e+00  0.000000e+00  0.000000e+00  0.000000e+00  0.000000e+00  0.000000e+00  0.000000e+00  0.000000e+00  0.000000e+00  0.000000e+00  
      1690  -1.383359e+01  -3.785419e+00  -1.250000e+00  0.000000e+00  0.000000e+00  0.000000e+00  0.000000e+00  0.000000e+00  0.000000e+00  0.000000e+00  0.000000e+00  0.000000e+00  
      1691  -1.383359e+01  -3.785419e+00  -1.000000e+00  0.000000e+00  0.000000e+00  0.000000e+00  0.000000e+00  0.000000e+00  0.000000e+00  0.000000e+00  0.000000e+00  0.000000e+00  
      1692  -1.383359e+01  -3.785419e+00  -7.500000e-01  0.000000e+00  0.000000e+00  0.000000e+00  0.000000e+00  0.000000e+00  0.000000e+00  0.000000e+00  0.000000e+00  0.000000e+00  
      1693  -1.383359e+01  -3.785419e+00  -5.000000e-01  0.000000e+00  0.000000e+00  0.000000e+00  0.000000e+00  0.000000e+00  0.000000e+00  0.000000e+00  0.000000e+00  0.000000e+00  
      1694  -1.383359e+01  -3.785419e+00  -2.500000e-01  0.000000e+00  0.000000e+00  0.000000e+00  0.000000e+00  0.000000e+00  0.000000e+00  0.000000e+00  0.000000e+00  0.000000e+00  
      1695  -1.370004e+01  -3.997735e+00  -1.475000e+01  1.448731e-16  9.641661e-17  -9.995159e-10  0.000000e+00  0.000000e+00  0.000000e+00  0.000000e+00  0.000000e+00  0.000000e+00  
      1696  -1.370007e+01  -3.997689e+00  -1.450000e+01  -4.420969e-16  -2.942246e-16  -1.461706e-10  0.000000e+00  0.000000e+00  0.000000e+00  0.000000e+00  0.000000e+00  0.000000e+00  
      1697  -1.370008e+01  -3.997670e+00  -1.425000e+01  1.700387e-16  1.069611e-16  1.468905e-10  0.000000e+00  0.000000e+00  0.000000e+00  0.000000e+00  0.000000e+00  0.000000e+00  
      1698  -1.370008e+01  -3.997665e+00  -1.400000e+01  -2.667867e-17  -1.678193e-17  2.548396e-11  0.000000e+00  0.000000e+00  0.000000e+00  0.000000e+00  0.000000e+00  0.000000e+00  
      1699  -1.370009e+01  -3.997662e+00  -1.375000e+01  0.000000e+00  0.000000e+00  0.000000e+00  0.000000e+00  0.000000e+00  0.000000e+00  0.000000e+00  0.000000e+00  0.000000e+00  
      1700  -1.370009e+01  -3.997662e+00  -1.350000e+01  0.000000e+00  0.000000e+00  0.000000e+00  0.000000e+00  0.000000e+00  0.000000e+00  0.000000e+00  0.000000e+00  0.000000e+00  
      1701  -1.370009e+01  -3.997662e+00  -1.325000e+01  0.000000e+00  0.000000e+00  0.000000e+00  0.000000e+00  0.000000e+00  0.000000e+00  0.000000e+00  0.000000e+00  0.000000e+00  
      1702  -1.370009e+01  -3.997662e+00  -1.300000e+01  0.000000e+00  0.000000e+00  0.000000e+00  0.000000e+00  0.000000e+00  0.000000e+00  0.000000e+00  0.000000e+00  0.000000e+00  
      1703  -1.370009e+01  -3.997662e+00  -1.275000e+01  0.000000e+00  0.000000e+00  0.000000e+00  0.000000e+00  0.000000e+00  0.000000e+00  0.000000e+00  0.000000e+00  0.000000e+00  
      1704  -1.370009e+01  -3.997662e+00  -1.250000e+01  0.000000e+00  0.000000e+00  0.000000e+00  0.000000e+00  0.000000e+00  0.000000e+00  0.000000e+00  0.000000e+00  0.000000e+00  
      1705  -1.370009e+01  -3.997662e+00  -1.225000e+01  0.000000e+00  0.000000e+00  0.000000e+00  0.000000e+00  0.000000e+00  0.000000e+00  0.000000e+00  0.000000e+00  0.000000e+00  
      1706  -1.370009e+01  -3.997662e+00  -1.200000e+01  0.000000e+00  0.000000e+00  0.000000e+00  0.000000e+00  0.000000e+00  0.000000e+00  0.000000e+00  0.000000e+00  0.000000e+00  
      1707  -1.370009e+01  -3.997662e+00  -1.175000e+01  0.000000e+00  0.000000e+00  0.000000e+00  0.000000e+00  0.000000e+00  0.000000e+00  0.000000e+00  0.000000e+00  0.000000e+00  
      1708  -1.370009e+01  -3.997662e+00  -1.150000e+01  0.000000e+00  0.000000e+00  0.000000e+00  0.000000e+00  0.000000e+00  0.000000e+00  0.000000e+00  0.000000e+00  0.000000e+00  
      1709  -1.370009e+01  -3.997662e+00  -1.125000e+01  0.000000e+00  0.000000e+00  0.000000e+00  0.000000e+00  0.000000e+00  0.000000e+00  0.000000e+00  0.000000e+00  0.000000e+00  
      1710  -1.370009e+01  -3.997662e+00  -1.100000e+01  0.000000e+00  0.000000e+00  0.000000e+00  0.000000e+00  0.000000e+00  0.000000e+00  0.000000e+00  0.000000e+00  0.000000e+00  
      1711  -1.370009e+01  -3.997662e+00  -1.075000e+01  0.000000e+00  0.000000e+00  0.000000e+00  0.000000e+00  0.000000e+00  0.000000e+00  0.000000e+00  0.000000e+00  0.000000e+00  
      1712  -1.370009e+01  -3.997662e+00  -1.050000e+01  0.000000e+00  0.000000e+00  0.000000e+00  0.000000e+00  0.000000e+00  0.000000e+00  0.000000e+00  0.000000e+00  0.000000e+00  
      1713  -1.370009e+01  -3.997662e+00  -1.025000e+01  0.000000e+00  0.000000e+00  0.000000e+00  0.000000e+00  0.000000e+00  0.000000e+00  0.000000e+00  0.000000e+00  0.000000e+00  
      1714  -1.370009e+01  -3.997662e+00  -1.000000e+01  0.000000e+00  0.000000e+00  0.000000e+00  0.000000e+00  0.000000e+00  0.000000e+00  0.000000e+00  0.000000e+00  0.000000e+00  
      1715  -1.370009e+01  -3.997662e+00  -9.750000e+00  0.000000e+00  0.000000e+00  0.000000e+00  0.000000e+00  0.000000e+00  0.000000e+00  0.000000e+00  0.000000e+00  0.000000e+00  
      1716  -1.370009e+01  -3.997662e+00  -9.500000e+00  0.000000e+00  0.000000e+00  0.000000e+00  0.000000e+00  0.000000e+00  0.000000e+00  0.000000e+00  0.000000e+00  0.000000e+00  
      1717  -1.370009e+01  -3.997662e+00  -9.250000e+00  0.000000e+00  0.000000e+00  0.000000e+00  0.000000e+00  0.000000e+00  0.000000e+00  0.000000e+00  0.000000e+00  0.000000e+00  
      1718  -1.370009e+01  -3.997662e+00  -9.000000e+00  0.000000e+00  0.000000e+00  0.000000e+00  0.000000e+00  0.000000e+00  0.000000e+00  0.000000e+00  0.000000e+00  0.000000e+00  
      1719  -1.370009e+01  -3.997662e+00  -8.750000e+00  0.000000e+00  0.000000e+00  0.000000e+00  0.000000e+00  0.000000e+00  0.000000e+00  0.000000e+00  0.000000e+00  0.000000e+00  
      1720  -1.370009e+01  -3.997662e+00  -8.500000e+00  0.000000e+00  0.000000e+00  0.000000e+00  0.000000e+00  0.000000e+00  0.000000e+00  0.000000e+00  0.000000e+00  0.000000e+00  
      1721  -1.370009e+01  -3.997662e+00  -8.250000e+00  0.000000e+00  0.000000e+00  0.000000e+00  0.000000e+00  0.000000e+00  0.000000e+00  0.000000e+00  0.000000e+00  0.000000e+00  
      1722  -1.370009e+01  -3.997662e+00  -8.000000e+00  0.000000e+00  0.000000e+00  0.000000e+00  0.000000e+00  0.000000e+00  0.000000e+00  0.000000e+00  0.000000e+00  0.000000e+00  
      1723  -1.370009e+01  -3.997662e+00  -7.750000e+00  0.000000e+00  0.000000e+00  0.000000e+00  0.000000e+00  0.000000e+00  0.000000e+00  0.000000e+00  0.000000e+00  0.000000e+00  
      1724  -1.370009e+01  -3.997662e+00  -7.500000e+00  0.000000e+00  0.000000e+00  0.000000e+00  0.000000e+00  0.000000e+00  0.000000e+00  0.000000e+00  0.000000e+00  0.000000e+00  
      1725  -1.370009e+01  -3.997662e+00  -7.250000e+00  0.000000e+00  0.000000e+00  0.000000e+00  0.000000e+00  0.000000e+00  0.000000e+00  0.000000e+00  0.000000e+00  0.000000e+00  
      1726  -1.370009e+01  -3.997662e+00  -7.000000e+00  0.000000e+00  0.000000e+00  0.000000e+00  0.000000e+00  0.000000e+00  0.000000e+00  0.000000e+00  0.000000e+00  0.000000e+00  
      1727  -1.370009e+01  -3.997662e+00  -6.750000e+00  0.000000e+00  0.000000e+00  0.000000e+00  0.000000e+00  0.000000e+00  0.000000e+00  0.000000e+00  0.000000e+00  0.000000e+00  
      1728  -1.370009e+01  -3.997662e+00  -6.500000e+00  0.000000e+00  0.000000e+00  0.000000e+00  0.000000e+00  0.000000e+00  0.000000e+00  0.000000e+00  0.000000e+00  0.000000e+00  
      1729  -1.370009e+01  -3.997662e+00  -6.250000e+00  0.000000e+00  0.000000e+00  0.000000e+00  0.000000e+00  0.000000e+00  0.000000e+00  0.000000e+00  0.000000e+00  0.000000e+00  
      1730  -1.370009e+01  -3.997662e+00  -6.000000e+00  0.000000e+00  0.000000e+00  0.000000e+00  0.000000e+00  0.000000e+00  0.000000e+00  0.000000e+00  0.000000e+00  0.000000e+00  
      1731  -1.370009e+01  -3.997662e+00  -5.750000e+00  0.000000e+00  0.000000e+00  0.000000e+00  0.000000e+00  0.000000e+00  0.000000e+00  0.000000e+00  0.000000e+00  0.000000e+00  
      1732  -1.370009e+01  -3.997662e+00  -5.500000e+00  0.000000e+00  0.000000e+00  0.000000e+00  0.000000e+00  0.000000e+00  0.000000e+00  0.000000e+00  0.000000e+00  0.000000e+00  
      1733  -1.370009e+01  -3.997662e+00  -5.250000e+00  0.000000e+00  0.000000e+00  0.000000e+00  0.000000e+00  0.000000e+00  0.000000e+00  0.000000e+00  0.000000e+00  0.000000e+00  
      1734  -1.370009e+01  -3.997662e+00  -5.000000e+00  0.000000e+00  0.000000e+00  0.000000e+00  0.000000e+00  0.000000e+00  0.000000e+00  0.000000e+00  0.000000e+00  0.000000e+00  
      1735  -1.370009e+01  -3.997662e+00  -4.750000e+00  0.000000e+00  0.000000e+00  0.000000e+00  0.000000e+00  0.000000e+00  0.000000e+00  0.000000e+00  0.000000e+00  0.000000e+00  
      1736  -1.370009e+01  -3.997662e+00  -4.500000e+00  0.000000e+00  0.000000e+00  0.000000e+00  0.000000e+00  0.000000e+00  0.000000e+00  0.000000e+00  0.000000e+00  0.000000e+00  
      1737  -1.370009e+01  -3.997662e+00  -4.250000e+00  0.000000e+00  0.000000e+00  0.000000e+00  0.000000e+00  0.000000e+00  0.000000e+00  0.000000e+00  0.000000e+00  0.000000e+00  
      1738  -1.370009e+01  -3.997662e+00  -4.000000e+00  0.000000e+00  0.000000e+00  0.000000e+00  0.000000e+00  0.000000e+00  0.000000e+00  0.000000e+00  0.000000e+00  0.000000e+00  
      1739  -1.370009e+01  -3.997662e+00  -3.750000e+00  0.000000e+00  0.000000e+00  0.000000e+00  0.000000e+00  0.000000e+00  0.000000e+00  0.000000e+00  0.000000e+00  0.000000e+00  
      1740  -1.370009e+01  -3.997662e+00  -3.500000e+00  0.000000e+00  0.000000e+00  0.000000e+00  0.000000e+00  0.000000e+00  0.000000e+00  0.000000e+00  0.000000e+00  0.000000e+00  
      1741  -1.370009e+01  -3.997662e+00  -3.250000e+00  0.000000e+00  0.000000e+00  0.000000e+00  0.000000e+00  0.000000e+00  0.000000e+00  0.000000e+00  0.000000e+00  0.000000e+00  
      1742  -1.370009e+01  -3.997662e+00  -3.000000e+00  0.000000e+00  0.000000e+00  0.000000e+00  0.000000e+00  0.000000e+00  0.000000e+00  0.000000e+00  0.000000e+00  0.000000e+00  
      1743  -1.370009e+01  -3.997662e+00  -2.750000e+00  0.000000e+00  0.000000e+00  0.000000e+00  0.000000e+00  0.000000e+00  0.000000e+00  0.000000e+00  0.000000e+00  0.000000e+00  
      1744  -1.370009e+01  -3.997662e+00  -2.500000e+00  0.000000e+00  0.000000e+00  0.000000e+00  0.000000e+00  0.000000e+00  0.000000e+00  0.000000e+00  0.000000e+00  0.000000e+00  
      1745  -1.370009e+01  -3.997662e+00  -2.250000e+00  0.000000e+00  0.000000e+00  0.000000e+00  0.000000e+00  0.000000e+00  0.000000e+00  0.000000e+00  0.000000e+00  0.000000e+00  
      1746  -1.370009e+01  -3.997662e+00  -2.000000e+00  0.000000e+00  0.000000e+00  0.000000e+00  0.000000e+00  0.000000e+00  0.000000e+00  0.000000e+00  0.000000e+00  0.000000e+00  
      1747  -1.370009e+01  -3.997662e+00  -1.750000e+00  0.000000e+00  0.000000e+00  0.000000e+00  0.000000e+00  0.000000e+00  0.000000e+00  0.000000e+00  0.000000e+00  0.000000e+00  
      1748  -1.370009e+01  -3.997662e+00  -1.500000e+00  0.000000e+00  0.000000e+00  0.000000e+00  0.000000e+00  0.000000e+00  0.000000e+00  0.000000e+00  0.000000e+00  0.000000e+00  
      1749  -1.370009e+01  -3.997662e+00  -1.250000e+00  0.000000e+00  0.000000e+00  0.000000e+00  0.000000e+00  0.000000e+00  0.000000e+00  0.000000e+00  0.000000e+00  0.000000e+00  
      1750  -1.370009e+01  -3.997662e+00  -1.000000e+00  0.000000e+00  0.000000e+00  0.000000e+00  0.000000e+00  0.000000e+00  0.000000e+00  0.000000e+00  0.000000e+00  0.000000e+00  
      1751  -1.370009e+01  -3.997662e+00  -7.500000e-01  0.000000e+00  0.000000e+00  0.000000e+00  0.000000e+00  0.000000e+00  0.000000e+00  0.000000e+00  0.000000e+00  0.000000e+00  
      1752  -1.370009e+01  -3.997662e+00  -5.000000e-01  0.000000e+00  0.000000e+00  0.000000e+00  0.000000e+00  0.000000e+00  0.000000e+00  0.000000e+00  0.000000e+00  0.000000e+00  
      1753  -1.370009e+01  -3.997662e+00  -2.500000e-01  0.000000e+00  0.000000e+00  0.000000e+00  0.000000e+00  0.000000e+00  0.000000e+00  0.000000e+00  0.000000e+00  0.000000e+00  
      1754  -1.356112e+01  -4.206461e+00  -1.475000e+01  -3.468861e-16  -2.436805e-16  -4.694710e-10  0.000000e+00  0.000000e+00  0.000000e+00  0.000000e+00  0.000000e+00  0.000000e+00  
      1755  -1.356115e+01  -4.206427e+00  -1.450000e+01  -1.139804e-16  -8.006846e-17  -5.346330e-11  0.000000e+00  0.000000e+00  0.000000e+00  0.000000e+00  0.000000e+00  0.000000e+00  
      1756  -1.356116e+01  -4.206413e+00  -1.425000e+01  4.516076e-17  3.005559e-17  5.382894e-11  0.000000e+00  0.000000e+00  0.000000e+00  0.000000e+00  0.000000e+00  0.000000e+00  
      1757  -1.356116e+01  -4.206408e+00  -1.400000e+01  -8.305676e-18  -5.527599e-18  9.250017e-12  0.000000e+00  0.000000e+00  0.000000e+00  0.000000e+00  0.000000e+00  0.000000e+00  
      1758  -1.356116e+01  -4.206405e+00  -1.375000e+01  -4.239306e-20  -2.821343e-20  4.661150e-12  0.000000e+00  0.000000e+00  0.000000e+00  0.000000e+00  0.000000e+00  0.000000e+00  
      1759  -1.356116e+01  -4.206405e+00  -1.350000e+01  0.000000e+00  0.000000e+00  0.000000e+00  0.000000e+00  0.000000e+00  0.000000e+00  0.000000e+00  0.000000e+00  0.000000e+00  
      1760  -1.356116e+01  -4.206405e+00  -1.325000e+01  0.000000e+00  0.000000e+00  0.000000e+00  0.000000e+00  0.000000e+00  0.000000e+00  0.000000e+00  0.000000e+00  0.000000e+00  
      1761  -1.356116e+01  -4.206405e+00  -1.300000e+01  0.000000e+00  0.000000e+00  0.000000e+00  0.000000e+00  0.000000e+00  0.000000e+00  0.000000e+00  0.000000e+00  0.000000e+00  
      1762  -1.356116e+01  -4.206405e+00  -1.275000e+01  0.000000e+00  0.000000e+00  0.000000e+00  0.000000e+00  0.000000e+00  0.000000e+00  0.000000e+00  0.000000e+00  0.000000e+00  
      1763  -1.356116e+01  -4.206405e+00  -1.250000e+01  0.000000e+00  0.000000e+00  0.000000e+00  0.000000e+00  0.000000e+00  0.000000e+00  0.000000e+00  0.000000e+00  0.000000e+00  
      1764  -1.356116e+01  -4.206405e+00  -1.225000e+01  0.000000e+00  0.000000e+00  0.000000e+00  0.000000e+00  0.000000e+00  0.000000e+00  0.000000e+00  0.000000e+00  0.000000e+00  
      1765  -1.356116e+01  -4.206405e+00  -1.200000e+01  0.000000e+00  0.000000e+00  0.000000e+00  0.000000e+00  0.000000e+00  0.000000e+00  0.000000e+00  0.000000e+00  0.000000e+00  
      1766  -1.356116e+01  -4.206405e+00  -1.175000e+01  0.000000e+00  0.000000e+00  0.000000e+00  0.000000e+00  0.000000e+00  0.000000e+00  0.000000e+00  0.000000e+00  0.000000e+00  
      1767  -1.356116e+01  -4.206405e+00  -1.150000e+01  0.000000e+00  0.000000e+00  0.000000e+00  0.000000e+00  0.000000e+00  0.000000e+00  0.000000e+00  0.000000e+00  0.000000e+00  
      1768  -1.356116e+01  -4.206405e+00  -1.125000e+01  0.000000e+00  0.000000e+00  0.000000e+00  0.000000e+00  0.000000e+00  0.000000e+00  0.000000e+00  0.000000e+00  0.000000e+00  
      1769  -1.356116e+01  -4.206405e+00  -1.100000e+01  0.000000e+00  0.000000e+00  0.000000e+00  0.000000e+00  0.000000e+00  0.000000e+00  0.000000e+00  0.000000e+00  0.000000e+00  
      1770  -1.356116e+01  -4.206405e+00  -1.075000e+01  0.000000e+00  0.000000e+00  0.000000e+00  0.000000e+00  0.000000e+00  0.000000e+00  0.000000e+00  0.000000e+00  0.000000e+00  
      1771  -1.356116e+01  -4.206405e+00  -1.050000e+01  0.000000e+00  0.000000e+00  0.000000e+00  0.000000e+00  0.000000e+00  0.000000e+00  0.000000e+00  0.000000e+00  0.000000e+00  
      1772  -1.356116e+01  -4.206405e+00  -1.025000e+01  0.000000e+00  0.000000e+00  0.000000e+00  0.000000e+00  0.000000e+00  0.000000e+00  0.000000e+00  0.000000e+00  0.000000e+00  
      1773  -1.356116e+01  -4.206405e+00  -1.000000e+01  0.000000e+00  0.000000e+00  0.000000e+00  0.000000e+00  0.000000e+00  0.000000e+00  0.000000e+00  0.000000e+00  0.000000e+00  
      1774  -1.356116e+01  -4.206405e+00  -9.750000e+00  0.000000e+00  0.000000e+00  0.000000e+00  0.000000e+00  0.000000e+00  0.000000e+00  0.000000e+00  0.000000e+00  0.000000e+00  
      1775  -1.356116e+01  -4.206405e+00  -9.500000e+00  0.000000e+00  0.000000e+00  0.000000e+00  0.000000e+00  0.000000e+00  0.000000e+00  0.000000e+00  0.000000e+00  0.000000e+00  
      1776  -1.356116e+01  -4.206405e+00  -9.250000e+00  0.000000e+00  0.000000e+00  0.000000e+00  0.000000e+00  0.000000e+00  0.000000e+00  0.000000e+00  0.000000e+00  0.000000e+00  
      1777  -1.356116e+01  -4.206405e+00  -9.000000e+00  0.000000e+00  0.000000e+00  0.000000e+00  0.000000e+00  0.000000e+00  0.000000e+00  0.000000e+00  0.000000e+00  0.000000e+00  
      1778  -1.356116e+01  -4.206405e+00  -8.750000e+00  0.000000e+00  0.000000e+00  0.000000e+00  0.000000e+00  0.000000e+00  0.000000e+00  0.000000e+00  0.000000e+00  0.000000e+00  
      1779  -1.356116e+01  -4.206405e+00  -8.500000e+00  0.000000e+00  0.000000e+00  0.000000e+00  0.000000e+00  0.000000e+00  0.000000e+00  0.000000e+00  0.000000e+00  0.000000e+00  
      1780  -1.356116e+01  -4.206405e+00  -8.250000e+00  0.000000e+00  0.000000e+00  0.000000e+00  0.000000e+00  0.000000e+00  0.000000e+00  0.000000e+00  0.000000e+00  0.000000e+00  
      1781  -1.356116e+01  -4.206405e+00  -8.000000e+00  0.000000e+00  0.000000e+00  0.000000e+00  0.000000e+00  0.000000e+00  0.000000e+00  0.000000e+00  0.000000e+00  0.000000e+00  
      1782  -1.356116e+01  -4.206405e+00  -7.750000e+00  0.000000e+00  0.000000e+00  0.000000e+00  0.000000e+00  0.000000e+00  0.000000e+00  0.000000e+00  0.000000e+00  0.000000e+00  
      1783  -1.356116e+01  -4.206405e+00  -7.500000e+00  0.000000e+00  0.000000e+00  0.000000e+00  0.000000e+00  0.000000e+00  0.000000e+00  0.000000e+00  0.000000e+00  0.000000e+00  
      1784  -1.356116e+01  -4.206405e+00  -7.250000e+00  0.000000e+00  0.000000e+00  0.000000e+00  0.000000e+00  0.000000e+00  0.000000e+00  0.000000e+00  0.000000e+00  0.000000e+00  
      1785  -1.356116e+01  -4.206405e+00  -7.000000e+00  0.000000e+00  0.000000e+00  0.000000e+00  0.000000e+00  0.000000e+00  0.000000e+00  0.000000e+00  0.000000e+00  0.000000e+00  
      1786  -1.356116e+01  -4.206405e+00  -6.750000e+00  0.000000e+00  0.000000e+00  0.000000e+00  0.000000e+00  0.000000e+00  0.000000e+00  0.000000e+00  0.000000e+00  0.000000e+00  
      1787  -1.356116e+01  -4.206405e+00  -6.500000e+00  0.000000e+00  0.000000e+00  0.000000e+00  0.000000e+00  0.000000e+00  0.000000e+00  0.000000e+00  0.000000e+00  0.000000e+00  
      1788  -1.356116e+01  -4.206405e+00  -6.250000e+00  0.000000e+00  0.000000e+00  0.000000e+00  0.000000e+00  0.000000e+00  0.000000e+00  0.000000e+00  0.000000e+00  0.000000e+00  
      1789  -1.356116e+01  -4.206405e+00  -6.000000e+00  0.000000e+00  0.000000e+00  0.000000e+00  0.000000e+00  0.000000e+00  0.000000e+00  0.000000e+00  0.000000e+00  0.000000e+00  
      1790  -1.356116e+01  -4.206405e+00  -5.750000e+00  0.000000e+00  0.000000e+00  0.000000e+00  0.000000e+00  0.000000e+00  0.000000e+00  0.000000e+00  0.000000e+00  0.000000e+00  
      1791  -1.356116e+01  -4.206405e+00  -5.500000e+00  0.000000e+00  0.000000e+00  0.000000e+00  0.000000e+00  0.000000e+00  0.000000e+00  0.000000e+00  0.000000e+00  0.000000e+00  
      1792  -1.356116e+01  -4.206405e+00  -5.250000e+00  0.000000e+00  0.000000e+00  0.000000e+00  0.000000e+00  0.000000e+00  0.000000e+00  0.000000e+00  0.000000e+00  0.000000e+00  
      1793  -1.356116e+01  -4.206405e+00  -5.000000e+00  0.000000e+00  0.000000e+00  0.000000e+00  0.000000e+00  0.000000e+00  0.000000e+00  0.000000e+00  0.000000e+00  0.000000e+00  
      1794  -1.356116e+01  -4.206405e+00  -4.750000e+00  0.000000e+00  0.000000e+00  0.000000e+00  0.000000e+00  0.000000e+00  0.000000e+00  0.000000e+00  0.000000e+00  0.000000e+00  
      1795  -1.356116e+01  -4.206405e+00  -4.500000e+00  0.000000e+00  0.000000e+00  0.000000e+00  0.000000e+00  0.000000e+00  0.000000e+00  0.000000e+00  0.000000e+00  0.000000e+00  
      1796  -1.356116e+01  -4.206405e+00  -4.250000e+00  0.000000e+00  0.000000e+00  0.000000e+00  0.000000e+00  0.000000e+00  0.000000e+00  0.000000e+00  0.000000e+00  0.000000e+00  
      1797  -1.356116e+01  -4.206405e+00  -4.000000e+00  0.000000e+00  0.000000e+00  0.000000e+00  0.000000e+00  0.000000e+00  0.000000e+00  0.000000e+00  0.000000e+00  0.000000e+00  
      1798  -1.356116e+01  -4.206405e+00  -3.750000e+00  0.000000e+00  0.000000e+00  0.000000e+00  0.000000e+00  0.000000e+00  0.000000e+00  0.000000e+00  0.000000e+00  0.000000e+00  
      1799  -1.356116e+01  -4.206405e+00  -3.500000e+00  0.000000e+00  0.000000e+00  0.000000e+00  0.000000e+00  0.000000e+00  0.000000e+00  0.000000e+00  0.000000e+00  0.000000e+00  
      1800  -1.356116e+01  -4.206405e+00  -3.250000e+00  0.000000e+00  0.000000e+00  0.000000e+00  0.000000e+00  0.000000e+00  0.000000e+00  0.000000e+00  0.000000e+00  0.000000e+00  
      1801  -1.356116e+01  -4.206405e+00  -3.000000e+00  0.000000e+00  0.000000e+00  0.000000e+00  0.000000e+00  0.000000e+00  0.000000e+00  0.000000e+00  0.000000e+00  0.000000e+00  
      1802  -1.356116e+01  -4.206405e+00  -2.750000e+00  0.000000e+00  0.000000e+00  0.000000e+00  0.000000e+00  0.000000e+00  0.000000e+00  0.000000e+00  0.000000e+00  0.000000e+00  
      1803  -1.356116e+01  -4.206405e+00  -2.500000e+00  0.000000e+00  0.000000e+00  0.000000e+00  0.000000e+00  0.000000e+00  0.000000e+00  0.000000e+00  0.000000e+00  0.000000e+00  
      1804  -1.356116e+01  -4.206405e+00  -2.250000e+00  0.000000e+00  0.000000e+00  0.000000e+00  0.000000e+00  0.000000e+00  0.000000e+00  0.000000e+00  0.000000e+00  0.000000e+00  
      1805  -1.356116e+01  -4.206405e+00  -2.000000e+00  0.000000e+00  0.000000e+00  0.000000e+00  0.000000e+00  0.000000e+00  0.000000e+00  0.000000e+00  0.000000e+00  0.000000e+00  
      1806  -1.356116e+01  -4.206405e+00  -1.750000e+00  0.000000e+00  0.000000e+00  0.000000e+00  0.000000e+00  0.000000e+00  0.000000e+00  0.000000e+00  0.000000e+00  0.000000e+00  
      1807  -1.356116e+01  -4.206405e+00  -1.500000e+00  0.000000e+00  0.000000e+00  0.000000e+00  0.000000e+00  0.000000e+00  0.000000e+00  0.000000e+00  0.000000e+00  0.000000e+00  
      1808  -1.356116e+01  -4.206405e+00  -1.250000e+00  0.000000e+00  0.000000e+00  0.000000e+00  0.000000e+00  0.000000e+00  0.000000e+00  0.000000e+00  0.000000e+00  0.000000e+00  
      1809  -1.356116e+01  -4.206405e+00  -1.000000e+00  0.000000e+00  0.000000e+00  0.000000e+00  0.000000e+00  0.000000e+00  0.000000e+00  0.000000e+00  0.000000e+00  0.000000e+00  
      1810  -1.356116e+01  -4.206405e+00  -7.500000e-01  0.000000e+00  0.000000e+00  0.000000e+00  0.000000e+00  0.000000e+00  0.000000e+00  0.000000e+00  0.000000e+00  0.000000e+00  
      1811  -1.356116e+01  -4.206405e+00  -5.000000e-01  0.000000e+00  0.000000e+00  0.000000e+00  0.000000e+00  0.000000e+00  0.000000e+00  0.000000e+00  0.000000e+00  0.000000e+00  
      1812  -1.356116e+01  -4.206405e+00  -2.500000e-01  0.000000e+00  0.000000e+00  0.000000e+00  0.000000e+00  0.000000e+00  0.000000e+00  0.000000e+00  0.000000e+00  0.000000e+00  
      1813  -1.341700e+01  -4.411627e+00  -1.475000e+01  -3.401794e-17  -2.517502e-17  -1.051485e-10  0.000000e+00  0.000000e+00  0.000000e+00  0.000000e+00  0.000000e+00  0.000000e+00  
      1814  -1.341702e+01  -4.411603e+00  -1.450000e+01  -1.835671e-17  -1.358489e-17  -2.564346e-11  0.000000e+00  0.000000e+00  0.000000e+00  0.000000e+00  0.000000e+00  0.000000e+00  
      1815  -1.341702e+01  -4.411595e+00  -1.425000e+01  -1.897981e-18  -1.333294e-18  2.569383e-11  0.000000e+00  0.000000e+00  0.000000e+00  0.000000e+00  0.000000e+00  0.000000e+00  
      1816  -1.341702e+01  -4.411593e+00  -1.400000e+01  0.000000e+00  0.000000e+00  0.000000e+00  0.000000e+00  0.000000e+00  0.000000e+00  0.000000e+00  0.000000e+00  0.000000e+00  
      1817  -1.341703e+01  -4.411590e+00  -1.375000e+01  0.000000e+00  0.000000e+00  0.000000e+00  0.000000e+00  0.000000e+00  0.000000e+00  0.000000e+00  0.000000e+00  0.000000e+00  
      1818  -1.341703e+01  -4.411590e+00  -1.350000e+01  0.000000e+00  0.000000e+00  0.000000e+00  0.000000e+00  0.000000e+00  0.000000e+00  0.000000e+00  0.000000e+00  0.000000e+00  
      1819  -1.341703e+01  -4.411590e+00  -1.325000e+01  0.000000e+00  0.000000e+00  0.000000e+00  0.000000e+00  0.000000e+00  0.000000e+00  0.000000e+00  0.000000e+00  0.000000e+00  
      1820  -1.341703e+01  -4.411590e+00  -1.300000e+01  0.000000e+00  0.000000e+00  0.000000e+00  0.000000e+00  0.000000e+00  0.000000e+00  0.000000e+00  0.000000e+00  0.000000e+00  
      1821  -1.341703e+01  -4.411590e+00  -1.275000e+01  0.000000e+00  0.000000e+00  0.000000e+00  0.000000e+00  0.000000e+00  0.000000e+00  0.000000e+00  0.000000e+00  0.000000e+00  
      1822  -1.341703e+01  -4.411590e+00  -1.250000e+01  0.000000e+00  0.000000e+00  0.000000e+00  0.000000e+00  0.000000e+00  0.000000e+00  0.000000e+00  0.000000e+00  0.000000e+00  
      1823  -1.341703e+01  -4.411590e+00  -1.225000e+01  0.000000e+00  0.000000e+00  0.000000e+00  0.000000e+00  0.000000e+00  0.000000e+00  0.000000e+00  0.000000e+00  0.000000e+00  
      1824  -1.341703e+01  -4.411590e+00  -1.200000e+01  0.000000e+00  0.000000e+00  0.000000e+00  0.000000e+00  0.000000e+00  0.000000e+00  0.000000e+00  0.000000e+00  0.000000e+00  
      1825  -1.341703e+01  -4.411590e+00  -1.175000e+01  0.000000e+00  0.000000e+00  0.000000e+00  0.000000e+00  0.000000e+00  0.000000e+00  0.000000e+00  0.000000e+00  0.000000e+00  
      1826  -1.341703e+01  -4.411590e+00  -1.150000e+01  0.000000e+00  0.000000e+00  0.000000e+00  0.000000e+00  0.000000e+00  0.000000e+00  0.000000e+00  0.000000e+00  0.000000e+00  
      1827  -1.341703e+01  -4.411590e+00  -1.125000e+01  0.000000e+00  0.000000e+00  0.000000e+00  0.000000e+00  0.000000e+00  0.000000e+00  0.000000e+00  0.000000e+00  0.000000e+00  
      1828  -1.341703e+01  -4.411590e+00  -1.100000e+01  0.000000e+00  0.000000e+00  0.000000e+00  0.000000e+00  0.000000e+00  0.000000e+00  0.000000e+00  0.000000e+00  0.000000e+00  
      1829  -1.341703e+01  -4.411590e+00  -1.075000e+01  0.000000e+00  0.000000e+00  0.000000e+00  0.000000e+00  0.000000e+00  0.000000e+00  0.000000e+00  0.000000e+00  0.000000e+00  
      1830  -1.341703e+01  -4.411590e+00  -1.050000e+01  0.000000e+00  0.000000e+00  0.000000e+00  0.000000e+00  0.000000e+00  0.000000e+00  0.000000e+00  0.000000e+00  0.000000e+00  
      1831  -1.341703e+01  -4.411590e+00  -1.025000e+01  0.000000e+00  0.000000e+00  0.000000e+00  0.000000e+00  0.000000e+00  0.000000e+00  0.000000e+00  0.000000e+00  0.000000e+00  
      1832  -1.341703e+01  -4.411590e+00  -1.000000e+01  0.000000e+00  0.000000e+00  0.000000e+00  0.000000e+00  0.000000e+00  0.000000e+00  0.000000e+00  0.000000e+00  0.000000e+00  
      1833  -1.341703e+01  -4.411590e+00  -9.750000e+00  0.000000e+00  0.000000e+00  0.000000e+00  0.000000e+00  0.000000e+00  0.000000e+00  0.000000e+00  0.000000e+00  0.000000e+00  
      1834  -1.341703e+01  -4.411590e+00  -9.500000e+00  0.000000e+00  0.000000e+00  0.000000e+00  0.000000e+00  0.000000e+00  0.000000e+00  0.000000e+00  0.000000e+00  0.000000e+00  
      1835  -1.341703e+01  -4.411590e+00  -9.250000e+00  0.000000e+00  0.000000e+00  0.000000e+00  0.000000e+00  0.000000e+00  0.000000e+00  0.000000e+00  0.000000e+00  0.000000e+00  
      1836  -1.341703e+01  -4.411590e+00  -9.000000e+00  0.000000e+00  0.000000e+00  0.000000e+00  0.000000e+00  0.000000e+00  0.000000e+00  0.000000e+00  0.000000e+00  0.000000e+00  
      1837  -1.341703e+01  -4.411590e+00  -8.750000e+00  0.000000e+00  0.000000e+00  0.000000e+00  0.000000e+00  0.000000e+00  0.000000e+00  0.000000e+00  0.000000e+00  0.000000e+00  
      1838  -1.341703e+01  -4.411590e+00  -8.500000e+00  0.000000e+00  0.000000e+00  0.000000e+00  0.000000e+00  0.000000e+00  0.000000e+00  0.000000e+00  0.000000e+00  0.000000e+00  
      1839  -1.341703e+01  -4.411590e+00  -8.250000e+00  0.000000e+00  0.000000e+00  0.000000e+00  0.000000e+00  0.000000e+00  0.000000e+00  0.000000e+00  0.000000e+00  0.000000e+00  
      1840  -1.341703e+01  -4.411590e+00  -8.000000e+00  0.000000e+00  0.000000e+00  0.000000e+00  0.000000e+00  0.000000e+00  0.000000e+00  0.000000e+00  0.000000e+00  0.000000e+00  
      1841  -1.341703e+01  -4.411590e+00  -7.750000e+00  0.000000e+00  0.000000e+00  0.000000e+00  0.000000e+00  0.000000e+00  0.000000e+00  0.000000e+00  0.000000e+00  0.000000e+00  
      1842  -1.341703e+01  -4.411590e+00  -7.500000e+00  0.000000e+00  0.000000e+00  0.000000e+00  0.000000e+00  0.000000e+00  0.000000e+00  0.000000e+00  0.000000e+00  0.000000e+00  
      1843  -1.341703e+01  -4.411590e+00  -7.250000e+00  0.000000e+00  0.000000e+00  0.000000e+00  0.000000e+00  0.000000e+00  0.000000e+00  0.000000e+00  0.000000e+00  0.000000e+00  
      1844  -1.341703e+01  -4.411590e+00  -7.000000e+00  0.000000e+00  0.000000e+00  0.000000e+00  0.000000e+00  0.000000e+00  0.000000e+00  0.000000e+00  0.000000e+00  0.000000e+00  
      1845  -1.341703e+01  -4.411590e+00  -6.750000e+00  0.000000e+00  0.000000e+00  0.000000e+00  0.000000e+00  0.000000e+00  0.000000e+00  0.000000e+00  0.000000e+00  0.000000e+00  
      1846  -1.341703e+01  -4.411590e+00  -6.500000e+00  0.000000e+00  0.000000e+00  0.000000e+00  0.000000e+00  0.000000e+00  0.000000e+00  0.000000e+00  0.000000e+00  0.000000e+00  
      1847  -1.341703e+01  -4.411590e+00  -6.250000e+00  0.000000e+00  0.000000e+00  0.000000e+00  0.000000e+00  0.000000e+00  0.000000e+00  0.000000e+00  0.000000e+00  0.000000e+00  
      1848  -1.341703e+01  -4.411590e+00  -6.000000e+00  0.000000e+00  0.000000e+00  0.000000e+00  0.000000e+00  0.000000e+00  0.000000e+00  0.000000e+00  0.000000e+00  0.000000e+00  
      1849  -1.341703e+01  -4.411590e+00  -5.750000e+00  0.000000e+00  0.000000e+00  0.000000e+00  0.000000e+00  0.000000e+00  0.000000e+00  0.000000e+00  0.000000e+00  0.000000e+00  
      1850  -1.341703e+01  -4.411590e+00  -5.500000e+00  0.000000e+00  0.000000e+00  0.000000e+00  0.000000e+00  0.000000e+00  0.000000e+00  0.000000e+00  0.000000e+00  0.000000e+00  
      1851  -1.341703e+01  -4.411590e+00  -5.250000e+00  0.000000e+00  0.000000e+00  0.000000e+00  0.000000e+00  0.000000e+00  0.000000e+00  0.000000e+00  0.000000e+00  0.000000e+00  
      1852  -1.341703e+01  -4.411590e+00  -5.000000e+00  0.000000e+00  0.000000e+00  0.000000e+00  0.000000e+00  0.000000e+00  0.000000e+00  0.000000e+00  0.000000e+00  0.000000e+00  
      1853  -1.341703e+01  -4.411590e+00  -4.750000e+00  0.000000e+00  0.000000e+00  0.000000e+00  0.000000e+00  0.000000e+00  0.000000e+00  0.000000e+00  0.000000e+00  0.000000e+00  
      1854  -1.341703e+01  -4.411590e+00  -4.500000e+00  0.000000e+00  0.000000e+00  0.000000e+00  0.000000e+00  0.000000e+00  0.000000e+00  0.000000e+00  0.000000e+00  0.000000e+00  
      1855  -1.341703e+01  -4.411590e+00  -4.250000e+00  0.000000e+00  0.000000e+00  0.000000e+00  0.000000e+00  0.000000e+00  0.000000e+00  0.000000e+00  0.000000e+00  0.000000e+00  
      1856  -1.341703e+01  -4.411590e+00  -4.000000e+00  0.000000e+00  0.000000e+00  0.000000e+00  0.000000e+00  0.000000e+00  0.000000e+00  0.000000e+00  0.000000e+00  0.000000e+00  
      1857  -1.341703e+01  -4.411590e+00  -3.750000e+00  0.000000e+00  0.000000e+00  0.000000e+00  0.000000e+00  0.000000e+00  0.000000e+00  0.000000e+00  0.000000e+00  0.000000e+00  
      1858  -1.341703e+01  -4.411590e+00  -3.500000e+00  0.000000e+00  0.000000e+00  0.000000e+00  0.000000e+00  0.000000e+00  0.000000e+00  0.000000e+00  0.000000e+00  0.000000e+00  
      1859  -1.341703e+01  -4.411590e+00  -3.250000e+00  0.000000e+00  0.000000e+00  0.000000e+00  0.000000e+00  0.000000e+00  0.000000e+00  0.000000e+00  0.000000e+00  0.000000e+00  
      1860  -1.341703e+01  -4.411590e+00  -3.000000e+00  0.000000e+00  0.000000e+00  0.000000e+00  0.000000e+00  0.000000e+00  0.000000e+00  0.000000e+00  0.000000e+00  0.000000e+00  
      1861  -1.341703e+01  -4.411590e+00  -2.750000e+00  0.000000e+00  0.000000e+00  0.000000e+00  0.000000e+00  0.000000e+00  0.000000e+00  0.000000e+00  0.000000e+00  0.000000e+00  
      1862  -1.341703e+01  -4.411590e+00  -2.500000e+00  0.000000e+00  0.000000e+00  0.000000e+00  0.000000e+00  0.000000e+00  0.000000e+00  0.000000e+00  0.000000e+00  0.000000e+00  
      1863  -1.341703e+01  -4.411590e+00  -2.250000e+00  0.000000e+00  0.000000e+00  0.000000e+00  0.000000e+00  0.000000e+00  0.000000e+00  0.000000e+00  0.000000e+00  0.000000e+00  
      1864  -1.341703e+01  -4.411590e+00  -2.000000e+00  0.000000e+00  0.000000e+00  0.000000e+00  0.000000e+00  0.000000e+00  0.000000e+00  0.000000e+00  0.000000e+00  0.000000e+00  
      1865  -1.341703e+01  -4.411590e+00  -1.750000e+00  0.000000e+00  0.000000e+00  0.000000e+00  0.000000e+00  0.000000e+00  0.000000e+00  0.000000e+00  0.000000e+00  0.000000e+00  
      1866  -1.341703e+01  -4.411590e+00  -1.500000e+00  0.000000e+00  0.000000e+00  0.000000e+00  0.000000e+00  0.000000e+00  0.000000e+00  0.000000e+00  0.000000e+00  0.000000e+00  
      1867  -1.341703e+01  -4.411590e+00  -1.250000e+00  0.000000e+00  0.000000e+00  0.000000e+00  0.000000e+00  0.000000e+00  0.000000e+00  0.000000e+00  0.000000e+00  0.000000e+00  
      1868  -1.341703e+01  -4.411590e+00  -1.000000e+00  0.000000e+00  0.000000e+00  0.000000e+00  0.000000e+00  0.000000e+00  0.000000e+00  0.000000e+00  0.000000e+00  0.000000e+00  
      1869  -1.341703e+01  -4.411590e+00  -7.500000e-01  0.000000e+00  0.000000e+00  0.000000e+00  0.000000e+00  0.000000e+00  0.000000e+00  0.000000e+00  0.000000e+00  0.000000e+00  
      1870  -1.341703e+01  -4.411590e+00  -5.000000e-01  0.000000e+00  0.000000e+00  0.000000e+00  0.000000e+00  0.000000e+00  0.000000e+00  0.000000e+00  0.000000e+00  0.000000e+00  
      1871  -1.341703e+01  -4.411590e+00  -2.500000e-01  0.000000e+00  0.000000e+00  0.000000e+00  0.000000e+00  0.000000e+00  0.000000e+00  0.000000e+00  0.000000e+00  0.000000e+00  
      1872  -1.326785e+01  -4.613171e+00  -1.475000e+01  -1.555578e-17  -1.210861e-17  -1.164428e-11  0.000000e+00  0.000000e+00  0.000000e+00  0.000000e+00  0.000000e+00  0.000000e+00  
      1873  -1.326785e+01  -4.613160e+00  -1.450000e+01  4.093741e-18  3.029579e-18  1.181587e-11  0.000000e+00  0.000000e+00  0.000000e+00  0.000000e+00  0.000000e+00  0.000000e+00  
      1874  -1.326786e+01  -4.613155e+00  -1.425000e+01  0.000000e+00  0.000000e+00  0.000000e+00  0.000000e+00  0.000000e+00  0.000000e+00  0.000000e+00  0.000000e+00  0.000000e+00  
      1875  -1.326786e+01  -4.613153e+00  -1.400000e+01  0.000000e+00  0.000000e+00  0.000000e+00  0.000000e+00  0.000000e+00  0.000000e+00  0.000000e+00  0.000000e+00  0.000000e+00  
      1876  -1.326786e+01  -4.613153e+00  -1.375000e+01  0.000000e+00  0.000000e+00  0.000000e+00  0.000000e+00  0.000000e+00  0.000000e+00  0.000000e+00  0.000000e+00  0.000000e+00  
      1877  -1.326786e+01  -4.613153e+00  -1.350000e+01  0.000000e+00  0.000000e+00  0.000000e+00  0.000000e+00  0.000000e+00  0.000000e+00  0.000000e+00  0.000000e+00  0.000000e+00  
      1878  -1.326786e+01  -4.613153e+00  -1.325000e+01  0.000000e+00  0.000000e+00  0.000000e+00  0.000000e+00  0.000000e+00  0.000000e+00  0.000000e+00  0.000000e+00  0.000000e+00  
      1879  -1.326786e+01  -4.613153e+00  -1.300000e+01  0.000000e+00  0.000000e+00  0.000000e+00  0.000000e+00  0.000000e+00  0.000000e+00  0.000000e+00  0.000000e+00  0.000000e+00  
      1880  -1.326786e+01  -4.613153e+00  -1.275000e+01  0.000000e+00  0.000000e+00  0.000000e+00  0.000000e+00  0.000000e+00  0.000000e+00  0.000000e+00  0.000000e+00  0.000000e+00  
      1881  -1.326786e+01  -4.613153e+00  -1.250000e+01  0.000000e+00  0.000000e+00  0.000000e+00  0.000000e+00  0.000000e+00  0.000000e+00  0.000000e+00  0.000000e+00  0.000000e+00  
      1882  -1.326786e+01  -4.613153e+00  -1.225000e+01  0.000000e+00  0.000000e+00  0.000000e+00  0.000000e+00  0.000000e+00  0.000000e+00  0.000000e+00  0.000000e+00  0.000000e+00  
      1883  -1.326786e+01  -4.613153e+00  -1.200000e+01  0.000000e+00  0.000000e+00  0.000000e+00  0.000000e+00  0.000000e+00  0.000000e+00  0.000000e+00  0.000000e+00  0.000000e+00  
      1884  -1.326786e+01  -4.613153e+00  -1.175000e+01  0.000000e+00  0.000000e+00  0.000000e+00  0.000000e+00  0.000000e+00  0.000000e+00  0.000000e+00  0.000000e+00  0.000000e+00  
      1885  -1.326786e+01  -4.613153e+00  -1.150000e+01  0.000000e+00  0.000000e+00  0.000000e+00  0.000000e+00  0.000000e+00  0.000000e+00  0.000000e+00  0.000000e+00  0.000000e+00  
      1886  -1.326786e+01  -4.613153e+00  -1.125000e+01  0.000000e+00  0.000000e+00  0.000000e+00  0.000000e+00  0.000000e+00  0.000000e+00  0.000000e+00  0.000000e+00  0.000000e+00  
      1887  -1.326786e+01  -4.613153e+00  -1.100000e+01  0.000000e+00  0.000000e+00  0.000000e+00  0.000000e+00  0.000000e+00  0.000000e+00  0.000000e+00  0.000000e+00  0.000000e+00  
      1888  -1.326786e+01  -4.613153e+00  -1.075000e+01  0.000000e+00  0.000000e+00  0.000000e+00  0.000000e+00  0.000000e+00  0.000000e+00  0.000000e+00  0.000000e+00  0.000000e+00  
      1889  -1.326786e+01  -4.613153e+00  -1.050000e+01  0.000000e+00  0.000000e+00  0.000000e+00  0.000000e+00  0.000000e+00  0.000000e+00  0.000000e+00  0.000000e+00  0.000000e+00  
      1890  -1.326786e+01  -4.613153e+00  -1.025000e+01  0.000000e+00  0.000000e+00  0.000000e+00  0.000000e+00  0.000000e+00  0.000000e+00  0.000000e+00  0.000000e+00  0.000000e+00  
      1891  -1.326786e+01  -4.613153e+00  -1.000000e+01  0.000000e+00  0.000000e+00  0.000000e+00  0.000000e+00  0.000000e+00  0.000000e+00  0.000000e+00  0.000000e+00  0.000000e+00  
      1892  -1.326786e+01  -4.613153e+00  -9.750000e+00  0.000000e+00  0.000000e+00  0.000000e+00  0.000000e+00  0.000000e+00  0.000000e+00  0.000000e+00  0.000000e+00  0.000000e+00  
      1893  -1.326786e+01  -4.613153e+00  -9.500000e+00  0.000000e+00  0.000000e+00  0.000000e+00  0.000000e+00  0.000000e+00  0.000000e+00  0.000000e+00  0.000000e+00  0.000000e+00  
      1894  -1.326786e+01  -4.613153e+00  -9.250000e+00  0.000000e+00  0.000000e+00  0.000000e+00  0.000000e+00  0.000000e+00  0.000000e+00  0.000000e+00  0.000000e+00  0.000000e+00  
      1895  -1.326786e+01  -4.613153e+00  -9.000000e+00  0.000000e+00  0.000000e+00  0.000000e+00  0.000000e+00  0.000000e+00  0.000000e+00  0.000000e+00  0.000000e+00  0.000000e+00  
      1896  -1.326786e+01  -4.613153e+00  -8.750000e+00  0.000000e+00  0.000000e+00  0.000000e+00  0.000000e+00  0.000000e+00  0.000000e+00  0.000000e+00  0.000000e+00  0.000000e+00  
      1897  -1.326786e+01  -4.613153e+00  -8.500000e+00  0.000000e+00  0.000000e+00  0.000000e+00  0.000000e+00  0.000000e+00  0.000000e+00  0.000000e+00  0.000000e+00  0.000000e+00  
      1898  -1.326786e+01  -4.613153e+00  -8.250000e+00  0.000000e+00  0.000000e+00  0.000000e+00  0.000000e+00  0.000000e+00  0.000000e+00  0.000000e+00  0.000000e+00  0.000000e+00  
      1899  -1.326786e+01  -4.613153e+00  -8.000000e+00  0.000000e+00  0.000000e+00  0.000000e+00  0.000000e+00  0.000000e+00  0.000000e+00  0.000000e+00  0.000000e+00  0.000000e+00  
      1900  -1.326786e+01  -4.613153e+00  -7.750000e+00  0.000000e+00  0.000000e+00  0.000000e+00  0.000000e+00  0.000000e+00  0.000000e+00  0.000000e+00  0.000000e+00  0.000000e+00  
      1901  -1.326786e+01  -4.613153e+00  -7.500000e+00  0.000000e+00  0.000000e+00  0.000000e+00  0.000000e+00  0.000000e+00  0.000000e+00  0.000000e+00  0.000000e+00  0.000000e+00  
      1902  -1.326786e+01  -4.613153e+00  -7.250000e+00  0.000000e+00  0.000000e+00  0.000000e+00  0.000000e+00  0.000000e+00  0.000000e+00  0.000000e+00  0.000000e+00  0.000000e+00  
      1903  -1.326786e+01  -4.613153e+00  -7.000000e+00  0.000000e+00  0.000000e+00  0.000000e+00  0.000000e+00  0.000000e+00  0.000000e+00  0.000000e+00  0.000000e+00  0.000000e+00  
      1904  -1.326786e+01  -4.613153e+00  -6.750000e+00  0.000000e+00  0.000000e+00  0.000000e+00  0.000000e+00  0.000000e+00  0.000000e+00  0.000000e+00  0.000000e+00  0.000000e+00  
      1905  -1.326786e+01  -4.613153e+00  -6.500000e+00  0.000000e+00  0.000000e+00  0.000000e+00  0.000000e+00  0.000000e+00  0.000000e+00  0.000000e+00  0.000000e+00  0.000000e+00  
      1906  -1.326786e+01  -4.613153e+00  -6.250000e+00  0.000000e+00  0.000000e+00  0.000000e+00  0.000000e+00  0.000000e+00  0.000000e+00  0.000000e+00  0.000000e+00  0.000000e+00  
      1907  -1.326786e+01  -4.613153e+00  -6.000000e+00  0.000000e+00  0.000000e+00  0.000000e+00  0.000000e+00  0.000000e+00  0.000000e+00  0.000000e+00  0.000000e+00  0.000000e+00  
      1908  -1.326786e+01  -4.613153e+00  -5.750000e+00  0.000000e+00  0.000000e+00  0.000000e+00  0.000000e+00  0.000000e+00  0.000000e+00  0.000000e+00  0.000000e+00  0.000000e+00  
      1909  -1.326786e+01  -4.613153e+00  -5.500000e+00  0.000000e+00  0.000000e+00  0.000000e+00  0.000000e+00  0.000000e+00  0.000000e+00  0.000000e+00  0.000000e+00  0.000000e+00  
      1910  -1.326786e+01  -4.613153e+00  -5.250000e+00  0.000000e+00  0.000000e+00  0.000000e+00  0.000000e+00  0.000000e+00  0.000000e+00  0.000000e+00  0.000000e+00  0.000000e+00  
      1911  -1.326786e+01  -4.613153e+00  -5.000000e+00  0.000000e+00  0.000000e+00  0.000000e+00  0.000000e+00  0.000000e+00  0.000000e+00  0.000000e+00  0.000000e+00  0.000000e+00  
      1912  -1.326786e+01  -4.613153e+00  -4.750000e+00  0.000000e+00  0.000000e+00  0.000000e+00  0.000000e+00  0.000000e+00  0.000000e+00  0.000000e+00  0.000000e+00  0.000000e+00  
      1913  -1.326786e+01  -4.613153e+00  -4.500000e+00  0.000000e+00  0.000000e+00  0.000000e+00  0.000000e+00  0.000000e+00  0.000000e+00  0.000000e+00  0.000000e+00  0.000000e+00  
      1914  -1.326786e+01  -4.613153e+00  -4.250000e+00  0.000000e+00  0.000000e+00  0.000000e+00  0.000000e+00  0.000000e+00  0.000000e+00  0.000000e+00  0.000000e+00  0.000000e+00  
      1915  -1.326786e+01  -4.613153e+00  -4.000000e+00  0.000000e+00  0.000000e+00  0.000000e+00  0.000000e+00  0.000000e+00  0.000000e+00  0.000000e+00  0.000000e+00  0.000000e+00  
      1916  -1.326786e+01  -4.613153e+00  -3.750000e+00  0.000000e+00  0.000000e+00  0.000000e+00  0.000000e+00  0.000000e+00  0.000000e+00  0.000000e+00  0.000000e+00  0.000000e+00  
      1917  -1.326786e+01  -4.613153e+00  -3.500000e+00  0.000000e+00  0.000000e+00  0.000000e+00  0.000000e+00  0.000000e+00  0.000000e+00  0.000000e+00  0.000000e+00  0.000000e+00  
      1918  -1.326786e+01  -4.613153e+00  -3.250000e+00  0.000000e+00  0.000000e+00  0.000000e+00  0.000000e+00  0.000000e+00  0.000000e+00  0.000000e+00  0.000000e+00  0.000000e+00  
      1919  -1.326786e+01  -4.613153e+00  -3.000000e+00  0.000000e+00  0.000000e+00  0.000000e+00  0.000000e+00  0.000000e+00  0.000000e+00  0.000000e+00  0.000000e+00  0.000000e+00  
      1920  -1.326786e+01  -4.613153e+00  -2.750000e+00  0.000000e+00  0.000000e+00  0.000000e+00  0.000000e+00  0.000000e+00  0.000000e+00  0.000000e+00  0.000000e+00  0.000000e+00  
      1921  -1.326786e+01  -4.613153e+00  -2.500000e+00  0.000000e+00  0.000000e+00  0.000000e+00  0.000000e+00  0.000000e+00  0.000000e+00  0.000000e+00  0.000000e+00  0.000000e+00  
      1922  -1.326786e+01  -4.613153e+00  -2.250000e+00  0.000000e+00  0.000000e+00  0.000000e+00  0.000000e+00  0.000000e+00  0.000000e+00  0.000000e+00  0.000000e+00  0.000000e+00  
      1923  -1.326786e+01  -4.613153e+00  -2.000000e+00  0.000000e+00  0.000000e+00  0.000000e+00  0.000000e+00  0.000000e+00  0.000000e+00  0.000000e+00  0.000000e+00  0.000000e+00  
      1924  -1.326786e+01  -4.613153e+00  -1.750000e+00  0.000000e+00  0.000000e+00  0.000000e+00  0.000000e+00  0.000000e+00  0.000000e+00  0.000000e+00  0.000000e+00  0.000000e+00  
      1925  -1.326786e+01  -4.613153e+00  -1.500000e+00  0.000000e+00  0.000000e+00  0.000000e+00  0.000000e+00  0.000000e+00  0.000000e+00  0.000000e+00  0.000000e+00  0.000000e+00  
      1926  -1.326786e+01  -4.613153e+00  -1.250000e+00  0.000000e+00  0.000000e+00  0.000000e+00  0.000000e+00  0.000000e+00  0.000000e+00  0.000000e+00  0.000000e+00  0.000000e+00  
      1927  -1.326786e+01  -4.613153e+00  -1.000000e+00  0.000000e+00  0.000000e+00  0.000000e+00  0.000000e+00  0.000000e+00  0.000000e+00  0.000000e+00  0.000000e+00  0.000000e+00  
      1928  -1.326786e+01  -4.613153e+00  -7.500000e-01  0.000000e+00  0.000000e+00  0.000000e+00  0.000000e+00  0.000000e+00  0.000000e+00  0.000000e+00  0.000000e+00  0.000000e+00  
      1929  -1.326786e+01  -4.613153e+00  -5.000000e-01  0.000000e+00  0.000000e+00  0.000000e+00  0.000000e+00  0.000000e+00  0.000000e+00  0.000000e+00  0.000000e+00  0.000000e+00  
      1930  -1.326786e+01  -4.613153e+00  -2.500000e-01  0.000000e+00  0.000000e+00  0.000000e+00  0.000000e+00  0.000000e+00  0.000000e+00  0.000000e+00  0.000000e+00  0.000000e+00  
      1931  -1.311383e+01  -4.811029e+00  -1.475000e+01  9.363553e-18  7.288583e-18  -1.175979e-11  0.000000e+00  0.000000e+00  0.000000e+00  0.000000e+00  0.000000e+00  0.000000e+00  
      1932  -1.311383e+01  -4.811032e+00  -1.450000e+01  -1.213025e-17  -9.918714e-18  1.171155e-11  0.000000e+00  0.000000e+00  0.000000e+00  0.000000e+00  0.000000e+00  0.000000e+00  
      1933  -1.311383e+01  -4.811029e+00  -1.425000e+01  4.656434e-18  3.624564e-18  5.848066e-12  0.000000e+00  0.000000e+00  0.000000e+00  0.000000e+00  0.000000e+00  0.000000e+00  
      1934  -1.311383e+01  -4.811029e+00  -1.400000e+01  0.000000e+00  0.000000e+00  0.000000e+00  0.000000e+00  0.000000e+00  0.000000e+00  0.000000e+00  0.000000e+00  0.000000e+00  
      1935  -1.311383e+01  -4.811029e+00  -1.375000e+01  0.000000e+00  0.000000e+00  0.000000e+00  0.000000e+00  0.000000e+00  0.000000e+00  0.000000e+00  0.000000e+00  0.000000e+00  
      1936  -1.311383e+01  -4.811029e+00  -1.350000e+01  0.000000e+00  0.000000e+00  0.000000e+00  0.000000e+00  0.000000e+00  0.000000e+00  0.000000e+00  0.000000e+00  0.000000e+00  
      1937  -1.311383e+01  -4.811029e+00  -1.325000e+01  0.000000e+00  0.000000e+00  0.000000e+00  0.000000e+00  0.000000e+00  0.000000e+00  0.000000e+00  0.000000e+00  0.000000e+00  
      1938  -1.311383e+01  -4.811029e+00  -1.300000e+01  0.000000e+00  0.000000e+00  0.000000e+00  0.000000e+00  0.000000e+00  0.000000e+00  0.000000e+00  0.000000e+00  0.000000e+00  
      1939  -1.311383e+01  -4.811029e+00  -1.275000e+01  0.000000e+00  0.000000e+00  0.000000e+00  0.000000e+00  0.000000e+00  0.000000e+00  0.000000e+00  0.000000e+00  0.000000e+00  
      1940  -1.311383e+01  -4.811029e+00  -1.250000e+01  0.000000e+00  0.000000e+00  0.000000e+00  0.000000e+00  0.000000e+00  0.000000e+00  0.000000e+00  0.000000e+00  0.000000e+00  
      1941  -1.311383e+01  -4.811029e+00  -1.225000e+01  0.000000e+00  0.000000e+00  0.000000e+00  0.000000e+00  0.000000e+00  0.000000e+00  0.000000e+00  0.000000e+00  0.000000e+00  
      1942  -1.311383e+01  -4.811029e+00  -1.200000e+01  0.000000e+00  0.000000e+00  0.000000e+00  0.000000e+00  0.000000e+00  0.000000e+00  0.000000e+00  0.000000e+00  0.000000e+00  
      1943  -1.311383e+01  -4.811029e+00  -1.175000e+01  0.000000e+00  0.000000e+00  0.000000e+00  0.000000e+00  0.000000e+00  0.000000e+00  0.000000e+00  0.000000e+00  0.000000e+00  
      1944  -1.311383e+01  -4.811029e+00  -1.150000e+01  0.000000e+00  0.000000e+00  0.000000e+00  0.000000e+00  0.000000e+00  0.000000e+00  0.000000e+00  0.000000e+00  0.000000e+00  
      1945  -1.311383e+01  -4.811029e+00  -1.125000e+01  0.000000e+00  0.000000e+00  0.000000e+00  0.000000e+00  0.000000e+00  0.000000e+00  0.000000e+00  0.000000e+00  0.000000e+00  
      1946  -1.311383e+01  -4.811029e+00  -1.100000e+01  0.000000e+00  0.000000e+00  0.000000e+00  0.000000e+00  0.000000e+00  0.000000e+00  0.000000e+00  0.000000e+00  0.000000e+00  
      1947  -1.311383e+01  -4.811029e+00  -1.075000e+01  0.000000e+00  0.000000e+00  0.000000e+00  0.000000e+00  0.000000e+00  0.000000e+00  0.000000e+00  0.000000e+00  0.000000e+00  
      1948  -1.311383e+01  -4.811029e+00  -1.050000e+01  0.000000e+00  0.000000e+00  0.000000e+00  0.000000e+00  0.000000e+00  0.000000e+00  0.000000e+00  0.000000e+00  0.000000e+00  
      1949  -1.311383e+01  -4.811029e+00  -1.025000e+01  0.000000e+00  0.000000e+00  0.000000e+00  0.000000e+00  0.000000e+00  0.000000e+00  0.000000e+00  0.000000e+00  0.000000e+00  
      1950  -1.311383e+01  -4.811029e+00  -1.000000e+01  0.000000e+00  0.000000e+00  0.000000e+00  0.000000e+00  0.000000e+00  0.000000e+00  0.000000e+00  0.000000e+00  0.000000e+00  
      1951  -1.311383e+01  -4.811029e+00  -9.750000e+00  0.000000e+00  0.000000e+00  0.000000e+00  0.000000e+00  0.000000e+00  0.000000e+00  0.000000e+00  0.000000e+00  0.000000e+00  
      1952  -1.311383e+01  -4.811029e+00  -9.500000e+00  0.000000e+00  0.000000e+00  0.000000e+00  0.000000e+00  0.000000e+00  0.000000e+00  0.000000e+00  0.000000e+00  0.000000e+00  
      1953  -1.311383e+01  -4.811029e+00  -9.250000e+00  0.000000e+00  0.000000e+00  0.000000e+00  0.000000e+00  0.000000e+00  0.000000e+00  0.000000e+00  0.000000e+00  0.000000e+00  
      1954  -1.311383e+01  -4.811029e+00  -9.000000e+00  0.000000e+00  0.000000e+00  0.000000e+00  0.000000e+00  0.000000e+00  0.000000e+00  0.000000e+00  0.000000e+00  0.000000e+00  
      1955  -1.311383e+01  -4.811029e+00  -8.750000e+00  0.000000e+00  0.000000e+00  0.000000e+00  0.000000e+00  0.000000e+00  0.000000e+00  0.000000e+00  0.000000e+00  0.000000e+00  
      1956  -1.311383e+01  -4.811029e+00  -8.500000e+00  0.000000e+00  0.000000e+00  0.000000e+00  0.000000e+00  0.000000e+00  0.000000e+00  0.000000e+00  0.000000e+00  0.000000e+00  
      1957  -1.311383e+01  -4.811029e+00  -8.250000e+00  0.000000e+00  0.000000e+00  0.000000e+00  0.000000e+00  0.000000e+00  0.000000e+00  0.000000e+00  0.000000e+00  0.000000e+00  
      1958  -1.311383e+01  -4.811029e+00  -8.000000e+00  0.000000e+00  0.000000e+00  0.000000e+00  0.000000e+00  0.000000e+00  0.000000e+00  0.000000e+00  0.000000e+00  0.000000e+00  
      1959  -1.311383e+01  -4.811029e+00  -7.750000e+00  0.000000e+00  0.000000e+00  0.000000e+00  0.000000e+00  0.000000e+00  0.000000e+00  0.000000e+00  0.000000e+00  0.000000e+00  
      1960  -1.311383e+01  -4.811029e+00  -7.500000e+00  0.000000e+00  0.000000e+00  0.000000e+00  0.000000e+00  0.000000e+00  0.000000e+00  0.000000e+00  0.000000e+00  0.000000e+00  
      1961  -1.311383e+01  -4.811029e+00  -7.250000e+00  0.000000e+00  0.000000e+00  0.000000e+00  0.000000e+00  0.000000e+00  0.000000e+00  0.000000e+00  0.000000e+00  0.000000e+00  
      1962  -1.311383e+01  -4.811029e+00  -7.000000e+00  0.000000e+00  0.000000e+00  0.000000e+00  0.000000e+00  0.000000e+00  0.000000e+00  0.000000e+00  0.000000e+00  0.000000e+00  
      1963  -1.311383e+01  -4.811029e+00  -6.750000e+00  0.000000e+00  0.000000e+00  0.000000e+00  0.000000e+00  0.000000e+00  0.000000e+00  0.000000e+00  0.000000e+00  0.000000e+00  
      1964  -1.311383e+01  -4.811029e+00  -6.500000e+00  0.000000e+00  0.000000e+00  0.000000e+00  0.000000e+00  0.000000e+00  0.000000e+00  0.000000e+00  0.000000e+00  0.000000e+00  
      1965  -1.311383e+01  -4.811029e+00  -6.250000e+00  0.000000e+00  0.000000e+00  0.000000e+00  0.000000e+00  0.000000e+00  0.000000e+00  0.000000e+00  0.000000e+00  0.000000e+00  
      1966  -1.311383e+01  -4.811029e+00  -6.000000e+00  0.000000e+00  0.000000e+00  0.000000e+00  0.000000e+00  0.000000e+00  0.000000e+00  0.000000e+00  0.000000e+00  0.000000e+00  
      1967  -1.311383e+01  -4.811029e+00  -5.750000e+00  0.000000e+00  0.000000e+00  0.000000e+00  0.000000e+00  0.000000e+00  0.000000e+00  0.000000e+00  0.000000e+00  0.000000e+00  
      1968  -1.311383e+01  -4.811029e+00  -5.500000e+00  0.000000e+00  0.000000e+00  0.000000e+00  0.000000e+00  0.000000e+00  0.000000e+00  0.000000e+00  0.000000e+00  0.000000e+00  
      1969  -1.311383e+01  -4.811029e+00  -5.250000e+00  0.000000e+00  0.000000e+00  0.000000e+00  0.000000e+00  0.000000e+00  0.000000e+00  0.000000e+00  0.000000e+00  0.000000e+00  
      1970  -1.311383e+01  -4.811029e+00  -5.000000e+00  0.000000e+00  0.000000e+00  0.000000e+00  0.000000e+00  0.000000e+00  0.000000e+00  0.000000e+00  0.000000e+00  0.000000e+00  
      1971  -1.311383e+01  -4.811029e+00  -4.750000e+00  0.000000e+00  0.000000e+00  0.000000e+00  0.000000e+00  0.000000e+00  0.000000e+00  0.000000e+00  0.000000e+00  0.000000e+00  
      1972  -1.311383e+01  -4.811029e+00  -4.500000e+00  0.000000e+00  0.000000e+00  0.000000e+00  0.000000e+00  0.000000e+00  0.000000e+00  0.000000e+00  0.000000e+00  0.000000e+00  
      1973  -1.311383e+01  -4.811029e+00  -4.250000e+00  0.000000e+00  0.000000e+00  0.000000e+00  0.000000e+00  0.000000e+00  0.000000e+00  0.000000e+00  0.000000e+00  0.000000e+00  
      1974  -1.311383e+01  -4.811029e+00  -4.000000e+00  0.000000e+00  0.000000e+00  0.000000e+00  0.000000e+00  0.000000e+00  0.000000e+00  0.000000e+00  0.000000e+00  0.000000e+00  
      1975  -1.311383e+01  -4.811029e+00  -3.750000e+00  0.000000e+00  0.000000e+00  0.000000e+00  0.000000e+00  0.000000e+00  0.000000e+00  0.000000e+00  0.000000e+00  0.000000e+00  
      1976  -1.311383e+01  -4.811029e+00  -3.500000e+00  0.000000e+00  0.000000e+00  0.000000e+00  0.000000e+00  0.000000e+00  0.000000e+00  0.000000e+00  0.000000e+00  0.000000e+00  
      1977  -1.311383e+01  -4.811029e+00  -3.250000e+00  0.000000e+00  0.000000e+00  0.000000e+00  0.000000e+00  0.000000e+00  0.000000e+00  0.000000e+00  0.000000e+00  0.000000e+00  
      1978  -1.311383e+01  -4.811029e+00  -3.000000e+00  0.000000e+00  0.000000e+00  0.000000e+00  0.000000e+00  0.000000e+00  0.000000e+00  0.000000e+00  0.000000e+00  0.000000e+00  
      1979  -1.311383e+01  -4.811029e+00  -2.750000e+00  0.000000e+00  0.000000e+00  0.000000e+00  0.000000e+00  0.000000e+00  0.000000e+00  0.000000e+00  0.000000e+00  0.000000e+00  
      1980  -1.311383e+01  -4.811029e+00  -2.500000e+00  0.000000e+00  0.000000e+00  0.000000e+00  0.000000e+00  0.000000e+00  0.000000e+00  0.000000e+00  0.000000e+00  0.000000e+00  
      1981  -1.311383e+01  -4.811029e+00  -2.250000e+00  0.000000e+00  0.000000e+00  0.000000e+00  0.000000e+00  0.000000e+00  0.000000e+00  0.000000e+00  0.000000e+00  0.000000e+00  
      1982  -1.311383e+01  -4.811029e+00  -2.000000e+00  0.000000e+00  0.000000e+00  0.000000e+00  0.000000e+00  0.000000e+00  0.000000e+00  0.000000e+00  0.000000e+00  0.000000e+00  
      1983  -1.311383e+01  -4.811029e+00  -1.750000e+00  0.000000e+00  0.000000e+00  0.000000e+00  0.000000e+00  0.000000e+00  0.000000e+00  0.000000e+00  0.000000e+00  0.000000e+00  
      1984  -1.311383e+01  -4.811029e+00  -1.500000e+00  0.000000e+00  0.000000e+00  0.000000e+00  0.000000e+00  0.000000e+00  0.000000e+00  0.000000e+00  0.000000e+00  0.000000e+00  
      1985  -1.311383e+01  -4.811029e+00  -1.250000e+00  0.000000e+00  0.000000e+00  0.000000e+00  0.000000e+00  0.000000e+00  0.000000e+00  0.000000e+00  0.000000e+00  0.000000e+00  
      1986  -1.311383e+01  -4.811029e+00  -1.000000e+00  0.000000e+00  0.000000e+00  0.000000e+00  0.000000e+00  0.000000e+00  0.000000e+00  0.000000e+00  0.000000e+00  0.000000e+00  
      1987  -1.311383e+01  -4.811029e+00  -7.500000e-01  0.000000e+00  0.000000e+00  0.000000e+00  0.000000e+00  0.000000e+00  0.000000e+00  0.000000e+00  0.000000e+00  0.000000e+00  
      1988  -1.311383e+01  -4.811029e+00  -5.000000e-01  0.000000e+00  0.000000e+00  0.000000e+00  0.000000e+00  0.000000e+00  0.000000e+00  0.000000e+00  0.000000e+00  0.000000e+00  
      1989  -1.311383e+01  -4.811029e+00  -2.500000e-01  0.000000e+00  0.000000e+00  0.000000e+00  0.000000e+00  0.000000e+00  0.000000e+00  0.000000e+00  0.000000e+00  0.000000e+00  
      1990  -1.295512e+01  -5.005135e+00  -1.475000e+01  -8.764148e-18  -7.166341e-18  -1.176556e-11  0.000000e+00  0.000000e+00  0.000000e+00  0.000000e+00  0.000000e+00  0.000000e+00  
      1991  -1.295510e+01  -5.005149e+00  -1.450000e+01  0.000000e+00  0.000000e+00  0.000000e+00  0.000000e+00  0.000000e+00  0.000000e+00  0.000000e+00  0.000000e+00  0.000000e+00  
      1992  -1.295510e+01  -5.005154e+00  -1.425000e+01  0.000000e+00  0.000000e+00  0.000000e+00  0.000000e+00  0.000000e+00  0.000000e+00  0.000000e+00  0.000000e+00  0.000000e+00  
      1993  -1.295510e+01  -5.005154e+00  -1.400000e+01  0.000000e+00  0.000000e+00  0.000000e+00  0.000000e+00  0.000000e+00  0.000000e+00  0.000000e+00  0.000000e+00  0.000000e+00  
      1994  -1.295510e+01  -5.005154e+00  -1.375000e+01  0.000000e+00  0.000000e+00  0.000000e+00  0.000000e+00  0.000000e+00  0.000000e+00  0.000000e+00  0.000000e+00  0.000000e+00  
      1995  -1.295510e+01  -5.005154e+00  -1.350000e+01  0.000000e+00  0.000000e+00  0.000000e+00  0.000000e+00  0.000000e+00  0.000000e+00  0.000000e+00  0.000000e+00  0.000000e+00  
      1996  -1.295510e+01  -5.005154e+00  -1.325000e+01  0.000000e+00  0.000000e+00  0.000000e+00  0.000000e+00  0.000000e+00  0.000000e+00  0.000000e+00  0.000000e+00  0.000000e+00  
      1997  -1.295510e+01  -5.005154e+00  -1.300000e+01  0.000000e+00  0.000000e+00  0.000000e+00  0.000000e+00  0.000000e+00  0.000000e+00  0.000000e+00  0.000000e+00  0.000000e+00  
      1998  -1.295510e+01  -5.005154e+00  -1.275000e+01  0.000000e+00  0.000000e+00  0.000000e+00  0.000000e+00  0.000000e+00  0.000000e+00  0.000000e+00  0.000000e+00  0.000000e+00  
      1999  -1.295510e+01  -5.005154e+00  -1.250000e+01  0.000000e+00  0.000000e+00  0.000000e+00  0.000000e+00  0.000000e+00  0.000000e+00  0.000000e+00  0.000000e+00  0.000000e+00  
      2000  -1.295510e+01  -5.005154e+00  -1.225000e+01  0.000000e+00  0.000000e+00  0.000000e+00  0.000000e+00  0.000000e+00  0.000000e+00  0.000000e+00  0.000000e+00  0.000000e+00  
      2001  -1.295510e+01  -5.005154e+00  -1.200000e+01  0.000000e+00  0.000000e+00  0.000000e+00  0.000000e+00  0.000000e+00  0.000000e+00  0.000000e+00  0.000000e+00  0.000000e+00  
      2002  -1.295510e+01  -5.005154e+00  -1.175000e+01  0.000000e+00  0.000000e+00  0.000000e+00  0.000000e+00  0.000000e+00  0.000000e+00  0.000000e+00  0.000000e+00  0.000000e+00  
      2003  -1.295510e+01  -5.005154e+00  -1.150000e+01  0.000000e+00  0.000000e+00  0.000000e+00  0.000000e+00  0.000000e+00  0.000000e+00  0.000000e+00  0.000000e+00  0.000000e+00  
      2004  -1.295510e+01  -5.005154e+00  -1.125000e+01  0.000000e+00  0.000000e+00  0.000000e+00  0.000000e+00  0.000000e+00  0.000000e+00  0.000000e+00  0.000000e+00  0.000000e+00  
      2005  -1.295510e+01  -5.005154e+00  -1.100000e+01  0.000000e+00  0.000000e+00  0.000000e+00  0.000000e+00  0.000000e+00  0.000000e+00  0.000000e+00  0.000000e+00  0.000000e+00  
      2006  -1.295510e+01  -5.005154e+00  -1.075000e+01  0.000000e+00  0.000000e+00  0.000000e+00  0.000000e+00  0.000000e+00  0.000000e+00  0.000000e+00  0.000000e+00  0.000000e+00  
      2007  -1.295510e+01  -5.005154e+00  -1.050000e+01  0.000000e+00  0.000000e+00  0.000000e+00  0.000000e+00  0.000000e+00  0.000000e+00  0.000000e+00  0.000000e+00  0.000000e+00  
      2008  -1.295510e+01  -5.005154e+00  -1.025000e+01  0.000000e+00  0.000000e+00  0.000000e+00  0.000000e+00  0.000000e+00  0.000000e+00  0.000000e+00  0.000000e+00  0.000000e+00  
      2009  -1.295510e+01  -5.005154e+00  -1.000000e+01  0.000000e+00  0.000000e+00  0.000000e+00  0.000000e+00  0.000000e+00  0.000000e+00  0.000000e+00  0.000000e+00  0.000000e+00  
      2010  -1.295510e+01  -5.005154e+00  -9.750000e+00  0.000000e+00  0.000000e+00  0.000000e+00  0.000000e+00  0.000000e+00  0.000000e+00  0.000000e+00  0.000000e+00  0.000000e+00  
      2011  -1.295510e+01  -5.005152e+00  -9.500000e+00  0.000000e+00  0.000000e+00  0.000000e+00  0.000000e+00  0.000000e+00  0.000000e+00  0.000000e+00  0.000000e+00  0.000000e+00  
      2012  -1.295510e+01  -5.005152e+00  -9.250000e+00  0.000000e+00  0.000000e+00  0.000000e+00  0.000000e+00  0.000000e+00  0.000000e+00  0.000000e+00  0.000000e+00  0.000000e+00  
      2013  -1.295510e+01  -5.005152e+00  -9.000000e+00  0.000000e+00  0.000000e+00  0.000000e+00  0.000000e+00  0.000000e+00  0.000000e+00  0.000000e+00  0.000000e+00  0.000000e+00  
      2014  -1.295510e+01  -5.005152e+00  -8.750000e+00  0.000000e+00  0.000000e+00  0.000000e+00  0.000000e+00  0.000000e+00  0.000000e+00  0.000000e+00  0.000000e+00  0.000000e+00  
      2015  -1.295510e+01  -5.005152e+00  -8.500000e+00  0.000000e+00  0.000000e+00  0.000000e+00  0.000000e+00  0.000000e+00  0.000000e+00  0.000000e+00  0.000000e+00  0.000000e+00  
      2016  -1.295510e+01  -5.005152e+00  -8.250000e+00  0.000000e+00  0.000000e+00  0.000000e+00  0.000000e+00  0.000000e+00  0.000000e+00  0.000000e+00  0.000000e+00  0.000000e+00  
      2017  -1.295510e+01  -5.005152e+00  -8.000000e+00  0.000000e+00  0.000000e+00  0.000000e+00  0.000000e+00  0.000000e+00  0.000000e+00  0.000000e+00  0.000000e+00  0.000000e+00  
      2018  -1.295510e+01  -5.005152e+00  -7.750000e+00  0.000000e+00  0.000000e+00  0.000000e+00  0.000000e+00  0.000000e+00  0.000000e+00  0.000000e+00  0.000000e+00  0.000000e+00  
      2019  -1.295510e+01  -5.005152e+00  -7.500000e+00  0.000000e+00  0.000000e+00  0.000000e+00  0.000000e+00  0.000000e+00  0.000000e+00  0.000000e+00  0.000000e+00  0.000000e+00  
      2020  -1.295510e+01  -5.005152e+00  -7.250000e+00  0.000000e+00  0.000000e+00  0.000000e+00  0.000000e+00  0.000000e+00  0.000000e+00  0.000000e+00  0.000000e+00  0.000000e+00  
      2021  -1.295510e+01  -5.005152e+00  -7.000000e+00  0.000000e+00  0.000000e+00  0.000000e+00  0.000000e+00  0.000000e+00  0.000000e+00  0.000000e+00  0.000000e+00  0.000000e+00  
      2022  -1.295510e+01  -5.005152e+00  -6.750000e+00  0.000000e+00  0.000000e+00  0.000000e+00  0.000000e+00  0.000000e+00  0.000000e+00  0.000000e+00  0.000000e+00  0.000000e+00  
      2023  -1.295510e+01  -5.005152e+00  -6.500000e+00  0.000000e+00  0.000000e+00  0.000000e+00  0.000000e+00  0.000000e+00  0.000000e+00  0.000000e+00  0.000000e+00  0.000000e+00  
      2024  -1.295510e+01  -5.005152e+00  -6.250000e+00  0.000000e+00  0.000000e+00  0.000000e+00  0.000000e+00  0.000000e+00  0.000000e+00  0.000000e+00  0.000000e+00  0.000000e+00  
      2025  -1.295510e+01  -5.005152e+00  -6.000000e+00  0.000000e+00  0.000000e+00  0.000000e+00  0.000000e+00  0.000000e+00  0.000000e+00  0.000000e+00  0.000000e+00  0.000000e+00  
      2026  -1.295510e+01  -5.005152e+00  -5.750000e+00  0.000000e+00  0.000000e+00  0.000000e+00  0.000000e+00  0.000000e+00  0.000000e+00  0.000000e+00  0.000000e+00  0.000000e+00  
      2027  -1.295510e+01  -5.005152e+00  -5.500000e+00  0.000000e+00  0.000000e+00  0.000000e+00  0.000000e+00  0.000000e+00  0.000000e+00  0.000000e+00  0.000000e+00  0.000000e+00  
      2028  -1.295510e+01  -5.005152e+00  -5.250000e+00  0.000000e+00  0.000000e+00  0.000000e+00  0.000000e+00  0.000000e+00  0.000000e+00  0.000000e+00  0.000000e+00  0.000000e+00  
      2029  -1.295510e+01  -5.005152e+00  -5.000000e+00  0.000000e+00  0.000000e+00  0.000000e+00  0.000000e+00  0.000000e+00  0.000000e+00  0.000000e+00  0.000000e+00  0.000000e+00  
      2030  -1.295510e+01  -5.005152e+00  -4.750000e+00  0.000000e+00  0.000000e+00  0.000000e+00  0.000000e+00  0.000000e+00  0.000000e+00  0.000000e+00  0.000000e+00  0.000000e+00  
      2031  -1.295510e+01  -5.005152e+00  -4.500000e+00  0.000000e+00  0.000000e+00  0.000000e+00  0.000000e+00  0.000000e+00  0.000000e+00  0.000000e+00  0.000000e+00  0.000000e+00  
      2032  -1.295510e+01  -5.005152e+00  -4.250000e+00  0.000000e+00  0.000000e+00  0.000000e+00  0.000000e+00  0.000000e+00  0.000000e+00  0.000000e+00  0.000000e+00  0.000000e+00  
      2033  -1.295510e+01  -5.005152e+00  -4.000000e+00  0.000000e+00  0.000000e+00  0.000000e+00  0.000000e+00  0.000000e+00  0.000000e+00  0.000000e+00  0.000000e+00  0.000000e+00  
      2034  -1.295510e+01  -5.005152e+00  -3.750000e+00  0.000000e+00  0.000000e+00  0.000000e+00  0.000000e+00  0.000000e+00  0.000000e+00  0.000000e+00  0.000000e+00  0.000000e+00  
      2035  -1.295510e+01  -5.005152e+00  -3.500000e+00  0.000000e+00  0.000000e+00  0.000000e+00  0.000000e+00  0.000000e+00  0.000000e+00  0.000000e+00  0.000000e+00  0.000000e+00  
      2036  -1.295510e+01  -5.005152e+00  -3.250000e+00  0.000000e+00  0.000000e+00  0.000000e+00  0.000000e+00  0.000000e+00  0.000000e+00  0.000000e+00  0.000000e+00  0.000000e+00  
      2037  -1.295510e+01  -5.005152e+00  -3.000000e+00  0.000000e+00  0.000000e+00  0.000000e+00  0.000000e+00  0.000000e+00  0.000000e+00  0.000000e+00  0.000000e+00  0.000000e+00  
      2038  -1.295510e+01  -5.005152e+00  -2.750000e+00  0.000000e+00  0.000000e+00  0.000000e+00  0.000000e+00  0.000000e+00  0.000000e+00  0.000000e+00  0.000000e+00  0.000000e+00  
      2039  -1.295510e+01  -5.005152e+00  -2.500000e+00  0.000000e+00  0.000000e+00  0.000000e+00  0.000000e+00  0.000000e+00  0.000000e+00  0.000000e+00  0.000000e+00  0.000000e+00  
      2040  -1.295510e+01  -5.005152e+00  -2.250000e+00  0.000000e+00  0.000000e+00  0.000000e+00  0.000000e+00  0.000000e+00  0.000000e+00  0.000000e+00  0.000000e+00  0.000000e+00  
      2041  -1.295510e+01  -5.005152e+00  -2.000000e+00  0.000000e+00  0.000000e+00  0.000000e+00  0.000000e+00  0.000000e+00  0.000000e+00  0.000000e+00  0.000000e+00  0.000000e+00  
      2042  -1.295510e+01  -5.005152e+00  -1.750000e+00  0.000000e+00  0.000000e+00  0.000000e+00  0.000000e+00  0.000000e+00  0.000000e+00  0.000000e+00  0.000000e+00  0.000000e+00  
      2043  -1.295510e+01  -5.005152e+00  -1.500000e+00  0.000000e+00  0.000000e+00  0.000000e+00  0.000000e+00  0.000000e+00  0.000000e+00  0.000000e+00  0.000000e+00  0.000000e+00  
      2044  -1.295510e+01  -5.005152e+00  -1.250000e+00  0.000000e+00  0.000000e+00  0.000000e+00  0.000000e+00  0.000000e+00  0.000000e+00  0.000000e+00  0.000000e+00  0.000000e+00  
      2045  -1.295510e+01  -5.005152e+00  -1.000000e+00  0.000000e+00  0.000000e+00  0.000000e+00  0.000000e+00  0.000000e+00  0.000000e+00  0.000000e+00  0.000000e+00  0.000000e+00  
      2046  -1.295510e+01  -5.005152e+00  -7.500000e-01  0.000000e+00  0.000000e+00  0.000000e+00  0.000000e+00  0.000000e+00  0.000000e+00  0.000000e+00  0.000000e+00  0.000000e+00  
      2047  -1.295510e+01  -5.005152e+00  -5.000000e-01  0.000000e+00  0.000000e+00  0.000000e+00  0.000000e+00  0.000000e+00  0.000000e+00  0.000000e+00  0.000000e+00  0.000000e+00  
      2048  -1.295510e+01  -5.005152e+00  -2.500000e-01  0.000000e+00  0.000000e+00  0.000000e+00  0.000000e+00  0.000000e+00  0.000000e+00  0.000000e+00  0.000000e+00  0.000000e+00  
      2049  -1.279183e+01  -5.195418e+00  -1.475000e+01  0.000000e+00  0.000000e+00  0.000000e+00  0.000000e+00  0.000000e+00  0.000000e+00  0.000000e+00  0.000000e+00  0.000000e+00  
      2050  -1.279181e+01  -5.195447e+00  -1.450000e+01  0.000000e+00  0.000000e+00  0.000000e+00  0.000000e+00  0.000000e+00  0.000000e+00  0.000000e+00  0.000000e+00  0.000000e+00  
      2051  -1.279180e+01  -5.195452e+00  -1.425000e+01  0.000000e+00  0.000000e+00  0.000000e+00  0.000000e+00  0.000000e+00  0.000000e+00  0.000000e+00  0.000000e+00  0.000000e+00  
      2052  -1.279180e+01  -5.195457e+00  -1.400000e+01  0.000000e+00  0.000000e+00  0.000000e+00  0.000000e+00  0.000000e+00  0.000000e+00  0.000000e+00  0.000000e+00  0.000000e+00  
      2053  -1.279180e+01  -5.195457e+00  -1.375000e+01  0.000000e+00  0.000000e+00  0.000000e+00  0.000000e+00  0.000000e+00  0.000000e+00  0.000000e+00  0.000000e+00  0.000000e+00  
      2054  -1.279180e+01  -5.195457e+00  -1.350000e+01  0.000000e+00  0.000000e+00  0.000000e+00  0.000000e+00  0.000000e+00  0.000000e+00  0.000000e+00  0.000000e+00  0.000000e+00  
      2055  -1.279180e+01  -5.195457e+00  -1.325000e+01  0.000000e+00  0.000000e+00  0.000000e+00  0.000000e+00  0.000000e+00  0.000000e+00  0.000000e+00  0.000000e+00  0.000000e+00  
      2056  -1.279180e+01  -5.195457e+00  -1.300000e+01  0.000000e+00  0.000000e+00  0.000000e+00  0.000000e+00  0.000000e+00  0.000000e+00  0.000000e+00  0.000000e+00  0.000000e+00  
      2057  -1.279180e+01  -5.195457e+00  -1.275000e+01  0.000000e+00  0.000000e+00  0.000000e+00  0.000000e+00  0.000000e+00  0.000000e+00  0.000000e+00  0.000000e+00  0.000000e+00  
      2058  -1.279180e+01  -5.195457e+00  -1.250000e+01  0.000000e+00  0.000000e+00  0.000000e+00  0.000000e+00  0.000000e+00  0.000000e+00  0.000000e+00  0.000000e+00  0.000000e+00  
      2059  -1.279180e+01  -5.195457e+00  -1.225000e+01  0.000000e+00  0.000000e+00  0.000000e+00  0.000000e+00  0.000000e+00  0.000000e+00  0.000000e+00  0.000000e+00  0.000000e+00  
      2060  -1.279180e+01  -5.195457e+00  -1.200000e+01  0.000000e+00  0.000000e+00  0.000000e+00  0.000000e+00  0.000000e+00  0.000000e+00  0.000000e+00  0.000000e+00  0.000000e+00  
      2061  -1.279180e+01  -5.195457e+00  -1.175000e+01  0.000000e+00  0.000000e+00  0.000000e+00  0.000000e+00  0.000000e+00  0.000000e+00  0.000000e+00  0.000000e+00  0.000000e+00  
      2062  -1.279180e+01  -5.195457e+00  -1.150000e+01  0.000000e+00  0.000000e+00  0.000000e+00  0.000000e+00  0.000000e+00  0.000000e+00  0.000000e+00  0.000000e+00  0.000000e+00  
      2063  -1.279180e+01  -5.195457e+00  -1.125000e+01  0.000000e+00  0.000000e+00  0.000000e+00  0.000000e+00  0.000000e+00  0.000000e+00  0.000000e+00  0.000000e+00  0.000000e+00  
      2064  -1.279180e+01  -5.195457e+00  -1.100000e+01  0.000000e+00  0.000000e+00  0.000000e+00  0.000000e+00  0.000000e+00  0.000000e+00  0.000000e+00  0.000000e+00  0.000000e+00  
      2065  -1.279180e+01  -5.195457e+00  -1.075000e+01  0.000000e+00  0.000000e+00  0.000000e+00  0.000000e+00  0.000000e+00  0.000000e+00  0.000000e+00  0.000000e+00  0.000000e+00  
      2066  -1.279180e+01  -5.195457e+00  -1.050000e+01  0.000000e+00  0.000000e+00  0.000000e+00  0.000000e+00  0.000000e+00  0.000000e+00  0.000000e+00  0.000000e+00  0.000000e+00  
      2067  -1.279180e+01  -5.195457e+00  -1.025000e+01  0.000000e+00  0.000000e+00  0.000000e+00  0.000000e+00  0.000000e+00  0.000000e+00  0.000000e+00  0.000000e+00  0.000000e+00  
      2068  -1.279180e+01  -5.195457e+00  -1.000000e+01  0.000000e+00  0.000000e+00  0.000000e+00  0.000000e+00  0.000000e+00  0.000000e+00  0.000000e+00  0.000000e+00  0.000000e+00  
      2069  -1.279180e+01  -5.195457e+00  -9.750000e+00  0.000000e+00  0.000000e+00  0.000000e+00  0.000000e+00  0.000000e+00  0.000000e+00  0.000000e+00  0.000000e+00  0.000000e+00  
      2070  -1.279180e+01  -5.195452e+00  -9.500000e+00  0.000000e+00  0.000000e+00  0.000000e+00  0.000000e+00  0.000000e+00  0.000000e+00  0.000000e+00  0.000000e+00  0.000000e+00  
      2071  -1.279180e+01  -5.195452e+00  -9.250000e+00  0.000000e+00  0.000000e+00  0.000000e+00  0.000000e+00  0.000000e+00  0.000000e+00  0.000000e+00  0.000000e+00  0.000000e+00  
      2072  -1.279180e+01  -5.195452e+00  -9.000000e+00  0.000000e+00  0.000000e+00  0.000000e+00  0.000000e+00  0.000000e+00  0.000000e+00  0.000000e+00  0.000000e+00  0.000000e+00  
      2073  -1.279180e+01  -5.195452e+00  -8.750000e+00  0.000000e+00  0.000000e+00  0.000000e+00  0.000000e+00  0.000000e+00  0.000000e+00  0.000000e+00  0.000000e+00  0.000000e+00  
      2074  -1.279180e+01  -5.195452e+00  -8.500000e+00  0.000000e+00  0.000000e+00  0.000000e+00  0.000000e+00  0.000000e+00  0.000000e+00  0.000000e+00  0.000000e+00  0.000000e+00  
      2075  -1.279180e+01  -5.195452e+00  -8.250000e+00  0.000000e+00  0.000000e+00  0.000000e+00  0.000000e+00  0.000000e+00  0.000000e+00  0.000000e+00  0.000000e+00  0.000000e+00  
      2076  -1.279180e+01  -5.195452e+00  -8.000000e+00  0.000000e+00  0.000000e+00  0.000000e+00  0.000000e+00  0.000000e+00  0.000000e+00  0.000000e+00  0.000000e+00  0.000000e+00  
      2077  -1.279180e+01  -5.195452e+00  -7.750000e+00  0.000000e+00  0.000000e+00  0.000000e+00  0.000000e+00  0.000000e+00  0.000000e+00  0.000000e+00  0.000000e+00  0.000000e+00  
      2078  -1.279180e+01  -5.195452e+00  -7.500000e+00  0.000000e+00  0.000000e+00  0.000000e+00  0.000000e+00  0.000000e+00  0.000000e+00  0.000000e+00  0.000000e+00  0.000000e+00  
      2079  -1.279180e+01  -5.195452e+00  -7.250000e+00  0.000000e+00  0.000000e+00  0.000000e+00  0.000000e+00  0.000000e+00  0.000000e+00  0.000000e+00  0.000000e+00  0.000000e+00  
      2080  -1.279180e+01  -5.195452e+00  -7.000000e+00  0.000000e+00  0.000000e+00  0.000000e+00  0.000000e+00  0.000000e+00  0.000000e+00  0.000000e+00  0.000000e+00  0.000000e+00  
      2081  -1.279180e+01  -5.195452e+00  -6.750000e+00  0.000000e+00  0.000000e+00  0.000000e+00  0.000000e+00  0.000000e+00  0.000000e+00  0.000000e+00  0.000000e+00  0.000000e+00  
      2082  -1.279180e+01  -5.195452e+00  -6.500000e+00  0.000000e+00  0.000000e+00  0.000000e+00  0.000000e+00  0.000000e+00  0.000000e+00  0.000000e+00  0.000000e+00  0.000000e+00  
      2083  -1.279180e+01  -5.195452e+00  -6.250000e+00  0.000000e+00  0.000000e+00  0.000000e+00  0.000000e+00  0.000000e+00  0.000000e+00  0.000000e+00  0.000000e+00  0.000000e+00  
      2084  -1.279180e+01  -5.195452e+00  -6.000000e+00  0.000000e+00  0.000000e+00  0.000000e+00  0.000000e+00  0.000000e+00  0.000000e+00  0.000000e+00  0.000000e+00  0.000000e+00  
      2085  -1.279180e+01  -5.195452e+00  -5.750000e+00  0.000000e+00  0.000000e+00  0.000000e+00  0.000000e+00  0.000000e+00  0.000000e+00  0.000000e+00  0.000000e+00  0.000000e+00  
      2086  -1.279180e+01  -5.195452e+00  -5.500000e+00  0.000000e+00  0.000000e+00  0.000000e+00  0.000000e+00  0.000000e+00  0.000000e+00  0.000000e+00  0.000000e+00  0.000000e+00  
      2087  -1.279180e+01  -5.195452e+00  -5.250000e+00  0.000000e+00  0.000000e+00  0.000000e+00  0.000000e+00  0.000000e+00  0.000000e+00  0.000000e+00  0.000000e+00  0.000000e+00  
      2088  -1.279180e+01  -5.195452e+00  -5.000000e+00  0.000000e+00  0.000000e+00  0.000000e+00  0.000000e+00  0.000000e+00  0.000000e+00  0.000000e+00  0.000000e+00  0.000000e+00  
      2089  -1.279180e+01  -5.195452e+00  -4.750000e+00  0.000000e+00  0.000000e+00  0.000000e+00  0.000000e+00  0.000000e+00  0.000000e+00  0.000000e+00  0.000000e+00  0.000000e+00  
      2090  -1.279180e+01  -5.195452e+00  -4.500000e+00  0.000000e+00  0.000000e+00  0.000000e+00  0.000000e+00  0.000000e+00  0.000000e+00  0.000000e+00  0.000000e+00  0.000000e+00  
      2091  -1.279180e+01  -5.195452e+00  -4.250000e+00  0.000000e+00  0.000000e+00  0.000000e+00  0.000000e+00  0.000000e+00  0.000000e+00  0.000000e+00  0.000000e+00  0.000000e+00  
      2092  -1.279180e+01  -5.195452e+00  -4.000000e+00  0.000000e+00  0.000000e+00  0.000000e+00  0.000000e+00  0.000000e+00  0.000000e+00  0.000000e+00  0.000000e+00  0.000000e+00  
      2093  -1.279180e+01  -5.195452e+00  -3.750000e+00  0.000000e+00  0.000000e+00  0.000000e+00  0.000000e+00  0.000000e+00  0.000000e+00  0.000000e+00  0.000000e+00  0.000000e+00  
      2094  -1.279180e+01  -5.195452e+00  -3.500000e+00  0.000000e+00  0.000000e+00  0.000000e+00  0.000000e+00  0.000000e+00  0.000000e+00  0.000000e+00  0.000000e+00  0.000000e+00  
      2095  -1.279180e+01  -5.195452e+00  -3.250000e+00  0.000000e+00  0.000000e+00  0.000000e+00  0.000000e+00  0.000000e+00  0.000000e+00  0.000000e+00  0.000000e+00  0.000000e+00  
      2096  -1.279180e+01  -5.195452e+00  -3.000000e+00  0.000000e+00  0.000000e+00  0.000000e+00  0.000000e+00  0.000000e+00  0.000000e+00  0.000000e+00  0.000000e+00  0.000000e+00  
      2097  -1.279180e+01  -5.195452e+00  -2.750000e+00  0.000000e+00  0.000000e+00  0.000000e+00  0.000000e+00  0.000000e+00  0.000000e+00  0.000000e+00  0.000000e+00  0.000000e+00  
      2098  -1.279180e+01  -5.195452e+00  -2.500000e+00  0.000000e+00  0.000000e+00  0.000000e+00  0.000000e+00  0.000000e+00  0.000000e+00  0.000000e+00  0.000000e+00  0.000000e+00  
      2099  -1.279180e+01  -5.195452e+00  -2.250000e+00  0.000000e+00  0.000000e+00  0.000000e+00  0.000000e+00  0.000000e+00  0.000000e+00  0.000000e+00  0.000000e+00  0.000000e+00  
      2100  -1.279180e+01  -5.195452e+00  -2.000000e+00  0.000000e+00  0.000000e+00  0.000000e+00  0.000000e+00  0.000000e+00  0.000000e+00  0.000000e+00  0.000000e+00  0.000000e+00  
      2101  -1.279180e+01  -5.195452e+00  -1.750000e+00  0.000000e+00  0.000000e+00  0.000000e+00  0.000000e+00  0.000000e+00  0.000000e+00  0.000000e+00  0.000000e+00  0.000000e+00  
      2102  -1.279180e+01  -5.195452e+00  -1.500000e+00  0.000000e+00  0.000000e+00  0.000000e+00  0.000000e+00  0.000000e+00  0.000000e+00  0.000000e+00  0.000000e+00  0.000000e+00  
      2103  -1.279180e+01  -5.195452e+00  -1.250000e+00  0.000000e+00  0.000000e+00  0.000000e+00  0.000000e+00  0.000000e+00  0.000000e+00  0.000000e+00  0.000000e+00  0.000000e+00  
      2104  -1.279180e+01  -5.195452e+00  -1.000000e+00  0.000000e+00  0.000000e+00  0.000000e+00  0.000000e+00  0.000000e+00  0.000000e+00  0.000000e+00  0.000000e+00  0.000000e+00  
      2105  -1.279180e+01  -5.195452e+00  -7.500000e-01  0.000000e+00  0.000000e+00  0.000000e+00  0.000000e+00  0.000000e+00  0.000000e+00  0.000000e+00  0.000000e+00  0.000000e+00  
      2106  -1.279180e+01  -5.195452e+00  -5.000000e-01  0.000000e+00  0.000000e+00  0.000000e+00  0.000000e+00  0.000000e+00  0.000000e+00  0.000000e+00  0.000000e+00  0.000000e+00  
      2107  -1.279180e+01  -5.195452e+00  -2.500000e-01  0.000000e+00  0.000000e+00  0.000000e+00  0.000000e+00  0.000000e+00  0.000000e+00  0.000000e+00  0.000000e+00  0.000000e+00  
      2108  -1.262411e+01  -5.381803e+00  -1.475000e+01  -1.465825e-14  1.564577e-15  -2.883948e-09  0.000000e+00  0.000000e+00  0.000000e+00  0.000000e+00  0.000000e+00  0.000000e+00  
      2109  -1.262407e+01  -5.381843e+00  -1.450000e+01  -3.721834e-15  -3.510677e-15  2.987518e-09  0.000000e+00  0.000000e+00  0.000000e+00  0.000000e+00  0.000000e+00  0.000000e+00  
      2110  -1.262406e+01  -5.381852e+00  -1.425000e+01  1.949680e-17  1.754506e-17  -1.851928e-11  0.000000e+00  0.000000e+00  0.000000e+00  0.000000e+00  0.000000e+00  0.000000e+00  
      2111  -1.262406e+01  -5.381857e+00  -1.400000e+01  0.000000e+00  0.000000e+00  0.000000e+00  0.000000e+00  0.000000e+00  0.000000e+00  0.000000e+00  0.000000e+00  0.000000e+00  
      2112  -1.262406e+01  -5.381857e+00  -1.375000e+01  0.000000e+00  0.000000e+00  0.000000e+00  0.000000e+00  0.000000e+00  0.000000e+00  0.000000e+00  0.000000e+00  0.000000e+00  
      2113  -1.262406e+01  -5.381857e+00  -1.350000e+01  0.000000e+00  0.000000e+00  0.000000e+00  0.000000e+00  0.000000e+00  0.000000e+00  0.000000e+00  0.000000e+00  0.000000e+00  
      2114  -1.262406e+01  -5.381857e+00  -1.325000e+01  0.000000e+00  0.000000e+00  0.000000e+00  0.000000e+00  0.000000e+00  0.000000e+00  0.000000e+00  0.000000e+00  0.000000e+00  
      2115  -1.262406e+01  -5.381857e+00  -1.300000e+01  0.000000e+00  0.000000e+00  0.000000e+00  0.000000e+00  0.000000e+00  0.000000e+00  0.000000e+00  0.000000e+00  0.000000e+00  
      2116  -1.262406e+01  -5.381857e+00  -1.275000e+01  0.000000e+00  0.000000e+00  0.000000e+00  0.000000e+00  0.000000e+00  0.000000e+00  0.000000e+00  0.000000e+00  0.000000e+00  
      2117  -1.262406e+01  -5.381857e+00  -1.250000e+01  0.000000e+00  0.000000e+00  0.000000e+00  0.000000e+00  0.000000e+00  0.000000e+00  0.000000e+00  0.000000e+00  0.000000e+00  
      2118  -1.262406e+01  -5.381857e+00  -1.225000e+01  0.000000e+00  0.000000e+00  0.000000e+00  0.000000e+00  0.000000e+00  0.000000e+00  0.000000e+00  0.000000e+00  0.000000e+00  
      2119  -1.262406e+01  -5.381857e+00  -1.200000e+01  0.000000e+00  0.000000e+00  0.000000e+00  0.000000e+00  0.000000e+00  0.000000e+00  0.000000e+00  0.000000e+00  0.000000e+00  
      2120  -1.262406e+01  -5.381857e+00  -1.175000e+01  0.000000e+00  0.000000e+00  0.000000e+00  0.000000e+00  0.000000e+00  0.000000e+00  0.000000e+00  0.000000e+00  0.000000e+00  
      2121  -1.262406e+01  -5.381857e+00  -1.150000e+01  0.000000e+00  0.000000e+00  0.000000e+00  0.000000e+00  0.000000e+00  0.000000e+00  0.000000e+00  0.000000e+00  0.000000e+00  
      2122  -1.262406e+01  -5.381857e+00  -1.125000e+01  0.000000e+00  0.000000e+00  0.000000e+00  0.000000e+00  0.000000e+00  0.000000e+00  0.000000e+00  0.000000e+00  0.000000e+00  
      2123  -1.262406e+01  -5.381857e+00  -1.100000e+01  0.000000e+00  0.000000e+00  0.000000e+00  0.000000e+00  0.000000e+00  0.000000e+00  0.000000e+00  0.000000e+00  0.000000e+00  
      2124  -1.262406e+01  -5.381857e+00  -1.075000e+01  0.000000e+00  0.000000e+00  0.000000e+00  0.000000e+00  0.000000e+00  0.000000e+00  0.000000e+00  0.000000e+00  0.000000e+00  
      2125  -1.262406e+01  -5.381857e+00  -1.050000e+01  0.000000e+00  0.000000e+00  0.000000e+00  0.000000e+00  0.000000e+00  0.000000e+00  0.000000e+00  0.000000e+00  0.000000e+00  
      2126  -1.262406e+01  -5.381857e+00  -1.025000e+01  0.000000e+00  0.000000e+00  0.000000e+00  0.000000e+00  0.000000e+00  0.000000e+00  0.000000e+00  0.000000e+00  0.000000e+00  
      2127  -1.262406e+01  -5.381857e+00  -1.000000e+01  0.000000e+00  0.000000e+00  0.000000e+00  0.000000e+00  0.000000e+00  0.000000e+00  0.000000e+00  0.000000e+00  0.000000e+00  
      2128  -1.262406e+01  -5.381857e+00  -9.750000e+00  0.000000e+00  0.000000e+00  0.000000e+00  0.000000e+00  0.000000e+00  0.000000e+00  0.000000e+00  0.000000e+00  0.000000e+00  
      2129  -1.262406e+01  -5.381857e+00  -9.500000e+00  0.000000e+00  0.000000e+00  0.000000e+00  0.000000e+00  0.000000e+00  0.000000e+00  0.000000e+00  0.000000e+00  0.000000e+00  
      2130  -1.262406e+01  -5.381857e+00  -9.250000e+00  0.000000e+00  0.000000e+00  0.000000e+00  0.000000e+00  0.000000e+00  0.000000e+00  0.000000e+00  0.000000e+00  0.000000e+00  
      2131  -1.262406e+01  -5.381857e+00  -9.000000e+00  0.000000e+00  0.000000e+00  0.000000e+00  0.000000e+00  0.000000e+00  0.000000e+00  0.000000e+00  0.000000e+00  0.000000e+00  
      2132  -1.262406e+01  -5.381857e+00  -8.750000e+00  0.000000e+00  0.000000e+00  0.000000e+00  0.000000e+00  0.000000e+00  0.000000e+00  0.000000e+00  0.000000e+00  0.000000e+00  
      2133  -1.262406e+01  -5.381857e+00  -8.500000e+00  0.000000e+00  0.000000e+00  0.000000e+00  0.000000e+00  0.000000e+00  0.000000e+00  0.000000e+00  0.000000e+00  0.000000e+00  
      2134  -1.262406e+01  -5.381857e+00  -8.250000e+00  0.000000e+00  0.000000e+00  0.000000e+00  0.000000e+00  0.000000e+00  0.000000e+00  0.000000e+00  0.000000e+00  0.000000e+00  
      2135  -1.262406e+01  -5.381857e+00  -8.000000e+00  0.000000e+00  0.000000e+00  0.000000e+00  0.000000e+00  0.000000e+00  0.000000e+00  0.000000e+00  0.000000e+00  0.000000e+00  
      2136  -1.262406e+01  -5.381857e+00  -7.750000e+00  0.000000e+00  0.000000e+00  0.000000e+00  0.000000e+00  0.000000e+00  0.000000e+00  0.000000e+00  0.000000e+00  0.000000e+00  
      2137  -1.262406e+01  -5.381857e+00  -7.500000e+00  0.000000e+00  0.000000e+00  0.000000e+00  0.000000e+00  0.000000e+00  0.000000e+00  0.000000e+00  0.000000e+00  0.000000e+00  
      2138  -1.262406e+01  -5.381857e+00  -7.250000e+00  0.000000e+00  0.000000e+00  0.000000e+00  0.000000e+00  0.000000e+00  0.000000e+00  0.000000e+00  0.000000e+00  0.000000e+00  
      2139  -1.262406e+01  -5.381857e+00  -7.000000e+00  0.000000e+00  0.000000e+00  0.000000e+00  0.000000e+00  0.000000e+00  0.000000e+00  0.000000e+00  0.000000e+00  0.000000e+00  
      2140  -1.262406e+01  -5.381857e+00  -6.750000e+00  0.000000e+00  0.000000e+00  0.000000e+00  0.000000e+00  0.000000e+00  0.000000e+00  0.000000e+00  0.000000e+00  0.000000e+00  
      2141  -1.262406e+01  -5.381857e+00  -6.500000e+00  0.000000e+00  0.000000e+00  0.000000e+00  0.000000e+00  0.000000e+00  0.000000e+00  0.000000e+00  0.000000e+00  0.000000e+00  
      2142  -1.262406e+01  -5.381857e+00  -6.250000e+00  0.000000e+00  0.000000e+00  0.000000e+00  0.000000e+00  0.000000e+00  0.000000e+00  0.000000e+00  0.000000e+00  0.000000e+00  
      2143  -1.262406e+01  -5.381857e+00  -6.000000e+00  0.000000e+00  0.000000e+00  0.000000e+00  0.000000e+00  0.000000e+00  0.000000e+00  0.000000e+00  0.000000e+00  0.000000e+00  
      2144  -1.262406e+01  -5.381857e+00  -5.750000e+00  0.000000e+00  0.000000e+00  0.000000e+00  0.000000e+00  0.000000e+00  0.000000e+00  0.000000e+00  0.000000e+00  0.000000e+00  
      2145  -1.262406e+01  -5.381857e+00  -5.500000e+00  0.000000e+00  0.000000e+00  0.000000e+00  0.000000e+00  0.000000e+00  0.000000e+00  0.000000e+00  0.000000e+00  0.000000e+00  
      2146  -1.262406e+01  -5.381857e+00  -5.250000e+00  0.000000e+00  0.000000e+00  0.000000e+00  0.000000e+00  0.000000e+00  0.000000e+00  0.000000e+00  0.000000e+00  0.000000e+00  
      2147  -1.262406e+01  -5.381857e+00  -5.000000e+00  0.000000e+00  0.000000e+00  0.000000e+00  0.000000e+00  0.000000e+00  0.000000e+00  0.000000e+00  0.000000e+00  0.000000e+00  
      2148  -1.262406e+01  -5.381857e+00  -4.750000e+00  0.000000e+00  0.000000e+00  0.000000e+00  0.000000e+00  0.000000e+00  0.000000e+00  0.000000e+00  0.000000e+00  0.000000e+00  
      2149  -1.262406e+01  -5.381857e+00  -4.500000e+00  0.000000e+00  0.000000e+00  0.000000e+00  0.000000e+00  0.000000e+00  0.000000e+00  0.000000e+00  0.000000e+00  0.000000e+00  
      2150  -1.262406e+01  -5.381857e+00  -4.250000e+00  0.000000e+00  0.000000e+00  0.000000e+00  0.000000e+00  0.000000e+00  0.000000e+00  0.000000e+00  0.000000e+00  0.000000e+00  
      2151  -1.262406e+01  -5.381857e+00  -4.000000e+00  0.000000e+00  0.000000e+00  0.000000e+00  0.000000e+00  0.000000e+00  0.000000e+00  0.000000e+00  0.000000e+00  0.000000e+00  
      2152  -1.262406e+01  -5.381857e+00  -3.750000e+00  0.000000e+00  0.000000e+00  0.000000e+00  0.000000e+00  0.000000e+00  0.000000e+00  0.000000e+00  0.000000e+00  0.000000e+00  
      2153  -1.262406e+01  -5.381857e+00  -3.500000e+00  0.000000e+00  0.000000e+00  0.000000e+00  0.000000e+00  0.000000e+00  0.000000e+00  0.000000e+00  0.000000e+00  0.000000e+00  
      2154  -1.262406e+01  -5.381857e+00  -3.250000e+00  0.000000e+00  0.000000e+00  0.000000e+00  0.000000e+00  0.000000e+00  0.000000e+00  0.000000e+00  0.000000e+00  0.000000e+00  
      2155  -1.262406e+01  -5.381857e+00  -3.000000e+00  0.000000e+00  0.000000e+00  0.000000e+00  0.000000e+00  0.000000e+00  0.000000e+00  0.000000e+00  0.000000e+00  0.000000e+00  
      2156  -1.262406e+01  -5.381857e+00  -2.750000e+00  0.000000e+00  0.000000e+00  0.000000e+00  0.000000e+00  0.000000e+00  0.000000e+00  0.000000e+00  0.000000e+00  0.000000e+00  
      2157  -1.262406e+01  -5.381857e+00  -2.500000e+00  0.000000e+00  0.000000e+00  0.000000e+00  0.000000e+00  0.000000e+00  0.000000e+00  0.000000e+00  0.000000e+00  0.000000e+00  
      2158  -1.262406e+01  -5.381857e+00  -2.250000e+00  0.000000e+00  0.000000e+00  0.000000e+00  0.000000e+00  0.000000e+00  0.000000e+00  0.000000e+00  0.000000e+00  0.000000e+00  
      2159  -1.262406e+01  -5.381857e+00  -2.000000e+00  0.000000e+00  0.000000e+00  0.000000e+00  0.000000e+00  0.000000e+00  0.000000e+00  0.000000e+00  0.000000e+00  0.000000e+00  
      2160  -1.262406e+01  -5.381857e+00  -1.750000e+00  0.000000e+00  0.000000e+00  0.000000e+00  0.000000e+00  0.000000e+00  0.000000e+00  0.000000e+00  0.000000e+00  0.000000e+00  
      2161  -1.262406e+01  -5.381857e+00  -1.500000e+00  0.000000e+00  0.000000e+00  0.000000e+00  0.000000e+00  0.000000e+00  0.000000e+00  0.000000e+00  0.000000e+00  0.000000e+00  
      2162  -1.262406e+01  -5.381857e+00  -1.250000e+00  0.000000e+00  0.000000e+00  0.000000e+00  0.000000e+00  0.000000e+00  0.000000e+00  0.000000e+00  0.000000e+00  0.000000e+00  
      2163  -1.262406e+01  -5.381857e+00  -1.000000e+00  0.000000e+00  0.000000e+00  0.000000e+00  0.000000e+00  0.000000e+00  0.000000e+00  0.000000e+00  0.000000e+00  0.000000e+00  
      2164  -1.262406e+01  -5.381857e+00  -7.500000e-01  0.000000e+00  0.000000e+00  0.000000e+00  0.000000e+00  0.000000e+00  0.000000e+00  0.000000e+00  0.000000e+00  0.000000e+00  
      2165  -1.262406e+01  -5.381857e+00  -5.000000e-01  0.000000e+00  0.000000e+00  0.000000e+00  0.000000e+00  0.000000e+00  0.000000e+00  0.000000e+00  0.000000e+00  0.000000e+00  
      2166  -1.262406e+01  -5.381857e+00  -2.500000e-01  0.000000e+00  0.000000e+00  0.000000e+00  0.000000e+00  0.000000e+00  0.000000e+00  0.000000e+00  0.000000e+00  0.000000e+00  
      2167  -1.245206e+01  -5.564201e+00  -1.475000e+01  0.000000e+00  0.000000e+00  0.000000e+00  0.000000e+00  0.000000e+00  0.000000e+00  0.000000e+00  0.000000e+00  0.000000e+00  
      2168  -1.245200e+01  -5.564255e+00  -1.450000e+01  0.000000e+00  0.000000e+00  0.000000e+00  0.000000e+00  0.000000e+00  0.000000e+00  0.000000e+00  0.000000e+00  0.000000e+00  
      2169  -1.245199e+01  -5.564268e+00  -1.425000e+01  0.000000e+00  0.000000e+00  0.000000e+00  0.000000e+00  0.000000e+00  0.000000e+00  0.000000e+00  0.000000e+00  0.000000e+00  
      2170  -1.245199e+01  -5.564273e+00  -1.400000e+01  2.059058e-18  2.035484e-18  1.864323e-11  0.000000e+00  0.000000e+00  0.000000e+00  0.000000e+00  0.000000e+00  0.000000e+00  
      2171  -1.245198e+01  -5.564275e+00  -1.375000e+01  0.000000e+00  0.000000e+00  0.000000e+00  0.000000e+00  0.000000e+00  0.000000e+00  0.000000e+00  0.000000e+00  0.000000e+00  
      2172  -1.245198e+01  -5.564275e+00  -1.350000e+01  0.000000e+00  0.000000e+00  0.000000e+00  0.000000e+00  0.000000e+00  0.000000e+00  0.000000e+00  0.000000e+00  0.000000e+00
[truncated: 3,130,009 more chars]
