# Supplementary material for: An in-silico benchmark for the tricuspid heart valve – Geometry, finite element mesh, Abaqus simulation, and result data set
Source: Data Brief. 2021 Dec 2;39:107664. doi: 10.1016/j.dib.2021.107664 (PMC8668829; doi:10.1016/j.dib.2021.107664)
Supplement: Supplementary Data S1 — Supplementary Raw Research Data. This is open data under the CC BY license http://creativecommons.org/licenses/by/4.0/ [file mmc1.zip › DataInBrief_TricuspidValveBenchmark/Text_Files/00_run_Model_node_Frame1.txt]

         1  -4.353980e+00  6.999413e-01  -9.140873e+00  1.064602e+01  6.999418e-01  5.859127e+00  0.000000e+00  0.000000e+00  0.000000e+00  0.000000e+00  0.000000e+00  0.000000e+00  
         2  -1.500000e+01  -5.765469e-07  1.558753e-13  0.000000e+00  0.000000e+00  1.660894e-13  -5.489724e-03  -3.184784e-04  -3.377116e-03  0.000000e+00  0.000000e+00  0.000000e+00  
         3  1.500000e+01  0.000000e+00  -1.021405e-14  0.000000e+00  0.000000e+00  0.000000e+00  1.848098e-03  -1.500553e-02  6.576167e-04  0.000000e+00  0.000000e+00  0.000000e+00  
         4  1.464223e+01  -1.271240e+00  -1.276591e+01  -3.577738e-01  -1.271240e+00  2.234090e+00  0.000000e+00  0.000000e+00  0.000000e+00  0.000000e+00  0.000000e+00  0.000000e+00  
         5  -4.385887e+00  8.376203e-01  -8.923505e+00  1.061411e+01  8.376203e-01  5.826496e+00  0.000000e+00  0.000000e+00  0.000000e+00  0.000000e+00  0.000000e+00  0.000000e+00  
         6  -4.465710e+00  8.861964e-01  -8.694402e+00  1.053429e+01  8.861964e-01  5.805599e+00  0.000000e+00  0.000000e+00  0.000000e+00  0.000000e+00  0.000000e+00  0.000000e+00  
         7  -4.534446e+00  9.284168e-01  -8.464243e+00  1.046555e+01  9.284168e-01  5.785757e+00  0.000000e+00  0.000000e+00  0.000000e+00  0.000000e+00  0.000000e+00  0.000000e+00  
         8  -4.597020e+00  9.773110e-01  -8.229632e+00  1.040298e+01  9.773110e-01  5.770367e+00  0.000000e+00  0.000000e+00  0.000000e+00  0.000000e+00  0.000000e+00  0.000000e+00  
         9  -4.614733e+00  1.032076e+00  -7.985956e+00  1.038527e+01  1.032076e+00  5.764044e+00  0.000000e+00  0.000000e+00  0.000000e+00  0.000000e+00  0.000000e+00  0.000000e+00  
        10  -4.625963e+00  1.085678e+00  -7.742548e+00  1.037404e+01  1.085678e+00  5.757452e+00  0.000000e+00  0.000000e+00  0.000000e+00  0.000000e+00  0.000000e+00  0.000000e+00  
        11  -4.631302e+00  1.136092e+00  -7.489068e+00  1.036870e+01  1.136092e+00  5.760933e+00  0.000000e+00  0.000000e+00  0.000000e+00  0.000000e+00  0.000000e+00  0.000000e+00  
        12  -4.634711e+00  1.196595e+00  -7.232645e+00  1.036529e+01  1.196595e+00  5.767355e+00  0.000000e+00  0.000000e+00  0.000000e+00  0.000000e+00  0.000000e+00  0.000000e+00  
        13  -4.626777e+00  1.252729e+00  -6.969757e+00  1.037322e+01  1.252729e+00  5.780243e+00  0.000000e+00  0.000000e+00  0.000000e+00  0.000000e+00  0.000000e+00  0.000000e+00  
        14  -4.631807e+00  1.322691e+00  -6.715390e+00  1.036819e+01  1.322691e+00  5.784610e+00  0.000000e+00  0.000000e+00  0.000000e+00  0.000000e+00  0.000000e+00  0.000000e+00  
        15  -4.627555e+00  1.379163e+00  -6.450654e+00  1.037245e+01  1.379163e+00  5.799346e+00  0.000000e+00  0.000000e+00  0.000000e+00  0.000000e+00  0.000000e+00  0.000000e+00  
        16  -4.611481e+00  1.421296e+00  -6.175633e+00  1.038852e+01  1.421296e+00  5.824367e+00  0.000000e+00  0.000000e+00  0.000000e+00  0.000000e+00  0.000000e+00  0.000000e+00  
        17  -4.585785e+00  1.461230e+00  -5.902524e+00  1.041422e+01  1.461230e+00  5.847476e+00  0.000000e+00  0.000000e+00  0.000000e+00  0.000000e+00  0.000000e+00  0.000000e+00  
        18  -4.571376e+00  1.507907e+00  -5.635330e+00  1.042862e+01  1.507907e+00  5.864670e+00  0.000000e+00  0.000000e+00  0.000000e+00  0.000000e+00  0.000000e+00  0.000000e+00  
        19  -4.558684e+00  1.547600e+00  -5.350193e+00  1.044132e+01  1.547600e+00  5.899807e+00  0.000000e+00  0.000000e+00  0.000000e+00  0.000000e+00  0.000000e+00  0.000000e+00  
        20  -4.542985e+00  1.593457e+00  -5.054165e+00  1.045702e+01  1.593457e+00  5.945835e+00  0.000000e+00  0.000000e+00  0.000000e+00  0.000000e+00  0.000000e+00  0.000000e+00  
        21  -4.526977e+00  1.640640e+00  -4.769131e+00  1.047302e+01  1.640640e+00  5.980869e+00  0.000000e+00  0.000000e+00  0.000000e+00  0.000000e+00  0.000000e+00  0.000000e+00  
        22  -4.523615e+00  1.686574e+00  -4.488850e+00  1.047639e+01  1.686574e+00  6.011149e+00  0.000000e+00  0.000000e+00  0.000000e+00  0.000000e+00  0.000000e+00  0.000000e+00  
        23  -4.519251e+00  1.726103e+00  -4.198278e+00  1.048075e+01  1.726103e+00  6.051722e+00  0.000000e+00  0.000000e+00  0.000000e+00  0.000000e+00  0.000000e+00  0.000000e+00  
        24  -4.525497e+00  1.769486e+00  -3.910008e+00  1.047450e+01  1.769486e+00  6.089992e+00  0.000000e+00  0.000000e+00  0.000000e+00  0.000000e+00  0.000000e+00  0.000000e+00  
        25  -4.555329e+00  1.803165e+00  -3.622109e+00  1.044467e+01  1.803165e+00  6.127891e+00  0.000000e+00  0.000000e+00  0.000000e+00  0.000000e+00  0.000000e+00  0.000000e+00  
        26  -4.597105e+00  1.809848e+00  -3.330719e+00  1.040290e+01  1.809848e+00  6.169281e+00  0.000000e+00  0.000000e+00  0.000000e+00  0.000000e+00  0.000000e+00  0.000000e+00  
        27  -4.655348e+00  1.801269e+00  -3.028890e+00  1.034465e+01  1.801269e+00  6.221110e+00  0.000000e+00  0.000000e+00  0.000000e+00  0.000000e+00  0.000000e+00  0.000000e+00  
        28  -4.737950e+00  1.793620e+00  -2.741761e+00  1.026205e+01  1.793620e+00  6.258239e+00  0.000000e+00  0.000000e+00  0.000000e+00  0.000000e+00  0.000000e+00  0.000000e+00  
        29  -4.844450e+00  1.775592e+00  -2.442621e+00  1.015555e+01  1.775592e+00  6.307380e+00  0.000000e+00  0.000000e+00  0.000000e+00  0.000000e+00  0.000000e+00  0.000000e+00  
        30  -4.961620e+00  1.740582e+00  -2.147415e+00  1.003838e+01  1.740582e+00  6.352585e+00  0.000000e+00  0.000000e+00  0.000000e+00  0.000000e+00  0.000000e+00  0.000000e+00  
        31  -5.098494e+00  1.710956e+00  -1.859054e+00  9.901506e+00  1.710956e+00  6.390946e+00  0.000000e+00  0.000000e+00  0.000000e+00  0.000000e+00  0.000000e+00  0.000000e+00  
        32  -5.246072e+00  1.671247e+00  -1.579815e+00  9.753928e+00  1.671247e+00  6.420185e+00  0.000000e+00  0.000000e+00  0.000000e+00  0.000000e+00  0.000000e+00  0.000000e+00  
        33  -5.416261e+00  1.625808e+00  -1.307771e+00  9.583739e+00  1.625808e+00  6.442229e+00  0.000000e+00  0.000000e+00  0.000000e+00  0.000000e+00  0.000000e+00  0.000000e+00  
        34  -5.596614e+00  1.570474e+00  -1.042949e+00  9.403386e+00  1.570474e+00  6.457050e+00  0.000000e+00  0.000000e+00  0.000000e+00  0.000000e+00  0.000000e+00  0.000000e+00  
        35  -5.798294e+00  1.521083e+00  -7.838260e-01  9.201707e+00  1.521083e+00  6.466174e+00  0.000000e+00  0.000000e+00  0.000000e+00  0.000000e+00  0.000000e+00  0.000000e+00  
        36  -6.015855e+00  1.464735e+00  -5.262366e-01  8.984145e+00  1.464735e+00  6.473763e+00  0.000000e+00  0.000000e+00  0.000000e+00  0.000000e+00  0.000000e+00  0.000000e+00  
        37  -6.247358e+00  1.411732e+00  -2.793601e-01  8.752643e+00  1.411732e+00  6.470640e+00  0.000000e+00  0.000000e+00  0.000000e+00  0.000000e+00  0.000000e+00  0.000000e+00  
        38  -6.485106e+00  1.352635e+00  -4.095403e-02  8.514894e+00  1.352635e+00  6.459046e+00  0.000000e+00  0.000000e+00  0.000000e+00  0.000000e+00  0.000000e+00  0.000000e+00  
        39  -6.744373e+00  1.288083e+00  1.852019e-01  8.255628e+00  1.288083e+00  6.435202e+00  0.000000e+00  0.000000e+00  0.000000e+00  0.000000e+00  0.000000e+00  0.000000e+00  
        40  -7.018827e+00  1.215015e+00  3.901126e-01  7.981173e+00  1.215015e+00  6.390113e+00  0.000000e+00  0.000000e+00  0.000000e+00  0.000000e+00  0.000000e+00  0.000000e+00  
        41  -7.307256e+00  1.152782e+00  5.808801e-01  7.692744e+00  1.152782e+00  6.330880e+00  0.000000e+00  0.000000e+00  0.000000e+00  0.000000e+00  0.000000e+00  0.000000e+00  
        42  -7.604827e+00  1.079894e+00  7.589405e-01  7.395173e+00  1.079894e+00  6.258940e+00  0.000000e+00  0.000000e+00  0.000000e+00  0.000000e+00  0.000000e+00  0.000000e+00  
        43  -7.915703e+00  1.007351e+00  9.172865e-01  7.084297e+00  1.007351e+00  6.167286e+00  0.000000e+00  0.000000e+00  0.000000e+00  0.000000e+00  0.000000e+00  0.000000e+00  
        44  -8.239504e+00  9.399886e-01  1.051683e+00  6.760496e+00  9.399886e-01  6.051683e+00  0.000000e+00  0.000000e+00  0.000000e+00  0.000000e+00  0.000000e+00  0.000000e+00  
        45  -8.575691e+00  8.821751e-01  1.170021e+00  6.424309e+00  8.821751e-01  5.920021e+00  0.000000e+00  0.000000e+00  0.000000e+00  0.000000e+00  0.000000e+00  0.000000e+00  
        46  -8.913484e+00  8.220903e-01  1.276722e+00  6.086517e+00  8.220903e-01  5.776722e+00  0.000000e+00  0.000000e+00  0.000000e+00  0.000000e+00  0.000000e+00  0.000000e+00  
        47  -9.261270e+00  7.685030e-01  1.364269e+00  5.738731e+00  7.685030e-01  5.614269e+00  0.000000e+00  0.000000e+00  0.000000e+00  0.000000e+00  0.000000e+00  0.000000e+00  
        48  -9.612642e+00  7.129262e-01  1.431436e+00  5.387359e+00  7.129262e-01  5.431436e+00  0.000000e+00  0.000000e+00  0.000000e+00  0.000000e+00  0.000000e+00  0.000000e+00  
        49  -9.962762e+00  6.530358e-01  1.486607e+00  5.037238e+00  6.530358e-01  5.236608e+00  0.000000e+00  0.000000e+00  0.000000e+00  0.000000e+00  0.000000e+00  0.000000e+00  
        50  -1.031672e+01  5.940114e-01  1.503113e+00  4.683277e+00  5.940114e-01  5.003113e+00  0.000000e+00  0.000000e+00  0.000000e+00  0.000000e+00  0.000000e+00  0.000000e+00  
        51  -1.067358e+01  5.315685e-01  1.505559e+00  4.326416e+00  5.315685e-01  4.755559e+00  0.000000e+00  0.000000e+00  0.000000e+00  0.000000e+00  0.000000e+00  0.000000e+00  
        52  -1.103254e+01  4.806023e-01  1.493096e+00  3.967461e+00  4.806023e-01  4.493096e+00  0.000000e+00  0.000000e+00  0.000000e+00  0.000000e+00  0.000000e+00  0.000000e+00  
        53  -1.138788e+01  4.276863e-01  1.459267e+00  3.612122e+00  4.276863e-01  4.209267e+00  0.000000e+00  0.000000e+00  0.000000e+00  0.000000e+00  0.000000e+00  0.000000e+00  
        54  -1.174075e+01  3.626716e-01  1.417925e+00  3.259248e+00  3.626716e-01  3.917925e+00  0.000000e+00  0.000000e+00  0.000000e+00  0.000000e+00  0.000000e+00  0.000000e+00  
        55  -1.209385e+01  3.134429e-01  1.345424e+00  2.906150e+00  3.134429e-01  3.595424e+00  0.000000e+00  0.000000e+00  0.000000e+00  0.000000e+00  0.000000e+00  0.000000e+00  
        56  -1.244444e+01  2.681306e-01  1.249073e+00  2.555562e+00  2.681306e-01  3.249073e+00  0.000000e+00  0.000000e+00  0.000000e+00  0.000000e+00  0.000000e+00  0.000000e+00  
        57  -1.278310e+01  2.273323e-01  1.123199e+00  2.216895e+00  2.273323e-01  2.873199e+00  0.000000e+00  0.000000e+00  0.000000e+00  0.000000e+00  0.000000e+00  0.000000e+00  
        58  -1.311196e+01  1.821785e-01  9.768545e-01  1.888040e+00  1.821785e-01  2.476855e+00  0.000000e+00  0.000000e+00  0.000000e+00  0.000000e+00  0.000000e+00  0.000000e+00  
        59  -1.343497e+01  1.400553e-01  8.299786e-01  1.565027e+00  1.400553e-01  2.079979e+00  0.000000e+00  0.000000e+00  0.000000e+00  0.000000e+00  0.000000e+00  0.000000e+00  
        60  -1.375228e+01  1.051945e-01  6.871243e-01  1.247725e+00  1.051945e-01  1.687124e+00  0.000000e+00  0.000000e+00  0.000000e+00  0.000000e+00  0.000000e+00  0.000000e+00  
        61  -1.406782e+01  6.904379e-02  5.253928e-01  9.321808e-01  6.904379e-02  1.275393e+00  0.000000e+00  0.000000e+00  0.000000e+00  0.000000e+00  0.000000e+00  0.000000e+00  
        62  -1.438167e+01  4.175062e-02  3.570762e-01  6.183298e-01  4.175062e-02  8.570762e-01  0.000000e+00  0.000000e+00  0.000000e+00  0.000000e+00  0.000000e+00  0.000000e+00  
        63  -1.469173e+01  2.076188e-02  1.796336e-01  3.082674e-01  2.076188e-02  4.296336e-01  0.000000e+00  0.000000e+00  0.000000e+00  0.000000e+00  0.000000e+00  0.000000e+00  
        64  -1.499453e+01  -2.506149e-01  -1.021405e-14  0.000000e+00  0.000000e+00  0.000000e+00  -4.762956e-03  -6.541169e-04  -4.786504e-03  0.000000e+00  0.000000e+00  0.000000e+00  
        65  -1.497832e+01  -5.007645e-01  3.379143e-09  -4.932166e-14  -5.245804e-15  3.379153e-09  -5.808563e-03  -7.897507e-04  -2.876500e-03  0.000000e+00  0.000000e+00  0.000000e+00  
        66  -1.495173e+01  -7.500252e-01  1.751499e-08  -3.817224e-13  -5.631606e-14  1.751500e-08  -5.094395e-03  -9.364827e-04  -3.947611e-03  0.000000e+00  0.000000e+00  0.000000e+00  
        67  -1.491512e+01  -9.980145e-01  3.889566e-08  -1.119438e-12  -2.099709e-13  3.889567e-08  -4.949312e-03  -7.596873e-04  -4.384981e-03  0.000000e+00  0.000000e+00  0.000000e+00  
        68  -1.486889e+01  -1.244393e+00  6.468717e-08  -1.855072e-12  -4.206635e-13  6.468719e-08  -5.365540e-03  -9.069060e-04  -4.342061e-03  0.000000e+00  0.000000e+00  0.000000e+00  
        69  -1.481344e+01  -1.488861e+00  8.838191e-08  -2.859823e-12  -7.584766e-13  8.838192e-08  -6.815559e-03  -1.682659e-03  -2.043798e-03  0.000000e+00  0.000000e+00  0.000000e+00  
        70  -1.474916e+01  -1.731159e+00  1.089079e-07  -3.763934e-12  -1.140560e-12  1.089079e-07  -3.278553e-03  -7.355929e-04  -7.852894e-03  0.000000e+00  0.000000e+00  0.000000e+00  
        71  -1.467645e+01  -1.971061e+00  1.233414e-07  -4.281187e-12  -1.456751e-12  1.233414e-07  -8.001218e-03  -2.328781e-03  2.109554e-03  0.000000e+00  0.000000e+00  0.000000e+00  
        72  -1.459568e+01  -2.208374e+00  1.328038e-07  -4.152484e-12  -1.565637e-12  1.328039e-07  -2.853327e-03  -6.811039e-04  -8.049279e-03  0.000000e+00  0.000000e+00  0.000000e+00  
        73  -1.450722e+01  -2.442932e+00  1.229191e-07  -3.624961e-12  -1.498607e-12  1.229191e-07  -5.563436e-03  -1.744598e-03  -1.795819e-03  0.000000e+00  0.000000e+00  0.000000e+00  
        74  -1.441143e+01  -2.674592e+00  1.105682e-07  -3.032047e-12  -1.362938e-12  1.105682e-07  -3.875498e-03  -1.312669e-03  -4.342747e-03  0.000000e+00  0.000000e+00  0.000000e+00  
        75  -1.430864e+01  -2.903231e+00  9.467162e-08  -2.294970e-12  -1.113970e-12  9.467163e-08  -4.552203e-03  -1.690986e-03  -1.983950e-03  0.000000e+00  0.000000e+00  0.000000e+00  
        76  -1.419916e+01  -3.128746e+00  7.844076e-08  -1.768835e-12  -9.219014e-13  7.844077e-08  -2.904645e-03  -9.725335e-04  -4.576266e-03  0.000000e+00  0.000000e+00  0.000000e+00  
        77  -1.408329e+01  -3.351043e+00  6.075072e-08  -1.188410e-12  -6.619150e-13  6.075074e-08  -3.393689e-03  -1.492364e-03  -2.500085e-03  0.000000e+00  0.000000e+00  0.000000e+00  
        78  -1.396130e+01  -3.570042e+00  4.364730e-08  -5.734857e-13  -3.400336e-13  4.364732e-08  -3.618803e-03  -1.583434e-03  -1.565285e-03  0.000000e+00  0.000000e+00  0.000000e+00  
        79  -1.383344e+01  -3.785671e+00  2.844537e-08  -4.304890e-13  -2.707834e-13  2.844538e-08  -2.422865e-03  -1.123513e-03  -3.165100e-03  0.000000e+00  0.000000e+00  0.000000e+00  
        80  -1.369996e+01  -3.997862e+00  1.616735e-08  -1.606770e-13  -1.069422e-13  1.616736e-08  -1.339698e-03  -5.679874e-04  -3.932066e-03  0.000000e+00  0.000000e+00  0.000000e+00  
        81  -1.356106e+01  -4.206554e+00  6.543362e-09  -5.992429e-14  -4.210521e-14  6.543372e-09  -2.306976e-03  -1.218542e-03  -2.012905e-03  0.000000e+00  0.000000e+00  0.000000e+00  
        82  -1.341696e+01  -4.411683e+00  1.036359e-09  -5.495604e-15  -4.080070e-15  1.036369e-09  -8.260735e-04  -4.101336e-04  -3.028738e-03  0.000000e+00  0.000000e+00  0.000000e+00  
        83  -1.326783e+01  -4.613189e+00  3.223293e-10  -4.440892e-16  -3.330669e-16  3.223395e-10  -2.282507e-03  -1.477730e-03  -8.584856e-04  0.000000e+00  0.000000e+00  0.000000e+00  
        84  -1.311385e+01  -4.811009e+00  3.219038e-10  -8.049117e-16  -6.106227e-16  3.219141e-10  -1.794124e-04  1.438197e-05  -2.678635e-03  0.000000e+00  0.000000e+00  0.000000e+00  
        85  -1.295516e+01  -5.005078e+00  3.219323e-10  -7.494005e-16  -6.106227e-16  3.219425e-10  8.153631e-04  8.823849e-04  -3.113761e-03  0.000000e+00  0.000000e+00  0.000000e+00  
        86  -1.279191e+01  -5.195324e+00  4.554078e-09  -3.014256e-14  -2.586820e-14  4.554089e-09  -1.923872e-03  -1.426359e-03  -3.903922e-04  0.000000e+00  0.000000e+00  0.000000e+00  
        87  -1.262423e+01  -5.381672e+00  1.448981e-08  -1.182110e-13  -1.063594e-13  1.448982e-08  -6.635453e-04  -4.006258e-04  -1.397867e-03  0.000000e+00  0.000000e+00  0.000000e+00  
        88  -1.245222e+01  -5.564036e+00  3.141625e-08  -3.954337e-13  -3.730072e-13  3.141626e-08  6.789008e-04  8.438833e-04  -1.785821e-03  0.000000e+00  0.000000e+00  0.000000e+00  
        89  -1.227598e+01  -5.742322e+00  5.547928e-08  -7.502332e-13  -7.416567e-13  5.547929e-08  -1.596038e-03  -1.381250e-03  -6.130313e-04  0.000000e+00  0.000000e+00  0.000000e+00  
        90  -1.209562e+01  -5.916427e+00  8.640036e-08  -1.094236e-12  -1.133649e-12  8.640036e-08  2.402078e-03  2.604377e-03  -1.307798e-03  0.000000e+00  0.000000e+00  0.000000e+00  
        91  -1.191124e+01  -6.086277e+00  7.055372e-08  -8.540668e-13  -9.272028e-13  7.055372e-08  -3.099643e-03  -3.300459e-03  -6.656011e-04  0.000000e+00  0.000000e+00  0.000000e+00  
        92  -1.172299e+01  -6.251829e+00  5.264988e-08  -6.402656e-13  -7.280843e-13  5.264990e-08  2.945934e-03  3.501545e-03  -4.890229e-04  0.000000e+00  0.000000e+00  0.000000e+00  
        93  -1.153102e+01  -6.413050e+00  3.799061e-08  -3.470280e-13  -4.132250e-13  3.799062e-08  -9.424601e-04  -9.854180e-04  -1.023581e-03  0.000000e+00  0.000000e+00  0.000000e+00  
        94  -1.133549e+01  -6.569925e+00  2.558054e-08  -1.480482e-13  -1.845468e-13  2.558055e-08  1.727660e-03  2.604101e-03  -3.355433e-04  0.000000e+00  0.000000e+00  0.000000e+00  
        95  -1.113654e+01  -6.722449e+00  1.632970e-08  -1.099676e-13  -1.434408e-13  1.632971e-08  -1.616869e-03  -1.618768e-03  -1.469484e-03  0.000000e+00  0.000000e+00  0.000000e+00  
        96  -1.093433e+01  -6.870631e+00  9.456942e-09  -4.043987e-14  -5.517808e-14  9.456953e-09  1.044053e-03  2.286711e-03  -5.021808e-04  0.000000e+00  0.000000e+00  0.000000e+00  
        97  -1.072903e+01  -7.014485e+00  5.400688e-09  -1.817990e-14  -2.597922e-14  5.400699e-09  -5.934245e-04  7.535295e-04  -8.314258e-04  0.000000e+00  0.000000e+00  0.000000e+00  
        98  -1.052078e+01  -7.154044e+00  2.439104e-09  -4.218847e-15  -6.300516e-15  2.439115e-09  -1.190336e-03  -8.366863e-04  -8.464365e-04  0.000000e+00  0.000000e+00  0.000000e+00  
        99  -1.030973e+01  -7.289343e+00  8.523950e-10  -1.110223e-15  -1.720846e-15  8.524053e-10  2.028342e-04  1.651897e-03  -9.215665e-04  0.000000e+00  0.000000e+00  0.000000e+00  
       100  -1.009605e+01  -7.420432e+00  5.919487e-11  -2.775558e-17  -2.775558e-17  5.920509e-11  -1.668375e-03  1.250216e-04  -6.541506e-04  0.000000e+00  0.000000e+00  0.000000e+00  
       101  -9.879873e+00  -7.547365e+00  5.912737e-11  -2.775558e-17  -5.551115e-17  5.913758e-11  -2.238179e-04  1.201784e-03  -1.356044e-03  0.000000e+00  0.000000e+00  0.000000e+00  
       102  -9.661344e+00  -7.670206e+00  5.921619e-11  0.000000e+00  0.000000e+00  5.922640e-11  -1.573256e-03  -1.104048e-03  -4.017621e-04  0.000000e+00  0.000000e+00  0.000000e+00  
       103  -9.440601e+00  -7.789026e+00  7.114354e-11  -5.551115e-17  -1.110223e-16  7.115375e-11  5.268042e-04  2.950070e-03  -2.382550e-03  0.000000e+00  0.000000e+00  0.000000e+00  
       104  -9.217780e+00  -7.903898e+00  4.266991e-10  -4.718448e-16  -9.714451e-16  4.267093e-10  -7.275780e-04  2.520558e-04  -1.260588e-03  0.000000e+00  0.000000e+00  0.000000e+00  
       105  -8.993007e+00  -8.014905e+00  9.648491e-10  -5.551115e-16  -1.193490e-15  9.648593e-10  -1.566185e-03  -1.681240e-03  1.159051e-04  0.000000e+00  0.000000e+00  0.000000e+00  
       106  -8.766406e+00  -8.122131e+00  1.513704e-09  -9.436896e-16  -2.053913e-15  1.513714e-09  -1.994189e-04  1.476793e-03  -2.260835e-03  0.000000e+00  0.000000e+00  0.000000e+00  
       107  -8.538095e+00  -8.225665e+00  2.186793e-09  -2.553513e-15  -5.856426e-15  2.186804e-09  -1.185500e-03  -1.213179e-03  -1.850000e-04  0.000000e+00  0.000000e+00  0.000000e+00  
       108  -8.308185e+00  -8.325599e+00  2.989306e-09  -3.691492e-15  -8.881784e-15  2.989316e-09  -9.927558e-04  -4.798428e-04  -7.741556e-04  0.000000e+00  0.000000e+00  0.000000e+00  
       109  -8.076780e+00  -8.422026e+00  2.872586e-09  -8.881784e-16  -2.192690e-15  2.872596e-09  -6.364752e-04  2.348721e-04  -1.797972e-03  0.000000e+00  0.000000e+00  0.000000e+00  
       110  -7.843985e+00  -8.515042e+00  2.535333e-09  -2.081668e-15  -5.412337e-15  2.535343e-09  -7.481749e-04  -3.050005e-04  -1.636271e-03  0.000000e+00  0.000000e+00  0.000000e+00  
       111  -7.609892e+00  -8.604746e+00  1.912145e-09  -6.383782e-16  -1.720846e-15  1.912155e-09  -9.300740e-04  -1.120572e-03  -1.088818e-03  0.000000e+00  0.000000e+00  0.000000e+00  
       112  -7.374593e+00  -8.691235e+00  1.290938e-09  -7.494005e-16  -2.137179e-15  1.290949e-09  -1.005092e-03  -1.618418e-03  -5.910254e-04  0.000000e+00  0.000000e+00  0.000000e+00  
       113  -7.138172e+00  -8.774608e+00  8.044316e-10  8.326673e-17  2.498002e-16  8.044418e-10  -4.547853e-04  -4.061006e-04  -2.010964e-03  0.000000e+00  0.000000e+00  0.000000e+00  
       114  -6.900709e+00  -8.854964e+00  3.365028e-10  0.000000e+00  0.000000e+00  3.365130e-10  -9.301591e-04  -2.081543e-03  -1.229208e-04  0.000000e+00  0.000000e+00  0.000000e+00  
       115  -6.662279e+00  -8.932405e+00  1.351546e-10  2.775558e-17  5.551115e-17  1.351648e-10  7.295250e-05  7.795026e-04  -3.361223e-03  0.000000e+00  0.000000e+00  0.000000e+00  
       116  -6.422951e+00  -9.007026e+00  2.965939e-11  0.000000e+00  0.000000e+00  2.966960e-11  -5.681329e-04  -1.452489e-03  -8.509306e-04  0.000000e+00  0.000000e+00  0.000000e+00  
       117  -6.182781e+00  -9.078891e+00  2.678258e-11  -2.775558e-17  -8.326673e-17  2.679279e-11  -4.315460e-04  -1.204372e-03  -1.249219e-03  0.000000e+00  0.000000e+00  0.000000e+00  
       118  -5.941803e+00  -9.147998e+00  2.738565e-11  0.000000e+00  0.000000e+00  2.739586e-11  -2.696975e-04  -9.228318e-04  -1.636152e-03  0.000000e+00  0.000000e+00  0.000000e+00  
       119  -5.700050e+00  -9.214344e+00  1.180167e-11  0.000000e+00  0.000000e+00  1.181188e-11  7.699344e-05  1.660039e-04  -3.031464e-03  0.000000e+00  0.000000e+00  0.000000e+00  
       120  -5.457555e+00  -9.277923e+00  1.175993e-11  0.000000e+00  0.000000e+00  1.177014e-11  -8.940716e-04  -3.582783e-03  1.278036e-03  0.000000e+00  0.000000e+00  0.000000e+00  
       121  -5.214350e+00  -9.338731e+00  1.134248e-11  0.000000e+00  -2.775558e-17  1.135270e-11  8.161661e-05  -2.820135e-04  -2.639624e-03  0.000000e+00  0.000000e+00  0.000000e+00  
       122  -4.970468e+00  -9.396762e+00  1.670619e-11  0.000000e+00  2.775558e-17  1.671641e-11  1.157886e-04  -5.226860e-04  -2.217513e-03  0.000000e+00  0.000000e+00  0.000000e+00  
       123  -4.725941e+00  -9.452012e+00  3.866685e-12  0.000000e+00  0.000000e+00  3.876899e-12  -1.787692e-05  -1.868291e-03  -8.175108e-04  0.000000e+00  0.000000e+00  0.000000e+00  
       124  -4.480800e+00  -9.504477e+00  3.761880e-12  0.000000e+00  0.000000e+00  3.772094e-12  6.096130e-04  7.075807e-04  -2.632170e-03  0.000000e+00  0.000000e+00  0.000000e+00  
       125  -4.235079e+00  -9.554151e+00  4.064749e-12  0.000000e+00  0.000000e+00  4.074963e-12  1.389003e-04  -1.894579e-03  -2.491387e-04  0.000000e+00  0.000000e+00  0.000000e+00  
       126  -3.988810e+00  -9.601028e+00  3.796519e-12  0.000000e+00  0.000000e+00  3.806733e-12  2.569270e-04  -1.066334e-03  -5.887708e-04  0.000000e+00  0.000000e+00  0.000000e+00  
       127  -3.742024e+00  -9.645105e+00  2.165823e-12  0.000000e+00  0.000000e+00  2.176037e-12  6.586010e-04  1.061081e-03  -1.793550e-03  0.000000e+00  0.000000e+00  0.000000e+00  
       128  -3.494753e+00  -9.686377e+00  2.784439e-13  0.000000e+00  0.000000e+00  2.886580e-13  4.969987e-04  7.691469e-04  -1.246115e-03  0.000000e+00  0.000000e+00  0.000000e+00  
       129  -3.247029e+00  -9.724836e+00  6.674661e-13  0.000000e+00  0.000000e+00  6.776801e-13  3.471518e-04  -8.873222e-04  -4.318547e-04  0.000000e+00  0.000000e+00  0.000000e+00  
       130  -2.998884e+00  -9.760481e+00  6.656897e-13  0.000000e+00  0.000000e+00  6.759038e-13  3.060432e-04  -1.567788e-03  -3.791669e-04  0.000000e+00  0.000000e+00  0.000000e+00  
       131  -2.750351e+00  -9.793304e+00  7.491785e-13  0.000000e+00  0.000000e+00  7.593925e-13  7.064258e-04  1.142473e-03  -1.094842e-03  0.000000e+00  0.000000e+00  0.000000e+00  
       132  -2.501461e+00  -9.823302e+00  2.235101e-12  0.000000e+00  0.000000e+00  2.245315e-12  5.479532e-04  -1.737076e-03  -6.672403e-04  0.000000e+00  0.000000e+00  0.000000e+00  
       133  -2.252245e+00  -9.850468e+00  2.670308e-12  0.000000e+00  0.000000e+00  2.680522e-12  1.057115e-03  3.727077e-03  -8.862007e-04  0.000000e+00  0.000000e+00  0.000000e+00  
       134  -2.002738e+00  -9.874797e+00  7.314149e-13  0.000000e+00  0.000000e+00  7.416290e-13  7.858736e-04  -4.378575e-03  -6.118001e-04  0.000000e+00  0.000000e+00  0.000000e+00  
       135  -1.752969e+00  -9.896284e+00  8.388845e-13  0.000000e+00  0.000000e+00  8.490986e-13  1.100188e-03  1.836358e-03  -6.002426e-04  0.000000e+00  0.000000e+00  0.000000e+00  
       136  -1.502971e+00  -9.914925e+00  -9.325873e-15  0.000000e+00  0.000000e+00  8.881784e-16  6.624651e-04  -8.021548e-06  -6.807077e-04  0.000000e+00  0.000000e+00  0.000000e+00  
       137  -1.252777e+00  -9.930712e+00  -3.108624e-15  0.000000e+00  0.000000e+00  7.105427e-15  4.541780e-04  1.627017e-03  -6.647491e-04  0.000000e+00  0.000000e+00  0.000000e+00  
       138  -1.002419e+00  -9.943641e+00  -1.021405e-14  0.000000e+00  0.000000e+00  0.000000e+00  3.839825e-04  -3.204967e-03  -1.216116e-03  0.000000e+00  0.000000e+00  0.000000e+00  
       139  -7.519299e-01  -9.953707e+00  1.682654e-12  0.000000e+00  0.000000e+00  1.692868e-12  3.849312e-04  5.242734e-03  -4.774184e-06  0.000000e+00  0.000000e+00  0.000000e+00  
       140  -5.013417e-01  -9.960903e+00  2.891021e-13  0.000000e+00  0.000000e+00  2.993161e-13  3.925035e-04  -9.726781e-04  -1.173203e-03  0.000000e+00  0.000000e+00  0.000000e+00  
       141  -2.506875e-01  -9.965225e+00  -8.437695e-15  0.000000e+00  0.000000e+00  1.776357e-15  2.270508e-04  1.553400e-03  -1.041843e-03  0.000000e+00  0.000000e+00  0.000000e+00  
       142  -5.960828e-08  -9.966666e+00  -8.437695e-15  0.000000e+00  0.000000e+00  1.776357e-15  1.717555e-04  -2.298676e-03  -1.274497e-03  0.000000e+00  0.000000e+00  0.000000e+00  
       143  2.506873e-01  -9.965225e+00  -1.021405e-14  0.000000e+00  0.000000e+00  0.000000e+00  6.959020e-05  3.478411e-03  -1.089600e-03  0.000000e+00  0.000000e+00  0.000000e+00  
       144  5.013415e-01  -9.960903e+00  2.042366e-12  0.000000e+00  0.000000e+00  2.052580e-12  9.049418e-05  -1.254197e-03  -1.093954e-03  0.000000e+00  0.000000e+00  0.000000e+00  
       145  7.519298e-01  -9.953707e+00  8.362200e-13  0.000000e+00  0.000000e+00  8.464340e-13  8.192492e-05  1.374876e-03  -1.572204e-03  0.000000e+00  0.000000e+00  0.000000e+00  
       146  1.002419e+00  -9.943641e+00  1.376677e-14  0.000000e+00  0.000000e+00  2.398082e-14  3.283050e-04  -9.663319e-04  -1.206193e-03  0.000000e+00  0.000000e+00  0.000000e+00  
       147  1.252777e+00  -9.930712e+00  1.820766e-14  0.000000e+00  0.000000e+00  2.842171e-14  2.234456e-04  1.254687e-03  -2.050206e-03  0.000000e+00  0.000000e+00  0.000000e+00  
       148  1.502971e+00  -9.914925e+00  -1.021405e-14  0.000000e+00  0.000000e+00  0.000000e+00  6.379318e-04  -2.726696e-03  -6.173144e-04  0.000000e+00  0.000000e+00  0.000000e+00  
       149  1.752968e+00  -9.896284e+00  3.108624e-15  0.000000e+00  0.000000e+00  1.332268e-14  5.125802e-04  -3.669016e-04  -1.907117e-03  0.000000e+00  0.000000e+00  0.000000e+00  
       150  2.002737e+00  -9.874797e+00  1.820766e-14  0.000000e+00  0.000000e+00  2.842171e-14  3.681616e-04  1.890806e-03  -3.358772e-03  0.000000e+00  0.000000e+00  0.000000e+00  
       151  2.252245e+00  -9.850468e+00  -1.021405e-14  0.000000e+00  0.000000e+00  0.000000e+00  8.774272e-04  -3.338824e-03  -5.250075e-04  0.000000e+00  0.000000e+00  0.000000e+00  
       152  2.501461e+00  -9.823302e+00  1.333600e-12  0.000000e+00  0.000000e+00  1.343814e-12  6.113651e-04  6.117342e-04  -3.067393e-03  0.000000e+00  0.000000e+00  0.000000e+00  
       153  2.750351e+00  -9.793304e+00  1.320277e-12  0.000000e+00  0.000000e+00  1.330491e-12  8.254588e-04  -1.416499e-03  -2.066251e-03  0.000000e+00  0.000000e+00  0.000000e+00  
       154  2.998884e+00  -9.760481e+00  1.335376e-12  0.000000e+00  0.000000e+00  1.345590e-12  1.065060e-03  -1.371033e-03  -2.309969e-03  0.000000e+00  0.000000e+00  0.000000e+00  
       155  3.247029e+00  -9.724836e+00  1.355804e-12  0.000000e+00  0.000000e+00  1.366018e-12  9.606206e-04  -7.448426e-04  -3.021034e-03  0.000000e+00  0.000000e+00  0.000000e+00  
       156  3.494752e+00  -9.686377e+00  2.499778e-12  0.000000e+00  0.000000e+00  2.509992e-12  1.168449e-03  -2.018268e-03  -2.387281e-03  0.000000e+00  0.000000e+00  0.000000e+00  
       157  3.742024e+00  -9.645105e+00  2.656986e-12  0.000000e+00  0.000000e+00  2.667200e-12  1.528381e-03  -2.746752e-03  -2.610002e-03  0.000000e+00  0.000000e+00  0.000000e+00  
       158  3.988809e+00  -9.601028e+00  2.760014e-12  0.000000e+00  0.000000e+00  2.770228e-12  1.454243e-03  -2.308548e-03  -3.643987e-03  0.000000e+00  0.000000e+00  0.000000e+00  
       159  4.235079e+00  -9.554151e+00  7.718715e-12  0.000000e+00  0.000000e+00  7.728929e-12  1.813774e-03  -1.860138e-03  -4.448297e-03  0.000000e+00  0.000000e+00  0.000000e+00  
       160  4.480800e+00  -9.504477e+00  1.419531e-11  0.000000e+00  0.000000e+00  1.420553e-11  1.559960e-03  -2.790394e-03  -3.717206e-03  0.000000e+00  0.000000e+00  0.000000e+00  
       161  4.725941e+00  -9.452012e+00  1.649747e-11  0.000000e+00  2.775558e-17  1.650768e-11  1.921142e-03  -3.696109e-03  -3.098661e-03  0.000000e+00  0.000000e+00  0.000000e+00  
       162  4.970468e+00  -9.396762e+00  4.428014e-12  0.000000e+00  0.000000e+00  4.438228e-12  1.682376e-03  -2.474912e-03  -4.348070e-03  0.000000e+00  0.000000e+00  0.000000e+00  
       163  5.214350e+00  -9.338731e+00  1.397549e-12  0.000000e+00  0.000000e+00  1.407763e-12  2.049683e-03  -3.040659e-03  -2.966142e-03  0.000000e+00  0.000000e+00  0.000000e+00  
       164  5.457555e+00  -9.277923e+00  1.155076e-12  0.000000e+00  0.000000e+00  1.165290e-12  1.242420e-03  -2.090915e-03  -3.940193e-03  0.000000e+00  0.000000e+00  0.000000e+00  
       165  5.700050e+00  -9.214344e+00  1.063594e-12  0.000000e+00  0.000000e+00  1.073808e-12  1.814723e-03  -3.496584e-03  -2.835551e-03  0.000000e+00  0.000000e+00  0.000000e+00  
       166  5.941803e+00  -9.147998e+00  1.314548e-11  0.000000e+00  0.000000e+00  1.315570e-11  1.797899e-03  -2.636765e-03  -3.713296e-03  0.000000e+00  0.000000e+00  0.000000e+00  
       167  6.182781e+00  -9.078891e+00  2.905631e-11  2.775558e-17  -8.326673e-17  2.906653e-11  1.749666e-03  -2.487687e-03  -3.320685e-03  0.000000e+00  0.000000e+00  0.000000e+00  
       168  6.422952e+00  -9.007026e+00  2.964162e-11  0.000000e+00  0.000000e+00  2.965184e-11  2.082515e-03  -3.792742e-03  -1.890506e-03  0.000000e+00  0.000000e+00  0.000000e+00  
       169  6.662280e+00  -8.932404e+00  4.463496e-11  -2.775558e-17  1.110223e-16  4.464518e-11  1.576172e-03  -1.361854e-03  -5.405035e-03  0.000000e+00  0.000000e+00  0.000000e+00  
       170  6.900711e+00  -8.854964e+00  1.667426e-10  1.110223e-16  -3.053113e-16  1.667528e-10  2.410177e-03  -4.594034e-03  -1.581730e-03  0.000000e+00  0.000000e+00  0.000000e+00  
       171  7.138175e+00  -8.774608e+00  3.434146e-10  3.885781e-16  -1.165734e-15  3.434248e-10  1.503485e-03  -1.931731e-03  -4.998092e-03  0.000000e+00  0.000000e+00  0.000000e+00  
       172  7.374596e+00  -8.691234e+00  5.457372e-10  -1.665335e-16  5.273559e-16  5.457474e-10  1.628059e-03  -2.273167e-03  -4.081463e-03  0.000000e+00  0.000000e+00  0.000000e+00  
       173  7.609895e+00  -8.604745e+00  1.222796e-09  1.165734e-15  -3.136380e-15  1.222806e-09  2.216790e-03  -4.024322e-03  -1.724101e-03  0.000000e+00  0.000000e+00  0.000000e+00  
       174  7.843987e+00  -8.515041e+00  1.904991e-09  -6.106227e-16  1.582068e-15  1.905001e-09  1.405353e-03  -1.895793e-03  -4.405506e-03  0.000000e+00  0.000000e+00  0.000000e+00  
       175  8.076782e+00  -8.422026e+00  2.440000e-09  3.941292e-15  -9.880985e-15  2.440010e-09  1.662651e-03  -2.543630e-03  -4.072745e-03  0.000000e+00  0.000000e+00  0.000000e+00  
       176  8.308186e+00  -8.325598e+00  2.766588e-09  1.249001e-15  -2.969847e-15  2.766599e-09  2.058488e-03  -2.960450e-03  -3.373356e-03  0.000000e+00  0.000000e+00  0.000000e+00  
       177  8.538096e+00  -8.225664e+00  3.092265e-09  4.163336e-16  -9.436896e-16  3.092275e-09  2.287866e-03  -3.496211e-03  -2.323159e-03  0.000000e+00  0.000000e+00  0.000000e+00  
       178  8.766408e+00  -8.122130e+00  2.506796e-09  1.915135e-15  -4.246603e-15  2.506806e-09  1.808197e-03  -2.458537e-03  -3.415878e-03  0.000000e+00  0.000000e+00  0.000000e+00  
       179  8.993010e+00  -8.014904e+00  1.596657e-09  6.938894e-16  -1.471046e-15  1.596667e-09  1.448148e-03  -1.716333e-03  -4.445674e-03  0.000000e+00  0.000000e+00  0.000000e+00  
       180  9.217783e+00  -7.903897e+00  1.131438e-09  5.551115e-16  -1.137979e-15  1.131448e-09  2.520362e-03  -3.846798e-03  -1.265530e-03  0.000000e+00  0.000000e+00  0.000000e+00  
       181  9.440604e+00  -7.789024e+00  5.679461e-10  7.216450e-16  -1.387779e-15  5.679563e-10  1.066332e-03  -1.204741e-03  -4.066478e-03  0.000000e+00  0.000000e+00  0.000000e+00  
       182  9.661346e+00  -7.670205e+00  3.823297e-11  2.775558e-17  -2.775558e-17  3.824319e-11  1.341624e-03  -1.771052e-03  -3.170684e-03  0.000000e+00  0.000000e+00  0.000000e+00  
       183  9.879875e+00  -7.547364e+00  3.830225e-11  0.000000e+00  0.000000e+00  3.831246e-11  1.274724e-03  -1.783736e-03  -3.058227e-03  0.000000e+00  0.000000e+00  0.000000e+00  
       184  1.009605e+01  -7.420431e+00  3.821432e-11  -2.775558e-17  2.775558e-17  3.822453e-11  2.026802e-03  -3.103943e-03  -1.453996e-03  0.000000e+00  0.000000e+00  0.000000e+00  
       185  1.030974e+01  -7.289342e+00  6.418555e-11  1.110223e-16  -1.387779e-16  6.419576e-11  8.536039e-04  -1.143047e-03  -3.693346e-03  0.000000e+00  0.000000e+00  0.000000e+00  
       186  1.052078e+01  -7.154043e+00  6.009775e-10  5.828671e-16  -8.604228e-16  6.009877e-10  1.575311e-03  -2.416383e-03  -2.031365e-03  0.000000e+00  0.000000e+00  0.000000e+00  
       187  1.072903e+01  -7.014485e+00  2.511499e-09  5.689893e-15  -8.104628e-15  2.511509e-09  1.659217e-04  -4.610792e-04  -4.512638e-03  0.000000e+00  0.000000e+00  0.000000e+00  
       188  1.093433e+01  -6.870630e+00  5.539413e-09  2.151057e-14  -2.933764e-14  5.539423e-09  1.591985e-03  -2.487334e-03  -1.956270e-03  0.000000e+00  0.000000e+00  0.000000e+00  
       189  1.113654e+01  -6.722451e+00  1.039706e-08  5.287437e-14  -6.894485e-14  1.039707e-08  9.692464e-04  -1.607615e-03  -2.963151e-03  0.000000e+00  0.000000e+00  0.000000e+00  
       190  1.133549e+01  -6.569926e+00  1.616556e-08  1.266209e-13  -1.578182e-13  1.616557e-08  1.446692e-03  -2.088526e-03  -2.031731e-03  0.000000e+00  0.000000e+00  0.000000e+00  
       191  1.153102e+01  -6.413051e+00  2.392850e-08  1.975087e-13  -2.351730e-13  2.392851e-08  1.647671e-03  -2.281888e-03  -1.627722e-03  0.000000e+00  0.000000e+00  0.000000e+00  
       192  1.172299e+01  -6.251830e+00  3.545134e-08  3.259337e-13  -3.706480e-13  3.545135e-08  4.862355e-04  -8.042152e-04  -3.173350e-03  0.000000e+00  0.000000e+00  0.000000e+00  
       193  1.191124e+01  -6.086279e+00  5.102950e-08  6.124823e-13  -6.649403e-13  5.102951e-08  1.151957e-03  -1.487297e-03  -2.164723e-03  0.000000e+00  0.000000e+00  0.000000e+00  
       194  1.209562e+01  -5.916430e+00  7.109455e-08  1.010414e-12  -1.046802e-12  7.109457e-08  -6.432099e-04  2.899160e-04  -4.041263e-03  0.000000e+00  0.000000e+00  0.000000e+00  
       195  1.227598e+01  -5.742322e+00  8.130079e-08  1.300543e-12  -1.285666e-12  8.130080e-08  1.502091e-03  -1.934278e-03  -1.476116e-03  0.000000e+00  0.000000e+00  0.000000e+00  
       196  1.245222e+01  -5.564036e+00  5.332934e-08  7.792655e-13  -7.350509e-13  5.332936e-08  1.739875e-03  -2.222257e-03  -1.161420e-03  0.000000e+00  0.000000e+00  0.000000e+00  
       197  1.262423e+01  -5.381673e+00  3.006736e-08  3.310130e-13  -2.978728e-13  3.006737e-08  2.257779e-04  -5.919699e-04  -2.729899e-03  0.000000e+00  0.000000e+00  0.000000e+00  
       198  1.279191e+01  -5.195326e+00  1.408437e-08  1.355582e-13  -1.163236e-13  1.408438e-08  -8.207576e-04  2.886416e-04  -3.335868e-03  0.000000e+00  0.000000e+00  0.000000e+00  
       199  1.295516e+01  -5.005080e+00  4.035910e-09  2.409184e-14  -1.970646e-14  4.035920e-09  2.405807e-03  -2.397150e-03  -3.577457e-04  0.000000e+00  0.000000e+00  0.000000e+00  
       200  1.311385e+01  -4.811012e+00  1.488165e-10  6.383782e-16  -4.996004e-16  1.488267e-10  -1.971376e-03  1.202668e-03  -3.699091e-03  0.000000e+00  0.000000e+00  0.000000e+00  
       201  1.326783e+01  -4.613190e+00  1.505822e-10  1.110223e-16  -8.326673e-17  1.505924e-10  1.733421e-03  -1.670637e-03  -8.765230e-04  0.000000e+00  0.000000e+00  0.000000e+00  
       202  1.341696e+01  -4.411684e+00  1.506160e-10  5.551115e-17  -2.775558e-17  1.506262e-10  8.021295e-04  -9.108863e-04  -1.462285e-03  0.000000e+00  0.000000e+00  0.000000e+00  
       203  1.356106e+01  -4.206555e+00  1.010850e-09  5.051515e-15  -3.524958e-15  1.010860e-09  9.115049e-04  -8.003572e-04  -1.370806e-03  0.000000e+00  0.000000e+00  0.000000e+00  
       204  1.369995e+01  -3.997864e+00  6.796987e-09  5.959122e-14  -3.966272e-14  6.796997e-09  -2.329404e-03  1.360341e-03  -2.428887e-03  0.000000e+00  0.000000e+00  0.000000e+00  
       205  1.383344e+01  -3.785673e+00  1.673513e-08  1.556255e-13  -9.789392e-14  1.673514e-08  3.267125e-03  -2.104789e-03  -4.194949e-04  0.000000e+00  0.000000e+00  0.000000e+00  
       206  1.396130e+01  -3.570044e+00  2.897720e-08  3.976541e-13  -2.357559e-13  2.897722e-08  -1.689310e-03  9.569169e-04  -1.555083e-03  0.000000e+00  0.000000e+00  0.000000e+00  
       207  1.408329e+01  -3.351045e+00  4.285954e-08  7.061018e-13  -3.932965e-13  4.285955e-08  -1.511107e-03  7.968804e-04  -1.188424e-03  0.000000e+00  0.000000e+00  0.000000e+00  
       208  1.419916e+01  -3.128747e+00  6.036170e-08  1.230988e-12  -6.415979e-13  6.036171e-08  -4.074555e-04  2.560142e-04  -7.028192e-04  0.000000e+00  0.000000e+00  0.000000e+00  
       209  1.430864e+01  -2.903233e+00  7.955597e-08  1.805778e-12  -8.765211e-13  7.955598e-08  2.098716e-03  -9.530108e-04  -4.286795e-04  0.000000e+00  0.000000e+00  0.000000e+00  
       210  1.441143e+01  -2.674593e+00  9.435858e-08  2.486011e-12  -1.117495e-12  9.435859e-08  -1.223323e-03  6.220014e-04  -2.877025e-04  0.000000e+00  0.000000e+00  0.000000e+00  
       211  1.450722e+01  -2.442933e+00  1.113541e-07  2.986944e-12  -1.234873e-12  1.113541e-07  1.353639e-03  -4.091726e-04  -6.598182e-04  0.000000e+00  0.000000e+00  0.000000e+00  
       212  1.459568e+01  -2.208375e+00  1.246099e-07  3.905237e-12  -1.472406e-12  1.246099e-07  -2.396802e-03  9.972488e-04  5.422158e-04  0.000000e+00  0.000000e+00  0.000000e+00  
       213  1.467645e+01  -1.971062e+00  1.317897e-07  4.257900e-12  -1.448813e-12  1.317897e-07  -2.599932e-04  4.803574e-05  -1.025035e-05  0.000000e+00  0.000000e+00  0.000000e+00  
       214  1.474916e+01  -1.731160e+00  1.239894e-07  3.852169e-12  -1.167316e-12  1.239894e-07  2.442974e-03  -7.083836e-04  -2.680825e-03  0.000000e+00  0.000000e+00  0.000000e+00  
       215  1.481344e+01  -1.488861e+00  1.075775e-07  3.641365e-12  -9.657553e-13  1.075775e-07  -2.963961e-03  8.923013e-04  2.559067e-03  0.000000e+00  0.000000e+00  0.000000e+00  
       216  1.486889e+01  -1.244393e+00  8.622315e-08  2.821715e-12  -6.398215e-13  8.622317e-08  1.902832e-05  4.269008e-04  -5.833165e-04  0.000000e+00  0.000000e+00  0.000000e+00  
       217  1.491512e+01  -9.980147e-01  6.212669e-08  1.964567e-12  -3.684830e-13  6.212671e-08  -3.032127e-04  5.538197e-04  -3.670808e-04  0.000000e+00  0.000000e+00  0.000000e+00  
       218  1.495173e+01  -7.500252e-01  3.799036e-08  1.010109e-12  -1.490474e-13  3.799037e-08  -1.063909e-03  4.101560e-04  1.593984e-03  0.000000e+00  0.000000e+00  0.000000e+00  
       219  1.497832e+01  -5.007644e-01  1.500067e-08  3.239076e-13  -3.452794e-14  1.500068e-08  5.627982e-04  3.978958e-04  -3.094084e-03  0.000000e+00  0.000000e+00  0.000000e+00  
       220  1.499453e+01  -2.506143e-01  -1.021405e-14  0.000000e+00  0.000000e+00  0.000000e+00  -1.756775e-03  1.087174e-03  3.053954e-03  0.000000e+00  0.000000e+00  0.000000e+00  
       221  1.529606e+01  -5.917424e-02  1.313222e-02  2.960595e-01  -5.917424e-02  2.631322e-01  0.000000e+00  0.000000e+00  0.000000e+00  0.000000e+00  0.000000e+00  0.000000e+00  
       222  1.552839e+01  -4.648308e-02  8.027553e-02  5.283934e-01  -4.648308e-02  5.802755e-01  0.000000e+00  0.000000e+00  0.000000e+00  0.000000e+00  0.000000e+00  0.000000e+00  
       223  1.576404e+01  -8.623368e-02  1.995344e-01  7.640370e-01  -8.623368e-02  9.495344e-01  0.000000e+00  0.000000e+00  0.000000e+00  0.000000e+00  0.000000e+00  0.000000e+00  
       224  1.594325e+01  -1.113337e-01  3.605581e-01  9.432539e-01  -1.113337e-01  1.360558e+00  0.000000e+00  0.000000e+00  0.000000e+00  0.000000e+00  0.000000e+00  0.000000e+00  
       225  1.607132e+01  -1.282939e-01  5.769038e-01  1.071317e+00  -1.282939e-01  1.826904e+00  0.000000e+00  0.000000e+00  0.000000e+00  0.000000e+00  0.000000e+00  0.000000e+00  
       226  1.612104e+01  -1.189689e-01  8.061876e-01  1.121044e+00  -1.189689e-01  2.306188e+00  0.000000e+00  0.000000e+00  0.000000e+00  0.000000e+00  0.000000e+00  0.000000e+00  
       227  1.609583e+01  -9.501053e-02  1.025215e+00  1.095826e+00  -9.501053e-02  2.775215e+00  0.000000e+00  0.000000e+00  0.000000e+00  0.000000e+00  0.000000e+00  0.000000e+00  
       228  1.598913e+01  -6.394281e-02  1.231589e+00  9.891255e-01  -6.394281e-02  3.231589e+00  0.000000e+00  0.000000e+00  0.000000e+00  0.000000e+00  0.000000e+00  0.000000e+00  
       229  1.578585e+01  -6.153081e-03  1.346011e+00  7.858477e-01  -6.153081e-03  3.596011e+00  0.000000e+00  0.000000e+00  0.000000e+00  0.000000e+00  0.000000e+00  0.000000e+00  
       230  1.554590e+01  5.984546e-02  1.331363e+00  5.458967e-01  5.984546e-02  3.831363e+00  0.000000e+00  0.000000e+00  0.000000e+00  0.000000e+00  0.000000e+00  0.000000e+00  
       231  1.533173e+01  8.344202e-02  1.187278e+00  3.317349e-01  8.344202e-02  3.937278e+00  0.000000e+00  0.000000e+00  0.000000e+00  0.000000e+00  0.000000e+00  0.000000e+00  
       232  1.521842e+01  6.021629e-02  9.505114e-01  2.184227e-01  6.021629e-02  3.950511e+00  0.000000e+00  0.000000e+00  0.000000e+00  0.000000e+00  0.000000e+00  0.000000e+00  
       233  1.516150e+01  7.154226e-03  6.815799e-01  1.614983e-01  7.154226e-03  3.931580e+00  0.000000e+00  0.000000e+00  0.000000e+00  0.000000e+00  0.000000e+00  0.000000e+00  
       234  1.511745e+01  -2.735742e-02  4.028643e-01  1.174459e-01  -2.735742e-02  3.902864e+00  0.000000e+00  0.000000e+00  0.000000e+00  0.000000e+00  0.000000e+00  0.000000e+00  
       235  1.508174e+01  -6.331870e-02  1.400671e-01  8.174165e-02  -6.331870e-02  3.890067e+00  0.000000e+00  0.000000e+00  0.000000e+00  0.000000e+00  0.000000e+00  0.000000e+00  
       236  1.505937e+01  -7.682905e-02  -1.442474e-01  5.936949e-02  -7.682905e-02  3.855753e+00  0.000000e+00  0.000000e+00  0.000000e+00  0.000000e+00  0.000000e+00  0.000000e+00  
       237  1.501210e+01  -9.093633e-02  -4.194276e-01  1.210086e-02  -9.093633e-02  3.830572e+00  0.000000e+00  0.000000e+00  0.000000e+00  0.000000e+00  0.000000e+00  0.000000e+00  
       238  1.496784e+01  -9.447354e-02  -7.014163e-01  -3.216037e-02  -9.447354e-02  3.798584e+00  0.000000e+00  0.000000e+00  0.000000e+00  0.000000e+00  0.000000e+00  0.000000e+00  
       239  1.490108e+01  -8.448996e-02  -9.817171e-01  -9.891679e-02  -8.448996e-02  3.768283e+00  0.000000e+00  0.000000e+00  0.000000e+00  0.000000e+00  0.000000e+00  0.000000e+00  
       240  1.484059e+01  -8.282359e-02  -1.278790e+00  -1.594129e-01  -8.282359e-02  3.721210e+00  0.000000e+00  0.000000e+00  0.000000e+00  0.000000e+00  0.000000e+00  0.000000e+00  
       241  1.479923e+01  -9.754867e-02  -1.576016e+00  -2.007720e-01  -9.754867e-02  3.673984e+00  0.000000e+00  0.000000e+00  0.000000e+00  0.000000e+00  0.000000e+00  0.000000e+00  
       242  1.474917e+01  -8.461103e-02  -1.873258e+00  -2.508331e-01  -8.461103e-02  3.626742e+00  0.000000e+00  0.000000e+00  0.000000e+00  0.000000e+00  0.000000e+00  0.000000e+00  
       243  1.471180e+01  -1.025678e-01  -2.174361e+00  -2.881992e-01  -1.025678e-01  3.575639e+00  0.000000e+00  0.000000e+00  0.000000e+00  0.000000e+00  0.000000e+00  0.000000e+00  
       244  1.467165e+01  -1.125203e-01  -2.473092e+00  -3.283547e-01  -1.125203e-01  3.526908e+00  0.000000e+00  0.000000e+00  0.000000e+00  0.000000e+00  0.000000e+00  0.000000e+00  
       245  1.462218e+01  -9.538138e-02  -2.786475e+00  -3.778145e-01  -9.538138e-02  3.463525e+00  0.000000e+00  0.000000e+00  0.000000e+00  0.000000e+00  0.000000e+00  0.000000e+00  
       246  1.457596e+01  -9.083921e-02  -3.086377e+00  -4.240379e-01  -9.083921e-02  3.413623e+00  0.000000e+00  0.000000e+00  0.000000e+00  0.000000e+00  0.000000e+00  0.000000e+00  
       247  1.454451e+01  -1.174517e-01  -3.388650e+00  -4.554911e-01  -1.174517e-01  3.361350e+00  0.000000e+00  0.000000e+00  0.000000e+00  0.000000e+00  0.000000e+00  0.000000e+00  
       248  1.451291e+01  -1.368169e-01  -3.682503e+00  -4.870892e-01  -1.368169e-01  3.317497e+00  0.000000e+00  0.000000e+00  0.000000e+00  0.000000e+00  0.000000e+00  0.000000e+00  
       249  1.449175e+01  -1.570172e-01  -3.978103e+00  -5.082510e-01  -1.570172e-01  3.271897e+00  0.000000e+00  0.000000e+00  0.000000e+00  0.000000e+00  0.000000e+00  0.000000e+00  
       250  1.448117e+01  -1.944650e-01  -4.284675e+00  -5.188249e-01  -1.944650e-01  3.215325e+00  0.000000e+00  0.000000e+00  0.000000e+00  0.000000e+00  0.000000e+00  0.000000e+00  
       251  1.445426e+01  -2.019204e-01  -4.582475e+00  -5.457369e-01  -2.019204e-01  3.167525e+00  0.000000e+00  0.000000e+00  0.000000e+00  0.000000e+00  0.000000e+00  0.000000e+00  
       252  1.442541e+01  -1.960761e-01  -4.883213e+00  -5.745866e-01  -1.960761e-01  3.116787e+00  0.000000e+00  0.000000e+00  0.000000e+00  0.000000e+00  0.000000e+00  0.000000e+00  
       253  1.441247e+01  -1.952374e-01  -5.193122e+00  -5.875287e-01  -1.952374e-01  3.056878e+00  0.000000e+00  0.000000e+00  0.000000e+00  0.000000e+00  0.000000e+00  0.000000e+00  
       254  1.441121e+01  -2.104150e-01  -5.497069e+00  -5.887892e-01  -2.104150e-01  3.002930e+00  0.000000e+00  0.000000e+00  0.000000e+00  0.000000e+00  0.000000e+00  0.000000e+00  
       255  1.440969e+01  -2.144989e-01  -5.802595e+00  -5.903112e-01  -2.144989e-01  2.947406e+00  0.000000e+00  0.000000e+00  0.000000e+00  0.000000e+00  0.000000e+00  0.000000e+00  
       256  1.439618e+01  -2.181460e-01  -6.111730e+00  -6.038184e-01  -2.181460e-01  2.888270e+00  0.000000e+00  0.000000e+00  0.000000e+00  0.000000e+00  0.000000e+00  0.000000e+00  
       257  1.438869e+01  -2.304908e-01  -6.415650e+00  -6.113111e-01  -2.304908e-01  2.834350e+00  0.000000e+00  0.000000e+00  0.000000e+00  0.000000e+00  0.000000e+00  0.000000e+00  
       258  1.438332e+01  -2.510468e-01  -6.724146e+00  -6.166794e-01  -2.510468e-01  2.775854e+00  0.000000e+00  0.000000e+00  0.000000e+00  0.000000e+00  0.000000e+00  0.000000e+00  
       259  1.437541e+01  -2.697066e-01  -7.027928e+00  -6.245944e-01  -2.697066e-01  2.722072e+00  0.000000e+00  0.000000e+00  0.000000e+00  0.000000e+00  0.000000e+00  0.000000e+00  
       260  1.436478e+01  -2.770258e-01  -7.324538e+00  -6.352180e-01  -2.770258e-01  2.675462e+00  0.000000e+00  0.000000e+00  0.000000e+00  0.000000e+00  0.000000e+00  0.000000e+00  
       261  1.435969e+01  -3.058747e-01  -7.620697e+00  -6.403114e-01  -3.058747e-01  2.629303e+00  0.000000e+00  0.000000e+00  0.000000e+00  0.000000e+00  0.000000e+00  0.000000e+00  
       262  1.435320e+01  -3.358141e-01  -7.921663e+00  -6.467959e-01  -3.358141e-01  2.578337e+00  0.000000e+00  0.000000e+00  0.000000e+00  0.000000e+00  0.000000e+00  0.000000e+00  
       263  1.433419e+01  -3.501081e-01  -8.223071e+00  -6.658104e-01  -3.501081e-01  2.526929e+00  0.000000e+00  0.000000e+00  0.000000e+00  0.000000e+00  0.000000e+00  0.000000e+00  
       264  1.431589e+01  -3.699783e-01  -8.524732e+00  -6.841130e-01  -3.699783e-01  2.475269e+00  0.000000e+00  0.000000e+00  0.000000e+00  0.000000e+00  0.000000e+00  0.000000e+00  
       265  1.430574e+01  -3.955716e-01  -8.825880e+00  -6.942593e-01  -3.955716e-01  2.424119e+00  0.000000e+00  0.000000e+00  0.000000e+00  0.000000e+00  0.000000e+00  0.000000e+00  
       266  1.430825e+01  -4.268827e-01  -9.127126e+00  -6.917533e-01  -4.268827e-01  2.372874e+00  0.000000e+00  0.000000e+00  0.000000e+00  0.000000e+00  0.000000e+00  0.000000e+00  
       267  1.431773e+01  -4.568223e-01  -9.422745e+00  -6.822706e-01  -4.568223e-01  2.327255e+00  0.000000e+00  0.000000e+00  0.000000e+00  0.000000e+00  0.000000e+00  0.000000e+00  
       268  1.432819e+01  -4.704373e-01  -9.713845e+00  -6.718045e-01  -4.704373e-01  2.286155e+00  0.000000e+00  0.000000e+00  0.000000e+00  0.000000e+00  0.000000e+00  0.000000e+00  
       269  1.433482e+01  -4.904682e-01  -1.000485e+01  -6.651748e-01  -4.904682e-01  2.245153e+00  0.000000e+00  0.000000e+00  0.000000e+00  0.000000e+00  0.000000e+00  0.000000e+00  
       270  1.435396e+01  -5.368217e-01  -1.028863e+01  -6.460407e-01  -5.368217e-01  2.211365e+00  0.000000e+00  0.000000e+00  0.000000e+00  0.000000e+00  0.000000e+00  0.000000e+00  
       271  1.436685e+01  -5.867441e-01  -1.056664e+01  -6.331485e-01  -5.867441e-01  2.183357e+00  0.000000e+00  0.000000e+00  0.000000e+00  0.000000e+00  0.000000e+00  0.000000e+00  
       272  1.437055e+01  -6.205916e-01  -1.084251e+01  -6.294508e-01  -6.205916e-01  2.157485e+00  0.000000e+00  0.000000e+00  0.000000e+00  0.000000e+00  0.000000e+00  0.000000e+00  
       273  1.438422e+01  -6.593854e-01  -1.111397e+01  -6.157845e-01  -6.593854e-01  2.136025e+00  0.000000e+00  0.000000e+00  0.000000e+00  0.000000e+00  0.000000e+00  0.000000e+00  
       274  1.440580e+01  -7.104150e-01  -1.137948e+01  -5.942020e-01  -7.104150e-01  2.120522e+00  0.000000e+00  0.000000e+00  0.000000e+00  0.000000e+00  0.000000e+00  0.000000e+00  
       275  1.441797e+01  -7.757033e-01  -1.164084e+01  -5.820278e-01  -7.757033e-01  2.109163e+00  0.000000e+00  0.000000e+00  0.000000e+00  0.000000e+00  0.000000e+00  0.000000e+00  
       276  1.441591e+01  -8.330390e-01  -1.191049e+01  -5.840881e-01  -8.330390e-01  2.089507e+00  0.000000e+00  0.000000e+00  0.000000e+00  0.000000e+00  0.000000e+00  0.000000e+00  
       277  1.442215e+01  -8.910631e-01  -1.217132e+01  -5.778540e-01  -8.910631e-01  2.078683e+00  0.000000e+00  0.000000e+00  0.000000e+00  0.000000e+00  0.000000e+00  0.000000e+00  
       278  1.446378e+01  -9.732618e-01  -1.242314e+01  -5.362213e-01  -9.732618e-01  2.076858e+00  0.000000e+00  0.000000e+00  0.000000e+00  0.000000e+00  0.000000e+00  0.000000e+00  
       279  1.454348e+01  -1.104987e+00  -1.263186e+01  -4.565214e-01  -1.104987e+00  2.118140e+00  0.000000e+00  0.000000e+00  0.000000e+00  0.000000e+00  0.000000e+00  0.000000e+00  
       280  1.434537e+01  -1.357639e+00  -1.280309e+01  -6.491566e-01  -1.107025e+00  2.196912e+00  0.000000e+00  0.000000e+00  0.000000e+00  0.000000e+00  0.000000e+00  0.000000e+00  
       281  1.407742e+01  -1.258878e+00  -1.287412e+01  -9.008978e-01  -7.581131e-01  2.125879e+00  0.000000e+00  0.000000e+00  0.000000e+00  0.000000e+00  0.000000e+00  0.000000e+00  
       282  1.390325e+01  -1.034721e+00  -1.293494e+01  -1.048471e+00  -2.846957e-01  2.065058e+00  0.000000e+00  0.000000e+00  0.000000e+00  0.000000e+00  0.000000e+00  0.000000e+00  
       283  1.384264e+01  -7.952518e-01  -1.300430e+01  -1.072478e+00  2.027629e-01  1.995704e+00  0.000000e+00  0.000000e+00  0.000000e+00  0.000000e+00  0.000000e+00  0.000000e+00  
       284  1.378374e+01  -5.578231e-01  -1.307133e+01  -1.085156e+00  6.865695e-01  1.928669e+00  0.000000e+00  0.000000e+00  0.000000e+00  0.000000e+00  0.000000e+00  0.000000e+00  
       285  1.355707e+01  -5.261468e-01  -1.321509e+01  -1.256369e+00  9.627142e-01  1.784912e+00  0.000000e+00  0.000000e+00  0.000000e+00  0.000000e+00  0.000000e+00  0.000000e+00  
       286  1.333072e+01  -4.672554e-01  -1.335454e+01  -1.418435e+00  1.263904e+00  1.645462e+00  0.000000e+00  0.000000e+00  0.000000e+00  0.000000e+00  0.000000e+00  0.000000e+00  
       287  1.311340e+01  -3.206948e-01  -1.350976e+01  -1.563043e+00  1.650366e+00  1.490239e+00  0.000000e+00  0.000000e+00  0.000000e+00  0.000000e+00  0.000000e+00  0.000000e+00  
       288  1.286059e+01  -2.820379e-01  -1.364539e+01  -1.735091e+00  1.926336e+00  1.354606e+00  0.000000e+00  0.000000e+00  0.000000e+00  0.000000e+00  0.000000e+00  0.000000e+00  
       289  1.260091e+01  -2.941068e-01  -1.381665e+01  -1.906308e+00  2.148825e+00  1.183350e+00  0.000000e+00  0.000000e+00  0.000000e+00  0.000000e+00  0.000000e+00  0.000000e+00  
       290  1.236762e+01  -2.025386e-01  -1.398803e+01  -2.043812e+00  2.472052e+00  1.011969e+00  0.000000e+00  0.000000e+00  0.000000e+00  0.000000e+00  0.000000e+00  0.000000e+00  
       291  1.211883e+01  -1.704981e-01  -1.421485e+01  -2.189811e+00  2.732732e+00  7.851522e-01  0.000000e+00  0.000000e+00  0.000000e+00  0.000000e+00  0.000000e+00  0.000000e+00  
       292  1.184950e+01  -1.594115e-01  -1.442631e+01  -2.349659e+00  2.969334e+00  5.736910e-01  0.000000e+00  0.000000e+00  0.000000e+00  0.000000e+00  0.000000e+00  0.000000e+00  
       293  1.160651e+01  -1.127529e-01  -1.471834e+01  -2.476776e+00  3.238290e+00  2.816640e-01  0.000000e+00  0.000000e+00  0.000000e+00  0.000000e+00  0.000000e+00  0.000000e+00  
       294  1.131830e+01  -7.945969e-02  -1.444494e+01  -2.643001e+00  3.490582e+00  5.550629e-01  0.000000e+00  0.000000e+00  0.000000e+00  0.000000e+00  0.000000e+00  0.000000e+00  
       295  1.102191e+01  -4.723975e-02  -1.419700e+01  -2.811526e+00  3.738431e+00  8.029997e-01  0.000000e+00  0.000000e+00  0.000000e+00  0.000000e+00  0.000000e+00  0.000000e+00  
       296  1.073058e+01  6.418893e-03  -1.394077e+01  -2.969374e+00  4.004281e+00  1.059226e+00  0.000000e+00  0.000000e+00  0.000000e+00  0.000000e+00  0.000000e+00  0.000000e+00  
       297  1.045322e+01  7.384378e-02  -1.368435e+01  -3.107843e+00  4.280397e+00  1.315654e+00  0.000000e+00  0.000000e+00  0.000000e+00  0.000000e+00  0.000000e+00  0.000000e+00  
       298  1.017331e+01  1.051522e-01  -1.343257e+01  -3.243648e+00  4.516835e+00  1.567428e+00  0.000000e+00  0.000000e+00  0.000000e+00  0.000000e+00  0.000000e+00  0.000000e+00  
       299  9.902033e+00  1.783594e-01  -1.317560e+01  -3.365799e+00  4.791548e+00  1.824398e+00  0.000000e+00  0.000000e+00  0.000000e+00  0.000000e+00  0.000000e+00  0.000000e+00  
       300  9.604549e+00  2.065021e-01  -1.293968e+01  -3.509299e+00  5.017511e+00  2.060322e+00  0.000000e+00  0.000000e+00  0.000000e+00  0.000000e+00  0.000000e+00  0.000000e+00  
       301  9.364419e+00  2.798586e-01  -1.266968e+01  -3.590742e+00  5.284937e+00  2.330317e+00  0.000000e+00  0.000000e+00  0.000000e+00  0.000000e+00  0.000000e+00  0.000000e+00  
       302  9.087307e+00  3.396784e-01  -1.243322e+01  -3.704606e+00  5.535004e+00  2.566785e+00  0.000000e+00  0.000000e+00  0.000000e+00  0.000000e+00  0.000000e+00  0.000000e+00  
       303  8.862974e+00  4.411348e-01  -1.215072e+01  -3.761252e+00  5.822807e+00  2.849275e+00  0.000000e+00  0.000000e+00  0.000000e+00  0.000000e+00  0.000000e+00  0.000000e+00  
       304  8.616566e+00  4.977248e-01  -1.190126e+01  -3.835650e+00  6.061760e+00  3.098738e+00  0.000000e+00  0.000000e+00  0.000000e+00  0.000000e+00  0.000000e+00  0.000000e+00  
       305  8.376938e+00  5.703880e-01  -1.163082e+01  -3.899045e+00  6.312709e+00  3.369179e+00  0.000000e+00  0.000000e+00  0.000000e+00  0.000000e+00  0.000000e+00  0.000000e+00  
       306  8.164011e+00  6.545990e-01  -1.134706e+01  -3.931608e+00  6.571027e+00  3.652938e+00  0.000000e+00  0.000000e+00  0.000000e+00  0.000000e+00  0.000000e+00  0.000000e+00  
       307  7.925607e+00  7.287794e-01  -1.106826e+01  -3.985635e+00  6.815057e+00  3.931744e+00  0.000000e+00  0.000000e+00  0.000000e+00  0.000000e+00  0.000000e+00  0.000000e+00  
       308  7.762540e+00  8.089620e-01  -1.074546e+01  -3.960455e+00  7.060790e+00  4.254543e+00  0.000000e+00  0.000000e+00  0.000000e+00  0.000000e+00  0.000000e+00  0.000000e+00  
       309  7.562975e+00  8.708708e-01  -1.044290e+01  -3.968051e+00  7.283920e+00  4.557100e+00  0.000000e+00  0.000000e+00  0.000000e+00  0.000000e+00  0.000000e+00  0.000000e+00  
       310  7.362088e+00  9.014465e-01  -1.014864e+01  -3.973402e+00  7.471370e+00  4.851357e+00  0.000000e+00  0.000000e+00  0.000000e+00  0.000000e+00  0.000000e+00  0.000000e+00  
       311  7.122559e+00  9.724335e-01  -9.890865e+00  -4.013981e+00  7.694882e+00  5.109135e+00  0.000000e+00  0.000000e+00  0.000000e+00  0.000000e+00  0.000000e+00  0.000000e+00  
       312  6.908646e+00  9.883803e-01  -9.589321e+00  -4.025688e+00  7.859010e+00  5.410679e+00  0.000000e+00  0.000000e+00  0.000000e+00  0.000000e+00  0.000000e+00  0.000000e+00  
       313  6.609145e+00  1.038721e+00  -9.419205e+00  -4.119882e+00  8.053206e+00  5.580796e+00  0.000000e+00  0.000000e+00  0.000000e+00  0.000000e+00  0.000000e+00  0.000000e+00  
       314  6.450614e+00  1.095514e+00  -9.110137e+00  -4.070163e+00  8.249557e+00  5.889863e+00  0.000000e+00  0.000000e+00  0.000000e+00  0.000000e+00  0.000000e+00  0.000000e+00  
       315  6.276635e+00  1.111132e+00  -8.806010e+00  -4.033099e+00  8.400475e+00  6.193990e+00  0.000000e+00  0.000000e+00  0.000000e+00  0.000000e+00  0.000000e+00  0.000000e+00  
       316  6.072278e+00  1.124948e+00  -8.502209e+00  -4.023773e+00  8.545380e+00  6.497791e+00  0.000000e+00  0.000000e+00  0.000000e+00  0.000000e+00  0.000000e+00  0.000000e+00  
       317  5.819242e+00  1.144583e+00  -8.257826e+00  -4.060630e+00  8.691948e+00  6.742174e+00  0.000000e+00  0.000000e+00  0.000000e+00  0.000000e+00  0.000000e+00  0.000000e+00  
       318  5.571827e+00  1.172501e+00  -8.020999e+00  -4.089515e+00  8.842707e+00  6.979001e+00  0.000000e+00  0.000000e+00  0.000000e+00  0.000000e+00  0.000000e+00  0.000000e+00  
       319  5.408285e+00  1.138514e+00  -7.711297e+00  -4.032316e+00  8.927540e+00  7.288703e+00  0.000000e+00  0.000000e+00  0.000000e+00  0.000000e+00  0.000000e+00  0.000000e+00  
       320  5.156327e+00  1.175253e+00  -7.498443e+00  -4.061452e+00  9.079151e+00  7.501557e+00  0.000000e+00  0.000000e+00  0.000000e+00  0.000000e+00  0.000000e+00  0.000000e+00  
       321  4.860199e+00  1.195168e+00  -7.307370e+00  -4.132807e+00  9.210073e+00  7.692630e+00  0.000000e+00  0.000000e+00  0.000000e+00  0.000000e+00  0.000000e+00  0.000000e+00  
       322  4.590013e+00  1.211352e+00  -7.084687e+00  -4.176393e+00  9.333483e+00  7.915313e+00  0.000000e+00  0.000000e+00  0.000000e+00  0.000000e+00  0.000000e+00  0.000000e+00  
       323  4.344046e+00  1.253489e+00  -6.852219e+00  -4.194048e+00  9.479154e+00  8.147781e+00  0.000000e+00  0.000000e+00  0.000000e+00  0.000000e+00  0.000000e+00  0.000000e+00  
       324  4.055787e+00  1.267543e+00  -6.652489e+00  -4.252396e+00  9.593142e+00  8.347511e+00  0.000000e+00  0.000000e+00  0.000000e+00  0.000000e+00  0.000000e+00  0.000000e+00  
       325  3.812307e+00  1.257659e+00  -6.425364e+00  -4.264472e+00  9.679685e+00  8.574636e+00  0.000000e+00  0.000000e+00  0.000000e+00  0.000000e+00  0.000000e+00  0.000000e+00  
       326  3.531172e+00  1.221143e+00  -6.253854e+00  -4.312811e+00  9.736186e+00  8.746146e+00  0.000000e+00  0.000000e+00  0.000000e+00  0.000000e+00  0.000000e+00  0.000000e+00  
       327  3.227252e+00  1.222617e+00  -6.135470e+00  -4.382639e+00  9.827364e+00  8.864530e+00  0.000000e+00  0.000000e+00  0.000000e+00  0.000000e+00  0.000000e+00  0.000000e+00  
       328  2.886375e+00  1.227967e+00  -6.043070e+00  -4.488218e+00  9.919201e+00  8.956930e+00  0.000000e+00  0.000000e+00  0.000000e+00  0.000000e+00  0.000000e+00  0.000000e+00  
       329  2.531404e+00  1.218651e+00  -5.971288e+00  -4.606769e+00  9.993258e+00  9.028712e+00  0.000000e+00  0.000000e+00  0.000000e+00  0.000000e+00  0.000000e+00  0.000000e+00  
       330  2.181957e+00  1.206133e+00  -5.909246e+00  -4.718752e+00  1.006110e+01  9.090754e+00  0.000000e+00  0.000000e+00  0.000000e+00  0.000000e+00  0.000000e+00  0.000000e+00  
       331  1.881817e+00  1.141704e+00  -5.849322e+00  -4.780462e+00  1.007411e+01  9.150679e+00  0.000000e+00  0.000000e+00  0.000000e+00  0.000000e+00  0.000000e+00  0.000000e+00  
       332  1.525626e+00  1.147949e+00  -5.862791e+00  -4.897326e+00  1.015497e+01  9.137209e+00  0.000000e+00  0.000000e+00  0.000000e+00  0.000000e+00  0.000000e+00  0.000000e+00  
       333  1.176943e+00  1.110460e+00  -5.843982e+00  -5.005838e+00  1.018935e+01  9.156018e+00  0.000000e+00  0.000000e+00  0.000000e+00  0.000000e+00  0.000000e+00  0.000000e+00  
       334  8.366240e-01  1.050523e+00  -5.846795e+00  -5.105179e+00  1.019852e+01  9.153205e+00  0.000000e+00  0.000000e+00  0.000000e+00  0.000000e+00  0.000000e+00  0.000000e+00  
       335  4.927522e-01  1.025453e+00  -5.919734e+00  -5.207298e+00  1.023980e+01  9.080267e+00  0.000000e+00  0.000000e+00  0.000000e+00  0.000000e+00  0.000000e+00  0.000000e+00  
       336  1.418761e-01  9.621480e-01  -6.020575e+00  -5.315679e+00  1.024007e+01  8.979424e+00  0.000000e+00  0.000000e+00  0.000000e+00  0.000000e+00  0.000000e+00  0.000000e+00  
       337  -1.592917e-01  9.302229e-01  -6.195101e+00  -5.373642e+00  1.026895e+01  8.804899e+00  0.000000e+00  0.000000e+00  0.000000e+00  0.000000e+00  0.000000e+00  0.000000e+00  
       338  -4.295182e-01  8.827033e-01  -6.410130e+00  -5.399986e+00  1.027946e+01  8.589870e+00  0.000000e+00  0.000000e+00  0.000000e+00  0.000000e+00  0.000000e+00  0.000000e+00  
       339  -7.235039e-01  7.952131e-01  -6.576978e+00  -5.449445e+00  1.024722e+01  8.423022e+00  0.000000e+00  0.000000e+00  0.000000e+00  0.000000e+00  0.000000e+00  0.000000e+00  
       340  -9.534341e-01  7.318772e-01  -6.857520e+00  -5.434235e+00  1.023635e+01  8.142480e+00  0.000000e+00  0.000000e+00  0.000000e+00  0.000000e+00  0.000000e+00  0.000000e+00  
       341  -1.161027e+00  6.319523e-01  -7.127962e+00  -5.396107e+00  1.018610e+01  7.872038e+00  0.000000e+00  0.000000e+00  0.000000e+00  0.000000e+00  0.000000e+00  0.000000e+00  
       342  -1.309769e+00  5.084097e-01  -7.379078e+00  -5.298579e+00  1.010944e+01  7.620922e+00  0.000000e+00  0.000000e+00  0.000000e+00  0.000000e+00  0.000000e+00  0.000000e+00  
       343  -1.552057e+00  3.698326e-01  -7.613140e+00  -5.294081e+00  1.001494e+01  7.386860e+00  0.000000e+00  0.000000e+00  0.000000e+00  0.000000e+00  0.000000e+00  0.000000e+00  
       344  -1.811352e+00  2.132604e-01  -7.816653e+00  -5.306106e+00  9.899636e+00  7.183347e+00  0.000000e+00  0.000000e+00  0.000000e+00  0.000000e+00  0.000000e+00  0.000000e+00  
       345  -1.943345e+00  5.669829e-02  -8.130425e+00  -5.190374e+00  9.781534e+00  6.869575e+00  0.000000e+00  0.000000e+00  0.000000e+00  0.000000e+00  0.000000e+00  0.000000e+00  
       346  -1.980110e+00  -1.387354e-01  -8.436343e+00  -4.978995e+00  9.621745e+00  6.563656e+00  0.000000e+00  0.000000e+00  0.000000e+00  0.000000e+00  0.000000e+00  0.000000e+00  
       347  -2.046889e+00  -3.365580e-01  -8.699671e+00  -4.797240e+00  9.456746e+00  6.300329e+00  0.000000e+00  0.000000e+00  0.000000e+00  0.000000e+00  0.000000e+00  0.000000e+00  
       348  -2.196838e+00  -5.388615e-01  -8.950821e+00  -4.698299e+00  9.284441e+00  6.049180e+00  0.000000e+00  0.000000e+00  0.000000e+00  0.000000e+00  0.000000e+00  0.000000e+00  
       349  -2.451567e+00  -7.108209e-01  -9.137603e+00  -4.703813e+00  9.139647e+00  5.862397e+00  0.000000e+00  0.000000e+00  0.000000e+00  0.000000e+00  0.000000e+00  0.000000e+00  
       350  -2.623124e+00  -9.087610e-01  -9.388331e+00  -4.625861e+00  8.966036e+00  5.611669e+00  0.000000e+00  0.000000e+00  0.000000e+00  0.000000e+00  0.000000e+00  0.000000e+00  
       351  -2.739585e+00  -1.124112e+00  -9.630011e+00  -4.492554e+00  8.772172e+00  5.369989e+00  0.000000e+00  0.000000e+00  0.000000e+00  0.000000e+00  0.000000e+00  0.000000e+00  
       352  -2.909579e+00  -1.336561e+00  -9.869028e+00  -4.412550e+00  8.578363e+00  5.130972e+00  0.000000e+00  0.000000e+00  0.000000e+00  0.000000e+00  0.000000e+00  0.000000e+00  
       353  -3.075488e+00  -1.546256e+00  -1.010504e+01  -4.328265e+00  8.384456e+00  4.894964e+00  0.000000e+00  0.000000e+00  0.000000e+00  0.000000e+00  0.000000e+00  0.000000e+00  
       354  -3.191664e+00  -1.779452e+00  -1.034151e+01  -4.194083e+00  8.164188e+00  4.658488e+00  0.000000e+00  0.000000e+00  0.000000e+00  0.000000e+00  0.000000e+00  0.000000e+00  
       355  -3.337472e+00  -2.004076e+00  -1.058251e+01  -4.089403e+00  7.949631e+00  4.417490e+00  0.000000e+00  0.000000e+00  0.000000e+00  0.000000e+00  0.000000e+00  0.000000e+00  
       356  -3.477787e+00  -2.239141e+00  -1.083008e+01  -3.979129e+00  7.721762e+00  4.169920e+00  0.000000e+00  0.000000e+00  0.000000e+00  0.000000e+00  0.000000e+00  0.000000e+00  
       357  -3.594707e+00  -2.481429e+00  -1.107303e+01  -3.845394e+00  7.483796e+00  3.926971e+00  0.000000e+00  0.000000e+00  0.000000e+00  0.000000e+00  0.000000e+00  0.000000e+00  
       358  -3.725164e+00  -2.726868e+00  -1.131506e+01  -3.725164e+00  7.239798e+00  3.684938e+00  0.000000e+00  0.000000e+00  0.000000e+00  0.000000e+00  0.000000e+00  0.000000e+00  
       359  -3.778051e+00  -2.965145e+00  -1.159592e+01  -3.527364e+00  7.000081e+00  3.404078e+00  0.000000e+00  0.000000e+00  0.000000e+00  0.000000e+00  0.000000e+00  0.000000e+00  
       360  -3.932602e+00  -3.207415e+00  -1.183033e+01  -3.431260e+00  6.753488e+00  3.169669e+00  0.000000e+00  0.000000e+00  0.000000e+00  0.000000e+00  0.000000e+00  0.000000e+00  
       361  -4.054305e+00  -3.463135e+00  -1.206851e+01  -3.302375e+00  6.490572e+00  2.931491e+00  0.000000e+00  0.000000e+00  0.000000e+00  0.000000e+00  0.000000e+00  0.000000e+00  
       362  -4.113794e+00  -3.705502e+00  -1.233792e+01  -3.111376e+00  6.238139e+00  2.662081e+00  0.000000e+00  0.000000e+00  0.000000e+00  0.000000e+00  0.000000e+00  0.000000e+00  
       363  -4.183451e+00  -3.956306e+00  -1.260882e+01  -2.930674e+00  5.974405e+00  2.391178e+00  0.000000e+00  0.000000e+00  0.000000e+00  0.000000e+00  0.000000e+00  0.000000e+00  
       364  -4.240618e+00  -4.207175e+00  -1.288003e+01  -2.737647e+00  5.707750e+00  2.119972e+00  0.000000e+00  0.000000e+00  0.000000e+00  0.000000e+00  0.000000e+00  0.000000e+00  
       365  -4.302824e+00  -4.469408e+00  -1.314596e+01  -2.549856e+00  5.426876e+00  1.854042e+00  0.000000e+00  0.000000e+00  0.000000e+00  0.000000e+00  0.000000e+00  0.000000e+00  
       366  -4.401615e+00  -4.728081e+00  -1.340421e+01  -2.398878e+00  5.146716e+00  1.595788e+00  0.000000e+00  0.000000e+00  0.000000e+00  0.000000e+00  0.000000e+00  0.000000e+00  
       367  -4.490368e+00  -5.000441e+00  -1.365729e+01  -2.238123e+00  4.850026e+00  1.342712e+00  0.000000e+00  0.000000e+00  0.000000e+00  0.000000e+00  0.000000e+00  0.000000e+00  
       368  -4.501162e+00  -5.271197e+00  -1.393439e+01  -1.999701e+00  4.552105e+00  1.065611e+00  0.000000e+00  0.000000e+00  0.000000e+00  0.000000e+00  0.000000e+00  0.000000e+00  
       369  -4.563582e+00  -5.548695e+00  -1.419854e+01  -1.813231e+00  4.244609e+00  8.014601e-01  0.000000e+00  0.000000e+00  0.000000e+00  0.000000e+00  0.000000e+00  0.000000e+00  
       370  -4.593522e+00  -5.831365e+00  -1.446339e+01  -1.594637e+00  3.929116e+00  5.366064e-01  0.000000e+00  0.000000e+00  0.000000e+00  0.000000e+00  0.000000e+00  0.000000e+00  
       371  -4.635424e+00  -6.100069e+00  -1.474862e+01  -1.388395e+00  3.624767e+00  2.513803e-01  0.000000e+00  0.000000e+00  0.000000e+00  0.000000e+00  0.000000e+00  0.000000e+00  
       372  -4.574827e+00  -6.362566e+00  -1.449519e+01  -1.080074e+00  3.323811e+00  5.048087e-01  0.000000e+00  0.000000e+00  0.000000e+00  0.000000e+00  0.000000e+00  0.000000e+00  
       373  -4.589556e+00  -6.635432e+00  -1.427227e+01  -8.475322e-01  3.009673e+00  7.277327e-01  0.000000e+00  0.000000e+00  0.000000e+00  0.000000e+00  0.000000e+00  0.000000e+00  
       374  -4.627239e+00  -6.882295e+00  -1.409095e+01  -6.384290e-01  2.718734e+00  9.090502e-01  0.000000e+00  0.000000e+00  0.000000e+00  0.000000e+00  0.000000e+00  0.000000e+00  
       375  -4.798754e+00  -7.046897e+00  -1.391839e+01  -5.636753e-01  2.507253e+00  1.081612e+00  0.000000e+00  0.000000e+00  0.000000e+00  0.000000e+00  0.000000e+00  0.000000e+00  
       376  -5.015973e+00  -7.072242e+00  -1.377015e+01  -5.351729e-01  2.432235e+00  1.229853e+00  0.000000e+00  0.000000e+00  0.000000e+00  0.000000e+00  0.000000e+00  0.000000e+00  
       377  -5.200912e+00  -6.927343e+00  -1.367271e+01  -4.749716e-01  2.524669e+00  1.327289e+00  0.000000e+00  0.000000e+00  0.000000e+00  0.000000e+00  0.000000e+00  0.000000e+00  
       378  -5.241007e+00  -6.671508e+00  -1.360224e+01  -2.705390e-01  2.725253e+00  1.397760e+00  0.000000e+00  0.000000e+00  0.000000e+00  0.000000e+00  0.000000e+00  0.000000e+00  
       379  -5.159652e+00  -6.417419e+00  -1.359076e+01  5.469814e-02  2.921311e+00  1.409239e+00  0.000000e+00  0.000000e+00  0.000000e+00  0.000000e+00  0.000000e+00  0.000000e+00  
       380  -4.970708e+00  -6.241242e+00  -1.358618e+01  4.868474e-01  3.036680e+00  1.413823e+00  0.000000e+00  0.000000e+00  0.000000e+00  0.000000e+00  0.000000e+00  0.000000e+00  
       381  -4.789824e+00  -6.048819e+00  -1.360892e+01  9.102263e-01  3.165525e+00  1.391080e+00  0.000000e+00  0.000000e+00  0.000000e+00  0.000000e+00  0.000000e+00  0.000000e+00  
       382  -4.543314e+00  -5.993809e+00  -1.358511e+01  1.398490e+00  3.154188e+00  1.414887e+00  0.000000e+00  0.000000e+00  0.000000e+00  0.000000e+00  0.000000e+00  0.000000e+00  
       383  -4.557878e+00  -5.695908e+00  -1.361629e+01  1.624903e+00  3.382982e+00  1.383705e+00  0.000000e+00  0.000000e+00  0.000000e+00  0.000000e+00  0.000000e+00  0.000000e+00  
       384  -4.645607e+00  -5.445254e+00  -1.369744e+01  1.777344e+00  3.561771e+00  1.302556e+00  0.000000e+00  0.000000e+00  0.000000e+00  0.000000e+00  0.000000e+00  0.000000e+00  
       385  -4.865529e+00  -5.379840e+00  -1.372168e+01  1.796751e+00  3.552563e+00  1.278319e+00  0.000000e+00  0.000000e+00  0.000000e+00  0.000000e+00  0.000000e+00  0.000000e+00  
       386  -5.083417e+00  -5.567385e+00  -1.371780e+01  1.817293e+00  3.287579e+00  1.282198e+00  0.000000e+00  0.000000e+00  0.000000e+00  0.000000e+00  0.000000e+00  0.000000e+00  
       387  -5.216698e+00  -5.746915e+00  -1.370799e+01  1.921477e+00  3.027693e+00  1.292012e+00  0.000000e+00  0.000000e+00  0.000000e+00  0.000000e+00  0.000000e+00  0.000000e+00  
       388  -5.196606e+00  -6.030165e+00  -1.370488e+01  2.177990e+00  2.661069e+00  1.295116e+00  0.000000e+00  0.000000e+00  0.000000e+00  0.000000e+00  0.000000e+00  0.000000e+00  
       389  -5.212977e+00  -6.295931e+00  -1.374545e+01  2.396919e+00  2.308813e+00  1.254550e+00  0.000000e+00  0.000000e+00  0.000000e+00  0.000000e+00  0.000000e+00  0.000000e+00  
       390  -5.302557e+00  -6.529894e+00  -1.376840e+01  2.541431e+00  1.985147e+00  1.231597e+00  0.000000e+00  0.000000e+00  0.000000e+00  0.000000e+00  0.000000e+00  0.000000e+00  
       391  -5.374742e+00  -6.806462e+00  -1.378545e+01  2.702041e+00  1.615563e+00  1.214554e+00  0.000000e+00  0.000000e+00  0.000000e+00  0.000000e+00  0.000000e+00  0.000000e+00  
       392  -5.610053e+00  -6.854970e+00  -1.388153e+01  2.698133e+00  1.470627e+00  1.118466e+00  0.000000e+00  0.000000e+00  0.000000e+00  0.000000e+00  0.000000e+00  0.000000e+00  
       393  -5.819821e+00  -6.795424e+00  -1.401850e+01  2.718276e+00  1.430240e+00  9.814978e-01  0.000000e+00  0.000000e+00  0.000000e+00  0.000000e+00  0.000000e+00  0.000000e+00  
       394  -6.004164e+00  -6.631271e+00  -1.413778e+01  2.762244e+00  1.490859e+00  8.622221e-01  0.000000e+00  0.000000e+00  0.000000e+00  0.000000e+00  0.000000e+00  0.000000e+00  
       395  -5.964472e+00  -6.383156e+00  -1.431810e+01  3.028538e+00  1.631748e+00  6.818989e-01  0.000000e+00  0.000000e+00  0.000000e+00  0.000000e+00  0.000000e+00  0.000000e+00  
       396  -5.861334e+00  -6.159394e+00  -1.452599e+01  3.356448e+00  1.744503e+00  4.740104e-01  0.000000e+00  0.000000e+00  0.000000e+00  0.000000e+00  0.000000e+00  0.000000e+00  
       397  -5.645313e+00  -6.007393e+00  -1.476601e+01  3.795291e+00  1.781631e+00  2.339931e-01  0.000000e+00  0.000000e+00  0.000000e+00  0.000000e+00  0.000000e+00  0.000000e+00  
       398  -5.484640e+00  -5.789641e+00  -1.448772e+01  4.176707e+00  1.880564e+00  5.122830e-01  0.000000e+00  0.000000e+00  0.000000e+00  0.000000e+00  0.000000e+00  0.000000e+00  
       399  -5.286358e+00  -5.588454e+00  -1.422473e+01  4.593518e+00  1.958909e+00  7.752702e-01  0.000000e+00  0.000000e+00  0.000000e+00  0.000000e+00  0.000000e+00  0.000000e+00  
       400  -5.110847e+00  -5.375213e+00  -1.395544e+01  4.985208e+00  2.045217e+00  1.044556e+00  0.000000e+00  0.000000e+00  0.000000e+00  0.000000e+00  0.000000e+00  0.000000e+00  
       401  -4.932887e+00  -5.175627e+00  -1.368274e+01  5.376851e+00  2.113714e+00  1.317257e+00  0.000000e+00  0.000000e+00  0.000000e+00  0.000000e+00  0.000000e+00  0.000000e+00  
       402  -4.767342e+00  -4.964641e+00  -1.341588e+01  5.753438e+00  2.189402e+00  1.584119e+00  0.000000e+00  0.000000e+00  0.000000e+00  0.000000e+00  0.000000e+00  0.000000e+00  
       403  -4.610003e+00  -4.764995e+00  -1.314813e+01  6.119026e+00  2.249490e+00  1.851866e+00  0.000000e+00  0.000000e+00  0.000000e+00  0.000000e+00  0.000000e+00  0.000000e+00  
       404  -4.443455e+00  -4.601786e+00  -1.286347e+01  6.490879e+00  2.268844e+00  2.136533e+00  0.000000e+00  0.000000e+00  0.000000e+00  0.000000e+00  0.000000e+00  0.000000e+00  
       405  -4.352732e+00  -4.358616e+00  -1.260352e+01  6.783807e+00  2.363835e+00  2.396476e+00  0.000000e+00  0.000000e+00  0.000000e+00  0.000000e+00  0.000000e+00  0.000000e+00  
       406  -4.305478e+00  -4.139202e+00  -1.236896e+01  7.030011e+00  2.430724e+00  2.631039e+00  0.000000e+00  0.000000e+00  0.000000e+00  0.000000e+00  0.000000e+00  0.000000e+00  
       407  -4.207414e+00  -3.903176e+00  -1.210729e+01  7.323610e+00  2.509875e+00  2.892708e+00  0.000000e+00  0.000000e+00  0.000000e+00  0.000000e+00  0.000000e+00  0.000000e+00  
       408  -4.127787e+00  -3.676150e+00  -1.184762e+01  7.595205e+00  2.575680e+00  3.152382e+00  0.000000e+00  0.000000e+00  0.000000e+00  0.000000e+00  0.000000e+00  0.000000e+00  
       409  -3.992061e+00  -3.481389e+00  -1.158978e+01  7.919180e+00  2.604891e+00  3.410221e+00  0.000000e+00  0.000000e+00  0.000000e+00  0.000000e+00  0.000000e+00  0.000000e+00  
       410  -3.900036e+00  -3.264641e+00  -1.133134e+01  8.195582e+00  2.651788e+00  3.668658e+00  0.000000e+00  0.000000e+00  0.000000e+00  0.000000e+00  0.000000e+00  0.000000e+00  
       411  -3.771235e+00  -3.082913e+00  -1.109740e+01  8.504747e+00  2.659410e+00  3.902601e+00  0.000000e+00  0.000000e+00  0.000000e+00  0.000000e+00  0.000000e+00  0.000000e+00  
       412  -3.698709e+00  -2.846357e+00  -1.086031e+01  8.753506e+00  2.717679e+00  4.139690e+00  0.000000e+00  0.000000e+00  0.000000e+00  0.000000e+00  0.000000e+00  0.000000e+00  
       413  -3.575899e+00  -2.657160e+00  -1.063277e+01  9.048327e+00  2.724514e+00  4.367229e+00  0.000000e+00  0.000000e+00  0.000000e+00  0.000000e+00  0.000000e+00  0.000000e+00  
       414  -3.521899e+00  -2.436735e+00  -1.040546e+01  9.270013e+00  2.758591e+00  4.594542e+00  0.000000e+00  0.000000e+00  0.000000e+00  0.000000e+00  0.000000e+00  0.000000e+00  
       415  -3.387032e+00  -2.276777e+00  -1.020430e+01  9.568130e+00  2.728303e+00  4.795701e+00  0.000000e+00  0.000000e+00  0.000000e+00  0.000000e+00  0.000000e+00  0.000000e+00  
       416  -3.317087e+00  -2.057845e+00  -1.003061e+01  9.796761e+00  2.753166e+00  4.969386e+00  0.000000e+00  0.000000e+00  0.000000e+00  0.000000e+00  0.000000e+00  0.000000e+00  
       417  -3.229440e+00  -1.835097e+00  -9.829067e+00  1.003839e+01  2.778093e+00  5.170933e+00  0.000000e+00  0.000000e+00  0.000000e+00  0.000000e+00  0.000000e+00  0.000000e+00  
       418  -3.098526e+00  -1.642686e+00  -9.654014e+00  1.031843e+01  2.768998e+00  5.345986e+00  0.000000e+00  0.000000e+00  0.000000e+00  0.000000e+00  0.000000e+00  0.000000e+00  
       419  -3.036199e+00  -1.415269e+00  -9.472962e+00  1.052486e+01  2.791286e+00  5.527038e+00  0.000000e+00  0.000000e+00  0.000000e+00  0.000000e+00  0.000000e+00  0.000000e+00  
       420  -2.858724e+00  -1.240281e+00  -9.316521e+00  1.084123e+01  2.757583e+00  5.683479e+00  0.000000e+00  0.000000e+00  0.000000e+00  0.000000e+00  0.000000e+00  0.000000e+00  
       421  -2.749489e+00  -1.053827e+00  -9.148169e+00  1.108395e+01  2.731846e+00  5.851832e+00  0.000000e+00  0.000000e+00  0.000000e+00  0.000000e+00  0.000000e+00  0.000000e+00  
       422  -2.635095e+00  -8.787838e-01  -9.014303e+00  1.132620e+01  2.691260e+00  5.985696e+00  0.000000e+00  0.000000e+00  0.000000e+00  0.000000e+00  0.000000e+00  0.000000e+00  
       423  -2.526826e+00  -7.098097e-01  -8.884278e+00  1.155646e+01  2.641235e+00  6.115722e+00  0.000000e+00  0.000000e+00  0.000000e+00  0.000000e+00  0.000000e+00  0.000000e+00  
       424  -2.356554e+00  -5.460026e-01  -8.789804e+00  1.184261e+01  2.582745e+00  6.210197e+00  0.000000e+00  0.000000e+00  0.000000e+00  0.000000e+00  0.000000e+00  0.000000e+00  
       425  -2.208802e+00  -3.822872e-01  -8.687518e+00  1.209984e+01  2.520946e+00  6.312482e+00  0.000000e+00  0.000000e+00  0.000000e+00  0.000000e+00  0.000000e+00  0.000000e+00  
       426  -2.208717e+00  -1.600008e-01  -8.605584e+00  1.220272e+01  2.514592e+00  6.394415e+00  0.000000e+00  0.000000e+00  0.000000e+00  0.000000e+00  0.000000e+00  0.000000e+00  
       427  -2.223652e+00  5.578073e-02  -8.481421e+00  1.228357e+01  2.498713e+00  6.518579e+00  0.000000e+00  0.000000e+00  0.000000e+00  0.000000e+00  0.000000e+00  0.000000e+00  
       428  -2.388633e+00  2.419189e-01  -8.443510e+00  1.220705e+01  2.450294e+00  6.556489e+00  0.000000e+00  0.000000e+00  0.000000e+00  0.000000e+00  0.000000e+00  0.000000e+00  
       429  -2.554389e+00  4.224343e-01  -8.396322e+00  1.212206e+01  2.393497e+00  6.603678e+00  0.000000e+00  0.000000e+00  0.000000e+00  0.000000e+00  0.000000e+00  0.000000e+00  
       430  -2.770558e+00  5.325263e-01  -8.441078e+00  1.197860e+01  2.263686e+00  6.558922e+00  0.000000e+00  0.000000e+00  0.000000e+00  0.000000e+00  0.000000e+00  0.000000e+00  
       431  -2.986392e+00  5.135372e-01  -8.588456e+00  1.182705e+01  2.002399e+00  6.411544e+00  0.000000e+00  0.000000e+00  0.000000e+00  0.000000e+00  0.000000e+00  0.000000e+00  
       432  -3.209037e+00  4.576688e-01  -8.726190e+00  1.165986e+01  1.702062e+00  6.273811e+00  0.000000e+00  0.000000e+00  0.000000e+00  0.000000e+00  0.000000e+00  0.000000e+00  
       433  -3.442999e+00  5.139517e-01  -8.810028e+00  1.147212e+01  1.511966e+00  6.189971e+00  0.000000e+00  0.000000e+00  0.000000e+00  0.000000e+00  0.000000e+00  0.000000e+00  
       434  -3.663803e+00  6.015558e-01  -8.886981e+00  1.128792e+01  1.351581e+00  6.113019e+00  0.000000e+00  0.000000e+00  0.000000e+00  0.000000e+00  0.000000e+00  0.000000e+00  
       435  -3.884617e+00  6.510319e-01  -8.972842e+00  1.109370e+01  1.151796e+00  6.027158e+00  0.000000e+00  0.000000e+00  0.000000e+00  0.000000e+00  0.000000e+00  0.000000e+00  
       436  -4.111781e+00  6.571818e-01  -9.080050e+00  1.088274e+01  9.077967e-01  5.919950e+00  0.000000e+00  0.000000e+00  0.000000e+00  0.000000e+00  0.000000e+00  0.000000e+00  
       437  -4.494100e+00  8.616326e-01  -9.248386e+00  1.050043e+01  6.110184e-01  5.751613e+00  0.000000e+00  0.000000e+00  0.000000e+00  0.000000e+00  0.000000e+00  0.000000e+00  
       438  -4.677838e+00  1.007442e+00  -9.351364e+00  1.030048e+01  5.066779e-01  5.648635e+00  0.000000e+00  0.000000e+00  0.000000e+00  0.000000e+00  0.000000e+00  0.000000e+00  
       439  -4.834189e+00  1.169180e+00  -9.462924e+00  1.011754e+01  4.191551e-01  5.537076e+00  0.000000e+00  0.000000e+00  0.000000e+00  0.000000e+00  0.000000e+00  0.000000e+00  
       440  -4.977551e+00  1.299358e+00  -9.613021e+00  9.937571e+00  3.013436e-01  5.386979e+00  0.000000e+00  0.000000e+00  0.000000e+00  0.000000e+00  0.000000e+00  0.000000e+00  
       441  -5.132348e+00  1.463240e+00  -9.772238e+00  9.736546e+00  2.188475e-01  5.227763e+00  0.000000e+00  0.000000e+00  0.000000e+00  0.000000e+00  0.000000e+00  0.000000e+00  
       442  -5.315691e+00  1.629291e+00  -9.941084e+00  9.497749e+00  1.404298e-01  5.058916e+00  0.000000e+00  0.000000e+00  0.000000e+00  0.000000e+00  0.000000e+00  0.000000e+00  
       443  -5.451946e+00  1.819118e+00  -1.008249e+01  9.297215e+00  8.795961e-02  4.917506e+00  0.000000e+00  0.000000e+00  0.000000e+00  0.000000e+00  0.000000e+00  0.000000e+00  
       444  -5.600886e+00  1.985078e+00  -1.024530e+01  9.075560e+00  1.401625e-02  4.754699e+00  0.000000e+00  0.000000e+00  0.000000e+00  0.000000e+00  0.000000e+00  0.000000e+00  
       445  -5.758479e+00  2.174577e+00  -1.041918e+01  8.837198e+00  -3.379872e-02  4.580815e+00  0.000000e+00  0.000000e+00  0.000000e+00  0.000000e+00  0.000000e+00  0.000000e+00  
       446  -5.891796e+00  2.382470e+00  -1.061084e+01  8.615428e+00  -6.046160e-02  4.389163e+00  0.000000e+00  0.000000e+00  0.000000e+00  0.000000e+00  0.000000e+00  0.000000e+00  
       447  -5.998639e+00  2.604028e+00  -1.083491e+01  8.412796e+00  -7.056320e-02  4.165092e+00  0.000000e+00  0.000000e+00  0.000000e+00  0.000000e+00  0.000000e+00  0.000000e+00  
       448  -6.131124e+00  2.797961e+00  -1.104064e+01  8.177519e+00  -1.052695e-01  3.959360e+00  0.000000e+00  0.000000e+00  0.000000e+00  0.000000e+00  0.000000e+00  0.000000e+00  
       449  -6.206957e+00  3.031688e+00  -1.126107e+01  7.992207e+00  -9.705777e-02  3.738928e+00  0.000000e+00  0.000000e+00  0.000000e+00  0.000000e+00  0.000000e+00  0.000000e+00  
       450  -6.346123e+00  3.226118e+00  -1.149492e+01  7.737167e+00  -1.249251e-01  3.505076e+00  0.000000e+00  0.000000e+00  0.000000e+00  0.000000e+00  0.000000e+00  0.000000e+00  
       451  -6.489448e+00  3.414536e+00  -1.171789e+01  7.471850e+00  -1.555062e-01  3.282107e+00  0.000000e+00  0.000000e+00  0.000000e+00  0.000000e+00  0.000000e+00  0.000000e+00  
       452  -6.605798e+00  3.641382e+00  -1.195275e+01  7.227643e+00  -1.442886e-01  3.047248e+00  0.000000e+00  0.000000e+00  0.000000e+00  0.000000e+00  0.000000e+00  0.000000e+00  
       453  -6.755229e+00  3.841326e+00  -1.219205e+01  6.944728e+00  -1.565355e-01  2.807952e+00  0.000000e+00  0.000000e+00  0.000000e+00  0.000000e+00  0.000000e+00  0.000000e+00  
       454  -6.926421e+00  4.037901e+00  -1.243215e+01  6.634642e+00  -1.686529e-01  2.567851e+00  0.000000e+00  0.000000e+00  0.000000e+00  0.000000e+00  0.000000e+00  0.000000e+00  
       455  -7.064087e+00  4.258528e+00  -1.268729e+01  6.352872e+00  -1.531555e-01  2.312715e+00  0.000000e+00  0.000000e+00  0.000000e+00  0.000000e+00  0.000000e+00  0.000000e+00  
       456  -7.217449e+00  4.454765e+00  -1.291777e+01  6.050384e+00  -1.584235e-01  2.082234e+00  0.000000e+00  0.000000e+00  0.000000e+00  0.000000e+00  0.000000e+00  0.000000e+00  
       457  -7.335831e+00  4.690767e+00  -1.317474e+01  5.778018e+00  -1.202427e-01  1.825257e+00  0.000000e+00  0.000000e+00  0.000000e+00  0.000000e+00  0.000000e+00  0.000000e+00  
       458  -7.473690e+00  4.923608e+00  -1.342692e+01  5.481472e+00  -8.147012e-02  1.573077e+00  0.000000e+00  0.000000e+00  0.000000e+00  0.000000e+00  0.000000e+00  0.000000e+00  
       459  -7.635576e+00  5.135307e+00  -1.369643e+01  5.156338e+00  -6.001810e-02  1.303566e+00  0.000000e+00  0.000000e+00  0.000000e+00  0.000000e+00  0.000000e+00  0.000000e+00  
       460  -7.823207e+00  5.336459e+00  -1.396158e+01  4.801020e+00  -4.521322e-02  1.038420e+00  0.000000e+00  0.000000e+00  0.000000e+00  0.000000e+00  0.000000e+00  0.000000e+00  
       461  -7.986757e+00  5.564992e+00  -1.422089e+01  4.465459e+00  9.568589e-04  7.791106e-01  0.000000e+00  0.000000e+00  0.000000e+00  0.000000e+00  0.000000e+00  0.000000e+00  
       462  -8.118830e+00  5.795443e+00  -1.450715e+01  4.157153e+00  5.312051e-02  4.928487e-01  0.000000e+00  0.000000e+00  0.000000e+00  0.000000e+00  0.000000e+00  0.000000e+00  
       463  -8.230203e+00  6.043891e+00  -1.422986e+01  3.865417e+00  1.274627e-01  7.701437e-01  0.000000e+00  0.000000e+00  0.000000e+00  0.000000e+00  0.000000e+00  0.000000e+00  
       464  -8.309512e+00  6.313310e+00  -1.401483e+01  3.601731e+00  2.270318e-01  9.851667e-01  0.000000e+00  0.000000e+00  0.000000e+00  0.000000e+00  0.000000e+00  0.000000e+00  
       465  -8.316672e+00  6.592384e+00  -1.381201e+01  3.406323e+00  3.405561e-01  1.187987e+00  0.000000e+00  0.000000e+00  0.000000e+00  0.000000e+00  0.000000e+00  0.000000e+00  
       466  -8.282853e+00  6.831261e+00  -1.358215e+01  3.248172e+00  4.182108e-01  1.417854e+00  0.000000e+00  0.000000e+00  0.000000e+00  0.000000e+00  0.000000e+00  0.000000e+00  
       467  -8.370705e+00  7.083923e+00  -1.344747e+01  2.964784e+00  5.139978e-01  1.552529e+00  0.000000e+00  0.000000e+00  0.000000e+00  0.000000e+00  0.000000e+00  0.000000e+00  
       468  -8.505107e+00  7.301149e+00  -1.333821e+01  2.631434e+00  5.786989e-01  1.661789e+00  0.000000e+00  0.000000e+00  0.000000e+00  0.000000e+00  0.000000e+00  0.000000e+00  
       469  -8.518209e+00  7.522894e+00  -1.322858e+01  2.416124e+00  6.522630e-01  1.771416e+00  0.000000e+00  0.000000e+00  0.000000e+00  0.000000e+00  0.000000e+00  0.000000e+00  
       470  -8.511948e+00  7.738023e+00  -1.312563e+01  2.217081e+00  7.235368e-01  1.874367e+00  0.000000e+00  0.000000e+00  0.000000e+00  0.000000e+00  0.000000e+00  0.000000e+00  
       471  -8.636172e+00  7.947468e+00  -1.311657e+01  1.884606e+00  7.934246e-01  1.883432e+00  0.000000e+00  0.000000e+00  0.000000e+00  0.000000e+00  0.000000e+00  0.000000e+00  
       472  -8.710434e+00  8.187893e+00  -1.307777e+01  1.599301e+00  8.985494e-01  1.922228e+00  0.000000e+00  0.000000e+00  0.000000e+00  0.000000e+00  0.000000e+00  0.000000e+00  
       473  -8.638342e+00  8.428245e+00  -1.296632e+01  1.457710e+00  1.007813e+00  2.033677e+00  0.000000e+00  0.000000e+00  0.000000e+00  0.000000e+00  0.000000e+00  0.000000e+00  
       474  -8.351721e+00  8.503766e+00  -1.290397e+01  1.528153e+00  9.564008e-01  2.096025e+00  0.000000e+00  0.000000e+00  0.000000e+00  0.000000e+00  0.000000e+00  0.000000e+00  
       475  -8.052900e+00  8.424484e+00  -1.281263e+01  1.608444e+00  7.542779e-01  2.187368e+00  0.000000e+00  0.000000e+00  0.000000e+00  0.000000e+00  0.000000e+00  0.000000e+00  
       476  -7.831979e+00  8.215094e+00  -1.271613e+01  1.608623e+00  4.260679e-01  2.283871e+00  0.000000e+00  0.000000e+00  0.000000e+00  0.000000e+00  0.000000e+00  0.000000e+00  
       477  -7.899604e+00  7.948421e+00  -1.282951e+01  1.318177e+00  4.452240e-02  2.170487e+00  0.000000e+00  0.000000e+00  0.000000e+00  0.000000e+00  0.000000e+00  0.000000e+00  
       478  -8.077106e+00  7.755050e+00  -1.289295e+01  9.159018e-01  -2.598549e-01  2.107045e+00  0.000000e+00  0.000000e+00  0.000000e+00  0.000000e+00  0.000000e+00  0.000000e+00  
       479  -8.193156e+00  7.541693e+00  -1.295911e+01  5.732506e-01  -5.804382e-01  2.040887e+00  0.000000e+00  0.000000e+00  0.000000e+00  0.000000e+00  0.000000e+00  0.000000e+00  
       480  -8.217524e+00  7.326406e+00  -1.305224e+01  3.205717e-01  -8.992586e-01  1.947757e+00  0.000000e+00  0.000000e+00  0.000000e+00  0.000000e+00  0.000000e+00  0.000000e+00  
       481  -8.266242e+00  7.105351e+00  -1.315314e+01  4.194343e-02  -1.220248e+00  1.846859e+00  0.000000e+00  0.000000e+00  0.000000e+00  0.000000e+00  0.000000e+00  0.000000e+00  
       482  -8.238718e+00  6.866837e+00  -1.326025e+01  -1.619372e-01  -1.555189e+00  1.739754e+00  0.000000e+00  0.000000e+00  0.000000e+00  0.000000e+00  0.000000e+00  0.000000e+00  
       483  -8.189381e+00  6.637439e+00  -1.338641e+01  -3.453961e-01  -1.877604e+00  1.613592e+00  0.000000e+00  0.000000e+00  0.000000e+00  0.000000e+00  0.000000e+00  0.000000e+00  
       484  -8.094861e+00  6.419103e+00  -1.354399e+01  -4.849693e-01  -2.185643e+00  1.456009e+00  0.000000e+00  0.000000e+00  0.000000e+00  0.000000e+00  0.000000e+00  0.000000e+00  
       485  -8.085544e+00  6.153111e+00  -1.371671e+01  -7.109500e-01  -2.538124e+00  1.283291e+00  0.000000e+00  0.000000e+00  0.000000e+00  0.000000e+00  0.000000e+00  0.000000e+00  
       486  -7.927510e+00  5.937861e+00  -1.389664e+01  -7.893381e-01  -2.836746e+00  1.103358e+00  0.000000e+00  0.000000e+00  0.000000e+00  0.000000e+00  0.000000e+00  0.000000e+00  
       487  -7.817606e+00  5.675525e+00  -1.410351e+01  -9.168971e-01  -3.179440e+00  8.964938e-01  0.000000e+00  0.000000e+00  0.000000e+00  0.000000e+00  0.000000e+00  0.000000e+00  
       488  -7.621727e+00  5.464742e+00  -1.431723e+01  -9.594488e-01  -3.467663e+00  6.827714e-01  0.000000e+00  0.000000e+00  0.000000e+00  0.000000e+00  0.000000e+00  0.000000e+00  
       489  -7.525840e+00  5.216589e+00  -1.458859e+01  -1.102889e+00  -3.790436e+00  4.114117e-01  0.000000e+00  0.000000e+00  0.000000e+00  0.000000e+00  0.000000e+00  0.000000e+00  
       490  -7.381736e+00  4.985365e+00  -1.429915e+01  -1.198955e+00  -4.093526e+00  7.008473e-01  0.000000e+00  0.000000e+00  0.000000e+00  0.000000e+00  0.000000e+00  0.000000e+00  
       491  -7.248734e+00  4.741187e+00  -1.402829e+01  -1.306931e+00  -4.406811e+00  9.717084e-01  0.000000e+00  0.000000e+00  0.000000e+00  0.000000e+00  0.000000e+00  0.000000e+00  
       492  -7.105761e+00  4.504354e+00  -1.375451e+01  -1.405710e+00  -4.709991e+00  1.245494e+00  0.000000e+00  0.000000e+00  0.000000e+00  0.000000e+00  0.000000e+00  0.000000e+00  
       493  -6.950892e+00  4.273470e+00  -1.348295e+01  -1.493338e+00  -5.004453e+00  1.517051e+00  0.000000e+00  0.000000e+00  0.000000e+00  0.000000e+00  0.000000e+00  0.000000e+00  
       494  -6.806887e+00  4.040257e+00  -1.320761e+01  -1.592537e+00  -5.298474e+00  1.792390e+00  0.000000e+00  0.000000e+00  0.000000e+00  0.000000e+00  0.000000e+00  0.000000e+00  
       495  -6.683194e+00  3.813751e+00  -1.294476e+01  -1.712726e+00  -5.583011e+00  2.055239e+00  0.000000e+00  0.000000e+00  0.000000e+00  0.000000e+00  0.000000e+00  0.000000e+00  
       496  -6.551999e+00  3.575895e+00  -1.267126e+01  -1.826058e+00  -5.876118e+00  2.328743e+00  0.000000e+00  0.000000e+00  0.000000e+00  0.000000e+00  0.000000e+00  0.000000e+00  
       497  -6.390440e+00  3.355492e+00  -1.240767e+01  -1.909640e+00  -6.148984e+00  2.592332e+00  0.000000e+00  0.000000e+00  0.000000e+00  0.000000e+00  0.000000e+00  0.000000e+00  
       498  -6.284929e+00  3.119547e+00  -1.213935e+01  -2.049850e+00  -6.434604e+00  2.860649e+00  0.000000e+00  0.000000e+00  0.000000e+00  0.000000e+00  0.000000e+00  0.000000e+00  
       499  -6.167850e+00  2.890166e+00  -1.186359e+01  -2.179040e+00  -6.710863e+00  3.136413e+00  0.000000e+00  0.000000e+00  0.000000e+00  0.000000e+00  0.000000e+00  0.000000e+00  
       500  -6.075642e+00  2.663662e+00  -1.158195e+01  -2.333619e+00  -6.981444e+00  3.418049e+00  0.000000e+00  0.000000e+00  0.000000e+00  0.000000e+00  0.000000e+00  0.000000e+00  
       501  -5.959846e+00  2.447450e+00  -1.131137e+01  -2.465093e+00  -7.238927e+00  3.688627e+00  0.000000e+00  0.000000e+00  0.000000e+00  0.000000e+00  0.000000e+00  0.000000e+00  
       502  -5.806287e+00  2.240361e+00  -1.106182e+01  -2.559258e+00  -7.484476e+00  3.938182e+00  0.000000e+00  0.000000e+00  0.000000e+00  0.000000e+00  0.000000e+00  0.000000e+00  
       503  -5.622524e+00  2.019118e+00  -1.081923e+01  -2.623639e+00  -7.741364e+00  4.180771e+00  0.000000e+00  0.000000e+00  0.000000e+00  0.000000e+00  0.000000e+00  0.000000e+00  
       504  -5.450242e+00  1.801564e+00  -1.057957e+01  -2.699891e+00  -7.991741e+00  4.420429e+00  0.000000e+00  0.000000e+00  0.000000e+00  0.000000e+00  0.000000e+00  0.000000e+00  
       505  -5.211927e+00  1.630393e+00  -1.035812e+01  -2.710466e+00  -8.192909e+00  4.641883e+00  0.000000e+00  0.000000e+00  0.000000e+00  0.000000e+00  0.000000e+00  0.000000e+00  
       506  -4.980648e+00  1.469862e+00  -1.013163e+01  -2.728402e+00  -8.380607e+00  4.868374e+00  0.000000e+00  0.000000e+00  0.000000e+00  0.000000e+00  0.000000e+00  0.000000e+00  
       507  -4.772038e+00  1.289995e+00  -9.904084e+00  -2.769301e+00  -8.584802e+00  5.095915e+00  0.000000e+00  0.000000e+00  0.000000e+00  0.000000e+00  0.000000e+00  0.000000e+00  
       508  -4.550288e+00  1.141398e+00  -9.685269e+00  -2.797319e+00  -8.754887e+00  5.314731e+00  0.000000e+00  0.000000e+00  0.000000e+00  0.000000e+00  0.000000e+00  0.000000e+00  
       509  -4.334346e+00  9.789727e-01  -9.433169e+00  -2.831375e+00  -8.935952e+00  5.566830e+00  0.000000e+00  0.000000e+00  0.000000e+00  0.000000e+00  0.000000e+00  0.000000e+00  
       510  -4.091860e+00  8.791499e-01  -9.216998e+00  -2.839083e+00  -9.051562e+00  5.783002e+00  0.000000e+00  0.000000e+00  0.000000e+00  0.000000e+00  0.000000e+00  0.000000e+00  
       511  -3.855022e+00  8.725202e-01  -8.990732e+00  -2.852602e+00  -9.071120e+00  6.009268e+00  0.000000e+00  0.000000e+00  0.000000e+00  0.000000e+00  0.000000e+00  0.000000e+00  
       512  -3.633569e+00  7.745685e-01  -8.761625e+00  -2.881639e+00  -9.179138e+00  6.238374e+00  0.000000e+00  0.000000e+00  0.000000e+00  0.000000e+00  0.000000e+00  0.000000e+00  
       513  -3.405538e+00  6.770132e-01  -8.512252e+00  -2.904197e+00  -9.283890e+00  6.487748e+00  0.000000e+00  0.000000e+00  0.000000e+00  0.000000e+00  0.000000e+00  0.000000e+00  
       514  -3.209637e+00  5.521205e-01  -8.289982e+00  -2.958949e+00  -9.413105e+00  6.710018e+00  0.000000e+00  0.000000e+00  0.000000e+00  0.000000e+00  0.000000e+00  0.000000e+00  
       515  -3.029495e+00  3.850546e-01  -8.064650e+00  -3.029495e+00  -9.581612e+00  6.935350e+00  0.000000e+00  0.000000e+00  0.000000e+00  0.000000e+00  0.000000e+00  0.000000e+00  
       516  -2.823796e+00  2.411792e-01  -7.882934e+00  -3.074483e+00  -9.724047e+00  7.117066e+00  0.000000e+00  0.000000e+00  0.000000e+00  0.000000e+00  0.000000e+00  0.000000e+00  
       517  -2.678893e+00  -1.224534e-02  -7.723142e+00  -3.180235e+00  -9.973148e+00  7.276858e+00  0.000000e+00  0.000000e+00  0.000000e+00  0.000000e+00  0.000000e+00  0.000000e+00  
       518  -2.540858e+00  -2.108035e-01  -7.588510e+00  -3.292788e+00  -1.016451e+01  7.411490e+00  0.000000e+00  0.000000e+00  0.000000e+00  0.000000e+00  0.000000e+00  0.000000e+00  
       519  -2.407331e+00  -4.465672e-01  -7.432377e+00  -3.409750e+00  -1.039021e+01  7.567623e+00  0.000000e+00  0.000000e+00  0.000000e+00  0.000000e+00  0.000000e+00  0.000000e+00  
       520  -2.315750e+00  -6.837390e-01  -7.298520e+00  -3.568527e+00  -1.061445e+01  7.701480e+00  0.000000e+00  0.000000e+00  0.000000e+00  0.000000e+00  0.000000e+00  0.000000e+00  
       521  -2.213843e+00  -8.991522e-01  -7.178475e+00  -3.716814e+00  -1.081408e+01  7.821525e+00  0.000000e+00  0.000000e+00  0.000000e+00  0.000000e+00  0.000000e+00  0.000000e+00  
       522  -2.063075e+00  -1.071077e+00  -7.043520e+00  -3.816043e+00  -1.096736e+01  7.956480e+00  0.000000e+00  0.000000e+00  0.000000e+00  0.000000e+00  0.000000e+00  0.000000e+00  
       523  -1.910117e+00  -1.239752e+00  -6.924646e+00  -3.912854e+00  -1.111455e+01  8.075354e+00  0.000000e+00  0.000000e+00  0.000000e+00  0.000000e+00  0.000000e+00  0.000000e+00  
       524  -1.706793e+00  -1.238651e+00  -6.759446e+00  -3.959038e+00  -1.108912e+01  8.240555e+00  0.000000e+00  0.000000e+00  0.000000e+00  0.000000e+00  0.000000e+00  0.000000e+00  
       525  -1.476025e+00  -1.144275e+00  -6.662581e+00  -3.977485e+00  -1.096758e+01  8.337419e+00  0.000000e+00  0.000000e+00  0.000000e+00  0.000000e+00  0.000000e+00  0.000000e+00  
       526  -1.270523e+00  -9.901666e-01  -6.545966e+00  -4.020874e+00  -1.078347e+01  8.454034e+00  0.000000e+00  0.000000e+00  0.000000e+00  0.000000e+00  0.000000e+00  0.000000e+00  
       527  -1.021952e+00  -9.856845e-01  -6.451973e+00  -4.020836e+00  -1.074617e+01  8.548027e+00  0.000000e+00  0.000000e+00  0.000000e+00  0.000000e+00  0.000000e+00  0.000000e+00  
       528  -8.361205e-01  -8.294057e-01  -6.363015e+00  -4.083149e+00  -1.055424e+01  8.636986e+00  0.000000e+00  0.000000e+00  0.000000e+00  0.000000e+00  0.000000e+00  0.000000e+00  
       529  -6.462608e-01  -6.817335e-01  -6.247333e+00  -4.141013e+00  -1.036811e+01  8.752667e+00  0.000000e+00  0.000000e+00  0.000000e+00  0.000000e+00  0.000000e+00  0.000000e+00  
       530  -4.395916e-01  -5.843424e-01  -6.168167e+00  -4.181615e+00  -1.022945e+01  8.831833e+00  0.000000e+00  0.000000e+00  0.000000e+00  0.000000e+00  0.000000e+00  0.000000e+00  
       531  -2.291087e-01  -4.610578e-01  -6.065132e+00  -4.217918e+00  -1.006209e+01  8.934868e+00  0.000000e+00  0.000000e+00  0.000000e+00  0.000000e+00  0.000000e+00  0.000000e+00  
       532  -1.121427e-02  -3.907974e-01  -5.992334e+00  -4.246294e+00  -9.944948e+00  9.007666e+00  0.000000e+00  0.000000e+00  0.000000e+00  0.000000e+00  0.000000e+00  0.000000e+00  
       533  2.242145e-01  -3.197290e-01  -5.945151e+00  -4.256586e+00  -9.824205e+00  9.054849e+00  0.000000e+00  0.000000e+00  0.000000e+00  0.000000e+00  0.000000e+00  0.000000e+00  
       534  4.600425e-01  -2.746712e-01  -5.969917e+00  -4.265898e+00  -9.726684e+00  9.030084e+00  0.000000e+00  0.000000e+00  0.000000e+00  0.000000e+00  0.000000e+00  0.000000e+00  
       535  6.971816e-01  -3.004909e-01  -6.060950e+00  -4.273286e+00  -9.697253e+00  8.939050e+00  0.000000e+00  0.000000e+00  0.000000e+00  0.000000e+00  0.000000e+00  0.000000e+00  
       536  9.314615e-01  -1.938238e-01  -5.982361e+00  -4.282889e+00  -9.532555e+00  9.017639e+00  0.000000e+00  0.000000e+00  0.000000e+00  0.000000e+00  0.000000e+00  0.000000e+00  
       537  1.185143e+00  -1.588242e-01  -5.993825e+00  -4.272412e+00  -9.436747e+00  9.006175e+00  0.000000e+00  0.000000e+00  0.000000e+00  0.000000e+00  0.000000e+00  0.000000e+00  
       538  1.413492e+00  -6.665446e-02  -5.986595e+00  -4.286559e+00  -9.280998e+00  9.013406e+00  0.000000e+00  0.000000e+00  0.000000e+00  0.000000e+00  0.000000e+00  0.000000e+00  
       539  1.668767e+00  -2.943523e-03  -5.989504e+00  -4.273037e+00  -9.150942e+00  9.010496e+00  0.000000e+00  0.000000e+00  0.000000e+00  0.000000e+00  0.000000e+00  0.000000e+00  
       540  1.930795e+00  1.780623e-02  -6.075272e+00  -4.251986e+00  -9.061085e+00  8.924727e+00  0.000000e+00  0.000000e+00  0.000000e+00  0.000000e+00  0.000000e+00  0.000000e+00  
       541  2.185243e+00  5.608673e-02  -6.139739e+00  -4.237708e+00  -8.950939e+00  8.860261e+00  0.000000e+00  0.000000e+00  0.000000e+00  0.000000e+00  0.000000e+00  0.000000e+00  
       542  2.468186e+00  8.470140e-02  -6.207195e+00  -4.194093e+00  -8.847703e+00  8.792805e+00  0.000000e+00  0.000000e+00  0.000000e+00  0.000000e+00  0.000000e+00  0.000000e+00  
       543  2.753833e+00  1.036355e-01  -6.250054e+00  -4.146878e+00  -8.751328e+00  8.749947e+00  0.000000e+00  0.000000e+00  0.000000e+00  0.000000e+00  0.000000e+00  0.000000e+00  
       544  3.057135e+00  1.416182e-01  -6.314460e+00  -4.081040e+00  -8.632990e+00  8.685540e+00  0.000000e+00  0.000000e+00  0.000000e+00  0.000000e+00  0.000000e+00  0.000000e+00  
       545  3.367107e+00  1.126330e-01  -6.400893e+00  -4.007489e+00  -8.578601e+00  8.599107e+00  0.000000e+00  0.000000e+00  0.000000e+00  0.000000e+00  0.000000e+00  0.000000e+00  
       546  3.451532e+00  3.342211e-02  -6.694653e+00  -4.158363e+00  -8.571323e+00  8.305347e+00  0.000000e+00  0.000000e+00  0.000000e+00  0.000000e+00  0.000000e+00  0.000000e+00  
       547  3.646444e+00  4.326081e-02  -6.916166e+00  -4.197544e+00  -8.471781e+00  8.083834e+00  0.000000e+00  0.000000e+00  0.000000e+00  0.000000e+00  0.000000e+00  0.000000e+00  
       548  3.916785e+00  9.462047e-02  -6.970211e+00  -4.159997e+00  -8.327405e+00  8.029790e+00  0.000000e+00  0.000000e+00  0.000000e+00  0.000000e+00  0.000000e+00  0.000000e+00  
       549  4.201306e+00  2.147520e-01  -6.915910e+00  -4.106879e+00  -8.110846e+00  8.084090e+00  0.000000e+00  0.000000e+00  0.000000e+00  0.000000e+00  0.000000e+00  0.000000e+00  
       550  4.474574e+00  3.005180e-01  -7.054932e+00  -4.063522e+00  -7.925146e+00  7.945068e+00  0.000000e+00  0.000000e+00  0.000000e+00  0.000000e+00  0.000000e+00  0.000000e+00  
       551  4.720218e+00  3.748397e-01  -7.247936e+00  -4.046190e+00  -7.747291e+00  7.752064e+00  0.000000e+00  0.000000e+00  0.000000e+00  0.000000e+00  0.000000e+00  0.000000e+00  
       552  4.976298e+00  4.014129e-01  -7.447621e+00  -4.016711e+00  -7.613492e+00  7.552379e+00  0.000000e+00  0.000000e+00  0.000000e+00  0.000000e+00  0.000000e+00  0.000000e+00  
       553  5.191732e+00  4.260874e-01  -7.700897e+00  -4.026051e+00  -7.477809e+00  7.299103e+00  0.000000e+00  0.000000e+00  0.000000e+00  0.000000e+00  0.000000e+00  0.000000e+00  
       554  5.458098e+00  4.549176e-01  -7.858470e+00  -3.982506e+00  -7.334107e+00  7.141530e+00  0.000000e+00  0.000000e+00  0.000000e+00  0.000000e+00  0.000000e+00  0.000000e+00  
       555  5.703478e+00  5.076534e-01  -8.079199e+00  -3.957868e+00  -7.162551e+00  6.920801e+00  0.000000e+00  0.000000e+00  0.000000e+00  0.000000e+00  0.000000e+00  0.000000e+00  
       556  6.000090e+00  5.199009e-01  -8.254476e+00  -3.879786e+00  -7.027462e+00  6.745524e+00  0.000000e+00  0.000000e+00  0.000000e+00  0.000000e+00  0.000000e+00  0.000000e+00  
       557  6.176073e+00  5.166149e-01  -8.537872e+00  -3.919980e+00  -6.903816e+00  6.462127e+00  0.000000e+00  0.000000e+00  0.000000e+00  0.000000e+00  0.000000e+00  0.000000e+00  
       558  6.393876e+00  5.247774e-01  -8.766029e+00  -3.915860e+00  -6.764565e+00  6.233971e+00  0.000000e+00  0.000000e+00  0.000000e+00  0.000000e+00  0.000000e+00  0.000000e+00  
       559  6.629142e+00  5.192167e-01  -9.032999e+00  -3.891637e+00  -6.634827e+00  5.967001e+00  0.000000e+00  0.000000e+00  0.000000e+00  0.000000e+00  0.000000e+00  0.000000e+00  
       560  6.837836e+00  4.696015e-01  -9.311825e+00  -3.891192e+00  -6.544884e+00  5.688175e+00  0.000000e+00  0.000000e+00  0.000000e+00  0.000000e+00  0.000000e+00  0.000000e+00  
       561  7.077988e+00  4.891230e-01  -9.547108e+00  -3.856347e+00  -6.381507e+00  5.452892e+00  0.000000e+00  0.000000e+00  0.000000e+00  0.000000e+00  0.000000e+00  0.000000e+00  
       562  7.298653e+00  4.601793e-01  -9.829815e+00  -3.837885e+00  -6.262272e+00  5.170185e+00  0.000000e+00  0.000000e+00  0.000000e+00  0.000000e+00  0.000000e+00  0.000000e+00  
       563  7.531372e+00  4.522802e-01  -1.009347e+01  -3.804116e+00  -6.117646e+00  4.906529e+00  0.000000e+00  0.000000e+00  0.000000e+00  0.000000e+00  0.000000e+00  0.000000e+00  
       564  7.769840e+00  4.207470e-01  -1.036378e+01  -3.761184e+00  -5.992304e+00  4.636223e+00  0.000000e+00  0.000000e+00  0.000000e+00  0.000000e+00  0.000000e+00  0.000000e+00  
       565  8.020372e+00  4.048669e-01  -1.062039e+01  -3.702619e+00  -5.846963e+00  4.379610e+00  0.000000e+00  0.000000e+00  0.000000e+00  0.000000e+00  0.000000e+00  0.000000e+00  
       566  8.235078e+00  3.464853e-01  -1.085056e+01  -3.676162e+00  -5.739795e+00  4.149440e+00  0.000000e+00  0.000000e+00  0.000000e+00  0.000000e+00  0.000000e+00  0.000000e+00  
       567  8.515618e+00  3.730072e-01  -1.109489e+01  -3.579999e+00  -5.543423e+00  3.905110e+00  0.000000e+00  0.000000e+00  0.000000e+00  0.000000e+00  0.000000e+00  0.000000e+00  
       568  8.737684e+00  2.958648e-01  -1.137673e+01  -3.538297e+00  -5.446458e+00  3.623266e+00  0.000000e+00  0.000000e+00  0.000000e+00  0.000000e+00  0.000000e+00  0.000000e+00  
       569  8.981093e+00  2.714871e-01  -1.162578e+01  -3.471122e+00  -5.292550e+00  3.374216e+00  0.000000e+00  0.000000e+00  0.000000e+00  0.000000e+00  0.000000e+00  0.000000e+00  
       570  9.220904e+00  2.096883e-01  -1.189142e+01  -3.403321e+00  -5.171985e+00  3.108576e+00  0.000000e+00  0.000000e+00  0.000000e+00  0.000000e+00  0.000000e+00  0.000000e+00  
       571  9.480597e+00  1.848357e-01  -1.215975e+01  -3.311315e+00  -5.010491e+00  2.840252e+00  0.000000e+00  0.000000e+00  0.000000e+00  0.000000e+00  0.000000e+00  0.000000e+00  
       572  9.742029e+00  2.103772e-01  -1.241912e+01  -3.213131e+00  -4.794703e+00  2.580885e+00  0.000000e+00  0.000000e+00  0.000000e+00  0.000000e+00  0.000000e+00  0.000000e+00  
       573  1.001029e+01  1.959221e-01  -1.268599e+01  -3.103557e+00  -4.615090e+00  2.314008e+00  0.000000e+00  0.000000e+00  0.000000e+00  0.000000e+00  0.000000e+00  0.000000e+00  
       574  1.027246e+01  1.438821e-01  -1.295502e+01  -2.995376e+00  -4.469308e+00  2.044984e+00  0.000000e+00  0.000000e+00  0.000000e+00  0.000000e+00  0.000000e+00  0.000000e+00  
       575  1.053543e+01  1.076660e-01  -1.321358e+01  -2.881532e+00  -4.304018e+00  1.786415e+00  0.000000e+00  0.000000e+00  0.000000e+00  0.000000e+00  0.000000e+00  0.000000e+00  
       576  1.080549e+01  1.077003e-01  -1.348176e+01  -2.755568e+00  -4.098855e+00  1.518243e+00  0.000000e+00  0.000000e+00  0.000000e+00  0.000000e+00  0.000000e+00  0.000000e+00  
       577  1.107933e+01  8.113910e-02  -1.375434e+01  -2.620629e+00  -3.916725e+00  1.245663e+00  0.000000e+00  0.000000e+00  0.000000e+00  0.000000e+00  0.000000e+00  0.000000e+00  
       578  1.135738e+01  7.117293e-02  -1.402786e+01  -2.476060e+00  -3.714500e+00  9.721441e-01  0.000000e+00  0.000000e+00  0.000000e+00  0.000000e+00  0.000000e+00  0.000000e+00  
       579  1.163656e+01  3.658351e-02  -1.429242e+01  -2.324733e+00  -3.533461e+00  7.075760e-01  0.000000e+00  0.000000e+00  0.000000e+00  0.000000e+00  0.000000e+00  0.000000e+00  
       580  1.190704e+01  4.387455e-02  -1.458103e+01  -2.176244e+00  -3.307170e+00  4.189663e-01  0.000000e+00  0.000000e+00  0.000000e+00  0.000000e+00  0.000000e+00  0.000000e+00  
       581  1.216946e+01  1.330726e-03  -1.431243e+01  -2.029700e+00  -3.127417e+00  6.875690e-01  0.000000e+00  0.000000e+00  0.000000e+00  0.000000e+00  0.000000e+00  0.000000e+00  
       582  1.245664e+01  -5.335191e-02  -1.409436e+01  -1.851999e+00  -2.956585e+00  9.056375e-01  0.000000e+00  0.000000e+00  0.000000e+00  0.000000e+00  0.000000e+00  0.000000e+00  
       583  1.271535e+01  -1.399707e-01  -1.387626e+01  -1.696086e+00  -2.814564e+00  1.123742e+00  0.000000e+00  0.000000e+00  0.000000e+00  0.000000e+00  0.000000e+00  0.000000e+00  
       584  1.295889e+01  -1.166458e-01  -1.373971e+01  -1.548327e+00  -2.559579e+00  1.260294e+00  0.000000e+00  0.000000e+00  0.000000e+00  0.000000e+00  0.000000e+00  0.000000e+00  
       585  1.319934e+01  -1.178932e-01  -1.356504e+01  -1.396338e+00  -2.326268e+00  1.434964e+00  0.000000e+00  0.000000e+00  0.000000e+00  0.000000e+00  0.000000e+00  0.000000e+00  
       586  1.340339e+01  -2.865763e-01  -1.343407e+01  -1.273058e+00  -2.257638e+00  1.565930e+00  0.000000e+00  0.000000e+00  0.000000e+00  0.000000e+00  0.000000e+00  0.000000e+00  
       587  1.363927e+01  -2.925785e-01  -1.334035e+01  -1.109892e+00  -2.023738e+00  1.659653e+00  0.000000e+00  0.000000e+00  0.000000e+00  0.000000e+00  0.000000e+00  0.000000e+00  
       588  1.387055e+01  -3.088187e-01  -1.325177e+01  -9.428881e-01  -1.797680e+00  1.748231e+00  0.000000e+00  0.000000e+00  0.000000e+00  0.000000e+00  0.000000e+00  0.000000e+00  
       589  1.410101e+01  -2.493558e-01  -1.317404e+01  -7.678807e-01  -1.493749e+00  1.825958e+00  0.000000e+00  0.000000e+00  0.000000e+00  0.000000e+00  0.000000e+00  0.000000e+00  
       590  1.433547e+01  -3.619658e-01  -1.311716e+01  -5.796478e-01  -1.359981e+00  1.882842e+00  0.000000e+00  0.000000e+00  0.000000e+00  0.000000e+00  0.000000e+00  0.000000e+00  
       591  1.453507e+01  -5.414808e-01  -1.304572e+01  -4.166545e-01  -1.291506e+00  1.954279e+00  0.000000e+00  0.000000e+00  0.000000e+00  0.000000e+00  0.000000e+00  0.000000e+00  
       592  1.476743e+01  -6.939094e-01  -1.294510e+01  -2.108877e-01  -1.194674e+00  2.054899e+00  0.000000e+00  0.000000e+00  0.000000e+00  0.000000e+00  0.000000e+00  0.000000e+00  
       593  1.482984e+01  -9.882808e-01  -1.280834e+01  -1.646830e-01  -1.238896e+00  2.191664e+00  0.000000e+00  0.000000e+00  0.000000e+00  0.000000e+00  0.000000e+00  0.000000e+00  
       594  1.499453e+01  2.506149e-01  -1.021405e-14  0.000000e+00  0.000000e+00  0.000000e+00  -4.954083e-04  1.132068e-03  1.897293e-03  0.000000e+00  0.000000e+00  0.000000e+00  
       595  1.497832e+01  5.007646e-01  6.810862e-09  9.550694e-14  1.018630e-14  6.810872e-09  4.954586e-05  5.323910e-04  -1.206010e-03  0.000000e+00  0.000000e+00  0.000000e+00  
       596  1.495173e+01  7.500252e-01  1.773636e-08  3.131662e-13  4.621303e-14  1.773637e-08  -9.905834e-05  8.930529e-04  1.133525e-03  0.000000e+00  0.000000e+00  0.000000e+00  
       597  1.491512e+01  9.980145e-01  3.042480e-08  6.320777e-13  1.185718e-13  3.042481e-08  -1.533003e-03  1.840803e-04  1.351567e-04  0.000000e+00  0.000000e+00  0.000000e+00  
       598  1.486889e+01  1.244393e+00  4.273299e-08  9.174606e-13  2.080558e-13  4.273300e-08  -9.193810e-04  2.826863e-04  7.841439e-04  0.000000e+00  0.000000e+00  0.000000e+00  
       599  1.481344e+01  1.488861e+00  5.320007e-08  1.217221e-12  3.228529e-13  5.320008e-08  -6.037945e-04  1.226091e-04  8.347438e-05  0.000000e+00  0.000000e+00  0.000000e+00  
       600  1.474916e+01  1.731159e+00  6.096413e-08  1.500550e-12  4.547474e-13  6.096414e-08  -5.859128e-05  4.349111e-04  -1.661508e-03  0.000000e+00  0.000000e+00  0.000000e+00  
       601  1.467645e+01  1.971061e+00  6.529581e-08  1.552564e-12  5.283274e-13  6.529581e-08  -9.794878e-04  -1.696736e-04  1.912212e-03  0.000000e+00  0.000000e+00  0.000000e+00  
       602  1.459568e+01  2.208374e+00  6.123345e-08  1.395495e-12  5.261902e-13  6.123346e-08  -1.007655e-03  -3.121683e-04  1.352257e-03  0.000000e+00  0.000000e+00  0.000000e+00  
       603  1.450722e+01  2.442932e+00  5.530478e-08  1.110334e-12  4.590772e-13  5.530479e-08  -7.419034e-04  -2.249331e-04  8.693281e-04  0.000000e+00  0.000000e+00  0.000000e+00  
       604  1.441143e+01  2.674591e+00  4.799309e-08  9.131029e-13  4.104772e-13  4.799310e-08  2.680581e-04  1.582331e-04  -8.214079e-04  0.000000e+00  0.000000e+00  0.000000e+00  
       605  1.430864e+01  2.903231e+00  3.992594e-08  6.062373e-13  2.942646e-13  3.992595e-08  -1.057888e-03  -5.771765e-04  3.221920e-04  0.000000e+00  0.000000e+00  0.000000e+00  
       606  1.419916e+01  3.128746e+00  3.136915e-08  4.212741e-13  2.195744e-13  3.136917e-08  1.350354e-03  6.801304e-04  -1.683336e-03  0.000000e+00  0.000000e+00  0.000000e+00  
       607  1.408329e+01  3.351043e+00  2.310703e-08  2.477185e-13  1.379730e-13  2.310704e-08  -2.243595e-03  -1.112997e-03  5.359711e-04  0.000000e+00  0.000000e+00  0.000000e+00  
       608  1.396130e+01  3.570042e+00  1.539509e-08  1.056655e-13  6.264433e-14  1.539510e-08  -1.530552e-03  -9.909490e-04  -8.083064e-05  0.000000e+00  0.000000e+00  0.000000e+00  
       609  1.383344e+01  3.785671e+00  8.930854e-09  5.756506e-14  3.622103e-14  8.930864e-09  -6.999085e-04  -2.826887e-04  -7.586887e-04  0.000000e+00  0.000000e+00  0.000000e+00  
       610  1.369996e+01  3.997862e+00  3.984242e-09  2.148282e-14  1.429412e-14  3.984252e-09  2.029809e-03  1.552134e-03  -1.196756e-03  0.000000e+00  0.000000e+00  0.000000e+00  
       611  1.356106e+01  4.206553e+00  8.738321e-10  2.969847e-15  2.109424e-15  8.738423e-10  -3.041183e-03  -1.838243e-03  -1.180872e-03  0.000000e+00  0.000000e+00  0.000000e+00  
       612  1.341696e+01  4.411683e+00  3.248113e-11  8.326673e-17  5.551115e-17  3.249134e-11  9.823618e-04  1.166356e-03  -1.297464e-03  0.000000e+00  0.000000e+00  0.000000e+00  
       613  1.326783e+01  4.613189e+00  3.269607e-11  5.551115e-17  5.551115e-17  3.270628e-11  2.376674e-04  7.264615e-04  -1.361932e-03  0.000000e+00  0.000000e+00  0.000000e+00  
       614  1.311385e+01  4.811009e+00  3.242429e-11  8.326673e-17  5.551115e-17  3.243450e-11  -2.933204e-04  3.552088e-04  -1.512426e-03  0.000000e+00  0.000000e+00  0.000000e+00  
       615  1.295516e+01  5.005079e+00  1.784393e-09  5.356826e-15  4.385381e-15  1.784403e-09  -1.733037e-03  -8.653991e-04  -2.137206e-03  0.000000e+00  0.000000e+00  0.000000e+00  
       616  1.279191e+01  5.195325e+00  6.284806e-09  3.580469e-14  3.072542e-14  6.284816e-09  1.321042e-03  1.940301e-03  -1.147770e-03  0.000000e+00  0.000000e+00  0.000000e+00  
       617  1.262423e+01  5.381672e+00  1.407864e-08  9.847678e-14  8.859580e-14  1.407865e-08  -2.286585e-03  -1.367415e-03  -2.994985e-03  0.000000e+00  0.000000e+00  0.000000e+00  
       618  1.245222e+01  5.564035e+00  2.515972e-08  2.178258e-13  2.054468e-13  2.515973e-08  1.264092e-03  1.943781e-03  -1.278093e-03  0.000000e+00  0.000000e+00  0.000000e+00  
       619  1.227598e+01  5.742322e+00  3.896523e-08  3.805567e-13  3.761991e-13  3.896524e-08  -9.836196e-04  -2.001348e-04  -2.771751e-03  0.000000e+00  0.000000e+00  0.000000e+00  
       620  1.209562e+01  5.916428e+00  3.735398e-08  2.953471e-13  3.059775e-13  3.735399e-08  1.535346e-03  2.298255e-03  -9.688112e-04  0.000000e+00  0.000000e+00  0.000000e+00  
       621  1.191124e+01  6.086277e+00  2.759000e-08  2.095268e-13  2.274569e-13  2.759001e-08  -1.016876e-04  5.456310e-04  -2.497341e-03  0.000000e+00  0.000000e+00  0.000000e+00  
       622  1.172299e+01  6.251828e+00  1.956074e-08  1.121603e-13  1.275646e-13  1.956075e-08  -3.869248e-04  1.364527e-04  -2.955681e-03  0.000000e+00  0.000000e+00  0.000000e+00  
       623  1.153102e+01  6.413050e+00  1.342685e-08  7.538414e-14  8.978929e-14  1.342686e-08  1.139329e-03  1.924396e-03  -1.571484e-03  0.000000e+00  0.000000e+00  0.000000e+00  
       624  1.133549e+01  6.569925e+00  8.846753e-09  3.280709e-14  4.088396e-14  8.846763e-09  -3.734963e-04  1.156970e-04  -3.357411e-03  0.000000e+00  0.000000e+00  0.000000e+00  
       625  1.113654e+01  6.722450e+00  5.221076e-09  2.434164e-14  3.172462e-14  5.221087e-09  1.402389e-03  2.441773e-03  -1.268779e-03  0.000000e+00  0.000000e+00  0.000000e+00  
       626  1.093433e+01  6.870631e+00  2.829565e-09  4.246603e-15  5.773160e-15  2.829576e-09  -2.855954e-05  3.976195e-04  -3.446430e-03  0.000000e+00  0.000000e+00  0.000000e+00  
       627  1.072903e+01  7.014486e+00  1.319813e-09  1.054712e-15  1.498801e-15  1.319823e-09  1.891068e-03  3.246873e-03  -6.058061e-04  0.000000e+00  0.000000e+00  0.000000e+00  
       628  1.052078e+01  7.154044e+00  4.320664e-10  2.498002e-16  3.608225e-16  4.320766e-10  -3.953639e-04  -2.239853e-04  -4.497557e-03  0.000000e+00  0.000000e+00  0.000000e+00  
       629  1.030973e+01  7.289343e+00  6.240741e-11  0.000000e+00  0.000000e+00  6.241763e-11  1.569537e-03  2.792128e-03  -1.671264e-03  0.000000e+00  0.000000e+00  0.000000e+00  
       630  1.009605e+01  7.420432e+00  1.066480e-11  0.000000e+00  0.000000e+00  1.067502e-11  8.403593e-04  1.694419e-03  -3.018354e-03  0.000000e+00  0.000000e+00  0.000000e+00  
       631  9.879873e+00  7.547365e+00  1.063283e-11  0.000000e+00  0.000000e+00  1.064304e-11  3.480188e-04  8.006492e-04  -4.004455e-03  0.000000e+00  0.000000e+00  0.000000e+00  
       632  9.661343e+00  7.670207e+00  1.520073e-11  0.000000e+00  0.000000e+00  1.521094e-11  1.217065e-03  2.367707e-03  -2.771199e-03  0.000000e+00  0.000000e+00  0.000000e+00  
       633  9.440601e+00  7.789026e+00  2.179283e-10  2.775558e-17  5.551115e-17  2.179386e-10  1.557789e-03  2.773696e-03  -2.740226e-03  0.000000e+00  0.000000e+00  0.000000e+00  
       634  9.217780e+00  7.903898e+00  5.113221e-10  1.665335e-16  3.608225e-16  5.113323e-10  1.722940e-04  2.970459e-04  -5.514928e-03  0.000000e+00  0.000000e+00  0.000000e+00  
       635  8.993007e+00  8.014905e+00  8.213727e-10  1.665335e-16  3.330669e-16  8.213830e-10  1.984897e-03  3.755496e-03  -2.484196e-03  0.000000e+00  0.000000e+00  0.000000e+00  
       636  8.766406e+00  8.122131e+00  1.108311e-09  1.082467e-15  2.414735e-15  1.108321e-09  1.153912e-03  2.161901e-03  -4.292535e-03  0.000000e+00  0.000000e+00  0.000000e+00  
       637  8.538095e+00  8.225665e+00  1.363267e-09  4.996004e-16  1.165734e-15  1.363277e-09  1.808897e-03  3.469559e-03  -2.777801e-03  0.000000e+00  0.000000e+00  0.000000e+00  
       638  8.308184e+00  8.325599e+00  1.470137e-09  -4.996004e-16  -1.193490e-15  1.470148e-09  1.291964e-03  2.074463e-03  -4.572223e-03  0.000000e+00  0.000000e+00  0.000000e+00  
       639  8.076779e+00  8.422027e+00  1.276665e-09  1.720846e-15  4.302114e-15  1.276676e-09  1.382657e-03  2.170452e-03  -4.713236e-03  0.000000e+00  0.000000e+00  0.000000e+00  
       640  7.843985e+00  8.515042e+00  1.057725e-09  0.000000e+00  -2.775558e-17  1.057735e-09  1.868795e-03  3.806780e-03  -3.025320e-03  0.000000e+00  0.000000e+00  0.000000e+00  
       641  7.609892e+00  8.604746e+00  7.449450e-10  1.942890e-16  4.996004e-16  7.449552e-10  9.876642e-04  1.802134e-03  -5.421442e-03  0.000000e+00  0.000000e+00  0.000000e+00  
       642  7.374593e+00  8.691235e+00  4.517653e-10  8.326673e-17  1.942890e-16  4.517755e-10  1.587061e-03  3.954492e-03  -2.775019e-03  0.000000e+00  0.000000e+00  0.000000e+00  
       643  7.138172e+00  8.774608e+00  2.163447e-10  8.326673e-17  2.775558e-16  2.163549e-10  6.342406e-04  1.392791e-03  -5.347624e-03  0.000000e+00  0.000000e+00  0.000000e+00  
       644  6.900709e+00  8.854964e+00  7.175105e-11  -2.775558e-17  -1.110223e-16  7.176126e-11  1.703289e-03  4.513629e-03  -1.654143e-03  0.000000e+00  0.000000e+00  0.000000e+00  
       645  6.662279e+00  8.932405e+00  1.553646e-11  0.000000e+00  2.775558e-17  1.554668e-11  9.337174e-04  1.009389e-03  -5.788857e-03  0.000000e+00  0.000000e+00  0.000000e+00  
       646  6.422951e+00  9.007026e+00  1.214806e-11  0.000000e+00  -2.775558e-17  1.215827e-11  2.225199e-03  4.988507e-03  -2.411668e-03  0.000000e+00  0.000000e+00  0.000000e+00  
       647  6.182781e+00  9.078891e+00  1.161782e-11  0.000000e+00  2.775558e-17  1.162803e-11  1.122303e-03  1.825489e-03  -5.994274e-03  0.000000e+00  0.000000e+00  0.000000e+00  
       648  5.941803e+00  9.147998e+00  1.200151e-11  0.000000e+00  0.000000e+00  1.201172e-11  1.622607e-03  3.007210e-03  -4.815347e-03  0.000000e+00  0.000000e+00  0.000000e+00  
       649  5.700050e+00  9.214344e+00  1.243228e-11  0.000000e+00  2.775558e-17  1.244249e-11  1.603155e-03  3.952845e-03  -3.515195e-03  0.000000e+00  0.000000e+00  0.000000e+00  
       650  5.457555e+00  9.277923e+00  1.278311e-11  0.000000e+00  0.000000e+00  1.279332e-11  1.402284e-03  2.598163e-03  -4.829932e-03  0.000000e+00  0.000000e+00  0.000000e+00  
       651  5.214350e+00  9.338731e+00  9.116707e-12  0.000000e+00  0.000000e+00  9.126921e-12  1.585886e-03  3.869921e-03  -3.616874e-03  0.000000e+00  0.000000e+00  0.000000e+00  
       652  4.970468e+00  9.396762e+00  8.735679e-12  0.000000e+00  0.000000e+00  8.745893e-12  1.410680e-03  3.257309e-03  -4.030684e-03  0.000000e+00  0.000000e+00  0.000000e+00  
       653  4.725941e+00  9.452012e+00  3.854250e-12  0.000000e+00  0.000000e+00  3.864464e-12  1.497230e-03  3.475869e-03  -3.753088e-03  0.000000e+00  0.000000e+00  0.000000e+00  
       654  4.480801e+00  9.504477e+00  3.063771e-12  0.000000e+00  0.000000e+00  3.073986e-12  1.057464e-03  1.290505e-03  -6.218457e-03  0.000000e+00  0.000000e+00  0.000000e+00  
       655  4.235080e+00  9.554151e+00  1.926903e-12  0.000000e+00  0.000000e+00  1.937117e-12  1.840605e-03  4.846054e-03  -2.531722e-03  0.000000e+00  0.000000e+00  0.000000e+00  
       656  3.988810e+00  9.601028e+00  5.768719e-13  0.000000e+00  0.000000e+00  5.870859e-13  1.578256e-03  2.594116e-03  -5.143706e-03  0.000000e+00  0.000000e+00  0.000000e+00  
       657  3.742024e+00  9.645105e+00  2.353673e-14  0.000000e+00  0.000000e+00  3.375078e-14  1.609469e-03  3.500422e-03  -4.401738e-03  0.000000e+00  0.000000e+00  0.000000e+00  
       658  3.494753e+00  9.686377e+00  9.889867e-13  0.000000e+00  0.000000e+00  9.992007e-13  1.455528e-03  3.431973e-03  -4.069211e-03  0.000000e+00  0.000000e+00  0.000000e+00  
       659  3.247029e+00  9.724836e+00  9.401369e-13  0.000000e+00  0.000000e+00  9.503509e-13  1.398609e-03  2.905681e-03  -4.388201e-03  0.000000e+00  0.000000e+00  0.000000e+00  
       660  2.998884e+00  9.760481e+00  6.656897e-13  0.000000e+00  0.000000e+00  6.759038e-13  1.430474e-03  4.072547e-03  -2.956518e-03  0.000000e+00  0.000000e+00  0.000000e+00  
       661  2.750351e+00  9.793304e+00  4.241052e-13  0.000000e+00  0.000000e+00  4.343192e-13  1.110020e-03  1.794400e-03  -4.803756e-03  0.000000e+00  0.000000e+00  0.000000e+00  
       662  2.501461e+00  9.823302e+00  4.338752e-13  0.000000e+00  0.000000e+00  4.440892e-13  1.443012e-03  3.995763e-03  -2.826347e-03  0.000000e+00  0.000000e+00  0.000000e+00  
       663  2.252245e+00  9.850468e+00  -1.021405e-14  0.000000e+00  0.000000e+00  0.000000e+00  1.439211e-03  1.850124e-03  -5.394692e-03  0.000000e+00  0.000000e+00  0.000000e+00  
       664  2.002738e+00  9.874797e+00  -1.021405e-14  0.000000e+00  0.000000e+00  0.000000e+00  1.803950e-03  4.456149e-03  -3.078135e-03  0.000000e+00  0.000000e+00  0.000000e+00  
       665  1.752969e+00  9.896284e+00  -1.021405e-14  0.000000e+00  0.000000e+00  0.000000e+00  1.336759e-03  9.906391e-04  -5.341824e-03  0.000000e+00  0.000000e+00  0.000000e+00  
       666  1.502971e+00  9.914925e+00  -1.021405e-14  0.000000e+00  0.000000e+00  0.000000e+00  1.363148e-03  3.901586e-03  -2.254456e-03  0.000000e+00  0.000000e+00  0.000000e+00  
       667  1.252777e+00  9.930712e+00  -1.021405e-14  0.000000e+00  0.000000e+00  0.000000e+00  8.705299e-04  9.082615e-04  -4.409749e-03  0.000000e+00  0.000000e+00  0.000000e+00  
       668  1.002419e+00  9.943641e+00  -1.021405e-14  0.000000e+00  0.000000e+00  0.000000e+00  1.237066e-03  3.049780e-03  -2.587355e-03  0.000000e+00  0.000000e+00  0.000000e+00  
       669  7.519299e-01  9.953707e+00  -1.021405e-14  0.000000e+00  0.000000e+00  0.000000e+00  9.928325e-04  7.858276e-04  -5.515564e-03  0.000000e+00  0.000000e+00  0.000000e+00  
       670  5.013417e-01  9.960903e+00  -3.996803e-15  0.000000e+00  0.000000e+00  6.217249e-15  1.056086e-03  5.969221e-03  -7.900755e-04  0.000000e+00  0.000000e+00  0.000000e+00  
       671  2.506875e-01  9.965225e+00  -8.437695e-15  0.000000e+00  0.000000e+00  1.776357e-15  7.401110e-04  -1.389413e-03  -6.247221e-03  0.000000e+00  0.000000e+00  0.000000e+00  
       672  4.967296e-08  9.966666e+00  -8.437695e-15  0.000000e+00  0.000000e+00  1.776357e-15  1.239550e-03  5.656446e-03  4.471308e-04  0.000000e+00  0.000000e+00  0.000000e+00  
       673  -2.506873e-01  9.965225e+00  -8.437695e-15  0.000000e+00  0.000000e+00  1.776357e-15  1.496855e-03  -2.653768e-03  -5.606574e-03  0.000000e+00  0.000000e+00  0.000000e+00  
       674  -5.013416e-01  9.960903e+00  1.820766e-14  0.000000e+00  0.000000e+00  2.842171e-14  1.104402e-03  4.565339e-03  -2.495575e-04  0.000000e+00  0.000000e+00  0.000000e+00  
       675  -7.519298e-01  9.953707e+00  1.820766e-14  0.000000e+00  0.000000e+00  2.842171e-14  1.409483e-03  -1.101165e-04  -4.426009e-03  0.000000e+00  0.000000e+00  0.000000e+00  
       676  -1.002419e+00  9.943641e+00  1.376677e-14  0.000000e+00  0.000000e+00  2.398082e-14  1.392846e-03  2.325647e-03  -3.374877e-03  0.000000e+00  0.000000e+00  0.000000e+00  
       677  -1.252777e+00  9.930712e+00  5.373479e-14  0.000000e+00  0.000000e+00  6.394885e-14  1.054988e-03  -5.337908e-04  -4.770888e-03  0.000000e+00  0.000000e+00  0.000000e+00  
       678  -1.502971e+00  9.914925e+00  4.485301e-14  0.000000e+00  0.000000e+00  5.506706e-14  5.293943e-04  5.060440e-03  -2.613770e-04  0.000000e+00  0.000000e+00  0.000000e+00  
       679  -1.752968e+00  9.896284e+00  1.175504e-12  0.000000e+00  0.000000e+00  1.185718e-12  1.188474e-03  -1.113227e-03  -4.347117e-03  0.000000e+00  0.000000e+00  0.000000e+00  
       680  -2.002737e+00  9.874797e+00  9.925394e-13  0.000000e+00  0.000000e+00  1.002753e-12  6.118647e-04  2.271299e-03  -1.947179e-03  0.000000e+00  0.000000e+00  0.000000e+00  
       681  -2.252245e+00  9.850468e+00  9.943157e-13  0.000000e+00  0.000000e+00  1.004530e-12  1.904369e-03  -2.267719e-03  -3.793025e-03  0.000000e+00  0.000000e+00  0.000000e+00  
       682  -2.501461e+00  9.823302e+00  1.887379e-13  0.000000e+00  0.000000e+00  1.989520e-13  5.859416e-04  2.854897e-03  -8.348496e-04  0.000000e+00  0.000000e+00  0.000000e+00  
       683  -2.750351e+00  9.793304e+00  6.799006e-13  0.000000e+00  0.000000e+00  6.901146e-13  2.159775e-03  1.980990e-04  -2.060672e-03  0.000000e+00  0.000000e+00  0.000000e+00  
       684  -2.998884e+00  9.760481e+00  1.363798e-12  0.000000e+00  0.000000e+00  1.374012e-12  8.628058e-04  1.527743e-03  -1.694627e-03  0.000000e+00  0.000000e+00  0.000000e+00  
       685  -3.247029e+00  9.724836e+00  2.291056e-12  0.000000e+00  0.000000e+00  2.301270e-12  2.471957e-03  -3.487284e-04  -1.813583e-03  0.000000e+00  0.000000e+00  0.000000e+00  
       686  -3.494752e+00  9.686377e+00  3.522960e-12  0.000000e+00  0.000000e+00  3.533174e-12  2.392452e-03  -1.198071e-03  -1.785564e-03  0.000000e+00  0.000000e+00  0.000000e+00  
       687  -3.742024e+00  9.645105e+00  3.469669e-12  0.000000e+00  0.000000e+00  3.479883e-12  1.432781e-03  -1.151610e-03  -1.973391e-03  0.000000e+00  0.000000e+00  0.000000e+00  
       688  -3.988809e+00  9.601028e+00  3.454570e-12  0.000000e+00  0.000000e+00  3.464784e-12  1.359563e-03  4.113523e-03  -1.034019e-03  0.000000e+00  0.000000e+00  0.000000e+00  
       689  -4.235079e+00  9.554151e+00  2.585931e-12  0.000000e+00  0.000000e+00  2.596146e-12  2.694030e-03  -2.469171e-03  -1.606344e-03  0.000000e+00  0.000000e+00  0.000000e+00  
       690  -4.480800e+00  9.504477e+00  4.537259e-12  0.000000e+00  0.000000e+00  4.547474e-12  4.543306e-04  2.292698e-03  -1.463846e-03  0.000000e+00  0.000000e+00  0.000000e+00  
       691  -4.725941e+00  9.452012e+00  7.702727e-12  0.000000e+00  0.000000e+00  7.712941e-12  2.916499e-03  -6.388349e-03  -5.071033e-04  0.000000e+00  0.000000e+00  0.000000e+00  
       692  -4.970468e+00  9.396762e+00  7.712497e-12  0.000000e+00  0.000000e+00  7.722711e-12  -2.565442e-04  4.572194e-03  -1.609412e-03  0.000000e+00  0.000000e+00  0.000000e+00  
       693  -5.214350e+00  9.338731e+00  7.689405e-12  0.000000e+00  0.000000e+00  7.699619e-12  1.989057e-03  -1.625886e-03  -1.950903e-04  0.000000e+00  0.000000e+00  0.000000e+00  
       694  -5.457555e+00  9.277923e+00  1.175993e-11  0.000000e+00  0.000000e+00  1.177014e-11  1.365500e-03  -2.772633e-03  2.417925e-04  0.000000e+00  0.000000e+00  0.000000e+00  
       695  -5.700050e+00  9.214344e+00  1.140910e-11  0.000000e+00  2.775558e-17  1.141931e-11  -1.095898e-04  2.343783e-03  -1.296079e-03  0.000000e+00  0.000000e+00  0.000000e+00  
       696  -5.941803e+00  9.147998e+00  1.409495e-11  0.000000e+00  2.775558e-17  1.410516e-11  1.707769e-03  -4.516969e-03  1.880489e-03  0.000000e+00  0.000000e+00  0.000000e+00  
       697  -6.182782e+00  9.078890e+00  1.920286e-11  0.000000e+00  0.000000e+00  1.921308e-11  -1.574352e-04  1.742268e-03  -1.544266e-03  0.000000e+00  0.000000e+00  0.000000e+00  
       698  -6.422952e+00  9.007026e+00  2.509415e-11  0.000000e+00  2.775558e-17  2.510436e-11  1.561416e-04  1.707846e-04  -9.999033e-04  0.000000e+00  0.000000e+00  0.000000e+00  
       699  -6.662280e+00  8.932404e+00  5.057421e-11  5.551115e-17  -1.387779e-16  5.058443e-11  6.745775e-04  -2.507214e-03  1.806421e-03  0.000000e+00  0.000000e+00  0.000000e+00  
       700  -6.900711e+00  8.854964e+00  1.571894e-10  -8.326673e-17  3.053113e-16  1.571996e-10  -2.022487e-04  2.350319e-04  -5.818642e-04  0.000000e+00  0.000000e+00  0.000000e+00  
       701  -7.138175e+00  8.774608e+00  4.217644e-10  -4.718448e-16  1.415534e-15  4.217746e-10  6.177975e-04  -1.298168e-03  2.752925e-03  0.000000e+00  0.000000e+00  0.000000e+00  
       702  -7.374595e+00  8.691235e+00  7.279159e-10  -5.828671e-16  1.637579e-15  7.279262e-10  -2.187151e-04  3.476462e-04  -1.719850e-03  0.000000e+00  0.000000e+00  0.000000e+00  
       703  -7.609894e+00  8.604746e+00  1.058369e-09  -1.415534e-15  3.885781e-15  1.058379e-09  -6.261105e-05  -1.606944e-04  -4.582197e-04  0.000000e+00  0.000000e+00  0.000000e+00  
       704  -7.843986e+00  8.515042e+00  1.235023e-09  -7.216450e-16  1.887379e-15  1.235033e-09  1.349401e-04  -5.303601e-04  1.240795e-03  0.000000e+00  0.000000e+00  0.000000e+00  
       705  -8.076782e+00  8.422026e+00  1.462208e-09  -1.970646e-15  4.912737e-15  1.462218e-09  -1.289797e-04  1.913477e-04  4.292807e-03  0.000000e+00  0.000000e+00  0.000000e+00  
       706  -8.308187e+00  8.325598e+00  1.372439e-09  -1.387779e-15  3.330669e-15  1.372450e-09  4.983715e-04  -9.230978e-04  -4.507374e-03  0.000000e+00  0.000000e+00  0.000000e+00  
       707  -8.538096e+00  8.225664e+00  1.173681e-09  -2.220446e-16  5.273559e-16  1.173691e-09  -7.762254e-05  5.226559e-04  5.414169e-03  0.000000e+00  0.000000e+00  0.000000e+00  
       708  -8.766408e+00  8.122130e+00  8.517360e-10  -5.551115e-17  1.387779e-16  8.517462e-10  1.152211e-03  -2.060290e-03  -5.621493e-03  0.000000e+00  0.000000e+00  0.000000e+00  
       709  -8.993010e+00  8.014904e+00  5.643845e-10  -4.163336e-16  8.604228e-16  5.643948e-10  -2.962711e-04  1.143345e-04  6.021027e-03  0.000000e+00  0.000000e+00  0.000000e+00  
       710  -9.217782e+00  7.903897e+00  2.807989e-10  -2.775558e-16  5.828671e-16  2.808092e-10  9.791786e-04  -1.946314e-03  -3.012578e-03  0.000000e+00  0.000000e+00  0.000000e+00  
       711  -9.440604e+00  7.789024e+00  3.797807e-11  -2.775558e-17  8.326673e-17  3.798828e-11  2.726509e-03  -1.845855e-03  1.449894e-03  0.000000e+00  0.000000e+00  0.000000e+00  
       712  -9.661346e+00  7.670205e+00  2.190559e-11  0.000000e+00  2.775558e-17  2.191580e-11  1.150872e-03  -1.681075e-03  2.622016e-04  0.000000e+00  0.000000e+00  0.000000e+00  
       713  -9.879875e+00  7.547364e+00  2.193135e-11  0.000000e+00  0.000000e+00  2.194156e-11  5.911392e-04  -1.373207e-03  1.394027e-03  0.000000e+00  0.000000e+00  0.000000e+00  
       714  -1.009605e+01  7.420431e+00  2.703837e-11  0.000000e+00  2.775558e-17  2.704859e-11  1.434789e-03  -3.186201e-03  -2.274716e-03  0.000000e+00  0.000000e+00  0.000000e+00  
       715  -1.030974e+01  7.289342e+00  3.117413e-10  -3.885781e-16  6.106227e-16  3.117515e-10  2.235838e-04  -3.176853e-04  3.905656e-03  0.000000e+00  0.000000e+00  0.000000e+00  
       716  -1.052078e+01  7.154043e+00  1.043793e-09  -2.192690e-15  3.302913e-15  1.043803e-09  9.489480e-04  -1.532434e-03  -3.070183e-03  0.000000e+00  0.000000e+00  0.000000e+00  
       717  -1.072903e+01  7.014485e+00  2.414973e-09  -4.996004e-15  7.133183e-15  2.414983e-09  2.108372e-05  -1.680791e-04  1.088470e-03  0.000000e+00  0.000000e+00  0.000000e+00  
       718  -1.093433e+01  6.870630e+00  4.553722e-09  -1.446065e-14  1.973421e-14  4.553733e-09  7.170300e-04  -9.181278e-04  -1.812766e-03  0.000000e+00  0.000000e+00  0.000000e+00  
       719  -1.113654e+01  6.722451e+00  7.858713e-09  -2.936540e-14  3.830269e-14  7.858723e-09  -2.010943e-04  1.499227e-05  2.359770e-03  0.000000e+00  0.000000e+00  0.000000e+00  
       720  -1.133549e+01  6.569926e+00  1.182456e-08  -6.658563e-14  8.301693e-14  1.182457e-08  2.487153e-04  -2.093506e-04  1.908107e-03  0.000000e+00  0.000000e+00  0.000000e+00  
       721  -1.153102e+01  6.413051e+00  1.717410e-08  -1.053602e-13  1.254830e-13  1.717411e-08  1.896245e-05  -3.863456e-04  -1.723675e-03  0.000000e+00  0.000000e+00  0.000000e+00  
       722  -1.172299e+01  6.251830e+00  2.481112e-08  -2.102762e-13  2.391143e-13  2.481113e-08  -1.093528e-05  -1.952443e-04  7.561229e-05  0.000000e+00  0.000000e+00  0.000000e+00  
       723  -1.191124e+01  6.086279e+00  3.355972e-08  -3.220479e-13  3.496092e-13  3.355973e-08  -2.692379e-05  -2.424118e-04  5.320103e-04  0.000000e+00  0.000000e+00  0.000000e+00  
       724  -1.209562e+01  5.916430e+00  4.193860e-08  -4.003742e-13  4.148071e-13  4.193861e-08  3.560028e-04  -6.651363e-04  1.635841e-03  0.000000e+00  0.000000e+00  0.000000e+00  
       725  -1.227598e+01  5.742323e+00  2.911317e-08  -2.469969e-13  2.441658e-13  2.911318e-08  1.033783e-03  -1.513314e-03  2.679473e-03  0.000000e+00  0.000000e+00  0.000000e+00  
       726  -1.245222e+01  5.564036e+00  1.694237e-08  -1.143530e-13  1.078582e-13  1.694238e-08  -5.031759e-04  2.354568e-04  -6.633619e-04  0.000000e+00  0.000000e+00  0.000000e+00  
       727  -1.262423e+01  5.381673e+00  8.155958e-09  -5.270784e-14  4.743428e-14  8.155968e-09  1.333656e-03  -1.706813e-03  1.493146e-03  0.000000e+00  0.000000e+00  0.000000e+00  
       728  -1.279191e+01  5.195326e+00  2.734736e-09  -1.315614e-14  1.129652e-14  2.734746e-09  -1.147074e-03  3.422390e-04  -1.305456e-03  0.000000e+00  0.000000e+00  0.000000e+00  
       729  -1.295516e+01  5.005080e+00  2.550311e-10  -5.828671e-16  4.718448e-16  2.550413e-10  1.747812e-03  -1.985702e-03  1.060089e-04  0.000000e+00  0.000000e+00  0.000000e+00  
       730  -1.311385e+01  4.811012e+00  2.550045e-10  -5.828671e-16  4.718448e-16  2.550147e-10  -2.099929e-03  7.795991e-04  -1.558344e-03  0.000000e+00  0.000000e+00  0.000000e+00  
       731  -1.326783e+01  4.613191e+00  2.554903e-10  -1.942890e-16  1.665335e-16  2.555005e-10  -2.792068e-04  -1.261598e-03  -8.363547e-04  0.000000e+00  0.000000e+00  0.000000e+00  
       732  -1.341696e+01  4.411684e+00  3.998983e-10  -1.387779e-15  1.026956e-15  3.999086e-10  1.043201e-03  -1.686558e-03  -1.214773e-03  0.000000e+00  0.000000e+00  0.000000e+00  
       733  -1.356106e+01  4.206555e+00  2.895123e-09  -1.623701e-14  1.140754e-14  2.895133e-09  -2.595472e-04  -7.507550e-04  -1.479283e-03  0.000000e+00  0.000000e+00  0.000000e+00  
       734  -1.369995e+01  3.997864e+00  7.319661e-09  -6.472600e-14  4.307665e-14  7.319671e-09  -2.083356e-03  3.515459e-04  -1.432377e-03  0.000000e+00  0.000000e+00  0.000000e+00  
       735  -1.383344e+01  3.785673e+00  1.333184e-08  -8.007484e-14  5.037637e-14  1.333185e-08  6.795684e-04  -2.965750e-03  -2.349111e-03  0.000000e+00  0.000000e+00  0.000000e+00  
       736  -1.396130e+01  3.570044e+00  2.080849e-08  -1.953715e-13  1.158518e-13  2.080850e-08  -2.567500e-03  -1.052227e-03  -1.281554e-03  0.000000e+00  0.000000e+00  0.000000e+00  
       737  -1.408329e+01  3.351045e+00  2.941802e-08  -3.631262e-13  2.022826e-13  2.941803e-08  4.953660e-04  -2.280869e-03  -3.116724e-03  0.000000e+00  0.000000e+00  0.000000e+00  
       738  -1.419916e+01  3.128747e+00  3.805857e-08  -4.951872e-13  2.580991e-13  3.805858e-08  -2.166276e-03  -2.222657e-05  -1.763317e-03  0.000000e+00  0.000000e+00  0.000000e+00  
       739  -1.430864e+01  2.903233e+00  4.621490e-08  -6.511180e-13  3.160805e-13  4.621491e-08  2.983932e-04  -1.022040e-03  -3.442578e-03  0.000000e+00  0.000000e+00  0.000000e+00  
       740  -1.441143e+01  2.674593e+00  5.431723e-08  -1.006278e-12  4.523604e-13  5.431724e-08  -2.872827e-03  4.256582e-04  -1.434604e-03  0.000000e+00  0.000000e+00  0.000000e+00  
       741  -1.450722e+01  2.442933e+00  6.054241e-08  -1.140005e-12  4.713174e-13  6.054242e-08  -1.152221e-03  -3.935623e-04  -3.431933e-03  0.000000e+00  0.000000e+00  0.000000e+00  
       742  -1.459568e+01  2.208375e+00  6.470761e-08  -1.193129e-12  4.498901e-13  6.470763e-08  -3.273760e-03  2.677590e-04  -1.979697e-03  0.000000e+00  0.000000e+00  0.000000e+00  
       743  -1.467645e+01  1.971062e+00  6.228397e-08  -1.313089e-12  4.468370e-13  6.228398e-08  -1.441257e-03  -5.304703e-04  -3.815061e-03  0.000000e+00  0.000000e+00  0.000000e+00  
       744  -1.474916e+01  1.731159e+00  5.599861e-08  -1.310174e-12  3.970435e-13  5.599862e-08  -2.899282e-03  2.360814e-04  -2.261969e-03  0.000000e+00  0.000000e+00  0.000000e+00  
       745  -1.481344e+01  1.488861e+00  4.644346e-08  -1.010442e-12  2.680078e-13  4.644347e-08  -2.849455e-03  -6.409315e-05  -3.256311e-03  0.000000e+00  0.000000e+00  0.000000e+00  
       746  -1.486889e+01  1.244393e+00  3.383681e-08  -7.198964e-13  1.632583e-13  3.383682e-08  -4.137833e-03  1.558911e-04  -2.577516e-03  0.000000e+00  0.000000e+00  0.000000e+00  
       747  -1.491512e+01  9.980149e-01  2.096242e-08  -4.187761e-13  7.854828e-14  2.096243e-08  -2.995901e-03  -9.290704e-05  -5.209476e-03  0.000000e+00  0.000000e+00  0.000000e+00  
       748  -1.495173e+01  7.500253e-01  9.914233e-09  -1.536271e-13  2.267631e-14  9.914243e-09  -5.629769e-03  -2.057737e-05  -2.413908e-03  0.000000e+00  0.000000e+00  0.000000e+00  
       749  -1.497832e+01  5.007644e-01  2.161639e-09  -2.498002e-14  2.664535e-15  2.161650e-09  -4.922947e-03  -2.290227e-04  -3.802826e-03  0.000000e+00  0.000000e+00  0.000000e+00  
       750  -1.499453e+01  2.506141e-01  -1.021405e-14  0.000000e+00  0.000000e+00  0.000000e+00  -4.727561e-03  -3.860314e-04  -4.364121e-03  0.000000e+00  0.000000e+00  0.000000e+00  
       751  -4.189464e+00  7.294896e-01  -8.843144e+00  1.080507e+01  9.800405e-01  5.906855e+00  0.000000e+00  0.000000e+00  0.000000e+00  0.000000e+00  0.000000e+00  0.000000e+00  
       752  -4.274535e+00  7.555118e-01  -8.595330e+00  1.072000e+01  1.006044e+00  5.904669e+00  0.000000e+00  0.000000e+00  0.000000e+00  0.000000e+00  0.000000e+00  0.000000e+00  
       753  -4.339535e+00  7.777094e-01  -8.355683e+00  1.065500e+01  1.028242e+00  5.894317e+00  0.000000e+00  0.000000e+00  0.000000e+00  0.000000e+00  0.000000e+00  0.000000e+00  
       754  -4.408202e+00  8.214381e-01  -8.128569e+00  1.058633e+01  1.071971e+00  5.871431e+00  0.000000e+00  0.000000e+00  0.000000e+00  0.000000e+00  0.000000e+00  0.000000e+00  
       755  -4.440580e+00  8.572128e-01  -7.880707e+00  1.055395e+01  1.107745e+00  5.869293e+00  0.000000e+00  0.000000e+00  0.000000e+00  0.000000e+00  0.000000e+00  0.000000e+00  
       756  -4.465919e+00  9.002062e-01  -7.629120e+00  1.052861e+01  1.150739e+00  5.870880e+00  0.000000e+00  0.000000e+00  0.000000e+00  0.000000e+00  0.000000e+00  0.000000e+00  
       757  -4.477250e+00  9.516392e-01  -7.376827e+00  1.051728e+01  1.202172e+00  5.873174e+00  0.000000e+00  0.000000e+00  0.000000e+00  0.000000e+00  0.000000e+00  0.000000e+00  
       758  -4.479138e+00  1.009064e+00  -7.122546e+00  1.051539e+01  1.259596e+00  5.877454e+00  0.000000e+00  0.000000e+00  0.000000e+00  0.000000e+00  0.000000e+00  0.000000e+00  
       759  -4.475210e+00  1.068016e+00  -6.857255e+00  1.051932e+01  1.318549e+00  5.892745e+00  0.000000e+00  0.000000e+00  0.000000e+00  0.000000e+00  0.000000e+00  0.000000e+00  
       760  -4.468802e+00  1.126579e+00  -6.591563e+00  1.052573e+01  1.377112e+00  5.908437e+00  0.000000e+00  0.000000e+00  0.000000e+00  0.000000e+00  0.000000e+00  0.000000e+00  
       761  -4.474107e+00  1.179565e+00  -6.331969e+00  1.052042e+01  1.430098e+00  5.918031e+00  0.000000e+00  0.000000e+00  0.000000e+00  0.000000e+00  0.000000e+00  0.000000e+00  
       762  -4.460981e+00  1.217140e+00  -6.060361e+00  1.053355e+01  1.467673e+00  5.939639e+00  0.000000e+00  0.000000e+00  0.000000e+00  0.000000e+00  0.000000e+00  0.000000e+00  
       763  -4.438784e+00  1.255969e+00  -5.784082e+00  1.055575e+01  1.506501e+00  5.965918e+00  0.000000e+00  0.000000e+00  0.000000e+00  0.000000e+00  0.000000e+00  0.000000e+00  
       764  -4.421058e+00  1.294028e+00  -5.506988e+00  1.057347e+01  1.544560e+00  5.993012e+00  0.000000e+00  0.000000e+00  0.000000e+00  0.000000e+00  0.000000e+00  0.000000e+00  
       765  -4.406441e+00  1.343194e+00  -5.234259e+00  1.058809e+01  1.593727e+00  6.015741e+00  0.000000e+00  0.000000e+00  0.000000e+00  0.000000e+00  0.000000e+00  0.000000e+00  
       766  -4.388259e+00  1.389419e+00  -4.952974e+00  1.060627e+01  1.639952e+00  6.047026e+00  0.000000e+00  0.000000e+00  0.000000e+00  0.000000e+00  0.000000e+00  0.000000e+00  
       767  -4.367444e+00  1.427622e+00  -4.663657e+00  1.062709e+01  1.678155e+00  6.086343e+00  0.000000e+00  0.000000e+00  0.000000e+00  0.000000e+00  0.000000e+00  0.000000e+00  
       768  -4.360639e+00  1.470866e+00  -4.383486e+00  1.063389e+01  1.721399e+00  6.116513e+00  0.000000e+00  0.000000e+00  0.000000e+00  0.000000e+00  0.000000e+00  0.000000e+00  
       769  -4.363255e+00  1.510993e+00  -4.101548e+00  1.063128e+01  1.761525e+00  6.148452e+00  0.000000e+00  0.000000e+00  0.000000e+00  0.000000e+00  0.000000e+00  0.000000e+00  
       770  -4.375211e+00  1.549543e+00  -3.807325e+00  1.061932e+01  1.800076e+00  6.192675e+00  0.000000e+00  0.000000e+00  0.000000e+00  0.000000e+00  0.000000e+00  0.000000e+00  
       771  -4.404051e+00  1.575725e+00  -3.509375e+00  1.059048e+01  1.826257e+00  6.240624e+00  0.000000e+00  0.000000e+00  0.000000e+00  0.000000e+00  0.000000e+00  0.000000e+00  
       772  -4.450043e+00  1.574030e+00  -3.211171e+00  1.054449e+01  1.824563e+00  6.288829e+00  0.000000e+00  0.000000e+00  0.000000e+00  0.000000e+00  0.000000e+00  0.000000e+00  
       773  -4.521669e+00  1.566416e+00  -2.923281e+00  1.047286e+01  1.816949e+00  6.326719e+00  0.000000e+00  0.000000e+00  0.000000e+00  0.000000e+00  0.000000e+00  0.000000e+00  
       774  -4.619223e+00  1.555554e+00  -2.627383e+00  1.037531e+01  1.806086e+00  6.372617e+00  0.000000e+00  0.000000e+00  0.000000e+00  0.000000e+00  0.000000e+00  0.000000e+00  
       775  -4.723677e+00  1.544701e+00  -2.340908e+00  1.027085e+01  1.795234e+00  6.409092e+00  0.000000e+00  0.000000e+00  0.000000e+00  0.000000e+00  0.000000e+00  0.000000e+00  
       776  -4.838764e+00  1.506988e+00  -2.045262e+00  1.015577e+01  1.757520e+00  6.454738e+00  0.000000e+00  0.000000e+00  0.000000e+00  0.000000e+00  0.000000e+00  0.000000e+00  
       777  -4.984928e+00  1.474856e+00  -1.758122e+00  1.000960e+01  1.725389e+00  6.491878e+00  0.000000e+00  0.000000e+00  0.000000e+00  0.000000e+00  0.000000e+00  0.000000e+00  
       778  -5.139627e+00  1.429425e+00  -1.478972e+00  9.854903e+00  1.679958e+00  6.521028e+00  0.000000e+00  0.000000e+00  0.000000e+00  0.000000e+00  0.000000e+00  0.000000e+00  
       779  -5.317809e+00  1.391409e+00  -1.211830e+00  9.676721e+00  1.641942e+00  6.538170e+00  0.000000e+00  0.000000e+00  0.000000e+00  0.000000e+00  0.000000e+00  0.000000e+00  
       780  -5.507507e+00  1.338305e+00  -9.513539e-01  9.487023e+00  1.588838e+00  6.548646e+00  0.000000e+00  0.000000e+00  0.000000e+00  0.000000e+00  0.000000e+00  0.000000e+00  
       781  -5.715467e+00  1.285990e+00  -6.980212e-01  9.279062e+00  1.536523e+00  6.551979e+00  0.000000e+00  0.000000e+00  0.000000e+00  0.000000e+00  0.000000e+00  0.000000e+00  
       782  -5.936530e+00  1.233455e+00  -4.531421e-01  9.058000e+00  1.483988e+00  6.546858e+00  0.000000e+00  0.000000e+00  0.000000e+00  0.000000e+00  0.000000e+00  0.000000e+00  
       783  -6.176403e+00  1.175218e+00  -2.141439e-01  8.818128e+00  1.425751e+00  6.535856e+00  0.000000e+00  0.000000e+00  0.000000e+00  0.000000e+00  0.000000e+00  0.000000e+00  
       784  -6.427614e+00  1.110991e+00  1.490030e-02  8.566916e+00  1.361523e+00  6.514900e+00  0.000000e+00  0.000000e+00  0.000000e+00  0.000000e+00  0.000000e+00  0.000000e+00  
       785  -6.694249e+00  1.050839e+00  2.324426e-01  8.300282e+00  1.301371e+00  6.482442e+00  0.000000e+00  0.000000e+00  0.000000e+00  0.000000e+00  0.000000e+00  0.000000e+00  
       786  -6.974955e+00  9.842297e-01  4.362402e-01  8.019576e+00  1.234762e+00  6.436241e+00  0.000000e+00  0.000000e+00  0.000000e+00  0.000000e+00  0.000000e+00  0.000000e+00  
       787  -7.268908e+00  9.127163e-01  6.229721e-01  7.725622e+00  1.163249e+00  6.372972e+00  0.000000e+00  0.000000e+00  0.000000e+00  0.000000e+00  0.000000e+00  0.000000e+00  
       788  -7.568119e+00  8.505594e-01  7.975766e-01  7.426412e+00  1.101092e+00  6.297576e+00  0.000000e+00  0.000000e+00  0.000000e+00  0.000000e+00  0.000000e+00  0.000000e+00  
       789  -7.882824e+00  7.782702e-01  9.497811e-01  7.111706e+00  1.028803e+00  6.199781e+00  0.000000e+00  0.000000e+00  0.000000e+00  0.000000e+00  0.000000e+00  0.000000e+00  
       790  -8.212091e+00  7.160358e-01  1.078010e+00  6.782439e+00  9.665684e-01  6.078010e+00  0.000000e+00  0.000000e+00  0.000000e+00  0.000000e+00  0.000000e+00  0.000000e+00  
       791  -8.544123e+00  6.586424e-01  1.199215e+00  6.450408e+00  9.091749e-01  5.949215e+00  0.000000e+00  0.000000e+00  0.000000e+00  0.000000e+00  0.000000e+00  0.000000e+00  
       792  -8.886361e+00  6.044867e-01  1.301795e+00  6.108169e+00  8.550193e-01  5.801795e+00  0.000000e+00  0.000000e+00  0.000000e+00  0.000000e+00  0.000000e+00  0.000000e+00  
       793  -9.232122e+00  5.525384e-01  1.384862e+00  5.762408e+00  8.030710e-01  5.634862e+00  0.000000e+00  0.000000e+00  0.000000e+00  0.000000e+00  0.000000e+00  0.000000e+00  
       794  -9.584047e+00  4.948717e-01  1.454469e+00  5.410483e+00  7.454044e-01  5.454469e+00  0.000000e+00  0.000000e+00  0.000000e+00  0.000000e+00  0.000000e+00  0.000000e+00  
       795  -9.938128e+00  4.347383e-01  1.497175e+00  5.056402e+00  6.852710e-01  5.247175e+00  0.000000e+00  0.000000e+00  0.000000e+00  0.000000e+00  0.000000e+00  0.000000e+00  
       796  -1.029189e+01  3.736205e-01  1.520385e+00  4.702641e+00  6.241531e-01  5.020385e+00  0.000000e+00  0.000000e+00  0.000000e+00  0.000000e+00  0.000000e+00  0.000000e+00  
       797  -1.064791e+01  3.149925e-01  1.512785e+00  4.346616e+00  5.655252e-01  4.762785e+00  0.000000e+00  0.000000e+00  0.000000e+00  0.000000e+00  0.000000e+00  0.000000e+00  
       798  -1.100912e+01  2.639824e-01  1.497838e+00  3.985415e+00  5.145150e-01  4.497838e+00  0.000000e+00  0.000000e+00  0.000000e+00  0.000000e+00  0.000000e+00  0.000000e+00  
       799  -1.136526e+01  2.054594e-01  1.459497e+00  3.629270e+00  4.559920e-01  4.209497e+00  0.000000e+00  0.000000e+00  0.000000e+00  0.000000e+00  0.000000e+00  0.000000e+00  
       800  -1.171998e+01  1.489609e-01  1.401895e+00  3.274548e+00  3.994936e-01  3.901895e+00  0.000000e+00  0.000000e+00  0.000000e+00  0.000000e+00  0.000000e+00  0.000000e+00  
       801  -1.207485e+01  9.671521e-02  1.334861e+00  2.919685e+00  3.472478e-01  3.584861e+00  0.000000e+00  0.000000e+00  0.000000e+00  0.000000e+00  0.000000e+00  0.000000e+00  
       802  -1.241645e+01  5.192454e-02  1.224937e+00  2.578084e+00  3.024572e-01  3.224937e+00  0.000000e+00  0.000000e+00  0.000000e+00  0.000000e+00  0.000000e+00  0.000000e+00  
       803  -1.275675e+01  1.233559e-02  1.103949e+00  2.237785e+00  2.628682e-01  2.853949e+00  0.000000e+00  0.000000e+00  0.000000e+00  0.000000e+00  0.000000e+00  0.000000e+00  
       804  -1.308954e+01  -3.693578e-02  9.657159e-01  1.904991e+00  2.135969e-01  2.465716e+00  0.000000e+00  0.000000e+00  0.000000e+00  0.000000e+00  0.000000e+00  0.000000e+00  
       805  -1.341760e+01  -8.392127e-02  8.191876e-01  1.576933e+00  1.666114e-01  2.069188e+00  0.000000e+00  0.000000e+00  0.000000e+00  0.000000e+00  0.000000e+00  0.000000e+00  
       806  -1.374447e+01  -1.238277e-01  6.738592e-01  1.250057e+00  1.267050e-01  1.673859e+00  0.000000e+00  0.000000e+00  0.000000e+00  0.000000e+00  0.000000e+00  0.000000e+00  
       807  -1.405853e+01  -1.611748e-01  5.184237e-01  9.360006e-01  8.935781e-02  1.268424e+00  0.000000e+00  0.000000e+00  0.000000e+00  0.000000e+00  0.000000e+00  0.000000e+00  
       808  -1.437269e+01  -1.902528e-01  3.507609e-01  6.218450e-01  6.027988e-02  8.507609e-01  0.000000e+00  0.000000e+00  0.000000e+00  0.000000e+00  0.000000e+00  0.000000e+00  
       809  -1.468639e+01  -2.203738e-01  1.780368e-01  3.081406e-01  3.015879e-02  4.280368e-01  0.000000e+00  0.000000e+00  0.000000e+00  0.000000e+00  0.000000e+00  0.000000e+00  
       810  -3.992513e+00  6.252065e-01  -8.745831e+00  1.098582e+01  1.125836e+00  6.004169e+00  0.000000e+00  0.000000e+00  0.000000e+00  0.000000e+00  0.000000e+00  0.000000e+00  
       811  -4.090050e+00  6.145442e-01  -8.511712e+00  1.088829e+01  1.115134e+00  5.988287e+00  0.000000e+00  0.000000e+00  0.000000e+00  0.000000e+00  0.000000e+00  0.000000e+00  
       812  -4.152194e+00  6.254086e-01  -8.264354e+00  1.082614e+01  1.125993e+00  5.985646e+00  0.000000e+00  0.000000e+00  0.000000e+00  0.000000e+00  0.000000e+00  0.000000e+00  
       813  -4.224338e+00  6.551110e-01  -8.029819e+00  1.075400e+01  1.155689e+00  5.970181e+00  0.000000e+00  0.000000e+00  0.000000e+00  0.000000e+00  0.000000e+00  0.000000e+00  
       814  -4.267699e+00  6.833103e-01  -7.789204e+00  1.071064e+01  1.183888e+00  5.960796e+00  0.000000e+00  0.000000e+00  0.000000e+00  0.000000e+00  0.000000e+00  0.000000e+00  
       815  -4.285724e+00  7.311596e-01  -7.542804e+00  1.069261e+01  1.231737e+00  5.957196e+00  0.000000e+00  0.000000e+00  0.000000e+00  0.000000e+00  0.000000e+00  0.000000e+00  
       816  -4.305890e+00  7.831181e-01  -7.290230e+00  1.067245e+01  1.283696e+00  5.959771e+00  0.000000e+00  0.000000e+00  0.000000e+00  0.000000e+00  0.000000e+00  0.000000e+00  
       817  -4.312520e+00  8.342198e-01  -7.025922e+00  1.066582e+01  1.334798e+00  5.974078e+00  0.000000e+00  0.000000e+00  0.000000e+00  0.000000e+00  0.000000e+00  0.000000e+00  
       818  -4.322094e+00  8.873308e-01  -6.758218e+00  1.065624e+01  1.387909e+00  5.991782e+00  0.000000e+00  0.000000e+00  0.000000e+00  0.000000e+00  0.000000e+00  0.000000e+00  
       819  -4.320209e+00  9.286585e-01  -6.482365e+00  1.065813e+01  1.429237e+00  6.017635e+00  0.000000e+00  0.000000e+00  0.000000e+00  0.000000e+00  0.000000e+00  0.000000e+00  
       820  -4.311617e+00  9.738963e-01  -6.219328e+00  1.066672e+01  1.474474e+00  6.030672e+00  0.000000e+00  0.000000e+00  0.000000e+00  0.000000e+00  0.000000e+00  0.000000e+00  
       821  -4.302563e+00  1.012796e+00  -5.956893e+00  1.067577e+01  1.513374e+00  6.043107e+00  0.000000e+00  0.000000e+00  0.000000e+00  0.000000e+00  0.000000e+00  0.000000e+00  
       822  -4.287037e+00  1.049601e+00  -5.680499e+00  1.069130e+01  1.550179e+00  6.069501e+00  0.000000e+00  0.000000e+00  0.000000e+00  0.000000e+00  0.000000e+00  0.000000e+00  
       823  -4.263420e+00  1.082818e+00  -5.398205e+00  1.071492e+01  1.583395e+00  6.101795e+00  0.000000e+00  0.000000e+00  0.000000e+00  0.000000e+00  0.000000e+00  0.000000e+00  
       824  -4.248963e+00  1.125198e+00  -5.123515e+00  1.072937e+01  1.625777e+00  6.126485e+00  0.000000e+00  0.000000e+00  0.000000e+00  0.000000e+00  0.000000e+00  0.000000e+00  
       825  -4.233490e+00  1.171304e+00  -4.855318e+00  1.074485e+01  1.671882e+00  6.144682e+00  0.000000e+00  0.000000e+00  0.000000e+00  0.000000e+00  0.000000e+00  0.000000e+00  
       826  -4.213239e+00  1.214492e+00  -4.577151e+00  1.076510e+01  1.715070e+00  6.172849e+00  0.000000e+00  0.000000e+00  0.000000e+00  0.000000e+00  0.000000e+00  0.000000e+00  
       827  -4.197908e+00  1.251373e+00  -4.289065e+00  1.078043e+01  1.751951e+00  6.210934e+00  0.000000e+00  0.000000e+00  0.000000e+00  0.000000e+00  0.000000e+00  0.000000e+00  
       828  -4.198922e+00  1.293961e+00  -4.001832e+00  1.077941e+01  1.794539e+00  6.248168e+00  0.000000e+00  0.000000e+00  0.000000e+00  0.000000e+00  0.000000e+00  0.000000e+00  
       829  -4.218190e+00  1.334263e+00  -3.713842e+00  1.076015e+01  1.834841e+00  6.286159e+00  0.000000e+00  0.000000e+00  0.000000e+00  0.000000e+00  0.000000e+00  0.000000e+00  
       830  -4.248992e+00  1.346791e+00  -3.416194e+00  1.072934e+01  1.847369e+00  6.333806e+00  0.000000e+00  0.000000e+00  0.000000e+00  0.000000e+00  0.000000e+00  0.000000e+00  
       831  -4.302513e+00  1.338272e+00  -3.114182e+00  1.067582e+01  1.838850e+00  6.385818e+00  0.000000e+00  0.000000e+00  0.000000e+00  0.000000e+00  0.000000e+00  0.000000e+00  
       832  -4.391994e+00  1.326158e+00  -2.822393e+00  1.058634e+01  1.826736e+00  6.427607e+00  0.000000e+00  0.000000e+00  0.000000e+00  0.000000e+00  0.000000e+00  0.000000e+00  
       833  -4.490902e+00  1.307821e+00  -2.533412e+00  1.048743e+01  1.808399e+00  6.466588e+00  0.000000e+00  0.000000e+00  0.000000e+00  0.000000e+00  0.000000e+00  0.000000e+00  
       834  -4.604277e+00  1.288101e+00  -2.250445e+00  1.037406e+01  1.788679e+00  6.499556e+00  0.000000e+00  0.000000e+00  0.000000e+00  0.000000e+00  0.000000e+00  0.000000e+00  
       835  -4.734602e+00  1.264758e+00  -1.968852e+00  1.024373e+01  1.765336e+00  6.531148e+00  0.000000e+00  0.000000e+00  0.000000e+00  0.000000e+00  0.000000e+00  0.000000e+00  
       836  -4.879269e+00  1.223321e+00  -1.682655e+00  1.009907e+01  1.723899e+00  6.567346e+00  0.000000e+00  0.000000e+00  0.000000e+00  0.000000e+00  0.000000e+00  0.000000e+00  
       837  -5.047814e+00  1.185767e+00  -1.404149e+00  9.930522e+00  1.686345e+00  6.595851e+00  0.000000e+00  0.000000e+00  0.000000e+00  0.000000e+00  0.000000e+00  0.000000e+00  
       838  -5.231290e+00  1.140061e+00  -1.136434e+00  9.747046e+00  1.640639e+00  6.613566e+00  0.000000e+00  0.000000e+00  0.000000e+00  0.000000e+00  0.000000e+00  0.000000e+00  
       839  -5.431317e+00  1.095851e+00  -8.833483e-01  9.547018e+00  1.596429e+00  6.616652e+00  0.000000e+00  0.000000e+00  0.000000e+00  0.000000e+00  0.000000e+00  0.000000e+00  
       840  -5.643381e+00  1.039979e+00  -6.306971e-01  9.334955e+00  1.540557e+00  6.619303e+00  0.000000e+00  0.000000e+00  0.000000e+00  0.000000e+00  0.000000e+00  0.000000e+00  
       841  -5.872172e+00  9.903694e-01  -3.877496e-01  9.106164e+00  1.490947e+00  6.612250e+00  0.000000e+00  0.000000e+00  0.000000e+00  0.000000e+00  0.000000e+00  0.000000e+00  
       842  -6.117346e+00  9.361838e-01  -1.611589e-01  8.860990e+00  1.436762e+00  6.588841e+00  0.000000e+00  0.000000e+00  0.000000e+00  0.000000e+00  0.000000e+00  0.000000e+00  
       843  -6.378898e+00  8.793894e-01  5.572299e-02  8.599438e+00  1.379967e+00  6.555723e+00  0.000000e+00  0.000000e+00  0.000000e+00  0.000000e+00  0.000000e+00  0.000000e+00  
       844  -6.652827e+00  8.127365e-01  2.671680e-01  8.325508e+00  1.313314e+00  6.517168e+00  0.000000e+00  0.000000e+00  0.000000e+00  0.000000e+00  0.000000e+00  0.000000e+00  
       845  -6.937253e+00  7.526531e-01  4.672910e-01  8.041082e+00  1.253231e+00  6.467291e+00  0.000000e+00  0.000000e+00  0.000000e+00  0.000000e+00  0.000000e+00  0.000000e+00  
       846  -7.229265e+00  6.791010e-01  6.551352e-01  7.749071e+00  1.179679e+00  6.405135e+00  0.000000e+00  0.000000e+00  0.000000e+00  0.000000e+00  0.000000e+00  0.000000e+00  
       847  -7.536592e+00  6.150291e-01  8.277035e-01  7.441744e+00  1.115607e+00  6.327703e+00  0.000000e+00  0.000000e+00  0.000000e+00  0.000000e+00  0.000000e+00  0.000000e+00  
       848  -7.855481e+00  5.513430e-01  9.740041e-01  7.122855e+00  1.051921e+00  6.224004e+00  0.000000e+00  0.000000e+00  0.000000e+00  0.000000e+00  0.000000e+00  0.000000e+00  
       849  -8.183171e+00  4.877990e-01  1.098684e+00  6.795165e+00  9.883769e-01  6.098684e+00  0.000000e+00  0.000000e+00  0.000000e+00  0.000000e+00  0.000000e+00  0.000000e+00  
       850  -8.517808e+00  4.346444e-01  1.216005e+00  6.460528e+00  9.352223e-01  5.966005e+00  0.000000e+00  0.000000e+00  0.000000e+00  0.000000e+00  0.000000e+00  0.000000e+00  
       851  -8.858570e+00  3.844537e-01  1.316864e+00  6.119766e+00  8.850317e-01  5.816864e+00  0.000000e+00  0.000000e+00  0.000000e+00  0.000000e+00  0.000000e+00  0.000000e+00  
       852  -9.204111e+00  3.358852e-01  1.406897e+00  5.774225e+00  8.364632e-01  5.656897e+00  0.000000e+00  0.000000e+00  0.000000e+00  0.000000e+00  0.000000e+00  0.000000e+00  
       853  -9.555916e+00  2.780086e-01  1.474142e+00  5.422420e+00  7.785865e-01  5.474142e+00  0.000000e+00  0.000000e+00  0.000000e+00  0.000000e+00  0.000000e+00  0.000000e+00  
       854  -9.912623e+00  2.178252e-01  1.518926e+00  5.065712e+00  7.184032e-01  5.268926e+00  0.000000e+00  0.000000e+00  0.000000e+00  0.000000e+00  0.000000e+00  0.000000e+00  
       855  -1.026762e+01  1.574166e-01  1.528019e+00  4.710719e+00  6.579945e-01  5.028018e+00  0.000000e+00  0.000000e+00  0.000000e+00  0.000000e+00  0.000000e+00  0.000000e+00  
       856  -1.062595e+01  1.019011e-01  1.520030e+00  4.352383e+00  6.024791e-01  4.770030e+00  0.000000e+00  0.000000e+00  0.000000e+00  0.000000e+00  0.000000e+00  0.000000e+00  
       857  -1.098027e+01  4.741300e-02  1.490159e+00  3.998063e+00  5.479909e-01  4.490159e+00  0.000000e+00  0.000000e+00  0.000000e+00  0.000000e+00  0.000000e+00  0.000000e+00  
       858  -1.133865e+01  -1.100643e-02  1.443010e+00  3.639682e+00  4.895715e-01  4.193010e+00  0.000000e+00  0.000000e+00  0.000000e+00  0.000000e+00  0.000000e+00  0.000000e+00  
       859  -1.169359e+01  -6.692095e-02  1.382600e+00  3.284744e+00  4.336570e-01  3.882600e+00  0.000000e+00  0.000000e+00  0.000000e+00  0.000000e+00  0.000000e+00  0.000000e+00  
       860  -1.204957e+01  -1.170423e-01  1.313689e+00  2.928764e+00  3.835356e-01  3.563689e+00  0.000000e+00  0.000000e+00  0.000000e+00  0.000000e+00  0.000000e+00  0.000000e+00  
       861  -1.239713e+01  -1.620070e-01  1.199818e+00  2.581204e+00  3.385710e-01  3.199817e+00  0.000000e+00  0.000000e+00  0.000000e+00  0.000000e+00  0.000000e+00  0.000000e+00  
       862  -1.273245e+01  -2.060187e-01  1.080515e+00  2.245885e+00  2.945592e-01  2.830515e+00  0.000000e+00  0.000000e+00  0.000000e+00  0.000000e+00  0.000000e+00  0.000000e+00  
       863  -1.306370e+01  -2.516376e-01  9.548041e-01  1.914640e+00  2.489404e-01  2.454804e+00  0.000000e+00  0.000000e+00  0.000000e+00  0.000000e+00  0.000000e+00  0.000000e+00  
       864  -1.338771e+01  -3.053764e-01  8.164529e-01  1.590625e+00  1.952016e-01  2.066453e+00  0.000000e+00  0.000000e+00  0.000000e+00  0.000000e+00  0.000000e+00  0.000000e+00  
       865  -1.371361e+01  -3.472709e-01  6.790958e-01  1.264722e+00  1.533071e-01  1.679096e+00  0.000000e+00  0.000000e+00  0.000000e+00  0.000000e+00  0.000000e+00  0.000000e+00  
       866  -1.403909e+01  -3.875640e-01  5.172786e-01  9.392459e-01  1.130139e-01  1.267279e+00  0.000000e+00  0.000000e+00  0.000000e+00  0.000000e+00  0.000000e+00  0.000000e+00  
       867  -1.435733e+01  -4.240604e-01  3.514239e-01  6.210106e-01  7.651751e-02  8.514240e-01  0.000000e+00  0.000000e+00  0.000000e+00  0.000000e+00  0.000000e+00  0.000000e+00  
       868  -1.466979e+01  -4.594252e-01  1.762194e-01  3.085469e-01  4.115281e-02  4.262194e-01  0.000000e+00  0.000000e+00  0.000000e+00  0.000000e+00  0.000000e+00  0.000000e+00  
       869  -3.774696e+00  5.358427e-01  -8.667001e+00  1.117706e+01  1.285673e+00  6.082999e+00  0.000000e+00  0.000000e+00  0.000000e+00  0.000000e+00  0.000000e+00  0.000000e+00  
       870  -3.879125e+00  5.200647e-01  -8.436654e+00  1.107263e+01  1.269837e+00  6.063347e+00  0.000000e+00  0.000000e+00  0.000000e+00  0.000000e+00  0.000000e+00  0.000000e+00  
       871  -3.950082e+00  5.185210e-01  -8.185945e+00  1.100168e+01  1.268275e+00  6.064055e+00  0.000000e+00  0.000000e+00  0.000000e+00  0.000000e+00  0.000000e+00  0.000000e+00  
       872  -4.025618e+00  5.136608e-01  -7.938347e+00  1.092614e+01  1.263409e+00  6.061653e+00  0.000000e+00  0.000000e+00  0.000000e+00  0.000000e+00  0.000000e+00  0.000000e+00  
       873  -4.074901e+00  5.183108e-01  -7.696853e+00  1.087686e+01  1.268059e+00  6.053147e+00  0.000000e+00  0.000000e+00  0.000000e+00  0.000000e+00  0.000000e+00  0.000000e+00  
       874  -4.124907e+00  5.538210e-01  -7.456307e+00  1.082685e+01  1.303569e+00  6.043693e+00  0.000000e+00  0.000000e+00  0.000000e+00  0.000000e+00  0.000000e+00  0.000000e+00  
       875  -4.153039e+00  6.006608e-01  -7.200960e+00  1.079872e+01  1.350409e+00  6.049040e+00  0.000000e+00  0.000000e+00  0.000000e+00  0.000000e+00  0.000000e+00  0.000000e+00  
       876  -4.166292e+00  6.540576e-01  -6.936976e+00  1.078547e+01  1.403806e+00  6.063024e+00  0.000000e+00  0.000000e+00  0.000000e+00  0.000000e+00  0.000000e+00  0.000000e+00  
       877  -4.172549e+00  6.966849e-01  -6.668119e+00  1.077921e+01  1.446433e+00  6.081881e+00  0.000000e+00  0.000000e+00  0.000000e+00  0.000000e+00  0.000000e+00  0.000000e+00  
       878  -4.169147e+00  7.341135e-01  -6.396786e+00  1.078261e+01  1.483862e+00  6.103214e+00  0.000000e+00  0.000000e+00  0.000000e+00  0.000000e+00  0.000000e+00  0.000000e+00  
       879  -4.148310e+00  7.622151e-01  -6.122197e+00  1.080345e+01  1.511963e+00  6.127803e+00  0.000000e+00  0.000000e+00  0.000000e+00  0.000000e+00  0.000000e+00  0.000000e+00  
       880  -4.142302e+00  7.998776e-01  -5.859165e+00  1.080946e+01  1.549626e+00  6.140835e+00  0.000000e+00  0.000000e+00  0.000000e+00  0.000000e+00  0.000000e+00  0.000000e+00  
       881  -4.125668e+00  8.409072e-01  -5.592903e+00  1.082609e+01  1.590656e+00  6.157097e+00  0.000000e+00  0.000000e+00  0.000000e+00  0.000000e+00  0.000000e+00  0.000000e+00  
       882  -4.105067e+00  8.720001e-01  -5.311530e+00  1.084669e+01  1.621748e+00  6.188470e+00  0.000000e+00  0.000000e+00  0.000000e+00  0.000000e+00  0.000000e+00  0.000000e+00  
       883  -4.085652e+00  9.053974e-01  -5.030643e+00  1.086611e+01  1.655146e+00  6.219357e+00  0.000000e+00  0.000000e+00  0.000000e+00  0.000000e+00  0.000000e+00  0.000000e+00  
       884  -4.071364e+00  9.490461e-01  -4.757439e+00  1.088040e+01  1.698794e+00  6.242561e+00  0.000000e+00  0.000000e+00  0.000000e+00  0.000000e+00  0.000000e+00  0.000000e+00  
       885  -4.053484e+00  9.886140e-01  -4.490499e+00  1.089828e+01  1.738362e+00  6.259501e+00  0.000000e+00  0.000000e+00  0.000000e+00  0.000000e+00  0.000000e+00  0.000000e+00  
       886  -4.046414e+00  1.035553e+00  -4.214129e+00  1.090535e+01  1.785301e+00  6.285870e+00  0.000000e+00  0.000000e+00  0.000000e+00  0.000000e+00  0.000000e+00  0.000000e+00  
       887  -4.049332e+00  1.067826e+00  -3.921473e+00  1.090243e+01  1.817574e+00  6.328527e+00  0.000000e+00  0.000000e+00  0.000000e+00  0.000000e+00  0.000000e+00  0.000000e+00  
       888  -4.074994e+00  1.100695e+00  -3.626784e+00  1.087677e+01  1.850444e+00  6.373217e+00  0.000000e+00  0.000000e+00  0.000000e+00  0.000000e+00  0.000000e+00  0.000000e+00  
       889  -4.109616e+00  1.107205e+00  -3.333990e+00  1.084215e+01  1.856953e+00  6.416010e+00  0.000000e+00  0.000000e+00  0.000000e+00  0.000000e+00  0.000000e+00  0.000000e+00  
       890  -4.175216e+00  1.090765e+00  -3.033744e+00  1.077655e+01  1.840514e+00  6.466256e+00  0.000000e+00  0.000000e+00  0.000000e+00  0.000000e+00  0.000000e+00  0.000000e+00  
       891  -4.264954e+00  1.079179e+00  -2.739151e+00  1.068681e+01  1.828928e+00  6.510849e+00  0.000000e+00  0.000000e+00  0.000000e+00  0.000000e+00  0.000000e+00  0.000000e+00  
       892  -4.371991e+00  1.053388e+00  -2.454659e+00  1.057977e+01  1.803136e+00  6.545341e+00  0.000000e+00  0.000000e+00  0.000000e+00  0.000000e+00  0.000000e+00  0.000000e+00  
       893  -4.493710e+00  1.029902e+00  -2.175343e+00  1.045805e+01  1.779650e+00  6.574657e+00  0.000000e+00  0.000000e+00  0.000000e+00  0.000000e+00  0.000000e+00  0.000000e+00  
       894  -4.634892e+00  1.003297e+00  -1.899149e+00  1.031687e+01  1.753045e+00  6.600851e+00  0.000000e+00  0.000000e+00  0.000000e+00  0.000000e+00  0.000000e+00  0.000000e+00  
       895  -4.789216e+00  9.687238e-01  -1.626337e+00  1.016255e+01  1.718472e+00  6.623663e+00  0.000000e+00  0.000000e+00  0.000000e+00  0.000000e+00  0.000000e+00  0.000000e+00  
       896  -4.962382e+00  9.244936e-01  -1.353201e+00  9.989379e+00  1.674242e+00  6.646799e+00  0.000000e+00  0.000000e+00  0.000000e+00  0.000000e+00  0.000000e+00  0.000000e+00  
       897  -5.156018e+00  8.798786e-01  -1.089245e+00  9.795744e+00  1.629627e+00  6.660755e+00  0.000000e+00  0.000000e+00  0.000000e+00  0.000000e+00  0.000000e+00  0.000000e+00  
       898  -5.366193e+00  8.334526e-01  -8.343213e-01  9.585568e+00  1.583201e+00  6.665679e+00  0.000000e+00  0.000000e+00  0.000000e+00  0.000000e+00  0.000000e+00  0.000000e+00  
       899  -5.589894e+00  7.856126e-01  -5.878075e-01  9.361868e+00  1.535361e+00  6.662192e+00  0.000000e+00  0.000000e+00  0.000000e+00  0.000000e+00  0.000000e+00  0.000000e+00  
       900  -5.820130e+00  7.351245e-01  -3.496158e-01  9.131632e+00  1.484873e+00  6.650384e+00  0.000000e+00  0.000000e+00  0.000000e+00  0.000000e+00  0.000000e+00  0.000000e+00  
       901  -6.072264e+00  6.815146e-01  -1.268943e-01  8.879498e+00  1.431263e+00  6.623106e+00  0.000000e+00  0.000000e+00  0.000000e+00  0.000000e+00  0.000000e+00  0.000000e+00  
       902  -6.340352e+00  6.343234e-01  8.352539e-02  8.611410e+00  1.384072e+00  6.583525e+00  0.000000e+00  0.000000e+00  0.000000e+00  0.000000e+00  0.000000e+00  0.000000e+00  
       903  -6.611853e+00  5.785630e-01  2.864273e-01  8.339910e+00  1.328311e+00  6.536427e+00  0.000000e+00  0.000000e+00  0.000000e+00  0.000000e+00  0.000000e+00  0.000000e+00  
       904  -6.898345e+00  5.159252e-01  4.831313e-01  8.053416e+00  1.265674e+00  6.483131e+00  0.000000e+00  0.000000e+00  0.000000e+00  0.000000e+00  0.000000e+00  0.000000e+00  
       905  -7.191469e+00  4.491602e-01  6.739023e-01  7.760293e+00  1.198909e+00  6.423903e+00  0.000000e+00  0.000000e+00  0.000000e+00  0.000000e+00  0.000000e+00  0.000000e+00  
       906  -7.501575e+00  3.849294e-01  8.370703e-01  7.450186e+00  1.134678e+00  6.337070e+00  0.000000e+00  0.000000e+00  0.000000e+00  0.000000e+00  0.000000e+00  0.000000e+00  
       907  -7.823050e+00  3.212662e-01  9.819993e-01  7.128712e+00  1.071015e+00  6.231999e+00  0.000000e+00  0.000000e+00  0.000000e+00  0.000000e+00  0.000000e+00  0.000000e+00  
       908  -8.151237e+00  2.618332e-01  1.109380e+00  6.800524e+00  1.011582e+00  6.109380e+00  0.000000e+00  0.000000e+00  0.000000e+00  0.000000e+00  0.000000e+00  0.000000e+00  
       909  -8.487445e+00  2.146851e-01  1.221596e+00  6.464316e+00  9.644335e-01  5.971596e+00  0.000000e+00  0.000000e+00  0.000000e+00  0.000000e+00  0.000000e+00  0.000000e+00  
       910  -8.828587e+00  1.658402e-01  1.317809e+00  6.123175e+00  9.155886e-01  5.817810e+00  0.000000e+00  0.000000e+00  0.000000e+00  0.000000e+00  0.000000e+00  0.000000e+00  
       911  -9.173119e+00  1.173164e-01  1.407105e+00  5.778644e+00  8.670648e-01  5.657104e+00  0.000000e+00  0.000000e+00  0.000000e+00  0.000000e+00  0.000000e+00  0.000000e+00  
       912  -9.526954e+00  6.149437e-02  1.470285e+00  5.424809e+00  8.112428e-01  5.470285e+00  0.000000e+00  0.000000e+00  0.000000e+00  0.000000e+00  0.000000e+00  0.000000e+00  
       913  -9.879232e+00  -3.563746e-04  1.516407e+00  5.072529e+00  7.493920e-01  5.266407e+00  0.000000e+00  0.000000e+00  0.000000e+00  0.000000e+00  0.000000e+00  0.000000e+00  
       914  -1.023642e+01  -5.890897e-02  1.522606e+00  4.715345e+00  6.908394e-01  5.022605e+00  0.000000e+00  0.000000e+00  0.000000e+00  0.000000e+00  0.000000e+00  0.000000e+00  
       915  -1.059327e+01  -1.130125e-01  1.510621e+00  4.358490e+00  6.367359e-01  4.760621e+00  0.000000e+00  0.000000e+00  0.000000e+00  0.000000e+00  0.000000e+00  0.000000e+00  
       916  -1.095160e+01  -1.733558e-01  1.480645e+00  4.000167e+00  5.763926e-01  4.480645e+00  0.000000e+00  0.000000e+00  0.000000e+00  0.000000e+00  0.000000e+00  0.000000e+00  
       917  -1.130740e+01  -2.226778e-01  1.427692e+00  3.644361e+00  5.270706e-01  4.177692e+00  0.000000e+00  0.000000e+00  0.000000e+00  0.000000e+00  0.000000e+00  0.000000e+00  
       918  -1.166386e+01  -2.800565e-01  1.362000e+00  3.287898e+00  4.696919e-01  3.862000e+00  0.000000e+00  0.000000e+00  0.000000e+00  0.000000e+00  0.000000e+00  0.000000e+00  
       919  -1.202029e+01  -3.335191e-01  1.294251e+00  2.931472e+00  4.162292e-01  3.544251e+00  0.000000e+00  0.000000e+00  0.000000e+00  0.000000e+00  0.000000e+00  0.000000e+00  
       920  -1.235722e+01  -3.747075e-01  1.179918e+00  2.594545e+00  3.750409e-01  3.179919e+00  0.000000e+00  0.000000e+00  0.000000e+00  0.000000e+00  0.000000e+00  0.000000e+00  
       921  -1.269930e+01  -4.202999e-01  1.070488e+00  2.252461e+00  3.294485e-01  2.820488e+00  0.000000e+00  0.000000e+00  0.000000e+00  0.000000e+00  0.000000e+00  0.000000e+00  
       922  -1.302333e+01  -4.727423e-01  9.394070e-01  1.928436e+00  2.770060e-01  2.439407e+00  0.000000e+00  0.000000e+00  0.000000e+00  0.000000e+00  0.000000e+00  0.000000e+00  
       923  -1.336183e+01  -5.276203e-01  8.244641e-01  1.589931e+00  2.221281e-01  2.074464e+00  0.000000e+00  0.000000e+00  0.000000e+00  0.000000e+00  0.000000e+00  0.000000e+00  
       924  -1.369105e+01  -5.678120e-01  6.714411e-01  1.260715e+00  1.819364e-01  1.671441e+00  0.000000e+00  0.000000e+00  0.000000e+00  0.000000e+00  0.000000e+00  0.000000e+00  
       925  -1.401404e+01  -6.112605e-01  5.165592e-01  9.377252e-01  1.384879e-01  1.266559e+00  0.000000e+00  0.000000e+00  0.000000e+00  0.000000e+00  0.000000e+00  0.000000e+00  
       926  -1.433271e+01  -6.539268e-01  3.490454e-01  6.190529e-01  9.582161e-02  8.490454e-01  0.000000e+00  0.000000e+00  0.000000e+00  0.000000e+00  0.000000e+00  0.000000e+00  
       927  -1.464547e+01  -7.015405e-01  1.769086e-01  3.062924e-01  4.820787e-02  4.269086e-01  0.000000e+00  0.000000e+00  0.000000e+00  0.000000e+00  0.000000e+00  0.000000e+00  
       928  -3.551151e+00  4.790786e-01  -8.592965e+00  1.136401e+01  1.476847e+00  6.157034e+00  0.000000e+00  0.000000e+00  0.000000e+00  0.000000e+00  0.000000e+00  0.000000e+00  
       929  -3.659147e+00  4.495496e-01  -8.362759e+00  1.125603e+01  1.447245e+00  6.137243e+00  0.000000e+00  0.000000e+00  0.000000e+00  0.000000e+00  0.000000e+00  0.000000e+00  
       930  -3.749154e+00  4.273209e-01  -8.112568e+00  1.116603e+01  1.424993e+00  6.137432e+00  0.000000e+00  0.000000e+00  0.000000e+00  0.000000e+00  0.000000e+00  0.000000e+00  
       931  -3.825199e+00  3.826546e-01  -7.860276e+00  1.108998e+01  1.380320e+00  6.139724e+00  0.000000e+00  0.000000e+00  0.000000e+00  0.000000e+00  0.000000e+00  0.000000e+00  
       932  -3.884414e+00  3.708455e-01  -7.607834e+00  1.103077e+01  1.368505e+00  6.142166e+00  0.000000e+00  0.000000e+00  0.000000e+00  0.000000e+00  0.000000e+00  0.000000e+00  
       933  -3.939717e+00  3.901609e-01  -7.363194e+00  1.097546e+01  1.387820e+00  6.136806e+00  0.000000e+00  0.000000e+00  0.000000e+00  0.000000e+00  0.000000e+00  0.000000e+00  
       934  -3.996330e+00  4.245799e-01  -7.118772e+00  1.091885e+01  1.422239e+00  6.131229e+00  0.000000e+00  0.000000e+00  0.000000e+00  0.000000e+00  0.000000e+00  0.000000e+00  
       935  -4.020228e+00  4.593863e-01  -6.858914e+00  1.089495e+01  1.457046e+00  6.141086e+00  0.000000e+00  0.000000e+00  0.000000e+00  0.000000e+00  0.000000e+00  0.000000e+00  
       936  -4.025504e+00  4.930156e-01  -6.597589e+00  1.088968e+01  1.490675e+00  6.152411e+00  0.000000e+00  0.000000e+00  0.000000e+00  0.000000e+00  0.000000e+00  0.000000e+00  
       937  -4.022098e+00  5.299858e-01  -6.336082e+00  1.089308e+01  1.527645e+00  6.163918e+00  0.000000e+00  0.000000e+00  0.000000e+00  0.000000e+00  0.000000e+00  0.000000e+00  
       938  -4.005054e+00  5.534869e-01  -6.054588e+00  1.091013e+01  1.551147e+00  6.195412e+00  0.000000e+00  0.000000e+00  0.000000e+00  0.000000e+00  0.000000e+00  0.000000e+00  
       939  -3.982473e+00  5.779427e-01  -5.776093e+00  1.093271e+01  1.575602e+00  6.223907e+00  0.000000e+00  0.000000e+00  0.000000e+00  0.000000e+00  0.000000e+00  0.000000e+00  
       940  -3.975429e+00  6.159341e-01  -5.508783e+00  1.093975e+01  1.613594e+00  6.241217e+00  0.000000e+00  0.000000e+00  0.000000e+00  0.000000e+00  0.000000e+00  0.000000e+00  
       941  -3.957247e+00  6.460266e-01  -5.235063e+00  1.095793e+01  1.643686e+00  6.264937e+00  0.000000e+00  0.000000e+00  0.000000e+00  0.000000e+00  0.000000e+00  0.000000e+00  
       942  -3.929157e+00  6.799937e-01  -4.957522e+00  1.098602e+01  1.677653e+00  6.292478e+00  0.000000e+00  0.000000e+00  0.000000e+00  0.000000e+00  0.000000e+00  0.000000e+00  
       943  -3.913490e+00  7.128821e-01  -4.690795e+00  1.100169e+01  1.710542e+00  6.309205e+00  0.000000e+00  0.000000e+00  0.000000e+00  0.000000e+00  0.000000e+00  0.000000e+00  
       944  -3.904564e+00  7.576297e-01  -4.418487e+00  1.101062e+01  1.755289e+00  6.331513e+00  0.000000e+00  0.000000e+00  0.000000e+00  0.000000e+00  0.000000e+00  0.000000e+00  
       945  -3.899025e+00  8.023188e-01  -4.137311e+00  1.101616e+01  1.799978e+00  6.362688e+00  0.000000e+00  0.000000e+00  0.000000e+00  0.000000e+00  0.000000e+00  0.000000e+00  
       946  -3.920778e+00  8.309020e-01  -3.852114e+00  1.099440e+01  1.828562e+00  6.397886e+00  0.000000e+00  0.000000e+00  0.000000e+00  0.000000e+00  0.000000e+00  0.000000e+00  
       947  -3.948733e+00  8.476081e-01  -3.562036e+00  1.096645e+01  1.845268e+00  6.437964e+00  0.000000e+00  0.000000e+00  0.000000e+00  0.000000e+00  0.000000e+00  0.000000e+00  
       948  -3.993158e+00  8.536114e-01  -3.263154e+00  1.092202e+01  1.851271e+00  6.486846e+00  0.000000e+00  0.000000e+00  0.000000e+00  0.000000e+00  0.000000e+00  0.000000e+00  
       949  -4.066658e+00  8.314146e-01  -2.969785e+00  1.084852e+01  1.829074e+00  6.530215e+00  0.000000e+00  0.000000e+00  0.000000e+00  0.000000e+00  0.000000e+00  0.000000e+00  
       950  -4.158499e+00  8.174934e-01  -2.682368e+00  1.075668e+01  1.815153e+00  6.567632e+00  0.000000e+00  0.000000e+00  0.000000e+00  0.000000e+00  0.000000e+00  0.000000e+00  
       951  -4.272053e+00  7.895338e-01  -2.390780e+00  1.064313e+01  1.787193e+00  6.609220e+00  0.000000e+00  0.000000e+00  0.000000e+00  0.000000e+00  0.000000e+00  0.000000e+00  
       952  -4.413154e+00  7.672129e-01  -2.108443e+00  1.050203e+01  1.764873e+00  6.641558e+00  0.000000e+00  0.000000e+00  0.000000e+00  0.000000e+00  0.000000e+00  0.000000e+00  
       953  -4.561176e+00  7.369457e-01  -1.840499e+00  1.035400e+01  1.734605e+00  6.659502e+00  0.000000e+00  0.000000e+00  0.000000e+00  0.000000e+00  0.000000e+00  0.000000e+00  
       954  -4.726235e+00  7.008523e-01  -1.568438e+00  1.018895e+01  1.698512e+00  6.681561e+00  0.000000e+00  0.000000e+00  0.000000e+00  0.000000e+00  0.000000e+00  0.000000e+00  
       955  -4.903809e+00  6.655754e-01  -1.309399e+00  1.001137e+01  1.663235e+00  6.690601e+00  0.000000e+00  0.000000e+00  0.000000e+00  0.000000e+00  0.000000e+00  0.000000e+00  
       956  -5.099692e+00  6.228352e-01  -1.058059e+00  9.815488e+00  1.620495e+00  6.691941e+00  0.000000e+00  0.000000e+00  0.000000e+00  0.000000e+00  0.000000e+00  0.000000e+00  
       957  -5.312850e+00  5.760653e-01  -8.073752e-01  9.602331e+00  1.573725e+00  6.692625e+00  0.000000e+00  0.000000e+00  0.000000e+00  0.000000e+00  0.000000e+00  0.000000e+00  
       958  -5.535655e+00  5.277691e-01  -5.612162e-01  9.379526e+00  1.525429e+00  6.688784e+00  0.000000e+00  0.000000e+00  0.000000e+00  0.000000e+00  0.000000e+00  0.000000e+00  
       959  -5.774588e+00  4.779745e-01  -3.279362e-01  9.140594e+00  1.475634e+00  6.672064e+00  0.000000e+00  0.000000e+00  0.000000e+00  0.000000e+00  0.000000e+00  0.000000e+00  
       960  -6.030662e+00  4.319654e-01  -1.130562e-01  8.884519e+00  1.429625e+00  6.636944e+00  0.000000e+00  0.000000e+00  0.000000e+00  0.000000e+00  0.000000e+00  0.000000e+00  
       961  -6.298323e+00  3.894216e-01  9.823871e-02  8.616858e+00  1.387081e+00  6.598239e+00  0.000000e+00  0.000000e+00  0.000000e+00  0.000000e+00  0.000000e+00  0.000000e+00  
       962  -6.579725e+00  3.395848e-01  3.024088e-01  8.335456e+00  1.337244e+00  6.552409e+00  0.000000e+00  0.000000e+00  0.000000e+00  0.000000e+00  0.000000e+00  0.000000e+00  
       963  -6.862670e+00  2.816477e-01  4.990561e-01  8.052510e+00  1.279307e+00  6.499057e+00  0.000000e+00  0.000000e+00  0.000000e+00  0.000000e+00  0.000000e+00  0.000000e+00  
       964  -7.157360e+00  2.175421e-01  6.788635e-01  7.757821e+00  1.215202e+00  6.428864e+00  0.000000e+00  0.000000e+00  0.000000e+00  0.000000e+00  0.000000e+00  0.000000e+00  
       965  -7.468054e+00  1.564042e-01  8.386096e-01  7.447126e+00  1.154064e+00  6.338610e+00  0.000000e+00  0.000000e+00  0.000000e+00  0.000000e+00  0.000000e+00  0.000000e+00  
       966  -7.794704e+00  9.689131e-02  9.707963e-01  7.120477e+00  1.094551e+00  6.220796e+00  0.000000e+00  0.000000e+00  0.000000e+00  0.000000e+00  0.000000e+00  0.000000e+00  
       967  -8.121361e+00  3.891724e-02  1.101590e+00  6.793819e+00  1.036577e+00  6.101590e+00  0.000000e+00  0.000000e+00  0.000000e+00  0.000000e+00  0.000000e+00  0.000000e+00  
       968  -8.450776e+00  -4.753549e-03  1.215458e+00  6.464405e+00  9.929060e-01  5.965457e+00  0.000000e+00  0.000000e+00  0.000000e+00  0.000000e+00  0.000000e+00  0.000000e+00  
       969  -8.795802e+00  -5.555282e-02  1.314791e+00  6.119379e+00  9.421068e-01  5.814791e+00  0.000000e+00  0.000000e+00  0.000000e+00  0.000000e+00  0.000000e+00  0.000000e+00  
       970  -9.140105e+00  -9.903656e-02  1.400924e+00  5.775075e+00  8.986230e-01  5.650924e+00  0.000000e+00  0.000000e+00  0.000000e+00  0.000000e+00  0.000000e+00  0.000000e+00  
       971  -9.487025e+00  -1.540152e-01  1.451127e+00  5.428155e+00  8.436444e-01  5.451127e+00  0.000000e+00  0.000000e+00  0.000000e+00  0.000000e+00  0.000000e+00  0.000000e+00  
       972  -9.841715e+00  -2.118237e-01  1.495342e+00  5.073466e+00  7.858359e-01  5.245341e+00  0.000000e+00  0.000000e+00  0.000000e+00  0.000000e+00  0.000000e+00  0.000000e+00  
       973  -1.020010e+01  -2.755284e-01  1.516536e+00  4.715080e+00  7.221312e-01  5.016536e+00  0.000000e+00  0.000000e+00  0.000000e+00  0.000000e+00  0.000000e+00  0.000000e+00  
       974  -1.055740e+01  -3.302712e-01  1.493242e+00  4.357781e+00  6.673884e-01  4.743242e+00  0.000000e+00  0.000000e+00  0.000000e+00  0.000000e+00  0.000000e+00  0.000000e+00  
       975  -1.091331e+01  -3.820643e-01  1.461463e+00  4.001870e+00  6.155952e-01  4.461463e+00  0.000000e+00  0.000000e+00  0.000000e+00  0.000000e+00  0.000000e+00  0.000000e+00  
       976  -1.127141e+01  -4.343835e-01  1.407044e+00  3.643772e+00  5.632761e-01  4.157044e+00  0.000000e+00  0.000000e+00  0.000000e+00  0.000000e+00  0.000000e+00  0.000000e+00  
       977  -1.162457e+01  -4.913949e-01  1.348589e+00  3.290613e+00  5.062647e-01  3.848589e+00  0.000000e+00  0.000000e+00  0.000000e+00  0.000000e+00  0.000000e+00  0.000000e+00  
       978  -1.197742e+01  -5.442083e-01  1.268250e+00  2.937762e+00  4.534512e-01  3.518250e+00  0.000000e+00  0.000000e+00  0.000000e+00  0.000000e+00  0.000000e+00  0.000000e+00  
       979  -1.232730e+01  -5.865325e-01  1.175477e+00  2.587883e+00  4.111272e-01  3.175477e+00  0.000000e+00  0.000000e+00  0.000000e+00  0.000000e+00  0.000000e+00  0.000000e+00  
       980  -1.266848e+01  -6.363183e-01  1.067503e+00  2.246705e+00  3.613413e-01  2.817503e+00  0.000000e+00  0.000000e+00  0.000000e+00  0.000000e+00  0.000000e+00  0.000000e+00  
       981  -1.299814e+01  -6.952236e-01  9.359329e-01  1.917040e+00  3.024360e-01  2.435933e+00  0.000000e+00  0.000000e+00  0.000000e+00  0.000000e+00  0.000000e+00  0.000000e+00  
       982  -1.333350e+01  -7.411002e-01  8.102853e-01  1.581681e+00  2.565594e-01  2.060285e+00  0.000000e+00  0.000000e+00  0.000000e+00  0.000000e+00  0.000000e+00  0.000000e+00  
       983  -1.365224e+01  -7.886425e-01  6.557196e-01  1.262945e+00  2.090171e-01  1.655720e+00  0.000000e+00  0.000000e+00  0.000000e+00  0.000000e+00  0.000000e+00  0.000000e+00  
       984  -1.397865e+01  -8.328660e-01  5.153877e-01  9.365329e-01  1.647937e-01  1.265388e+00  0.000000e+00  0.000000e+00  0.000000e+00  0.000000e+00  0.000000e+00  0.000000e+00  
       985  -1.429729e+01  -8.820323e-01  3.486366e-01  6.178951e-01  1.156273e-01  8.486366e-01  0.000000e+00  0.000000e+00  0.000000e+00  0.000000e+00  0.000000e+00  0.000000e+00  
       986  -1.461038e+01  -9.406890e-01  1.769004e-01  3.047967e-01  5.697061e-02  4.269004e-01  0.000000e+00  0.000000e+00  0.000000e+00  0.000000e+00  0.000000e+00  0.000000e+00  
       987  -3.329902e+00  4.323432e-01  -8.498178e+00  1.153905e+01  1.676451e+00  6.251822e+00  0.000000e+00  0.000000e+00  0.000000e+00  0.000000e+00  0.000000e+00  0.000000e+00  
       988  -3.449788e+00  3.691099e-01  -8.276784e+00  1.141918e+01  1.613130e+00  6.223216e+00  0.000000e+00  0.000000e+00  0.000000e+00  0.000000e+00  0.000000e+00  0.000000e+00  
       989  -3.556261e+00  3.133153e-01  -8.047930e+00  1.131271e+01  1.557308e+00  6.202070e+00  0.000000e+00  0.000000e+00  0.000000e+00  0.000000e+00  0.000000e+00  0.000000e+00  
       990  -3.623651e+00  2.707044e-01  -7.796414e+00  1.124533e+01  1.514688e+00  6.203586e+00  0.000000e+00  0.000000e+00  0.000000e+00  0.000000e+00  0.000000e+00  0.000000e+00  
       991  -3.687629e+00  2.408058e-01  -7.537494e+00  1.118135e+01  1.484787e+00  6.212506e+00  0.000000e+00  0.000000e+00  0.000000e+00  0.000000e+00  0.000000e+00  0.000000e+00  
       992  -3.750343e+00  2.486036e-01  -7.279394e+00  1.111864e+01  1.492584e+00  6.220606e+00  0.000000e+00  0.000000e+00  0.000000e+00  0.000000e+00  0.000000e+00  0.000000e+00  
       993  -3.816033e+00  2.712351e-01  -7.024731e+00  1.105295e+01  1.515216e+00  6.225270e+00  0.000000e+00  0.000000e+00  0.000000e+00  0.000000e+00  0.000000e+00  0.000000e+00  
       994  -3.852471e+00  2.729386e-01  -6.768828e+00  1.101651e+01  1.516919e+00  6.231172e+00  0.000000e+00  0.000000e+00  0.000000e+00  0.000000e+00  0.000000e+00  0.000000e+00  
       995  -3.864048e+00  2.877879e-01  -6.517494e+00  1.100493e+01  1.531769e+00  6.232506e+00  0.000000e+00  0.000000e+00  0.000000e+00  0.000000e+00  0.000000e+00  0.000000e+00  
       996  -3.858884e+00  3.264433e-01  -6.261843e+00  1.101010e+01  1.570424e+00  6.238157e+00  0.000000e+00  0.000000e+00  0.000000e+00  0.000000e+00  0.000000e+00  0.000000e+00  
       997  -3.844720e+00  3.511942e-01  -6.003409e+00  1.102426e+01  1.595175e+00  6.246591e+00  0.000000e+00  0.000000e+00  0.000000e+00  0.000000e+00  0.000000e+00  0.000000e+00  
       998  -3.827441e+00  3.641623e-01  -5.727555e+00  1.104154e+01  1.608143e+00  6.272445e+00  0.000000e+00  0.000000e+00  0.000000e+00  0.000000e+00  0.000000e+00  0.000000e+00  
       999  -3.823503e+00  3.864159e-01  -5.456222e+00  1.104548e+01  1.630397e+00  6.293778e+00  0.000000e+00  0.000000e+00  0.000000e+00  0.000000e+00  0.000000e+00  0.000000e+00  
      1000  -3.801676e+00  4.167259e-01  -5.185468e+00  1.106730e+01  1.660707e+00  6.314532e+00  0.000000e+00  0.000000e+00  0.000000e+00  0.000000e+00  0.000000e+00  0.000000e+00  
      1001  -3.779418e+00  4.420239e-01  -4.913146e+00  1.108956e+01  1.686005e+00  6.336854e+00  0.000000e+00  0.000000e+00  0.000000e+00  0.000000e+00  0.000000e+00  0.000000e+00  
      1002  -3.759433e+00  4.697232e-01  -4.640327e+00  1.110955e+01  1.713704e+00  6.359673e+00  0.000000e+00  0.000000e+00  0.000000e+00  0.000000e+00  0.000000e+00  0.000000e+00  
      1003  -3.765949e+00  5.168405e-01  -4.367902e+00  1.110303e+01  1.760821e+00  6.382098e+00  0.000000e+00  0.000000e+00  0.000000e+00  0.000000e+00  0.000000e+00  0.000000e+00  
      1004  -3.781924e+00  5.570834e-01  -4.076685e+00  1.108706e+01  1.801064e+00  6.423314e+00  0.000000e+00  0.000000e+00  0.000000e+00  0.000000e+00  0.000000e+00  0.000000e+00  
      1005  -3.804294e+00  5.724501e-01  -3.792009e+00  1.106468e+01  1.816431e+00  6.457991e+00  0.000000e+00  0.000000e+00  0.000000e+00  0.000000e+00  0.000000e+00  0.000000e+00  
      1006  -3.844365e+00  5.845159e-01  -3.511466e+00  1.102461e+01  1.828497e+00  6.488534e+00  0.000000e+00  0.000000e+00  0.000000e+00  0.000000e+00  0.000000e+00  0.000000e+00  
      1007  -3.900625e+00  5.841149e-01  -3.220632e+00  1.096835e+01  1.828096e+00  6.529368e+00  0.000000e+00  0.000000e+00  0.000000e+00  0.000000e+00  0.000000e+00  0.000000e+00  
      1008  -3.980337e+00  5.671697e-01  -2.927817e+00  1.088864e+01  1.811151e+00  6.572183e+00  0.000000e+00  0.000000e+00  0.000000e+00  0.000000e+00  0.000000e+00  0.000000e+00  
      1009  -4.072769e+00  5.437570e-01  -2.640249e+00  1.079621e+01  1.787738e+00  6.609751e+00  0.000000e+00  0.000000e+00  0.000000e+00  0.000000e+00  0.000000e+00  0.000000e+00  
      1010  -4.198575e+00  5.288426e-01  -2.356675e+00  1.067040e+01  1.772823e+00  6.643325e+00  0.000000e+00  0.000000e+00  0.000000e+00  0.000000e+00  0.000000e+00  0.000000e+00  
      1011  -4.337732e+00  4.938931e-01  -2.081405e+00  1.053125e+01  1.737874e+00  6.668595e+00  0.000000e+00  0.000000e+00  0.000000e+00  0.000000e+00  0.000000e+00  0.000000e+00  
      1012  -4.490228e+00  4.716224e-01  -1.807495e+00  1.037875e+01  1.715603e+00  6.692504e+00  0.000000e+00  0.000000e+00  0.000000e+00  0.000000e+00  0.000000e+00  0.000000e+00  
      1013  -4.658566e+00  4.423381e-01  -1.544159e+00  1.021041e+01  1.686319e+00  6.705841e+00  0.000000e+00  0.000000e+00  0.000000e+00  0.000000e+00  0.000000e+00  0.000000e+00  
      1014  -4.851019e+00  3.971444e-01  -1.287533e+00  1.001796e+01  1.641125e+00  6.712467e+00  0.000000e+00  0.000000e+00  0.000000e+00  0.000000e+00  0.000000e+00  0.000000e+00  
      1015  -5.055420e+00  3.625470e-01  -1.038720e+00  9.813559e+00  1.606528e+00  6.711280e+00  0.000000e+00  0.000000e+00  0.000000e+00  0.000000e+00  0.000000e+00  0.000000e+00  
      1016  -5.271104e+00  3.213093e-01  -7.960465e-01  9.597875e+00  1.565290e+00  6.703953e+00  0.000000e+00  0.000000e+00  0.000000e+00  0.000000e+00  0.000000e+00  0.000000e+00  
      1017  -5.494220e+00  2.722008e-01  -5.527323e-01  9.374759e+00  1.516182e+00  6.697268e+00  0.000000e+00  0.000000e+00  0.000000e+00  0.000000e+00  0.000000e+00  0.000000e+00  
      1018  -5.732627e+00  2.242748e-01  -3.199782e-01  9.136353e+00  1.468256e+00  6.680022e+00  0.000000e+00  0.000000e+00  0.000000e+00  0.000000e+00  0.000000e+00  0.000000e+00  
      1019  -5.991018e+00  1.824994e-01  -1.067631e-01  8.877961e+00  1.426480e+00  6.643237e+00  0.000000e+00  0.000000e+00  0.000000e+00  0.000000e+00  0.000000e+00  0.000000e+00  
      1020  -6.256420e+00  1.481659e-01  1.026893e-01  8.612558e+00  1.392147e+00  6.602689e+00  0.000000e+00  0.000000e+00  0.000000e+00  0.000000e+00  0.000000e+00  0.000000e+00  
      1021  -6.528200e+00  1.038498e-01  3.025484e-01  8.340779e+00  1.347831e+00  6.552548e+00  0.000000e+00  0.000000e+00  0.000000e+00  0.000000e+00  0.000000e+00  0.000000e+00  
      1022  -6.815543e+00  4.518869e-02  4.955874e-01  8.053435e+00  1.289169e+00  6.495588e+00  0.000000e+00  0.000000e+00  0.000000e+00  0.000000e+00  0.000000e+00  0.000000e+00  
      1023  -7.115109e+00  -1.226496e-02  6.739748e-01  7.753870e+00  1.231716e+00  6.423975e+00  0.000000e+00  0.000000e+00  0.000000e+00  0.000000e+00  0.000000e+00  0.000000e+00  
      1024  -7.432924e+00  -6.985483e-02  8.283347e-01  7.436055e+00  1.174126e+00  6.328335e+00  0.000000e+00  0.000000e+00  0.000000e+00  0.000000e+00  0.000000e+00  0.000000e+00  
      1025  -7.756702e+00  -1.352103e-01  9.546794e-01  7.112277e+00  1.108770e+00  6.204679e+00  0.000000e+00  0.000000e+00  0.000000e+00  0.000000e+00  0.000000e+00  0.000000e+00  
      1026  -8.085363e+00  -1.804192e-01  1.082808e+00  6.783615e+00  1.063562e+00  6.082808e+00  0.000000e+00  0.000000e+00  0.000000e+00  0.000000e+00  0.000000e+00  0.000000e+00  
      1027  -8.418374e+00  -2.294143e-01  1.208849e+00  6.450605e+00  1.014567e+00  5.958849e+00  0.000000e+00  0.000000e+00  0.000000e+00  0.000000e+00  0.000000e+00  0.000000e+00  
      1028  -8.757401e+00  -2.741645e-01  1.305634e+00  6.111577e+00  9.698163e-01  5.805634e+00  0.000000e+00  0.000000e+00  0.000000e+00  0.000000e+00  0.000000e+00  0.000000e+00  
      1029  -9.104656e+00  -3.201307e-01  1.381255e+00  5.764323e+00  9.238501e-01  5.631255e+00  0.000000e+00  0.000000e+00  0.000000e+00  0.000000e+00  0.000000e+00  0.000000e+00  
      1030  -9.451834e+00  -3.752555e-01  1.434705e+00  5.417146e+00  8.687253e-01  5.434705e+00  0.000000e+00  0.000000e+00  0.000000e+00  0.000000e+00  0.000000e+00  0.000000e+00  
      1031  -9.804158e+00  -4.262122e-01  1.458214e+00  5.064821e+00  8.177686e-01  5.208214e+00  0.000000e+00  0.000000e+00  0.000000e+00  0.000000e+00  0.000000e+00  0.000000e+00  
      1032  -1.015957e+01  -4.851319e-01  1.484450e+00  4.709408e+00  7.588488e-01  4.984450e+00  0.000000e+00  0.000000e+00  0.000000e+00  0.000000e+00  0.000000e+00  0.000000e+00  
      1033  -1.052099e+01  -5.439717e-01  1.475536e+00  4.347990e+00  7.000092e-01  4.725536e+00  0.000000e+00  0.000000e+00  0.000000e+00  0.000000e+00  0.000000e+00  0.000000e+00  
      1034  -1.087786e+01  -5.968326e-01  1.442206e+00  3.991122e+00  6.471481e-01  4.442206e+00  0.000000e+00  0.000000e+00  0.000000e+00  0.000000e+00  0.000000e+00  0.000000e+00  
      1035  -1.122303e+01  -6.471771e-01  1.391774e+00  3.645952e+00  5.968037e-01  4.141774e+00  0.000000e+00  0.000000e+00  0.000000e+00  0.000000e+00  0.000000e+00  0.000000e+00  
      1036  -1.158084e+01  -7.017248e-01  1.330825e+00  3.288142e+00  5.422559e-01  3.830825e+00  0.000000e+00  0.000000e+00  0.000000e+00  0.000000e+00  0.000000e+00  0.000000e+00  
      1037  -1.192989e+01  -7.528823e-01  1.243452e+00  2.939089e+00  4.910985e-01  3.493452e+00  0.000000e+00  0.000000e+00  0.000000e+00  0.000000e+00  0.000000e+00  0.000000e+00  
      1038  -1.228883e+01  -8.004344e-01  1.174706e+00  2.580152e+00  4.435465e-01  3.174706e+00  0.000000e+00  0.000000e+00  0.000000e+00  0.000000e+00  0.000000e+00  0.000000e+00  
      1039  -1.263551e+01  -8.524743e-01  1.064701e+00  2.233466e+00  3.915065e-01  2.814701e+00  0.000000e+00  0.000000e+00  0.000000e+00  0.000000e+00  0.000000e+00  0.000000e+00  
      1040  -1.296510e+01  -9.108652e-01  9.438548e-01  1.903878e+00  3.331156e-01  2.443855e+00  0.000000e+00  0.000000e+00  0.000000e+00  0.000000e+00  0.000000e+00  0.000000e+00  
      1041  -1.328723e+01  -9.603522e-01  8.043871e-01  1.581750e+00  2.836286e-01  2.054387e+00  0.000000e+00  0.000000e+00  0.000000e+00  0.000000e+00  0.000000e+00  0.000000e+00  
      1042  -1.361686e+01  -1.013858e+00  6.617910e-01  1.252120e+00  2.301229e-01  1.661791e+00  0.000000e+00  0.000000e+00  0.000000e+00  0.000000e+00  0.000000e+00  0.000000e+00  
      1043  -1.394834e+01  -1.057450e+00  5.177820e-01  9.206405e-01  1.865306e-01  1.267782e+00  0.000000e+00  0.000000e+00  0.000000e+00  0.000000e+00  0.000000e+00  0.000000e+00  
      1044  -1.425816e+01  -1.112104e+00  3.435245e-01  6.108207e-01  1.318765e-01  8.435245e-01  0.000000e+00  0.000000e+00  0.000000e+00  0.000000e+00  0.000000e+00  0.000000e+00  
      1045  -1.456572e+01  -1.182265e+00  1.774368e-01  3.032559e-01  6.171622e-02  4.274368e-01  0.000000e+00  0.000000e+00  0.000000e+00  0.000000e+00  0.000000e+00  0.000000e+00  
      1046  -3.116894e+00  4.072196e-01  -8.392497e+00  1.169662e+01  1.895772e+00  6.357503e+00  0.000000e+00  0.000000e+00  0.000000e+00  0.000000e+00  0.000000e+00  0.000000e+00  
      1047  -3.240140e+00  3.028193e-01  -8.182698e+00  1.157340e+01  1.791272e+00  6.317302e+00  0.000000e+00  0.000000e+00  0.000000e+00  0.000000e+00  0.000000e+00  0.000000e+00  
      1048  -3.342855e+00  2.061323e-01  -7.975888e+00  1.147069e+01  1.694555e+00  6.274112e+00  0.000000e+00  0.000000e+00  0.000000e+00  0.000000e+00  0.000000e+00  0.000000e+00  
      1049  -3.430262e+00  1.496525e-01  -7.739160e+00  1.138329e+01  1.638066e+00  6.260840e+00  0.000000e+00  0.000000e+00  0.000000e+00  0.000000e+00  0.000000e+00  0.000000e+00  
      1050  -3.501776e+00  1.124763e-01  -7.480517e+00  1.131178e+01  1.600884e+00  6.269483e+00  0.000000e+00  0.000000e+00  0.000000e+00  0.000000e+00  0.000000e+00  0.000000e+00  
      1051  -3.570424e+00  8.991769e-02  -7.218029e+00  1.124313e+01  1.578325e+00  6.281971e+00  0.000000e+00  0.000000e+00  0.000000e+00  0.000000e+00  0.000000e+00  0.000000e+00  
      1052  -3.630953e+00  1.014021e-01  -6.975008e+00  1.118260e+01  1.589810e+00  6.274992e+00  0.000000e+00  0.000000e+00  0.000000e+00  0.000000e+00  0.000000e+00  0.000000e+00  
      1053  -3.675441e+00  8.827838e-02  -6.727559e+00  1.113811e+01  1.576686e+00  6.272441e+00  0.000000e+00  0.000000e+00  0.000000e+00  0.000000e+00  0.000000e+00  0.000000e+00  
      1054  -3.687111e+00  9.589752e-02  -6.466937e+00  1.112644e+01  1.584305e+00  6.283063e+00  0.000000e+00  0.000000e+00  0.000000e+00  0.000000e+00  0.000000e+00  0.000000e+00  
      1055  -3.703388e+00  1.080265e-01  -6.208816e+00  1.111016e+01  1.596434e+00  6.291184e+00  0.000000e+00  0.000000e+00  0.000000e+00  0.000000e+00  0.000000e+00  0.000000e+00  
      1056  -3.693825e+00  1.299637e-01  -5.952151e+00  1.111973e+01  1.618371e+00  6.297849e+00  0.000000e+00  0.000000e+00  0.000000e+00  0.000000e+00  0.000000e+00  0.000000e+00  
      1057  -3.674776e+00  1.440308e-01  -5.696231e+00  1.113878e+01  1.632438e+00  6.303769e+00  0.000000e+00  0.000000e+00  0.000000e+00  0.000000e+00  0.000000e+00  0.000000e+00  
      1058  -3.665085e+00  1.633074e-01  -5.424455e+00  1.114847e+01  1.651715e+00  6.325545e+00  0.000000e+00  0.000000e+00  0.000000e+00  0.000000e+00  0.000000e+00  0.000000e+00  
      1059  -3.646580e+00  1.810535e-01  -5.153509e+00  1.116697e+01  1.669461e+00  6.346491e+00  0.000000e+00  0.000000e+00  0.000000e+00  0.000000e+00  0.000000e+00  0.000000e+00  
      1060  -3.629345e+00  2.026553e-01  -4.882712e+00  1.118421e+01  1.691063e+00  6.367288e+00  0.000000e+00  0.000000e+00  0.000000e+00  0.000000e+00  0.000000e+00  0.000000e+00  
      1061  -3.614070e+00  2.271932e-01  -4.608492e+00  1.119948e+01  1.715601e+00  6.391508e+00  0.000000e+00  0.000000e+00  0.000000e+00  0.000000e+00  0.000000e+00  0.000000e+00  
      1062  -3.642134e+00  2.737814e-01  -4.331836e+00  1.117142e+01  1.762189e+00  6.418164e+00  0.000000e+00  0.000000e+00  0.000000e+00  0.000000e+00  0.000000e+00  0.000000e+00  
      1063  -3.673115e+00  3.055647e-01  -4.052850e+00  1.114044e+01  1.793972e+00  6.447149e+00  0.000000e+00  0.000000e+00  0.000000e+00  0.000000e+00  0.000000e+00  0.000000e+00  
      1064  -3.708717e+00  3.116781e-01  -3.765509e+00  1.110484e+01  1.800086e+00  6.484491e+00  0.000000e+00  0.000000e+00  0.000000e+00  0.000000e+00  0.000000e+00  0.000000e+00  
      1065  -3.763076e+00  3.112027e-01  -3.478511e+00  1.105048e+01  1.799610e+00  6.521489e+00  0.000000e+00  0.000000e+00  0.000000e+00  0.000000e+00  0.000000e+00  0.000000e+00  
      1066  -3.828161e+00  3.084990e-01  -3.194148e+00  1.098539e+01  1.796907e+00  6.555852e+00  0.000000e+00  0.000000e+00  0.000000e+00  0.000000e+00  0.000000e+00  0.000000e+00  
      1067  -3.907911e+00  2.887455e-01  -2.909138e+00  1.090564e+01  1.777153e+00  6.590862e+00  0.000000e+00  0.000000e+00  0.000000e+00  0.000000e+00  0.000000e+00  0.000000e+00  
      1068  -4.011291e+00  2.710693e-01  -2.626258e+00  1.080226e+01  1.759477e+00  6.623742e+00  0.000000e+00  0.000000e+00  0.000000e+00  0.000000e+00  0.000000e+00  0.000000e+00  
      1069  -4.144897e+00  2.522941e-01  -2.355493e+00  1.066865e+01  1.740702e+00  6.644507e+00  0.000000e+00  0.000000e+00  0.000000e+00  0.000000e+00  0.000000e+00  0.000000e+00  
      1070  -4.285034e+00  2.230692e-01  -2.079326e+00  1.052852e+01  1.711477e+00  6.670674e+00  0.000000e+00  0.000000e+00  0.000000e+00  0.000000e+00  0.000000e+00  0.000000e+00  
      1071  -4.439325e+00  2.062147e-01  -1.808713e+00  1.037423e+01  1.694622e+00  6.691287e+00  0.000000e+00  0.000000e+00  0.000000e+00  0.000000e+00  0.000000e+00  0.000000e+00  
      1072  -4.613204e+00  1.769918e-01  -1.544541e+00  1.020035e+01  1.665399e+00  6.705459e+00  0.000000e+00  0.000000e+00  0.000000e+00  0.000000e+00  0.000000e+00  0.000000e+00  
      1073  -4.800948e+00  1.405060e-01  -1.290066e+00  1.001260e+01  1.628914e+00  6.709934e+00  0.000000e+00  0.000000e+00  0.000000e+00  0.000000e+00  0.000000e+00  0.000000e+00  
      1074  -5.014295e+00  1.012011e-01  -1.043829e+00  9.799257e+00  1.589609e+00  6.706172e+00  0.000000e+00  0.000000e+00  0.000000e+00  0.000000e+00  0.000000e+00  0.000000e+00  
      1075  -5.235131e+00  6.119120e-02  -8.018999e-01  9.578421e+00  1.549599e+00  6.698100e+00  0.000000e+00  0.000000e+00  0.000000e+00  0.000000e+00  0.000000e+00  0.000000e+00  
      1076  -5.457299e+00  1.464741e-02  -5.649527e-01  9.356253e+00  1.503055e+00  6.685047e+00  0.000000e+00  0.000000e+00  0.000000e+00  0.000000e+00  0.000000e+00  0.000000e+00  
      1077  -5.696625e+00  -2.373954e-02  -3.338976e-01  9.116927e+00  1.464668e+00  6.666102e+00  0.000000e+00  0.000000e+00  0.000000e+00  0.000000e+00  0.000000e+00  0.000000e+00  
      1078  -5.947140e+00  -6.221077e-02  -1.180627e-01  8.866412e+00  1.426197e+00  6.631938e+00  0.000000e+00  0.000000e+00  0.000000e+00  0.000000e+00  0.000000e+00  0.000000e+00  
      1079  -6.205691e+00  -9.660285e-02  8.744267e-02  8.607861e+00  1.391805e+00  6.587443e+00  0.000000e+00  0.000000e+00  0.000000e+00  0.000000e+00  0.000000e+00  0.000000e+00  
      1080  -6.480600e+00  -1.336156e-01  2.900489e-01  8.332952e+00  1.354792e+00  6.540049e+00  0.000000e+00  0.000000e+00  0.000000e+00  0.000000e+00  0.000000e+00  0.000000e+00  
      1081  -6.771253e+00  -1.840072e-01  4.826328e-01  8.042300e+00  1.304400e+00  6.482633e+00  0.000000e+00  0.000000e+00  0.000000e+00  0.000000e+00  0.000000e+00  0.000000e+00  
      1082  -7.076217e+00  -2.360815e-01  6.587111e-01  7.737336e+00  1.252326e+00  6.408711e+00  0.000000e+00  0.000000e+00  0.000000e+00  0.000000e+00  0.000000e+00  0.000000e+00  
      1083  -7.387702e+00  -2.964606e-01  8.002418e-01  7.425850e+00  1.191947e+00  6.300242e+00  0.000000e+00  0.000000e+00  0.000000e+00  0.000000e+00  0.000000e+00  0.000000e+00  
      1084  -7.714400e+00  -3.560727e-01  9.330593e-01  7.099152e+00  1.132335e+00  6.183059e+00  0.000000e+00  0.000000e+00  0.000000e+00  0.000000e+00  0.000000e+00  0.000000e+00  
      1085  -8.047786e+00  -4.021530e-01  1.055982e+00  6.765766e+00  1.086255e+00  6.055982e+00  0.000000e+00  0.000000e+00  0.000000e+00  0.000000e+00  0.000000e+00  0.000000e+00  
      1086  -8.378294e+00  -4.441362e-01  1.171064e+00  6.435258e+00  1.044271e+00  5.921064e+00  0.000000e+00  0.000000e+00  0.000000e+00  0.000000e+00  0.000000e+00  0.000000e+00  
      1087  -8.720035e+00  -4.914077e-01  1.263146e+00  6.093518e+00  9.969999e-01  5.763146e+00  0.000000e+00  0.000000e+00  0.000000e+00  0.000000e+00  0.000000e+00  0.000000e+00  
      1088  -9.061912e+00  -5.375285e-01  1.339646e+00  5.751641e+00  9.508792e-01  5.589646e+00  0.000000e+00  0.000000e+00  0.000000e+00  0.000000e+00  0.000000e+00  0.000000e+00  
      1089  -9.412224e+00  -5.886099e-01  1.392366e+00  5.401328e+00  8.997977e-01  5.392366e+00  0.000000e+00  0.000000e+00  0.000000e+00  0.000000e+00  0.000000e+00  0.000000e+00  
      1090  -9.763655e+00  -6.410024e-01  1.432228e+00  5.049898e+00  8.474053e-01  5.182228e+00  0.000000e+00  0.000000e+00  0.000000e+00  0.000000e+00  0.000000e+00  0.000000e+00  
      1091  -1.011946e+01  -6.946986e-01  1.453838e+00  4.694094e+00  7.937090e-01  4.953838e+00  0.000000e+00  0.000000e+00  0.000000e+00  0.000000e+00  0.000000e+00  0.000000e+00  
      1092  -1.047829e+01  -7.524455e-01  1.465034e+00  4.335261e+00  7.359621e-01  4.715034e+00  0.000000e+00  0.000000e+00  0.000000e+00  0.000000e+00  0.000000e+00  0.000000e+00  
      1093  -1.083049e+01  -8.064364e-01  1.421121e+00  3.983058e+00  6.819713e-01  4.421121e+00  0.000000e+00  0.000000e+00  0.000000e+00  0.000000e+00  0.000000e+00  0.000000e+00  
      1094  -1.119131e+01  -8.593280e-01  1.378922e+00  3.622245e+00  6.290796e-01  4.128922e+00  0.000000e+00  0.000000e+00  0.000000e+00  0.000000e+00  0.000000e+00  0.000000e+00  
      1095  -1.154252e+01  -9.112743e-01  1.319658e+00  3.271034e+00  5.771333e-01  3.819658e+00  0.000000e+00  0.000000e+00  0.000000e+00  0.000000e+00  0.000000e+00  0.000000e+00  
      1096  -1.189467e+01  -9.630967e-01  1.235537e+00  2.918879e+00  5.253109e-01  3.485537e+00  0.000000e+00  0.000000e+00  0.000000e+00  0.000000e+00  0.000000e+00  0.000000e+00  
      1097  -1.224026e+01  -1.017395e+00  1.167852e+00  2.573287e+00  4.710126e-01  3.167852e+00  0.000000e+00  0.000000e+00  0.000000e+00  0.000000e+00  0.000000e+00  0.000000e+00  
      1098  -1.258567e+01  -1.061992e+00  1.069313e+00  2.227881e+00  4.264158e-01  2.819313e+00  0.000000e+00  0.000000e+00  0.000000e+00  0.000000e+00  0.000000e+00  0.000000e+00  
      1099  -1.292905e+01  -1.123332e+00  9.642702e-01  1.884498e+00  3.650761e-01  2.464270e+00  0.000000e+00  0.000000e+00  0.000000e+00  0.000000e+00  0.000000e+00  0.000000e+00  
      1100  -1.325347e+01  -1.181958e+00  8.090882e-01  1.560081e+00  3.064500e-01  2.059088e+00  0.000000e+00  0.000000e+00  0.000000e+00  0.000000e+00  0.000000e+00  0.000000e+00  
      1101  -1.357368e+01  -1.230191e+00  6.472852e-01  1.239875e+00  2.582166e-01  1.647285e+00  0.000000e+00  0.000000e+00  0.000000e+00  0.000000e+00  0.000000e+00  0.000000e+00  
      1102  -1.389501e+01  -1.284735e+00  5.018989e-01  9.185435e-01  2.036723e-01  1.251899e+00  0.000000e+00  0.000000e+00  0.000000e+00  0.000000e+00  0.000000e+00  0.000000e+00  
      1103  -1.419776e+01  -1.348638e+00  3.425537e-01  6.157950e-01  1.397697e-01  8.425537e-01  0.000000e+00  0.000000e+00  0.000000e+00  0.000000e+00  0.000000e+00  0.000000e+00  
      1104  -1.451099e+01  -1.417432e+00  1.801280e-01  3.025594e-01  7.097569e-02  4.301280e-01  0.000000e+00  0.000000e+00  0.000000e+00  0.000000e+00  0.000000e+00  0.000000e+00  
      1105  -2.905792e+00  3.586377e-01  -8.305276e+00  1.184346e+01  2.089474e+00  6.444724e+00  0.000000e+00  0.000000e+00  0.000000e+00  0.000000e+00  0.000000e+00  0.000000e+00  
      1106  -3.015575e+00  2.312939e-01  -8.119555e+00  1.173371e+01  1.962026e+00  6.380445e+00  0.000000e+00  0.000000e+00  0.000000e+00  0.000000e+00  0.000000e+00  0.000000e+00  
      1107  -3.125134e+00  1.250533e-01  -7.909079e+00  1.162416e+01  1.855752e+00  6.340921e+00  0.000000e+00  0.000000e+00  0.000000e+00  0.000000e+00  0.000000e+00  0.000000e+00  
      1108  -3.222214e+00  5.511082e-02  -7.676064e+00  1.152708e+01  1.785797e+00  6.323936e+00  0.000000e+00  0.000000e+00  0.000000e+00  0.000000e+00  0.000000e+00  0.000000e+00  
      1109  -3.312820e+00  -1.725449e-02  -7.440324e+00  1.143648e+01  1.713429e+00  6.309676e+00  0.000000e+00  0.000000e+00  0.000000e+00  0.000000e+00  0.000000e+00  0.000000e+00  
      1110  -3.369343e+00  -6.199802e-02  -7.201153e+00  1.137995e+01  1.668683e+00  6.298847e+00  0.000000e+00  0.000000e+00  0.000000e+00  0.000000e+00  0.000000e+00  0.000000e+00  
      1111  -3.438607e+00  -6.954553e-02  -6.959644e+00  1.131069e+01  1.661135e+00  6.290357e+00  0.000000e+00  0.000000e+00  0.000000e+00  0.000000e+00  0.000000e+00  0.000000e+00  
      1112  -3.482565e+00  -7.558122e-02  -6.709013e+00  1.126673e+01  1.655100e+00  6.290987e+00  0.000000e+00  0.000000e+00  0.000000e+00  0.000000e+00  0.000000e+00  0.000000e+00  
      1113  -3.517309e+00  -9.064008e-02  -6.452097e+00  1.123199e+01  1.640041e+00  6.297903e+00  0.000000e+00  0.000000e+00  0.000000e+00  0.000000e+00  0.000000e+00  0.000000e+00  
      1114  -3.521295e+00  -9.601564e-02  -6.192474e+00  1.122800e+01  1.634665e+00  6.307526e+00  0.000000e+00  0.000000e+00  0.000000e+00  0.000000e+00  0.000000e+00  0.000000e+00  
      1115  -3.537765e+00  -9.505484e-02  -5.942776e+00  1.121153e+01  1.635626e+00  6.307224e+00  0.000000e+00  0.000000e+00  0.000000e+00  0.000000e+00  0.000000e+00  0.000000e+00  
      1116  -3.528104e+00  -8.001968e-02  -5.679402e+00  1.122119e+01  1.650661e+00  6.320598e+00  0.000000e+00  0.000000e+00  0.000000e+00  0.000000e+00  0.000000e+00  0.000000e+00  
      1117  -3.517126e+00  -6.661447e-02  -5.416319e+00  1.123217e+01  1.664066e+00  6.333681e+00  0.000000e+00  0.000000e+00  0.000000e+00  0.000000e+00  0.000000e+00  0.000000e+00  
      1118  -3.490818e+00  -4.950549e-02  -5.144888e+00  1.125848e+01  1.681175e+00  6.355112e+00  0.000000e+00  0.000000e+00  0.000000e+00  0.000000e+00  0.000000e+00  0.000000e+00  
      1119  -3.468961e+00  -2.625816e-02  -4.870295e+00  1.128034e+01  1.704423e+00  6.379705e+00  0.000000e+00  0.000000e+00  0.000000e+00  0.000000e+00  0.000000e+00  0.000000e+00  
      1120  -3.477088e+00  -3.966810e-04  -4.582679e+00  1.127221e+01  1.730284e+00  6.417321e+00  0.000000e+00  0.000000e+00  0.000000e+00  0.000000e+00  0.000000e+00  0.000000e+00  
      1121  -3.512335e+00  2.137078e-02  -4.300710e+00  1.123696e+01  1.752051e+00  6.449290e+00  0.000000e+00  0.000000e+00  0.000000e+00  0.000000e+00  0.000000e+00  0.000000e+00  
      1122  -3.549001e+00  4.597325e-02  -4.029018e+00  1.120030e+01  1.776654e+00  6.470982e+00  0.000000e+00  0.000000e+00  0.000000e+00  0.000000e+00  0.000000e+00  0.000000e+00  
      1123  -3.598137e+00  5.909528e-02  -3.753188e+00  1.115116e+01  1.789776e+00  6.496812e+00  0.000000e+00  0.000000e+00  0.000000e+00  0.000000e+00  0.000000e+00  0.000000e+00  
      1124  -3.666121e+00  5.129937e-02  -3.469748e+00  1.108318e+01  1.781980e+00  6.530252e+00  0.000000e+00  0.000000e+00  0.000000e+00  0.000000e+00  0.000000e+00  0.000000e+00  
      1125  -3.735930e+00  3.929492e-02  -3.183446e+00  1.101337e+01  1.769976e+00  6.566554e+00  0.000000e+00  0.000000e+00  0.000000e+00  0.000000e+00  0.000000e+00  0.000000e+00  
      1126  -3.832292e+00  2.365346e-02  -2.896158e+00  1.091700e+01  1.754334e+00  6.603842e+00  0.000000e+00  0.000000e+00  0.000000e+00  0.000000e+00  0.000000e+00  0.000000e+00  
      1127  -3.954571e+00  -1.343994e-03  -2.611895e+00  1.079473e+01  1.729337e+00  6.638105e+00  0.000000e+00  0.000000e+00  0.000000e+00  0.000000e+00  0.000000e+00  0.000000e+00  
      1128  -4.088071e+00  -2.411261e-02  -2.345528e+00  1.066123e+01  1.706568e+00  6.654472e+00  0.000000e+00  0.000000e+00  0.000000e+00  0.000000e+00  0.000000e+00  0.000000e+00  
      1129  -4.233611e+00  -5.162838e-02  -2.084401e+00  1.051569e+01  1.679052e+00  6.665599e+00  0.000000e+00  0.000000e+00  0.000000e+00  0.000000e+00  0.000000e+00  0.000000e+00  
      1130  -4.396601e+00  -6.120183e-02  -1.821923e+00  1.035270e+01  1.669479e+00  6.678077e+00  0.000000e+00  0.000000e+00  0.000000e+00  0.000000e+00  0.000000e+00  0.000000e+00  
      1131  -4.563328e+00  -9.287033e-02  -1.561343e+00  1.018597e+01  1.637810e+00  6.688657e+00  0.000000e+00  0.000000e+00  0.000000e+00  0.000000e+00  0.000000e+00  0.000000e+00  
      1132  -4.756348e+00  -1.162726e-01  -1.302606e+00  9.992949e+00  1.614408e+00  6.697394e+00  0.000000e+00  0.000000e+00  0.000000e+00  0.000000e+00  0.000000e+00  0.000000e+00  
      1133  -4.968764e+00  -1.479887e-01  -1.052634e+00  9.780532e+00  1.582692e+00  6.697366e+00  0.000000e+00  0.000000e+00  0.000000e+00  0.000000e+00  0.000000e+00  0.000000e+00  
      1134  -5.197063e+00  -1.959925e-01  -8.215564e-01  9.552234e+00  1.534688e+00  6.678443e+00  0.000000e+00  0.000000e+00  0.000000e+00  0.000000e+00  0.000000e+00  0.000000e+00  
      1135  -5.415322e+00  -2.374711e-01  -5.903794e-01  9.333975e+00  1.493210e+00  6.659621e+00  0.000000e+00  0.000000e+00  0.000000e+00  0.000000e+00  0.000000e+00  0.000000e+00  
      1136  -5.652878e+00  -2.735613e-01  -3.604980e-01  9.096418e+00  1.457119e+00  6.639502e+00  0.000000e+00  0.000000e+00  0.000000e+00  0.000000e+00  0.000000e+00  0.000000e+00  
      1137  -5.911926e+00  -3.036542e-01  -1.353704e-01  8.837371e+00  1.427027e+00  6.614630e+00  0.000000e+00  0.000000e+00  0.000000e+00  0.000000e+00  0.000000e+00  0.000000e+00  
      1138  -6.178311e+00  -3.427906e-01  7.267135e-02  8.570986e+00  1.387890e+00  6.572671e+00  0.000000e+00  0.000000e+00  0.000000e+00  0.000000e+00  0.000000e+00  0.000000e+00  
      1139  -6.445163e+00  -3.749572e-01  2.778742e-01  8.304133e+00  1.355724e+00  6.527874e+00  0.000000e+00  0.000000e+00  0.000000e+00  0.000000e+00  0.000000e+00  0.000000e+00  
      1140  -6.736501e+00  -4.091519e-01  4.541267e-01  8.012796e+00  1.321529e+00  6.454127e+00  0.000000e+00  0.000000e+00  0.000000e+00  0.000000e+00  0.000000e+00  0.000000e+00  
      1141  -7.035426e+00  -4.643521e-01  6.170160e-01  7.713871e+00  1.266329e+00  6.367016e+00  0.000000e+00  0.000000e+00  0.000000e+00  0.000000e+00  0.000000e+00  0.000000e+00  
      1142  -7.348228e+00  -5.245439e-01  7.693719e-01  7.401069e+00  1.206137e+00  6.269372e+00  0.000000e+00  0.000000e+00  0.000000e+00  0.000000e+00  0.000000e+00  0.000000e+00  
      1143  -7.667704e+00  -5.716677e-01  9.094019e-01  7.081593e+00  1.159013e+00  6.159402e+00  0.000000e+00  0.000000e+00  0.000000e+00  0.000000e+00  0.000000e+00  0.000000e+00  
      1144  -8.001602e+00  -6.178306e-01  1.025986e+00  6.747695e+00  1.112850e+00  6.025986e+00  0.000000e+00  0.000000e+00  0.000000e+00  0.000000e+00  0.000000e+00  0.000000e+00  
      1145  -8.337325e+00  -6.633509e-01  1.127662e+00  6.411972e+00  1.067330e+00  5.877662e+00  0.000000e+00  0.000000e+00  0.000000e+00  0.000000e+00  0.000000e+00  0.000000e+00  
      1146  -8.674314e+00  -7.061084e-01  1.226374e+00  6.074983e+00  1.024572e+00  5.726374e+00  0.000000e+00  0.000000e+00  0.000000e+00  0.000000e+00  0.000000e+00  0.000000e+00  
      1147  -9.020039e+00  -7.509210e-01  1.309972e+00  5.729259e+00  9.797598e-01  5.559972e+00  0.000000e+00  0.000000e+00  0.000000e+00  0.000000e+00  0.000000e+00  0.000000e+00  
      1148  -9.370744e+00  -8.026516e-01  1.369000e+00  5.378553e+00  9.280291e-01  5.369000e+00  0.000000e+00  0.000000e+00  0.000000e+00  0.000000e+00  0.000000e+00  0.000000e+00  
      1149  -9.724882e+00  -8.556761e-01  1.411332e+00  5.024415e+00  8.750046e-01  5.161332e+00  0.000000e+00  0.000000e+00  0.000000e+00  0.000000e+00  0.000000e+00  0.000000e+00  
      1150  -1.007356e+01  -9.020014e-01  1.419527e+00  4.675733e+00  8.286793e-01  4.919527e+00  0.000000e+00  0.000000e+00  0.000000e+00  0.000000e+00  0.000000e+00  0.000000e+00  
      1151  -1.042713e+01  -9.572611e-01  1.442907e+00  4.322163e+00  7.734196e-01  4.692907e+00  0.000000e+00  0.000000e+00  0.000000e+00  0.000000e+00  0.000000e+00  0.000000e+00  
      1152  -1.078534e+01  -1.017586e+00  1.422900e+00  3.963958e+00  7.130951e-01  4.422900e+00  0.000000e+00  0.000000e+00  0.000000e+00  0.000000e+00  0.000000e+00  0.000000e+00  
      1153  -1.113850e+01  -1.066569e+00  1.374561e+00  3.610791e+00  6.641117e-01  4.124561e+00  0.000000e+00  0.000000e+00  0.000000e+00  0.000000e+00  0.000000e+00  0.000000e+00  
      1154  -1.149702e+01  -1.119860e+00  1.317560e+00  3.252276e+00  6.108209e-01  3.817560e+00  0.000000e+00  0.000000e+00  0.000000e+00  0.000000e+00  0.000000e+00  0.000000e+00  
      1155  -1.183802e+01  -1.174150e+00  1.231776e+00  2.911274e+00  5.565305e-01  3.481776e+00  0.000000e+00  0.000000e+00  0.000000e+00  0.000000e+00  0.000000e+00  0.000000e+00  
      1156  -1.218667e+01  -1.229575e+00  1.161409e+00  2.562625e+00  5.011054e-01  3.161409e+00  0.000000e+00  0.000000e+00  0.000000e+00  0.000000e+00  0.000000e+00  0.000000e+00  
      1157  -1.253781e+01  -1.278449e+00  1.080000e+00  2.211483e+00  4.522314e-01  2.830000e+00  0.000000e+00  0.000000e+00  0.000000e+00  0.000000e+00  0.000000e+00  0.000000e+00  
      1158  -1.287889e+01  -1.337527e+00  9.760663e-01  1.870410e+00  3.931537e-01  2.476066e+00  0.000000e+00  0.000000e+00  0.000000e+00  0.000000e+00  0.000000e+00  0.000000e+00  
      1159  -1.319981e+01  -1.394812e+00  8.178934e-01  1.549483e+00  3.358690e-01  2.067894e+00  0.000000e+00  0.000000e+00  0.000000e+00  0.000000e+00  0.000000e+00  0.000000e+00  
      1160  -1.351696e+01  -1.452924e+00  6.513603e-01  1.232337e+00  2.777569e-01  1.651360e+00  0.000000e+00  0.000000e+00  0.000000e+00  0.000000e+00  0.000000e+00  0.000000e+00  
      1161  -1.382505e+01  -1.511725e+00  4.919920e-01  9.242449e-01  2.189558e-01  1.241992e+00  0.000000e+00  0.000000e+00  0.000000e+00  0.000000e+00  0.000000e+00  0.000000e+00  
      1162  -1.413999e+01  -1.578781e+00  3.425929e-01  6.093098e-01  1.518996e-01  8.425929e-01  0.000000e+00  0.000000e+00  0.000000e+00  0.000000e+00  0.000000e+00  0.000000e+00  
      1163  -1.444899e+01  -1.651841e+00  1.757384e-01  3.003047e-01  7.883952e-02  4.257385e-01  0.000000e+00  0.000000e+00  0.000000e+00  0.000000e+00  0.000000e+00  0.000000e+00  
      1164  -2.700672e+00  2.530944e-01  -8.273540e+00  1.197588e+01  2.223825e+00  6.476460e+00  0.000000e+00  0.000000e+00  0.000000e+00  0.000000e+00  0.000000e+00  0.000000e+00  
      1165  -2.813092e+00  1.254898e-01  -8.069118e+00  1.186349e+01  2.096114e+00  6.430882e+00  0.000000e+00  0.000000e+00  0.000000e+00  0.000000e+00  0.000000e+00  0.000000e+00  
      1166  -2.925300e+00  9.250531e-03  -7.866961e+00  1.175130e+01  1.979839e+00  6.383039e+00  0.000000e+00  0.000000e+00  0.000000e+00  0.000000e+00  0.000000e+00  0.000000e+00  
      1167  -3.019775e+00  -7.063658e-02  -7.644046e+00  1.165683e+01  1.899940e+00  6.355954e+00  0.000000e+00  0.000000e+00  0.000000e+00  0.000000e+00  0.000000e+00  0.000000e+00  
      1168  -3.108067e+00  -1.503718e-01  -7.423861e+00  1.156854e+01  1.820202e+00  6.326139e+00  0.000000e+00  0.000000e+00  0.000000e+00  0.000000e+00  0.000000e+00  0.000000e+00  
      1169  -3.176222e+00  -2.304413e-01  -7.197848e+00  1.150038e+01  1.740129e+00  6.302152e+00  0.000000e+00  0.000000e+00  0.000000e+00  0.000000e+00  0.000000e+00  0.000000e+00  
      1170  -3.252650e+00  -2.508678e-01  -6.964495e+00  1.142395e+01  1.719703e+00  6.285506e+00  0.000000e+00  0.000000e+00  0.000000e+00  0.000000e+00  0.000000e+00  0.000000e+00  
      1171  -3.312307e+00  -2.591045e-01  -6.718418e+00  1.136430e+01  1.711466e+00  6.281582e+00  0.000000e+00  0.000000e+00  0.000000e+00  0.000000e+00  0.000000e+00  0.000000e+00  
      1172  -3.352016e+00  -2.859152e-01  -6.472675e+00  1.132459e+01  1.684655e+00  6.277325e+00  0.000000e+00  0.000000e+00  0.000000e+00  0.000000e+00  0.000000e+00  0.000000e+00  
      1173  -3.367260e+00  -3.047844e-01  -6.221827e+00  1.130934e+01  1.665786e+00  6.278173e+00  0.000000e+00  0.000000e+00  0.000000e+00  0.000000e+00  0.000000e+00  0.000000e+00  
      1174  -3.361164e+00  -3.136668e-01  -5.965299e+00  1.131544e+01  1.656904e+00  6.284701e+00  0.000000e+00  0.000000e+00  0.000000e+00  0.000000e+00  0.000000e+00  0.000000e+00  
      1175  -3.379025e+00  -3.027015e-01  -5.711140e+00  1.129758e+01  1.667869e+00  6.288860e+00  0.000000e+00  0.000000e+00  0.000000e+00  0.000000e+00  0.000000e+00  0.000000e+00  
      1176  -3.358763e+00  -2.856823e-01  -5.433782e+00  1.131784e+01  1.684888e+00  6.316218e+00  0.000000e+00  0.000000e+00  0.000000e+00  0.000000e+00  0.000000e+00  0.000000e+00  
      1177  -3.342602e+00  -2.733001e-01  -5.153304e+00  1.133400e+01  1.697271e+00  6.346696e+00  0.000000e+00  0.000000e+00  0.000000e+00  0.000000e+00  0.000000e+00  0.000000e+00  
      1178  -3.342178e+00  -2.637976e-01  -4.860083e+00  1.133443e+01  1.706773e+00  6.389917e+00  0.000000e+00  0.000000e+00  0.000000e+00  0.000000e+00  0.000000e+00  0.000000e+00  
      1179  -3.360492e+00  -2.387538e-01  -4.578192e+00  1.131611e+01  1.731817e+00  6.421808e+00  0.000000e+00  0.000000e+00  0.000000e+00  0.000000e+00  0.000000e+00  0.000000e+00  
      1180  -3.378484e+00  -2.207993e-01  -4.295005e+00  1.129812e+01  1.749771e+00  6.454995e+00  0.000000e+00  0.000000e+00  0.000000e+00  0.000000e+00  0.000000e+00  0.000000e+00  
      1181  -3.437089e+00  -2.143363e-01  -4.017448e+00  1.123951e+01  1.756234e+00  6.482551e+00  0.000000e+00  0.000000e+00  0.000000e+00  0.000000e+00  0.000000e+00  0.000000e+00  
      1182  -3.502768e+00  -2.072545e-01  -3.747613e+00  1.117384e+01  1.763316e+00  6.502387e+00  0.000000e+00  0.000000e+00  0.000000e+00  0.000000e+00  0.000000e+00  0.000000e+00  
      1183  -3.564194e+00  -2.151802e-01  -3.469219e+00  1.111241e+01  1.755390e+00  6.530781e+00  0.000000e+00  0.000000e+00  0.000000e+00  0.000000e+00  0.000000e+00  0.000000e+00  
      1184  -3.652386e+00  -2.216835e-01  -3.186450e+00  1.102422e+01  1.748887e+00  6.563550e+00  0.000000e+00  0.000000e+00  0.000000e+00  0.000000e+00  0.000000e+00  0.000000e+00  
      1185  -3.761615e+00  -2.401422e-01  -2.908901e+00  1.091499e+01  1.730428e+00  6.591098e+00  0.000000e+00  0.000000e+00  0.000000e+00  0.000000e+00  0.000000e+00  0.000000e+00  
      1186  -3.884218e+00  -2.703674e-01  -2.638925e+00  1.079239e+01  1.700203e+00  6.611075e+00  0.000000e+00  0.000000e+00  0.000000e+00  0.000000e+00  0.000000e+00  0.000000e+00  
      1187  -4.031103e+00  -2.979211e-01  -2.370406e+00  1.064550e+01  1.672650e+00  6.629594e+00  0.000000e+00  0.000000e+00  0.000000e+00  0.000000e+00  0.000000e+00  0.000000e+00  
      1188  -4.168148e+00  -3.206006e-01  -2.100795e+00  1.050846e+01  1.649970e+00  6.649205e+00  0.000000e+00  0.000000e+00  0.000000e+00  0.000000e+00  0.000000e+00  0.000000e+00  
      1189  -4.329753e+00  -3.291603e-01  -1.845001e+00  1.034685e+01  1.641410e+00  6.654999e+00  0.000000e+00  0.000000e+00  0.000000e+00  0.000000e+00  0.000000e+00  0.000000e+00  
      1190  -4.511066e+00  -3.492660e-01  -1.584758e+00  1.016554e+01  1.621305e+00  6.665242e+00  0.000000e+00  0.000000e+00  0.000000e+00  0.000000e+00  0.000000e+00  0.000000e+00  
      1191  -4.702749e+00  -3.813202e-01  -1.326776e+00  9.973855e+00  1.589250e+00  6.673224e+00  0.000000e+00  0.000000e+00  0.000000e+00  0.000000e+00  0.000000e+00  0.000000e+00  
      1192  -4.901904e+00  -4.011438e-01  -1.087492e+00  9.774700e+00  1.569427e+00  6.662508e+00  0.000000e+00  0.000000e+00  0.000000e+00  0.000000e+00  0.000000e+00  0.000000e+00  
      1193  -5.136288e+00  -4.335255e-01  -8.477965e-01  9.540317e+00  1.537045e+00  6.652204e+00  0.000000e+00  0.000000e+00  0.000000e+00  0.000000e+00  0.000000e+00  0.000000e+00  
      1194  -5.391311e+00  -4.909226e-01  -6.254793e-01  9.285293e+00  1.479648e+00  6.624521e+00  0.000000e+00  0.000000e+00  0.000000e+00  0.000000e+00  0.000000e+00  0.000000e+00  
      1195  -5.630558e+00  -5.106538e-01  -3.963163e-01  9.046045e+00  1.459917e+00  6.603683e+00  0.000000e+00  0.000000e+00  0.000000e+00  0.000000e+00  0.000000e+00  0.000000e+00  
      1196  -5.881274e+00  -5.470170e-01  -1.811490e-01  8.795330e+00  1.423554e+00  6.568851e+00  0.000000e+00  0.000000e+00  0.000000e+00  0.000000e+00  0.000000e+00  0.000000e+00  
      1197  -6.138551e+00  -5.801401e-01  3.497000e-02  8.538053e+00  1.390430e+00  6.534970e+00  0.000000e+00  0.000000e+00  0.000000e+00  0.000000e+00  0.000000e+00  0.000000e+00  
      1198  -6.408652e+00  -6.089818e-01  2.395323e-01  8.267951e+00  1.361589e+00  6.489532e+00  0.000000e+00  0.000000e+00  0.000000e+00  0.000000e+00  0.000000e+00  0.000000e+00  
      1199  -6.694050e+00  -6.472935e-01  4.212143e-01  7.982553e+00  1.323277e+00  6.421215e+00  0.000000e+00  0.000000e+00  0.000000e+00  0.000000e+00  0.000000e+00  0.000000e+00  
      1200  -6.987113e+00  -6.984510e-01  5.919201e-01  7.689490e+00  1.272120e+00  6.341920e+00  0.000000e+00  0.000000e+00  0.000000e+00  0.000000e+00  0.000000e+00  0.000000e+00  
      1201  -7.297726e+00  -7.443635e-01  7.457092e-01  7.378878e+00  1.226207e+00  6.245709e+00  0.000000e+00  0.000000e+00  0.000000e+00  0.000000e+00  0.000000e+00  0.000000e+00  
      1202  -7.625278e+00  -7.925614e-01  8.785245e-01  7.051326e+00  1.178009e+00  6.128524e+00  0.000000e+00  0.000000e+00  0.000000e+00  0.000000e+00  0.000000e+00  0.000000e+00  
      1203  -7.958246e+00  -8.328655e-01  9.971158e-01  6.718358e+00  1.137705e+00  5.997116e+00  0.000000e+00  0.000000e+00  0.000000e+00  0.000000e+00  0.000000e+00  0.000000e+00  
      1204  -8.293825e+00  -8.834432e-01  1.108232e+00  6.382779e+00  1.087127e+00  5.858232e+00  0.000000e+00  0.000000e+00  0.000000e+00  0.000000e+00  0.000000e+00  0.000000e+00  
      1205  -8.637676e+00  -9.248379e-01  1.210743e+00  6.038928e+00  1.045733e+00  5.710743e+00  0.000000e+00  0.000000e+00  0.000000e+00  0.000000e+00  0.000000e+00  0.000000e+00  
      1206  -8.979907e+00  -9.671292e-01  1.285770e+00  5.696696e+00  1.003441e+00  5.535770e+00  0.000000e+00  0.000000e+00  0.000000e+00  0.000000e+00  0.000000e+00  0.000000e+00  
      1207  -9.330329e+00  -1.019827e+00  1.360024e+00  5.346275e+00  9.507433e-01  5.360024e+00  0.000000e+00  0.000000e+00  0.000000e+00  0.000000e+00  0.000000e+00  0.000000e+00  
      1208  -9.682687e+00  -1.065574e+00  1.378472e+00  4.993917e+00  9.049965e-01  5.128472e+00  0.000000e+00  0.000000e+00  0.000000e+00  0.000000e+00  0.000000e+00  0.000000e+00  
      1209  -1.002973e+01  -1.114787e+00  1.421854e+00  4.646874e+00  8.557839e-01  4.921854e+00  0.000000e+00  0.000000e+00  0.000000e+00  0.000000e+00  0.000000e+00  0.000000e+00  
      1210  -1.037977e+01  -1.172692e+00  1.433601e+00  4.296836e+00  7.978789e-01  4.683600e+00  0.000000e+00  0.000000e+00  0.000000e+00  0.000000e+00  0.000000e+00  0.000000e+00  
      1211  -1.073925e+01  -1.224097e+00  1.426559e+00  3.937351e+00  7.464731e-01  4.426558e+00  0.000000e+00  0.000000e+00  0.000000e+00  0.000000e+00  0.000000e+00  0.000000e+00  
      1212  -1.109261e+01  -1.285672e+00  1.369632e+00  3.583996e+00  6.848985e-01  4.119633e+00  0.000000e+00  0.000000e+00  0.000000e+00  0.000000e+00  0.000000e+00  0.000000e+00  
      1213  -1.143507e+01  -1.328459e+00  1.318028e+00  3.241530e+00  6.421117e-01  3.818028e+00  0.000000e+00  0.000000e+00  0.000000e+00  0.000000e+00  0.000000e+00  0.000000e+00  
      1214  -1.178625e+01  -1.382800e+00  1.243899e+00  2.890358e+00  5.877703e-01  3.493899e+00  0.000000e+00  0.000000e+00  0.000000e+00  0.000000e+00  0.000000e+00  0.000000e+00  
      1215  -1.214289e+01  -1.441912e+00  1.182212e+00  2.533713e+00  5.286589e-01  3.182211e+00  0.000000e+00  0.000000e+00  0.000000e+00  0.000000e+00  0.000000e+00  0.000000e+00  
      1216  -1.248645e+01  -1.500142e+00  1.082695e+00  2.190150e+00  4.704283e-01  2.832695e+00  0.000000e+00  0.000000e+00  0.000000e+00  0.000000e+00  0.000000e+00  0.000000e+00  
      1217  -1.282584e+01  -1.551214e+00  9.728428e-01  1.850760e+00  4.193570e-01  2.472843e+00  0.000000e+00  0.000000e+00  0.000000e+00  0.000000e+00  0.000000e+00  0.000000e+00  
      1218  -1.314844e+01  -1.612456e+00  8.264584e-01  1.528160e+00  3.581141e-01  2.076458e+00  0.000000e+00  0.000000e+00  0.000000e+00  0.000000e+00  0.000000e+00  0.000000e+00  
      1219  -1.345327e+01  -1.669306e+00  6.532021e-01  1.223338e+00  3.012645e-01  1.653202e+00  0.000000e+00  0.000000e+00  0.000000e+00  0.000000e+00  0.000000e+00  0.000000e+00  
      1220  -1.376348e+01  -1.741286e+00  4.909800e-01  9.131283e-01  2.292850e-01  1.240980e+00  0.000000e+00  0.000000e+00  0.000000e+00  0.000000e+00  0.000000e+00  0.000000e+00  
      1221  -1.406963e+01  -1.811021e+00  3.328314e-01  6.069707e-01  1.595499e-01  8.328314e-01  0.000000e+00  0.000000e+00  0.000000e+00  0.000000e+00  0.000000e+00  0.000000e+00  
      1222  -1.437438e+01  -1.885558e+00  1.694227e-01  3.022228e-01  8.501285e-02  4.194227e-01  0.000000e+00  0.000000e+00  0.000000e+00  0.000000e+00  0.000000e+00  0.000000e+00  
      1223  -2.535551e+00  9.198870e-02  -8.297650e+00  1.206024e+01  2.300037e+00  6.452350e+00  0.000000e+00  0.000000e+00  0.000000e+00  0.000000e+00  0.000000e+00  0.000000e+00  
      1224  -2.619350e+00  -1.150028e-02  -8.070519e+00  1.197648e+01  2.196441e+00  6.429481e+00  0.000000e+00  0.000000e+00  0.000000e+00  0.000000e+00  0.000000e+00  0.000000e+00  
      1225  -2.723433e+00  -1.285777e-01  -7.865174e+00  1.187241e+01  2.079329e+00  6.384826e+00  0.000000e+00  0.000000e+00  0.000000e+00  0.000000e+00  0.000000e+00  0.000000e+00  
      1226  -2.828316e+00  -2.257098e-01  -7.656246e+00  1.176753e+01  1.982185e+00  6.343754e+00  0.000000e+00  0.000000e+00  0.000000e+00  0.000000e+00  0.000000e+00  0.000000e+00  
      1227  -2.914625e+00  -3.124844e-01  -7.447104e+00  1.168123e+01  1.895404e+00  6.302896e+00  0.000000e+00  0.000000e+00  0.000000e+00  0.000000e+00  0.000000e+00  0.000000e+00  
      1228  -2.987705e+00  -3.888172e-01  -7.221005e+00  1.160815e+01  1.819071e+00  6.278995e+00  0.000000e+00  0.000000e+00  0.000000e+00  0.000000e+00  0.000000e+00  0.000000e+00  
      1229  -3.077013e+00  -4.366501e-01  -6.978267e+00  1.151884e+01  1.771239e+00  6.271734e+00  0.000000e+00  0.000000e+00  0.000000e+00  0.000000e+00  0.000000e+00  0.000000e+00  
      1230  -3.137658e+00  -4.653779e-01  -6.749192e+00  1.145819e+01  1.742511e+00  6.250808e+00  0.000000e+00  0.000000e+00  0.000000e+00  0.000000e+00  0.000000e+00  0.000000e+00  
      1231  -3.172009e+00  -4.815741e-01  -6.508952e+00  1.142384e+01  1.726314e+00  6.241048e+00  0.000000e+00  0.000000e+00  0.000000e+00  0.000000e+00  0.000000e+00  0.000000e+00  
      1232  -3.199739e+00  -5.112553e-01  -6.263102e+00  1.139611e+01  1.696633e+00  6.236898e+00  0.000000e+00  0.000000e+00  0.000000e+00  0.000000e+00  0.000000e+00  0.000000e+00  
      1233  -3.229649e+00  -5.437999e-01  -5.999471e+00  1.136620e+01  1.664089e+00  6.250529e+00  0.000000e+00  0.000000e+00  0.000000e+00  0.000000e+00  0.000000e+00  0.000000e+00  
      1234  -3.204819e+00  -5.216346e-01  -5.720166e+00  1.139103e+01  1.686254e+00  6.279834e+00  0.000000e+00  0.000000e+00  0.000000e+00  0.000000e+00  0.000000e+00  0.000000e+00  
      1235  -3.228734e+00  -5.174922e-01  -5.456426e+00  1.136712e+01  1.690396e+00  6.293574e+00  0.000000e+00  0.000000e+00  0.000000e+00  0.000000e+00  0.000000e+00  0.000000e+00  
      1236  -3.216199e+00  -5.014580e-01  -5.173913e+00  1.137965e+01  1.706431e+00  6.326087e+00  0.000000e+00  0.000000e+00  0.000000e+00  0.000000e+00  0.000000e+00  0.000000e+00  
      1237  -3.212470e+00  -4.920819e-01  -4.885883e+00  1.138338e+01  1.715807e+00  6.364117e+00  0.000000e+00  0.000000e+00  0.000000e+00  0.000000e+00  0.000000e+00  0.000000e+00  
      1238  -3.236598e+00  -4.806508e-01  -4.598588e+00  1.135925e+01  1.727238e+00  6.401412e+00  0.000000e+00  0.000000e+00  0.000000e+00  0.000000e+00  0.000000e+00  0.000000e+00  
      1239  -3.279128e+00  -4.727087e-01  -4.317642e+00  1.131672e+01  1.735180e+00  6.432358e+00  0.000000e+00  0.000000e+00  0.000000e+00  0.000000e+00  0.000000e+00  0.000000e+00  
      1240  -3.322423e+00  -4.693801e-01  -4.044670e+00  1.127343e+01  1.738509e+00  6.455329e+00  0.000000e+00  0.000000e+00  0.000000e+00  0.000000e+00  0.000000e+00  0.000000e+00  
      1241  -3.388651e+00  -4.677364e-01  -3.763256e+00  1.120720e+01  1.740146e+00  6.486744e+00  0.000000e+00  0.000000e+00  0.000000e+00  0.000000e+00  0.000000e+00  0.000000e+00  
      1242  -3.474597e+00  -4.807695e-01  -3.488626e+00  1.112126e+01  1.727113e+00  6.511374e+00  0.000000e+00  0.000000e+00  0.000000e+00  0.000000e+00  0.000000e+00  0.000000e+00  
      1243  -3.582258e+00  -4.878624e-01  -3.220653e+00  1.101360e+01  1.720020e+00  6.529347e+00  0.000000e+00  0.000000e+00  0.000000e+00  0.000000e+00  0.000000e+00  0.000000e+00  
      1244  -3.704356e+00  -5.083148e-01  -2.950089e+00  1.089150e+01  1.699568e+00  6.549911e+00  0.000000e+00  0.000000e+00  0.000000e+00  0.000000e+00  0.000000e+00  0.000000e+00  
      1245  -3.832770e+00  -5.379797e-01  -2.684245e+00  1.076308e+01  1.669903e+00  6.565754e+00  0.000000e+00  0.000000e+00  0.000000e+00  0.000000e+00  0.000000e+00  0.000000e+00  
      1246  -3.977156e+00  -5.693550e-01  -2.417881e+00  1.061870e+01  1.638528e+00  6.582119e+00  0.000000e+00  0.000000e+00  0.000000e+00  0.000000e+00  0.000000e+00  0.000000e+00  
      1247  -4.134137e+00  -5.941796e-01  -2.149732e+00  1.046172e+01  1.613703e+00  6.600268e+00  0.000000e+00  0.000000e+00  0.000000e+00  0.000000e+00  0.000000e+00  0.000000e+00  
      1248  -4.303961e+00  -5.981267e-01  -1.887183e+00  1.029189e+01  1.609756e+00  6.612817e+00  0.000000e+00  0.000000e+00  0.000000e+00  0.000000e+00  0.000000e+00  0.000000e+00  
      1249  -4.476823e+00  -6.204518e-01  -1.626839e+00  1.011903e+01  1.587431e+00  6.623161e+00  0.000000e+00  0.000000e+00  0.000000e+00  0.000000e+00  0.000000e+00  0.000000e+00  
      1250  -4.679911e+00  -6.351277e-01  -1.380912e+00  9.915943e+00  1.572755e+00  6.619088e+00  0.000000e+00  0.000000e+00  0.000000e+00  0.000000e+00  0.000000e+00  0.000000e+00  
      1251  -4.887732e+00  -6.551920e-01  -1.127701e+00  9.708122e+00  1.552691e+00  6.622299e+00  0.000000e+00  0.000000e+00  0.000000e+00  0.000000e+00  0.000000e+00  0.000000e+00  
      1252  -5.096323e+00  -6.886992e-01  -8.911006e-01  9.499532e+00  1.519184e+00  6.608900e+00  0.000000e+00  0.000000e+00  0.000000e+00  0.000000e+00  0.000000e+00  0.000000e+00  
      1253  -5.306521e+00  -7.198574e-01  -6.476023e-01  9.289332e+00  1.488025e+00  6.602398e+00  0.000000e+00  0.000000e+00  0.000000e+00  0.000000e+00  0.000000e+00  0.000000e+00  
      1254  -5.560758e+00  -7.499800e-01  -4.230622e-01  9.035096e+00  1.457903e+00  6.576938e+00  0.000000e+00  0.000000e+00  0.000000e+00  0.000000e+00  0.000000e+00  0.000000e+00  
      1255  -5.816409e+00  -7.832498e-01  -2.211422e-01  8.779446e+00  1.424633e+00  6.528858e+00  0.000000e+00  0.000000e+00  0.000000e+00  0.000000e+00  0.000000e+00  0.000000e+00  
      1256  -6.078073e+00  -8.190544e-01  -9.712837e-04  8.517781e+00  1.388828e+00  6.499029e+00  0.000000e+00  0.000000e+00  0.000000e+00  0.000000e+00  0.000000e+00  0.000000e+00  
      1257  -6.359125e+00  -8.415973e-01  2.032497e-01  8.236729e+00  1.366285e+00  6.453250e+00  0.000000e+00  0.000000e+00  0.000000e+00  0.000000e+00  0.000000e+00  0.000000e+00  
      1258  -6.638085e+00  -8.800430e-01  4.022210e-01  7.957769e+00  1.327840e+00  6.402222e+00  0.000000e+00  0.000000e+00  0.000000e+00  0.000000e+00  0.000000e+00  0.000000e+00  
      1259  -6.933114e+00  -9.264365e-01  5.778514e-01  7.662741e+00  1.281446e+00  6.327851e+00  0.000000e+00  0.000000e+00  0.000000e+00  0.000000e+00  0.000000e+00  0.000000e+00  
      1260  -7.250494e+00  -9.696527e-01  7.266414e-01  7.345361e+00  1.238230e+00  6.226641e+00  0.000000e+00  0.000000e+00  0.000000e+00  0.000000e+00  0.000000e+00  0.000000e+00  
      1261  -7.578038e+00  -1.011831e+00  8.527591e-01  7.017816e+00  1.196052e+00  6.102759e+00  0.000000e+00  0.000000e+00  0.000000e+00  0.000000e+00  0.000000e+00  0.000000e+00  
      1262  -7.906767e+00  -1.058988e+00  9.743800e-01  6.689087e+00  1.148894e+00  5.974380e+00  0.000000e+00  0.000000e+00  0.000000e+00  0.000000e+00  0.000000e+00  0.000000e+00  
      1263  -8.240586e+00  -1.097364e+00  1.092523e+00  6.355268e+00  1.110519e+00  5.842523e+00  0.000000e+00  0.000000e+00  0.000000e+00  0.000000e+00  0.000000e+00  0.000000e+00  
      1264  -8.578269e+00  -1.141510e+00  1.196732e+00  6.017586e+00  1.066372e+00  5.696732e+00  0.000000e+00  0.000000e+00  0.000000e+00  0.000000e+00  0.000000e+00  0.000000e+00  
      1265  -8.924799e+00  -1.184646e+00  1.276058e+00  5.671055e+00  1.023237e+00  5.526058e+00  0.000000e+00  0.000000e+00  0.000000e+00  0.000000e+00  0.000000e+00  0.000000e+00  
      1266  -9.265728e+00  -1.227473e+00  1.352104e+00  5.330126e+00  9.804093e-01  5.352104e+00  0.000000e+00  0.000000e+00  0.000000e+00  0.000000e+00  0.000000e+00  0.000000e+00  
      1267  -9.613168e+00  -1.274517e+00  1.394576e+00  4.982687e+00  9.333654e-01  5.144576e+00  0.000000e+00  0.000000e+00  0.000000e+00  0.000000e+00  0.000000e+00  0.000000e+00  
      1268  -9.967920e+00  -1.322968e+00  1.405824e+00  4.627934e+00  8.849142e-01  4.905824e+00  0.000000e+00  0.000000e+00  0.000000e+00  0.000000e+00  0.000000e+00  0.000000e+00  
      1269  -1.032423e+01  -1.382439e+00  1.429029e+00  4.271619e+00  8.254436e-01  4.679029e+00  0.000000e+00  0.000000e+00  0.000000e+00  0.000000e+00  0.000000e+00  0.000000e+00  
      1270  -1.067415e+01  -1.433641e+00  1.401514e+00  3.921706e+00  7.742412e-01  4.401514e+00  0.000000e+00  0.000000e+00  0.000000e+00  0.000000e+00  0.000000e+00  0.000000e+00  
      1271  -1.102771e+01  -1.487888e+00  1.363595e+00  3.568142e+00  7.199947e-01  4.113595e+00  0.000000e+00  0.000000e+00  0.000000e+00  0.000000e+00  0.000000e+00  0.000000e+00  
      1272  -1.138509e+01  -1.535834e+00  1.297091e+00  3.210761e+00  6.720489e-01  3.797091e+00  0.000000e+00  0.000000e+00  0.000000e+00  0.000000e+00  0.000000e+00  0.000000e+00  
      1273  -1.173084e+01  -1.597681e+00  1.242331e+00  2.865015e+00  6.102019e-01  3.492331e+00  0.000000e+00  0.000000e+00  0.000000e+00  0.000000e+00  0.000000e+00  0.000000e+00  
      1274  -1.208171e+01  -1.652763e+00  1.193121e+00  2.514149e+00  5.551195e-01  3.193121e+00  0.000000e+00  0.000000e+00  0.000000e+00  0.000000e+00  0.000000e+00  0.000000e+00  
      1275  -1.242665e+01  -1.711714e+00  1.090409e+00  2.169205e+00  4.961684e-01  2.840409e+00  0.000000e+00  0.000000e+00  0.000000e+00  0.000000e+00  0.000000e+00  0.000000e+00  
      1276  -1.275585e+01  -1.766775e+00  9.672398e-01  1.840005e+00  4.411073e-01  2.467240e+00  0.000000e+00  0.000000e+00  0.000000e+00  0.000000e+00  0.000000e+00  0.000000e+00  
      1277  -1.307741e+01  -1.832307e+00  8.283489e-01  1.518446e+00  3.755758e-01  2.078349e+00  0.000000e+00  0.000000e+00  0.000000e+00  0.000000e+00  0.000000e+00  0.000000e+00  
      1278  -1.337919e+01  -1.890220e+00  6.548485e-01  1.216661e+00  3.176624e-01  1.654848e+00  0.000000e+00  0.000000e+00  0.000000e+00  0.000000e+00  0.000000e+00  0.000000e+00  
      1279  -1.368080e+01  -1.958861e+00  4.957631e-01  9.150570e-01  2.490212e-01  1.245763e+00  0.000000e+00  0.000000e+00  0.000000e+00  0.000000e+00  0.000000e+00  0.000000e+00  
      1280  -1.398858e+01  -2.035787e+00  3.309852e-01  6.072772e-01  1.720956e-01  8.309852e-01  0.000000e+00  0.000000e+00  0.000000e+00  0.000000e+00  0.000000e+00  0.000000e+00  
      1281  -1.429363e+01  -2.116613e+00  1.634346e-01  3.022235e-01  9.126993e-02  4.134346e-01  0.000000e+00  0.000000e+00  0.000000e+00  0.000000e+00  0.000000e+00  0.000000e+00  
      1282  -2.373453e+00  -7.773973e-02  -8.324438e+00  1.213389e+01  2.364876e+00  6.425561e+00  0.000000e+00  0.000000e+00  0.000000e+00  0.000000e+00  0.000000e+00  0.000000e+00  
      1283  -2.480888e+00  -2.002286e-01  -8.111320e+00  1.202650e+01  2.242281e+00  6.388680e+00  0.000000e+00  0.000000e+00  0.000000e+00  0.000000e+00  0.000000e+00  0.000000e+00  
      1284  -2.584960e+00  -3.215881e-01  -7.904946e+00  1.192244e+01  2.120887e+00  6.345054e+00  0.000000e+00  0.000000e+00  0.000000e+00  0.000000e+00  0.000000e+00  0.000000e+00  
      1285  -2.645236e+00  -4.065579e-01  -7.686784e+00  1.186217e+01  2.035906e+00  6.313216e+00  0.000000e+00  0.000000e+00  0.000000e+00  0.000000e+00  0.000000e+00  0.000000e+00  
      1286  -2.724447e+00  -4.753059e-01  -7.468165e+00  1.178296e+01  1.967152e+00  6.281835e+00  0.000000e+00  0.000000e+00  0.000000e+00  0.000000e+00  0.000000e+00  0.000000e+00  
      1287  -2.809855e+00  -5.480406e-01  -7.236901e+00  1.169756e+01  1.894417e+00  6.263099e+00  0.000000e+00  0.000000e+00  0.000000e+00  0.000000e+00  0.000000e+00  0.000000e+00  
      1288  -2.888847e+00  -6.128055e-01  -7.009817e+00  1.161856e+01  1.829652e+00  6.240183e+00  0.000000e+00  0.000000e+00  0.000000e+00  0.000000e+00  0.000000e+00  0.000000e+00  
      1289  -2.942590e+00  -6.518539e-01  -6.779051e+00  1.156482e+01  1.790604e+00  6.220949e+00  0.000000e+00  0.000000e+00  0.000000e+00  0.000000e+00  0.000000e+00  0.000000e+00  
      1290  -2.987742e+00  -6.779948e-01  -6.537632e+00  1.151967e+01  1.764463e+00  6.212368e+00  0.000000e+00  0.000000e+00  0.000000e+00  0.000000e+00  0.000000e+00  0.000000e+00  
      1291  -3.012092e+00  -7.045466e-01  -6.284889e+00  1.149532e+01  1.737911e+00  6.215111e+00  0.000000e+00  0.000000e+00  0.000000e+00  0.000000e+00  0.000000e+00  0.000000e+00  
      1292  -3.049582e+00  -7.357314e-01  -6.026492e+00  1.145783e+01  1.706726e+00  6.223508e+00  0.000000e+00  0.000000e+00  0.000000e+00  0.000000e+00  0.000000e+00  0.000000e+00  
      1293  -3.049360e+00  -7.504692e-01  -5.761569e+00  1.145805e+01  1.691988e+00  6.238431e+00  0.000000e+00  0.000000e+00  0.000000e+00  0.000000e+00  0.000000e+00  0.000000e+00  
      1294  -3.068963e+00  -7.382183e-01  -5.492338e+00  1.143845e+01  1.704239e+00  6.257662e+00  0.000000e+00  0.000000e+00  0.000000e+00  0.000000e+00  0.000000e+00  0.000000e+00  
      1295  -3.082949e+00  -7.308382e-01  -5.217255e+00  1.142446e+01  1.711619e+00  6.282745e+00  0.000000e+00  0.000000e+00  0.000000e+00  0.000000e+00  0.000000e+00  0.000000e+00  
      1296  -3.081951e+00  -7.245249e-01  -4.931188e+00  1.142546e+01  1.717933e+00  6.318812e+00  0.000000e+00  0.000000e+00  0.000000e+00  0.000000e+00  0.000000e+00  0.000000e+00  
      1297  -3.108980e+00  -7.194949e-01  -4.640312e+00  1.139843e+01  1.722962e+00  6.359688e+00  0.000000e+00  0.000000e+00  0.000000e+00  0.000000e+00  0.000000e+00  0.000000e+00  
      1298  -3.147795e+00  -7.161498e-01  -4.351363e+00  1.135962e+01  1.726308e+00  6.398637e+00  0.000000e+00  0.000000e+00  0.000000e+00  0.000000e+00  0.000000e+00  0.000000e+00  
      1299  -3.217297e+00  -7.283682e-01  -4.068695e+00  1.129011e+01  1.714089e+00  6.431304e+00  0.000000e+00  0.000000e+00  0.000000e+00  0.000000e+00  0.000000e+00  0.000000e+00  
      1300  -3.303653e+00  -7.423984e-01  -3.793646e+00  1.120376e+01  1.700056e+00  6.456354e+00  0.000000e+00  0.000000e+00  0.000000e+00  0.000000e+00  0.000000e+00  0.000000e+00  
      1301  -3.398510e+00  -7.474188e-01  -3.521502e+00  1.110890e+01  1.695033e+00  6.478498e+00  0.000000e+00  0.000000e+00  0.000000e+00  0.000000e+00  0.000000e+00  0.000000e+00  
      1302  -3.504799e+00  -7.581640e-01  -3.244490e+00  1.100261e+01  1.684288e+00  6.505510e+00  0.000000e+00  0.000000e+00  0.000000e+00  0.000000e+00  0.000000e+00  0.000000e+00  
      1303  -3.629331e+00  -7.783859e-01  -2.979001e+00  1.087808e+01  1.664066e+00  6.520998e+00  0.000000e+00  0.000000e+00  0.000000e+00  0.000000e+00  0.000000e+00  0.000000e+00  
      1304  -3.775013e+00  -7.983666e-01  -2.724428e+00  1.073240e+01  1.644085e+00  6.525572e+00  0.000000e+00  0.000000e+00  0.000000e+00  0.000000e+00  0.000000e+00  0.000000e+00  
      1305  -3.928370e+00  -8.331190e-01  -2.455781e+00  1.057904e+01  1.609333e+00  6.544219e+00  0.000000e+00  0.000000e+00  0.000000e+00  0.000000e+00  0.000000e+00  0.000000e+00  
      1306  -4.095231e+00  -8.507514e-01  -2.190785e+00  1.041218e+01  1.591700e+00  6.559215e+00  0.000000e+00  0.000000e+00  0.000000e+00  0.000000e+00  0.000000e+00  0.000000e+00  
      1307  -4.262811e+00  -8.747681e-01  -1.931200e+00  1.024460e+01  1.567684e+00  6.568800e+00  0.000000e+00  0.000000e+00  0.000000e+00  0.000000e+00  0.000000e+00  0.000000e+00  
      1308  -4.455125e+00  -8.766438e-01  -1.682456e+00  1.005229e+01  1.565808e+00  6.567544e+00  0.000000e+00  0.000000e+00  0.000000e+00  0.000000e+00  0.000000e+00  0.000000e+00  
      1309  -4.651783e+00  -8.885067e-01  -1.420522e+00  9.855631e+00  1.553945e+00  6.579478e+00  0.000000e+00  0.000000e+00  0.000000e+00  0.000000e+00  0.000000e+00  0.000000e+00  
      1310  -4.836220e+00  -9.053261e-01  -1.174922e+00  9.671193e+00  1.537126e+00  6.575078e+00  0.000000e+00  0.000000e+00  0.000000e+00  0.000000e+00  0.000000e+00  0.000000e+00  
      1311  -5.032366e+00  -9.325377e-01  -9.076419e-01  9.475047e+00  1.509914e+00  6.592358e+00  0.000000e+00  0.000000e+00  0.000000e+00  0.000000e+00  0.000000e+00  0.000000e+00  
      1312  -5.247645e+00  -9.671844e-01  -6.602269e-01  9.259768e+00  1.475267e+00  6.589774e+00  0.000000e+00  0.000000e+00  0.000000e+00  0.000000e+00  0.000000e+00  0.000000e+00  
      1313  -5.506371e+00  -1.002101e+00  -4.442384e-01  9.001042e+00  1.440351e+00  6.555762e+00  0.000000e+00  0.000000e+00  0.000000e+00  0.000000e+00  0.000000e+00  0.000000e+00  
      1314  -5.754897e+00  -1.031501e+00  -2.308033e-01  8.752516e+00  1.410951e+00  6.519197e+00  0.000000e+00  0.000000e+00  0.000000e+00  0.000000e+00  0.000000e+00  0.000000e+00  
      1315  -6.010659e+00  -1.050346e+00  -5.121542e-03  8.496754e+00  1.392106e+00  6.494878e+00  0.000000e+00  0.000000e+00  0.000000e+00  0.000000e+00  0.000000e+00  0.000000e+00  
      1316  -6.294218e+00  -1.076958e+00  2.004095e-01  8.213196e+00  1.365494e+00  6.450409e+00  0.000000e+00  0.000000e+00  0.000000e+00  0.000000e+00  0.000000e+00  0.000000e+00  
      1317  -6.578702e+00  -1.119229e+00  3.886164e-01  7.928711e+00  1.323222e+00  6.388617e+00  0.000000e+00  0.000000e+00  0.000000e+00  0.000000e+00  0.000000e+00  0.000000e+00  
      1318  -6.881948e+00  -1.154375e+00  5.654240e-01  7.625465e+00  1.288077e+00  6.315424e+00  0.000000e+00  0.000000e+00  0.000000e+00  0.000000e+00  0.000000e+00  0.000000e+00  
      1319  -7.196555e+00  -1.195083e+00  7.166070e-01  7.310859e+00  1.247369e+00  6.216607e+00  0.000000e+00  0.000000e+00  0.000000e+00  0.000000e+00  0.000000e+00  0.000000e+00  
      1320  -7.514827e+00  -1.240339e+00  8.528317e-01  6.992586e+00  1.202112e+00  6.102832e+00  0.000000e+00  0.000000e+00  0.000000e+00  0.000000e+00  0.000000e+00  0.000000e+00  
      1321  -7.847179e+00  -1.278101e+00  9.657326e-01  6.660234e+00  1.164351e+00  5.965733e+00  0.000000e+00  0.000000e+00  0.000000e+00  0.000000e+00  0.000000e+00  0.000000e+00  
      1322  -8.181534e+00  -1.317401e+00  1.081112e+00  6.325880e+00  1.125051e+00  5.831112e+00  0.000000e+00  0.000000e+00  0.000000e+00  0.000000e+00  0.000000e+00  0.000000e+00  
      1323  -8.518407e+00  -1.362338e+00  1.183682e+00  5.989007e+00  1.080114e+00  5.683682e+00  0.000000e+00  0.000000e+00  0.000000e+00  0.000000e+00  0.000000e+00  0.000000e+00  
      1324  -8.858186e+00  -1.401420e+00  1.271029e+00  5.649228e+00  1.041031e+00  5.521029e+00  0.000000e+00  0.000000e+00  0.000000e+00  0.000000e+00  0.000000e+00  0.000000e+00  
      1325  -9.203681e+00  -1.443431e+00  1.343674e+00  5.303732e+00  9.990206e-01  5.343674e+00  0.000000e+00  0.000000e+00  0.000000e+00  0.000000e+00  0.000000e+00  0.000000e+00  
      1326  -9.553878e+00  -1.486806e+00  1.392314e+00  4.953536e+00  9.556460e-01  5.142314e+00  0.000000e+00  0.000000e+00  0.000000e+00  0.000000e+00  0.000000e+00  0.000000e+00  
      1327  -9.904683e+00  -1.533660e+00  1.397009e+00  4.602730e+00  9.087920e-01  4.897009e+00  0.000000e+00  0.000000e+00  0.000000e+00  0.000000e+00  0.000000e+00  0.000000e+00  
      1328  -1.025077e+01  -1.588054e+00  1.419208e+00  4.256647e+00  8.543978e-01  4.669208e+00  0.000000e+00  0.000000e+00  0.000000e+00  0.000000e+00  0.000000e+00  0.000000e+00  
      1329  -1.060514e+01  -1.639666e+00  1.369885e+00  3.902274e+00  8.027860e-01  4.369885e+00  0.000000e+00  0.000000e+00  0.000000e+00  0.000000e+00  0.000000e+00  0.000000e+00  
      1330  -1.095917e+01  -1.690374e+00  1.335322e+00  3.548248e+00  7.520779e-01  4.085322e+00  0.000000e+00  0.000000e+00  0.000000e+00  0.000000e+00  0.000000e+00  0.000000e+00  
      1331  -1.130897e+01  -1.744534e+00  1.302188e+00  3.198448e+00  6.979175e-01  3.802188e+00  0.000000e+00  0.000000e+00  0.000000e+00  0.000000e+00  0.000000e+00  0.000000e+00  
      1332  -1.165728e+01  -1.802939e+00  1.235492e+00  2.850135e+00  6.395129e-01  3.485492e+00  0.000000e+00  0.000000e+00  0.000000e+00  0.000000e+00  0.000000e+00  0.000000e+00  
      1333  -1.201095e+01  -1.859928e+00  1.171508e+00  2.496466e+00  5.825235e-01  3.171508e+00  0.000000e+00  0.000000e+00  0.000000e+00  0.000000e+00  0.000000e+00  0.000000e+00  
      1334  -1.235144e+01  -1.922156e+00  1.082038e+00  2.155978e+00  5.202956e-01  2.832037e+00  0.000000e+00  0.000000e+00  0.000000e+00  0.000000e+00  0.000000e+00  0.000000e+00  
      1335  -1.268359e+01  -1.985260e+00  9.691830e-01  1.823827e+00  4.571922e-01  2.469183e+00  0.000000e+00  0.000000e+00  0.000000e+00  0.000000e+00  0.000000e+00  0.000000e+00  
      1336  -1.299617e+01  -2.043504e+00  8.250540e-01  1.511248e+00  3.989473e-01  2.075054e+00  0.000000e+00  0.000000e+00  0.000000e+00  0.000000e+00  0.000000e+00  0.000000e+00  
      1337  -1.330426e+01  -2.113334e+00  6.578580e-01  1.203152e+00  3.291173e-01  1.657858e+00  0.000000e+00  0.000000e+00  0.000000e+00  0.000000e+00  0.000000e+00  0.000000e+00  
      1338  -1.360634e+01  -2.183307e+00  4.961868e-01  9.010764e-01  2.591450e-01  1.246187e+00  0.000000e+00  0.000000e+00  0.000000e+00  0.000000e+00  0.000000e+00  0.000000e+00  
      1339  -1.390792e+01  -2.257044e+00  3.333158e-01  5.994927e-01  1.854075e-01  8.333158e-01  0.000000e+00  0.000000e+00  0.000000e+00  0.000000e+00  0.000000e+00  0.000000e+00  
      1340  -1.420519e+01  -2.344720e+00  1.601999e-01  3.022241e-01  9.773219e-02  4.101999e-01  0.000000e+00  0.000000e+00  0.000000e+00  0.000000e+00  0.000000e+00  0.000000e+00  
      1341  -2.281848e+00  -2.845211e-01  -8.391006e+00  1.212972e+01  2.389769e+00  6.358994e+00  0.000000e+00  0.000000e+00  0.000000e+00  0.000000e+00  0.000000e+00  0.000000e+00  
      1342  -2.363717e+00  -3.969059e-01  -8.170920e+00  1.204789e+01  2.277282e+00  6.329080e+00  0.000000e+00  0.000000e+00  0.000000e+00  0.000000e+00  0.000000e+00  0.000000e+00  
      1343  -2.419064e+00  -5.078536e-01  -7.947267e+00  1.199256e+01  2.166300e+00  6.302733e+00  0.000000e+00  0.000000e+00  0.000000e+00  0.000000e+00  0.000000e+00  0.000000e+00  
      1344  -2.481005e+00  -5.993829e-01  -7.722250e+00  1.193062e+01  2.074759e+00  6.277750e+00  0.000000e+00  0.000000e+00  0.000000e+00  0.000000e+00  0.000000e+00  0.000000e+00  
      1345  -2.577016e+00  -6.786554e-01  -7.510743e+00  1.183461e+01  1.995484e+00  6.239257e+00  0.000000e+00  0.000000e+00  0.000000e+00  0.000000e+00  0.000000e+00  0.000000e+00  
      1346  -2.662224e+00  -7.460964e-01  -7.297194e+00  1.174941e+01  1.928040e+00  6.202806e+00  0.000000e+00  0.000000e+00  0.000000e+00  0.000000e+00  0.000000e+00  0.000000e+00  
      1347  -2.737342e+00  -8.083904e-01  -7.067591e+00  1.167429e+01  1.865746e+00  6.182410e+00  0.000000e+00  0.000000e+00  0.000000e+00  0.000000e+00  0.000000e+00  0.000000e+00  
      1348  -2.802486e+00  -8.673848e-01  -6.826072e+00  1.160915e+01  1.806751e+00  6.173928e+00  0.000000e+00  0.000000e+00  0.000000e+00  0.000000e+00  0.000000e+00  0.000000e+00  
      1349  -2.866237e+00  -9.086056e-01  -6.580059e+00  1.154539e+01  1.765531e+00  6.169941e+00  0.000000e+00  0.000000e+00  0.000000e+00  0.000000e+00  0.000000e+00  0.000000e+00  
      1350  -2.898109e+00  -9.401789e-01  -6.323930e+00  1.151352e+01  1.733957e+00  6.176070e+00  0.000000e+00  0.000000e+00  0.000000e+00  0.000000e+00  0.000000e+00  0.000000e+00  
      1351  -2.914218e+00  -9.580775e-01  -6.061878e+00  1.149741e+01  1.716059e+00  6.188122e+00  0.000000e+00  0.000000e+00  0.000000e+00  0.000000e+00  0.000000e+00  0.000000e+00  
      1352  -2.927918e+00  -9.888681e-01  -5.799756e+00  1.148371e+01  1.685268e+00  6.200244e+00  0.000000e+00  0.000000e+00  0.000000e+00  0.000000e+00  0.000000e+00  0.000000e+00  
      1353  -2.959396e+00  -9.880758e-01  -5.533588e+00  1.145224e+01  1.686060e+00  6.216412e+00  0.000000e+00  0.000000e+00  0.000000e+00  0.000000e+00  0.000000e+00  0.000000e+00  
      1354  -2.958442e+00  -9.682570e-01  -5.255352e+00  1.145319e+01  1.705879e+00  6.244648e+00  0.000000e+00  0.000000e+00  0.000000e+00  0.000000e+00  0.000000e+00  0.000000e+00  
      1355  -3.005898e+00  -9.704128e-01  -4.980541e+00  1.140573e+01  1.703723e+00  6.269459e+00  0.000000e+00  0.000000e+00  0.000000e+00  0.000000e+00  0.000000e+00  0.000000e+00  
      1356  -3.052299e+00  -9.836720e-01  -4.694688e+00  1.135933e+01  1.690464e+00  6.305312e+00  0.000000e+00  0.000000e+00  0.000000e+00  0.000000e+00  0.000000e+00  0.000000e+00  
      1357  -3.118841e+00  -9.878948e-01  -4.420641e+00  1.129279e+01  1.686241e+00  6.329359e+00  0.000000e+00  0.000000e+00  0.000000e+00  0.000000e+00  0.000000e+00  0.000000e+00  
      1358  -3.193713e+00  -1.000555e+00  -4.144100e+00  1.121792e+01  1.673581e+00  6.355899e+00  0.000000e+00  0.000000e+00  0.000000e+00  0.000000e+00  0.000000e+00  0.000000e+00  
      1359  -3.280456e+00  -1.016099e+00  -3.865142e+00  1.113118e+01  1.658037e+00  6.384858e+00  0.000000e+00  0.000000e+00  0.000000e+00  0.000000e+00  0.000000e+00  0.000000e+00  
      1360  -3.371671e+00  -1.027624e+00  -3.583025e+00  1.103996e+01  1.646512e+00  6.416975e+00  0.000000e+00  0.000000e+00  0.000000e+00  0.000000e+00  0.000000e+00  0.000000e+00  
      1361  -3.481273e+00  -1.034805e+00  -3.312858e+00  1.093036e+01  1.639331e+00  6.437142e+00  0.000000e+00  0.000000e+00  0.000000e+00  0.000000e+00  0.000000e+00  0.000000e+00  
      1362  -3.605776e+00  -1.052746e+00  -3.045210e+00  1.080586e+01  1.621390e+00  6.454791e+00  0.000000e+00  0.000000e+00  0.000000e+00  0.000000e+00  0.000000e+00  0.000000e+00  
      1363  -3.739029e+00  -1.077137e+00  -2.790818e+00  1.067260e+01  1.597000e+00  6.459182e+00  0.000000e+00  0.000000e+00  0.000000e+00  0.000000e+00  0.000000e+00  0.000000e+00  
      1364  -3.899794e+00  -1.094205e+00  -2.534401e+00  1.051184e+01  1.579931e+00  6.465599e+00  0.000000e+00  0.000000e+00  0.000000e+00  0.000000e+00  0.000000e+00  0.000000e+00  
      1365  -4.064241e+00  -1.111333e+00  -2.264620e+00  1.034739e+01  1.562803e+00  6.485380e+00  0.000000e+00  0.000000e+00  0.000000e+00  0.000000e+00  0.000000e+00  0.000000e+00  
      1366  -4.231129e+00  -1.129731e+00  -1.984433e+00  1.018050e+01  1.544405e+00  6.515567e+00  0.000000e+00  0.000000e+00  0.000000e+00  0.000000e+00  0.000000e+00  0.000000e+00  
      1367  -4.423103e+00  -1.135849e+00  -1.719178e+00  9.988528e+00  1.538287e+00  6.530822e+00  0.000000e+00  0.000000e+00  0.000000e+00  0.000000e+00  0.000000e+00  0.000000e+00  
      1368  -4.604457e+00  -1.152219e+00  -1.480035e+00  9.807175e+00  1.521917e+00  6.519965e+00  0.000000e+00  0.000000e+00  0.000000e+00  0.000000e+00  0.000000e+00  0.000000e+00  
      1369  -4.794386e+00  -1.160111e+00  -1.228156e+00  9.617245e+00  1.514025e+00  6.521843e+00  0.000000e+00  0.000000e+00  0.000000e+00  0.000000e+00  0.000000e+00  0.000000e+00  
      1370  -4.995193e+00  -1.182154e+00  -9.647727e-01  9.416438e+00  1.491982e+00  6.535227e+00  0.000000e+00  0.000000e+00  0.000000e+00  0.000000e+00  0.000000e+00  0.000000e+00  
      1371  -5.210124e+00  -1.216287e+00  -7.102212e-01  9.201507e+00  1.457850e+00  6.539779e+00  0.000000e+00  0.000000e+00  0.000000e+00  0.000000e+00  0.000000e+00  0.000000e+00  
      1372  -5.462007e+00  -1.250430e+00  -4.900595e-01  8.949625e+00  1.423706e+00  6.509941e+00  0.000000e+00  0.000000e+00  0.000000e+00  0.000000e+00  0.000000e+00  0.000000e+00  
      1373  -5.726473e+00  -1.270562e+00  -2.761022e-01  8.685159e+00  1.403575e+00  6.473898e+00  0.000000e+00  0.000000e+00  0.000000e+00  0.000000e+00  0.000000e+00  0.000000e+00  
      1374  -5.988051e+00  -1.293993e+00  -5.643453e-02  8.423580e+00  1.380143e+00  6.443565e+00  0.000000e+00  0.000000e+00  0.000000e+00  0.000000e+00  0.000000e+00  0.000000e+00  
      1375  -6.259098e+00  -1.319367e+00  1.424905e-01  8.152534e+00  1.354769e+00  6.392490e+00  0.000000e+00  0.000000e+00  0.000000e+00  0.000000e+00  0.000000e+00  0.000000e+00  
      1376  -6.539527e+00  -1.354314e+00  3.459499e-01  7.872104e+00  1.319822e+00  6.345950e+00  0.000000e+00  0.000000e+00  0.000000e+00  0.000000e+00  0.000000e+00  0.000000e+00  
      1377  -6.829031e+00  -1.386582e+00  5.392976e-01  7.582600e+00  1.287554e+00  6.289298e+00  0.000000e+00  0.000000e+00  0.000000e+00  0.000000e+00  0.000000e+00  0.000000e+00  
      1378  -7.140408e+00  -1.425979e+00  6.924236e-01  7.271223e+00  1.248157e+00  6.192424e+00  0.000000e+00  0.000000e+00  0.000000e+00  0.000000e+00  0.000000e+00  0.000000e+00  
      1379  -7.456932e+00  -1.469841e+00  8.418735e-01  6.954700e+00  1.204295e+00  6.091874e+00  0.000000e+00  0.000000e+00  0.000000e+00  0.000000e+00  0.000000e+00  0.000000e+00  
      1380  -7.784896e+00  -1.501151e+00  9.644127e-01  6.626735e+00  1.172985e+00  5.964413e+00  0.000000e+00  0.000000e+00  0.000000e+00  0.000000e+00  0.000000e+00  0.000000e+00  
      1381  -8.110358e+00  -1.540843e+00  1.076718e+00  6.301273e+00  1.133293e+00  5.826718e+00  0.000000e+00  0.000000e+00  0.000000e+00  0.000000e+00  0.000000e+00  0.000000e+00  
      1382  -8.444276e+00  -1.578675e+00  1.176244e+00  5.967356e+00  1.095461e+00  5.676244e+00  0.000000e+00  0.000000e+00  0.000000e+00  0.000000e+00  0.000000e+00  0.000000e+00  
      1383  -8.789899e+00  -1.616155e+00  1.255571e+00  5.621732e+00  1.057982e+00  5.505571e+00  0.000000e+00  0.000000e+00  0.000000e+00  0.000000e+00  0.000000e+00  0.000000e+00  
      1384  -9.141603e+00  -1.658015e+00  1.324036e+00  5.270028e+00  1.016122e+00  5.324036e+00  0.000000e+00  0.000000e+00  0.000000e+00  0.000000e+00  0.000000e+00  0.000000e+00  
      1385  -9.492857e+00  -1.699687e+00  1.370460e+00  4.918775e+00  9.744494e-01  5.120460e+00  0.000000e+00  0.000000e+00  0.000000e+00  0.000000e+00  0.000000e+00  0.000000e+00  
      1386  -9.845963e+00  -1.741666e+00  1.382129e+00  4.565668e+00  9.324697e-01  4.882129e+00  0.000000e+00  0.000000e+00  0.000000e+00  0.000000e+00  0.000000e+00  0.000000e+00  
      1387  -1.019808e+01  -1.795640e+00  1.399732e+00  4.213555e+00  8.784967e-01  4.649732e+00  0.000000e+00  0.000000e+00  0.000000e+00  0.000000e+00  0.000000e+00  0.000000e+00  
      1388  -1.054929e+01  -1.847876e+00  1.372201e+00  3.862345e+00  8.262598e-01  4.372200e+00  0.000000e+00  0.000000e+00  0.000000e+00  0.000000e+00  0.000000e+00  0.000000e+00  
      1389  -1.089047e+01  -1.896706e+00  1.337395e+00  3.521160e+00  7.774297e-01  4.087395e+00  0.000000e+00  0.000000e+00  0.000000e+00  0.000000e+00  0.000000e+00  0.000000e+00  
      1390  -1.124533e+01  -1.948330e+00  1.316210e+00  3.166303e+00  7.258065e-01  3.816211e+00  0.000000e+00  0.000000e+00  0.000000e+00  0.000000e+00  0.000000e+00  0.000000e+00  
      1391  -1.158657e+01  -2.009208e+00  1.228585e+00  2.825061e+00  6.649278e-01  3.478585e+00  0.000000e+00  0.000000e+00  0.000000e+00  0.000000e+00  0.000000e+00  0.000000e+00  
      1392  -1.191940e+01  -2.069179e+00  1.162593e+00  2.492233e+00  6.049573e-01  3.162593e+00  0.000000e+00  0.000000e+00  0.000000e+00  0.000000e+00  0.000000e+00  0.000000e+00  
      1393  -1.226404e+01  -2.127910e+00  1.086691e+00  2.147588e+00  5.462257e-01  2.836692e+00  0.000000e+00  0.000000e+00  0.000000e+00  0.000000e+00  0.000000e+00  0.000000e+00  
      1394  -1.259115e+01  -2.191870e+00  9.947255e-01  1.820481e+00  4.822659e-01  2.494725e+00  0.000000e+00  0.000000e+00  0.000000e+00  0.000000e+00  0.000000e+00  0.000000e+00  
      1395  -1.290995e+01  -2.256689e+00  8.297151e-01  1.501684e+00  4.174473e-01  2.079715e+00  0.000000e+00  0.000000e+00  0.000000e+00  0.000000e+00  0.000000e+00  0.000000e+00  
      1396  -1.321800e+01  -2.326927e+00  6.701809e-01  1.193627e+00  3.472092e-01  1.670181e+00  0.000000e+00  0.000000e+00  0.000000e+00  0.000000e+00  0.000000e+00  0.000000e+00  
      1397  -1.352304e+01  -2.402073e+00  5.023842e-01  8.885953e-01  2.720633e-01  1.252384e+00  0.000000e+00  0.000000e+00  0.000000e+00  0.000000e+00  0.000000e+00  0.000000e+00  
      1398  -1.382194e+01  -2.480684e+00  3.368059e-01  5.896865e-01  1.934520e-01  8.368059e-01  0.000000e+00  0.000000e+00  0.000000e+00  0.000000e+00  0.000000e+00  0.000000e+00  
      1399  -1.411738e+01  -2.570177e+00  1.664079e-01  2.942500e-01  1.039594e-01  4.164079e-01  0.000000e+00  0.000000e+00  0.000000e+00  0.000000e+00  0.000000e+00  0.000000e+00  
      1400  -2.264725e+00  -5.020339e-01  -8.483127e+00  1.204405e+01  2.400917e+00  6.266873e+00  0.000000e+00  0.000000e+00  0.000000e+00  0.000000e+00  0.000000e+00  0.000000e+00  
      1401  -2.314480e+00  -6.196963e-01  -8.259129e+00  1.199434e+01  2.283157e+00  6.240872e+00  0.000000e+00  0.000000e+00  0.000000e+00  0.000000e+00  0.000000e+00  0.000000e+00  
      1402  -2.355848e+00  -7.337303e-01  -8.037021e+00  1.195299e+01  2.169092e+00  6.212979e+00  0.000000e+00  0.000000e+00  0.000000e+00  0.000000e+00  0.000000e+00  0.000000e+00  
      1403  -2.411002e+00  -8.274574e-01  -7.819886e+00  1.189784e+01  2.075353e+00  6.180114e+00  0.000000e+00  0.000000e+00  0.000000e+00  0.000000e+00  0.000000e+00  0.000000e+00  
      1404  -2.478799e+00  -9.013700e-01  -7.585991e+00  1.183004e+01  2.001438e+00  6.164009e+00  0.000000e+00  0.000000e+00  0.000000e+00  0.000000e+00  0.000000e+00  0.000000e+00  
      1405  -2.569144e+00  -9.778848e-01  -7.364863e+00  1.173970e+01  1.924920e+00  6.135137e+00  0.000000e+00  0.000000e+00  0.000000e+00  0.000000e+00  0.000000e+00  0.000000e+00  
      1406  -2.653973e+00  -1.033961e+00  -7.133552e+00  1.165487e+01  1.868844e+00  6.116449e+00  0.000000e+00  0.000000e+00  0.000000e+00  0.000000e+00  0.000000e+00  0.000000e+00  
      1407  -2.713579e+00  -1.097762e+00  -6.891165e+00  1.159526e+01  1.805043e+00  6.108835e+00  0.000000e+00  0.000000e+00  0.000000e+00  0.000000e+00  0.000000e+00  0.000000e+00  
      1408  -2.773571e+00  -1.136788e+00  -6.639567e+00  1.153527e+01  1.766017e+00  6.110433e+00  0.000000e+00  0.000000e+00  0.000000e+00  0.000000e+00  0.000000e+00  0.000000e+00  
      1409  -2.811281e+00  -1.180090e+00  -6.392103e+00  1.149756e+01  1.722715e+00  6.107897e+00  0.000000e+00  0.000000e+00  0.000000e+00  0.000000e+00  0.000000e+00  0.000000e+00  
      1410  -2.841720e+00  -1.204953e+00  -6.128333e+00  1.146712e+01  1.697852e+00  6.121667e+00  0.000000e+00  0.000000e+00  0.000000e+00  0.000000e+00  0.000000e+00  0.000000e+00  
      1411  -2.838295e+00  -1.235664e+00  -5.857070e+00  1.147055e+01  1.667141e+00  6.142930e+00  0.000000e+00  0.000000e+00  0.000000e+00  0.000000e+00  0.000000e+00  0.000000e+00  
      1412  -2.858302e+00  -1.239876e+00  -5.595909e+00  1.145054e+01  1.662929e+00  6.154091e+00  0.000000e+00  0.000000e+00  0.000000e+00  0.000000e+00  0.000000e+00  0.000000e+00  
      1413  -2.894928e+00  -1.233792e+00  -5.314229e+00  1.141391e+01  1.669013e+00  6.185771e+00  0.000000e+00  0.000000e+00  0.000000e+00  0.000000e+00  0.000000e+00  0.000000e+00  
      1414  -2.966545e+00  -1.240492e+00  -5.045785e+00  1.134230e+01  1.662313e+00  6.204215e+00  0.000000e+00  0.000000e+00  0.000000e+00  0.000000e+00  0.000000e+00  0.000000e+00  
      1415  -3.028934e+00  -1.257599e+00  -4.781871e+00  1.127991e+01  1.645206e+00  6.218129e+00  0.000000e+00  0.000000e+00  0.000000e+00  0.000000e+00  0.000000e+00  0.000000e+00  
      1416  -3.088179e+00  -1.264560e+00  -4.495652e+00  1.122066e+01  1.638245e+00  6.254348e+00  0.000000e+00  0.000000e+00  0.000000e+00  0.000000e+00  0.000000e+00  0.000000e+00  
      1417  -3.158889e+00  -1.276845e+00  -4.209461e+00  1.114995e+01  1.625960e+00  6.290538e+00  0.000000e+00  0.000000e+00  0.000000e+00  0.000000e+00  0.000000e+00  0.000000e+00  
      1418  -3.249575e+00  -1.292132e+00  -3.940381e+00  1.105927e+01  1.610673e+00  6.309619e+00  0.000000e+00  0.000000e+00  0.000000e+00  0.000000e+00  0.000000e+00  0.000000e+00  
      1419  -3.360539e+00  -1.306165e+00  -3.671661e+00  1.094830e+01  1.596640e+00  6.328339e+00  0.000000e+00  0.000000e+00  0.000000e+00  0.000000e+00  0.000000e+00  0.000000e+00  
      1420  -3.474713e+00  -1.310942e+00  -3.399796e+00  1.083413e+01  1.591863e+00  6.350204e+00  0.000000e+00  0.000000e+00  0.000000e+00  0.000000e+00  0.000000e+00  0.000000e+00  
      1421  -3.601360e+00  -1.326561e+00  -3.132411e+00  1.070748e+01  1.576244e+00  6.367589e+00  0.000000e+00  0.000000e+00  0.000000e+00  0.000000e+00  0.000000e+00  0.000000e+00  
      1422  -3.735740e+00  -1.348221e+00  -2.859342e+00  1.057310e+01  1.554584e+00  6.390658e+00  0.000000e+00  0.000000e+00  0.000000e+00  0.000000e+00  0.000000e+00  0.000000e+00  
      1423  -3.869852e+00  -1.361012e+00  -2.579578e+00  1.043899e+01  1.541793e+00  6.420422e+00  0.000000e+00  0.000000e+00  0.000000e+00  0.000000e+00  0.000000e+00  0.000000e+00  
      1424  -4.040946e+00  -1.377951e+00  -2.312521e+00  1.026790e+01  1.524854e+00  6.437479e+00  0.000000e+00  0.000000e+00  0.000000e+00  0.000000e+00  0.000000e+00  0.000000e+00  
      1425  -4.211362e+00  -1.378651e+00  -2.051755e+00  1.009748e+01  1.524154e+00  6.448245e+00  0.000000e+00  0.000000e+00  0.000000e+00  0.000000e+00  0.000000e+00  0.000000e+00  
      1426  -4.387708e+00  -1.406292e+00  -1.803939e+00  9.921134e+00  1.496513e+00  6.446061e+00  0.000000e+00  0.000000e+00  0.000000e+00  0.000000e+00  0.000000e+00  0.000000e+00  
      1427  -4.581374e+00  -1.413502e+00  -1.549838e+00  9.727468e+00  1.489302e+00  6.450161e+00  0.000000e+00  0.000000e+00  0.000000e+00  0.000000e+00  0.000000e+00  0.000000e+00  
      1428  -4.769257e+00  -1.418864e+00  -1.280586e+00  9.539585e+00  1.483941e+00  6.469414e+00  0.000000e+00  0.000000e+00  0.000000e+00  0.000000e+00  0.000000e+00  0.000000e+00  
      1429  -4.968789e+00  -1.438967e+00  -1.027442e+00  9.340053e+00  1.463838e+00  6.472558e+00  0.000000e+00  0.000000e+00  0.000000e+00  0.000000e+00  0.000000e+00  0.000000e+00  
      1430  -5.183408e+00  -1.466749e+00  -7.771859e-01  9.125434e+00  1.436056e+00  6.472814e+00  0.000000e+00  0.000000e+00  0.000000e+00  0.000000e+00  0.000000e+00  0.000000e+00  
      1431  -5.422462e+00  -1.494154e+00  -5.330434e-01  8.886379e+00  1.408651e+00  6.466957e+00  0.000000e+00  0.000000e+00  0.000000e+00  0.000000e+00  0.000000e+00  0.000000e+00  
      1432  -5.678515e+00  -1.515060e+00  -3.120281e-01  8.630326e+00  1.387745e+00  6.437972e+00  0.000000e+00  0.000000e+00  0.000000e+00  0.000000e+00  0.000000e+00  0.000000e+00  
      1433  -5.942547e+00  -1.538301e+00  -9.729213e-02  8.366295e+00  1.364504e+00  6.402708e+00  0.000000e+00  0.000000e+00  0.000000e+00  0.000000e+00  0.000000e+00  0.000000e+00  
      1434  -6.211940e+00  -1.567018e+00  1.118761e-01  8.096902e+00  1.335787e+00  6.361876e+00  0.000000e+00  0.000000e+00  0.000000e+00  0.000000e+00  0.000000e+00  0.000000e+00  
      1435  -6.485168e+00  -1.590618e+00  3.070507e-01  7.823674e+00  1.312187e+00  6.307051e+00  0.000000e+00  0.000000e+00  0.000000e+00  0.000000e+00  0.000000e+00  0.000000e+00  
      1436  -6.772331e+00  -1.622939e+00  5.057272e-01  7.536511e+00  1.279866e+00  6.255727e+00  0.000000e+00  0.000000e+00  0.000000e+00  0.000000e+00  0.000000e+00  0.000000e+00  
      1437  -7.074543e+00  -1.661725e+00  6.734743e-01  7.234299e+00  1.241080e+00  6.173474e+00  0.000000e+00  0.000000e+00  0.000000e+00  0.000000e+00  0.000000e+00  0.000000e+00  
      1438  -7.388113e+00  -1.695768e+00  8.252547e-01  6.920730e+00  1.207037e+00  6.075254e+00  0.000000e+00  0.000000e+00  0.000000e+00  0.000000e+00  0.000000e+00  0.000000e+00  
      1439  -7.716660e+00  -1.732172e+00  9.481632e-01  6.592183e+00  1.170633e+00  5.948163e+00  0.000000e+00  0.000000e+00  0.000000e+00  0.000000e+00  0.000000e+00  0.000000e+00  
      1440  -8.050002e+00  -1.766279e+00  1.067277e+00  6.258841e+00  1.136526e+00  5.817277e+00  0.000000e+00  0.000000e+00  0.000000e+00  0.000000e+00  0.000000e+00  0.000000e+00  
      1441  -8.389028e+00  -1.798944e+00  1.174361e+00  5.919814e+00  1.103860e+00  5.674361e+00  0.000000e+00  0.000000e+00  0.000000e+00  0.000000e+00  0.000000e+00  0.000000e+00  
      1442  -8.735430e+00  -1.836941e+00  1.244612e+00  5.573412e+00  1.065864e+00  5.494612e+00  0.000000e+00  0.000000e+00  0.000000e+00  0.000000e+00  0.000000e+00  0.000000e+00  
      1443  -9.069726e+00  -1.873387e+00  1.298793e+00  5.239117e+00  1.029418e+00  5.298793e+00  0.000000e+00  0.000000e+00  0.000000e+00  0.000000e+00  0.000000e+00  0.000000e+00  
      1444  -9.416860e+00  -1.910124e+00  1.345801e+00  4.891983e+00  9.926805e-01  5.095801e+00  0.000000e+00  0.000000e+00  0.000000e+00  0.000000e+00  0.000000e+00  0.000000e+00  
      1445  -9.773595e+00  -1.949971e+00  1.368438e+00  4.535247e+00  9.528342e-01  4.868438e+00  0.000000e+00  0.000000e+00  0.000000e+00  0.000000e+00  0.000000e+00  0.000000e+00  
      1446  -1.012242e+01  -1.994379e+00  1.343546e+00  4.186426e+00  9.084255e-01  4.593546e+00  0.000000e+00  0.000000e+00  0.000000e+00  0.000000e+00  0.000000e+00  0.000000e+00  
      1447  -1.047160e+01  -2.051584e+00  1.347950e+00  3.837245e+00  8.512210e-01  4.347950e+00  0.000000e+00  0.000000e+00  0.000000e+00  0.000000e+00  0.000000e+00  0.000000e+00  
      1448  -1.082441e+01  -2.104249e+00  1.335114e+00  3.484432e+00  7.985560e-01  4.085114e+00  0.000000e+00  0.000000e+00  0.000000e+00  0.000000e+00  0.000000e+00  0.000000e+00  
      1449  -1.116880e+01  -2.157088e+00  1.294899e+00  3.140042e+00  7.457165e-01  3.794899e+00  0.000000e+00  0.000000e+00  0.000000e+00  0.000000e+00  0.000000e+00  0.000000e+00  
      1450  -1.150940e+01  -2.210513e+00  1.241058e+00  2.799443e+00  6.922923e-01  3.491058e+00  0.000000e+00  0.000000e+00  0.000000e+00  0.000000e+00  0.000000e+00  0.000000e+00  
      1451  -1.185414e+01  -2.265645e+00  1.163613e+00  2.454703e+00  6.371596e-01  3.163613e+00  0.000000e+00  0.000000e+00  0.000000e+00  0.000000e+00  0.000000e+00  0.000000e+00  
      1452  -1.218786e+01  -2.337240e+00  1.094995e+00  2.120982e+00  5.655646e-01  2.844995e+00  0.000000e+00  0.000000e+00  0.000000e+00  0.000000e+00  0.000000e+00  0.000000e+00  
      1453  -1.252238e+01  -2.395674e+00  9.936662e-01  1.786458e+00  5.071314e-01  2.493666e+00  0.000000e+00  0.000000e+00  0.000000e+00  0.000000e+00  0.000000e+00  0.000000e+00  
      1454  -1.283474e+01  -2.466536e+00  8.437659e-01  1.474098e+00  4.362692e-01  2.093766e+00  0.000000e+00  0.000000e+00  0.000000e+00  0.000000e+00  0.000000e+00  0.000000e+00  
      1455  -1.314300e+01  -2.544525e+00  6.835071e-01  1.165840e+00  3.582801e-01  1.683507e+00  0.000000e+00  0.000000e+00  0.000000e+00  0.000000e+00  0.000000e+00  0.000000e+00  
      1456  -1.344109e+01  -2.620624e+00  5.135157e-01  8.677493e-01  2.821806e-01  1.263516e+00  0.000000e+00  0.000000e+00  0.000000e+00  0.000000e+00  0.000000e+00  0.000000e+00  
      1457  -1.373035e+01  -2.700987e+00  3.393915e-01  5.784909e-01  2.018183e-01  8.393915e-01  0.000000e+00  0.000000e+00  0.000000e+00  0.000000e+00  0.000000e+00  0.000000e+00  
      1458  -1.401895e+01  -2.795577e+00  1.690293e-01  2.898940e-01  1.072281e-01  4.190293e-01  0.000000e+00  0.000000e+00  0.000000e+00  0.000000e+00  0.000000e+00  0.000000e+00  
      1459  -2.355889e+00  -7.097719e-01  -8.587599e+00  1.184340e+01  2.418719e+00  6.162401e+00  0.000000e+00  0.000000e+00  0.000000e+00  0.000000e+00  0.000000e+00  0.000000e+00  
      1460  -2.337257e+00  -8.325285e-01  -8.366488e+00  1.186208e+01  2.295874e+00  6.133512e+00  0.000000e+00  0.000000e+00  0.000000e+00  0.000000e+00  0.000000e+00  0.000000e+00  
      1461  -2.360174e+00  -9.629754e-01  -8.152534e+00  1.183918e+01  2.165399e+00  6.097465e+00  0.000000e+00  0.000000e+00  0.000000e+00  0.000000e+00  0.000000e+00  0.000000e+00  
      1462  -2.388549e+00  -1.064702e+00  -7.916672e+00  1.181081e+01  2.063660e+00  6.083328e+00  0.000000e+00  0.000000e+00  0.000000e+00  0.000000e+00  0.000000e+00  0.000000e+00  
      1463  -2.445904e+00  -1.138028e+00  -7.691092e+00  1.175345e+01  1.990332e+00  6.058908e+00  0.000000e+00  0.000000e+00  0.000000e+00  0.000000e+00  0.000000e+00  0.000000e+00  
      1464  -2.530516e+00  -1.216663e+00  -7.464653e+00  1.166884e+01  1.911694e+00  6.035347e+00  0.000000e+00  0.000000e+00  0.000000e+00  0.000000e+00  0.000000e+00  0.000000e+00  
      1465  -2.600911e+00  -1.273230e+00  -7.230259e+00  1.159845e+01  1.855127e+00  6.019742e+00  0.000000e+00  0.000000e+00  0.000000e+00  0.000000e+00  0.000000e+00  0.000000e+00  
      1466  -2.662286e+00  -1.330437e+00  -6.984759e+00  1.153707e+01  1.797920e+00  6.015241e+00  0.000000e+00  0.000000e+00  0.000000e+00  0.000000e+00  0.000000e+00  0.000000e+00  
      1467  -2.713315e+00  -1.386185e+00  -6.738806e+00  1.148604e+01  1.742172e+00  6.011194e+00  0.000000e+00  0.000000e+00  0.000000e+00  0.000000e+00  0.000000e+00  0.000000e+00  
      1468  -2.753784e+00  -1.420437e+00  -6.474668e+00  1.144557e+01  1.707920e+00  6.025332e+00  0.000000e+00  0.000000e+00  0.000000e+00  0.000000e+00  0.000000e+00  0.000000e+00  
      1469  -2.789803e+00  -1.456979e+00  -6.216004e+00  1.140956e+01  1.671378e+00  6.033996e+00  0.000000e+00  0.000000e+00  0.000000e+00  0.000000e+00  0.000000e+00  0.000000e+00  
      1470  -2.805390e+00  -1.482203e+00  -5.947376e+00  1.139397e+01  1.646154e+00  6.052624e+00  0.000000e+00  0.000000e+00  0.000000e+00  0.000000e+00  0.000000e+00  0.000000e+00  
      1471  -2.813937e+00  -1.509213e+00  -5.669377e+00  1.138542e+01  1.619144e+00  6.080623e+00  0.000000e+00  0.000000e+00  0.000000e+00  0.000000e+00  0.000000e+00  0.000000e+00  
      1472  -2.856246e+00  -1.500602e+00  -5.396048e+00  1.134311e+01  1.627755e+00  6.103952e+00  0.000000e+00  0.000000e+00  0.000000e+00  0.000000e+00  0.000000e+00  0.000000e+00  
      1473  -2.929717e+00  -1.522873e+00  -5.123334e+00  1.126964e+01  1.605484e+00  6.126666e+00  0.000000e+00  0.000000e+00  0.000000e+00  0.000000e+00  0.000000e+00  0.000000e+00  
      1474  -3.003676e+00  -1.530668e+00  -4.848771e+00  1.119568e+01  1.597689e+00  6.151229e+00  0.000000e+00  0.000000e+00  0.000000e+00  0.000000e+00  0.000000e+00  0.000000e+00  
      1475  -3.082510e+00  -1.538499e+00  -4.575497e+00  1.111685e+01  1.589858e+00  6.174503e+00  0.000000e+00  0.000000e+00  0.000000e+00  0.000000e+00  0.000000e+00  0.000000e+00  
      1476  -3.161557e+00  -1.556252e+00  -4.299066e+00  1.103780e+01  1.572105e+00  6.200933e+00  0.000000e+00  0.000000e+00  0.000000e+00  0.000000e+00  0.000000e+00  0.000000e+00  
      1477  -3.251388e+00  -1.570415e+00  -4.012058e+00  1.094797e+01  1.557941e+00  6.237942e+00  0.000000e+00  0.000000e+00  0.000000e+00  0.000000e+00  0.000000e+00  0.000000e+00  
      1478  -3.353354e+00  -1.588140e+00  -3.740742e+00  1.084601e+01  1.540217e+00  6.259258e+00  0.000000e+00  0.000000e+00  0.000000e+00  0.000000e+00  0.000000e+00  0.000000e+00  
      1479  -3.478176e+00  -1.589058e+00  -3.471511e+00  1.072118e+01  1.539299e+00  6.278489e+00  0.000000e+00  0.000000e+00  0.000000e+00  0.000000e+00  0.000000e+00  0.000000e+00  
      1480  -3.608792e+00  -1.604011e+00  -3.196028e+00  1.059057e+01  1.524346e+00  6.303972e+00  0.000000e+00  0.000000e+00  0.000000e+00  0.000000e+00  0.000000e+00  0.000000e+00  
      1481  -3.739358e+00  -1.613916e+00  -2.934644e+00  1.046000e+01  1.514441e+00  6.315356e+00  0.000000e+00  0.000000e+00  0.000000e+00  0.000000e+00  0.000000e+00  0.000000e+00  
      1482  -3.892732e+00  -1.616883e+00  -2.669026e+00  1.030663e+01  1.511474e+00  6.330974e+00  0.000000e+00  0.000000e+00  0.000000e+00  0.000000e+00  0.000000e+00  0.000000e+00  
      1483  -4.048316e+00  -1.636879e+00  -2.404838e+00  1.015104e+01  1.491478e+00  6.345162e+00  0.000000e+00  0.000000e+00  0.000000e+00  0.000000e+00  0.000000e+00  0.000000e+00  
      1484  -4.201732e+00  -1.651911e+00  -2.144091e+00  9.997627e+00  1.476446e+00  6.355909e+00  0.000000e+00  0.000000e+00  0.000000e+00  0.000000e+00  0.000000e+00  0.000000e+00  
      1485  -4.381837e+00  -1.661312e+00  -1.879763e+00  9.817522e+00  1.467045e+00  6.370237e+00  0.000000e+00  0.000000e+00  0.000000e+00  0.000000e+00  0.000000e+00  0.000000e+00  
      1486  -4.566752e+00  -1.674093e+00  -1.615427e+00  9.632607e+00  1.454264e+00  6.384573e+00  0.000000e+00  0.000000e+00  0.000000e+00  0.000000e+00  0.000000e+00  0.000000e+00  
      1487  -4.753337e+00  -1.678042e+00  -1.358579e+00  9.446022e+00  1.450315e+00  6.391421e+00  0.000000e+00  0.000000e+00  0.000000e+00  0.000000e+00  0.000000e+00  0.000000e+00  
      1488  -4.955435e+00  -1.700351e+00  -1.109343e+00  9.243925e+00  1.428006e+00  6.390657e+00  0.000000e+00  0.000000e+00  0.000000e+00  0.000000e+00  0.000000e+00  0.000000e+00  
      1489  -5.167605e+00  -1.714375e+00  -8.550689e-01  9.031754e+00  1.413982e+00  6.394931e+00  0.000000e+00  0.000000e+00  0.000000e+00  0.000000e+00  0.000000e+00  0.000000e+00  
      1490  -5.397035e+00  -1.736837e+00  -6.059908e-01  8.802325e+00  1.391520e+00  6.394009e+00  0.000000e+00  0.000000e+00  0.000000e+00  0.000000e+00  0.000000e+00  0.000000e+00  
      1491  -5.644387e+00  -1.760991e+00  -3.746857e-01  8.554972e+00  1.367366e+00  6.375314e+00  0.000000e+00  0.000000e+00  0.000000e+00  0.000000e+00  0.000000e+00  0.000000e+00  
      1492  -5.901268e+00  -1.779551e+00  -1.604997e-01  8.298092e+00  1.348806e+00  6.339500e+00  0.000000e+00  0.000000e+00  0.000000e+00  0.000000e+00  0.000000e+00  0.000000e+00  
      1493  -6.167112e+00  -1.803860e+00  5.094837e-02  8.032248e+00  1.324497e+00  6.300948e+00  0.000000e+00  0.000000e+00  0.000000e+00  0.000000e+00  0.000000e+00  0.000000e+00  
      1494  -6.444289e+00  -1.831208e+00  2.561336e-01  7.755070e+00  1.297149e+00  6.256134e+00  0.000000e+00  0.000000e+00  0.000000e+00  0.000000e+00  0.000000e+00  0.000000e+00  
      1495  -6.721593e+00  -1.859912e+00  4.523190e-01  7.477766e+00  1.268445e+00  6.202319e+00  0.000000e+00  0.000000e+00  0.000000e+00  0.000000e+00  0.000000e+00  0.000000e+00  
      1496  -7.024714e+00  -1.895583e+00  6.216214e-01  7.174645e+00  1.232774e+00  6.121622e+00  0.000000e+00  0.000000e+00  0.000000e+00  0.000000e+00  0.000000e+00  0.000000e+00  
      1497  -7.337017e+00  -1.921164e+00  7.756189e-01  6.862343e+00  1.207193e+00  6.025619e+00  0.000000e+00  0.000000e+00  0.000000e+00  0.000000e+00  0.000000e+00  0.000000e+00  
      1498  -7.662538e+00  -1.957516e+00  9.114912e-01  6.536821e+00  1.170841e+00  5.911491e+00  0.000000e+00  0.000000e+00  0.000000e+00  0.000000e+00  0.000000e+00  0.000000e+00  
      1499  -7.993575e+00  -1.991952e+00  1.036279e+00  6.205784e+00  1.136405e+00  5.786279e+00  0.000000e+00  0.000000e+00  0.000000e+00  0.000000e+00  0.000000e+00  0.000000e+00  
      1500  -8.329679e+00  -2.021039e+00  1.138399e+00  5.869681e+00  1.107318e+00  5.638399e+00  0.000000e+00  0.000000e+00  0.000000e+00  0.000000e+00  0.000000e+00  0.000000e+00  
      1501  -8.669230e+00  -2.053572e+00  1.203867e+00  5.530130e+00  1.074785e+00  5.453867e+00  0.000000e+00  0.000000e+00  0.000000e+00  0.000000e+00  0.000000e+00  0.000000e+00  
      1502  -9.015894e+00  -2.091325e+00  1.268419e+00  5.183465e+00  1.037032e+00  5.268419e+00  0.000000e+00  0.000000e+00  0.000000e+00  0.000000e+00  0.000000e+00  0.000000e+00  
      1503  -9.365832e+00  -2.121112e+00  1.313399e+00  4.833528e+00  1.007244e+00  5.063399e+00  0.000000e+00  0.000000e+00  0.000000e+00  0.000000e+00  0.000000e+00  0.000000e+00  
      1504  -9.715738e+00  -2.164206e+00  1.340622e+00  4.483621e+00  9.641512e-01  4.840621e+00  0.000000e+00  0.000000e+00  0.000000e+00  0.000000e+00  0.000000e+00  0.000000e+00  
      1505  -1.006038e+01  -2.209626e+00  1.332326e+00  4.138979e+00  9.187307e-01  4.582325e+00  0.000000e+00  0.000000e+00  0.000000e+00  0.000000e+00  0.000000e+00  0.000000e+00  
      1506  -1.040021e+01  -2.259500e+00  1.305064e+00  3.799152e+00  8.688570e-01  4.305064e+00  0.000000e+00  0.000000e+00  0.000000e+00  0.000000e+00  0.000000e+00  0.000000e+00  
      1507  -1.074258e+01  -2.315414e+00  1.307415e+00  3.456776e+00  8.129429e-01  4.057415e+00  0.000000e+00  0.000000e+00  0.000000e+00  0.000000e+00  0.000000e+00  0.000000e+00  
      1508  -1.109109e+01  -2.363636e+00  1.283220e+00  3.108272e+00  7.647210e-01  3.783220e+00  0.000000e+00  0.000000e+00  0.000000e+00  0.000000e+00  0.000000e+00  0.000000e+00  
      1509  -1.143729e+01  -2.417081e+00  1.224695e+00  2.762072e+00  7.112759e-01  3.474695e+00  0.000000e+00  0.000000e+00  0.000000e+00  0.000000e+00  0.000000e+00  0.000000e+00  
      1510  -1.177093e+01  -2.481127e+00  1.161678e+00  2.428430e+00  6.472296e-01  3.161678e+00  0.000000e+00  0.000000e+00  0.000000e+00  0.000000e+00  0.000000e+00  0.000000e+00  
      1511  -1.211010e+01  -2.544126e+00  1.108444e+00  2.089259e+00  5.842311e-01  2.858444e+00  0.000000e+00  0.000000e+00  0.000000e+00  0.000000e+00  0.000000e+00  0.000000e+00  
      1512  -1.243516e+01  -2.601274e+00  9.954704e-01  1.764197e+00  5.270835e-01  2.495470e+00  0.000000e+00  0.000000e+00  0.000000e+00  0.000000e+00  0.000000e+00  0.000000e+00  
      1513  -1.274922e+01  -2.674059e+00  8.512346e-01  1.450139e+00  4.542983e-01  2.101235e+00  0.000000e+00  0.000000e+00  0.000000e+00  0.000000e+00  0.000000e+00  0.000000e+00  
      1514  -1.305351e+01  -2.760286e+00  6.992375e-01  1.145854e+00  3.680709e-01  1.699238e+00  0.000000e+00  0.000000e+00  0.000000e+00  0.000000e+00  0.000000e+00  0.000000e+00  
      1515  -1.334639e+01  -2.836152e+00  5.290726e-01  8.529707e-01  2.922055e-01  1.279073e+00  0.000000e+00  0.000000e+00  0.000000e+00  0.000000e+00  0.000000e+00  0.000000e+00  
      1516  -1.363548e+01  -2.923831e+00  3.545046e-01  5.638842e-01  2.045254e-01  8.545046e-01  0.000000e+00  0.000000e+00  0.000000e+00  0.000000e+00  0.000000e+00  0.000000e+00  
      1517  -1.392089e+01  -3.017748e+00  1.804439e-01  2.784744e-01  1.106092e-01  4.304439e-01  0.000000e+00  0.000000e+00  0.000000e+00  0.000000e+00  0.000000e+00  0.000000e+00  
      1518  -2.489211e+00  -8.717301e-01  -8.694782e+00  1.159420e+01  2.479085e+00  6.055218e+00  0.000000e+00  0.000000e+00  0.000000e+00  0.000000e+00  0.000000e+00  0.000000e+00  
      1519  -2.459849e+00  -1.029683e+00  -8.496397e+00  1.162361e+01  2.321053e+00  6.003603e+00  0.000000e+00  0.000000e+00  0.000000e+00  0.000000e+00  0.000000e+00  0.000000e+00  
      1520  -2.438906e+00  -1.159192e+00  -8.282730e+00  1.164456e+01  2.191519e+00  5.967269e+00  0.000000e+00  0.000000e+00  0.000000e+00  0.000000e+00  0.000000e+00  0.000000e+00  
      1521  -2.446680e+00  -1.271540e+00  -8.049506e+00  1.163680e+01  2.079159e+00  5.950494e+00  0.000000e+00  0.000000e+00  0.000000e+00  0.000000e+00  0.000000e+00  0.000000e+00  
      1522  -2.497922e+00  -1.370808e+00  -7.815743e+00  1.158556e+01  1.979889e+00  5.934257e+00  0.000000e+00  0.000000e+00  0.000000e+00  0.000000e+00  0.000000e+00  0.000000e+00  
      1523  -2.556224e+00  -1.449031e+00  -7.588547e+00  1.152725e+01  1.901665e+00  5.911453e+00  0.000000e+00  0.000000e+00  0.000000e+00  0.000000e+00  0.000000e+00  0.000000e+00  
      1524  -2.621021e+00  -1.511554e+00  -7.350082e+00  1.146246e+01  1.839143e+00  5.899919e+00  0.000000e+00  0.000000e+00  0.000000e+00  0.000000e+00  0.000000e+00  0.000000e+00  
      1525  -2.664657e+00  -1.565480e+00  -7.100713e+00  1.141882e+01  1.785216e+00  5.899287e+00  0.000000e+00  0.000000e+00  0.000000e+00  0.000000e+00  0.000000e+00  0.000000e+00  
      1526  -2.713671e+00  -1.627126e+00  -6.853296e+00  1.136981e+01  1.723571e+00  5.896704e+00  0.000000e+00  0.000000e+00  0.000000e+00  0.000000e+00  0.000000e+00  0.000000e+00  
      1527  -2.759748e+00  -1.677143e+00  -6.600180e+00  1.132373e+01  1.673554e+00  5.899820e+00  0.000000e+00  0.000000e+00  0.000000e+00  0.000000e+00  0.000000e+00  0.000000e+00  
      1528  -2.805611e+00  -1.704730e+00  -6.325371e+00  1.127787e+01  1.645967e+00  5.924629e+00  0.000000e+00  0.000000e+00  0.000000e+00  0.000000e+00  0.000000e+00  0.000000e+00  
      1529  -2.829775e+00  -1.729971e+00  -6.050718e+00  1.125370e+01  1.620723e+00  5.949282e+00  0.000000e+00  0.000000e+00  0.000000e+00  0.000000e+00  0.000000e+00  0.000000e+00  
      1530  -2.857936e+00  -1.756337e+00  -5.779613e+00  1.122554e+01  1.594358e+00  5.970387e+00  0.000000e+00  0.000000e+00  0.000000e+00  0.000000e+00  0.000000e+00  0.000000e+00  
      1531  -2.907202e+00  -1.774829e+00  -5.502911e+00  1.117628e+01  1.575865e+00  5.997089e+00  0.000000e+00  0.000000e+00  0.000000e+00  0.000000e+00  0.000000e+00  0.000000e+00  
      1532  -2.970981e+00  -1.778727e+00  -5.232696e+00  1.111250e+01  1.571967e+00  6.017304e+00  0.000000e+00  0.000000e+00  0.000000e+00  0.000000e+00  0.000000e+00  0.000000e+00  
      1533  -3.050750e+00  -1.803501e+00  -4.966908e+00  1.103273e+01  1.547193e+00  6.033092e+00  0.000000e+00  0.000000e+00  0.000000e+00  0.000000e+00  0.000000e+00  0.000000e+00  
      1534  -3.131302e+00  -1.797478e+00  -4.679115e+00  1.095218e+01  1.553216e+00  6.070885e+00  0.000000e+00  0.000000e+00  0.000000e+00  0.000000e+00  0.000000e+00  0.000000e+00  
      1535  -3.196665e+00  -1.826981e+00  -4.400964e+00  1.088681e+01  1.523713e+00  6.099035e+00  0.000000e+00  0.000000e+00  0.000000e+00  0.000000e+00  0.000000e+00  0.000000e+00  
      1536  -3.283022e+00  -1.835826e+00  -4.125494e+00  1.080046e+01  1.514868e+00  6.124506e+00  0.000000e+00  0.000000e+00  0.000000e+00  0.000000e+00  0.000000e+00  0.000000e+00  
      1537  -3.389584e+00  -1.854873e+00  -3.849724e+00  1.069389e+01  1.495822e+00  6.150276e+00  0.000000e+00  0.000000e+00  0.000000e+00  0.000000e+00  0.000000e+00  0.000000e+00  
      1538  -3.507244e+00  -1.859045e+00  -3.586472e+00  1.057623e+01  1.491649e+00  6.163528e+00  0.000000e+00  0.000000e+00  0.000000e+00  0.000000e+00  0.000000e+00  0.000000e+00  
      1539  -3.636655e+00  -1.870413e+00  -3.310173e+00  1.044682e+01  1.480281e+00  6.189827e+00  0.000000e+00  0.000000e+00  0.000000e+00  0.000000e+00  0.000000e+00  0.000000e+00  
      1540  -3.764821e+00  -1.880696e+00  -3.037466e+00  1.031866e+01  1.469998e+00  6.212534e+00  0.000000e+00  0.000000e+00  0.000000e+00  0.000000e+00  0.000000e+00  0.000000e+00  
      1541  -3.905672e+00  -1.885273e+00  -2.767544e+00  1.017781e+01  1.465421e+00  6.232456e+00  0.000000e+00  0.000000e+00  0.000000e+00  0.000000e+00  0.000000e+00  0.000000e+00  
      1542  -4.062721e+00  -1.896072e+00  -2.512176e+00  1.002076e+01  1.454622e+00  6.237824e+00  0.000000e+00  0.000000e+00  0.000000e+00  0.000000e+00  0.000000e+00  0.000000e+00  
      1543  -4.221833e+00  -1.909070e+00  -2.244862e+00  9.861646e+00  1.441624e+00  6.255138e+00  0.000000e+00  0.000000e+00  0.000000e+00  0.000000e+00  0.000000e+00  0.000000e+00  
      1544  -4.388594e+00  -1.919061e+00  -1.979547e+00  9.694884e+00  1.431633e+00  6.270453e+00  0.000000e+00  0.000000e+00  0.000000e+00  0.000000e+00  0.000000e+00  0.000000e+00  
      1545  -4.562783e+00  -1.929620e+00  -1.712010e+00  9.520695e+00  1.421074e+00  6.287990e+00  0.000000e+00  0.000000e+00  0.000000e+00  0.000000e+00  0.000000e+00  0.000000e+00  
      1546  -4.746431e+00  -1.935787e+00  -1.455339e+00  9.337048e+00  1.414907e+00  6.294662e+00  0.000000e+00  0.000000e+00  0.000000e+00  0.000000e+00  0.000000e+00  0.000000e+00  
      1547  -4.945877e+00  -1.950813e+00  -1.194875e+00  9.137602e+00  1.399881e+00  6.305125e+00  0.000000e+00  0.000000e+00  0.000000e+00  0.000000e+00  0.000000e+00  0.000000e+00  
      1548  -5.164765e+00  -1.955654e+00  -9.440271e-01  8.918713e+00  1.395041e+00  6.305973e+00  0.000000e+00  0.000000e+00  0.000000e+00  0.000000e+00  0.000000e+00  0.000000e+00  
      1549  -5.388963e+00  -1.976421e+00  -6.980483e-01  8.694515e+00  1.374274e+00  6.301952e+00  0.000000e+00  0.000000e+00  0.000000e+00  0.000000e+00  0.000000e+00  0.000000e+00  
      1550  -5.625841e+00  -2.002094e+00  -4.669977e-01  8.457638e+00  1.348600e+00  6.283002e+00  0.000000e+00  0.000000e+00  0.000000e+00  0.000000e+00  0.000000e+00  0.000000e+00  
      1551  -5.881813e+00  -2.017435e+00  -2.475051e-01  8.201666e+00  1.333259e+00  6.252495e+00  0.000000e+00  0.000000e+00  0.000000e+00  0.000000e+00  0.000000e+00  0.000000e+00  
      1552  -6.141338e+00  -2.045723e+00  -2.804394e-02  7.942141e+00  1.304971e+00  6.221956e+00  0.000000e+00  0.000000e+00  0.000000e+00  0.000000e+00  0.000000e+00  0.000000e+00  
      1553  -6.402615e+00  -2.070788e+00  1.835658e-01  7.680863e+00  1.279906e+00  6.183566e+00  0.000000e+00  0.000000e+00  0.000000e+00  0.000000e+00  0.000000e+00  0.000000e+00  
      1554  -6.677293e+00  -2.091528e+00  3.888045e-01  7.406186e+00  1.259166e+00  6.138804e+00  0.000000e+00  0.000000e+00  0.000000e+00  0.000000e+00  0.000000e+00  0.000000e+00  
      1555  -6.973994e+00  -2.121929e+00  5.730236e-01  7.109484e+00  1.228765e+00  6.073023e+00  0.000000e+00  0.000000e+00  0.000000e+00  0.000000e+00  0.000000e+00  0.000000e+00  
      1556  -7.288447e+00  -2.153877e+00  7.280363e-01  6.795032e+00  1.196817e+00  5.978036e+00  0.000000e+00  0.000000e+00  0.000000e+00  0.000000e+00  0.000000e+00  0.000000e+00  
      1557  -7.608283e+00  -2.180382e+00  8.646566e-01  6.475196e+00  1.170313e+00  5.864656e+00  0.000000e+00  0.000000e+00  0.000000e+00  0.000000e+00  0.000000e+00  0.000000e+00  
      1558  -7.931770e+00  -2.211989e+00  1.002165e+00  6.151709e+00  1.138705e+00  5.752164e+00  0.000000e+00  0.000000e+00  0.000000e+00  0.000000e+00  0.000000e+00  0.000000e+00  
      1559  -8.263968e+00  -2.240490e+00  1.100699e+00  5.819510e+00  1.110204e+00  5.600699e+00  0.000000e+00  0.000000e+00  0.000000e+00  0.000000e+00  0.000000e+00  0.000000e+00  
      1560  -8.607054e+00  -2.273413e+00  1.180471e+00  5.476425e+00  1.077281e+00  5.430471e+00  0.000000e+00  0.000000e+00  0.000000e+00  0.000000e+00  0.000000e+00  0.000000e+00  
      1561  -8.954697e+00  -2.304545e+00  1.232410e+00  5.128782e+00  1.046149e+00  5.232409e+00  0.000000e+00  0.000000e+00  0.000000e+00  0.000000e+00  0.000000e+00  0.000000e+00  
      1562  -9.298385e+00  -2.338450e+00  1.283145e+00  4.785094e+00  1.012244e+00  5.033145e+00  0.000000e+00  0.000000e+00  0.000000e+00  0.000000e+00  0.000000e+00  0.000000e+00  
      1563  -9.641001e+00  -2.371957e+00  1.333246e+00  4.442478e+00  9.787377e-01  4.833246e+00  0.000000e+00  0.000000e+00  0.000000e+00  0.000000e+00  0.000000e+00  0.000000e+00  
      1564  -9.987821e+00  -2.420011e+00  1.347877e+00  4.095658e+00  9.306829e-01  4.597878e+00  0.000000e+00  0.000000e+00  0.000000e+00  0.000000e+00  0.000000e+00  0.000000e+00  
      1565  -1.033056e+01  -2.465765e+00  1.343041e+00  3.752923e+00  8.849288e-01  4.343041e+00  0.000000e+00  0.000000e+00  0.000000e+00  0.000000e+00  0.000000e+00  0.000000e+00  
      1566  -1.067478e+01  -2.519585e+00  1.338258e+00  3.408701e+00  8.311092e-01  4.088258e+00  0.000000e+00  0.000000e+00  0.000000e+00  0.000000e+00  0.000000e+00  0.000000e+00  
      1567  -1.101667e+01  -2.579214e+00  1.300273e+00  3.066807e+00  7.714798e-01  3.800273e+00  0.000000e+00  0.000000e+00  0.000000e+00  0.000000e+00  0.000000e+00  0.000000e+00  
      1568  -1.135782e+01  -2.627674e+00  1.255120e+00  2.725663e+00  7.230206e-01  3.505120e+00  0.000000e+00  0.000000e+00  0.000000e+00  0.000000e+00  0.000000e+00  0.000000e+00  
      1569  -1.169724e+01  -2.686911e+00  1.204348e+00  2.386239e+00  6.637836e-01  3.204348e+00  0.000000e+00  0.000000e+00  0.000000e+00  0.000000e+00  0.000000e+00  0.000000e+00  
      1570  -1.203723e+01  -2.756126e+00  1.127212e+00  2.046252e+00  5.945681e-01  2.877212e+00  0.000000e+00  0.000000e+00  0.000000e+00  0.000000e+00  0.000000e+00  0.000000e+00  
      1571  -1.235250e+01  -2.814663e+00  9.959856e-01  1.730981e+00  5.360308e-01  2.495986e+00  0.000000e+00  0.000000e+00  0.000000e+00  0.000000e+00  0.000000e+00  0.000000e+00  
      1572  -1.264989e+01  -2.885760e+00  8.484111e-01  1.433587e+00  4.649340e-01  2.098411e+00  0.000000e+00  0.000000e+00  0.000000e+00  0.000000e+00  0.000000e+00  0.000000e+00  
      1573  -1.295676e+01  -2.964931e+00  7.164637e-01  1.126720e+00  3.857630e-01  1.716464e+00  0.000000e+00  0.000000e+00  0.000000e+00  0.000000e+00  0.000000e+00  0.000000e+00  
      1574  -1.325169e+01  -3.054877e+00  5.437765e-01  8.317908e-01  2.958170e-01  1.293776e+00  0.000000e+00  0.000000e+00  0.000000e+00  0.000000e+00  0.000000e+00  0.000000e+00  
      1575  -1.353583e+01  -3.141915e+00  3.734695e-01  5.476448e-01  2.087796e-01  8.734695e-01  0.000000e+00  0.000000e+00  0.000000e+00  0.000000e+00  0.000000e+00  0.000000e+00  
      1576  -1.381742e+01  -3.240788e+00  1.949047e-01  2.660616e-01  1.099059e-01  4.449047e-01  0.000000e+00  0.000000e+00  0.000000e+00  0.000000e+00  0.000000e+00  0.000000e+00  
      1577  -2.594487e+00  -1.057764e+00  -8.830479e+00  1.136692e+01  2.512082e+00  5.919521e+00  0.000000e+00  0.000000e+00  0.000000e+00  0.000000e+00  0.000000e+00  0.000000e+00  
      1578  -2.587651e+00  -1.206681e+00  -8.625216e+00  1.137380e+01  2.363096e+00  5.874785e+00  0.000000e+00  0.000000e+00  0.000000e+00  0.000000e+00  0.000000e+00  0.000000e+00  
      1579  -2.576771e+00  -1.344205e+00  -8.418124e+00  1.138470e+01  2.225546e+00  5.831876e+00  0.000000e+00  0.000000e+00  0.000000e+00  0.000000e+00  0.000000e+00  0.000000e+00  
      1580  -2.567830e+00  -1.450732e+00  -8.193031e+00  1.139364e+01  2.119010e+00  5.806969e+00  0.000000e+00  0.000000e+00  0.000000e+00  0.000000e+00  0.000000e+00  0.000000e+00  
      1581  -2.599314e+00  -1.562994e+00  -7.971628e+00  1.136216e+01  2.006746e+00  5.778372e+00  0.000000e+00  0.000000e+00  0.000000e+00  0.000000e+00  0.000000e+00  0.000000e+00  
      1582  -2.648255e+00  -1.652807e+00  -7.735567e+00  1.131322e+01  1.916933e+00  5.764433e+00  0.000000e+00  0.000000e+00  0.000000e+00  0.000000e+00  0.000000e+00  0.000000e+00  
      1583  -2.697924e+00  -1.733208e+00  -7.491138e+00  1.126355e+01  1.836532e+00  5.758863e+00  0.000000e+00  0.000000e+00  0.000000e+00  0.000000e+00  0.000000e+00  0.000000e+00  
      1584  -2.738609e+00  -1.793372e+00  -7.239509e+00  1.122286e+01  1.776369e+00  5.760491e+00  0.000000e+00  0.000000e+00  0.000000e+00  0.000000e+00  0.000000e+00  0.000000e+00  
      1585  -2.794813e+00  -1.856363e+00  -6.993213e+00  1.116666e+01  1.713377e+00  5.756787e+00  0.000000e+00  0.000000e+00  0.000000e+00  0.000000e+00  0.000000e+00  0.000000e+00  
      1586  -2.854805e+00  -1.894442e+00  -6.728889e+00  1.110667e+01  1.675299e+00  5.771111e+00  0.000000e+00  0.000000e+00  0.000000e+00  0.000000e+00  0.000000e+00  0.000000e+00  
      1587  -2.885270e+00  -1.942521e+00  -6.457677e+00  1.107620e+01  1.627219e+00  5.792323e+00  0.000000e+00  0.000000e+00  0.000000e+00  0.000000e+00  0.000000e+00  0.000000e+00  
      1588  -2.906113e+00  -1.963835e+00  -6.185483e+00  1.105536e+01  1.605906e+00  5.814517e+00  0.000000e+00  0.000000e+00  0.000000e+00  0.000000e+00  0.000000e+00  0.000000e+00  
      1589  -2.942111e+00  -1.992705e+00  -5.911583e+00  1.101936e+01  1.577035e+00  5.838417e+00  0.000000e+00  0.000000e+00  0.000000e+00  0.000000e+00  0.000000e+00  0.000000e+00  
      1590  -2.987725e+00  -2.020012e+00  -5.641633e+00  1.097375e+01  1.549728e+00  5.858367e+00  0.000000e+00  0.000000e+00  0.000000e+00  0.000000e+00  0.000000e+00  0.000000e+00  
      1591  -3.042428e+00  -2.035044e+00  -5.373624e+00  1.091904e+01  1.534696e+00  5.876376e+00  0.000000e+00  0.000000e+00  0.000000e+00  0.000000e+00  0.000000e+00  0.000000e+00  
      1592  -3.098488e+00  -2.053431e+00  -5.099311e+00  1.086298e+01  1.516309e+00  5.900689e+00  0.000000e+00  0.000000e+00  0.000000e+00  0.000000e+00  0.000000e+00  0.000000e+00  
      1593  -3.162495e+00  -2.065218e+00  -4.816268e+00  1.079898e+01  1.504522e+00  5.933732e+00  0.000000e+00  0.000000e+00  0.000000e+00  0.000000e+00  0.000000e+00  0.000000e+00  
      1594  -3.240530e+00  -2.080452e+00  -4.540230e+00  1.072094e+01  1.489288e+00  5.959769e+00  0.000000e+00  0.000000e+00  0.000000e+00  0.000000e+00  0.000000e+00  0.000000e+00  
      1595  -3.326762e+00  -2.097770e+00  -4.257719e+00  1.063471e+01  1.471970e+00  5.992281e+00  0.000000e+00  0.000000e+00  0.000000e+00  0.000000e+00  0.000000e+00  0.000000e+00  
      1596  -3.433426e+00  -2.109473e+00  -3.972763e+00  1.052805e+01  1.460268e+00  6.027237e+00  0.000000e+00  0.000000e+00  0.000000e+00  0.000000e+00  0.000000e+00  0.000000e+00  
      1597  -3.567117e+00  -2.121041e+00  -3.704460e+00  1.039435e+01  1.448699e+00  6.045539e+00  0.000000e+00  0.000000e+00  0.000000e+00  0.000000e+00  0.000000e+00  0.000000e+00  
      1598  -3.681510e+00  -2.133365e+00  -3.442864e+00  1.027996e+01  1.436376e+00  6.057136e+00  0.000000e+00  0.000000e+00  0.000000e+00  0.000000e+00  0.000000e+00  0.000000e+00  
      1599  -3.804037e+00  -2.137067e+00  -3.180354e+00  1.015744e+01  1.432673e+00  6.069646e+00  0.000000e+00  0.000000e+00  0.000000e+00  0.000000e+00  0.000000e+00  0.000000e+00  
      1600  -3.941490e+00  -2.142741e+00  -2.899164e+00  1.001998e+01  1.426999e+00  6.100836e+00  0.000000e+00  0.000000e+00  0.000000e+00  0.000000e+00  0.000000e+00  0.000000e+00  
      1601  -4.086538e+00  -2.156962e+00  -2.627047e+00  9.874934e+00  1.412778e+00  6.122953e+00  0.000000e+00  0.000000e+00  0.000000e+00  0.000000e+00  0.000000e+00  0.000000e+00  
      1602  -4.247448e+00  -2.167132e+00  -2.364170e+00  9.714025e+00  1.402608e+00  6.135830e+00  0.000000e+00  0.000000e+00  0.000000e+00  0.000000e+00  0.000000e+00  0.000000e+00  
      1603  -4.418366e+00  -2.173495e+00  -2.092388e+00  9.543106e+00  1.396245e+00  6.157612e+00  0.000000e+00  0.000000e+00  0.000000e+00  0.000000e+00  0.000000e+00  0.000000e+00  
      1604  -4.586557e+00  -2.181326e+00  -1.831110e+00  9.374915e+00  1.388414e+00  6.168890e+00  0.000000e+00  0.000000e+00  0.000000e+00  0.000000e+00  0.000000e+00  0.000000e+00  
      1605  -4.761750e+00  -2.185586e+00  -1.562226e+00  9.199721e+00  1.384154e+00  6.187773e+00  0.000000e+00  0.000000e+00  0.000000e+00  0.000000e+00  0.000000e+00  0.000000e+00  
      1606  -4.950113e+00  -2.191358e+00  -1.297906e+00  9.011359e+00  1.378382e+00  6.202094e+00  0.000000e+00  0.000000e+00  0.000000e+00  0.000000e+00  0.000000e+00  0.000000e+00  
      1607  -5.161812e+00  -2.208644e+00  -1.042733e+00  8.799661e+00  1.361097e+00  6.207267e+00  0.000000e+00  0.000000e+00  0.000000e+00  0.000000e+00  0.000000e+00  0.000000e+00  
      1608  -5.379981e+00  -2.219428e+00  -7.976170e-01  8.581491e+00  1.350312e+00  6.202383e+00  0.000000e+00  0.000000e+00  0.000000e+00  0.000000e+00  0.000000e+00  0.000000e+00  
      1609  -5.617625e+00  -2.233254e+00  -5.629585e-01  8.343847e+00  1.336487e+00  6.187042e+00  0.000000e+00  0.000000e+00  0.000000e+00  0.000000e+00  0.000000e+00  0.000000e+00  
      1610  -5.859438e+00  -2.256660e+00  -3.296839e-01  8.102035e+00  1.313081e+00  6.170316e+00  0.000000e+00  0.000000e+00  0.000000e+00  0.000000e+00  0.000000e+00  0.000000e+00  
      1611  -6.110456e+00  -2.284526e+00  -1.080695e-01  7.851016e+00  1.285214e+00  6.141931e+00  0.000000e+00  0.000000e+00  0.000000e+00  0.000000e+00  0.000000e+00  0.000000e+00  
      1612  -6.369519e+00  -2.304145e+00  1.097093e-01  7.591953e+00  1.265595e+00  6.109709e+00  0.000000e+00  0.000000e+00  0.000000e+00  0.000000e+00  0.000000e+00  0.000000e+00  
      1613  -6.643699e+00  -2.323011e+00  3.202348e-01  7.317773e+00  1.246729e+00  6.070235e+00  0.000000e+00  0.000000e+00  0.000000e+00  0.000000e+00  0.000000e+00  0.000000e+00  
      1614  -6.934914e+00  -2.351607e+00  5.073218e-01  7.026558e+00  1.218133e+00  6.007322e+00  0.000000e+00  0.000000e+00  0.000000e+00  0.000000e+00  0.000000e+00  0.000000e+00  
      1615  -7.240608e+00  -2.380237e+00  6.699147e-01  6.720864e+00  1.189503e+00  5.919915e+00  0.000000e+00  0.000000e+00  0.000000e+00  0.000000e+00  0.000000e+00  0.000000e+00  
      1616  -7.560702e+00  -2.404652e+00  8.140174e-01  6.400770e+00  1.165088e+00  5.814017e+00  0.000000e+00  0.000000e+00  0.000000e+00  0.000000e+00  0.000000e+00  0.000000e+00  
      1617  -7.881216e+00  -2.431766e+00  9.421358e-01  6.080256e+00  1.137975e+00  5.692136e+00  0.000000e+00  0.000000e+00  0.000000e+00  0.000000e+00  0.000000e+00  0.000000e+00  
      1618  -8.212498e+00  -2.456520e+00  1.054832e+00  5.748975e+00  1.113220e+00  5.554832e+00  0.000000e+00  0.000000e+00  0.000000e+00  0.000000e+00  0.000000e+00  0.000000e+00  
      1619  -8.550373e+00  -2.491910e+00  1.150780e+00  5.411099e+00  1.077830e+00  5.400780e+00  0.000000e+00  0.000000e+00  0.000000e+00  0.000000e+00  0.000000e+00  0.000000e+00  
      1620  -8.889496e+00  -2.523652e+00  1.216267e+00  5.071977e+00  1.046088e+00  5.216267e+00  0.000000e+00  0.000000e+00  0.000000e+00  0.000000e+00  0.000000e+00  0.000000e+00  
      1621  -9.233084e+00  -2.555399e+00  1.273011e+00  4.728388e+00  1.014341e+00  5.023011e+00  0.000000e+00  0.000000e+00  0.000000e+00  0.000000e+00  0.000000e+00  0.000000e+00  
      1622  -9.569000e+00  -2.588001e+00  1.321913e+00  4.392471e+00  9.817388e-01  4.821913e+00  0.000000e+00  0.000000e+00  0.000000e+00  0.000000e+00  0.000000e+00  0.000000e+00  
      1623  -9.912848e+00  -2.629497e+00  1.346274e+00  4.048624e+00  9.402432e-01  4.596274e+00  0.000000e+00  0.000000e+00  0.000000e+00  0.000000e+00  0.000000e+00  0.000000e+00  
      1624  -1.025333e+01  -2.676226e+00  1.358572e+00  3.708144e+00  8.935146e-01  4.358572e+00  0.000000e+00  0.000000e+00  0.000000e+00  0.000000e+00  0.000000e+00  0.000000e+00  
      1625  -1.060351e+01  -2.725442e+00  1.341829e+00  3.357960e+00  8.442987e-01  4.091829e+00  0.000000e+00  0.000000e+00  0.000000e+00  0.000000e+00  0.000000e+00  0.000000e+00  
      1626  -1.094648e+01  -2.777059e+00  1.331290e+00  3.014988e+00  7.926816e-01  3.831290e+00  0.000000e+00  0.000000e+00  0.000000e+00  0.000000e+00  0.000000e+00  0.000000e+00  
      1627  -1.128549e+01  -2.827950e+00  1.287009e+00  2.675986e+00  7.417900e-01  3.537009e+00  0.000000e+00  0.000000e+00  0.000000e+00  0.000000e+00  0.000000e+00  0.000000e+00  
      1628  -1.162913e+01  -2.897104e+00  1.218877e+00  2.332338e+00  6.726369e-01  3.218877e+00  0.000000e+00  0.000000e+00  0.000000e+00  0.000000e+00  0.000000e+00  0.000000e+00  
      1629  -1.195153e+01  -2.963642e+00  1.114231e+00  2.009942e+00  6.060981e-01  2.864231e+00  0.000000e+00  0.000000e+00  0.000000e+00  0.000000e+00  0.000000e+00  0.000000e+00  
      1630  -1.226263e+01  -3.026695e+00  1.002022e+00  1.698842e+00  5.430450e-01  2.502022e+00  0.000000e+00  0.000000e+00  0.000000e+00  0.000000e+00  0.000000e+00  0.000000e+00  
      1631  -1.255917e+01  -3.097528e+00  8.610638e-01  1.402299e+00  4.722122e-01  2.111064e+00  0.000000e+00  0.000000e+00  0.000000e+00  0.000000e+00  0.000000e+00  0.000000e+00  
      1632  -1.286178e+01  -3.172370e+00  7.223784e-01  1.099694e+00  3.973706e-01  1.722378e+00  0.000000e+00  0.000000e+00  0.000000e+00  0.000000e+00  0.000000e+00  0.000000e+00  
      1633  -1.314942e+01  -3.265008e+00  5.675800e-01  8.120515e-01  3.047327e-01  1.317580e+00  0.000000e+00  0.000000e+00  0.000000e+00  0.000000e+00  0.000000e+00  0.000000e+00  
      1634  -1.343264e+01  -3.363128e+00  3.924333e-01  5.288361e-01  2.066121e-01  8.924333e-01  0.000000e+00  0.000000e+00  0.000000e+00  0.000000e+00  0.000000e+00  0.000000e+00  
      1635  -1.370395e+01  -3.458723e+00  2.033176e-01  2.575213e-01  1.110175e-01  4.533176e-01  0.000000e+00  0.000000e+00  0.000000e+00  0.000000e+00  0.000000e+00  0.000000e+00  
      1636  -2.736399e+00  -1.226036e+00  -8.974497e+00  1.109714e+01  2.559474e+00  5.775503e+00  0.000000e+00  0.000000e+00  0.000000e+00  0.000000e+00  0.000000e+00  0.000000e+00  
      1637  -2.721545e+00  -1.380904e+00  -8.788425e+00  1.111203e+01  2.404548e+00  5.711575e+00  0.000000e+00  0.000000e+00  0.000000e+00  0.000000e+00  0.000000e+00  0.000000e+00  
      1638  -2.715674e+00  -1.514190e+00  -8.583838e+00  1.111791e+01  2.271239e+00  5.666162e+00  0.000000e+00  0.000000e+00  0.000000e+00  0.000000e+00  0.000000e+00  0.000000e+00  
      1639  -2.711180e+00  -1.625122e+00  -8.367036e+00  1.112241e+01  2.160300e+00  5.632964e+00  0.000000e+00  0.000000e+00  0.000000e+00  0.000000e+00  0.000000e+00  0.000000e+00  
      1640  -2.723963e+00  -1.728818e+00  -8.140072e+00  1.110963e+01  2.056600e+00  5.609928e+00  0.000000e+00  0.000000e+00  0.000000e+00  0.000000e+00  0.000000e+00  0.000000e+00  
      1641  -2.761604e+00  -1.833852e+00  -7.897056e+00  1.107199e+01  1.951567e+00  5.602944e+00  0.000000e+00  0.000000e+00  0.000000e+00  0.000000e+00  0.000000e+00  0.000000e+00  
      1642  -2.808894e+00  -1.927712e+00  -7.656610e+00  1.102470e+01  1.857706e+00  5.593390e+00  0.000000e+00  0.000000e+00  0.000000e+00  0.000000e+00  0.000000e+00  0.000000e+00  
      1643  -2.868776e+00  -1.989473e+00  -7.408268e+00  1.096482e+01  1.795945e+00  5.591732e+00  0.000000e+00  0.000000e+00  0.000000e+00  0.000000e+00  0.000000e+00  0.000000e+00  
      1644  -2.920384e+00  -2.046435e+00  -7.151061e+00  1.091321e+01  1.738984e+00  5.598939e+00  0.000000e+00  0.000000e+00  0.000000e+00  0.000000e+00  0.000000e+00  0.000000e+00  
      1645  -2.970919e+00  -2.094549e+00  -6.887109e+00  1.086268e+01  1.690870e+00  5.612891e+00  0.000000e+00  0.000000e+00  0.000000e+00  0.000000e+00  0.000000e+00  0.000000e+00  
      1646  -2.991100e+00  -2.152735e+00  -6.618475e+00  1.084249e+01  1.632684e+00  5.631525e+00  0.000000e+00  0.000000e+00  0.000000e+00  0.000000e+00  0.000000e+00  0.000000e+00  
      1647  -3.016649e+00  -2.184613e+00  -6.348237e+00  1.081695e+01  1.600805e+00  5.651763e+00  0.000000e+00  0.000000e+00  0.000000e+00  0.000000e+00  0.000000e+00  0.000000e+00  
      1648  -3.036832e+00  -2.210737e+00  -6.065491e+00  1.079676e+01  1.574681e+00  5.684509e+00  0.000000e+00  0.000000e+00  0.000000e+00  0.000000e+00  0.000000e+00  0.000000e+00  
      1649  -3.070796e+00  -2.253994e+00  -5.798982e+00  1.076280e+01  1.531424e+00  5.701018e+00  0.000000e+00  0.000000e+00  0.000000e+00  0.000000e+00  0.000000e+00  0.000000e+00  
      1650  -3.118720e+00  -2.281721e+00  -5.524098e+00  1.071488e+01  1.503698e+00  5.725902e+00  0.000000e+00  0.000000e+00  0.000000e+00  0.000000e+00  0.000000e+00  0.000000e+00  
      1651  -3.181502e+00  -2.290161e+00  -5.251609e+00  1.065209e+01  1.495258e+00  5.748391e+00  0.000000e+00  0.000000e+00  0.000000e+00  0.000000e+00  0.000000e+00  0.000000e+00  
      1652  -3.238293e+00  -2.312147e+00  -4.967643e+00  1.059530e+01  1.473272e+00  5.782357e+00  0.000000e+00  0.000000e+00  0.000000e+00  0.000000e+00  0.000000e+00  0.000000e+00  
      1653  -3.308063e+00  -2.326254e+00  -4.679937e+00  1.052553e+01  1.459164e+00  5.820062e+00  0.000000e+00  0.000000e+00  0.000000e+00  0.000000e+00  0.000000e+00  0.000000e+00  
      1654  -3.405203e+00  -2.351557e+00  -4.406198e+00  1.042839e+01  1.433861e+00  5.843802e+00  0.000000e+00  0.000000e+00  0.000000e+00  0.000000e+00  0.000000e+00  0.000000e+00  
      1655  -3.495907e+00  -2.364424e+00  -4.122346e+00  1.033769e+01  1.420994e+00  5.877654e+00  0.000000e+00  0.000000e+00  0.000000e+00  0.000000e+00  0.000000e+00  0.000000e+00  
      1656  -3.604774e+00  -2.372903e+00  -3.856026e+00  1.022882e+01  1.412516e+00  5.893974e+00  0.000000e+00  0.000000e+00  0.000000e+00  0.000000e+00  0.000000e+00  0.000000e+00  
      1657  -3.727943e+00  -2.384358e+00  -3.581372e+00  1.010565e+01  1.401061e+00  5.918628e+00  0.000000e+00  0.000000e+00  0.000000e+00  0.000000e+00  0.000000e+00  0.000000e+00  
      1658  -3.861859e+00  -2.388504e+00  -3.303441e+00  9.971735e+00  1.396915e+00  5.946559e+00  0.000000e+00  0.000000e+00  0.000000e+00  0.000000e+00  0.000000e+00  0.000000e+00  
      1659  -3.978576e+00  -2.401358e+00  -3.033133e+00  9.855019e+00  1.384061e+00  5.966867e+00  0.000000e+00  0.000000e+00  0.000000e+00  0.000000e+00  0.000000e+00  0.000000e+00  
      1660  -4.117502e+00  -2.411409e+00  -2.765663e+00  9.716093e+00  1.374010e+00  5.984337e+00  0.000000e+00  0.000000e+00  0.000000e+00  0.000000e+00  0.000000e+00  0.000000e+00  
      1661  -4.277154e+00  -2.417223e+00  -2.499053e+00  9.556440e+00  1.368195e+00  6.000947e+00  0.000000e+00  0.000000e+00  0.000000e+00  0.000000e+00  0.000000e+00  0.000000e+00  
      1662  -4.441527e+00  -2.421127e+00  -2.224406e+00  9.392068e+00  1.364292e+00  6.025594e+00  0.000000e+00  0.000000e+00  0.000000e+00  0.000000e+00  0.000000e+00  0.000000e+00  
      1663  -4.610760e+00  -2.427313e+00  -1.953262e+00  9.222836e+00  1.358106e+00  6.046738e+00  0.000000e+00  0.000000e+00  0.000000e+00  0.000000e+00  0.000000e+00  0.000000e+00  
      1664  -4.785496e+00  -2.429018e+00  -1.681851e+00  9.048099e+00  1.356401e+00  6.068149e+00  0.000000e+00  0.000000e+00  0.000000e+00  0.000000e+00  0.000000e+00  0.000000e+00  
      1665  -4.974374e+00  -2.430978e+00  -1.416774e+00  8.859221e+00  1.354441e+00  6.083226e+00  0.000000e+00  0.000000e+00  0.000000e+00  0.000000e+00  0.000000e+00  0.000000e+00  
      1666  -5.175603e+00  -2.443409e+00  -1.158736e+00  8.657992e+00  1.342009e+00  6.091264e+00  0.000000e+00  0.000000e+00  0.000000e+00  0.000000e+00  0.000000e+00  0.000000e+00  
      1667  -5.393550e+00  -2.455199e+00  -9.050927e-01  8.440045e+00  1.330219e+00  6.094907e+00  0.000000e+00  0.000000e+00  0.000000e+00  0.000000e+00  0.000000e+00  0.000000e+00  
      1668  -5.618709e+00  -2.470039e+00  -6.656803e-01  8.214886e+00  1.315380e+00  6.084320e+00  0.000000e+00  0.000000e+00  0.000000e+00  0.000000e+00  0.000000e+00  0.000000e+00  
      1669  -5.851070e+00  -2.488515e+00  -4.287215e-01  7.982524e+00  1.296904e+00  6.071279e+00  0.000000e+00  0.000000e+00  0.000000e+00  0.000000e+00  0.000000e+00  0.000000e+00  
      1670  -6.092496e+00  -2.517681e+00  -1.950575e-01  7.741098e+00  1.267738e+00  6.054943e+00  0.000000e+00  0.000000e+00  0.000000e+00  0.000000e+00  0.000000e+00  0.000000e+00  
      1671  -6.346003e+00  -2.533997e+00  3.044266e-02  7.487592e+00  1.251421e+00  6.030443e+00  0.000000e+00  0.000000e+00  0.000000e+00  0.000000e+00  0.000000e+00  0.000000e+00  
      1672  -6.613183e+00  -2.553214e+00  2.467932e-01  7.220412e+00  1.232205e+00  5.996793e+00  0.000000e+00  0.000000e+00  0.000000e+00  0.000000e+00  0.000000e+00  0.000000e+00  
      1673  -6.900057e+00  -2.579381e+00  4.399991e-01  6.933538e+00  1.206038e+00  5.939999e+00  0.000000e+00  0.000000e+00  0.000000e+00  0.000000e+00  0.000000e+00  0.000000e+00  
      1674  -7.205256e+00  -2.609652e+00  6.088457e-01  6.628339e+00  1.175767e+00  5.858846e+00  0.000000e+00  0.000000e+00  0.000000e+00  0.000000e+00  0.000000e+00  0.000000e+00  
      1675  -7.512696e+00  -2.628123e+00  7.576275e-01  6.320899e+00  1.157295e+00  5.757627e+00  0.000000e+00  0.000000e+00  0.000000e+00  0.000000e+00  0.000000e+00  0.000000e+00  
      1676  -7.827903e+00  -2.651892e+00  8.930603e-01  6.005692e+00  1.133527e+00  5.643060e+00  0.000000e+00  0.000000e+00  0.000000e+00  0.000000e+00  0.000000e+00  0.000000e+00  
      1677  -8.158178e+00  -2.675590e+00  1.012291e+00  5.675417e+00  1.109829e+00  5.512291e+00  0.000000e+00  0.000000e+00  0.000000e+00  0.000000e+00  0.000000e+00  0.000000e+00  
      1678  -8.490154e+00  -2.706501e+00  1.115391e+00  5.343441e+00  1.078917e+00  5.365391e+00  0.000000e+00  0.000000e+00  0.000000e+00  0.000000e+00  0.000000e+00  0.000000e+00  
      1679  -8.824910e+00  -2.738417e+00  1.201499e+00  5.008685e+00  1.047002e+00  5.201499e+00  0.000000e+00  0.000000e+00  0.000000e+00  0.000000e+00  0.000000e+00  0.000000e+00  
      1680  -9.159652e+00  -2.769845e+00  1.274878e+00  4.673943e+00  1.015574e+00  5.024878e+00  0.000000e+00  0.000000e+00  0.000000e+00  0.000000e+00  0.000000e+00  0.000000e+00  
      1681  -9.501497e+00  -2.801116e+00  1.319193e+00  4.332098e+00  9.843019e-01  4.819193e+00  0.000000e+00  0.000000e+00  0.000000e+00  0.000000e+00  0.000000e+00  0.000000e+00  
      1682  -9.843109e+00  -2.841800e+00  1.346077e+00  3.990486e+00  9.436182e-01  4.596077e+00  0.000000e+00  0.000000e+00  0.000000e+00  0.000000e+00  0.000000e+00  0.000000e+00  
      1683  -1.018371e+01  -2.883344e+00  1.363644e+00  3.649881e+00  9.020743e-01  4.363644e+00  0.000000e+00  0.000000e+00  0.000000e+00  0.000000e+00  0.000000e+00  0.000000e+00  
      1684  -1.052046e+01  -2.928811e+00  1.360405e+00  3.313134e+00  8.566073e-01  4.110405e+00  0.000000e+00  0.000000e+00  0.000000e+00  0.000000e+00  0.000000e+00  0.000000e+00  
      1685  -1.086436e+01  -2.979590e+00  1.338400e+00  2.969233e+00  8.058289e-01  3.838400e+00  0.000000e+00  0.000000e+00  0.000000e+00  0.000000e+00  0.000000e+00  0.000000e+00  
      1686  -1.120789e+01  -3.039404e+00  1.306058e+00  2.625708e+00  7.460145e-01  3.556058e+00  0.000000e+00  0.000000e+00  0.000000e+00  0.000000e+00  0.000000e+00  0.000000e+00  
      1687  -1.154257e+01  -3.102326e+00  1.242859e+00  2.291027e+00  6.830922e-01  3.242859e+00  0.000000e+00  0.000000e+00  0.000000e+00  0.000000e+00  0.000000e+00  0.000000e+00  
      1688  -1.186134e+01  -3.166127e+00  1.144915e+00  1.972258e+00  6.192913e-01  2.894915e+00  0.000000e+00  0.000000e+00  0.000000e+00  0.000000e+00  0.000000e+00  0.000000e+00  
      1689  -1.217090e+01  -3.243697e+00  1.015852e+00  1.662698e+00  5.417210e-01  2.515852e+00  0.000000e+00  0.000000e+00  0.000000e+00  0.000000e+00  0.000000e+00  0.000000e+00  
      1690  -1.248053e+01  -3.310880e+00  8.935191e-01  1.353061e+00  4.745382e-01  2.143519e+00  0.000000e+00  0.000000e+00  0.000000e+00  0.000000e+00  0.000000e+00  0.000000e+00  
      1691  -1.276188e+01  -3.385998e+00  7.378811e-01  1.071712e+00  3.994208e-01  1.737881e+00  0.000000e+00  0.000000e+00  0.000000e+00  0.000000e+00  0.000000e+00  0.000000e+00  
      1692  -1.304271e+01  -3.475472e+00  5.973831e-01  7.908886e-01  3.099464e-01  1.347383e+00  0.000000e+00  0.000000e+00  0.000000e+00  0.000000e+00  0.000000e+00  0.000000e+00  
      1693  -1.332361e+01  -3.570675e+00  4.172655e-01  5.099855e-01  2.147435e-01  9.172655e-01  0.000000e+00  0.000000e+00  0.000000e+00  0.000000e+00  0.000000e+00  0.000000e+00  
      1694  -1.358398e+01  -3.673116e+00  2.086409e-01  2.496150e-01  1.123022e-01  4.586409e-01  0.000000e+00  0.000000e+00  0.000000e+00  0.000000e+00  0.000000e+00  0.000000e+00  
      1695  -2.899244e+00  -1.388896e+00  -9.122693e+00  1.080079e+01  2.608839e+00  5.627307e+00  0.000000e+00  0.000000e+00  0.000000e+00  0.000000e+00  0.000000e+00  0.000000e+00  
      1696  -2.880193e+00  -1.551700e+00  -8.945682e+00  1.081988e+01  2.445989e+00  5.554318e+00  0.000000e+00  0.000000e+00  0.000000e+00  0.000000e+00  0.000000e+00  0.000000e+00  
      1697  -2.866973e+00  -1.687598e+00  -8.742579e+00  1.083311e+01  2.310072e+00  5.507422e+00  0.000000e+00  0.000000e+00  0.000000e+00  0.000000e+00  0.000000e+00  0.000000e+00  
      1698  -2.839818e+00  -1.813794e+00  -8.540321e+00  1.086027e+01  2.183870e+00  5.459679e+00  0.000000e+00  0.000000e+00  0.000000e+00  0.000000e+00  0.000000e+00  0.000000e+00  
      1699  -2.840956e+00  -1.906309e+00  -8.307312e+00  1.085913e+01  2.091353e+00  5.442688e+00  0.000000e+00  0.000000e+00  0.000000e+00  0.000000e+00  0.000000e+00  0.000000e+00  
      1700  -2.882252e+00  -2.002284e+00  -8.074175e+00  1.081783e+01  1.995378e+00  5.425826e+00  0.000000e+00  0.000000e+00  0.000000e+00  0.000000e+00  0.000000e+00  0.000000e+00  
      1701  -2.932567e+00  -2.097770e+00  -7.830207e+00  1.076752e+01  1.899891e+00  5.419793e+00  0.000000e+00  0.000000e+00  0.000000e+00  0.000000e+00  0.000000e+00  0.000000e+00  
      1702  -2.990277e+00  -2.174339e+00  -7.577791e+00  1.070981e+01  1.823323e+00  5.422209e+00  0.000000e+00  0.000000e+00  0.000000e+00  0.000000e+00  0.000000e+00  0.000000e+00  
      1703  -3.040923e+00  -2.241967e+00  -7.317424e+00  1.065916e+01  1.755695e+00  5.432576e+00  0.000000e+00  0.000000e+00  0.000000e+00  0.000000e+00  0.000000e+00  0.000000e+00  
      1704  -3.085557e+00  -2.297691e+00  -7.061435e+00  1.061453e+01  1.699971e+00  5.438565e+00  0.000000e+00  0.000000e+00  0.000000e+00  0.000000e+00  0.000000e+00  0.000000e+00  
      1705  -3.117647e+00  -2.343956e+00  -6.795968e+00  1.058244e+01  1.653706e+00  5.454032e+00  0.000000e+00  0.000000e+00  0.000000e+00  0.000000e+00  0.000000e+00  0.000000e+00  
      1706  -3.134055e+00  -2.384766e+00  -6.521284e+00  1.056603e+01  1.612896e+00  5.478716e+00  0.000000e+00  0.000000e+00  0.000000e+00  0.000000e+00  0.000000e+00  0.000000e+00  
      1707  -3.168163e+00  -2.414140e+00  -6.251009e+00  1.053192e+01  1.583522e+00  5.498991e+00  0.000000e+00  0.000000e+00  0.000000e+00  0.000000e+00  0.000000e+00  0.000000e+00  
      1708  -3.194915e+00  -2.459438e+00  -5.972726e+00  1.050517e+01  1.538224e+00  5.527274e+00  0.000000e+00  0.000000e+00  0.000000e+00  0.000000e+00  0.000000e+00  0.000000e+00  
      1709  -3.227264e+00  -2.501665e+00  -5.695933e+00  1.047282e+01  1.495998e+00  5.554067e+00  0.000000e+00  0.000000e+00  0.000000e+00  0.000000e+00  0.000000e+00  0.000000e+00  
      1710  -3.270088e+00  -2.522151e+00  -5.410103e+00  1.043000e+01  1.475512e+00  5.589897e+00  0.000000e+00  0.000000e+00  0.000000e+00  0.000000e+00  0.000000e+00  0.000000e+00  
      1711  -3.337480e+00  -2.538408e+00  -5.130714e+00  1.036261e+01  1.459254e+00  5.619286e+00  0.000000e+00  0.000000e+00  0.000000e+00  0.000000e+00  0.000000e+00  0.000000e+00  
      1712  -3.409026e+00  -2.556269e+00  -4.843883e+00  1.029106e+01  1.441393e+00  5.656116e+00  0.000000e+00  0.000000e+00  0.000000e+00  0.000000e+00  0.000000e+00  0.000000e+00  
      1713  -3.481748e+00  -2.589117e+00  -4.572614e+00  1.021834e+01  1.408545e+00  5.677386e+00  0.000000e+00  0.000000e+00  0.000000e+00  0.000000e+00  0.000000e+00  0.000000e+00  
      1714  -3.576198e+00  -2.597062e+00  -4.283714e+00  1.012389e+01  1.400600e+00  5.716286e+00  0.000000e+00  0.000000e+00  0.000000e+00  0.000000e+00  0.000000e+00  0.000000e+00  
      1715  -3.694201e+00  -2.603443e+00  -4.010746e+00  1.000589e+01  1.394219e+00  5.739254e+00  0.000000e+00  0.000000e+00  0.000000e+00  0.000000e+00  0.000000e+00  0.000000e+00  
      1716  -3.809960e+00  -2.613705e+00  -3.736595e+00  9.890126e+00  1.383957e+00  5.763405e+00  0.000000e+00  0.000000e+00  0.000000e+00  0.000000e+00  0.000000e+00  0.000000e+00  
      1717  -3.931135e+00  -2.615765e+00  -3.476925e+00  9.768950e+00  1.381897e+00  5.773075e+00  0.000000e+00  0.000000e+00  0.000000e+00  0.000000e+00  0.000000e+00  0.000000e+00  
      1718  -4.063552e+00  -2.632742e+00  -3.195224e+00  9.636534e+00  1.364920e+00  5.804776e+00  0.000000e+00  0.000000e+00  0.000000e+00  0.000000e+00  0.000000e+00  0.000000e+00  
      1719  -4.170532e+00  -2.652677e+00  -2.908735e+00  9.529554e+00  1.344985e+00  5.841265e+00  0.000000e+00  0.000000e+00  0.000000e+00  0.000000e+00  0.000000e+00  0.000000e+00  
      1720  -4.313222e+00  -2.659144e+00  -2.628193e+00  9.386864e+00  1.338519e+00  5.871808e+00  0.000000e+00  0.000000e+00  0.000000e+00  0.000000e+00  0.000000e+00  0.000000e+00  
      1721  -4.482375e+00  -2.655145e+00  -2.355171e+00  9.217711e+00  1.342517e+00  5.894828e+00  0.000000e+00  0.000000e+00  0.000000e+00  0.000000e+00  0.000000e+00  0.000000e+00  
      1722  -4.656529e+00  -2.657969e+00  -2.081563e+00  9.043557e+00  1.339693e+00  5.918437e+00  0.000000e+00  0.000000e+00  0.000000e+00  0.000000e+00  0.000000e+00  0.000000e+00  
      1723  -4.835130e+00  -2.661480e+00  -1.809796e+00  8.864956e+00  1.336182e+00  5.940203e+00  0.000000e+00  0.000000e+00  0.000000e+00  0.000000e+00  0.000000e+00  0.000000e+00  
      1724  -5.015796e+00  -2.661730e+00  -1.547499e+00  8.684290e+00  1.335932e+00  5.952501e+00  0.000000e+00  0.000000e+00  0.000000e+00  0.000000e+00  0.000000e+00  0.000000e+00  
      1725  -5.202323e+00  -2.670154e+00  -1.278840e+00  8.497763e+00  1.327508e+00  5.971160e+00  0.000000e+00  0.000000e+00  0.000000e+00  0.000000e+00  0.000000e+00  0.000000e+00  
      1726  -5.402944e+00  -2.677339e+00  -1.016252e+00  8.297142e+00  1.320323e+00  5.983748e+00  0.000000e+00  0.000000e+00  0.000000e+00  0.000000e+00  0.000000e+00  0.000000e+00  
      1727  -5.630950e+00  -2.704329e+00  -7.676183e-01  8.069136e+00  1.293333e+00  5.982382e+00  0.000000e+00  0.000000e+00  0.000000e+00  0.000000e+00  0.000000e+00  0.000000e+00  
      1728  -5.852268e+00  -2.723784e+00  -5.210036e-01  7.847818e+00  1.273878e+00  5.978996e+00  0.000000e+00  0.000000e+00  0.000000e+00  0.000000e+00  0.000000e+00  0.000000e+00  
      1729  -6.083185e+00  -2.748549e+00  -2.791427e-01  7.616901e+00  1.249114e+00  5.970857e+00  0.000000e+00  0.000000e+00  0.000000e+00  0.000000e+00  0.000000e+00  0.000000e+00  
      1730  -6.334411e+00  -2.764711e+00  -4.949418e-02  7.365675e+00  1.232951e+00  5.950506e+00  0.000000e+00  0.000000e+00  0.000000e+00  0.000000e+00  0.000000e+00  0.000000e+00  
      1731  -6.595870e+00  -2.783881e+00  1.685425e-01  7.104216e+00  1.213781e+00  5.918542e+00  0.000000e+00  0.000000e+00  0.000000e+00  0.000000e+00  0.000000e+00  0.000000e+00  
      1732  -6.875236e+00  -2.808931e+00  3.722275e-01  6.824850e+00  1.188731e+00  5.872228e+00  0.000000e+00  0.000000e+00  0.000000e+00  0.000000e+00  0.000000e+00  0.000000e+00  
      1733  -7.173253e+00  -2.832899e+00  5.397569e-01  6.526833e+00  1.164763e+00  5.789757e+00  0.000000e+00  0.000000e+00  0.000000e+00  0.000000e+00  0.000000e+00  0.000000e+00  
      1734  -7.477862e+00  -2.852162e+00  6.918699e-01  6.222224e+00  1.145500e+00  5.691870e+00  0.000000e+00  0.000000e+00  0.000000e+00  0.000000e+00  0.000000e+00  0.000000e+00  
      1735  -7.791449e+00  -2.873369e+00  8.454366e-01  5.908637e+00  1.124293e+00  5.595437e+00  0.000000e+00  0.000000e+00  0.000000e+00  0.000000e+00  0.000000e+00  0.000000e+00  
      1736  -8.110530e+00  -2.897442e+00  9.759278e-01  5.589556e+00  1.100220e+00  5.475928e+00  0.000000e+00  0.000000e+00  0.000000e+00  0.000000e+00  0.000000e+00  0.000000e+00  
      1737  -8.429218e+00  -2.923842e+00  1.089879e+00  5.270868e+00  1.073820e+00  5.339879e+00  0.000000e+00  0.000000e+00  0.000000e+00  0.000000e+00  0.000000e+00  0.000000e+00  
      1738  -8.759445e+00  -2.951694e+00  1.176500e+00  4.940640e+00  1.045969e+00  5.176499e+00  0.000000e+00  0.000000e+00  0.000000e+00  0.000000e+00  0.000000e+00  0.000000e+00  
      1739  -9.096482e+00  -2.979792e+00  1.256791e+00  4.603604e+00  1.017870e+00  5.006791e+00  0.000000e+00  0.000000e+00  0.000000e+00  0.000000e+00  0.000000e+00  0.000000e+00  
      1740  -9.433157e+00  -3.012249e+00  1.325416e+00  4.266929e+00  9.854135e-01  4.825416e+00  0.000000e+00  0.000000e+00  0.000000e+00  0.000000e+00  0.000000e+00  0.000000e+00  
      1741  -9.767143e+00  -3.050649e+00  1.367508e+00  3.932943e+00  9.470131e-01  4.617508e+00  0.000000e+00  0.000000e+00  0.000000e+00  0.000000e+00  0.000000e+00  0.000000e+00  
      1742  -1.010392e+01  -3.093769e+00  1.389058e+00  3.596165e+00  9.038930e-01  4.389058e+00  0.000000e+00  0.000000e+00  0.000000e+00  0.000000e+00  0.000000e+00  0.000000e+00  
      1743  -1.044874e+01  -3.138119e+00  1.385002e+00  3.251350e+00  8.595437e-01  4.135002e+00  0.000000e+00  0.000000e+00  0.000000e+00  0.000000e+00  0.000000e+00  0.000000e+00  
      1744  -1.078932e+01  -3.182921e+00  1.397143e+00  2.910769e+00  8.147407e-01  3.897143e+00  0.000000e+00  0.000000e+00  0.000000e+00  0.000000e+00  0.000000e+00  0.000000e+00  
      1745  -1.112656e+01  -3.246199e+00  1.338897e+00  2.573531e+00  7.514635e-01  3.588897e+00  0.000000e+00  0.000000e+00  0.000000e+00  0.000000e+00  0.000000e+00  0.000000e+00  
      1746  -1.145056e+01  -3.314816e+00  1.263053e+00  2.249523e+00  6.828466e-01  3.263053e+00  0.000000e+00  0.000000e+00  0.000000e+00  0.000000e+00  0.000000e+00  0.000000e+00  
      1747  -1.177115e+01  -3.378694e+00  1.177923e+00  1.928936e+00  6.189682e-01  2.927923e+00  0.000000e+00  0.000000e+00  0.000000e+00  0.000000e+00  0.000000e+00  0.000000e+00  
      1748  -1.209271e+01  -3.448128e+00  1.072822e+00  1.607376e+00  5.495340e-01  2.572822e+00  0.000000e+00  0.000000e+00  0.000000e+00  0.000000e+00  0.000000e+00  0.000000e+00  
      1749  -1.239272e+01  -3.519527e+00  9.333552e-01  1.307367e+00  4.781355e-01  2.183355e+00  0.000000e+00  0.000000e+00  0.000000e+00  0.000000e+00  0.000000e+00  0.000000e+00  
      1750  -1.266952e+01  -3.602263e+00  7.825554e-01  1.030565e+00  3.953993e-01  1.782555e+00  0.000000e+00  0.000000e+00  0.000000e+00  0.000000e+00  0.000000e+00  0.000000e+00  
      1751  -1.295531e+01  -3.691100e+00  6.149311e-01  7.447755e-01  3.065623e-01  1.364931e+00  0.000000e+00  0.000000e+00  0.000000e+00  0.000000e+00  0.000000e+00  0.000000e+00  
      1752  -1.321682e+01  -3.784379e+00  4.306810e-01  4.832661e-01  2.132829e-01  9.306810e-01  0.000000e+00  0.000000e+00  0.000000e+00  0.000000e+00  0.000000e+00  0.000000e+00  
      1753  -1.346146e+01  -3.882271e+00  2.181103e-01  2.386235e-01  1.153911e-01  4.681103e-01  0.000000e+00  0.000000e+00  0.000000e+00  0.000000e+00  0.000000e+00  0.000000e+00  
      1754  -2.997586e+00  -1.580384e+00  -9.308158e+00  1.056354e+01  2.626076e+00  5.441843e+00  0.000000e+00  0.000000e+00  0.000000e+00  0.000000e+00  0.000000e+00  0.000000e+00  
      1755  -3.005562e+00  -1.728973e+00  -9.116736e+00  1.055559e+01  2.477453e+00  5.383263e+00  0.000000e+00  0.000000e+00  0.000000e+00  0.000000e+00  0.000000e+00  0.000000e+00  
      1756  -2.995893e+00  -1.873425e+00  -8.929626e+00  1.056526e+01  2.332988e+00  5.320374e+00  0.000000e+00  0.000000e+00  0.000000e+00  0.000000e+00  0.000000e+00  0.000000e+00  
      1757  -2.977596e+00  -1.995981e+00  -8.717569e+00  1.058357e+01  2.210426e+00  5.282431e+00  0.000000e+00  0.000000e+00  0.000000e+00  0.000000e+00  0.000000e+00  0.000000e+00  
      1758  -2.989695e+00  -2.083453e+00  -8.482614e+00  1.057147e+01  2.122952e+00  5.267386e+00  0.000000e+00  0.000000e+00  0.000000e+00  0.000000e+00  0.000000e+00  0.000000e+00  
      1759  -3.020210e+00  -2.176069e+00  -8.256374e+00  1.054095e+01  2.030336e+00  5.243626e+00  0.000000e+00  0.000000e+00  0.000000e+00  0.000000e+00  0.000000e+00  0.000000e+00  
      1760  -3.048048e+00  -2.263644e+00  -8.011783e+00  1.051312e+01  1.942761e+00  5.238217e+00  0.000000e+00  0.000000e+00  0.000000e+00  0.000000e+00  0.000000e+00  0.000000e+00  
      1761  -3.107420e+00  -2.358426e+00  -7.782649e+00  1.045374e+01  1.847979e+00  5.217351e+00  0.000000e+00  0.000000e+00  0.000000e+00  0.000000e+00  0.000000e+00  0.000000e+00  
      1762  -3.156953e+00  -2.420762e+00  -7.522710e+00  1.040421e+01  1.785643e+00  5.227290e+00  0.000000e+00  0.000000e+00  0.000000e+00  0.000000e+00  0.000000e+00  0.000000e+00  
      1763  -3.192067e+00  -2.493640e+00  -7.252662e+00  1.036910e+01  1.712765e+00  5.247338e+00  0.000000e+00  0.000000e+00  0.000000e+00  0.000000e+00  0.000000e+00  0.000000e+00  
      1764  -3.233413e+00  -2.537934e+00  -6.972979e+00  1.032775e+01  1.668471e+00  5.277021e+00  0.000000e+00  0.000000e+00  0.000000e+00  0.000000e+00  0.000000e+00  0.000000e+00  
      1765  -3.259458e+00  -2.586187e+00  -6.697774e+00  1.030171e+01  1.620218e+00  5.302226e+00  0.000000e+00  0.000000e+00  0.000000e+00  0.000000e+00  0.000000e+00  0.000000e+00  
      1766  -3.287881e+00  -2.624411e+00  -6.422095e+00  1.027328e+01  1.581994e+00  5.327905e+00  0.000000e+00  0.000000e+00  0.000000e+00  0.000000e+00  0.000000e+00  0.000000e+00  
      1767  -3.318764e+00  -2.660205e+00  -6.141050e+00  1.024240e+01  1.546200e+00  5.358950e+00  0.000000e+00  0.000000e+00  0.000000e+00  0.000000e+00  0.000000e+00  0.000000e+00  
      1768  -3.337806e+00  -2.712674e+00  -5.862656e+00  1.022336e+01  1.493731e+00  5.387344e+00  0.000000e+00  0.000000e+00  0.000000e+00  0.000000e+00  0.000000e+00  0.000000e+00  
      1769  -3.356661e+00  -2.754583e+00  -5.582806e+00  1.020450e+01  1.451822e+00  5.417194e+00  0.000000e+00  0.000000e+00  0.000000e+00  0.000000e+00  0.000000e+00  0.000000e+00  
      1770  -3.408519e+00  -2.778439e+00  -5.294868e+00  1.015265e+01  1.427966e+00  5.455132e+00  0.000000e+00  0.000000e+00  0.000000e+00  0.000000e+00  0.000000e+00  0.000000e+00  
      1771  -3.493070e+00  -2.787751e+00  -5.013215e+00  1.006809e+01  1.418654e+00  5.486784e+00  0.000000e+00  0.000000e+00  0.000000e+00  0.000000e+00  0.000000e+00  0.000000e+00  
      1772  -3.584603e+00  -2.808313e+00  -4.731215e+00  9.976561e+00  1.398092e+00  5.518785e+00  0.000000e+00  0.000000e+00  0.000000e+00  0.000000e+00  0.000000e+00  0.000000e+00  
      1773  -3.670447e+00  -2.822576e+00  -4.451285e+00  9.890717e+00  1.383829e+00  5.548715e+00  0.000000e+00  0.000000e+00  0.000000e+00  0.000000e+00  0.000000e+00  0.000000e+00  
      1774  -3.753196e+00  -2.842708e+00  -4.170407e+00  9.807967e+00  1.363697e+00  5.579593e+00  0.000000e+00  0.000000e+00  0.000000e+00  0.000000e+00  0.000000e+00  0.000000e+00  
      1775  -3.870619e+00  -2.851068e+00  -3.898516e+00  9.690545e+00  1.355337e+00  5.601484e+00  0.000000e+00  0.000000e+00  0.000000e+00  0.000000e+00  0.000000e+00  0.000000e+00  
      1776  -3.996124e+00  -2.850525e+00  -3.627809e+00  9.565040e+00  1.355880e+00  5.622191e+00  0.000000e+00  0.000000e+00  0.000000e+00  0.000000e+00  0.000000e+00  0.000000e+00  
      1777  -4.110895e+00  -2.870620e+00  -3.342744e+00  9.450269e+00  1.335785e+00  5.657256e+00  0.000000e+00  0.000000e+00  0.000000e+00  0.000000e+00  0.000000e+00  0.000000e+00  
      1778  -4.227058e+00  -2.881573e+00  -3.065495e+00  9.334105e+00  1.324832e+00  5.684505e+00  0.000000e+00  0.000000e+00  0.000000e+00  0.000000e+00  0.000000e+00  0.000000e+00  
      1779  -4.374645e+00  -2.884048e+00  -2.774682e+00  9.186519e+00  1.322356e+00  5.725318e+00  0.000000e+00  0.000000e+00  0.000000e+00  0.000000e+00  0.000000e+00  0.000000e+00  
      1780  -4.538496e+00  -2.884058e+00  -2.493210e+00  9.022668e+00  1.322347e+00  5.756790e+00  0.000000e+00  0.000000e+00  0.000000e+00  0.000000e+00  0.000000e+00  0.000000e+00  
      1781  -4.700109e+00  -2.886088e+00  -2.217882e+00  8.861053e+00  1.320317e+00  5.782118e+00  0.000000e+00  0.000000e+00  0.000000e+00  0.000000e+00  0.000000e+00  0.000000e+00  
      1782  -4.876855e+00  -2.886239e+00  -1.948048e+00  8.684308e+00  1.320166e+00  5.801952e+00  0.000000e+00  0.000000e+00  0.000000e+00  0.000000e+00  0.000000e+00  0.000000e+00  
      1783  -5.057773e+00  -2.888539e+00  -1.669914e+00  8.503390e+00  1.317866e+00  5.830086e+00  0.000000e+00  0.000000e+00  0.000000e+00  0.000000e+00  0.000000e+00  0.000000e+00  
      1784  -5.238335e+00  -2.896352e+00  -1.393620e+00  8.322829e+00  1.310053e+00  5.856380e+00  0.000000e+00  0.000000e+00  0.000000e+00  0.000000e+00  0.000000e+00  0.000000e+00  
      1785  -5.430694e+00  -2.906724e+00  -1.129568e+00  8.130469e+00  1.299681e+00  5.870432e+00  0.000000e+00  0.000000e+00  0.000000e+00  0.000000e+00  0.000000e+00  0.000000e+00  
      1786  -5.639793e+00  -2.930439e+00  -8.685884e-01  7.921370e+00  1.275966e+00  5.881412e+00  0.000000e+00  0.000000e+00  0.000000e+00  0.000000e+00  0.000000e+00  0.000000e+00  
      1787  -5.855180e+00  -2.956478e+00  -6.111546e-01  7.705984e+00  1.249927e+00  5.888845e+00  0.000000e+00  0.000000e+00  0.000000e+00  0.000000e+00  0.000000e+00  0.000000e+00  
      1788  -6.077917e+00  -2.980702e+00  -3.681567e-01  7.483247e+00  1.225702e+00  5.881843e+00  0.000000e+00  0.000000e+00  0.000000e+00  0.000000e+00  0.000000e+00  0.000000e+00  
      1789  -6.319166e+00  -2.996897e+00  -1.275442e-01  7.241997e+00  1.209508e+00  5.872456e+00  0.000000e+00  0.000000e+00  0.000000e+00  0.000000e+00  0.000000e+00  0.000000e+00  
      1790  -6.579997e+00  -3.018239e+00  9.370882e-02  6.981166e+00  1.188166e+00  5.843709e+00  0.000000e+00  0.000000e+00  0.000000e+00  0.000000e+00  0.000000e+00  0.000000e+00  
      1791  -6.850200e+00  -3.039600e+00  2.924443e-01  6.710963e+00  1.166805e+00  5.792444e+00  0.000000e+00  0.000000e+00  0.000000e+00  0.000000e+00  0.000000e+00  0.000000e+00  
      1792  -7.143350e+00  -3.052975e+00  4.727362e-01  6.417813e+00  1.153429e+00  5.722736e+00  0.000000e+00  0.000000e+00  0.000000e+00  0.000000e+00  0.000000e+00  0.000000e+00  
      1793  -7.438006e+00  -3.078772e+00  6.447859e-01  6.123158e+00  1.127633e+00  5.644786e+00  0.000000e+00  0.000000e+00  0.000000e+00  0.000000e+00  0.000000e+00  0.000000e+00  
      1794  -7.735395e+00  -3.091396e+00  8.060429e-01  5.825768e+00  1.115009e+00  5.556043e+00  0.000000e+00  0.000000e+00  0.000000e+00  0.000000e+00  0.000000e+00  0.000000e+00  
      1795  -8.044620e+00  -3.115650e+00  9.484470e-01  5.516543e+00  1.090755e+00  5.448447e+00  0.000000e+00  0.000000e+00  0.000000e+00  0.000000e+00  0.000000e+00  0.000000e+00  
      1796  -8.366839e+00  -3.139595e+00  1.075440e+00  5.194324e+00  1.066810e+00  5.325440e+00  0.000000e+00  0.000000e+00  0.000000e+00  0.000000e+00  0.000000e+00  0.000000e+00  
      1797  -8.689070e+00  -3.163025e+00  1.187111e+00  4.872094e+00  1.043380e+00  5.187111e+00  0.000000e+00  0.000000e+00  0.000000e+00  0.000000e+00  0.000000e+00  0.000000e+00  
      1798  -9.017914e+00  -3.189657e+00  1.276602e+00  4.543250e+00  1.016748e+00  5.026602e+00  0.000000e+00  0.000000e+00  0.000000e+00  0.000000e+00  0.000000e+00  0.000000e+00  
      1799  -9.351686e+00  -3.220301e+00  1.345866e+00  4.209478e+00  9.861042e-01  4.845866e+00  0.000000e+00  0.000000e+00  0.000000e+00  0.000000e+00  0.000000e+00  0.000000e+00  
      1800  -9.685051e+00  -3.259876e+00  1.391732e+00  3.876112e+00  9.465289e-01  4.641732e+00  0.000000e+00  0.000000e+00  0.000000e+00  0.000000e+00  0.000000e+00  0.000000e+00  
      1801  -1.001908e+01  -3.300629e+00  1.420264e+00  3.542078e+00  9.057760e-01  4.420264e+00  0.000000e+00  0.000000e+00  0.000000e+00  0.000000e+00  0.000000e+00  0.000000e+00  
      1802  -1.036084e+01  -3.338812e+00  1.437457e+00  3.200327e+00  8.675925e-01  4.187458e+00  0.000000e+00  0.000000e+00  0.000000e+00  0.000000e+00  0.000000e+00  0.000000e+00  
      1803  -1.070216e+01  -3.388567e+00  1.424356e+00  2.859008e+00  8.178378e-01  3.924356e+00  0.000000e+00  0.000000e+00  0.000000e+00  0.000000e+00  0.000000e+00  0.000000e+00  
      1804  -1.103693e+01  -3.446494e+00  1.395350e+00  2.524235e+00  7.599109e-01  3.645350e+00  0.000000e+00  0.000000e+00  0.000000e+00  0.000000e+00  0.000000e+00  0.000000e+00  
      1805  -1.136165e+01  -3.519033e+00  1.301039e+00  2.199514e+00  6.873715e-01  3.301039e+00  0.000000e+00  0.000000e+00  0.000000e+00  0.000000e+00  0.000000e+00  0.000000e+00  
      1806  -1.168718e+01  -3.581416e+00  1.224022e+00  1.873982e+00  6.249886e-01  2.974021e+00  0.000000e+00  0.000000e+00  0.000000e+00  0.000000e+00  0.000000e+00  0.000000e+00  
      1807  -1.200925e+01  -3.650062e+00  1.120305e+00  1.551910e+00  5.563427e-01  2.620305e+00  0.000000e+00  0.000000e+00  0.000000e+00  0.000000e+00  0.000000e+00  0.000000e+00  
      1808  -1.230985e+01  -3.727916e+00  9.863353e-01  1.251313e+00  4.784888e-01  2.236335e+00  0.000000e+00  0.000000e+00  0.000000e+00  0.000000e+00  0.000000e+00  0.000000e+00  
      1809  -1.259594e+01  -3.812539e+00  8.286932e-01  9.652241e-01  3.938659e-01  1.828693e+00  0.000000e+00  0.000000e+00  0.000000e+00  0.000000e+00  0.000000e+00  0.000000e+00  
      1810  -1.285691e+01  -3.904375e+00  6.516092e-01  7.042552e-01  3.020301e-01  1.401609e+00  0.000000e+00  0.000000e+00  0.000000e+00  0.000000e+00  0.000000e+00  0.000000e+00  
      1811  -1.310874e+01  -3.997444e+00  4.519948e-01  4.524214e-01  2.089605e-01  9.519948e-01  0.000000e+00  0.000000e+00  0.000000e+00  0.000000e+00  0.000000e+00  0.000000e+00  
      1812  -1.333674e+01  -4.089312e+00  2.233625e-01  2.244244e-01  1.170932e-01  4.733625e-01  0.000000e+00  0.000000e+00  0.000000e+00  0.000000e+00  0.000000e+00  0.000000e+00  
      1813  -3.100857e+00  -1.794547e+00  -9.475317e+00  1.031614e+01  2.617079e+00  5.274683e+00  0.000000e+00  0.000000e+00  0.000000e+00  0.000000e+00  0.000000e+00  0.000000e+00  
      1814  -3.098722e+00  -1.941187e+00  -9.303178e+00  1.031829e+01  2.470416e+00  5.196822e+00  0.000000e+00  0.000000e+00  0.000000e+00  0.000000e+00  0.000000e+00  0.000000e+00  
      1815  -3.115613e+00  -2.069402e+00  -9.110893e+00  1.030141e+01  2.342193e+00  5.139106e+00  0.000000e+00  0.000000e+00  0.000000e+00  0.000000e+00  0.000000e+00  0.000000e+00  
      1816  -3.112140e+00  -2.179572e+00  -8.891556e+00  1.030488e+01  2.232021e+00  5.108445e+00  0.000000e+00  0.000000e+00  0.000000e+00  0.000000e+00  0.000000e+00  0.000000e+00  
      1817  -3.109473e+00  -2.284971e+00  -8.669878e+00  1.030755e+01  2.126619e+00  5.080122e+00  0.000000e+00  0.000000e+00  0.000000e+00  0.000000e+00  0.000000e+00  0.000000e+00  
      1818  -3.139827e+00  -2.368318e+00  -8.428746e+00  1.027720e+01  2.043272e+00  5.071253e+00  0.000000e+00  0.000000e+00  0.000000e+00  0.000000e+00  0.000000e+00  0.000000e+00  
      1819  -3.167970e+00  -2.454554e+00  -8.181790e+00  1.024906e+01  1.957036e+00  5.068211e+00  0.000000e+00  0.000000e+00  0.000000e+00  0.000000e+00  0.000000e+00  0.000000e+00  
      1820  -3.221240e+00  -2.540582e+00  -7.946762e+00  1.019579e+01  1.871008e+00  5.053238e+00  0.000000e+00  0.000000e+00  0.000000e+00  0.000000e+00  0.000000e+00  0.000000e+00  
      1821  -3.260125e+00  -2.605865e+00  -7.684486e+00  1.015690e+01  1.805725e+00  5.065514e+00  0.000000e+00  0.000000e+00  0.000000e+00  0.000000e+00  0.000000e+00  0.000000e+00  
      1822  -3.292281e+00  -2.684423e+00  -7.421322e+00  1.012475e+01  1.727167e+00  5.078678e+00  0.000000e+00  0.000000e+00  0.000000e+00  0.000000e+00  0.000000e+00  0.000000e+00  
      1823  -3.338122e+00  -2.733703e+00  -7.141608e+00  1.007890e+01  1.677887e+00  5.108392e+00  0.000000e+00  0.000000e+00  0.000000e+00  0.000000e+00  0.000000e+00  0.000000e+00  
      1824  -3.365631e+00  -2.786917e+00  -6.874360e+00  1.005139e+01  1.624673e+00  5.125640e+00  0.000000e+00  0.000000e+00  0.000000e+00  0.000000e+00  0.000000e+00  0.000000e+00  
      1825  -3.387161e+00  -2.837366e+00  -6.598792e+00  1.002986e+01  1.574224e+00  5.151208e+00  0.000000e+00  0.000000e+00  0.000000e+00  0.000000e+00  0.000000e+00  0.000000e+00  
      1826  -3.419814e+00  -2.871804e+00  -6.329342e+00  9.997212e+00  1.539786e+00  5.170658e+00  0.000000e+00  0.000000e+00  0.000000e+00  0.000000e+00  0.000000e+00  0.000000e+00  
      1827  -3.447532e+00  -2.918576e+00  -6.051476e+00  9.969494e+00  1.493014e+00  5.198524e+00  0.000000e+00  0.000000e+00  0.000000e+00  0.000000e+00  0.000000e+00  0.000000e+00  
      1828  -3.462611e+00  -2.962402e+00  -5.759660e+00  9.954414e+00  1.449187e+00  5.240340e+00  0.000000e+00  0.000000e+00  0.000000e+00  0.000000e+00  0.000000e+00  0.000000e+00  
      1829  -3.503407e+00  -3.006176e+00  -5.471650e+00  9.913620e+00  1.405413e+00  5.278350e+00  0.000000e+00  0.000000e+00  0.000000e+00  0.000000e+00  0.000000e+00  0.000000e+00  
      1830  -3.566730e+00  -3.018502e+00  -5.195038e+00  9.850296e+00  1.393088e+00  5.304961e+00  0.000000e+00  0.000000e+00  0.000000e+00  0.000000e+00  0.000000e+00  0.000000e+00  
      1831  -3.643464e+00  -3.038911e+00  -4.906872e+00  9.773562e+00  1.372679e+00  5.343128e+00  0.000000e+00  0.000000e+00  0.000000e+00  0.000000e+00  0.000000e+00  0.000000e+00  
      1832  -3.722607e+00  -3.071700e+00  -4.617554e+00  9.694419e+00  1.339890e+00  5.382446e+00  0.000000e+00  0.000000e+00  0.000000e+00  0.000000e+00  0.000000e+00  0.000000e+00  
      1833  -3.829510e+00  -3.070061e+00  -4.339795e+00  9.587516e+00  1.341529e+00  5.410205e+00  0.000000e+00  0.000000e+00  0.000000e+00  0.000000e+00  0.000000e+00  0.000000e+00  
      1834  -3.944546e+00  -3.073799e+00  -4.064683e+00  9.472480e+00  1.337791e+00  5.435317e+00  0.000000e+00  0.000000e+00  0.000000e+00  0.000000e+00  0.000000e+00  0.000000e+00  
      1835  -4.065701e+00  -3.078332e+00  -3.791140e+00  9.351325e+00  1.333258e+00  5.458860e+00  0.000000e+00  0.000000e+00  0.000000e+00  0.000000e+00  0.000000e+00  0.000000e+00  
      1836  -4.180060e+00  -3.090944e+00  -3.498872e+00  9.236965e+00  1.320646e+00  5.501129e+00  0.000000e+00  0.000000e+00  0.000000e+00  0.000000e+00  0.000000e+00  0.000000e+00  
      1837  -4.297009e+00  -3.107319e+00  -3.200633e+00  9.120017e+00  1.304271e+00  5.549367e+00  0.000000e+00  0.000000e+00  0.000000e+00  0.000000e+00  0.000000e+00  0.000000e+00  
      1838  -4.442828e+00  -3.104235e+00  -2.917507e+00  8.974198e+00  1.307354e+00  5.582493e+00  0.000000e+00  0.000000e+00  0.000000e+00  0.000000e+00  0.000000e+00  0.000000e+00  
      1839  -4.598828e+00  -3.109372e+00  -2.640787e+00  8.818198e+00  1.302217e+00  5.609213e+00  0.000000e+00  0.000000e+00  0.000000e+00  0.000000e+00  0.000000e+00  0.000000e+00  
      1840  -4.761531e+00  -3.104590e+00  -2.362015e+00  8.655495e+00  1.306999e+00  5.637985e+00  0.000000e+00  0.000000e+00  0.000000e+00  0.000000e+00  0.000000e+00  0.000000e+00  
      1841  -4.932804e+00  -3.106156e+00  -2.080464e+00  8.484222e+00  1.305433e+00  5.669536e+00  0.000000e+00  0.000000e+00  0.000000e+00  0.000000e+00  0.000000e+00  0.000000e+00  
      1842  -5.108003e+00  -3.107915e+00  -1.804766e+00  8.309023e+00  1.303675e+00  5.695234e+00  0.000000e+00  0.000000e+00  0.000000e+00  0.000000e+00  0.000000e+00  0.000000e+00  
      1843  -5.284123e+00  -3.117936e+00  -1.528973e+00  8.132903e+00  1.293653e+00  5.721027e+00  0.000000e+00  0.000000e+00  0.000000e+00  0.000000e+00  0.000000e+00  0.000000e+00  
      1844  -5.465874e+00  -3.131396e+00  -1.257845e+00  7.951152e+00  1.280194e+00  5.742155e+00  0.000000e+00  0.000000e+00  0.000000e+00  0.000000e+00  0.000000e+00  0.000000e+00  
      1845  -5.661477e+00  -3.148813e+00  -9.897040e-01  7.755549e+00  1.262777e+00  5.760296e+00  0.000000e+00  0.000000e+00  0.000000e+00  0.000000e+00  0.000000e+00  0.000000e+00  
      1846  -5.868894e+00  -3.170488e+00  -7.261481e-01  7.548132e+00  1.241102e+00  5.773852e+00  0.000000e+00  0.000000e+00  0.000000e+00  0.000000e+00  0.000000e+00  0.000000e+00  
      1847  -6.093232e+00  -3.199385e+00  -4.757367e-01  7.323794e+00  1.212204e+00  5.774263e+00  0.000000e+00  0.000000e+00  0.000000e+00  0.000000e+00  0.000000e+00  0.000000e+00  
      1848  -6.329407e+00  -3.221041e+00  -2.355046e-01  7.087619e+00  1.190549e+00  5.764496e+00  0.000000e+00  0.000000e+00  0.000000e+00  0.000000e+00  0.000000e+00  0.000000e+00  
      1849  -6.579250e+00  -3.244480e+00  -1.194455e-02  6.837776e+00  1.167110e+00  5.738055e+00  0.000000e+00  0.000000e+00  0.000000e+00  0.000000e+00  0.000000e+00  0.000000e+00  
      1850  -6.838570e+00  -3.263757e+00  2.075024e-01  6.578456e+00  1.147833e+00  5.707502e+00  0.000000e+00  0.000000e+00  0.000000e+00  0.000000e+00  0.000000e+00  0.000000e+00  
      1851  -7.116499e+00  -3.276753e+00  3.991107e-01  6.300527e+00  1.134837e+00  5.649111e+00  0.000000e+00  0.000000e+00  0.000000e+00  0.000000e+00  0.000000e+00  0.000000e+00  
      1852  -7.400098e+00  -3.297174e+00  5.870191e-01  6.016928e+00  1.114416e+00  5.587019e+00  0.000000e+00  0.000000e+00  0.000000e+00  0.000000e+00  0.000000e+00  0.000000e+00  
      1853  -7.698893e+00  -3.313776e+00  7.620923e-01  5.718133e+00  1.097813e+00  5.512092e+00  0.000000e+00  0.000000e+00  0.000000e+00  0.000000e+00  0.000000e+00  0.000000e+00  
      1854  -8.007634e+00  -3.334619e+00  9.124461e-01  5.409392e+00  1.076971e+00  5.412446e+00  0.000000e+00  0.000000e+00  0.000000e+00  0.000000e+00  0.000000e+00  0.000000e+00  
      1855  -8.306333e+00  -3.356610e+00  1.065375e+00  5.110693e+00  1.054980e+00  5.315375e+00  0.000000e+00  0.000000e+00  0.000000e+00  0.000000e+00  0.000000e+00  0.000000e+00  
      1856  -8.624668e+00  -3.378926e+00  1.187412e+00  4.792358e+00  1.032664e+00  5.187412e+00  0.000000e+00  0.000000e+00  0.000000e+00  0.000000e+00  0.000000e+00  0.000000e+00  
      1857  -8.945257e+00  -3.404365e+00  1.285601e+00  4.471769e+00  1.007225e+00  5.035601e+00  0.000000e+00  0.000000e+00  0.000000e+00  0.000000e+00  0.000000e+00  0.000000e+00  
      1858  -9.273741e+00  -3.433288e+00  1.361405e+00  4.143285e+00  9.783023e-01  4.861405e+00  0.000000e+00  0.000000e+00  0.000000e+00  0.000000e+00  0.000000e+00  0.000000e+00  
      1859  -9.606182e+00  -3.465387e+00  1.425423e+00  3.810844e+00  9.462032e-01  4.675423e+00  0.000000e+00  0.000000e+00  0.000000e+00  0.000000e+00  0.000000e+00  0.000000e+00  
      1860  -9.948341e+00  -3.499624e+00  1.467269e+00  3.468685e+00  9.119653e-01  4.467269e+00  0.000000e+00  0.000000e+00  0.000000e+00  0.000000e+00  0.000000e+00  0.000000e+00  
      1861  -1.029869e+01  -3.540406e+00  1.482264e+00  3.118336e+00  8.711838e-01  4.232264e+00  0.000000e+00  0.000000e+00  0.000000e+00  0.000000e+00  0.000000e+00  0.000000e+00  
      1862  -1.064236e+01  -3.587193e+00  1.475299e+00  2.774666e+00  8.243967e-01  3.975299e+00  0.000000e+00  0.000000e+00  0.000000e+00  0.000000e+00  0.000000e+00  0.000000e+00  
      1863  -1.098003e+01  -3.644132e+00  1.437558e+00  2.436991e+00  7.674575e-01  3.687558e+00  0.000000e+00  0.000000e+00  0.000000e+00  0.000000e+00  0.000000e+00  0.000000e+00  
      1864  -1.130934e+01  -3.713821e+00  1.377736e+00  2.107690e+00  6.977692e-01  3.377736e+00  0.000000e+00  0.000000e+00  0.000000e+00  0.000000e+00  0.000000e+00  0.000000e+00  
      1865  -1.162801e+01  -3.781028e+00  1.287702e+00  1.789017e+00  6.305623e-01  3.037702e+00  0.000000e+00  0.000000e+00  0.000000e+00  0.000000e+00  0.000000e+00  0.000000e+00  
      1866  -1.193719e+01  -3.861140e+00  1.180480e+00  1.479836e+00  5.504496e-01  2.680480e+00  0.000000e+00  0.000000e+00  0.000000e+00  0.000000e+00  0.000000e+00  0.000000e+00  
      1867  -1.222985e+01  -3.943324e+00  1.041885e+00  1.187179e+00  4.682657e-01  2.291884e+00  0.000000e+00  0.000000e+00  0.000000e+00  0.000000e+00  0.000000e+00  0.000000e+00  
      1868  -1.250278e+01  -4.026273e+00  8.880205e-01  9.142415e-01  3.853165e-01  1.888020e+00  0.000000e+00  0.000000e+00  0.000000e+00  0.000000e+00  0.000000e+00  0.000000e+00  
      1869  -1.275529e+01  -4.116401e+00  6.961157e-01  6.617361e-01  2.951891e-01  1.446116e+00  0.000000e+00  0.000000e+00  0.000000e+00  0.000000e+00  0.000000e+00  0.000000e+00  
      1870  -1.299812e+01  -4.205723e+00  4.806427e-01  4.189100e-01  2.058673e-01  9.806427e-01  0.000000e+00  0.000000e+00  0.000000e+00  0.000000e+00  0.000000e+00  0.000000e+00  
      1871  -1.320982e+01  -4.297098e+00  2.345262e-01  2.072017e-01  1.144919e-01  4.845262e-01  0.000000e+00  0.000000e+00  0.000000e+00  0.000000e+00  0.000000e+00  0.000000e+00  
      1872  -3.216128e+00  -1.997955e+00  -9.670200e+00  1.005172e+01  2.615215e+00  5.079799e+00  0.000000e+00  0.000000e+00  0.000000e+00  0.000000e+00  0.000000e+00  0.000000e+00  
      1873  -3.230339e+00  -2.140566e+00  -9.482729e+00  1.003751e+01  2.472594e+00  5.017271e+00  0.000000e+00  0.000000e+00  0.000000e+00  0.000000e+00  0.000000e+00  0.000000e+00  
      1874  -3.244484e+00  -2.264477e+00  -9.289827e+00  1.002337e+01  2.348678e+00  4.960173e+00  0.000000e+00  0.000000e+00  0.000000e+00  0.000000e+00  0.000000e+00  0.000000e+00  
      1875  -3.241402e+00  -2.372910e+00  -9.080037e+00  1.002646e+01  2.240242e+00  4.919962e+00  0.000000e+00  0.000000e+00  0.000000e+00  0.000000e+00  0.000000e+00  0.000000e+00  
      1876  -3.260395e+00  -2.464603e+00  -8.846431e+00  1.000747e+01  2.148550e+00  4.903570e+00  0.000000e+00  0.000000e+00  0.000000e+00  0.000000e+00  0.000000e+00  0.000000e+00  
      1877  -3.276937e+00  -2.552363e+00  -8.608494e+00  9.990923e+00  2.060790e+00  4.891506e+00  0.000000e+00  0.000000e+00  0.000000e+00  0.000000e+00  0.000000e+00  0.000000e+00  
      1878  -3.307767e+00  -2.643632e+00  -8.377233e+00  9.960093e+00  1.969520e+00  4.872768e+00  0.000000e+00  0.000000e+00  0.000000e+00  0.000000e+00  0.000000e+00  0.000000e+00  
      1879  -3.329771e+00  -2.713510e+00  -8.111565e+00  9.938089e+00  1.899642e+00  4.888435e+00  0.000000e+00  0.000000e+00  0.000000e+00  0.000000e+00  0.000000e+00  0.000000e+00  
      1880  -3.365676e+00  -2.794316e+00  -7.851579e+00  9.902184e+00  1.818836e+00  4.898421e+00  0.000000e+00  0.000000e+00  0.000000e+00  0.000000e+00  0.000000e+00  0.000000e+00  
      1881  -3.402951e+00  -2.871357e+00  -7.609780e+00  9.864908e+00  1.741795e+00  4.890220e+00  0.000000e+00  0.000000e+00  0.000000e+00  0.000000e+00  0.000000e+00  0.000000e+00  
      1882  -3.443736e+00  -2.930928e+00  -7.343845e+00  9.824124e+00  1.682225e+00  4.906155e+00  0.000000e+00  0.000000e+00  0.000000e+00  0.000000e+00  0.000000e+00  0.000000e+00  
      1883  -3.465787e+00  -2.985150e+00  -7.071197e+00  9.802073e+00  1.628003e+00  4.928803e+00  0.000000e+00  0.000000e+00  0.000000e+00  0.000000e+00  0.000000e+00  0.000000e+00  
      1884  -3.492435e+00  -3.039204e+00  -6.795001e+00  9.775425e+00  1.573949e+00  4.954999e+00  0.000000e+00  0.000000e+00  0.000000e+00  0.000000e+00  0.000000e+00  0.000000e+00  
      1885  -3.525419e+00  -3.075728e+00  -6.520385e+00  9.742441e+00  1.537425e+00  4.979615e+00  0.000000e+00  0.000000e+00  0.000000e+00  0.000000e+00  0.000000e+00  0.000000e+00  
      1886  -3.557350e+00  -3.117208e+00  -6.234921e+00  9.710510e+00  1.495944e+00  5.015079e+00  0.000000e+00  0.000000e+00  0.000000e+00  0.000000e+00  0.000000e+00  0.000000e+00  
      1887  -3.581625e+00  -3.159824e+00  -5.946175e+00  9.686235e+00  1.453328e+00  5.053825e+00  0.000000e+00  0.000000e+00  0.000000e+00  0.000000e+00  0.000000e+00  0.000000e+00  
      1888  -3.612158e+00  -3.206921e+00  -5.665613e+00  9.655703e+00  1.406231e+00  5.084387e+00  0.000000e+00  0.000000e+00  0.000000e+00  0.000000e+00  0.000000e+00  0.000000e+00  
      1889  -3.674718e+00  -3.231320e+00  -5.377511e+00  9.593142e+00  1.381832e+00  5.122488e+00  0.000000e+00  0.000000e+00  0.000000e+00  0.000000e+00  0.000000e+00  0.000000e+00  
      1890  -3.753714e+00  -3.246074e+00  -5.092420e+00  9.514146e+00  1.367078e+00  5.157580e+00  0.000000e+00  0.000000e+00  0.000000e+00  0.000000e+00  0.000000e+00  0.000000e+00  
      1891  -3.835895e+00  -3.265141e+00  -4.807134e+00  9.431965e+00  1.348011e+00  5.192866e+00  0.000000e+00  0.000000e+00  0.000000e+00  0.000000e+00  0.000000e+00  0.000000e+00  
      1892  -3.923354e+00  -3.291830e+00  -4.515171e+00  9.344505e+00  1.321322e+00  5.234829e+00  0.000000e+00  0.000000e+00  0.000000e+00  0.000000e+00  0.000000e+00  0.000000e+00  
      1893  -4.027224e+00  -3.294842e+00  -4.231296e+00  9.240637e+00  1.318310e+00  5.268704e+00  0.000000e+00  0.000000e+00  0.000000e+00  0.000000e+00  0.000000e+00  0.000000e+00  
      1894  -4.141156e+00  -3.301014e+00  -3.946974e+00  9.126704e+00  1.312138e+00  5.303026e+00  0.000000e+00  0.000000e+00  0.000000e+00  0.000000e+00  0.000000e+00  0.000000e+00  
      1895  -4.258596e+00  -3.308839e+00  -3.652052e+00  9.009264e+00  1.304314e+00  5.347949e+00  0.000000e+00  0.000000e+00  0.000000e+00  0.000000e+00  0.000000e+00  0.000000e+00  
      1896  -4.377439e+00  -3.322441e+00  -3.362545e+00  8.890422e+00  1.290712e+00  5.387455e+00  0.000000e+00  0.000000e+00  0.000000e+00  0.000000e+00  0.000000e+00  0.000000e+00  
      1897  -4.516479e+00  -3.318805e+00  -3.072524e+00  8.751381e+00  1.294348e+00  5.427476e+00  0.000000e+00  0.000000e+00  0.000000e+00  0.000000e+00  0.000000e+00  0.000000e+00  
      1898  -4.668953e+00  -3.324505e+00  -2.784667e+00  8.598907e+00  1.288647e+00  5.465333e+00  0.000000e+00  0.000000e+00  0.000000e+00  0.000000e+00  0.000000e+00  0.000000e+00  
      1899  -4.827778e+00  -3.319771e+00  -2.503674e+00  8.440082e+00  1.293382e+00  5.496326e+00  0.000000e+00  0.000000e+00  0.000000e+00  0.000000e+00  0.000000e+00  0.000000e+00  
      1900  -4.991040e+00  -3.323503e+00  -2.226200e+00  8.276820e+00  1.289649e+00  5.523800e+00  0.000000e+00  0.000000e+00  0.000000e+00  0.000000e+00  0.000000e+00  0.000000e+00  
      1901  -5.156600e+00  -3.323513e+00  -1.945688e+00  8.111259e+00  1.289639e+00  5.554312e+00  0.000000e+00  0.000000e+00  0.000000e+00  0.000000e+00  0.000000e+00  0.000000e+00  
      1902  -5.334313e+00  -3.334819e+00  -1.670798e+00  7.933547e+00  1.278334e+00  5.579202e+00  0.000000e+00  0.000000e+00  0.000000e+00  0.000000e+00  0.000000e+00  0.000000e+00  
      1903  -5.513735e+00  -3.346094e+00  -1.394696e+00  7.754125e+00  1.267059e+00  5.605304e+00  0.000000e+00  0.000000e+00  0.000000e+00  0.000000e+00  0.000000e+00  0.000000e+00  
      1904  -5.690626e+00  -3.363225e+00  -1.118551e+00  7.577234e+00  1.249927e+00  5.631449e+00  0.000000e+00  0.000000e+00  0.000000e+00  0.000000e+00  0.000000e+00  0.000000e+00  
      1905  -5.889190e+00  -3.385338e+00  -8.450392e-01  7.378670e+00  1.227815e+00  5.654961e+00  0.000000e+00  0.000000e+00  0.000000e+00  0.000000e+00  0.000000e+00  0.000000e+00  
      1906  -6.114859e+00  -3.408758e+00  -5.872423e-01  7.153001e+00  1.204394e+00  5.662758e+00  0.000000e+00  0.000000e+00  0.000000e+00  0.000000e+00  0.000000e+00  0.000000e+00  
      1907  -6.355017e+00  -3.440983e+00  -3.388707e-01  6.912843e+00  1.172170e+00  5.661130e+00  0.000000e+00  0.000000e+00  0.000000e+00  0.000000e+00  0.000000e+00  0.000000e+00  
      1908  -6.591331e+00  -3.467554e+00  -9.972671e-02  6.676529e+00  1.145598e+00  5.650273e+00  0.000000e+00  0.000000e+00  0.000000e+00  0.000000e+00  0.000000e+00  0.000000e+00  
      1909  -6.837329e+00  -3.486042e+00  1.181525e-01  6.430531e+00  1.127111e+00  5.618153e+00  0.000000e+00  0.000000e+00  0.000000e+00  0.000000e+00  0.000000e+00  0.000000e+00  
      1910  -7.105934e+00  -3.503238e+00  3.271408e-01  6.161926e+00  1.109914e+00  5.577141e+00  0.000000e+00  0.000000e+00  0.000000e+00  0.000000e+00  0.000000e+00  0.000000e+00  
      1911  -7.376033e+00  -3.516456e+00  5.317536e-01  5.891827e+00  1.096696e+00  5.531754e+00  0.000000e+00  0.000000e+00  0.000000e+00  0.000000e+00  0.000000e+00  0.000000e+00  
      1912  -7.657738e+00  -3.539562e+00  7.137615e-01  5.610122e+00  1.073590e+00  5.463761e+00  0.000000e+00  0.000000e+00  0.000000e+00  0.000000e+00  0.000000e+00  0.000000e+00  
      1913  -7.955864e+00  -3.554168e+00  8.725991e-01  5.311996e+00  1.058985e+00  5.372599e+00  0.000000e+00  0.000000e+00  0.000000e+00  0.000000e+00  0.000000e+00  0.000000e+00  
      1914  -8.256441e+00  -3.573433e+00  1.021958e+00  5.011419e+00  1.039719e+00  5.271958e+00  0.000000e+00  0.000000e+00  0.000000e+00  0.000000e+00  0.000000e+00  0.000000e+00  
      1915  -8.559072e+00  -3.599751e+00  1.159722e+00  4.708788e+00  1.013401e+00  5.159722e+00  0.000000e+00  0.000000e+00  0.000000e+00  0.000000e+00  0.000000e+00  0.000000e+00  
      1916  -8.877564e+00  -3.619427e+00  1.276839e+00  4.390295e+00  9.937256e-01  5.026839e+00  0.000000e+00  0.000000e+00  0.000000e+00  0.000000e+00  0.000000e+00  0.000000e+00  
      1917  -9.202868e+00  -3.645111e+00  1.357158e+00  4.064992e+00  9.680410e-01  4.857158e+00  0.000000e+00  0.000000e+00  0.000000e+00  0.000000e+00  0.000000e+00  0.000000e+00  
      1918  -9.529410e+00  -3.675359e+00  1.439152e+00  3.738450e+00  9.377938e-01  4.689152e+00  0.000000e+00  0.000000e+00  0.000000e+00  0.000000e+00  0.000000e+00  0.000000e+00  
      1919  -9.876131e+00  -3.702960e+00  1.492327e+00  3.391729e+00  9.101926e-01  4.492327e+00  0.000000e+00  0.000000e+00  0.000000e+00  0.000000e+00  0.000000e+00  0.000000e+00  
      1920  -1.021785e+01  -3.738694e+00  1.525140e+00  3.050013e+00  8.744586e-01  4.275139e+00  0.000000e+00  0.000000e+00  0.000000e+00  0.000000e+00  0.000000e+00  0.000000e+00  
      1921  -1.056102e+01  -3.785212e+00  1.525872e+00  2.706841e+00  8.279400e-01  4.025872e+00  0.000000e+00  0.000000e+00  0.000000e+00  0.000000e+00  0.000000e+00  0.000000e+00  
      1922  -1.089790e+01  -3.845424e+00  1.497544e+00  2.369961e+00  7.677285e-01  3.747545e+00  0.000000e+00  0.000000e+00  0.000000e+00  0.000000e+00  0.000000e+00  0.000000e+00  
      1923  -1.122250e+01  -3.916488e+00  1.424913e+00  2.045362e+00  6.966638e-01  3.424913e+00  0.000000e+00  0.000000e+00  0.000000e+00  0.000000e+00  0.000000e+00  0.000000e+00  
      1924  -1.155045e+01  -3.975825e+00  1.370435e+00  1.717414e+00  6.373270e-01  3.120435e+00  0.000000e+00  0.000000e+00  0.000000e+00  0.000000e+00  0.000000e+00  0.000000e+00  
      1925  -1.184112e+01  -4.059550e+00  1.246683e+00  1.426742e+00  5.536019e-01  2.746684e+00  0.000000e+00  0.000000e+00  0.000000e+00  0.000000e+00  0.000000e+00  0.000000e+00  
      1926  -1.213218e+01  -4.146394e+00  1.103496e+00  1.135677e+00  4.667586e-01  2.353496e+00  0.000000e+00  0.000000e+00  0.000000e+00  0.000000e+00  0.000000e+00  0.000000e+00  
      1927  -1.240873e+01  -4.236243e+00  9.310684e-01  8.591341e-01  3.769095e-01  1.931068e+00  0.000000e+00  0.000000e+00  0.000000e+00  0.000000e+00  0.000000e+00  0.000000e+00  
      1928  -1.266054e+01  -4.326189e+00  7.265189e-01  6.073219e-01  2.869636e-01  1.476519e+00  0.000000e+00  0.000000e+00  0.000000e+00  0.000000e+00  0.000000e+00  0.000000e+00  
      1929  -1.288853e+01  -4.416975e+00  5.003361e-01  3.793347e-01  1.961777e-01  1.000336e+00  0.000000e+00  0.000000e+00  0.000000e+00  0.000000e+00  0.000000e+00  0.000000e+00  
      1930  -1.308740e+01  -4.507103e+00  2.510399e-01  1.804604e-01  1.060492e-01  5.010399e-01  0.000000e+00  0.000000e+00  0.000000e+00  0.000000e+00  0.000000e+00  0.000000e+00  
      1931  -3.316804e+00  -2.201583e+00  -9.847754e+00  9.797029e+00  2.609445e+00  4.902246e+00  0.000000e+00  0.000000e+00  0.000000e+00  0.000000e+00  0.000000e+00  0.000000e+00  
      1932  -3.321558e+00  -2.345211e+00  -9.662368e+00  9.792273e+00  2.465820e+00  4.837632e+00  0.000000e+00  0.000000e+00  0.000000e+00  0.000000e+00  0.000000e+00  0.000000e+00  
      1933  -3.360401e+00  -2.471863e+00  -9.485496e+00  9.753432e+00  2.339166e+00  4.764505e+00  0.000000e+00  0.000000e+00  0.000000e+00  0.000000e+00  0.000000e+00  0.000000e+00  
      1934  -3.369156e+00  -2.569069e+00  -9.265485e+00  9.744677e+00  2.241960e+00  4.734516e+00  0.000000e+00  0.000000e+00  0.000000e+00  0.000000e+00  0.000000e+00  0.000000e+00  
      1935  -3.379713e+00  -2.661610e+00  -9.046814e+00  9.734120e+00  2.149419e+00  4.703186e+00  0.000000e+00  0.000000e+00  0.000000e+00  0.000000e+00  0.000000e+00  0.000000e+00  
      1936  -3.407776e+00  -2.742891e+00  -8.817547e+00  9.706058e+00  2.068138e+00  4.682453e+00  0.000000e+00  0.000000e+00  0.000000e+00  0.000000e+00  0.000000e+00  0.000000e+00  
      1937  -3.421163e+00  -2.834478e+00  -8.576532e+00  9.692670e+00  1.976551e+00  4.673469e+00  0.000000e+00  0.000000e+00  0.000000e+00  0.000000e+00  0.000000e+00  0.000000e+00  
      1938  -3.436148e+00  -2.906605e+00  -8.309886e+00  9.677685e+00  1.904424e+00  4.690114e+00  0.000000e+00  0.000000e+00  0.000000e+00  0.000000e+00  0.000000e+00  0.000000e+00  
      1939  -3.483476e+00  -2.977355e+00  -8.064279e+00  9.630357e+00  1.833674e+00  4.685722e+00  0.000000e+00  0.000000e+00  0.000000e+00  0.000000e+00  0.000000e+00  0.000000e+00  
      1940  -3.516649e+00  -3.064590e+00  -7.809550e+00  9.597183e+00  1.746439e+00  4.690450e+00  0.000000e+00  0.000000e+00  0.000000e+00  0.000000e+00  0.000000e+00  0.000000e+00  
      1941  -3.552513e+00  -3.125965e+00  -7.546819e+00  9.561319e+00  1.685063e+00  4.703181e+00  0.000000e+00  0.000000e+00  0.000000e+00  0.000000e+00  0.000000e+00  0.000000e+00  
      1942  -3.578235e+00  -3.180676e+00  -7.274403e+00  9.535598e+00  1.630353e+00  4.725597e+00  0.000000e+00  0.000000e+00  0.000000e+00  0.000000e+00  0.000000e+00  0.000000e+00  
      1943  -3.612653e+00  -3.235007e+00  -6.996817e+00  9.501180e+00  1.576022e+00  4.753183e+00  0.000000e+00  0.000000e+00  0.000000e+00  0.000000e+00  0.000000e+00  0.000000e+00  
      1944  -3.637166e+00  -3.274608e+00  -6.708573e+00  9.476667e+00  1.536421e+00  4.791427e+00  0.000000e+00  0.000000e+00  0.000000e+00  0.000000e+00  0.000000e+00  0.000000e+00  
      1945  -3.660568e+00  -3.315558e+00  -6.427807e+00  9.453265e+00  1.495471e+00  4.822193e+00  0.000000e+00  0.000000e+00  0.000000e+00  0.000000e+00  0.000000e+00  0.000000e+00  
      1946  -3.689169e+00  -3.367940e+00  -6.141631e+00  9.424664e+00  1.443089e+00  4.858369e+00  0.000000e+00  0.000000e+00  0.000000e+00  0.000000e+00  0.000000e+00  0.000000e+00  
      1947  -3.737346e+00  -3.401479e+00  -5.860503e+00  9.376487e+00  1.409550e+00  4.889497e+00  0.000000e+00  0.000000e+00  0.000000e+00  0.000000e+00  0.000000e+00  0.000000e+00  
      1948  -3.804044e+00  -3.420419e+00  -5.573337e+00  9.309789e+00  1.390610e+00  4.926662e+00  0.000000e+00  0.000000e+00  0.000000e+00  0.000000e+00  0.000000e+00  0.000000e+00  
      1949  -3.877331e+00  -3.442222e+00  -5.280955e+00  9.236502e+00  1.368807e+00  4.969045e+00  0.000000e+00  0.000000e+00  0.000000e+00  0.000000e+00  0.000000e+00  0.000000e+00  
      1950  -3.951462e+00  -3.466137e+00  -4.990409e+00  9.162371e+00  1.344892e+00  5.009591e+00  0.000000e+00  0.000000e+00  0.000000e+00  0.000000e+00  0.000000e+00  0.000000e+00  
      1951  -4.051925e+00  -3.483497e+00  -4.700564e+00  9.061908e+00  1.327532e+00  5.049436e+00  0.000000e+00  0.000000e+00  0.000000e+00  0.000000e+00  0.000000e+00  0.000000e+00  
      1952  -4.153662e+00  -3.487262e+00  -4.412576e+00  8.960171e+00  1.323767e+00  5.087424e+00  0.000000e+00  0.000000e+00  0.000000e+00  0.000000e+00  0.000000e+00  0.000000e+00  
      1953  -4.267225e+00  -3.480813e+00  -4.124218e+00  8.846608e+00  1.330216e+00  5.125782e+00  0.000000e+00  0.000000e+00  0.000000e+00  0.000000e+00  0.000000e+00  0.000000e+00  
      1954  -4.379706e+00  -3.488186e+00  -3.834329e+00  8.734127e+00  1.322843e+00  5.165671e+00  0.000000e+00  0.000000e+00  0.000000e+00  0.000000e+00  0.000000e+00  0.000000e+00  
      1955  -4.508926e+00  -3.492637e+00  -3.536706e+00  8.604906e+00  1.318391e+00  5.213294e+00  0.000000e+00  0.000000e+00  0.000000e+00  0.000000e+00  0.000000e+00  0.000000e+00  
      1956  -4.634663e+00  -3.498516e+00  -3.249095e+00  8.479171e+00  1.312513e+00  5.250905e+00  0.000000e+00  0.000000e+00  0.000000e+00  0.000000e+00  0.000000e+00  0.000000e+00  
      1957  -4.761086e+00  -3.512706e+00  -2.958962e+00  8.352746e+00  1.298323e+00  5.291038e+00  0.000000e+00  0.000000e+00  0.000000e+00  0.000000e+00  0.000000e+00  0.000000e+00  
      1958  -4.902203e+00  -3.521955e+00  -2.668399e+00  8.211630e+00  1.289073e+00  5.331601e+00  0.000000e+00  0.000000e+00  0.000000e+00  0.000000e+00  0.000000e+00  0.000000e+00  
      1959  -5.060927e+00  -3.525367e+00  -2.373806e+00  8.052906e+00  1.285662e+00  5.376194e+00  0.000000e+00  0.000000e+00  0.000000e+00  0.000000e+00  0.000000e+00  0.000000e+00  
      1960  -5.230864e+00  -3.527341e+00  -2.087040e+00  7.882969e+00  1.283688e+00  5.412960e+00  0.000000e+00  0.000000e+00  0.000000e+00  0.000000e+00  0.000000e+00  0.000000e+00  
      1961  -5.403946e+00  -3.531565e+00  -1.806798e+00  7.709887e+00  1.279464e+00  5.443202e+00  0.000000e+00  0.000000e+00  0.000000e+00  0.000000e+00  0.000000e+00  0.000000e+00  
      1962  -5.572682e+00  -3.554738e+00  -1.520760e+00  7.541151e+00  1.256291e+00  5.479240e+00  0.000000e+00  0.000000e+00  0.000000e+00  0.000000e+00  0.000000e+00  0.000000e+00  
      1963  -5.755375e+00  -3.568083e+00  -1.243874e+00  7.358458e+00  1.242946e+00  5.506126e+00  0.000000e+00  0.000000e+00  0.000000e+00  0.000000e+00  0.000000e+00  0.000000e+00  
      1964  -5.953501e+00  -3.582331e+00  -9.695225e-01  7.160332e+00  1.228698e+00  5.530478e+00  0.000000e+00  0.000000e+00  0.000000e+00  0.000000e+00  0.000000e+00  0.000000e+00  
      1965  -6.165815e+00  -3.607240e+00  -7.143872e-01  6.948018e+00  1.203789e+00  5.535613e+00  0.000000e+00  0.000000e+00  0.000000e+00  0.000000e+00  0.000000e+00  0.000000e+00  
      1966  -6.375318e+00  -3.648404e+00  -4.621675e-01  6.738515e+00  1.162625e+00  5.537833e+00  0.000000e+00  0.000000e+00  0.000000e+00  0.000000e+00  0.000000e+00  0.000000e+00  
      1967  -6.608349e+00  -3.682491e+00  -2.245763e-01  6.505484e+00  1.128538e+00  5.525424e+00  0.000000e+00  0.000000e+00  0.000000e+00  0.000000e+00  0.000000e+00  0.000000e+00  
      1968  -6.856742e+00  -3.699187e+00  1.912238e-03  6.257091e+00  1.111842e+00  5.501912e+00  0.000000e+00  0.000000e+00  0.000000e+00  0.000000e+00  0.000000e+00  0.000000e+00  
      1969  -7.108114e+00  -3.717148e+00  2.259682e-01  6.005719e+00  1.093881e+00  5.475968e+00  0.000000e+00  0.000000e+00  0.000000e+00  0.000000e+00  0.000000e+00  0.000000e+00  
      1970  -7.369812e+00  -3.740211e+00  4.311181e-01  5.744020e+00  1.070818e+00  5.431118e+00  0.000000e+00  0.000000e+00  0.000000e+00  0.000000e+00  0.000000e+00  0.000000e+00  
      1971  -7.635608e+00  -3.761183e+00  6.355022e-01  5.478225e+00  1.049846e+00  5.385502e+00  0.000000e+00  0.000000e+00  0.000000e+00  0.000000e+00  0.000000e+00  0.000000e+00  
      1972  -7.920902e+00  -3.776576e+00  8.155445e-01  5.192931e+00  1.034453e+00  5.315545e+00  0.000000e+00  0.000000e+00  0.000000e+00  0.000000e+00  0.000000e+00  0.000000e+00  
      1973  -8.220744e+00  -3.790277e+00  9.693292e-01  4.893089e+00  1.020751e+00  5.219329e+00  0.000000e+00  0.000000e+00  0.000000e+00  0.000000e+00  0.000000e+00  0.000000e+00  
      1974  -8.526909e+00  -3.811470e+00  1.110567e+00  4.586924e+00  9.995587e-01  5.110567e+00  0.000000e+00  0.000000e+00  0.000000e+00  0.000000e+00  0.000000e+00  0.000000e+00  
      1975  -8.840320e+00  -3.831019e+00  1.240952e+00  4.273513e+00  9.800094e-01  4.990952e+00  0.000000e+00  0.000000e+00  0.000000e+00  0.000000e+00  0.000000e+00  0.000000e+00  
      1976  -9.157268e+00  -3.860387e+00  1.349297e+00  3.956566e+00  9.506416e-01  4.849298e+00  0.000000e+00  0.000000e+00  0.000000e+00  0.000000e+00  0.000000e+00  0.000000e+00  
      1977  -9.482890e+00  -3.883690e+00  1.443295e+00  3.630943e+00  9.273382e-01  4.693295e+00  0.000000e+00  0.000000e+00  0.000000e+00  0.000000e+00  0.000000e+00  0.000000e+00  
      1978  -9.809450e+00  -3.909785e+00  1.502424e+00  3.304383e+00  9.012442e-01  4.502424e+00  0.000000e+00  0.000000e+00  0.000000e+00  0.000000e+00  0.000000e+00  0.000000e+00  
      1979  -1.013910e+01  -3.941230e+00  1.541475e+00  2.974731e+00  8.697988e-01  4.291475e+00  0.000000e+00  0.000000e+00  0.000000e+00  0.000000e+00  0.000000e+00  0.000000e+00  
      1980  -1.048056e+01  -3.985042e+00  1.551936e+00  2.633274e+00  8.259868e-01  4.051936e+00  0.000000e+00  0.000000e+00  0.000000e+00  0.000000e+00  0.000000e+00  0.000000e+00  
      1981  -1.082160e+01  -4.041910e+00  1.541484e+00  2.292238e+00  7.691187e-01  3.791484e+00  0.000000e+00  0.000000e+00  0.000000e+00  0.000000e+00  0.000000e+00  0.000000e+00  
      1982  -1.115378e+01  -4.109625e+00  1.486944e+00  1.960057e+00  7.014041e-01  3.486944e+00  0.000000e+00  0.000000e+00  0.000000e+00  0.000000e+00  0.000000e+00  0.000000e+00  
      1983  -1.147618e+01  -4.180673e+00  1.419330e+00  1.637654e+00  6.303558e-01  3.169330e+00  0.000000e+00  0.000000e+00  0.000000e+00  0.000000e+00  0.000000e+00  0.000000e+00  
      1984  -1.177851e+01  -4.270781e+00  1.287375e+00  1.335318e+00  5.402482e-01  2.787375e+00  0.000000e+00  0.000000e+00  0.000000e+00  0.000000e+00  0.000000e+00  0.000000e+00  
      1985  -1.206071e+01  -4.357470e+00  1.131942e+00  1.053119e+00  4.535592e-01  2.381942e+00  0.000000e+00  0.000000e+00  0.000000e+00  0.000000e+00  0.000000e+00  0.000000e+00  
      1986  -1.232065e+01  -4.447059e+00  9.556695e-01  7.931859e-01  3.639695e-01  1.955670e+00  0.000000e+00  0.000000e+00  0.000000e+00  0.000000e+00  0.000000e+00  0.000000e+00  
      1987  -1.255475e+01  -4.533590e+00  7.421911e-01  5.590821e-01  2.774385e-01  1.492191e+00  0.000000e+00  0.000000e+00  0.000000e+00  0.000000e+00  0.000000e+00  0.000000e+00  
      1988  -1.276663e+01  -4.624474e+00  5.143878e-01  3.471992e-01  1.865548e-01  1.014388e+00  0.000000e+00  0.000000e+00  0.000000e+00  0.000000e+00  0.000000e+00  0.000000e+00  
      1989  -1.295263e+01  -4.711348e+00  2.603865e-01  1.612016e-01  9.968118e-02  5.103865e-01  0.000000e+00  0.000000e+00  0.000000e+00  0.000000e+00  0.000000e+00  0.000000e+00  
      1990  -3.431417e+00  -2.407727e+00  -1.003556e+01  9.523699e+00  2.597407e+00  4.714439e+00  0.000000e+00  0.000000e+00  0.000000e+00  0.000000e+00  0.000000e+00  0.000000e+00  
      1991  -3.472757e+00  -2.514867e+00  -9.855146e+00  9.482347e+00  2.490283e+00  4.644854e+00  0.000000e+00  0.000000e+00  0.000000e+00  0.000000e+00  0.000000e+00  0.000000e+00  
      1992  -3.491618e+00  -2.647398e+00  -9.675473e+00  9.463482e+00  2.357756e+00  4.574526e+00  0.000000e+00  0.000000e+00  0.000000e+00  0.000000e+00  0.000000e+00  0.000000e+00  
      1993  -3.490973e+00  -2.766635e+00  -9.479003e+00  9.464127e+00  2.238519e+00  4.520997e+00  0.000000e+00  0.000000e+00  0.000000e+00  0.000000e+00  0.000000e+00  0.000000e+00  
      1994  -3.478941e+00  -2.863514e+00  -9.265206e+00  9.476158e+00  2.141640e+00  4.484793e+00  0.000000e+00  0.000000e+00  0.000000e+00  0.000000e+00  0.000000e+00  0.000000e+00  
      1995  -3.487561e+00  -2.958965e+00  -9.031277e+00  9.467538e+00  2.046189e+00  4.468724e+00  0.000000e+00  0.000000e+00  0.000000e+00  0.000000e+00  0.000000e+00  0.000000e+00  
      1996  -3.511439e+00  -3.032218e+00  -8.771384e+00  9.443661e+00  1.972936e+00  4.478617e+00  0.000000e+00  0.000000e+00  0.000000e+00  0.000000e+00  0.000000e+00  0.000000e+00  
      1997  -3.540246e+00  -3.110326e+00  -8.520524e+00  9.414853e+00  1.894828e+00  4.479476e+00  0.000000e+00  0.000000e+00  0.000000e+00  0.000000e+00  0.000000e+00  0.000000e+00  
      1998  -3.583318e+00  -3.179578e+00  -8.272734e+00  9.371781e+00  1.825576e+00  4.477266e+00  0.000000e+00  0.000000e+00  0.000000e+00  0.000000e+00  0.000000e+00  0.000000e+00  
      1999  -3.620607e+00  -3.255702e+00  -8.018081e+00  9.334493e+00  1.749452e+00  4.481919e+00  0.000000e+00  0.000000e+00  0.000000e+00  0.000000e+00  0.000000e+00  0.000000e+00  
      2000  -3.657503e+00  -3.320787e+00  -7.751966e+00  9.297596e+00  1.684367e+00  4.498034e+00  0.000000e+00  0.000000e+00  0.000000e+00  0.000000e+00  0.000000e+00  0.000000e+00  
      2001  -3.683763e+00  -3.377001e+00  -7.477725e+00  9.271338e+00  1.628153e+00  4.522275e+00  0.000000e+00  0.000000e+00  0.000000e+00  0.000000e+00  0.000000e+00  0.000000e+00  
      2002  -3.713316e+00  -3.432498e+00  -7.194346e+00  9.241784e+00  1.572656e+00  4.555654e+00  0.000000e+00  0.000000e+00  0.000000e+00  0.000000e+00  0.000000e+00  0.000000e+00  
      2003  -3.731734e+00  -3.480894e+00  -6.905131e+00  9.223366e+00  1.524260e+00  4.594869e+00  0.000000e+00  0.000000e+00  0.000000e+00  0.000000e+00  0.000000e+00  0.000000e+00  
      2004  -3.766770e+00  -3.528115e+00  -6.629390e+00  9.188330e+00  1.477039e+00  4.620610e+00  0.000000e+00  0.000000e+00  0.000000e+00  0.000000e+00  0.000000e+00  0.000000e+00  
      2005  -3.801868e+00  -3.563851e+00  -6.348351e+00  9.153231e+00  1.441303e+00  4.651649e+00  0.000000e+00  0.000000e+00  0.000000e+00  0.000000e+00  0.000000e+00  0.000000e+00  
      2006  -3.849600e+00  -3.596995e+00  -6.054296e+00  9.105499e+00  1.408159e+00  4.695704e+00  0.000000e+00  0.000000e+00  0.000000e+00  0.000000e+00  0.000000e+00  0.000000e+00  
      2007  -3.920981e+00  -3.622023e+00  -5.766854e+00  9.034119e+00  1.383130e+00  4.733145e+00  0.000000e+00  0.000000e+00  0.000000e+00  0.000000e+00  0.000000e+00  0.000000e+00  
      2008  -3.996964e+00  -3.638968e+00  -5.475592e+00  8.958136e+00  1.366186e+00  4.774408e+00  0.000000e+00  0.000000e+00  0.000000e+00  0.000000e+00  0.000000e+00  0.000000e+00  
      2009  -4.070440e+00  -3.663795e+00  -5.180962e+00  8.884660e+00  1.341359e+00  4.819038e+00  0.000000e+00  0.000000e+00  0.000000e+00  0.000000e+00  0.000000e+00  0.000000e+00  
      2010  -4.179043e+00  -3.665842e+00  -4.889863e+00  8.776056e+00  1.339312e+00  4.860137e+00  0.000000e+00  0.000000e+00  0.000000e+00  0.000000e+00  0.000000e+00  0.000000e+00  
      2011  -4.290710e+00  -3.665813e+00  -4.591586e+00  8.664392e+00  1.339339e+00  4.908414e+00  0.000000e+00  0.000000e+00  0.000000e+00  0.000000e+00  0.000000e+00  0.000000e+00  
      2012  -4.409557e+00  -3.648218e+00  -4.302605e+00  8.545544e+00  1.356933e+00  4.947395e+00  0.000000e+00  0.000000e+00  0.000000e+00  0.000000e+00  0.000000e+00  0.000000e+00  
      2013  -4.524361e+00  -3.639104e+00  -4.016114e+00  8.430740e+00  1.366048e+00  4.983886e+00  0.000000e+00  0.000000e+00  0.000000e+00  0.000000e+00  0.000000e+00  0.000000e+00  
      2014  -4.633850e+00  -3.643574e+00  -3.731819e+00  8.321252e+00  1.361577e+00  5.018181e+00  0.000000e+00  0.000000e+00  0.000000e+00  0.000000e+00  0.000000e+00  0.000000e+00  
      2015  -4.749029e+00  -3.665327e+00  -3.432770e+00  8.206072e+00  1.339825e+00  5.067230e+00  0.000000e+00  0.000000e+00  0.000000e+00  0.000000e+00  0.000000e+00  0.000000e+00  
      2016  -4.875587e+00  -3.678004e+00  -3.133013e+00  8.079515e+00  1.327148e+00  5.116986e+00  0.000000e+00  0.000000e+00  0.000000e+00  0.000000e+00  0.000000e+00  0.000000e+00  
      2017  -5.019025e+00  -3.679599e+00  -2.838163e+00  7.936076e+00  1.325553e+00  5.161837e+00  0.000000e+00  0.000000e+00  0.000000e+00  0.000000e+00  0.000000e+00  0.000000e+00  
      2018  -5.163098e+00  -3.690132e+00  -2.542614e+00  7.792003e+00  1.315019e+00  5.207386e+00  0.000000e+00  0.000000e+00  0.000000e+00  0.000000e+00  0.000000e+00  0.000000e+00  
      2019  -5.313076e+00  -3.708422e+00  -2.249015e+00  7.642025e+00  1.296730e+00  5.250985e+00  0.000000e+00  0.000000e+00  0.000000e+00  0.000000e+00  0.000000e+00  0.000000e+00  
      2020  -5.474289e+00  -3.725092e+00  -1.950696e+00  7.480813e+00  1.280059e+00  5.299304e+00  0.000000e+00  0.000000e+00  0.000000e+00  0.000000e+00  0.000000e+00  0.000000e+00  
      2021  -5.649484e+00  -3.736845e+00  -1.669068e+00  7.305618e+00  1.268307e+00  5.330933e+00  0.000000e+00  0.000000e+00  0.000000e+00  0.000000e+00  0.000000e+00  0.000000e+00  
      2022  -5.845277e+00  -3.741911e+00  -1.393323e+00  7.109825e+00  1.263240e+00  5.356677e+00  0.000000e+00  0.000000e+00  0.000000e+00  0.000000e+00  0.000000e+00  0.000000e+00  
      2023  -6.034513e+00  -3.759218e+00  -1.126675e+00  6.920588e+00  1.245933e+00  5.373325e+00  0.000000e+00  0.000000e+00  0.000000e+00  0.000000e+00  0.000000e+00  0.000000e+00  
      2024  -6.220968e+00  -3.800308e+00  -8.599949e-01  6.734133e+00  1.204844e+00  5.390005e+00  0.000000e+00  0.000000e+00  0.000000e+00  0.000000e+00  0.000000e+00  0.000000e+00  
      2025  -6.421460e+00  -3.847644e+00  -5.984806e-01  6.533641e+00  1.157507e+00  5.401520e+00  0.000000e+00  0.000000e+00  0.000000e+00  0.000000e+00  0.000000e+00  0.000000e+00  
      2026  -6.649230e+00  -3.882207e+00  -3.590550e-01  6.305871e+00  1.122944e+00  5.390945e+00  0.000000e+00  0.000000e+00  0.000000e+00  0.000000e+00  0.000000e+00  0.000000e+00  
      2027  -6.887702e+00  -3.905856e+00  -1.243434e-01  6.067400e+00  1.099295e+00  5.375657e+00  0.000000e+00  0.000000e+00  0.000000e+00  0.000000e+00  0.000000e+00  0.000000e+00  
      2028  -7.135248e+00  -3.919919e+00  9.798548e-02  5.819853e+00  1.085232e+00  5.347985e+00  0.000000e+00  0.000000e+00  0.000000e+00  0.000000e+00  0.000000e+00  0.000000e+00  
      2029  -7.387048e+00  -3.943769e+00  3.131093e-01  5.568054e+00  1.061382e+00  5.313109e+00  0.000000e+00  0.000000e+00  0.000000e+00  0.000000e+00  0.000000e+00  0.000000e+00  
      2030  -7.650806e+00  -3.959970e+00  5.169179e-01  5.304295e+00  1.045182e+00  5.266918e+00  0.000000e+00  0.000000e+00  0.000000e+00  0.000000e+00  0.000000e+00  0.000000e+00  
      2031  -7.920214e+00  -3.979549e+00  7.098772e-01  5.034887e+00  1.025602e+00  5.209877e+00  0.000000e+00  0.000000e+00  0.000000e+00  0.000000e+00  0.000000e+00  0.000000e+00  
      2032  -8.208720e+00  -3.996057e+00  8.794977e-01  4.746381e+00  1.009095e+00  5.129498e+00  0.000000e+00  0.000000e+00  0.000000e+00  0.000000e+00  0.000000e+00  0.000000e+00  
      2033  -8.512630e+00  -4.013944e+00  1.028426e+00  4.442472e+00  9.912074e-01  5.028426e+00  0.000000e+00  0.000000e+00  0.000000e+00  0.000000e+00  0.000000e+00  0.000000e+00  
      2034  -8.811147e+00  -4.040813e+00  1.173940e+00  4.143955e+00  9.643387e-01  4.923940e+00  0.000000e+00  0.000000e+00  0.000000e+00  0.000000e+00  0.000000e+00  0.000000e+00  
      2035  -9.122328e+00  -4.064451e+00  1.317682e+00  3.832774e+00  9.407002e-01  4.817682e+00  0.000000e+00  0.000000e+00  0.000000e+00  0.000000e+00  0.000000e+00  0.000000e+00  
      2036  -9.449397e+00  -4.091989e+00  1.420133e+00  3.505705e+00  9.131626e-01  4.670133e+00  0.000000e+00  0.000000e+00  0.000000e+00  0.000000e+00  0.000000e+00  0.000000e+00  
      2037  -9.770370e+00  -4.121151e+00  1.486552e+00  3.184731e+00  8.839999e-01  4.486552e+00  0.000000e+00  0.000000e+00  0.000000e+00  0.000000e+00  0.000000e+00  0.000000e+00  
      2038  -1.009474e+01  -4.147040e+00  1.529735e+00  2.860357e+00  8.581116e-01  4.279735e+00  0.000000e+00  0.000000e+00  0.000000e+00  0.000000e+00  0.000000e+00  0.000000e+00  
      2039  -1.041958e+01  -4.188317e+00  1.552580e+00  2.535517e+00  8.168347e-01  4.052579e+00  0.000000e+00  0.000000e+00  0.000000e+00  0.000000e+00  0.000000e+00  0.000000e+00  
      2040  -1.074933e+01  -4.240176e+00  1.550032e+00  2.205773e+00  7.649757e-01  3.800033e+00  0.000000e+00  0.000000e+00  0.000000e+00  0.000000e+00  0.000000e+00  0.000000e+00  
      2041  -1.108284e+01  -4.311256e+00  1.519756e+00  1.872265e+00  6.938951e-01  3.519756e+00  0.000000e+00  0.000000e+00  0.000000e+00  0.000000e+00  0.000000e+00  0.000000e+00  
      2042  -1.141079e+01  -4.388223e+00  1.446108e+00  1.544315e+00  6.169285e-01  3.196108e+00  0.000000e+00  0.000000e+00  0.000000e+00  0.000000e+00  0.000000e+00  0.000000e+00  
      2043  -1.171441e+01  -4.477202e+00  1.340831e+00  1.240688e+00  5.279495e-01  2.840831e+00  0.000000e+00  0.000000e+00  0.000000e+00  0.000000e+00  0.000000e+00  0.000000e+00  
      2044  -1.197828e+01  -4.569171e+00  1.166569e+00  9.768257e-01  4.359801e-01  2.416569e+00  0.000000e+00  0.000000e+00  0.000000e+00  0.000000e+00  0.000000e+00  0.000000e+00  
      2045  -1.222332e+01  -4.656139e+00  9.739686e-01  7.317786e-01  3.490128e-01  1.973969e+00  0.000000e+00  0.000000e+00  0.000000e+00  0.000000e+00  0.000000e+00  0.000000e+00  
      2046  -1.244515e+01  -4.746051e+00  7.597136e-01  5.099519e-01  2.591003e-01  1.509714e+00  0.000000e+00  0.000000e+00  0.000000e+00  0.000000e+00  0.000000e+00  0.000000e+00  
      2047  -1.264607e+01  -4.828353e+00  5.151581e-01  3.090288e-01  1.767987e-01  1.015158e+00  0.000000e+00  0.000000e+00  0.000000e+00  0.000000e+00  0.000000e+00  0.000000e+00  
      2048  -1.281019e+01  -4.913995e+00  2.597137e-01  1.449109e-01  9.115662e-02  5.097137e-01  0.000000e+00  0.000000e+00  0.000000e+00  0.000000e+00  0.000000e+00  0.000000e+00  
      2049  -3.526996e+00  -2.598570e+00  -1.024356e+01  9.264835e+00  2.596848e+00  4.506438e+00  0.000000e+00  0.000000e+00  0.000000e+00  0.000000e+00  0.000000e+00  0.000000e+00  
      2050  -3.551739e+00  -2.736708e+00  -1.007676e+01  9.240067e+00  2.458739e+00  4.423238e+00  0.000000e+00  0.000000e+00  0.000000e+00  0.000000e+00  0.000000e+00  0.000000e+00  
      2051  -3.574047e+00  -2.854042e+00  -9.891566e+00  9.217755e+00  2.341410e+00  4.358434e+00  0.000000e+00  0.000000e+00  0.000000e+00  0.000000e+00  0.000000e+00  0.000000e+00  
      2052  -3.561229e+00  -2.979098e+00  -9.687461e+00  9.230568e+00  2.216359e+00  4.312539e+00  0.000000e+00  0.000000e+00  0.000000e+00  0.000000e+00  0.000000e+00  0.000000e+00  
      2053  -3.569933e+00  -3.079268e+00  -9.464003e+00  9.221864e+00  2.116189e+00  4.285998e+00  0.000000e+00  0.000000e+00  0.000000e+00  0.000000e+00  0.000000e+00  0.000000e+00  
      2054  -3.575889e+00  -3.161706e+00  -9.219467e+00  9.215908e+00  2.033751e+00  4.280533e+00  0.000000e+00  0.000000e+00  0.000000e+00  0.000000e+00  0.000000e+00  0.000000e+00  
      2055  -3.593566e+00  -3.246746e+00  -8.987336e+00  9.198231e+00  1.948712e+00  4.262664e+00  0.000000e+00  0.000000e+00  0.000000e+00  0.000000e+00  0.000000e+00  0.000000e+00  
      2056  -3.635216e+00  -3.312374e+00  -8.737657e+00  9.156581e+00  1.883083e+00  4.262343e+00  0.000000e+00  0.000000e+00  0.000000e+00  0.000000e+00  0.000000e+00  0.000000e+00  
      2057  -3.677341e+00  -3.383685e+00  -8.488690e+00  9.114456e+00  1.811772e+00  4.261310e+00  0.000000e+00  0.000000e+00  0.000000e+00  0.000000e+00  0.000000e+00  0.000000e+00  
      2058  -3.715844e+00  -3.446745e+00  -8.228374e+00  9.075953e+00  1.748712e+00  4.271626e+00  0.000000e+00  0.000000e+00  0.000000e+00  0.000000e+00  0.000000e+00  0.000000e+00  
      2059  -3.761005e+00  -3.507593e+00  -7.960225e+00  9.030792e+00  1.687864e+00  4.289775e+00  0.000000e+00  0.000000e+00  0.000000e+00  0.000000e+00  0.000000e+00  0.000000e+00  
      2060  -3.791210e+00  -3.573520e+00  -7.677565e+00  9.000587e+00  1.621938e+00  4.322435e+00  0.000000e+00  0.000000e+00  0.000000e+00  0.000000e+00  0.000000e+00  0.000000e+00  
      2061  -3.827203e+00  -3.618857e+00  -7.394102e+00  8.964595e+00  1.576601e+00  4.355898e+00  0.000000e+00  0.000000e+00  0.000000e+00  0.000000e+00  0.000000e+00  0.000000e+00  
      2062  -3.847788e+00  -3.675171e+00  -7.110566e+00  8.944010e+00  1.520286e+00  4.389434e+00  0.000000e+00  0.000000e+00  0.000000e+00  0.000000e+00  0.000000e+00  0.000000e+00  
      2063  -3.875100e+00  -3.730723e+00  -6.838638e+00  8.916698e+00  1.464734e+00  4.411362e+00  0.000000e+00  0.000000e+00  0.000000e+00  0.000000e+00  0.000000e+00  0.000000e+00  
      2064  -3.922244e+00  -3.755362e+00  -6.541509e+00  8.869554e+00  1.440096e+00  4.458491e+00  0.000000e+00  0.000000e+00  0.000000e+00  0.000000e+00  0.000000e+00  0.000000e+00  
      2065  -3.968194e+00  -3.789542e+00  -6.249975e+00  8.823603e+00  1.405915e+00  4.500025e+00  0.000000e+00  0.000000e+00  0.000000e+00  0.000000e+00  0.000000e+00  0.000000e+00  
      2066  -4.049168e+00  -3.808465e+00  -5.961138e+00  8.742629e+00  1.386993e+00  4.538861e+00  0.000000e+00  0.000000e+00  0.000000e+00  0.000000e+00  0.000000e+00  0.000000e+00  
      2067  -4.131364e+00  -3.821464e+00  -5.665409e+00  8.660433e+00  1.373994e+00  4.584591e+00  0.000000e+00  0.000000e+00  0.000000e+00  0.000000e+00  0.000000e+00  0.000000e+00  
      2068  -4.217817e+00  -3.833949e+00  -5.372070e+00  8.573980e+00  1.361508e+00  4.627930e+00  0.000000e+00  0.000000e+00  0.000000e+00  0.000000e+00  0.000000e+00  0.000000e+00  
      2069  -4.316710e+00  -3.830311e+00  -5.077338e+00  8.475088e+00  1.365146e+00  4.672662e+00  0.000000e+00  0.000000e+00  0.000000e+00  0.000000e+00  0.000000e+00  0.000000e+00  
      2070  -4.426100e+00  -3.831022e+00  -4.779067e+00  8.365702e+00  1.364430e+00  4.720933e+00  0.000000e+00  0.000000e+00  0.000000e+00  0.000000e+00  0.000000e+00  0.000000e+00  
      2071  -4.545333e+00  -3.806676e+00  -4.491808e+00  8.246469e+00  1.388776e+00  4.758192e+00  0.000000e+00  0.000000e+00  0.000000e+00  0.000000e+00  0.000000e+00  0.000000e+00  
      2072  -4.663732e+00  -3.794514e+00  -4.203955e+00  8.128070e+00  1.400938e+00  4.796045e+00  0.000000e+00  0.000000e+00  0.000000e+00  0.000000e+00  0.000000e+00  0.000000e+00  
      2073  -4.780472e+00  -3.779818e+00  -3.900975e+00  8.011331e+00  1.415634e+00  4.849024e+00  0.000000e+00  0.000000e+00  0.000000e+00  0.000000e+00  0.000000e+00  0.000000e+00  
      2074  -4.902378e+00  -3.774476e+00  -3.608481e+00  7.889424e+00  1.420976e+00  4.891519e+00  0.000000e+00  0.000000e+00  0.000000e+00  0.000000e+00  0.000000e+00  0.000000e+00  
      2075  -5.027525e+00  -3.783170e+00  -3.306437e+00  7.764277e+00  1.412282e+00  4.943563e+00  0.000000e+00  0.000000e+00  0.000000e+00  0.000000e+00  0.000000e+00  0.000000e+00  
      2076  -5.159120e+00  -3.804179e+00  -3.008753e+00  7.632682e+00  1.391273e+00  4.991247e+00  0.000000e+00  0.000000e+00  0.000000e+00  0.000000e+00  0.000000e+00  0.000000e+00  
      2077  -5.286672e+00  -3.824947e+00  -2.708205e+00  7.505130e+00  1.370505e+00  5.041795e+00  0.000000e+00  0.000000e+00  0.000000e+00  0.000000e+00  0.000000e+00  0.000000e+00  
      2078  -5.432209e+00  -3.850691e+00  -2.411001e+00  7.359593e+00  1.344761e+00  5.088998e+00  0.000000e+00  0.000000e+00  0.000000e+00  0.000000e+00  0.000000e+00  0.000000e+00  
      2079  -5.591395e+00  -3.866498e+00  -2.118121e+00  7.200407e+00  1.328954e+00  5.131879e+00  0.000000e+00  0.000000e+00  0.000000e+00  0.000000e+00  0.000000e+00  0.000000e+00  
      2080  -5.759816e+00  -3.880717e+00  -1.833919e+00  7.031986e+00  1.314735e+00  5.166081e+00  0.000000e+00  0.000000e+00  0.000000e+00  0.000000e+00  0.000000e+00  0.000000e+00  
      2081  -5.931018e+00  -3.903333e+00  -1.556865e+00  6.860784e+00  1.292119e+00  5.193135e+00  0.000000e+00  0.000000e+00  0.000000e+00  0.000000e+00  0.000000e+00  0.000000e+00  
      2082  -6.122643e+00  -3.928066e+00  -1.287517e+00  6.669159e+00  1.267386e+00  5.212483e+00  0.000000e+00  0.000000e+00  0.000000e+00  0.000000e+00  0.000000e+00  0.000000e+00  
      2083  -6.305926e+00  -3.970880e+00  -1.020431e+00  6.485876e+00  1.224573e+00  5.229569e+00  0.000000e+00  0.000000e+00  0.000000e+00  0.000000e+00  0.000000e+00  0.000000e+00  
      2084  -6.507753e+00  -4.011749e+00  -7.632328e-01  6.284049e+00  1.183703e+00  5.236768e+00  0.000000e+00  0.000000e+00  0.000000e+00  0.000000e+00  0.000000e+00  0.000000e+00  
      2085  -6.722326e+00  -4.050339e+00  -5.165907e-01  6.069476e+00  1.145113e+00  5.233409e+00  0.000000e+00  0.000000e+00  0.000000e+00  0.000000e+00  0.000000e+00  0.000000e+00  
      2086  -6.951681e+00  -4.083494e+00  -2.774877e-01  5.840121e+00  1.111958e+00  5.222512e+00  0.000000e+00  0.000000e+00  0.000000e+00  0.000000e+00  0.000000e+00  0.000000e+00  
      2087  -7.188212e+00  -4.106077e+00  -4.814214e-02  5.603590e+00  1.089375e+00  5.201858e+00  0.000000e+00  0.000000e+00  0.000000e+00  0.000000e+00  0.000000e+00  0.000000e+00  
      2088  -7.433527e+00  -4.123032e+00  1.699445e-01  5.358274e+00  1.072420e+00  5.169945e+00  0.000000e+00  0.000000e+00  0.000000e+00  0.000000e+00  0.000000e+00  0.000000e+00  
      2089  -7.675609e+00  -4.145497e+00  3.769436e-01  5.116193e+00  1.049955e+00  5.126944e+00  0.000000e+00  0.000000e+00  0.000000e+00  0.000000e+00  0.000000e+00  0.000000e+00  
      2090  -7.931913e+00  -4.166555e+00  5.808083e-01  4.859889e+00  1.028897e+00  5.080808e+00  0.000000e+00  0.000000e+00  0.000000e+00  0.000000e+00  0.000000e+00  0.000000e+00  
      2091  -8.212355e+00  -4.186448e+00  7.667485e-01  4.579447e+00  1.009004e+00  5.016748e+00  0.000000e+00  0.000000e+00  0.000000e+00  0.000000e+00  0.000000e+00  0.000000e+00  
      2092  -8.496007e+00  -4.212433e+00  9.398154e-01  4.295795e+00  9.830193e-01  4.939816e+00  0.000000e+00  0.000000e+00  0.000000e+00  0.000000e+00  0.000000e+00  0.000000e+00  
      2093  -8.795312e+00  -4.242970e+00  1.103212e+00  3.996490e+00  9.524825e-01  4.853212e+00  0.000000e+00  0.000000e+00  0.000000e+00  0.000000e+00  0.000000e+00  0.000000e+00  
      2094  -9.091987e+00  -4.269660e+00  1.234694e+00  3.699815e+00  9.257925e-01  4.734694e+00  0.000000e+00  0.000000e+00  0.000000e+00  0.000000e+00  0.000000e+00  0.000000e+00  
      2095  -9.394412e+00  -4.296559e+00  1.350636e+00  3.397389e+00  8.988931e-01  4.600636e+00  0.000000e+00  0.000000e+00  0.000000e+00  0.000000e+00  0.000000e+00  0.000000e+00  
      2096  -9.714038e+00  -4.322014e+00  1.432548e+00  3.077765e+00  8.734379e-01  4.432549e+00  0.000000e+00  0.000000e+00  0.000000e+00  0.000000e+00  0.000000e+00  0.000000e+00  
      2097  -1.003759e+01  -4.349672e+00  1.493192e+00  2.754215e+00  8.457796e-01  4.243192e+00  0.000000e+00  0.000000e+00  0.000000e+00  0.000000e+00  0.000000e+00  0.000000e+00  
      2098  -1.036484e+01  -4.392404e+00  1.537101e+00  2.426965e+00  8.030478e-01  4.037101e+00  0.000000e+00  0.000000e+00  0.000000e+00  0.000000e+00  0.000000e+00  0.000000e+00  
      2099  -1.069449e+01  -4.446698e+00  1.545350e+00  2.097313e+00  7.487536e-01  3.795350e+00  0.000000e+00  0.000000e+00  0.000000e+00  0.000000e+00  0.000000e+00  0.000000e+00  
      2100  -1.102359e+01  -4.511087e+00  1.526222e+00  1.768209e+00  6.843652e-01  3.526222e+00  0.000000e+00  0.000000e+00  0.000000e+00  0.000000e+00  0.000000e+00  0.000000e+00  
      2101  -1.133879e+01  -4.593842e+00  1.462136e+00  1.453009e+00  6.016101e-01  3.212136e+00  0.000000e+00  0.000000e+00  0.000000e+00  0.000000e+00  0.000000e+00  0.000000e+00  
      2102  -1.163049e+01  -4.687883e+00  1.357628e+00  1.161313e+00  5.075687e-01  2.857628e+00  0.000000e+00  0.000000e+00  0.000000e+00  0.000000e+00  0.000000e+00  0.000000e+00  
      2103  -1.189190e+01  -4.776361e+00  1.189439e+00  8.999022e-01  4.190912e-01  2.439439e+00  0.000000e+00  0.000000e+00  0.000000e+00  0.000000e+00  0.000000e+00  0.000000e+00  
      2104  -1.212455e+01  -4.865963e+00  9.857392e-01  6.672533e-01  3.294886e-01  1.985739e+00  0.000000e+00  0.000000e+00  0.000000e+00  0.000000e+00  0.000000e+00  0.000000e+00  
      2105  -1.233944e+01  -4.955938e+00  7.706757e-01  4.523610e-01  2.395137e-01  1.520676e+00  0.000000e+00  0.000000e+00  0.000000e+00  0.000000e+00  0.000000e+00  0.000000e+00  
      2106  -1.251796e+01  -5.031708e+00  5.280944e-01  2.738399e-01  1.637440e-01  1.028094e+00  0.000000e+00  0.000000e+00  0.000000e+00  0.000000e+00  0.000000e+00  0.000000e+00  
      2107  -1.266385e+01  -5.114080e+00  2.642434e-01  1.279472e-01  8.137143e-02  5.142434e-01  0.000000e+00  0.000000e+00  0.000000e+00  0.000000e+00  0.000000e+00  0.000000e+00  
      2108  -3.632946e+00  -2.799656e+00  -1.047393e+01  8.991160e+00  2.582146e+00  4.276066e+00  0.000000e+00  0.000000e+00  0.000000e+00  0.000000e+00  0.000000e+00  0.000000e+00  
      2109  -3.656080e+00  -2.946378e+00  -1.031312e+01  8.967990e+00  2.435464e+00  4.186886e+00  0.000000e+00  0.000000e+00  0.000000e+00  0.000000e+00  0.000000e+00  0.000000e+00  
      2110  -3.656221e+00  -3.066048e+00  -1.010925e+01  8.967840e+00  2.315804e+00  4.140750e+00  0.000000e+00  0.000000e+00  0.000000e+00  0.000000e+00  0.000000e+00  0.000000e+00  
      2111  -3.682055e+00  -3.168746e+00  -9.907327e+00  8.942003e+00  2.213111e+00  4.092673e+00  0.000000e+00  0.000000e+00  0.000000e+00  0.000000e+00  0.000000e+00  0.000000e+00  
      2112  -3.688906e+00  -3.270534e+00  -9.677868e+00  8.935152e+00  2.111323e+00  4.072132e+00  0.000000e+00  0.000000e+00  0.000000e+00  0.000000e+00  0.000000e+00  0.000000e+00  
      2113  -3.710520e+00  -3.355099e+00  -9.447803e+00  8.913537e+00  2.026757e+00  4.052196e+00  0.000000e+00  0.000000e+00  0.000000e+00  0.000000e+00  0.000000e+00  0.000000e+00  
      2114  -3.714709e+00  -3.441279e+00  -9.208556e+00  8.909348e+00  1.940578e+00  4.041445e+00  0.000000e+00  0.000000e+00  0.000000e+00  0.000000e+00  0.000000e+00  0.000000e+00  
      2115  -3.742415e+00  -3.515402e+00  -8.956136e+00  8.881642e+00  1.866455e+00  4.043865e+00  0.000000e+00  0.000000e+00  0.000000e+00  0.000000e+00  0.000000e+00  0.000000e+00  
      2116  -3.776654e+00  -3.577025e+00  -8.701530e+00  8.847404e+00  1.804832e+00  4.048470e+00  0.000000e+00  0.000000e+00  0.000000e+00  0.000000e+00  0.000000e+00  0.000000e+00  
      2117  -3.827196e+00  -3.636981e+00  -8.444955e+00  8.796862e+00  1.744876e+00  4.055045e+00  0.000000e+00  0.000000e+00  0.000000e+00  0.000000e+00  0.000000e+00  0.000000e+00  
      2118  -3.862300e+00  -3.698819e+00  -8.169948e+00  8.761757e+00  1.683037e+00  4.080052e+00  0.000000e+00  0.000000e+00  0.000000e+00  0.000000e+00  0.000000e+00  0.000000e+00  
      2119  -3.886441e+00  -3.764132e+00  -7.883887e+00  8.737617e+00  1.617724e+00  4.116113e+00  0.000000e+00  0.000000e+00  0.000000e+00  0.000000e+00  0.000000e+00  0.000000e+00  
      2120  -3.904991e+00  -3.828148e+00  -7.600498e+00  8.719067e+00  1.553709e+00  4.149502e+00  0.000000e+00  0.000000e+00  0.000000e+00  0.000000e+00  0.000000e+00  0.000000e+00  
      2121  -3.961557e+00  -3.866769e+00  -7.322666e+00  8.662500e+00  1.515088e+00  4.177334e+00  0.000000e+00  0.000000e+00  0.000000e+00  0.000000e+00  0.000000e+00  0.000000e+00  
      2122  -4.001087e+00  -3.907990e+00  -7.022913e+00  8.622970e+00  1.473867e+00  4.227087e+00  0.000000e+00  0.000000e+00  0.000000e+00  0.000000e+00  0.000000e+00  0.000000e+00  
      2123  -4.055272e+00  -3.944223e+00  -6.732606e+00  8.568786e+00  1.437634e+00  4.267394e+00  0.000000e+00  0.000000e+00  0.000000e+00  0.000000e+00  0.000000e+00  0.000000e+00  
      2124  -4.116263e+00  -3.965366e+00  -6.437556e+00  8.507794e+00  1.416491e+00  4.312444e+00  0.000000e+00  0.000000e+00  0.000000e+00  0.000000e+00  0.000000e+00  0.000000e+00  
      2125  -4.195614e+00  -3.978070e+00  -6.145776e+00  8.428444e+00  1.403787e+00  4.354223e+00  0.000000e+00  0.000000e+00  0.000000e+00  0.000000e+00  0.000000e+00  0.000000e+00  
      2126  -4.275494e+00  -3.992633e+00  -5.852445e+00  8.348563e+00  1.389223e+00  4.397555e+00  0.000000e+00  0.000000e+00  0.000000e+00  0.000000e+00  0.000000e+00  0.000000e+00  
      2127  -4.370541e+00  -3.993580e+00  -5.555984e+00  8.253516e+00  1.388277e+00  4.444016e+00  0.000000e+00  0.000000e+00  0.000000e+00  0.000000e+00  0.000000e+00  0.000000e+00  
      2128  -4.471342e+00  -3.981204e+00  -5.263737e+00  8.152716e+00  1.400653e+00  4.486263e+00  0.000000e+00  0.000000e+00  0.000000e+00  0.000000e+00  0.000000e+00  0.000000e+00  
      2129  -4.571100e+00  -3.971421e+00  -4.969014e+00  8.052958e+00  1.410436e+00  4.530986e+00  0.000000e+00  0.000000e+00  0.000000e+00  0.000000e+00  0.000000e+00  0.000000e+00  
      2130  -4.690066e+00  -3.954263e+00  -4.676133e+00  7.933991e+00  1.427593e+00  4.573867e+00  0.000000e+00  0.000000e+00  0.000000e+00  0.000000e+00  0.000000e+00  0.000000e+00  
      2131  -4.812441e+00  -3.927161e+00  -4.380066e+00  7.811616e+00  1.454695e+00  4.619934e+00  0.000000e+00  0.000000e+00  0.000000e+00  0.000000e+00  0.000000e+00  0.000000e+00  
      2132  -4.930877e+00  -3.907272e+00  -4.080523e+00  7.693180e+00  1.474585e+00  4.669477e+00  0.000000e+00  0.000000e+00  0.000000e+00  0.000000e+00  0.000000e+00  0.000000e+00  
      2133  -5.056771e+00  -3.898828e+00  -3.781269e+00  7.567286e+00  1.483029e+00  4.718731e+00  0.000000e+00  0.000000e+00  0.000000e+00  0.000000e+00  0.000000e+00  0.000000e+00  
      2134  -5.171406e+00  -3.897345e+00  -3.476722e+00  7.452652e+00  1.484512e+00  4.773278e+00  0.000000e+00  0.000000e+00  0.000000e+00  0.000000e+00  0.000000e+00  0.000000e+00  
      2135  -5.299410e+00  -3.911214e+00  -3.178764e+00  7.324647e+00  1.470643e+00  4.821236e+00  0.000000e+00  0.000000e+00  0.000000e+00  0.000000e+00  0.000000e+00  0.000000e+00  
      2136  -5.430235e+00  -3.928645e+00  -2.885333e+00  7.193822e+00  1.453212e+00  4.864667e+00  0.000000e+00  0.000000e+00  0.000000e+00  0.000000e+00  0.000000e+00  0.000000e+00  
      2137  -5.566803e+00  -3.959819e+00  -2.586979e+00  7.057254e+00  1.422037e+00  4.913021e+00  0.000000e+00  0.000000e+00  0.000000e+00  0.000000e+00  0.000000e+00  0.000000e+00  
      2138  -5.716669e+00  -3.978972e+00  -2.297641e+00  6.907388e+00  1.402885e+00  4.952359e+00  0.000000e+00  0.000000e+00  0.000000e+00  0.000000e+00  0.000000e+00  0.000000e+00  
      2139  -5.881321e+00  -4.002859e+00  -2.016531e+00  6.742736e+00  1.378998e+00  4.983469e+00  0.000000e+00  0.000000e+00  0.000000e+00  0.000000e+00  0.000000e+00  0.000000e+00  
      2140  -6.048750e+00  -4.032572e+00  -1.736914e+00  6.575307e+00  1.349285e+00  5.013086e+00  0.000000e+00  0.000000e+00  0.000000e+00  0.000000e+00  0.000000e+00  0.000000e+00  
      2141  -6.222900e+00  -4.069434e+00  -1.464770e+00  6.401157e+00  1.312423e+00  5.035230e+00  0.000000e+00  0.000000e+00  0.000000e+00  0.000000e+00  0.000000e+00  0.000000e+00  
      2142  -6.405252e+00  -4.113596e+00  -1.198026e+00  6.218805e+00  1.268261e+00  5.051974e+00  0.000000e+00  0.000000e+00  0.000000e+00  0.000000e+00  0.000000e+00  0.000000e+00  
      2143  -6.598035e+00  -4.155741e+00  -9.376962e-01  6.026022e+00  1.226116e+00  5.062304e+00  0.000000e+00  0.000000e+00  0.000000e+00  0.000000e+00  0.000000e+00  0.000000e+00  
      2144  -6.805032e+00  -4.205155e+00  -6.866167e-01  5.819025e+00  1.176702e+00  5.063383e+00  0.000000e+00  0.000000e+00  0.000000e+00  0.000000e+00  0.000000e+00  0.000000e+00  
      2145  -7.022637e+00  -4.244775e+00  -4.472147e-01  5.601420e+00  1.137082e+00  5.052785e+00  0.000000e+00  0.000000e+00  0.000000e+00  0.000000e+00  0.000000e+00  0.000000e+00  
      2146  -7.250894e+00  -4.267624e+00  -2.160331e-01  5.373164e+00  1.114232e+00  5.033967e+00  0.000000e+00  0.000000e+00  0.000000e+00  0.000000e+00  0.000000e+00  0.000000e+00  
      2147  -7.485302e+00  -4.290438e+00  1.114803e-02  5.138755e+00  1.091419e+00  5.011148e+00  0.000000e+00  0.000000e+00  0.000000e+00  0.000000e+00  0.000000e+00  0.000000e+00  
      2148  -7.721839e+00  -4.321465e+00  2.290867e-01  4.902218e+00  1.060392e+00  4.979087e+00  0.000000e+00  0.000000e+00  0.000000e+00  0.000000e+00  0.000000e+00  0.000000e+00  
      2149  -7.965308e+00  -4.345501e+00  4.355579e-01  4.658749e+00  1.036356e+00  4.935558e+00  0.000000e+00  0.000000e+00  0.000000e+00  0.000000e+00  0.000000e+00  0.000000e+00  
      2150  -8.219653e+00  -4.379556e+00  6.361639e-01  4.404405e+00  1.002301e+00  4.886164e+00  0.000000e+00  0.000000e+00  0.000000e+00  0.000000e+00  0.000000e+00  0.000000e+00  
      2151  -8.496346e+00  -4.404953e+00  8.275519e-01  4.127712e+00  9.769040e-01  4.827552e+00  0.000000e+00  0.000000e+00  0.000000e+00  0.000000e+00  0.000000e+00  0.000000e+00  
      2152  -8.780953e+00  -4.435196e+00  9.812443e-01  3.843104e+00  9.466609e-01  4.731245e+00  0.000000e+00  0.000000e+00  0.000000e+00  0.000000e+00  0.000000e+00  0.000000e+00  
      2153  -9.071032e+00  -4.459841e+00  1.115770e+00  3.553025e+00  9.220155e-01  4.615770e+00  0.000000e+00  0.000000e+00  0.000000e+00  0.000000e+00  0.000000e+00  0.000000e+00  
      2154  -9.357996e+00  -4.489600e+00  1.238728e+00  3.266061e+00  8.922565e-01  4.488728e+00  0.000000e+00  0.000000e+00  0.000000e+00  0.000000e+00  0.000000e+00  0.000000e+00  
      2155  -9.667194e+00  -4.516205e+00  1.353363e+00  2.956863e+00  8.656513e-01  4.353363e+00  0.000000e+00  0.000000e+00  0.000000e+00  0.000000e+00  0.000000e+00  0.000000e+00  
      2156  -9.992166e+00  -4.546249e+00  1.431458e+00  2.631892e+00  8.356074e-01  4.181458e+00  0.000000e+00  0.000000e+00  0.000000e+00  0.000000e+00  0.000000e+00  0.000000e+00  
      2157  -1.031436e+01  -4.589576e+00  1.486679e+00  2.309694e+00  7.922803e-01  3.986680e+00  0.000000e+00  0.000000e+00  0.000000e+00  0.000000e+00  0.000000e+00  0.000000e+00  
      2158  -1.063584e+01  -4.644828e+00  1.519472e+00  1.988219e+00  7.370285e-01  3.769472e+00  0.000000e+00  0.000000e+00  0.000000e+00  0.000000e+00  0.000000e+00  0.000000e+00  
      2159  -1.095528e+01  -4.713368e+00  1.510885e+00  1.668782e+00  6.684884e-01  3.510885e+00  0.000000e+00  0.000000e+00  0.000000e+00  0.000000e+00  0.000000e+00  0.000000e+00  
      2160  -1.126224e+01  -4.797769e+00  1.445783e+00  1.361822e+00  5.840883e-01  3.195783e+00  0.000000e+00  0.000000e+00  0.000000e+00  0.000000e+00  0.000000e+00  0.000000e+00  
      2161  -1.155330e+01  -4.895912e+00  1.341474e+00  1.070760e+00  4.859450e-01  2.841474e+00  0.000000e+00  0.000000e+00  0.000000e+00  0.000000e+00  0.000000e+00  0.000000e+00  
      2162  -1.181261e+01  -4.988767e+00  1.188598e+00  8.114464e-01  3.930895e-01  2.438598e+00  0.000000e+00  0.000000e+00  0.000000e+00  0.000000e+00  0.000000e+00  0.000000e+00  
      2163  -1.203214e+01  -5.078984e+00  9.947438e-01  5.919139e-01  3.028729e-01  1.994744e+00  0.000000e+00  0.000000e+00  0.000000e+00  0.000000e+00  0.000000e+00  0.000000e+00  
      2164  -1.223776e+01  -5.171525e+00  7.872446e-01  3.862955e-01  2.103312e-01  1.537245e+00  0.000000e+00  0.000000e+00  0.000000e+00  0.000000e+00  0.000000e+00  0.000000e+00  
      2165  -1.239332e+01  -5.243907e+00  5.361024e-01  2.307382e-01  1.379497e-01  1.036102e+00  0.000000e+00  0.000000e+00  0.000000e+00  0.000000e+00  0.000000e+00  0.000000e+00  
      2166  -1.251577e+01  -5.310488e+00  2.751471e-01  1.082916e-01  7.136833e-02  5.251471e-01  0.000000e+00  0.000000e+00  0.000000e+00  0.000000e+00  0.000000e+00  0.000000e+00  
      2167  -3.709371e+00  -3.012025e+00  -1.071877e+01  8.742685e+00  2.552176e+00  4.031235e+00  0.000000e+00  0.000000e+00  0.000000e+00  0.000000e+00  0.000000e+00  0.000000e+00  
      2168  -3.739119e+00  -3.138451e+00  -1.053868e+01  8.712886e+00  2.425804e+00  3.961323e+00  0.000000e+00  0.000000e+00  0.000000e+00  0.000000e+00  0.000000e+00  0.000000e+00  
      2169  -3.753954e+00  -3.265070e+00  -1.034989e+01  8.698037e+00  2.299197e+00  3.900108e+00  0.000000e+00  0.000000e+00  0.000000e+00  0.000000e+00  0.000000e+00  0.000000e+00  
      2170  -3.777810e+00  -3.372474e+00  -1.014290e+01  8.674176e+00  2.191799e+00  3.857097e+00  0.000000e+00  0.000000e+00  0.000000e+00  0.000000e+00  0.000000e+00  0.000000e+00  
      2171  -3.793942e+00  -3.463273e+00  -9.913158e+00  8.658043e+00  2.101002e+00  3.836842e+00  0.000000e+00  0.000000e+00  0.000000e+00  0.000000e+00  0.000000e+00  0.000000e+00  
      2172  -3.817524e+00  -3.558435e+00  -9.678848e+00  8.634460e+00  2.005840e+00  3.821151e+00  0.000000e+00  0.000000e+00  0.000000e+00  0.000000e+00  0.000000e+00  0.000000e+00  
      2173  -3.840281e+00  -3.635013e+00  -9.431571e+00  8.611704e+00  1.929262e+00  3.818430e+00  0.000000e+00  0.000000e+00  0.000000e+00  0.000000e+00  0.000000e+00  0.000000e+00  
      2174  -3.866932e+00  -3.706091e+00  -9.177811e+00  8.585052e+00  1.858184e+00  3.822189e+00  0.000000e+00  0.000000e+00  0.000000e+00  0.000000e+00  0.000000e+00  0.000000e+00  
      2175  -3.888660e+00  -3.784557e+00  -8.924072e+00  8.563325e+00  1.779719e+00  3.825928e+00  0.000000e+00  0.000000e+00  0.000000e+00  0.000000e+00  0.000000e+00  0.000000e+00  
      2176  -3.917375e+00  -3.841800e+00  -8.654408e+00  8.534611e+00  1.722475e+00  3.845591e+00  0.000000e+00  0.000000e+00  0.000000e+00  0.000000e+00  0.000000e+00  0.000000e+00  
      2177  -3.970878e+00  -3.888980e+00  -8.376492e+00  8.481107e+00  1.675295e+00  3.873508e+00  0.000000e+00  0.000000e+00  0.000000e+00  0.000000e+00  0.000000e+00  0.000000e+00
[truncated: 3,143,694 more chars]
