# Supplementary material for: An in-silico benchmark for the tricuspid heart valve – Geometry, finite element mesh, Abaqus simulation, and result data set
Source: Data Brief. 2021 Dec 2;39:107664. doi: 10.1016/j.dib.2021.107664 (PMC8668829; doi:10.1016/j.dib.2021.107664)
Supplement: Supplementary Data S1 — Supplementary Raw Research Data. This is open data under the CC BY license http://creativecommons.org/licenses/by/4.0/ [file mmc1.zip › DataInBrief_TricuspidValveBenchmark/Text_Files/00_run_Model_node_Frame2.txt]

         1  -3.917016e+00  4.807110e-01  -9.131967e+00  1.108298e+01  4.807115e-01  5.868033e+00  0.000000e+00  0.000000e+00  0.000000e+00  0.000000e+00  0.000000e+00  0.000000e+00  
         2  -1.500000e+01  -5.765469e-07  1.740830e-13  0.000000e+00  0.000000e+00  1.660894e-13  -6.259993e-03  -4.716704e-04  -2.334744e-03  0.000000e+00  0.000000e+00  0.000000e+00  
         3  1.500000e+01  0.000000e+00  7.993606e-15  0.000000e+00  0.000000e+00  0.000000e+00  -1.401533e-03  3.408302e-04  4.908908e-04  0.000000e+00  0.000000e+00  0.000000e+00  
         4  1.451090e+01  -1.380067e+00  -1.286393e+01  -4.891037e-01  -1.380067e+00  2.136066e+00  0.000000e+00  0.000000e+00  0.000000e+00  0.000000e+00  0.000000e+00  0.000000e+00  
         5  -3.956803e+00  6.221320e-01  -8.930166e+00  1.104320e+01  6.221320e-01  5.819834e+00  0.000000e+00  0.000000e+00  0.000000e+00  0.000000e+00  0.000000e+00  0.000000e+00  
         6  -4.046823e+00  6.508015e-01  -8.699982e+00  1.095318e+01  6.508015e-01  5.800018e+00  0.000000e+00  0.000000e+00  0.000000e+00  0.000000e+00  0.000000e+00  0.000000e+00  
         7  -4.126581e+00  6.879777e-01  -8.473448e+00  1.087342e+01  6.879777e-01  5.776552e+00  0.000000e+00  0.000000e+00  0.000000e+00  0.000000e+00  0.000000e+00  0.000000e+00  
         8  -4.206742e+00  7.159202e-01  -8.230580e+00  1.079326e+01  7.159202e-01  5.769419e+00  0.000000e+00  0.000000e+00  0.000000e+00  0.000000e+00  0.000000e+00  0.000000e+00  
         9  -4.252677e+00  7.685651e-01  -7.986972e+00  1.074732e+01  7.685651e-01  5.763028e+00  0.000000e+00  0.000000e+00  0.000000e+00  0.000000e+00  0.000000e+00  0.000000e+00  
        10  -4.285200e+00  8.211903e-01  -7.738269e+00  1.071480e+01  8.211903e-01  5.761731e+00  0.000000e+00  0.000000e+00  0.000000e+00  0.000000e+00  0.000000e+00  0.000000e+00  
        11  -4.318543e+00  8.732845e-01  -7.490336e+00  1.068146e+01  8.732845e-01  5.759665e+00  0.000000e+00  0.000000e+00  0.000000e+00  0.000000e+00  0.000000e+00  0.000000e+00  
        12  -4.343830e+00  9.273269e-01  -7.243012e+00  1.065617e+01  9.273269e-01  5.756988e+00  0.000000e+00  0.000000e+00  0.000000e+00  0.000000e+00  0.000000e+00  0.000000e+00  
        13  -4.360097e+00  9.760272e-01  -6.985865e+00  1.063990e+01  9.760272e-01  5.764135e+00  0.000000e+00  0.000000e+00  0.000000e+00  0.000000e+00  0.000000e+00  0.000000e+00  
        14  -4.367028e+00  1.019988e+00  -6.725318e+00  1.063297e+01  1.019988e+00  5.774682e+00  0.000000e+00  0.000000e+00  0.000000e+00  0.000000e+00  0.000000e+00  0.000000e+00  
        15  -4.370098e+00  1.071151e+00  -6.463257e+00  1.062990e+01  1.071151e+00  5.786743e+00  0.000000e+00  0.000000e+00  0.000000e+00  0.000000e+00  0.000000e+00  0.000000e+00  
        16  -4.357809e+00  1.120861e+00  -6.199649e+00  1.064219e+01  1.120861e+00  5.800351e+00  0.000000e+00  0.000000e+00  0.000000e+00  0.000000e+00  0.000000e+00  0.000000e+00  
        17  -4.357878e+00  1.174323e+00  -5.932978e+00  1.064212e+01  1.174323e+00  5.817022e+00  0.000000e+00  0.000000e+00  0.000000e+00  0.000000e+00  0.000000e+00  0.000000e+00  
        18  -4.347329e+00  1.209069e+00  -5.650651e+00  1.065267e+01  1.209069e+00  5.849349e+00  0.000000e+00  0.000000e+00  0.000000e+00  0.000000e+00  0.000000e+00  0.000000e+00  
        19  -4.337028e+00  1.250263e+00  -5.369497e+00  1.066297e+01  1.250263e+00  5.880503e+00  0.000000e+00  0.000000e+00  0.000000e+00  0.000000e+00  0.000000e+00  0.000000e+00  
        20  -4.329169e+00  1.296991e+00  -5.092636e+00  1.067083e+01  1.296991e+00  5.907364e+00  0.000000e+00  0.000000e+00  0.000000e+00  0.000000e+00  0.000000e+00  0.000000e+00  
        21  -4.323541e+00  1.341180e+00  -4.805848e+00  1.067646e+01  1.341180e+00  5.944152e+00  0.000000e+00  0.000000e+00  0.000000e+00  0.000000e+00  0.000000e+00  0.000000e+00  
        22  -4.322793e+00  1.373916e+00  -4.520283e+00  1.067721e+01  1.373916e+00  5.979716e+00  0.000000e+00  0.000000e+00  0.000000e+00  0.000000e+00  0.000000e+00  0.000000e+00  
        23  -4.326600e+00  1.403042e+00  -4.233834e+00  1.067340e+01  1.403042e+00  6.016166e+00  0.000000e+00  0.000000e+00  0.000000e+00  0.000000e+00  0.000000e+00  0.000000e+00  
        24  -4.343127e+00  1.446696e+00  -3.959752e+00  1.065687e+01  1.446696e+00  6.040248e+00  0.000000e+00  0.000000e+00  0.000000e+00  0.000000e+00  0.000000e+00  0.000000e+00  
        25  -4.386510e+00  1.460225e+00  -3.663367e+00  1.061349e+01  1.460225e+00  6.086634e+00  0.000000e+00  0.000000e+00  0.000000e+00  0.000000e+00  0.000000e+00  0.000000e+00  
        26  -4.439936e+00  1.473080e+00  -3.385727e+00  1.056006e+01  1.473080e+00  6.114273e+00  0.000000e+00  0.000000e+00  0.000000e+00  0.000000e+00  0.000000e+00  0.000000e+00  
        27  -4.522098e+00  1.458425e+00  -3.090140e+00  1.047790e+01  1.458425e+00  6.159860e+00  0.000000e+00  0.000000e+00  0.000000e+00  0.000000e+00  0.000000e+00  0.000000e+00  
        28  -4.617287e+00  1.452373e+00  -2.796607e+00  1.038271e+01  1.452373e+00  6.203393e+00  0.000000e+00  0.000000e+00  0.000000e+00  0.000000e+00  0.000000e+00  0.000000e+00  
        29  -4.729664e+00  1.453039e+00  -2.511047e+00  1.027034e+01  1.453039e+00  6.238953e+00  0.000000e+00  0.000000e+00  0.000000e+00  0.000000e+00  0.000000e+00  0.000000e+00  
        30  -4.864095e+00  1.431664e+00  -2.231552e+00  1.013591e+01  1.431664e+00  6.268448e+00  0.000000e+00  0.000000e+00  0.000000e+00  0.000000e+00  0.000000e+00  0.000000e+00  
        31  -5.000821e+00  1.406984e+00  -1.937183e+00  9.999180e+00  1.406984e+00  6.312817e+00  0.000000e+00  0.000000e+00  0.000000e+00  0.000000e+00  0.000000e+00  0.000000e+00  
        32  -5.155420e+00  1.377204e+00  -1.656216e+00  9.844581e+00  1.377204e+00  6.343784e+00  0.000000e+00  0.000000e+00  0.000000e+00  0.000000e+00  0.000000e+00  0.000000e+00  
        33  -5.328893e+00  1.330521e+00  -1.381022e+00  9.671107e+00  1.330521e+00  6.368978e+00  0.000000e+00  0.000000e+00  0.000000e+00  0.000000e+00  0.000000e+00  0.000000e+00  
        34  -5.519556e+00  1.293506e+00  -1.116587e+00  9.480444e+00  1.293506e+00  6.383413e+00  0.000000e+00  0.000000e+00  0.000000e+00  0.000000e+00  0.000000e+00  0.000000e+00  
        35  -5.721366e+00  1.257309e+00  -8.633291e-01  9.278634e+00  1.257309e+00  6.386671e+00  0.000000e+00  0.000000e+00  0.000000e+00  0.000000e+00  0.000000e+00  0.000000e+00  
        36  -5.939884e+00  1.215625e+00  -6.104772e-01  9.060117e+00  1.215625e+00  6.389523e+00  0.000000e+00  0.000000e+00  0.000000e+00  0.000000e+00  0.000000e+00  0.000000e+00  
        37  -6.171323e+00  1.175761e+00  -3.645190e-01  8.828677e+00  1.175761e+00  6.385481e+00  0.000000e+00  0.000000e+00  0.000000e+00  0.000000e+00  0.000000e+00  0.000000e+00  
        38  -6.414437e+00  1.127739e+00  -1.249864e-01  8.585563e+00  1.127739e+00  6.375014e+00  0.000000e+00  0.000000e+00  0.000000e+00  0.000000e+00  0.000000e+00  0.000000e+00  
        39  -6.679919e+00  1.082555e+00  9.712656e-02  8.320081e+00  1.082555e+00  6.347126e+00  0.000000e+00  0.000000e+00  0.000000e+00  0.000000e+00  0.000000e+00  0.000000e+00  
        40  -6.957669e+00  1.027542e+00  3.054123e-01  8.042332e+00  1.027542e+00  6.305413e+00  0.000000e+00  0.000000e+00  0.000000e+00  0.000000e+00  0.000000e+00  0.000000e+00  
        41  -7.250946e+00  9.741682e-01  4.999747e-01  7.749054e+00  9.741682e-01  6.249975e+00  0.000000e+00  0.000000e+00  0.000000e+00  0.000000e+00  0.000000e+00  0.000000e+00  
        42  -7.552792e+00  9.215015e-01  6.762089e-01  7.447209e+00  9.215015e-01  6.176209e+00  0.000000e+00  0.000000e+00  0.000000e+00  0.000000e+00  0.000000e+00  0.000000e+00  
        43  -7.866353e+00  8.647330e-01  8.330651e-01  7.133648e+00  8.647330e-01  6.083065e+00  0.000000e+00  0.000000e+00  0.000000e+00  0.000000e+00  0.000000e+00  0.000000e+00  
        44  -8.191297e+00  8.103403e-01  9.705113e-01  6.808704e+00  8.103403e-01  5.970511e+00  0.000000e+00  0.000000e+00  0.000000e+00  0.000000e+00  0.000000e+00  0.000000e+00  
        45  -8.525980e+00  7.591040e-01  1.085966e+00  6.474021e+00  7.591040e-01  5.835966e+00  0.000000e+00  0.000000e+00  0.000000e+00  0.000000e+00  0.000000e+00  0.000000e+00  
        46  -8.865157e+00  7.086014e-01  1.203241e+00  6.134843e+00  7.086014e-01  5.703241e+00  0.000000e+00  0.000000e+00  0.000000e+00  0.000000e+00  0.000000e+00  0.000000e+00  
        47  -9.205381e+00  6.555127e-01  1.292085e+00  5.794619e+00  6.555127e-01  5.542085e+00  0.000000e+00  0.000000e+00  0.000000e+00  0.000000e+00  0.000000e+00  0.000000e+00  
        48  -9.555979e+00  5.980793e-01  1.357876e+00  5.444022e+00  5.980793e-01  5.357876e+00  0.000000e+00  0.000000e+00  0.000000e+00  0.000000e+00  0.000000e+00  0.000000e+00  
        49  -9.910760e+00  5.508590e-01  1.412317e+00  5.089240e+00  5.508590e-01  5.162317e+00  0.000000e+00  0.000000e+00  0.000000e+00  0.000000e+00  0.000000e+00  0.000000e+00  
        50  -1.026905e+01  5.026001e-01  1.431278e+00  4.730948e+00  5.026001e-01  4.931278e+00  0.000000e+00  0.000000e+00  0.000000e+00  0.000000e+00  0.000000e+00  0.000000e+00  
        51  -1.062788e+01  4.475382e-01  1.443241e+00  4.372125e+00  4.475382e-01  4.693242e+00  0.000000e+00  0.000000e+00  0.000000e+00  0.000000e+00  0.000000e+00  0.000000e+00  
        52  -1.099021e+01  4.059348e-01  1.438966e+00  4.009790e+00  4.059348e-01  4.438966e+00  0.000000e+00  0.000000e+00  0.000000e+00  0.000000e+00  0.000000e+00  0.000000e+00  
        53  -1.134945e+01  3.553164e-01  1.407157e+00  3.650553e+00  3.553164e-01  4.157157e+00  0.000000e+00  0.000000e+00  0.000000e+00  0.000000e+00  0.000000e+00  0.000000e+00  
        54  -1.171203e+01  3.049641e-01  1.378788e+00  3.287966e+00  3.049641e-01  3.878788e+00  0.000000e+00  0.000000e+00  0.000000e+00  0.000000e+00  0.000000e+00  0.000000e+00  
        55  -1.206636e+01  2.675748e-01  1.313484e+00  2.933636e+00  2.675748e-01  3.563484e+00  0.000000e+00  0.000000e+00  0.000000e+00  0.000000e+00  0.000000e+00  0.000000e+00  
        56  -1.241578e+01  2.244860e-01  1.218023e+00  2.584225e+00  2.244860e-01  3.218023e+00  0.000000e+00  0.000000e+00  0.000000e+00  0.000000e+00  0.000000e+00  0.000000e+00  
        57  -1.276053e+01  1.842827e-01  1.107106e+00  2.239474e+00  1.842827e-01  2.857106e+00  0.000000e+00  0.000000e+00  0.000000e+00  0.000000e+00  0.000000e+00  0.000000e+00  
        58  -1.309253e+01  1.483184e-01  9.646902e-01  1.907471e+00  1.483184e-01  2.464690e+00  0.000000e+00  0.000000e+00  0.000000e+00  0.000000e+00  0.000000e+00  0.000000e+00  
        59  -1.342143e+01  1.266108e-01  8.215759e-01  1.578571e+00  1.266108e-01  2.071576e+00  0.000000e+00  0.000000e+00  0.000000e+00  0.000000e+00  0.000000e+00  0.000000e+00  
        60  -1.374065e+01  8.978560e-02  6.632331e-01  1.259352e+00  8.978560e-02  1.663233e+00  0.000000e+00  0.000000e+00  0.000000e+00  0.000000e+00  0.000000e+00  0.000000e+00  
        61  -1.405875e+01  5.562938e-02  5.093268e-01  9.412487e-01  5.562938e-02  1.259327e+00  0.000000e+00  0.000000e+00  0.000000e+00  0.000000e+00  0.000000e+00  0.000000e+00  
        62  -1.437466e+01  3.444657e-02  3.435180e-01  6.253398e-01  3.444657e-02  8.435180e-01  0.000000e+00  0.000000e+00  0.000000e+00  0.000000e+00  0.000000e+00  0.000000e+00  
        63  -1.468833e+01  1.614530e-02  1.713755e-01  3.116659e-01  1.614530e-02  4.213755e-01  0.000000e+00  0.000000e+00  0.000000e+00  0.000000e+00  0.000000e+00  0.000000e+00  
        64  -1.499453e+01  -2.506149e-01  7.993606e-15  0.000000e+00  0.000000e+00  0.000000e+00  -4.810742e-03  -5.089131e-04  -5.124880e-03  0.000000e+00  0.000000e+00  0.000000e+00  
        65  -1.497832e+01  -5.007645e-01  3.379161e-09  -4.932166e-14  -5.245804e-15  3.379153e-09  -5.961997e-03  -7.154673e-04  -2.756237e-03  0.000000e+00  0.000000e+00  0.000000e+00  
        66  -1.495173e+01  -7.500252e-01  1.751501e-08  -3.817224e-13  -5.631606e-14  1.751500e-08  -4.965155e-03  -6.795970e-04  -4.539552e-03  0.000000e+00  0.000000e+00  0.000000e+00  
        67  -1.491512e+01  -9.980145e-01  3.889567e-08  -1.119438e-12  -2.099709e-13  3.889567e-08  -6.653628e-03  -8.757233e-04  -2.040807e-03  0.000000e+00  0.000000e+00  0.000000e+00  
        68  -1.486889e+01  -1.244393e+00  6.468719e-08  -1.855072e-12  -4.206635e-13  6.468719e-08  -4.605879e-03  -7.517477e-04  -6.020559e-03  0.000000e+00  0.000000e+00  0.000000e+00  
        69  -1.481344e+01  -1.488861e+00  8.838193e-08  -2.859823e-12  -7.584766e-13  8.838192e-08  -6.270875e-03  -1.144675e-03  -2.785834e-03  0.000000e+00  0.000000e+00  0.000000e+00  
        70  -1.474916e+01  -1.731159e+00  1.089079e-07  -3.763934e-12  -1.140560e-12  1.089079e-07  -5.316495e-03  -1.107561e-03  -3.892662e-03  0.000000e+00  0.000000e+00  0.000000e+00  
        71  -1.467645e+01  -1.971061e+00  1.233414e-07  -4.281187e-12  -1.456751e-12  1.233414e-07  -4.495096e-03  -9.498969e-04  -4.449907e-03  0.000000e+00  0.000000e+00  0.000000e+00  
        72  -1.459568e+01  -2.208374e+00  1.328039e-07  -4.152484e-12  -1.565637e-12  1.328039e-07  -4.962937e-03  -1.194522e-03  -2.801253e-03  0.000000e+00  0.000000e+00  0.000000e+00  
        73  -1.450722e+01  -2.442932e+00  1.229191e-07  -3.624961e-12  -1.498607e-12  1.229191e-07  -3.764338e-03  -9.189938e-04  -4.535637e-03  0.000000e+00  0.000000e+00  0.000000e+00  
        74  -1.441143e+01  -2.674592e+00  1.105682e-07  -3.032047e-12  -1.362938e-12  1.105682e-07  -4.588705e-03  -1.402124e-03  -2.241984e-03  0.000000e+00  0.000000e+00  0.000000e+00  
        75  -1.430864e+01  -2.903231e+00  9.467163e-08  -2.294970e-12  -1.113970e-12  9.467163e-08  -2.951303e-03  -1.091384e-03  -3.978375e-03  0.000000e+00  0.000000e+00  0.000000e+00  
        76  -1.419916e+01  -3.128746e+00  7.844078e-08  -1.768835e-12  -9.219014e-13  7.844077e-08  -3.308087e-03  -1.176013e-03  -2.062759e-03  0.000000e+00  0.000000e+00  0.000000e+00  
        77  -1.408329e+01  -3.351043e+00  6.075074e-08  -1.188410e-12  -6.619150e-13  6.075074e-08  -2.393357e-03  -7.512139e-04  -3.469598e-03  0.000000e+00  0.000000e+00  0.000000e+00  
        78  -1.396130e+01  -3.570042e+00  4.364732e-08  -5.734857e-13  -3.400336e-13  4.364732e-08  -2.722073e-03  -1.094345e-03  -2.210316e-03  0.000000e+00  0.000000e+00  0.000000e+00  
        79  -1.383344e+01  -3.785671e+00  2.844539e-08  -4.304890e-13  -2.707834e-13  2.844538e-08  -2.779264e-03  -1.262007e-03  -2.444469e-03  0.000000e+00  0.000000e+00  0.000000e+00  
        80  -1.369996e+01  -3.997862e+00  1.616737e-08  -1.606770e-13  -1.069422e-13  1.616736e-08  -1.040727e-03  -2.284401e-04  -3.631352e-03  0.000000e+00  0.000000e+00  0.000000e+00  
        81  -1.356106e+01  -4.206554e+00  6.543380e-09  -5.992429e-14  -4.210521e-14  6.543372e-09  -1.916807e-03  -1.009149e-03  -2.107928e-03  0.000000e+00  0.000000e+00  0.000000e+00  
        82  -1.341696e+01  -4.411683e+00  1.036377e-09  -5.495604e-15  -4.080070e-15  1.036369e-09  -1.085867e-03  -5.581724e-04  -2.512842e-03  0.000000e+00  0.000000e+00  0.000000e+00  
        83  -1.326783e+01  -4.613189e+00  3.223475e-10  -4.440892e-16  -3.330669e-16  3.223395e-10  -6.686384e-04  -2.817755e-04  -2.194015e-03  0.000000e+00  0.000000e+00  0.000000e+00  
        84  -1.311385e+01  -4.811009e+00  3.219220e-10  -8.049117e-16  -6.106227e-16  3.219141e-10  -6.326237e-04  -2.627255e-04  -1.876659e-03  0.000000e+00  0.000000e+00  0.000000e+00  
        85  -1.295516e+01  -5.005078e+00  3.219505e-10  -7.494005e-16  -6.106227e-16  3.219425e-10  -5.949505e-04  -2.899001e-04  -1.701543e-03  0.000000e+00  0.000000e+00  0.000000e+00  
        86  -1.279191e+01  -5.195324e+00  4.554097e-09  -3.014256e-14  -2.586820e-14  4.554089e-09  -4.696976e-04  -2.821044e-04  -1.506907e-03  0.000000e+00  0.000000e+00  0.000000e+00  
        87  -1.262423e+01  -5.381672e+00  1.448982e-08  -1.182110e-13  -1.063594e-13  1.448982e-08  -3.873801e-04  -3.128738e-04  -1.365997e-03  0.000000e+00  0.000000e+00  0.000000e+00  
        88  -1.245222e+01  -5.564036e+00  3.141627e-08  -3.954337e-13  -3.730072e-13  3.141626e-08  7.916018e-05  2.338527e-05  -1.270524e-03  0.000000e+00  0.000000e+00  0.000000e+00  
        89  -1.227598e+01  -5.742322e+00  5.547930e-08  -7.502332e-13  -7.416567e-13  5.547929e-08  -5.738134e-04  -6.079858e-04  -9.506053e-04  0.000000e+00  0.000000e+00  0.000000e+00  
        90  -1.209562e+01  -5.916427e+00  8.640038e-08  -1.094236e-12  -1.133649e-12  8.640036e-08  1.243639e-03  1.328471e-03  -9.639182e-04  0.000000e+00  0.000000e+00  0.000000e+00  
        91  -1.191124e+01  -6.086277e+00  7.055374e-08  -8.540668e-13  -9.272028e-13  7.055372e-08  -1.107128e-03  -1.041083e-03  -6.847921e-04  0.000000e+00  0.000000e+00  0.000000e+00  
        92  -1.172299e+01  -6.251829e+00  5.264990e-08  -6.402656e-13  -7.280843e-13  5.264990e-08  1.549667e-03  2.040074e-03  -5.745409e-04  0.000000e+00  0.000000e+00  0.000000e+00  
        93  -1.153102e+01  -6.413050e+00  3.799062e-08  -3.470280e-13  -4.132250e-13  3.799062e-08  -1.015446e-03  -8.239899e-04  -7.057585e-04  0.000000e+00  0.000000e+00  0.000000e+00  
        94  -1.133549e+01  -6.569925e+00  2.558056e-08  -1.480482e-13  -1.845468e-13  2.558055e-08  1.330438e-03  2.478911e-03  -2.327135e-04  0.000000e+00  0.000000e+00  0.000000e+00  
        95  -1.113654e+01  -6.722449e+00  1.632971e-08  -1.099676e-13  -1.434408e-13  1.632971e-08  -1.405990e-03  -1.032924e-03  -6.386074e-04  0.000000e+00  0.000000e+00  0.000000e+00  
        96  -1.093433e+01  -6.870631e+00  9.456961e-09  -4.043987e-14  -5.517808e-14  9.456953e-09  3.425344e-04  1.881401e-03  -4.767553e-04  0.000000e+00  0.000000e+00  0.000000e+00  
        97  -1.072903e+01  -7.014485e+00  5.400707e-09  -1.817990e-14  -2.597922e-14  5.400699e-09  -4.892836e-04  9.857310e-05  -8.004089e-04  0.000000e+00  0.000000e+00  0.000000e+00  
        98  -1.052078e+01  -7.154044e+00  2.439123e-09  -4.218847e-15  -6.300516e-15  2.439115e-09  -4.550679e-04  1.012427e-03  -5.984940e-04  0.000000e+00  0.000000e+00  0.000000e+00  
        99  -1.030973e+01  -7.289343e+00  8.524133e-10  -1.110223e-15  -1.720846e-15  8.524053e-10  -4.149896e-04  3.354632e-04  -7.462850e-04  0.000000e+00  0.000000e+00  0.000000e+00  
       100  -1.009605e+01  -7.420432e+00  5.921308e-11  -2.775558e-17  -2.775558e-17  5.920509e-11  -8.154502e-04  9.497795e-04  -7.127488e-04  0.000000e+00  0.000000e+00  0.000000e+00  
       101  -9.879873e+00  -7.547365e+00  5.914558e-11  -2.775558e-17  -5.551115e-17  5.913758e-11  -5.240928e-04  1.871309e-03  -1.182763e-03  0.000000e+00  0.000000e+00  0.000000e+00  
       102  -9.661344e+00  -7.670206e+00  5.923440e-11  0.000000e+00  0.000000e+00  5.922640e-11  -1.307612e-03  -9.352014e-04  -5.999889e-04  0.000000e+00  0.000000e+00  0.000000e+00  
       103  -9.440601e+00  -7.789026e+00  7.116174e-11  -5.551115e-17  -1.110223e-16  7.115375e-11  -7.244126e-04  -1.274520e-05  -9.974808e-04  0.000000e+00  0.000000e+00  0.000000e+00  
       104  -9.217780e+00  -7.903898e+00  4.267173e-10  -4.718448e-16  -9.714451e-16  4.267093e-10  -1.463304e-04  1.155068e-03  -1.930995e-03  0.000000e+00  0.000000e+00  0.000000e+00  
       105  -8.993007e+00  -8.014905e+00  9.648673e-10  -5.551115e-16  -1.193490e-15  9.648593e-10  -1.434060e-03  -1.648059e-03  -3.812418e-04  0.000000e+00  0.000000e+00  0.000000e+00  
       106  -8.766406e+00  -8.122131e+00  1.513722e-09  -9.436896e-16  -2.053913e-15  1.513714e-09  9.460452e-05  1.288891e-03  -2.387056e-03  0.000000e+00  0.000000e+00  0.000000e+00  
       107  -8.538095e+00  -8.225665e+00  2.186812e-09  -2.553513e-15  -5.856426e-15  2.186804e-09  -1.393464e-03  -2.018674e-03  -1.139678e-04  0.000000e+00  0.000000e+00  0.000000e+00  
       108  -8.308185e+00  -8.325599e+00  2.989324e-09  -3.691492e-15  -8.881784e-15  2.989316e-09  -1.887324e-04  6.942825e-04  -2.176777e-03  0.000000e+00  0.000000e+00  0.000000e+00  
       109  -8.076780e+00  -8.422026e+00  2.872604e-09  -8.881784e-16  -2.192690e-15  2.872596e-09  -1.010771e-03  -1.339538e-03  -7.519483e-04  0.000000e+00  0.000000e+00  0.000000e+00  
       110  -7.843985e+00  -8.515042e+00  2.535351e-09  -2.081668e-15  -5.412337e-15  2.535343e-09  -2.647193e-04  2.551566e-04  -2.310649e-03  0.000000e+00  0.000000e+00  0.000000e+00  
       111  -7.609892e+00  -8.604746e+00  1.912163e-09  -6.383782e-16  -1.720846e-15  1.912155e-09  -1.051277e-03  -2.081071e-03  -2.809056e-04  0.000000e+00  0.000000e+00  0.000000e+00  
       112  -7.374593e+00  -8.691235e+00  1.290957e-09  -7.494005e-16  -2.137179e-15  1.290949e-09  6.531895e-06  6.477819e-04  -2.854798e-03  0.000000e+00  0.000000e+00  0.000000e+00  
       113  -7.138172e+00  -8.774608e+00  8.044498e-10  8.326673e-17  2.498002e-16  8.044418e-10  -7.225583e-04  -1.581687e-03  -7.939491e-04  0.000000e+00  0.000000e+00  0.000000e+00  
       114  -6.900709e+00  -8.854964e+00  3.365210e-10  0.000000e+00  0.000000e+00  3.365130e-10  -2.712692e-04  -2.917926e-04  -2.136040e-03  0.000000e+00  0.000000e+00  0.000000e+00  
       115  -6.662279e+00  -8.932405e+00  1.351728e-10  2.775558e-17  5.551115e-17  1.351648e-10  -4.760923e-04  -1.151497e-03  -1.287136e-03  0.000000e+00  0.000000e+00  0.000000e+00  
       116  -6.422951e+00  -9.007026e+00  2.967759e-11  0.000000e+00  0.000000e+00  2.966960e-11  -4.866642e-04  -1.234722e-03  -1.158381e-03  0.000000e+00  0.000000e+00  0.000000e+00  
       117  -6.182781e+00  -9.078891e+00  2.680078e-11  -2.775558e-17  -8.326673e-17  2.679279e-11  -1.664192e-04  -1.849659e-04  -2.181403e-03  0.000000e+00  0.000000e+00  0.000000e+00  
       118  -5.941803e+00  -9.147998e+00  2.740386e-11  0.000000e+00  0.000000e+00  2.739586e-11  -6.183956e-04  -1.951235e-03  -5.952514e-04  0.000000e+00  0.000000e+00  0.000000e+00  
       119  -5.700050e+00  -9.214344e+00  1.181988e-11  0.000000e+00  0.000000e+00  1.181188e-11  1.678027e-04  6.529925e-04  -2.952595e-03  0.000000e+00  0.000000e+00  0.000000e+00  
       120  -5.457555e+00  -9.277923e+00  1.177813e-11  0.000000e+00  0.000000e+00  1.177014e-11  -4.504308e-04  -1.956326e-03  -5.367316e-04  0.000000e+00  0.000000e+00  0.000000e+00  
       121  -5.214350e+00  -9.338731e+00  1.136069e-11  0.000000e+00  -2.775558e-17  1.135270e-11  9.545838e-05  1.527009e-05  -2.509984e-03  0.000000e+00  0.000000e+00  0.000000e+00  
       122  -4.970468e+00  -9.396762e+00  1.672440e-11  0.000000e+00  2.775558e-17  1.671641e-11  -3.286094e-04  -2.203949e-03  -1.055395e-04  0.000000e+00  0.000000e+00  0.000000e+00  
       123  -4.725941e+00  -9.452012e+00  3.884892e-12  0.000000e+00  0.000000e+00  3.876899e-12  4.900465e-04  8.984508e-04  -3.149703e-03  0.000000e+00  0.000000e+00  0.000000e+00  
       124  -4.480800e+00  -9.504477e+00  3.780087e-12  0.000000e+00  0.000000e+00  3.772094e-12  -8.463617e-05  -2.823974e-03  3.119947e-04  0.000000e+00  0.000000e+00  0.000000e+00  
       125  -4.235079e+00  -9.554151e+00  4.082956e-12  0.000000e+00  0.000000e+00  4.074963e-12  7.047946e-04  1.220046e-03  -2.919019e-03  0.000000e+00  0.000000e+00  0.000000e+00  
       126  -3.988810e+00  -9.601028e+00  3.814726e-12  0.000000e+00  0.000000e+00  3.806733e-12  3.534987e-04  -1.442708e-03  -7.257285e-04  0.000000e+00  0.000000e+00  0.000000e+00  
       127  -3.742024e+00  -9.645105e+00  2.184031e-12  0.000000e+00  0.000000e+00  2.176037e-12  7.842553e-04  8.069667e-04  -1.877173e-03  0.000000e+00  0.000000e+00  0.000000e+00  
       128  -3.494753e+00  -9.686377e+00  2.966516e-13  0.000000e+00  0.000000e+00  2.886580e-13  3.693427e-04  -1.764273e-03  -4.178403e-04  0.000000e+00  0.000000e+00  0.000000e+00  
       129  -3.247029e+00  -9.724836e+00  6.856737e-13  0.000000e+00  0.000000e+00  6.776801e-13  1.574791e-03  1.053178e-03  -1.456101e-03  0.000000e+00  0.000000e+00  0.000000e+00  
       130  -2.998884e+00  -9.760481e+00  6.838974e-13  0.000000e+00  0.000000e+00  6.759038e-13  1.140780e-03  -9.438190e-04  -4.538100e-04  0.000000e+00  0.000000e+00  0.000000e+00  
       131  -2.750351e+00  -9.793304e+00  7.673862e-13  0.000000e+00  0.000000e+00  7.593925e-13  1.195039e-03  4.410676e-04  -8.854695e-04  0.000000e+00  0.000000e+00  0.000000e+00  
       132  -2.501461e+00  -9.823302e+00  2.253309e-12  0.000000e+00  0.000000e+00  2.245315e-12  1.130110e-03  -1.272992e-03  -6.886162e-04  0.000000e+00  0.000000e+00  0.000000e+00  
       133  -2.252245e+00  -9.850468e+00  2.688516e-12  0.000000e+00  0.000000e+00  2.680522e-12  7.820372e-04  1.785510e-03  -1.059522e-03  0.000000e+00  0.000000e+00  0.000000e+00  
       134  -2.002738e+00  -9.874797e+00  7.496226e-13  0.000000e+00  0.000000e+00  7.416290e-13  4.369462e-04  -1.694785e-03  -8.741445e-04  0.000000e+00  0.000000e+00  0.000000e+00  
       135  -1.752969e+00  -9.896284e+00  8.570922e-13  0.000000e+00  0.000000e+00  8.490986e-13  7.194748e-04  2.202934e-03  -8.824709e-04  0.000000e+00  0.000000e+00  0.000000e+00  
       136  -1.502971e+00  -9.914925e+00  8.881784e-15  0.000000e+00  0.000000e+00  8.881784e-16  5.998322e-04  -4.205797e-04  -8.282862e-04  0.000000e+00  0.000000e+00  0.000000e+00  
       137  -1.252777e+00  -9.930712e+00  1.509903e-14  0.000000e+00  0.000000e+00  7.105427e-15  8.616573e-04  8.658161e-04  -6.227403e-04  0.000000e+00  0.000000e+00  0.000000e+00  
       138  -1.002419e+00  -9.943641e+00  7.993606e-15  0.000000e+00  0.000000e+00  0.000000e+00  6.418468e-04  3.894508e-04  -7.002208e-04  0.000000e+00  0.000000e+00  0.000000e+00  
       139  -7.519299e-01  -9.953707e+00  1.700862e-12  0.000000e+00  0.000000e+00  1.692868e-12  2.471601e-04  -2.715561e-04  -7.919165e-04  0.000000e+00  0.000000e+00  0.000000e+00  
       140  -5.013417e-01  -9.960903e+00  3.073097e-13  0.000000e+00  0.000000e+00  2.993161e-13  2.576426e-04  2.620342e-03  -6.040429e-04  0.000000e+00  0.000000e+00  0.000000e+00  
       141  -2.506875e-01  -9.965225e+00  9.769963e-15  0.000000e+00  0.000000e+00  1.776357e-15  2.127107e-04  -1.227448e-03  -1.213581e-03  0.000000e+00  0.000000e+00  0.000000e+00  
       142  -5.960828e-08  -9.966666e+00  9.769963e-15  0.000000e+00  0.000000e+00  1.776357e-15  1.893740e-04  2.800264e-03  -1.002890e-03  0.000000e+00  0.000000e+00  0.000000e+00  
       143  2.506873e-01  -9.965225e+00  7.993606e-15  0.000000e+00  0.000000e+00  0.000000e+00  9.103100e-05  -3.462926e-03  -8.198143e-04  0.000000e+00  0.000000e+00  0.000000e+00  
       144  5.013415e-01  -9.960903e+00  2.060574e-12  0.000000e+00  0.000000e+00  2.052580e-12  -2.505797e-05  4.795904e-03  -2.232721e-03  0.000000e+00  0.000000e+00  0.000000e+00  
       145  7.519298e-01  -9.953707e+00  8.544276e-13  0.000000e+00  0.000000e+00  8.464340e-13  2.612012e-04  -4.111495e-03  -2.009999e-04  0.000000e+00  0.000000e+00  0.000000e+00  
       146  1.002419e+00  -9.943641e+00  3.197442e-14  0.000000e+00  0.000000e+00  2.398082e-14  5.120989e-05  3.059979e-03  -2.811966e-03  0.000000e+00  0.000000e+00  0.000000e+00  
       147  1.252777e+00  -9.930712e+00  3.641532e-14  0.000000e+00  0.000000e+00  2.842171e-14  3.130448e-04  -1.899668e-03  -1.099655e-03  0.000000e+00  0.000000e+00  0.000000e+00  
       148  1.502971e+00  -9.914925e+00  7.993606e-15  0.000000e+00  0.000000e+00  0.000000e+00  2.671167e-04  1.432890e-04  -2.016883e-03  0.000000e+00  0.000000e+00  0.000000e+00  
       149  1.752968e+00  -9.896284e+00  2.131628e-14  0.000000e+00  0.000000e+00  1.332268e-14  4.054958e-04  -7.314156e-04  -1.707953e-03  0.000000e+00  0.000000e+00  0.000000e+00  
       150  2.002737e+00  -9.874797e+00  3.641532e-14  0.000000e+00  0.000000e+00  2.842171e-14  4.504025e-04  -5.478620e-04  -1.992050e-03  0.000000e+00  0.000000e+00  0.000000e+00  
       151  2.252245e+00  -9.850468e+00  7.993606e-15  0.000000e+00  0.000000e+00  0.000000e+00  4.291999e-04  -2.041058e-04  -2.322218e-03  0.000000e+00  0.000000e+00  0.000000e+00  
       152  2.501461e+00  -9.823302e+00  1.351808e-12  0.000000e+00  0.000000e+00  1.343814e-12  6.245421e-04  -1.137215e-03  -1.796187e-03  0.000000e+00  0.000000e+00  0.000000e+00  
       153  2.750351e+00  -9.793304e+00  1.338485e-12  0.000000e+00  0.000000e+00  1.330491e-12  5.029453e-04  -3.488280e-04  -2.769869e-03  0.000000e+00  0.000000e+00  0.000000e+00  
       154  2.998884e+00  -9.760481e+00  1.353584e-12  0.000000e+00  0.000000e+00  1.345590e-12  7.325572e-04  -1.370153e-03  -2.204394e-03  0.000000e+00  0.000000e+00  0.000000e+00  
       155  3.247029e+00  -9.724836e+00  1.374012e-12  0.000000e+00  0.000000e+00  1.366018e-12  7.481421e-04  -1.450739e-03  -2.556488e-03  0.000000e+00  0.000000e+00  0.000000e+00  
       156  3.494752e+00  -9.686377e+00  2.517986e-12  0.000000e+00  0.000000e+00  2.509992e-12  7.662906e-04  -7.948184e-04  -3.503727e-03  0.000000e+00  0.000000e+00  0.000000e+00  
       157  3.742024e+00  -9.645105e+00  2.675193e-12  0.000000e+00  0.000000e+00  2.667200e-12  1.182288e-03  -2.698806e-03  -1.921812e-03  0.000000e+00  0.000000e+00  0.000000e+00  
       158  3.988809e+00  -9.601028e+00  2.778222e-12  0.000000e+00  0.000000e+00  2.770228e-12  1.020011e-03  -1.223911e-03  -3.493361e-03  0.000000e+00  0.000000e+00  0.000000e+00  
       159  4.235079e+00  -9.554151e+00  7.736922e-12  0.000000e+00  0.000000e+00  7.728929e-12  1.104255e-03  -2.044717e-03  -2.783476e-03  0.000000e+00  0.000000e+00  0.000000e+00  
       160  4.480800e+00  -9.504477e+00  1.421352e-11  0.000000e+00  0.000000e+00  1.420553e-11  1.248189e-03  -2.136570e-03  -3.231395e-03  0.000000e+00  0.000000e+00  0.000000e+00  
       161  4.725941e+00  -9.452012e+00  1.651568e-11  0.000000e+00  2.775558e-17  1.650768e-11  1.401686e-03  -2.707465e-03  -2.864951e-03  0.000000e+00  0.000000e+00  0.000000e+00  
       162  4.970468e+00  -9.396762e+00  4.446221e-12  0.000000e+00  0.000000e+00  4.438228e-12  1.311972e-03  -2.258703e-03  -3.489044e-03  0.000000e+00  0.000000e+00  0.000000e+00  
       163  5.214350e+00  -9.338731e+00  1.415756e-12  0.000000e+00  0.000000e+00  1.407763e-12  1.477697e-03  -2.702164e-03  -3.407206e-03  0.000000e+00  0.000000e+00  0.000000e+00  
       164  5.457555e+00  -9.277923e+00  1.173284e-12  0.000000e+00  0.000000e+00  1.165290e-12  1.564707e-03  -2.507337e-03  -3.495377e-03  0.000000e+00  0.000000e+00  0.000000e+00  
       165  5.700050e+00  -9.214344e+00  1.081801e-12  0.000000e+00  0.000000e+00  1.073808e-12  1.644939e-03  -2.830171e-03  -3.371356e-03  0.000000e+00  0.000000e+00  0.000000e+00  
       166  5.941803e+00  -9.147998e+00  1.316369e-11  0.000000e+00  0.000000e+00  1.315570e-11  1.733336e-03  -2.535909e-03  -4.059324e-03  0.000000e+00  0.000000e+00  0.000000e+00  
       167  6.182781e+00  -9.078891e+00  2.907452e-11  2.775558e-17  -8.326673e-17  2.906653e-11  1.891652e-03  -2.883432e-03  -3.667650e-03  0.000000e+00  0.000000e+00  0.000000e+00  
       168  6.422952e+00  -9.007026e+00  2.965983e-11  0.000000e+00  0.000000e+00  2.965184e-11  2.003640e-03  -3.174023e-03  -3.375823e-03  0.000000e+00  0.000000e+00  0.000000e+00  
       169  6.662280e+00  -8.932404e+00  4.465317e-11  -2.775558e-17  1.110223e-16  4.464518e-11  2.019370e-03  -2.643021e-03  -3.832377e-03  0.000000e+00  0.000000e+00  0.000000e+00  
       170  6.900711e+00  -8.854964e+00  1.667608e-10  1.110223e-16  -3.053113e-16  1.667528e-10  1.988693e-03  -2.947903e-03  -3.141978e-03  0.000000e+00  0.000000e+00  0.000000e+00  
       171  7.138175e+00  -8.774608e+00  3.434328e-10  3.885781e-16  -1.165734e-15  3.434248e-10  1.720575e-03  -2.504845e-03  -3.554636e-03  0.000000e+00  0.000000e+00  0.000000e+00  
       172  7.374596e+00  -8.691234e+00  5.457554e-10  -1.665335e-16  5.273559e-16  5.457474e-10  1.763940e-03  -2.751990e-03  -3.349547e-03  0.000000e+00  0.000000e+00  0.000000e+00  
       173  7.609895e+00  -8.604745e+00  1.222814e-09  1.165734e-15  -3.136380e-15  1.222806e-09  1.723236e-03  -2.436202e-03  -3.744158e-03  0.000000e+00  0.000000e+00  0.000000e+00  
       174  7.843987e+00  -8.515041e+00  1.905009e-09  -6.106227e-16  1.582068e-15  1.905001e-09  1.915052e-03  -3.257098e-03  -2.898166e-03  0.000000e+00  0.000000e+00  0.000000e+00  
       175  8.076782e+00  -8.422026e+00  2.440018e-09  3.941292e-15  -9.880985e-15  2.440010e-09  1.833457e-03  -2.626594e-03  -4.090757e-03  0.000000e+00  0.000000e+00  0.000000e+00  
       176  8.308186e+00  -8.325598e+00  2.766606e-09  1.249001e-15  -2.969847e-15  2.766599e-09  2.141813e-03  -3.214893e-03  -3.211769e-03  0.000000e+00  0.000000e+00  0.000000e+00  
       177  8.538096e+00  -8.225664e+00  3.092283e-09  4.163336e-16  -9.436896e-16  3.092275e-09  1.495468e-03  -1.786735e-03  -4.669449e-03  0.000000e+00  0.000000e+00  0.000000e+00  
       178  8.766408e+00  -8.122130e+00  2.506814e-09  1.915135e-15  -4.246603e-15  2.506806e-09  2.432188e-03  -3.902715e-03  -1.735209e-03  0.000000e+00  0.000000e+00  0.000000e+00  
       179  8.993010e+00  -8.014904e+00  1.596675e-09  6.938894e-16  -1.471046e-15  1.596667e-09  1.056357e-03  -9.429257e-04  -5.205501e-03  0.000000e+00  0.000000e+00  0.000000e+00  
       180  9.217783e+00  -7.903897e+00  1.131456e-09  5.551115e-16  -1.137979e-15  1.131448e-09  2.107323e-03  -3.251965e-03  -1.938321e-03  0.000000e+00  0.000000e+00  0.000000e+00  
       181  9.440604e+00  -7.789024e+00  5.679643e-10  7.216450e-16  -1.387779e-15  5.679563e-10  1.311189e-03  -1.578281e-03  -3.897576e-03  0.000000e+00  0.000000e+00  0.000000e+00  
       182  9.661346e+00  -7.670205e+00  3.825118e-11  2.775558e-17  -2.775558e-17  3.824319e-11  1.734420e-03  -2.401777e-03  -2.771627e-03  0.000000e+00  0.000000e+00  0.000000e+00  
       183  9.879875e+00  -7.547364e+00  3.832046e-11  0.000000e+00  0.000000e+00  3.831246e-11  1.859005e-03  -2.502702e-03  -2.546954e-03  0.000000e+00  0.000000e+00  0.000000e+00  
       184  1.009605e+01  -7.420431e+00  3.823253e-11  -2.775558e-17  2.775558e-17  3.822453e-11  9.843269e-04  -1.148787e-03  -4.101551e-03  0.000000e+00  0.000000e+00  0.000000e+00  
       185  1.030974e+01  -7.289342e+00  6.420375e-11  1.110223e-16  -1.387779e-16  6.419576e-11  2.096005e-03  -3.082412e-03  -1.798483e-03  0.000000e+00  0.000000e+00  0.000000e+00  
       186  1.052078e+01  -7.154043e+00  6.009957e-10  5.828671e-16  -8.604228e-16  6.009877e-10  7.786837e-04  -8.952575e-04  -4.476660e-03  0.000000e+00  0.000000e+00  0.000000e+00  
       187  1.072903e+01  -7.014485e+00  2.511517e-09  5.689893e-15  -8.104628e-15  2.511509e-09  2.184842e-03  -3.026122e-03  -1.484346e-03  0.000000e+00  0.000000e+00  0.000000e+00  
       188  1.093433e+01  -6.870630e+00  5.539431e-09  2.151057e-14  -2.933764e-14  5.539423e-09  4.753024e-04  -5.424506e-04  -4.170673e-03  0.000000e+00  0.000000e+00  0.000000e+00  
       189  1.113654e+01  -6.722451e+00  1.039708e-08  5.287437e-14  -6.894485e-14  1.039707e-08  1.498665e-03  -2.129706e-03  -1.902913e-03  0.000000e+00  0.000000e+00  0.000000e+00  
       190  1.133549e+01  -6.569926e+00  1.616558e-08  1.266209e-13  -1.578182e-13  1.616557e-08  6.845233e-04  -1.097888e-03  -3.116150e-03  0.000000e+00  0.000000e+00  0.000000e+00  
       191  1.153102e+01  -6.413051e+00  2.392852e-08  1.975087e-13  -2.351730e-13  2.392851e-08  1.184188e-03  -1.847113e-03  -2.000167e-03  0.000000e+00  0.000000e+00  0.000000e+00  
       192  1.172299e+01  -6.251830e+00  3.545135e-08  3.259337e-13  -3.706480e-13  3.545135e-08  6.568674e-04  -1.143870e-03  -2.599818e-03  0.000000e+00  0.000000e+00  0.000000e+00  
       193  1.191124e+01  -6.086279e+00  5.102951e-08  6.124823e-13  -6.649403e-13  5.102951e-08  5.258708e-04  -1.132531e-03  -2.580518e-03  0.000000e+00  0.000000e+00  0.000000e+00  
       194  1.209562e+01  -5.916430e+00  7.109458e-08  1.010414e-12  -1.046802e-12  7.109457e-08  1.374543e-03  -1.960330e-03  -1.483679e-03  0.000000e+00  0.000000e+00  0.000000e+00  
       195  1.227598e+01  -5.742322e+00  8.130080e-08  1.300543e-12  -1.285666e-12  8.130080e-08  1.309129e-04  -6.299646e-04  -2.992488e-03  0.000000e+00  0.000000e+00  0.000000e+00  
       196  1.245222e+01  -5.564036e+00  5.332937e-08  7.792655e-13  -7.350509e-13  5.332936e-08  9.390064e-04  -1.395648e-03  -1.931468e-03  0.000000e+00  0.000000e+00  0.000000e+00  
       197  1.262423e+01  -5.381673e+00  3.006738e-08  3.310130e-13  -2.978728e-13  3.006737e-08  3.572149e-04  -8.076666e-04  -2.402364e-03  0.000000e+00  0.000000e+00  0.000000e+00  
       198  1.279191e+01  -5.195326e+00  1.408439e-08  1.355582e-13  -1.163236e-13  1.408438e-08  1.205006e-03  -1.606970e-03  -1.364510e-03  0.000000e+00  0.000000e+00  0.000000e+00  
       199  1.295516e+01  -5.005080e+00  4.035928e-09  2.409184e-14  -1.970646e-14  4.035920e-09  -1.056406e-03  3.743857e-04  -3.282851e-03  0.000000e+00  0.000000e+00  0.000000e+00  
       200  1.311385e+01  -4.811012e+00  1.488347e-10  6.383782e-16  -4.996004e-16  1.488267e-10  1.761350e-03  -1.963555e-03  -6.589885e-04  0.000000e+00  0.000000e+00  0.000000e+00  
       201  1.326783e+01  -4.613190e+00  1.506004e-10  1.110223e-16  -8.326673e-17  1.505924e-10  -1.107179e-03  2.706661e-04  -2.683772e-03  0.000000e+00  0.000000e+00  0.000000e+00  
       202  1.341696e+01  -4.411684e+00  1.506342e-10  5.551115e-17  -2.775558e-17  1.506262e-10  5.158553e-04  -8.090876e-04  -1.512797e-03  0.000000e+00  0.000000e+00  0.000000e+00  
       203  1.356106e+01  -4.206555e+00  1.010868e-09  5.051515e-15  -3.524958e-15  1.010860e-09  4.622214e-05  -5.122434e-04  -1.544302e-03  0.000000e+00  0.000000e+00  0.000000e+00  
       204  1.369995e+01  -3.997864e+00  6.797005e-09  5.959122e-14  -3.966272e-14  6.796997e-09  -7.856012e-04  -1.640939e-05  -1.827664e-03  0.000000e+00  0.000000e+00  0.000000e+00  
       205  1.383344e+01  -3.785673e+00  1.673515e-08  1.556255e-13  -9.789392e-14  1.673514e-08  9.408292e-04  -1.005632e-03  -1.310244e-03  0.000000e+00  0.000000e+00  0.000000e+00  
       206  1.396130e+01  -3.570044e+00  2.897722e-08  3.976541e-13  -2.357559e-13  2.897722e-08  -1.310323e-03  4.123423e-04  -1.623015e-03  0.000000e+00  0.000000e+00  0.000000e+00  
       207  1.408329e+01  -3.351045e+00  4.285956e-08  7.061018e-13  -3.932965e-13  4.285955e-08  6.251768e-04  -5.417070e-04  -1.116111e-03  0.000000e+00  0.000000e+00  0.000000e+00  
       208  1.419916e+01  -3.128747e+00  6.036172e-08  1.230988e-12  -6.415979e-13  6.036171e-08  -6.621323e-04  1.957351e-04  -9.579727e-04  0.000000e+00  0.000000e+00  0.000000e+00  
       209  1.430864e+01  -2.903233e+00  7.955599e-08  1.805778e-12  -8.765211e-13  7.955598e-08  -2.870385e-04  2.079870e-05  -6.975814e-04  0.000000e+00  0.000000e+00  0.000000e+00  
       210  1.441143e+01  -2.674593e+00  9.435860e-08  2.486011e-12  -1.117495e-12  9.435859e-08  -9.384216e-04  3.690020e-04  -4.052960e-04  0.000000e+00  0.000000e+00  0.000000e+00  
       211  1.450722e+01  -2.442933e+00  1.113541e-07  2.986944e-12  -1.234873e-12  1.113541e-07  -1.298134e-04  1.019818e-06  -4.189912e-04  0.000000e+00  0.000000e+00  0.000000e+00  
       212  1.459568e+01  -2.208375e+00  1.246099e-07  3.905237e-12  -1.472406e-12  1.246099e-07  -5.033367e-04  3.015205e-04  -1.807929e-04  0.000000e+00  0.000000e+00  0.000000e+00  
       213  1.467645e+01  -1.971062e+00  1.317897e-07  4.257900e-12  -1.448813e-12  1.317897e-07  -1.230724e-03  5.374763e-04  6.048327e-04  0.000000e+00  0.000000e+00  0.000000e+00  
       214  1.474916e+01  -1.731160e+00  1.239894e-07  3.852169e-12  -1.167316e-12  1.239894e-07  1.516600e-03  -2.193234e-04  -1.518985e-03  0.000000e+00  0.000000e+00  0.000000e+00  
       215  1.481344e+01  -1.488861e+00  1.075775e-07  3.641365e-12  -9.657553e-13  1.075775e-07  -1.599139e-03  5.878829e-04  2.100588e-03  0.000000e+00  0.000000e+00  0.000000e+00  
       216  1.486889e+01  -1.244393e+00  8.622317e-08  2.821715e-12  -6.398215e-13  8.622317e-08  1.028478e-03  -1.075145e-04  -1.628640e-03  0.000000e+00  0.000000e+00  0.000000e+00  
       217  1.491512e+01  -9.980147e-01  6.212672e-08  1.964567e-12  -3.684830e-13  6.212671e-08  -5.007490e-04  1.452757e-04  1.059729e-03  0.000000e+00  0.000000e+00  0.000000e+00  
       218  1.495173e+01  -7.500252e-01  3.799038e-08  1.010109e-12  -1.490474e-13  3.799037e-08  -1.544428e-04  1.880706e-04  3.374083e-04  0.000000e+00  0.000000e+00  0.000000e+00  
       219  1.497832e+01  -5.007644e-01  1.500068e-08  3.239076e-13  -3.452794e-14  1.500068e-08  -3.484706e-04  2.260775e-04  -4.885843e-04  0.000000e+00  0.000000e+00  0.000000e+00  
       220  1.499453e+01  -2.506143e-01  7.993606e-15  0.000000e+00  0.000000e+00  0.000000e+00  -8.352565e-04  6.762809e-04  1.011523e-03  0.000000e+00  0.000000e+00  0.000000e+00  
       221  1.530503e+01  -5.478149e-02  -4.568913e-02  3.050333e-01  -5.478149e-02  2.043109e-01  0.000000e+00  0.000000e+00  0.000000e+00  0.000000e+00  0.000000e+00  0.000000e+00  
       222  1.554745e+01  -3.387744e-02  -2.575297e-02  5.474494e-01  -3.387744e-02  4.742470e-01  0.000000e+00  0.000000e+00  0.000000e+00  0.000000e+00  0.000000e+00  0.000000e+00  
       223  1.578896e+01  -5.781721e-02  5.045572e-02  7.889637e-01  -5.781721e-02  8.004557e-01  0.000000e+00  0.000000e+00  0.000000e+00  0.000000e+00  0.000000e+00  0.000000e+00  
       224  1.597375e+01  -6.892571e-02  1.975801e-01  9.737546e-01  -6.892571e-02  1.197580e+00  0.000000e+00  0.000000e+00  0.000000e+00  0.000000e+00  0.000000e+00  0.000000e+00  
       225  1.614274e+01  -8.129212e-02  3.866580e-01  1.142745e+00  -8.129212e-02  1.636658e+00  0.000000e+00  0.000000e+00  0.000000e+00  0.000000e+00  0.000000e+00  0.000000e+00  
       226  1.620039e+01  -6.638362e-02  6.297169e-01  1.200394e+00  -6.638362e-02  2.129717e+00  0.000000e+00  0.000000e+00  0.000000e+00  0.000000e+00  0.000000e+00  0.000000e+00  
       227  1.623241e+01  -4.346592e-02  8.538505e-01  1.232415e+00  -4.346592e-02  2.603851e+00  0.000000e+00  0.000000e+00  0.000000e+00  0.000000e+00  0.000000e+00  0.000000e+00  
       228  1.618157e+01  -2.534904e-02  1.081562e+00  1.181567e+00  -2.534904e-02  3.081562e+00  0.000000e+00  0.000000e+00  0.000000e+00  0.000000e+00  0.000000e+00  0.000000e+00  
       229  1.601981e+01  4.121035e-02  1.251588e+00  1.019809e+00  4.121035e-02  3.501588e+00  0.000000e+00  0.000000e+00  0.000000e+00  0.000000e+00  0.000000e+00  0.000000e+00  
       230  1.578292e+01  1.332805e-01  1.281360e+00  7.829186e-01  1.332805e-01  3.781360e+00  0.000000e+00  0.000000e+00  0.000000e+00  0.000000e+00  0.000000e+00  0.000000e+00  
       231  1.556311e+01  1.653183e-01  1.140966e+00  5.631093e-01  1.653183e-01  3.890966e+00  0.000000e+00  0.000000e+00  0.000000e+00  0.000000e+00  0.000000e+00  0.000000e+00  
       232  1.542387e+01  1.451756e-01  8.971007e-01  4.238733e-01  1.451756e-01  3.897101e+00  0.000000e+00  0.000000e+00  0.000000e+00  0.000000e+00  0.000000e+00  0.000000e+00  
       233  1.535018e+01  7.900233e-02  6.341338e-01  3.501764e-01  7.900233e-02  3.884134e+00  0.000000e+00  0.000000e+00  0.000000e+00  0.000000e+00  0.000000e+00  0.000000e+00  
       234  1.528531e+01  2.677279e-02  3.711115e-01  2.853085e-01  2.677279e-02  3.871112e+00  0.000000e+00  0.000000e+00  0.000000e+00  0.000000e+00  0.000000e+00  0.000000e+00  
       235  1.524336e+01  -1.060664e-02  9.282710e-02  2.433585e-01  -1.060664e-02  3.842827e+00  0.000000e+00  0.000000e+00  0.000000e+00  0.000000e+00  0.000000e+00  0.000000e+00  
       236  1.518780e+01  -1.930487e-02  -1.931226e-01  1.878030e-01  -1.930487e-02  3.806877e+00  0.000000e+00  0.000000e+00  0.000000e+00  0.000000e+00  0.000000e+00  0.000000e+00  
       237  1.513942e+01  -2.488109e-02  -4.705432e-01  1.394220e-01  -2.488109e-02  3.779457e+00  0.000000e+00  0.000000e+00  0.000000e+00  0.000000e+00  0.000000e+00  0.000000e+00  
       238  1.509432e+01  -4.518213e-02  -7.485915e-01  9.431843e-02  -4.518213e-02  3.751408e+00  0.000000e+00  0.000000e+00  0.000000e+00  0.000000e+00  0.000000e+00  0.000000e+00  
       239  1.504292e+01  -4.436626e-02  -1.026779e+00  4.292213e-02  -4.436626e-02  3.723221e+00  0.000000e+00  0.000000e+00  0.000000e+00  0.000000e+00  0.000000e+00  0.000000e+00  
       240  1.498156e+01  -4.933899e-02  -1.323586e+00  -1.843706e-02  -4.933899e-02  3.676414e+00  0.000000e+00  0.000000e+00  0.000000e+00  0.000000e+00  0.000000e+00  0.000000e+00  
       241  1.491876e+01  -6.785859e-02  -1.610399e+00  -8.124164e-02  -6.785859e-02  3.639601e+00  0.000000e+00  0.000000e+00  0.000000e+00  0.000000e+00  0.000000e+00  0.000000e+00  
       242  1.486643e+01  -5.605936e-02  -1.909906e+00  -1.335691e-01  -5.605936e-02  3.590094e+00  0.000000e+00  0.000000e+00  0.000000e+00  0.000000e+00  0.000000e+00  0.000000e+00  
       243  1.481274e+01  -9.408499e-02  -2.209008e+00  -1.872634e-01  -9.408499e-02  3.540992e+00  0.000000e+00  0.000000e+00  0.000000e+00  0.000000e+00  0.000000e+00  0.000000e+00  
       244  1.478540e+01  -1.148772e-01  -2.509169e+00  -2.146008e-01  -1.148772e-01  3.490831e+00  0.000000e+00  0.000000e+00  0.000000e+00  0.000000e+00  0.000000e+00  0.000000e+00  
       245  1.474633e+01  -1.192433e-01  -2.806537e+00  -2.536651e-01  -1.192433e-01  3.443463e+00  0.000000e+00  0.000000e+00  0.000000e+00  0.000000e+00  0.000000e+00  0.000000e+00  
       246  1.471232e+01  -1.379651e-01  -3.108422e+00  -2.876839e-01  -1.379651e-01  3.391578e+00  0.000000e+00  0.000000e+00  0.000000e+00  0.000000e+00  0.000000e+00  0.000000e+00  
       247  1.468074e+01  -1.649522e-01  -3.412184e+00  -3.192563e-01  -1.649522e-01  3.337816e+00  0.000000e+00  0.000000e+00  0.000000e+00  0.000000e+00  0.000000e+00  0.000000e+00  
       248  1.464809e+01  -1.735577e-01  -3.706264e+00  -3.519133e-01  -1.735577e-01  3.293736e+00  0.000000e+00  0.000000e+00  0.000000e+00  0.000000e+00  0.000000e+00  0.000000e+00  
       249  1.462428e+01  -1.779873e-01  -4.009492e+00  -3.757245e-01  -1.779873e-01  3.240507e+00  0.000000e+00  0.000000e+00  0.000000e+00  0.000000e+00  0.000000e+00  0.000000e+00  
       250  1.458688e+01  -1.863182e-01  -4.316683e+00  -4.131202e-01  -1.863182e-01  3.183317e+00  0.000000e+00  0.000000e+00  0.000000e+00  0.000000e+00  0.000000e+00  0.000000e+00  
       251  1.456275e+01  -1.914478e-01  -4.613667e+00  -4.372511e-01  -1.914478e-01  3.136334e+00  0.000000e+00  0.000000e+00  0.000000e+00  0.000000e+00  0.000000e+00  0.000000e+00  
       252  1.452495e+01  -2.115482e-01  -4.908254e+00  -4.750457e-01  -2.115482e-01  3.091746e+00  0.000000e+00  0.000000e+00  0.000000e+00  0.000000e+00  0.000000e+00  0.000000e+00  
       253  1.449871e+01  -2.255062e-01  -5.205603e+00  -5.012861e-01  -2.255062e-01  3.044398e+00  0.000000e+00  0.000000e+00  0.000000e+00  0.000000e+00  0.000000e+00  0.000000e+00  
       254  1.447743e+01  -2.466980e-01  -5.508402e+00  -5.225652e-01  -2.466980e-01  2.991598e+00  0.000000e+00  0.000000e+00  0.000000e+00  0.000000e+00  0.000000e+00  0.000000e+00  
       255  1.446354e+01  -2.650701e-01  -5.808839e+00  -5.364622e-01  -2.650701e-01  2.941161e+00  0.000000e+00  0.000000e+00  0.000000e+00  0.000000e+00  0.000000e+00  0.000000e+00  
       256  1.445265e+01  -2.879784e-01  -6.117023e+00  -5.473532e-01  -2.879784e-01  2.882977e+00  0.000000e+00  0.000000e+00  0.000000e+00  0.000000e+00  0.000000e+00  0.000000e+00  
       257  1.443241e+01  -3.003759e-01  -6.420623e+00  -5.675879e-01  -3.003759e-01  2.829376e+00  0.000000e+00  0.000000e+00  0.000000e+00  0.000000e+00  0.000000e+00  0.000000e+00  
       258  1.441817e+01  -3.189744e-01  -6.733044e+00  -5.818329e-01  -3.189744e-01  2.766956e+00  0.000000e+00  0.000000e+00  0.000000e+00  0.000000e+00  0.000000e+00  0.000000e+00  
       259  1.442132e+01  -3.461672e-01  -7.043151e+00  -5.786794e-01  -3.461672e-01  2.706848e+00  0.000000e+00  0.000000e+00  0.000000e+00  0.000000e+00  0.000000e+00  0.000000e+00  
       260  1.442119e+01  -3.757310e-01  -7.349995e+00  -5.788064e-01  -3.757310e-01  2.650005e+00  0.000000e+00  0.000000e+00  0.000000e+00  0.000000e+00  0.000000e+00  0.000000e+00  
       261  1.441869e+01  -4.184107e-01  -7.651471e+00  -5.813093e-01  -4.184107e-01  2.598529e+00  0.000000e+00  0.000000e+00  0.000000e+00  0.000000e+00  0.000000e+00  0.000000e+00  
       262  1.440753e+01  -4.554782e-01  -7.951788e+00  -5.924720e-01  -4.554782e-01  2.548212e+00  0.000000e+00  0.000000e+00  0.000000e+00  0.000000e+00  0.000000e+00  0.000000e+00  
       263  1.438805e+01  -4.559590e-01  -8.253842e+00  -6.119487e-01  -4.559590e-01  2.496158e+00  0.000000e+00  0.000000e+00  0.000000e+00  0.000000e+00  0.000000e+00  0.000000e+00  
       264  1.437213e+01  -4.575494e-01  -8.557626e+00  -6.278687e-01  -4.575494e-01  2.442375e+00  0.000000e+00  0.000000e+00  0.000000e+00  0.000000e+00  0.000000e+00  0.000000e+00  
       265  1.437266e+01  -4.777398e-01  -8.859737e+00  -6.273438e-01  -4.777398e-01  2.390262e+00  0.000000e+00  0.000000e+00  0.000000e+00  0.000000e+00  0.000000e+00  0.000000e+00  
       266  1.438398e+01  -5.013652e-01  -9.147846e+00  -6.160179e-01  -5.013652e-01  2.352154e+00  0.000000e+00  0.000000e+00  0.000000e+00  0.000000e+00  0.000000e+00  0.000000e+00  
       267  1.438624e+01  -5.520050e-01  -9.427896e+00  -6.137603e-01  -5.520050e-01  2.322104e+00  0.000000e+00  0.000000e+00  0.000000e+00  0.000000e+00  0.000000e+00  0.000000e+00  
       268  1.438323e+01  -5.961384e-01  -9.714276e+00  -6.167715e-01  -5.961384e-01  2.285724e+00  0.000000e+00  0.000000e+00  0.000000e+00  0.000000e+00  0.000000e+00  0.000000e+00  
       269  1.436505e+01  -6.165100e-01  -1.000208e+01  -6.349454e-01  -6.165100e-01  2.247920e+00  0.000000e+00  0.000000e+00  0.000000e+00  0.000000e+00  0.000000e+00  0.000000e+00  
       270  1.435287e+01  -6.580478e-01  -1.028233e+01  -6.471310e-01  -6.580478e-01  2.217670e+00  0.000000e+00  0.000000e+00  0.000000e+00  0.000000e+00  0.000000e+00  0.000000e+00  
       271  1.435156e+01  -6.935413e-01  -1.055586e+01  -6.484395e-01  -6.935413e-01  2.194144e+00  0.000000e+00  0.000000e+00  0.000000e+00  0.000000e+00  0.000000e+00  0.000000e+00  
       272  1.434322e+01  -7.331367e-01  -1.083228e+01  -6.567777e-01  -7.331367e-01  2.167717e+00  0.000000e+00  0.000000e+00  0.000000e+00  0.000000e+00  0.000000e+00  0.000000e+00  
       273  1.435306e+01  -7.895893e-01  -1.110963e+01  -6.469367e-01  -7.895893e-01  2.140369e+00  0.000000e+00  0.000000e+00  0.000000e+00  0.000000e+00  0.000000e+00  0.000000e+00  
       274  1.436828e+01  -8.613408e-01  -1.136765e+01  -6.317152e-01  -8.613408e-01  2.132354e+00  0.000000e+00  0.000000e+00  0.000000e+00  0.000000e+00  0.000000e+00  0.000000e+00  
       275  1.438232e+01  -9.288910e-01  -1.162364e+01  -6.176816e-01  -9.288910e-01  2.126358e+00  0.000000e+00  0.000000e+00  0.000000e+00  0.000000e+00  0.000000e+00  0.000000e+00  
       276  1.437790e+01  -1.007380e+00  -1.187952e+01  -6.220984e-01  -1.007380e+00  2.120476e+00  0.000000e+00  0.000000e+00  0.000000e+00  0.000000e+00  0.000000e+00  0.000000e+00  
       277  1.438081e+01  -1.086082e+00  -1.214461e+01  -6.191850e-01  -1.086082e+00  2.105386e+00  0.000000e+00  0.000000e+00  0.000000e+00  0.000000e+00  0.000000e+00  0.000000e+00  
       278  1.440134e+01  -1.165025e+00  -1.240843e+01  -5.986617e-01  -1.165025e+00  2.091575e+00  0.000000e+00  0.000000e+00  0.000000e+00  0.000000e+00  0.000000e+00  0.000000e+00  
       279  1.444435e+01  -1.262612e+00  -1.266291e+01  -5.556532e-01  -1.262612e+00  2.087090e+00  0.000000e+00  0.000000e+00  0.000000e+00  0.000000e+00  0.000000e+00  0.000000e+00  
       280  1.420649e+01  -1.444691e+00  -1.282244e+01  -7.880344e-01  -1.194077e+00  2.177558e+00  0.000000e+00  0.000000e+00  0.000000e+00  0.000000e+00  0.000000e+00  0.000000e+00  
       281  1.396254e+01  -1.314060e+00  -1.286695e+01  -1.015782e+00  -8.132952e-01  2.133052e+00  0.000000e+00  0.000000e+00  0.000000e+00  0.000000e+00  0.000000e+00  0.000000e+00  
       282  1.392423e+01  -1.044267e+00  -1.296569e+01  -1.027491e+00  -2.942414e-01  2.034311e+00  0.000000e+00  0.000000e+00  0.000000e+00  0.000000e+00  0.000000e+00  0.000000e+00  
       283  1.389286e+01  -7.976145e-01  -1.304201e+01  -1.022265e+00  2.004001e-01  1.957986e+00  0.000000e+00  0.000000e+00  0.000000e+00  0.000000e+00  0.000000e+00  0.000000e+00  
       284  1.371632e+01  -6.160511e-01  -1.314208e+01  -1.152570e+00  6.283415e-01  1.857920e+00  0.000000e+00  0.000000e+00  0.000000e+00  0.000000e+00  0.000000e+00  0.000000e+00  
       285  1.349636e+01  -5.719492e-01  -1.324276e+01  -1.317078e+00  9.169118e-01  1.757238e+00  0.000000e+00  0.000000e+00  0.000000e+00  0.000000e+00  0.000000e+00  0.000000e+00  
       286  1.327751e+01  -5.167023e-01  -1.335871e+01  -1.471646e+00  1.214457e+00  1.641290e+00  0.000000e+00  0.000000e+00  0.000000e+00  0.000000e+00  0.000000e+00  0.000000e+00  
       287  1.310005e+01  -3.487133e-01  -1.350571e+01  -1.576393e+00  1.622348e+00  1.494290e+00  0.000000e+00  0.000000e+00  0.000000e+00  0.000000e+00  0.000000e+00  0.000000e+00  
       288  1.285932e+01  -2.591032e-01  -1.364649e+01  -1.736359e+00  1.949271e+00  1.353507e+00  0.000000e+00  0.000000e+00  0.000000e+00  0.000000e+00  0.000000e+00  0.000000e+00  
       289  1.261023e+01  -2.677046e-01  -1.382107e+01  -1.896988e+00  2.175227e+00  1.178931e+00  0.000000e+00  0.000000e+00  0.000000e+00  0.000000e+00  0.000000e+00  0.000000e+00  
       290  1.238372e+01  -1.819039e-01  -1.398559e+01  -2.027710e+00  2.492687e+00  1.014410e+00  0.000000e+00  0.000000e+00  0.000000e+00  0.000000e+00  0.000000e+00  0.000000e+00  
       291  1.212572e+01  -1.903807e-01  -1.420726e+01  -2.182922e+00  2.712850e+00  7.927364e-01  0.000000e+00  0.000000e+00  0.000000e+00  0.000000e+00  0.000000e+00  0.000000e+00  
       292  1.186326e+01  -2.020386e-01  -1.442854e+01  -2.335900e+00  2.926707e+00  5.714592e-01  0.000000e+00  0.000000e+00  0.000000e+00  0.000000e+00  0.000000e+00  0.000000e+00  
       293  1.161838e+01  -1.540350e-01  -1.471770e+01  -2.464914e+00  3.197008e+00  2.823024e-01  0.000000e+00  0.000000e+00  0.000000e+00  0.000000e+00  0.000000e+00  0.000000e+00  
       294  1.132975e+01  -1.241137e-01  -1.444734e+01  -2.631549e+00  3.445929e+00  5.526636e-01  0.000000e+00  0.000000e+00  0.000000e+00  0.000000e+00  0.000000e+00  0.000000e+00  
       295  1.103037e+01  -1.078117e-01  -1.420256e+01  -2.803074e+00  3.677859e+00  7.974396e-01  0.000000e+00  0.000000e+00  0.000000e+00  0.000000e+00  0.000000e+00  0.000000e+00  
       296  1.073960e+01  -6.310134e-02  -1.394734e+01  -2.960358e+00  3.934761e+00  1.052663e+00  0.000000e+00  0.000000e+00  0.000000e+00  0.000000e+00  0.000000e+00  0.000000e+00  
       297  1.045952e+01  -1.225511e-02  -1.368788e+01  -3.101542e+00  4.194298e+00  1.312122e+00  0.000000e+00  0.000000e+00  0.000000e+00  0.000000e+00  0.000000e+00  0.000000e+00  
       298  1.017242e+01  -6.271638e-04  -1.343495e+01  -3.244538e+00  4.411055e+00  1.565053e+00  0.000000e+00  0.000000e+00  0.000000e+00  0.000000e+00  0.000000e+00  0.000000e+00  
       299  9.897635e+00  5.543489e-02  -1.317244e+01  -3.370196e+00  4.668624e+00  1.827564e+00  0.000000e+00  0.000000e+00  0.000000e+00  0.000000e+00  0.000000e+00  0.000000e+00  
       300  9.622775e+00  1.082258e-01  -1.291728e+01  -3.491073e+00  4.919235e+00  2.082717e+00  0.000000e+00  0.000000e+00  0.000000e+00  0.000000e+00  0.000000e+00  0.000000e+00  
       301  9.372942e+00  1.832411e-01  -1.264857e+01  -3.582220e+00  5.188319e+00  2.351427e+00  0.000000e+00  0.000000e+00  0.000000e+00  0.000000e+00  0.000000e+00  0.000000e+00  
       302  9.108351e+00  2.259425e-01  -1.239741e+01  -3.683562e+00  5.421268e+00  2.602587e+00  0.000000e+00  0.000000e+00  0.000000e+00  0.000000e+00  0.000000e+00  0.000000e+00  
       303  8.873137e+00  2.988716e-01  -1.211923e+01  -3.751089e+00  5.680544e+00  2.880769e+00  0.000000e+00  0.000000e+00  0.000000e+00  0.000000e+00  0.000000e+00  0.000000e+00  
       304  8.641711e+00  3.706442e-01  -1.184694e+01  -3.810505e+00  5.934680e+00  3.153061e+00  0.000000e+00  0.000000e+00  0.000000e+00  0.000000e+00  0.000000e+00  0.000000e+00  
       305  8.421147e+00  4.354541e-01  -1.155950e+01  -3.854836e+00  6.177775e+00  3.440503e+00  0.000000e+00  0.000000e+00  0.000000e+00  0.000000e+00  0.000000e+00  0.000000e+00  
       306  8.193128e+00  4.843227e-01  -1.128125e+01  -3.902492e+00  6.400751e+00  3.718752e+00  0.000000e+00  0.000000e+00  0.000000e+00  0.000000e+00  0.000000e+00  0.000000e+00  
       307  7.978025e+00  5.447154e-01  -1.098175e+01  -3.933217e+00  6.630993e+00  4.018249e+00  0.000000e+00  0.000000e+00  0.000000e+00  0.000000e+00  0.000000e+00  0.000000e+00  
       308  7.822226e+00  5.950592e-01  -1.065337e+01  -3.900769e+00  6.846887e+00  4.346626e+00  0.000000e+00  0.000000e+00  0.000000e+00  0.000000e+00  0.000000e+00  0.000000e+00  
       309  7.638354e+00  6.309997e-01  -1.034178e+01  -3.892672e+00  7.044049e+00  4.658218e+00  0.000000e+00  0.000000e+00  0.000000e+00  0.000000e+00  0.000000e+00  0.000000e+00  
       310  7.446480e+00  6.519486e-01  -1.003975e+01  -3.889010e+00  7.221872e+00  4.960249e+00  0.000000e+00  0.000000e+00  0.000000e+00  0.000000e+00  0.000000e+00  0.000000e+00  
       311  7.187784e+00  6.964670e-01  -9.795135e+00  -3.948756e+00  7.418916e+00  5.204864e+00  0.000000e+00  0.000000e+00  0.000000e+00  0.000000e+00  0.000000e+00  0.000000e+00  
       312  6.968628e+00  7.276858e-01  -9.511715e+00  -3.965706e+00  7.598316e+00  5.488285e+00  0.000000e+00  0.000000e+00  0.000000e+00  0.000000e+00  0.000000e+00  0.000000e+00  
       313  6.726225e+00  7.665128e-01  -9.266657e+00  -4.002802e+00  7.780998e+00  5.733344e+00  0.000000e+00  0.000000e+00  0.000000e+00  0.000000e+00  0.000000e+00  0.000000e+00  
       314  6.554363e+00  7.834043e-01  -8.958473e+00  -3.966414e+00  7.937448e+00  6.041527e+00  0.000000e+00  0.000000e+00  0.000000e+00  0.000000e+00  0.000000e+00  0.000000e+00  
       315  6.359248e+00  7.683201e-01  -8.668941e+00  -3.950486e+00  8.057663e+00  6.331059e+00  0.000000e+00  0.000000e+00  0.000000e+00  0.000000e+00  0.000000e+00  0.000000e+00  
       316  6.121645e+00  7.830174e-01  -8.411812e+00  -3.974405e+00  8.203448e+00  6.588188e+00  0.000000e+00  0.000000e+00  0.000000e+00  0.000000e+00  0.000000e+00  0.000000e+00  
       317  5.862028e+00  7.825778e-01  -8.182248e+00  -4.017845e+00  8.329943e+00  6.817752e+00  0.000000e+00  0.000000e+00  0.000000e+00  0.000000e+00  0.000000e+00  0.000000e+00  
       318  5.684656e+00  7.515616e-01  -7.893722e+00  -3.976687e+00  8.421768e+00  7.106278e+00  0.000000e+00  0.000000e+00  0.000000e+00  0.000000e+00  0.000000e+00  0.000000e+00  
       319  5.538071e+00  6.700418e-01  -7.581889e+00  -3.902530e+00  8.459067e+00  7.418111e+00  0.000000e+00  0.000000e+00  0.000000e+00  0.000000e+00  0.000000e+00  0.000000e+00  
       320  5.319275e+00  6.361493e-01  -7.322714e+00  -3.898505e+00  8.540048e+00  7.677286e+00  0.000000e+00  0.000000e+00  0.000000e+00  0.000000e+00  0.000000e+00  0.000000e+00  
       321  5.044269e+00  6.770315e-01  -7.118868e+00  -3.948738e+00  8.691936e+00  7.881132e+00  0.000000e+00  0.000000e+00  0.000000e+00  0.000000e+00  0.000000e+00  0.000000e+00  
       322  4.728418e+00  7.053994e-01  -6.963045e+00  -4.037987e+00  8.827531e+00  8.036955e+00  0.000000e+00  0.000000e+00  0.000000e+00  0.000000e+00  0.000000e+00  0.000000e+00  
       323  4.528572e+00  6.591845e-01  -6.668800e+00  -4.009522e+00  8.884850e+00  8.331200e+00  0.000000e+00  0.000000e+00  0.000000e+00  0.000000e+00  0.000000e+00  0.000000e+00  
       324  4.236608e+00  6.490896e-01  -6.448697e+00  -4.071575e+00  8.974689e+00  8.551304e+00  0.000000e+00  0.000000e+00  0.000000e+00  0.000000e+00  0.000000e+00  0.000000e+00  
       325  3.960917e+00  5.895135e-01  -6.241217e+00  -4.115862e+00  9.011540e+00  8.758782e+00  0.000000e+00  0.000000e+00  0.000000e+00  0.000000e+00  0.000000e+00  0.000000e+00  
       326  3.646769e+00  5.570682e-01  -6.070327e+00  -4.197215e+00  9.072111e+00  8.929673e+00  0.000000e+00  0.000000e+00  0.000000e+00  0.000000e+00  0.000000e+00  0.000000e+00  
       327  3.335934e+00  5.472314e-01  -5.959733e+00  -4.273957e+00  9.151978e+00  9.040267e+00  0.000000e+00  0.000000e+00  0.000000e+00  0.000000e+00  0.000000e+00  0.000000e+00  
       328  3.013754e+00  5.063507e-01  -5.842328e+00  -4.360839e+00  9.197585e+00  9.157672e+00  0.000000e+00  0.000000e+00  0.000000e+00  0.000000e+00  0.000000e+00  0.000000e+00  
       329  2.687446e+00  4.563668e-01  -5.731414e+00  -4.450727e+00  9.230974e+00  9.268586e+00  0.000000e+00  0.000000e+00  0.000000e+00  0.000000e+00  0.000000e+00  0.000000e+00  
       330  2.342698e+00  4.344534e-01  -5.670561e+00  -4.558012e+00  9.289417e+00  9.329439e+00  0.000000e+00  0.000000e+00  0.000000e+00  0.000000e+00  0.000000e+00  0.000000e+00  
       331  2.017289e+00  3.675933e-01  -5.590681e+00  -4.644989e+00  9.299997e+00  9.409319e+00  0.000000e+00  0.000000e+00  0.000000e+00  0.000000e+00  0.000000e+00  0.000000e+00  
       332  1.666066e+00  3.173691e-01  -5.553731e+00  -4.756885e+00  9.324394e+00  9.446269e+00  0.000000e+00  0.000000e+00  0.000000e+00  0.000000e+00  0.000000e+00  0.000000e+00  
       333  1.306280e+00  2.789412e-01  -5.564989e+00  -4.876502e+00  9.357832e+00  9.435011e+00  0.000000e+00  0.000000e+00  0.000000e+00  0.000000e+00  0.000000e+00  0.000000e+00  
       334  9.838188e-01  2.373539e-01  -5.595691e+00  -4.957984e+00  9.385351e+00  9.404308e+00  0.000000e+00  0.000000e+00  0.000000e+00  0.000000e+00  0.000000e+00  0.000000e+00  
       335  6.431973e-01  2.112526e-01  -5.667334e+00  -5.056853e+00  9.425596e+00  9.332666e+00  0.000000e+00  0.000000e+00  0.000000e+00  0.000000e+00  0.000000e+00  0.000000e+00  
       336  2.993456e-01  1.971543e-01  -5.776805e+00  -5.158210e+00  9.475077e+00  9.223194e+00  0.000000e+00  0.000000e+00  0.000000e+00  0.000000e+00  0.000000e+00  0.000000e+00  
       337  -2.809851e-02  1.859763e-01  -5.903441e+00  -5.242449e+00  9.524707e+00  9.096559e+00  0.000000e+00  0.000000e+00  0.000000e+00  0.000000e+00  0.000000e+00  0.000000e+00  
       338  -3.246539e-01  2.022897e-01  -6.098556e+00  -5.295122e+00  9.599051e+00  8.901444e+00  0.000000e+00  0.000000e+00  0.000000e+00  0.000000e+00  0.000000e+00  0.000000e+00  
       339  -6.181508e-01  1.505163e-01  -6.286024e+00  -5.344091e+00  9.602529e+00  8.713976e+00  0.000000e+00  0.000000e+00  0.000000e+00  0.000000e+00  0.000000e+00  0.000000e+00  
       340  -8.541726e-01  1.640438e-01  -6.569016e+00  -5.334973e+00  9.668520e+00  8.430984e+00  0.000000e+00  0.000000e+00  0.000000e+00  0.000000e+00  0.000000e+00  0.000000e+00  
       341  -1.090345e+00  1.163377e-01  -6.847728e+00  -5.325426e+00  9.670488e+00  8.152272e+00  0.000000e+00  0.000000e+00  0.000000e+00  0.000000e+00  0.000000e+00  0.000000e+00  
       342  -1.270491e+00  3.295751e-02  -7.110934e+00  -5.259301e+00  9.633986e+00  7.889066e+00  0.000000e+00  0.000000e+00  0.000000e+00  0.000000e+00  0.000000e+00  0.000000e+00  
       343  -1.532561e+00  -6.875112e-02  -7.355812e+00  -5.274585e+00  9.576354e+00  7.644188e+00  0.000000e+00  0.000000e+00  0.000000e+00  0.000000e+00  0.000000e+00  0.000000e+00  
       344  -1.777481e+00  -2.224548e-01  -7.584655e+00  -5.272234e+00  9.463922e+00  7.415345e+00  0.000000e+00  0.000000e+00  0.000000e+00  0.000000e+00  0.000000e+00  0.000000e+00  
       345  -1.920129e+00  -3.260869e-01  -7.910935e+00  -5.167159e+00  9.398749e+00  7.089065e+00  0.000000e+00  0.000000e+00  0.000000e+00  0.000000e+00  0.000000e+00  0.000000e+00  
       346  -1.958250e+00  -4.790458e-01  -8.252118e+00  -4.957135e+00  9.281435e+00  6.747882e+00  0.000000e+00  0.000000e+00  0.000000e+00  0.000000e+00  0.000000e+00  0.000000e+00  
       347  -2.016050e+00  -6.586056e-01  -8.538774e+00  -4.766402e+00  9.134699e+00  6.461226e+00  0.000000e+00  0.000000e+00  0.000000e+00  0.000000e+00  0.000000e+00  0.000000e+00  
       348  -2.190081e+00  -8.157719e-01  -8.810653e+00  -4.691542e+00  9.007530e+00  6.189348e+00  0.000000e+00  0.000000e+00  0.000000e+00  0.000000e+00  0.000000e+00  0.000000e+00  
       349  -2.446126e+00  -9.774470e-01  -9.017451e+00  -4.698372e+00  8.873020e+00  5.982549e+00  0.000000e+00  0.000000e+00  0.000000e+00  0.000000e+00  0.000000e+00  0.000000e+00  
       350  -2.568551e+00  -1.178964e+00  -9.299397e+00  -4.571289e+00  8.695832e+00  5.700603e+00  0.000000e+00  0.000000e+00  0.000000e+00  0.000000e+00  0.000000e+00  0.000000e+00  
       351  -2.746023e+00  -1.360135e+00  -9.525171e+00  -4.498992e+00  8.536149e+00  5.474829e+00  0.000000e+00  0.000000e+00  0.000000e+00  0.000000e+00  0.000000e+00  0.000000e+00  
       352  -2.919863e+00  -1.559644e+00  -9.770279e+00  -4.422834e+00  8.355281e+00  5.229721e+00  0.000000e+00  0.000000e+00  0.000000e+00  0.000000e+00  0.000000e+00  0.000000e+00  
       353  -3.133137e+00  -1.755685e+00  -9.993311e+00  -4.385914e+00  8.175027e+00  5.006690e+00  0.000000e+00  0.000000e+00  0.000000e+00  0.000000e+00  0.000000e+00  0.000000e+00  
       354  -3.271385e+00  -1.991013e+00  -1.023980e+01  -4.273804e+00  7.952628e+00  4.760199e+00  0.000000e+00  0.000000e+00  0.000000e+00  0.000000e+00  0.000000e+00  0.000000e+00  
       355  -3.446109e+00  -2.221392e+00  -1.046198e+01  -4.198039e+00  7.732315e+00  4.538020e+00  0.000000e+00  0.000000e+00  0.000000e+00  0.000000e+00  0.000000e+00  0.000000e+00  
       356  -3.616443e+00  -2.442677e+00  -1.069318e+01  -4.117785e+00  7.518226e+00  4.306823e+00  0.000000e+00  0.000000e+00  0.000000e+00  0.000000e+00  0.000000e+00  0.000000e+00  
       357  -3.756831e+00  -2.679252e+00  -1.093588e+01  -4.007518e+00  7.285973e+00  4.064119e+00  0.000000e+00  0.000000e+00  0.000000e+00  0.000000e+00  0.000000e+00  0.000000e+00  
       358  -3.884029e+00  -2.919177e+00  -1.117426e+01  -3.884029e+00  7.047489e+00  3.825743e+00  0.000000e+00  0.000000e+00  0.000000e+00  0.000000e+00  0.000000e+00  0.000000e+00  
       359  -3.921416e+00  -3.149526e+00  -1.146943e+01  -3.670728e+00  6.815700e+00  3.530566e+00  0.000000e+00  0.000000e+00  0.000000e+00  0.000000e+00  0.000000e+00  0.000000e+00  
       360  -4.060107e+00  -3.390587e+00  -1.170959e+01  -3.558766e+00  6.570316e+00  3.290405e+00  0.000000e+00  0.000000e+00  0.000000e+00  0.000000e+00  0.000000e+00  0.000000e+00  
       361  -4.181951e+00  -3.631946e+00  -1.195702e+01  -3.430021e+00  6.321760e+00  3.042982e+00  0.000000e+00  0.000000e+00  0.000000e+00  0.000000e+00  0.000000e+00  0.000000e+00  
       362  -4.229404e+00  -3.862671e+00  -1.224245e+01  -3.226986e+00  6.080970e+00  2.757549e+00  0.000000e+00  0.000000e+00  0.000000e+00  0.000000e+00  0.000000e+00  0.000000e+00  
       363  -4.292483e+00  -4.117067e+00  -1.252009e+01  -3.039706e+00  5.813644e+00  2.479912e+00  0.000000e+00  0.000000e+00  0.000000e+00  0.000000e+00  0.000000e+00  0.000000e+00  
       364  -4.385701e+00  -4.374422e+00  -1.278200e+01  -2.882730e+00  5.540503e+00  2.217996e+00  0.000000e+00  0.000000e+00  0.000000e+00  0.000000e+00  0.000000e+00  0.000000e+00  
       365  -4.449758e+00  -4.629965e+00  -1.304898e+01  -2.696790e+00  5.266318e+00  1.951020e+00  0.000000e+00  0.000000e+00  0.000000e+00  0.000000e+00  0.000000e+00  0.000000e+00  
       366  -4.495212e+00  -4.895358e+00  -1.332033e+01  -2.492474e+00  4.979439e+00  1.679667e+00  0.000000e+00  0.000000e+00  0.000000e+00  0.000000e+00  0.000000e+00  0.000000e+00  
       367  -4.558421e+00  -5.164165e+00  -1.358441e+01  -2.306175e+00  4.686303e+00  1.415587e+00  0.000000e+00  0.000000e+00  0.000000e+00  0.000000e+00  0.000000e+00  0.000000e+00  
       368  -4.598019e+00  -5.439269e+00  -1.385415e+01  -2.096558e+00  4.384033e+00  1.145854e+00  0.000000e+00  0.000000e+00  0.000000e+00  0.000000e+00  0.000000e+00  0.000000e+00  
       369  -4.653252e+00  -5.714260e+00  -1.412367e+01  -1.902901e+00  4.079044e+00  8.763260e-01  0.000000e+00  0.000000e+00  0.000000e+00  0.000000e+00  0.000000e+00  0.000000e+00  
       370  -4.691986e+00  -5.995033e+00  -1.439028e+01  -1.693101e+00  3.765447e+00  6.097202e-01  0.000000e+00  0.000000e+00  0.000000e+00  0.000000e+00  0.000000e+00  0.000000e+00  
       371  -4.750376e+00  -6.262713e+00  -1.467488e+01  -1.503348e+00  3.462123e+00  3.251174e-01  0.000000e+00  0.000000e+00  0.000000e+00  0.000000e+00  0.000000e+00  0.000000e+00  
       372  -4.727726e+00  -6.525443e+00  -1.442536e+01  -1.232974e+00  3.160934e+00  5.746424e-01  0.000000e+00  0.000000e+00  0.000000e+00  0.000000e+00  0.000000e+00  0.000000e+00  
       373  -4.765386e+00  -6.789606e+00  -1.420294e+01  -1.023363e+00  2.855500e+00  7.970622e-01  0.000000e+00  0.000000e+00  0.000000e+00  0.000000e+00  0.000000e+00  0.000000e+00  
       374  -4.837617e+00  -7.036708e+00  -1.399758e+01  -8.488072e-01  2.564320e+00  1.002420e+00  0.000000e+00  0.000000e+00  0.000000e+00  0.000000e+00  0.000000e+00  0.000000e+00  
       375  -5.009066e+00  -7.207832e+00  -1.384768e+01  -7.739875e-01  2.346318e+00  1.152318e+00  0.000000e+00  0.000000e+00  0.000000e+00  0.000000e+00  0.000000e+00  0.000000e+00  
       376  -5.229247e+00  -7.179982e+00  -1.370622e+01  -7.484463e-01  2.324494e+00  1.293783e+00  0.000000e+00  0.000000e+00  0.000000e+00  0.000000e+00  0.000000e+00  0.000000e+00  
       377  -5.394346e+00  -7.023205e+00  -1.357313e+01  -6.684046e-01  2.428807e+00  1.426871e+00  0.000000e+00  0.000000e+00  0.000000e+00  0.000000e+00  0.000000e+00  0.000000e+00  
       378  -5.407216e+00  -6.765150e+00  -1.347203e+01  -4.367473e-01  2.631612e+00  1.527969e+00  0.000000e+00  0.000000e+00  0.000000e+00  0.000000e+00  0.000000e+00  0.000000e+00  
       379  -5.264311e+00  -6.550199e+00  -1.347837e+01  -4.996058e-02  2.788532e+00  1.521631e+00  0.000000e+00  0.000000e+00  0.000000e+00  0.000000e+00  0.000000e+00  0.000000e+00  
       380  -5.118547e+00  -6.350123e+00  -1.344615e+01  3.390082e-01  2.927800e+00  1.553846e+00  0.000000e+00  0.000000e+00  0.000000e+00  0.000000e+00  0.000000e+00  0.000000e+00  
       381  -4.911520e+00  -6.243966e+00  -1.348801e+01  7.885299e-01  2.970378e+00  1.511988e+00  0.000000e+00  0.000000e+00  0.000000e+00  0.000000e+00  0.000000e+00  0.000000e+00  
       382  -4.707262e+00  -6.146061e+00  -1.349479e+01  1.234542e+00  3.001937e+00  1.505208e+00  0.000000e+00  0.000000e+00  0.000000e+00  0.000000e+00  0.000000e+00  0.000000e+00  
       383  -4.718351e+00  -5.878751e+00  -1.352437e+01  1.464431e+00  3.200139e+00  1.475629e+00  0.000000e+00  0.000000e+00  0.000000e+00  0.000000e+00  0.000000e+00  0.000000e+00  
       384  -4.754632e+00  -5.635388e+00  -1.359075e+01  1.668320e+00  3.371637e+00  1.409251e+00  0.000000e+00  0.000000e+00  0.000000e+00  0.000000e+00  0.000000e+00  0.000000e+00  
       385  -4.966054e+00  -5.570239e+00  -1.360807e+01  1.696226e+00  3.362165e+00  1.391926e+00  0.000000e+00  0.000000e+00  0.000000e+00  0.000000e+00  0.000000e+00  0.000000e+00  
       386  -5.208213e+00  -5.698071e+00  -1.360818e+01  1.692498e+00  3.156893e+00  1.391822e+00  0.000000e+00  0.000000e+00  0.000000e+00  0.000000e+00  0.000000e+00  0.000000e+00  
       387  -5.386926e+00  -5.869286e+00  -1.359290e+01  1.751249e+00  2.905322e+00  1.407098e+00  0.000000e+00  0.000000e+00  0.000000e+00  0.000000e+00  0.000000e+00  0.000000e+00  
       388  -5.383376e+00  -6.103625e+00  -1.361610e+01  1.991220e+00  2.587608e+00  1.383902e+00  0.000000e+00  0.000000e+00  0.000000e+00  0.000000e+00  0.000000e+00  0.000000e+00  
       389  -5.361434e+00  -6.342838e+00  -1.363518e+01  2.248461e+00  2.261907e+00  1.364820e+00  0.000000e+00  0.000000e+00  0.000000e+00  0.000000e+00  0.000000e+00  0.000000e+00  
       390  -5.423927e+00  -6.601058e+00  -1.367277e+01  2.420060e+00  1.913983e+00  1.327229e+00  0.000000e+00  0.000000e+00  0.000000e+00  0.000000e+00  0.000000e+00  0.000000e+00  
       391  -5.453445e+00  -6.872097e+00  -1.372619e+01  2.623338e+00  1.549928e+00  1.273815e+00  0.000000e+00  0.000000e+00  0.000000e+00  0.000000e+00  0.000000e+00  0.000000e+00  
       392  -5.657735e+00  -7.028236e+00  -1.379863e+01  2.650451e+00  1.297361e+00  1.201369e+00  0.000000e+00  0.000000e+00  0.000000e+00  0.000000e+00  0.000000e+00  0.000000e+00  
       393  -5.902586e+00  -7.007895e+00  -1.392039e+01  2.635510e+00  1.217769e+00  1.079605e+00  0.000000e+00  0.000000e+00  0.000000e+00  0.000000e+00  0.000000e+00  0.000000e+00  
       394  -6.063591e+00  -6.843238e+00  -1.406499e+01  2.702817e+00  1.278892e+00  9.350066e-01  0.000000e+00  0.000000e+00  0.000000e+00  0.000000e+00  0.000000e+00  0.000000e+00  
       395  -6.094365e+00  -6.609134e+00  -1.425342e+01  2.898645e+00  1.405769e+00  7.465780e-01  0.000000e+00  0.000000e+00  0.000000e+00  0.000000e+00  0.000000e+00  0.000000e+00  
       396  -6.011425e+00  -6.370951e+00  -1.445916e+01  3.206357e+00  1.532946e+00  5.408439e-01  0.000000e+00  0.000000e+00  0.000000e+00  0.000000e+00  0.000000e+00  0.000000e+00  
       397  -5.809897e+00  -6.198129e+00  -1.470734e+01  3.630707e+00  1.590895e+00  2.926597e-01  0.000000e+00  0.000000e+00  0.000000e+00  0.000000e+00  0.000000e+00  0.000000e+00  
       398  -5.662415e+00  -5.974699e+00  -1.442735e+01  3.998933e+00  1.695506e+00  5.726484e-01  0.000000e+00  0.000000e+00  0.000000e+00  0.000000e+00  0.000000e+00  0.000000e+00  
       399  -5.467792e+00  -5.779049e+00  -1.416175e+01  4.412085e+00  1.768314e+00  8.382522e-01  0.000000e+00  0.000000e+00  0.000000e+00  0.000000e+00  0.000000e+00  0.000000e+00  
       400  -5.293878e+00  -5.570406e+00  -1.388954e+01  4.802177e+00  1.850024e+00  1.110463e+00  0.000000e+00  0.000000e+00  0.000000e+00  0.000000e+00  0.000000e+00  0.000000e+00  
       401  -5.090035e+00  -5.412803e+00  -1.360572e+01  5.219702e+00  1.876539e+00  1.394283e+00  0.000000e+00  0.000000e+00  0.000000e+00  0.000000e+00  0.000000e+00  0.000000e+00  
       402  -4.919125e+00  -5.220542e+00  -1.332778e+01  5.601654e+00  1.933500e+00  1.672221e+00  0.000000e+00  0.000000e+00  0.000000e+00  0.000000e+00  0.000000e+00  0.000000e+00  
       403  -4.746006e+00  -5.037938e+00  -1.305101e+01  5.983023e+00  1.976548e+00  1.948993e+00  0.000000e+00  0.000000e+00  0.000000e+00  0.000000e+00  0.000000e+00  0.000000e+00  
       404  -4.585741e+00  -4.856454e+00  -1.276525e+01  6.348594e+00  2.014177e+00  2.234753e+00  0.000000e+00  0.000000e+00  0.000000e+00  0.000000e+00  0.000000e+00  0.000000e+00  
       405  -4.491420e+00  -4.624988e+00  -1.248742e+01  6.645119e+00  2.097462e+00  2.512576e+00  0.000000e+00  0.000000e+00  0.000000e+00  0.000000e+00  0.000000e+00  0.000000e+00  
       406  -4.438471e+00  -4.403480e+00  -1.225269e+01  6.897018e+00  2.166446e+00  2.747314e+00  0.000000e+00  0.000000e+00  0.000000e+00  0.000000e+00  0.000000e+00  0.000000e+00  
       407  -4.339461e+00  -4.179552e+00  -1.199065e+01  7.191563e+00  2.233499e+00  3.009346e+00  0.000000e+00  0.000000e+00  0.000000e+00  0.000000e+00  0.000000e+00  0.000000e+00  
       408  -4.248997e+00  -3.972936e+00  -1.173396e+01  7.473996e+00  2.278893e+00  3.266044e+00  0.000000e+00  0.000000e+00  0.000000e+00  0.000000e+00  0.000000e+00  0.000000e+00  
       409  -4.117176e+00  -3.780750e+00  -1.148581e+01  7.794065e+00  2.305530e+00  3.514192e+00  0.000000e+00  0.000000e+00  0.000000e+00  0.000000e+00  0.000000e+00  0.000000e+00  
       410  -4.039145e+00  -3.563159e+00  -1.122632e+01  8.056474e+00  2.353271e+00  3.773678e+00  0.000000e+00  0.000000e+00  0.000000e+00  0.000000e+00  0.000000e+00  0.000000e+00  
       411  -3.922259e+00  -3.373480e+00  -1.098302e+01  8.353724e+00  2.368843e+00  4.016978e+00  0.000000e+00  0.000000e+00  0.000000e+00  0.000000e+00  0.000000e+00  0.000000e+00  
       412  -3.861579e+00  -3.148218e+00  -1.075999e+01  8.590636e+00  2.415818e+00  4.240005e+00  0.000000e+00  0.000000e+00  0.000000e+00  0.000000e+00  0.000000e+00  0.000000e+00  
       413  -3.718553e+00  -2.975232e+00  -1.051596e+01  8.905673e+00  2.406441e+00  4.484038e+00  0.000000e+00  0.000000e+00  0.000000e+00  0.000000e+00  0.000000e+00  0.000000e+00  
       414  -3.720168e+00  -2.776917e+00  -1.028442e+01  9.071744e+00  2.418409e+00  4.715579e+00  0.000000e+00  0.000000e+00  0.000000e+00  0.000000e+00  0.000000e+00  0.000000e+00  
       415  -3.526322e+00  -2.614392e+00  -1.011821e+01  9.428840e+00  2.390687e+00  4.881790e+00  0.000000e+00  0.000000e+00  0.000000e+00  0.000000e+00  0.000000e+00  0.000000e+00  
       416  -3.415088e+00  -2.421946e+00  -9.908440e+00  9.698759e+00  2.389065e+00  5.091560e+00  0.000000e+00  0.000000e+00  0.000000e+00  0.000000e+00  0.000000e+00  0.000000e+00  
       417  -3.330671e+00  -2.221875e+00  -9.723579e+00  9.937160e+00  2.391315e+00  5.276421e+00  0.000000e+00  0.000000e+00  0.000000e+00  0.000000e+00  0.000000e+00  0.000000e+00  
       418  -3.180288e+00  -2.053180e+00  -9.541025e+00  1.023667e+01  2.358504e+00  5.458975e+00  0.000000e+00  0.000000e+00  0.000000e+00  0.000000e+00  0.000000e+00  0.000000e+00  
       419  -3.097089e+00  -1.841903e+00  -9.377988e+00  1.046397e+01  2.364652e+00  5.622012e+00  0.000000e+00  0.000000e+00  0.000000e+00  0.000000e+00  0.000000e+00  0.000000e+00  
       420  -2.944899e+00  -1.683059e+00  -9.237978e+00  1.075506e+01  2.314805e+00  5.762022e+00  0.000000e+00  0.000000e+00  0.000000e+00  0.000000e+00  0.000000e+00  0.000000e+00  
       421  -2.810680e+00  -1.509240e+00  -9.079431e+00  1.102276e+01  2.276433e+00  5.920569e+00  0.000000e+00  0.000000e+00  0.000000e+00  0.000000e+00  0.000000e+00  0.000000e+00  
       422  -2.691800e+00  -1.339746e+00  -8.937596e+00  1.126950e+01  2.230299e+00  6.062404e+00  0.000000e+00  0.000000e+00  0.000000e+00  0.000000e+00  0.000000e+00  0.000000e+00  
       423  -2.567598e+00  -1.180944e+00  -8.816061e+00  1.151569e+01  2.170101e+00  6.183939e+00  0.000000e+00  0.000000e+00  0.000000e+00  0.000000e+00  0.000000e+00  0.000000e+00  
       424  -2.462845e+00  -9.823594e-01  -8.704077e+00  1.173632e+01  2.146388e+00  6.295923e+00  0.000000e+00  0.000000e+00  0.000000e+00  0.000000e+00  0.000000e+00  0.000000e+00  
       425  -2.288521e+00  -8.311635e-01  -8.624399e+00  1.202012e+01  2.072069e+00  6.375601e+00  0.000000e+00  0.000000e+00  0.000000e+00  0.000000e+00  0.000000e+00  0.000000e+00  
       426  -2.201297e+00  -6.096140e-01  -8.553413e+00  1.221014e+01  2.064979e+00  6.446587e+00  0.000000e+00  0.000000e+00  0.000000e+00  0.000000e+00  0.000000e+00  0.000000e+00  
       427  -2.085332e+00  -4.183670e-01  -8.434530e+00  1.242189e+01  2.024566e+00  6.565470e+00  0.000000e+00  0.000000e+00  0.000000e+00  0.000000e+00  0.000000e+00  0.000000e+00  
       428  -2.057014e+00  -1.847153e-01  -8.281108e+00  1.253866e+01  2.023660e+00  6.718892e+00  0.000000e+00  0.000000e+00  0.000000e+00  0.000000e+00  0.000000e+00  0.000000e+00  
       429  -2.138031e+00  4.497633e-02  -8.162265e+00  1.253841e+01  2.016039e+00  6.837735e+00  0.000000e+00  0.000000e+00  0.000000e+00  0.000000e+00  0.000000e+00  0.000000e+00  
       430  -2.334006e+00  2.318546e-01  -8.157300e+00  1.241515e+01  1.963014e+00  6.842700e+00  0.000000e+00  0.000000e+00  0.000000e+00  0.000000e+00  0.000000e+00  0.000000e+00  
       431  -2.568027e+00  3.698669e-01  -8.292819e+00  1.224541e+01  1.858728e+00  6.707181e+00  0.000000e+00  0.000000e+00  0.000000e+00  0.000000e+00  0.000000e+00  0.000000e+00  
       432  -2.756008e+00  3.185478e-01  -8.513281e+00  1.211289e+01  1.562941e+00  6.486719e+00  0.000000e+00  0.000000e+00  0.000000e+00  0.000000e+00  0.000000e+00  0.000000e+00  
       433  -2.985536e+00  3.603430e-01  -8.635404e+00  1.192959e+01  1.358358e+00  6.364597e+00  0.000000e+00  0.000000e+00  0.000000e+00  0.000000e+00  0.000000e+00  0.000000e+00  
       434  -3.188633e+00  4.483237e-01  -8.762805e+00  1.176309e+01  1.198349e+00  6.237195e+00  0.000000e+00  0.000000e+00  0.000000e+00  0.000000e+00  0.000000e+00  0.000000e+00  
       435  -3.413865e+00  4.574581e-01  -8.921710e+00  1.156446e+01  9.582227e-01  6.078290e+00  0.000000e+00  0.000000e+00  0.000000e+00  0.000000e+00  0.000000e+00  0.000000e+00  
       436  -3.656443e+00  4.782209e-01  -9.047025e+00  1.133808e+01  7.288358e-01  5.952975e+00  0.000000e+00  0.000000e+00  0.000000e+00  0.000000e+00  0.000000e+00  0.000000e+00  
       437  -4.095626e+00  6.445072e-01  -9.257615e+00  1.089890e+01  3.938930e-01  5.742385e+00  0.000000e+00  0.000000e+00  0.000000e+00  0.000000e+00  0.000000e+00  0.000000e+00  
       438  -4.274975e+00  7.960489e-01  -9.373210e+00  1.070335e+01  2.952845e-01  5.626790e+00  0.000000e+00  0.000000e+00  0.000000e+00  0.000000e+00  0.000000e+00  0.000000e+00  
       439  -4.444558e+00  9.450768e-01  -9.495574e+00  1.050717e+01  1.950516e-01  5.504426e+00  0.000000e+00  0.000000e+00  0.000000e+00  0.000000e+00  0.000000e+00  0.000000e+00  
       440  -4.601794e+00  1.103218e+00  -9.642010e+00  1.031333e+01  1.052038e-01  5.357990e+00  0.000000e+00  0.000000e+00  0.000000e+00  0.000000e+00  0.000000e+00  0.000000e+00  
       441  -4.774406e+00  1.254835e+00  -9.798227e+00  1.009449e+01  1.044221e-02  5.201773e+00  0.000000e+00  0.000000e+00  0.000000e+00  0.000000e+00  0.000000e+00  0.000000e+00  
       442  -4.953000e+00  1.412269e+00  -9.974957e+00  9.860441e+00  -7.659166e-02  5.025043e+00  0.000000e+00  0.000000e+00  0.000000e+00  0.000000e+00  0.000000e+00  0.000000e+00  
       443  -5.100586e+00  1.605090e+00  -1.013019e+01  9.648575e+00  -1.260684e-01  4.869811e+00  0.000000e+00  0.000000e+00  0.000000e+00  0.000000e+00  0.000000e+00  0.000000e+00  
       444  -5.261836e+00  1.788623e+00  -1.029970e+01  9.414610e+00  -1.824388e-01  4.700305e+00  0.000000e+00  0.000000e+00  0.000000e+00  0.000000e+00  0.000000e+00  0.000000e+00  
       445  -5.464606e+00  1.948805e+00  -1.047893e+01  9.131072e+00  -2.595705e-01  4.521069e+00  0.000000e+00  0.000000e+00  0.000000e+00  0.000000e+00  0.000000e+00  0.000000e+00  
       446  -5.572780e+00  2.176255e+00  -1.068940e+01  8.934443e+00  -2.666769e-01  4.310598e+00  0.000000e+00  0.000000e+00  0.000000e+00  0.000000e+00  0.000000e+00  0.000000e+00  
       447  -5.731351e+00  2.381582e+00  -1.089395e+01  8.680083e+00  -2.930087e-01  4.106053e+00  0.000000e+00  0.000000e+00  0.000000e+00  0.000000e+00  0.000000e+00  0.000000e+00  
       448  -5.850077e+00  2.612573e+00  -1.110019e+01  8.458566e+00  -2.906578e-01  3.899811e+00  0.000000e+00  0.000000e+00  0.000000e+00  0.000000e+00  0.000000e+00  0.000000e+00  
       449  -5.962823e+00  2.812917e+00  -1.130880e+01  8.236341e+00  -3.158286e-01  3.691199e+00  0.000000e+00  0.000000e+00  0.000000e+00  0.000000e+00  0.000000e+00  0.000000e+00  
       450  -6.128406e+00  3.017664e+00  -1.154814e+01  7.954885e+00  -3.333791e-01  3.451859e+00  0.000000e+00  0.000000e+00  0.000000e+00  0.000000e+00  0.000000e+00  0.000000e+00  
       451  -6.251441e+00  3.214441e+00  -1.176361e+01  7.709857e+00  -3.556016e-01  3.236388e+00  0.000000e+00  0.000000e+00  0.000000e+00  0.000000e+00  0.000000e+00  0.000000e+00  
       452  -6.392982e+00  3.428687e+00  -1.200728e+01  7.440459e+00  -3.569837e-01  2.992717e+00  0.000000e+00  0.000000e+00  0.000000e+00  0.000000e+00  0.000000e+00  0.000000e+00  
       453  -6.539644e+00  3.634865e+00  -1.225224e+01  7.160312e+00  -3.629974e-01  2.747763e+00  0.000000e+00  0.000000e+00  0.000000e+00  0.000000e+00  0.000000e+00  0.000000e+00  
       454  -6.727525e+00  3.822621e+00  -1.249649e+01  6.833538e+00  -3.839328e-01  2.503509e+00  0.000000e+00  0.000000e+00  0.000000e+00  0.000000e+00  0.000000e+00  0.000000e+00  
       455  -6.855094e+00  4.070742e+00  -1.273510e+01  6.561865e+00  -3.409421e-01  2.264899e+00  0.000000e+00  0.000000e+00  0.000000e+00  0.000000e+00  0.000000e+00  0.000000e+00  
       456  -6.997850e+00  4.282033e+00  -1.298658e+01  6.269982e+00  -3.311554e-01  2.013425e+00  0.000000e+00  0.000000e+00  0.000000e+00  0.000000e+00  0.000000e+00  0.000000e+00  
       457  -7.149088e+00  4.507237e+00  -1.323962e+01  5.964761e+00  -3.037724e-01  1.760380e+00  0.000000e+00  0.000000e+00  0.000000e+00  0.000000e+00  0.000000e+00  0.000000e+00  
       458  -7.322758e+00  4.717802e+00  -1.349240e+01  5.632405e+00  -2.872767e-01  1.507601e+00  0.000000e+00  0.000000e+00  0.000000e+00  0.000000e+00  0.000000e+00  0.000000e+00  
       459  -7.477172e+00  4.940427e+00  -1.375238e+01  5.314742e+00  -2.548985e-01  1.247623e+00  0.000000e+00  0.000000e+00  0.000000e+00  0.000000e+00  0.000000e+00  0.000000e+00  
       460  -7.652498e+00  5.156048e+00  -1.401721e+01  4.971729e+00  -2.256245e-01  9.827890e-01  0.000000e+00  0.000000e+00  0.000000e+00  0.000000e+00  0.000000e+00  0.000000e+00  
       461  -7.823472e+00  5.383630e+00  -1.427477e+01  4.628745e+00  -1.804058e-01  7.252278e-01  0.000000e+00  0.000000e+00  0.000000e+00  0.000000e+00  0.000000e+00  0.000000e+00  
       462  -7.964111e+00  5.612427e+00  -1.455752e+01  4.311872e+00  -1.298952e-01  4.424768e-01  0.000000e+00  0.000000e+00  0.000000e+00  0.000000e+00  0.000000e+00  0.000000e+00  
       463  -8.071933e+00  5.857060e+00  -1.428433e+01  4.023687e+00  -5.936870e-02  7.156696e-01  0.000000e+00  0.000000e+00  0.000000e+00  0.000000e+00  0.000000e+00  0.000000e+00  
       464  -8.164754e+00  6.125669e+00  -1.406071e+01  3.746489e+00  3.939147e-02  9.392892e-01  0.000000e+00  0.000000e+00  0.000000e+00  0.000000e+00  0.000000e+00  0.000000e+00  
       465  -8.168482e+00  6.398795e+00  -1.386216e+01  3.554513e+00  1.469665e-01  1.137839e+00  0.000000e+00  0.000000e+00  0.000000e+00  0.000000e+00  0.000000e+00  0.000000e+00  
       466  -8.149348e+00  6.627957e+00  -1.364781e+01  3.381677e+00  2.149068e-01  1.352189e+00  0.000000e+00  0.000000e+00  0.000000e+00  0.000000e+00  0.000000e+00  0.000000e+00  
       467  -8.239212e+00  6.875572e+00  -1.351472e+01  3.096277e+00  3.056468e-01  1.485282e+00  0.000000e+00  0.000000e+00  0.000000e+00  0.000000e+00  0.000000e+00  0.000000e+00  
       468  -8.373994e+00  7.096301e+00  -1.342008e+01  2.762547e+00  3.738511e-01  1.579917e+00  0.000000e+00  0.000000e+00  0.000000e+00  0.000000e+00  0.000000e+00  0.000000e+00  
       469  -8.415482e+00  7.330932e+00  -1.327495e+01  2.518852e+00  4.603009e-01  1.725052e+00  0.000000e+00  0.000000e+00  0.000000e+00  0.000000e+00  0.000000e+00  0.000000e+00  
       470  -8.523005e+00  7.546546e+00  -1.319913e+01  2.206023e+00  5.320597e-01  1.800868e+00  0.000000e+00  0.000000e+00  0.000000e+00  0.000000e+00  0.000000e+00  0.000000e+00  
       471  -8.727183e+00  7.729861e+00  -1.318910e+01  1.793595e+00  5.758170e-01  1.810898e+00  0.000000e+00  0.000000e+00  0.000000e+00  0.000000e+00  0.000000e+00  0.000000e+00  
       472  -8.834290e+00  7.977883e+00  -1.312913e+01  1.475445e+00  6.885393e-01  1.870871e+00  0.000000e+00  0.000000e+00  0.000000e+00  0.000000e+00  0.000000e+00  0.000000e+00  
       473  -8.772655e+00  8.234867e+00  -1.302304e+01  1.323397e+00  8.144351e-01  1.976960e+00  0.000000e+00  0.000000e+00  0.000000e+00  0.000000e+00  0.000000e+00  0.000000e+00  
       474  -8.498790e+00  8.319664e+00  -1.297240e+01  1.381084e+00  7.722985e-01  2.027604e+00  0.000000e+00  0.000000e+00  0.000000e+00  0.000000e+00  0.000000e+00  0.000000e+00  
       475  -8.220185e+00  8.283669e+00  -1.289254e+01  1.441159e+00  6.134630e-01  2.107465e+00  0.000000e+00  0.000000e+00  0.000000e+00  0.000000e+00  0.000000e+00  0.000000e+00  
       476  -7.997562e+00  8.095922e+00  -1.285765e+01  1.443040e+00  3.068959e-01  2.142354e+00  0.000000e+00  0.000000e+00  0.000000e+00  0.000000e+00  0.000000e+00  0.000000e+00  
       477  -7.969576e+00  7.835281e+00  -1.292741e+01  1.248205e+00  -6.861755e-02  2.072594e+00  0.000000e+00  0.000000e+00  0.000000e+00  0.000000e+00  0.000000e+00  0.000000e+00  
       478  -8.052725e+00  7.601876e+00  -1.300952e+01  9.402819e-01  -4.130288e-01  1.990480e+00  0.000000e+00  0.000000e+00  0.000000e+00  0.000000e+00  0.000000e+00  0.000000e+00  
       479  -8.211109e+00  7.408532e+00  -1.306552e+01  5.552974e-01  -7.135993e-01  1.934479e+00  0.000000e+00  0.000000e+00  0.000000e+00  0.000000e+00  0.000000e+00  0.000000e+00  
       480  -8.220570e+00  7.176251e+00  -1.316099e+01  3.175251e-01  -1.049414e+00  1.839010e+00  0.000000e+00  0.000000e+00  0.000000e+00  0.000000e+00  0.000000e+00  0.000000e+00  
       481  -8.148366e+00  6.964746e+00  -1.325787e+01  1.598193e-01  -1.360854e+00  1.742134e+00  0.000000e+00  0.000000e+00  0.000000e+00  0.000000e+00  0.000000e+00  0.000000e+00  
       482  -8.087259e+00  6.742982e+00  -1.336640e+01  -1.047870e-02  -1.679044e+00  1.633597e+00  0.000000e+00  0.000000e+00  0.000000e+00  0.000000e+00  0.000000e+00  0.000000e+00  
       483  -8.045200e+00  6.514719e+00  -1.346470e+01  -2.012154e-01  -2.000324e+00  1.535299e+00  0.000000e+00  0.000000e+00  0.000000e+00  0.000000e+00  0.000000e+00  0.000000e+00  
       484  -7.977994e+00  6.295128e+00  -1.361068e+01  -3.681019e-01  -2.309618e+00  1.389321e+00  0.000000e+00  0.000000e+00  0.000000e+00  0.000000e+00  0.000000e+00  0.000000e+00  
       485  -7.944512e+00  6.039840e+00  -1.376794e+01  -5.699187e-01  -2.651395e+00  1.232063e+00  0.000000e+00  0.000000e+00  0.000000e+00  0.000000e+00  0.000000e+00  0.000000e+00  
       486  -7.824625e+00  5.810540e+00  -1.394792e+01  -6.864535e-01  -2.964067e+00  1.052078e+00  0.000000e+00  0.000000e+00  0.000000e+00  0.000000e+00  0.000000e+00  0.000000e+00  
       487  -7.693614e+00  5.565764e+00  -1.415683e+01  -7.929046e-01  -3.289200e+00  8.431729e-01  0.000000e+00  0.000000e+00  0.000000e+00  0.000000e+00  0.000000e+00  0.000000e+00  
       488  -7.512114e+00  5.348860e+00  -1.437031e+01  -8.498352e-01  -3.583545e+00  6.296915e-01  0.000000e+00  0.000000e+00  0.000000e+00  0.000000e+00  0.000000e+00  0.000000e+00  
       489  -7.404892e+00  5.109867e+00  -1.463685e+01  -9.819412e-01  -3.897159e+00  3.631518e-01  0.000000e+00  0.000000e+00  0.000000e+00  0.000000e+00  0.000000e+00  0.000000e+00  
       490  -7.257183e+00  4.879352e+00  -1.434783e+01  -1.074402e+00  -4.199540e+00  6.521720e-01  0.000000e+00  0.000000e+00  0.000000e+00  0.000000e+00  0.000000e+00  0.000000e+00  
       491  -7.107108e+00  4.639260e+00  -1.407936e+01  -1.165304e+00  -4.508738e+00  9.206392e-01  0.000000e+00  0.000000e+00  0.000000e+00  0.000000e+00  0.000000e+00  0.000000e+00  
       492  -6.952398e+00  4.405123e+00  -1.380760e+01  -1.252348e+00  -4.809221e+00  1.192400e+00  0.000000e+00  0.000000e+00  0.000000e+00  0.000000e+00  0.000000e+00  0.000000e+00  
       493  -6.808591e+00  4.171639e+00  -1.353530e+01  -1.351037e+00  -5.106284e+00  1.464697e+00  0.000000e+00  0.000000e+00  0.000000e+00  0.000000e+00  0.000000e+00  0.000000e+00  
       494  -6.665349e+00  3.932974e+00  -1.326562e+01  -1.451000e+00  -5.405757e+00  1.734384e+00  0.000000e+00  0.000000e+00  0.000000e+00  0.000000e+00  0.000000e+00  0.000000e+00  
       495  -6.524202e+00  3.711498e+00  -1.300745e+01  -1.553734e+00  -5.685264e+00  1.992551e+00  0.000000e+00  0.000000e+00  0.000000e+00  0.000000e+00  0.000000e+00  0.000000e+00  
       496  -6.364677e+00  3.487758e+00  -1.273986e+01  -1.638736e+00  -5.964254e+00  2.260141e+00  0.000000e+00  0.000000e+00  0.000000e+00  0.000000e+00  0.000000e+00  0.000000e+00  
       497  -6.217699e+00  3.258014e+00  -1.247435e+01  -1.736898e+00  -6.246462e+00  2.525655e+00  0.000000e+00  0.000000e+00  0.000000e+00  0.000000e+00  0.000000e+00  0.000000e+00  
       498  -6.095071e+00  3.022374e+00  -1.220371e+01  -1.859992e+00  -6.531776e+00  2.796292e+00  0.000000e+00  0.000000e+00  0.000000e+00  0.000000e+00  0.000000e+00  0.000000e+00  
       499  -5.979690e+00  2.795456e+00  -1.192658e+01  -1.990881e+00  -6.805573e+00  3.073425e+00  0.000000e+00  0.000000e+00  0.000000e+00  0.000000e+00  0.000000e+00  0.000000e+00  
       500  -5.848847e+00  2.572546e+00  -1.165464e+01  -2.106823e+00  -7.072559e+00  3.345358e+00  0.000000e+00  0.000000e+00  0.000000e+00  0.000000e+00  0.000000e+00  0.000000e+00  
       501  -5.711401e+00  2.362558e+00  -1.138249e+01  -2.216648e+00  -7.323819e+00  3.617512e+00  0.000000e+00  0.000000e+00  0.000000e+00  0.000000e+00  0.000000e+00  0.000000e+00  
       502  -5.542105e+00  2.164082e+00  -1.113459e+01  -2.295076e+00  -7.560754e+00  3.865415e+00  0.000000e+00  0.000000e+00  0.000000e+00  0.000000e+00  0.000000e+00  0.000000e+00  
       503  -5.346331e+00  1.959303e+00  -1.089195e+01  -2.347446e+00  -7.801178e+00  4.108051e+00  0.000000e+00  0.000000e+00  0.000000e+00  0.000000e+00  0.000000e+00  0.000000e+00  
       504  -5.178233e+00  1.751534e+00  -1.063929e+01  -2.427882e+00  -8.041771e+00  4.360710e+00  0.000000e+00  0.000000e+00  0.000000e+00  0.000000e+00  0.000000e+00  0.000000e+00  
       505  -4.946518e+00  1.581496e+00  -1.041051e+01  -2.445057e+00  -8.241806e+00  4.589489e+00  0.000000e+00  0.000000e+00  0.000000e+00  0.000000e+00  0.000000e+00  0.000000e+00  
       506  -4.713335e+00  1.424757e+00  -1.017616e+01  -2.461089e+00  -8.425711e+00  4.823838e+00  0.000000e+00  0.000000e+00  0.000000e+00  0.000000e+00  0.000000e+00  0.000000e+00  
       507  -4.529168e+00  1.232305e+00  -9.930686e+00  -2.526430e+00  -8.642492e+00  5.069314e+00  0.000000e+00  0.000000e+00  0.000000e+00  0.000000e+00  0.000000e+00  0.000000e+00  
       508  -4.305737e+00  1.109193e+00  -9.709317e+00  -2.552769e+00  -8.787091e+00  5.290683e+00  0.000000e+00  0.000000e+00  0.000000e+00  0.000000e+00  0.000000e+00  0.000000e+00  
       509  -4.120010e+00  9.081593e-01  -9.471706e+00  -2.617039e+00  -9.006765e+00  5.528294e+00  0.000000e+00  0.000000e+00  0.000000e+00  0.000000e+00  0.000000e+00  0.000000e+00  
       510  -3.873901e+00  7.905498e-01  -9.232747e+00  -2.621124e+00  -9.140162e+00  5.767253e+00  0.000000e+00  0.000000e+00  0.000000e+00  0.000000e+00  0.000000e+00  0.000000e+00  
       511  -3.627628e+00  7.125623e-01  -9.000644e+00  -2.625209e+00  -9.231078e+00  5.999356e+00  0.000000e+00  0.000000e+00  0.000000e+00  0.000000e+00  0.000000e+00  0.000000e+00  
       512  -3.410727e+00  6.269362e-01  -8.765406e+00  -2.658797e+00  -9.326771e+00  6.234595e+00  0.000000e+00  0.000000e+00  0.000000e+00  0.000000e+00  0.000000e+00  0.000000e+00  
       513  -3.175888e+00  5.349568e-01  -8.502111e+00  -2.674546e+00  -9.425946e+00  6.497889e+00  0.000000e+00  0.000000e+00  0.000000e+00  0.000000e+00  0.000000e+00  0.000000e+00  
       514  -2.978904e+00  4.045041e-01  -8.259277e+00  -2.728217e+00  -9.560721e+00  6.740723e+00  0.000000e+00  0.000000e+00  0.000000e+00  0.000000e+00  0.000000e+00  0.000000e+00  
       515  -2.829288e+00  1.991887e-01  -8.036929e+00  -2.829288e+00  -9.767478e+00  6.963071e+00  0.000000e+00  0.000000e+00  0.000000e+00  0.000000e+00  0.000000e+00  0.000000e+00  
       516  -2.633902e+00  2.435832e-02  -7.853170e+00  -2.884589e+00  -9.940867e+00  7.146830e+00  0.000000e+00  0.000000e+00  0.000000e+00  0.000000e+00  0.000000e+00  0.000000e+00  
       517  -2.516738e+00  -2.066332e-01  -7.675122e+00  -3.018080e+00  -1.016754e+01  7.324878e+00  0.000000e+00  0.000000e+00  0.000000e+00  0.000000e+00  0.000000e+00  0.000000e+00  
       518  -2.374233e+00  -4.145459e-01  -7.526567e+00  -3.126163e+00  -1.036825e+01  7.473433e+00  0.000000e+00  0.000000e+00  0.000000e+00  0.000000e+00  0.000000e+00  0.000000e+00  
       519  -2.242341e+00  -6.516515e-01  -7.366738e+00  -3.244760e+00  -1.059529e+01  7.633262e+00  0.000000e+00  0.000000e+00  0.000000e+00  0.000000e+00  0.000000e+00  0.000000e+00  
       520  -2.135644e+00  -8.923533e-01  -7.244811e+00  -3.388421e+00  -1.082306e+01  7.755189e+00  0.000000e+00  0.000000e+00  0.000000e+00  0.000000e+00  0.000000e+00  0.000000e+00  
       521  -2.055202e+00  -1.128965e+00  -7.119185e+00  -3.558172e+00  -1.104389e+01  7.880815e+00  0.000000e+00  0.000000e+00  0.000000e+00  0.000000e+00  0.000000e+00  0.000000e+00  
       522  -1.924833e+00  -1.328010e+00  -6.981059e+00  -3.677802e+00  -1.122429e+01  8.018941e+00  0.000000e+00  0.000000e+00  0.000000e+00  0.000000e+00  0.000000e+00  0.000000e+00  
       523  -1.805502e+00  -1.526984e+00  -6.866615e+00  -3.808239e+00  -1.140178e+01  8.133386e+00  0.000000e+00  0.000000e+00  0.000000e+00  0.000000e+00  0.000000e+00  0.000000e+00  
       524  -1.556934e+00  -1.529327e+00  -6.735568e+00  -3.809179e+00  -1.137980e+01  8.264432e+00  0.000000e+00  0.000000e+00  0.000000e+00  0.000000e+00  0.000000e+00  0.000000e+00  
       525  -1.336492e+00  -1.511321e+00  -6.603810e+00  -3.837953e+00  -1.133462e+01  8.396190e+00  0.000000e+00  0.000000e+00  0.000000e+00  0.000000e+00  0.000000e+00  0.000000e+00  
       526  -1.131078e+00  -1.393187e+00  -6.512867e+00  -3.881428e+00  -1.118649e+01  8.487133e+00  0.000000e+00  0.000000e+00  0.000000e+00  0.000000e+00  0.000000e+00  0.000000e+00  
       527  -8.996943e-01  -1.408930e+00  -6.422767e+00  -3.898579e+00  -1.116941e+01  8.577233e+00  0.000000e+00  0.000000e+00  0.000000e+00  0.000000e+00  0.000000e+00  0.000000e+00  
       528  -6.706588e-01  -1.317355e+00  -6.359676e+00  -3.917687e+00  -1.104219e+01  8.640324e+00  0.000000e+00  0.000000e+00  0.000000e+00  0.000000e+00  0.000000e+00  0.000000e+00  
       529  -4.497425e-01  -1.217351e+00  -6.274700e+00  -3.944495e+00  -1.090373e+01  8.725301e+00  0.000000e+00  0.000000e+00  0.000000e+00  0.000000e+00  0.000000e+00  0.000000e+00  
       530  -2.377837e-01  -1.165736e+00  -6.216884e+00  -3.979807e+00  -1.081084e+01  8.783116e+00  0.000000e+00  0.000000e+00  0.000000e+00  0.000000e+00  0.000000e+00  0.000000e+00  
       531  -1.230512e-02  -1.041815e+00  -6.152594e+00  -4.001115e+00  -1.064284e+01  8.847406e+00  0.000000e+00  0.000000e+00  0.000000e+00  0.000000e+00  0.000000e+00  0.000000e+00  
       532  2.159763e-01  -9.422749e-01  -6.048793e+00  -4.019103e+00  -1.049643e+01  8.951206e+00  0.000000e+00  0.000000e+00  0.000000e+00  0.000000e+00  0.000000e+00  0.000000e+00  
       533  4.411462e-01  -8.898622e-01  -6.014490e+00  -4.039654e+00  -1.039434e+01  8.985511e+00  0.000000e+00  0.000000e+00  0.000000e+00  0.000000e+00  0.000000e+00  0.000000e+00  
       534  6.584929e-01  -9.269888e-01  -6.071358e+00  -4.067448e+00  -1.037900e+01  8.928642e+00  0.000000e+00  0.000000e+00  0.000000e+00  0.000000e+00  0.000000e+00  0.000000e+00  
       535  8.967494e-01  -9.468886e-01  -6.160989e+00  -4.073719e+00  -1.034365e+01  8.839011e+00  0.000000e+00  0.000000e+00  0.000000e+00  0.000000e+00  0.000000e+00  0.000000e+00  
       536  1.133908e+00  -8.622564e-01  -6.070776e+00  -4.080442e+00  -1.020099e+01  8.929224e+00  0.000000e+00  0.000000e+00  0.000000e+00  0.000000e+00  0.000000e+00  0.000000e+00  
       537  1.371965e+00  -7.900576e-01  -6.048068e+00  -4.085590e+00  -1.006798e+01  8.951932e+00  0.000000e+00  0.000000e+00  0.000000e+00  0.000000e+00  0.000000e+00  0.000000e+00  
       538  1.617463e+00  -7.672724e-01  -6.090811e+00  -4.082587e+00  -9.981617e+00  8.909189e+00  0.000000e+00  0.000000e+00  0.000000e+00  0.000000e+00  0.000000e+00  0.000000e+00  
       539  1.855268e+00  -6.730737e-01  -6.100891e+00  -4.086535e+00  -9.821072e+00  8.899110e+00  0.000000e+00  0.000000e+00  0.000000e+00  0.000000e+00  0.000000e+00  0.000000e+00  
       540  2.112888e+00  -6.294469e-01  -6.158285e+00  -4.069894e+00  -9.708338e+00  8.841716e+00  0.000000e+00  0.000000e+00  0.000000e+00  0.000000e+00  0.000000e+00  0.000000e+00  
       541  2.367877e+00  -5.580184e-01  -6.175533e+00  -4.055075e+00  -9.565044e+00  8.824467e+00  0.000000e+00  0.000000e+00  0.000000e+00  0.000000e+00  0.000000e+00  0.000000e+00  
       542  2.630660e+00  -5.569242e-01  -6.275547e+00  -4.031620e+00  -9.489329e+00  8.724453e+00  0.000000e+00  0.000000e+00  0.000000e+00  0.000000e+00  0.000000e+00  0.000000e+00  
       543  2.904362e+00  -4.966422e-01  -6.307637e+00  -3.996349e+00  -9.351606e+00  8.692364e+00  0.000000e+00  0.000000e+00  0.000000e+00  0.000000e+00  0.000000e+00  0.000000e+00  
       544  3.213053e+00  -4.401768e-01  -6.365597e+00  -3.925122e+00  -9.214785e+00  8.634403e+00  0.000000e+00  0.000000e+00  0.000000e+00  0.000000e+00  0.000000e+00  0.000000e+00  
       545  3.518487e+00  -4.491776e-01  -6.465974e+00  -3.856108e+00  -9.140411e+00  8.534025e+00  0.000000e+00  0.000000e+00  0.000000e+00  0.000000e+00  0.000000e+00  0.000000e+00  
       546  3.522303e+00  -5.812922e-01  -6.765162e+00  -4.087593e+00  -9.186037e+00  8.234838e+00  0.000000e+00  0.000000e+00  0.000000e+00  0.000000e+00  0.000000e+00  0.000000e+00  
       547  3.738848e+00  -6.391140e-01  -6.990991e+00  -4.105139e+00  -9.154156e+00  8.009009e+00  0.000000e+00  0.000000e+00  0.000000e+00  0.000000e+00  0.000000e+00  0.000000e+00  
       548  3.990160e+00  -4.943465e-01  -6.975454e+00  -4.086622e+00  -8.916372e+00  8.024546e+00  0.000000e+00  0.000000e+00  0.000000e+00  0.000000e+00  0.000000e+00  0.000000e+00  
       549  4.266708e+00  -3.282884e-01  -6.915795e+00  -4.041477e+00  -8.653887e+00  8.084206e+00  0.000000e+00  0.000000e+00  0.000000e+00  0.000000e+00  0.000000e+00  0.000000e+00  
       550  4.529959e+00  -2.329638e-01  -7.073178e+00  -4.008137e+00  -8.458629e+00  7.926822e+00  0.000000e+00  0.000000e+00  0.000000e+00  0.000000e+00  0.000000e+00  0.000000e+00  
       551  4.769375e+00  -2.006789e-01  -7.284011e+00  -3.997032e+00  -8.322809e+00  7.715989e+00  0.000000e+00  0.000000e+00  0.000000e+00  0.000000e+00  0.000000e+00  0.000000e+00  
       552  5.033265e+00  -1.235779e-01  -7.459681e+00  -3.959744e+00  -8.138482e+00  7.540319e+00  0.000000e+00  0.000000e+00  0.000000e+00  0.000000e+00  0.000000e+00  0.000000e+00  
       553  5.262389e+00  -1.079681e-01  -7.690261e+00  -3.955393e+00  -8.011865e+00  7.309739e+00  0.000000e+00  0.000000e+00  0.000000e+00  0.000000e+00  0.000000e+00  0.000000e+00  
       554  5.514310e+00  -2.416144e-02  -7.861110e+00  -3.926293e+00  -7.813186e+00  7.138890e+00  0.000000e+00  0.000000e+00  0.000000e+00  0.000000e+00  0.000000e+00  0.000000e+00  
       555  5.776806e+00  3.426689e-02  -8.043893e+00  -3.884540e+00  -7.635938e+00  6.956107e+00  0.000000e+00  0.000000e+00  0.000000e+00  0.000000e+00  0.000000e+00  0.000000e+00  
       556  6.042650e+00  7.267772e-02  -8.260131e+00  -3.837226e+00  -7.474686e+00  6.739869e+00  0.000000e+00  0.000000e+00  0.000000e+00  0.000000e+00  0.000000e+00  0.000000e+00  
       557  6.226202e+00  6.762692e-02  -8.527715e+00  -3.869851e+00  -7.352804e+00  6.472286e+00  0.000000e+00  0.000000e+00  0.000000e+00  0.000000e+00  0.000000e+00  0.000000e+00  
       558  6.455770e+00  4.121517e-02  -8.764369e+00  -3.853966e+00  -7.248127e+00  6.235631e+00  0.000000e+00  0.000000e+00  0.000000e+00  0.000000e+00  0.000000e+00  0.000000e+00  
       559  6.662106e+00  4.907620e-02  -9.019865e+00  -3.858673e+00  -7.104967e+00  5.980135e+00  0.000000e+00  0.000000e+00  0.000000e+00  0.000000e+00  0.000000e+00  0.000000e+00  
       560  6.878654e+00  5.362057e-02  -9.285515e+00  -3.850374e+00  -6.960865e+00  5.714485e+00  0.000000e+00  0.000000e+00  0.000000e+00  0.000000e+00  0.000000e+00  0.000000e+00  
       561  7.114890e+00  9.725779e-02  -9.549199e+00  -3.819444e+00  -6.773373e+00  5.450801e+00  0.000000e+00  0.000000e+00  0.000000e+00  0.000000e+00  0.000000e+00  0.000000e+00  
       562  7.357006e+00  1.236111e-01  -9.799889e+00  -3.779532e+00  -6.598840e+00  5.200111e+00  0.000000e+00  0.000000e+00  0.000000e+00  0.000000e+00  0.000000e+00  0.000000e+00  
       563  7.588107e+00  1.320006e-01  -1.006003e+01  -3.747381e+00  -6.437926e+00  4.939967e+00  0.000000e+00  0.000000e+00  0.000000e+00  0.000000e+00  0.000000e+00  0.000000e+00  
       564  7.837474e+00  1.435587e-01  -1.030329e+01  -3.693549e+00  -6.269493e+00  4.696714e+00  0.000000e+00  0.000000e+00  0.000000e+00  0.000000e+00  0.000000e+00  0.000000e+00  
       565  8.055876e+00  1.109248e-01  -1.055756e+01  -3.667115e+00  -6.140905e+00  4.442437e+00  0.000000e+00  0.000000e+00  0.000000e+00  0.000000e+00  0.000000e+00  0.000000e+00  
       566  8.299647e+00  9.820829e-02  -1.081151e+01  -3.611592e+00  -5.988072e+00  4.188487e+00  0.000000e+00  0.000000e+00  0.000000e+00  0.000000e+00  0.000000e+00  0.000000e+00  
       567  8.562642e+00  1.258999e-01  -1.106694e+01  -3.532976e+00  -5.790530e+00  3.933059e+00  0.000000e+00  0.000000e+00  0.000000e+00  0.000000e+00  0.000000e+00  0.000000e+00  
       568  8.809098e+00  9.211957e-02  -1.133045e+01  -3.466883e+00  -5.650204e+00  3.669549e+00  0.000000e+00  0.000000e+00  0.000000e+00  0.000000e+00  0.000000e+00  0.000000e+00  
       569  9.048632e+00  5.836079e-02  -1.159451e+01  -3.403583e+00  -5.505676e+00  3.405488e+00  0.000000e+00  0.000000e+00  0.000000e+00  0.000000e+00  0.000000e+00  0.000000e+00  
       570  9.301185e+00  5.957552e-02  -1.186201e+01  -3.323041e+00  -5.322098e+00  3.137993e+00  0.000000e+00  0.000000e+00  0.000000e+00  0.000000e+00  0.000000e+00  0.000000e+00  
       571  9.560922e+00  5.238174e-02  -1.213226e+01  -3.230989e+00  -5.142945e+00  2.867741e+00  0.000000e+00  0.000000e+00  0.000000e+00  0.000000e+00  0.000000e+00  0.000000e+00  
       572  9.822622e+00  4.796520e-02  -1.238907e+01  -3.132538e+00  -4.957115e+00  2.610930e+00  0.000000e+00  0.000000e+00  0.000000e+00  0.000000e+00  0.000000e+00  0.000000e+00  
       573  1.008888e+01  5.228264e-02  -1.265736e+01  -3.024969e+00  -4.758729e+00  2.342636e+00  0.000000e+00  0.000000e+00  0.000000e+00  0.000000e+00  0.000000e+00  0.000000e+00  
       574  1.036159e+01  2.508585e-02  -1.291807e+01  -2.906241e+00  -4.588105e+00  2.081927e+00  0.000000e+00  0.000000e+00  0.000000e+00  0.000000e+00  0.000000e+00  0.000000e+00  
       575  1.062822e+01  2.730806e-03  -1.318712e+01  -2.788734e+00  -4.408954e+00  1.812879e+00  0.000000e+00  0.000000e+00  0.000000e+00  0.000000e+00  0.000000e+00  0.000000e+00  
       576  1.089967e+01  1.901575e-02  -1.344992e+01  -2.661395e+00  -4.187540e+00  1.550084e+00  0.000000e+00  0.000000e+00  0.000000e+00  0.000000e+00  0.000000e+00  0.000000e+00  
       577  1.116610e+01  2.170353e-02  -1.372705e+01  -2.533853e+00  -3.976161e+00  1.272954e+00  0.000000e+00  0.000000e+00  0.000000e+00  0.000000e+00  0.000000e+00  0.000000e+00  
       578  1.144292e+01  1.964925e-02  -1.400134e+01  -2.390515e+00  -3.766024e+00  9.986642e-01  0.000000e+00  0.000000e+00  0.000000e+00  0.000000e+00  0.000000e+00  0.000000e+00  
       579  1.172198e+01  -2.147356e-03  -1.426812e+01  -2.239320e+00  -3.572191e+00  7.318849e-01  0.000000e+00  0.000000e+00  0.000000e+00  0.000000e+00  0.000000e+00  0.000000e+00  
       580  1.199105e+01  1.574186e-02  -1.455706e+01  -2.092241e+00  -3.335303e+00  4.429439e-01  0.000000e+00  0.000000e+00  0.000000e+00  0.000000e+00  0.000000e+00  0.000000e+00  
       581  1.225559e+01  -1.578734e-02  -1.428576e+01  -1.943569e+00  -3.144535e+00  7.142450e-01  0.000000e+00  0.000000e+00  0.000000e+00  0.000000e+00  0.000000e+00  0.000000e+00  
       582  1.254873e+01  -3.498328e-02  -1.407837e+01  -1.759908e+00  -2.938216e+00  9.216331e-01  0.000000e+00  0.000000e+00  0.000000e+00  0.000000e+00  0.000000e+00  0.000000e+00  
       583  1.279678e+01  -1.231162e-01  -1.386980e+01  -1.614648e+00  -2.797709e+00  1.130199e+00  0.000000e+00  0.000000e+00  0.000000e+00  0.000000e+00  0.000000e+00  0.000000e+00  
       584  1.305317e+01  -1.044011e-01  -1.372761e+01  -1.454049e+00  -2.547334e+00  1.272387e+00  0.000000e+00  0.000000e+00  0.000000e+00  0.000000e+00  0.000000e+00  0.000000e+00  
       585  1.329298e+01  -1.983607e-01  -1.357721e+01  -1.302701e+00  -2.406736e+00  1.422789e+00  0.000000e+00  0.000000e+00  0.000000e+00  0.000000e+00  0.000000e+00  0.000000e+00  
       586  1.345186e+01  -3.830897e-01  -1.343405e+01  -1.224584e+00  -2.354151e+00  1.565954e+00  0.000000e+00  0.000000e+00  0.000000e+00  0.000000e+00  0.000000e+00  0.000000e+00  
       587  1.369655e+01  -4.219914e-01  -1.333164e+01  -1.052612e+00  -2.153151e+00  1.668358e+00  0.000000e+00  0.000000e+00  0.000000e+00  0.000000e+00  0.000000e+00  0.000000e+00  
       588  1.389838e+01  -5.405396e-01  -1.323675e+01  -9.150568e-01  -2.029401e+00  1.763247e+00  0.000000e+00  0.000000e+00  0.000000e+00  0.000000e+00  0.000000e+00  0.000000e+00  
       589  1.414306e+01  -5.397344e-01  -1.319909e+01  -7.258290e-01  -1.784127e+00  1.800912e+00  0.000000e+00  0.000000e+00  0.000000e+00  0.000000e+00  0.000000e+00  0.000000e+00  
       590  1.437244e+01  -6.214917e-01  -1.314976e+01  -5.426774e-01  -1.619507e+00  1.850237e+00  0.000000e+00  0.000000e+00  0.000000e+00  0.000000e+00  0.000000e+00  0.000000e+00  
       591  1.458739e+01  -7.661310e-01  -1.308257e+01  -3.643315e-01  -1.516156e+00  1.917432e+00  0.000000e+00  0.000000e+00  0.000000e+00  0.000000e+00  0.000000e+00  0.000000e+00  
       592  1.478814e+01  -9.269588e-01  -1.296210e+01  -1.901747e-01  -1.427723e+00  2.037902e+00  0.000000e+00  0.000000e+00  0.000000e+00  0.000000e+00  0.000000e+00  0.000000e+00  
       593  1.475066e+01  -1.192099e+00  -1.286866e+01  -2.438637e-01  -1.442714e+00  2.131343e+00  0.000000e+00  0.000000e+00  0.000000e+00  0.000000e+00  0.000000e+00  0.000000e+00  
       594  1.499453e+01  2.506149e-01  7.993606e-15  0.000000e+00  0.000000e+00  0.000000e+00  -8.025407e-04  7.898023e-04  1.499128e-03  0.000000e+00  0.000000e+00  0.000000e+00  
       595  1.497832e+01  5.007646e-01  6.810880e-09  9.550694e-14  1.018630e-14  6.810872e-09  -1.792637e-05  7.927064e-04  1.752507e-03  0.000000e+00  0.000000e+00  0.000000e+00  
       596  1.495173e+01  7.500252e-01  1.773638e-08  3.131662e-13  4.621303e-14  1.773637e-08  -2.130785e-03  6.774958e-04  -1.565414e-03  0.000000e+00  0.000000e+00  0.000000e+00  
       597  1.491512e+01  9.980145e-01  3.042482e-08  6.320777e-13  1.185718e-13  3.042481e-08  -7.349841e-04  3.218967e-05  3.622695e-03  0.000000e+00  0.000000e+00  0.000000e+00  
       598  1.486889e+01  1.244393e+00  4.273301e-08  9.174606e-13  2.080558e-13  4.273300e-08  -1.042674e-03  2.305975e-04  -9.036218e-04  0.000000e+00  0.000000e+00  0.000000e+00  
       599  1.481344e+01  1.488861e+00  5.320009e-08  1.217221e-12  3.228529e-13  5.320008e-08  -5.708490e-04  2.231588e-05  2.224309e-03  0.000000e+00  0.000000e+00  0.000000e+00  
       600  1.474916e+01  1.731159e+00  6.096415e-08  1.500550e-12  4.547474e-13  6.096414e-08  -4.719346e-04  -2.953290e-05  -9.781575e-04  0.000000e+00  0.000000e+00  0.000000e+00  
       601  1.467645e+01  1.971061e+00  6.529582e-08  1.552564e-12  5.283274e-13  6.529581e-08  -8.915217e-04  -1.811714e-04  1.585482e-03  0.000000e+00  0.000000e+00  0.000000e+00  
       602  1.459568e+01  2.208374e+00  6.123347e-08  1.395495e-12  5.261902e-13  6.123346e-08  -3.280940e-04  -6.660465e-05  -5.889000e-04  0.000000e+00  0.000000e+00  0.000000e+00  
       603  1.450722e+01  2.442932e+00  5.530480e-08  1.110334e-12  4.590772e-13  5.530479e-08  -1.076112e-03  -3.523892e-04  1.423410e-03  0.000000e+00  0.000000e+00  0.000000e+00  
       604  1.441143e+01  2.674591e+00  4.799311e-08  9.131029e-13  4.104772e-13  4.799310e-08  1.834342e-04  3.809386e-04  -1.489129e-03  0.000000e+00  0.000000e+00  0.000000e+00  
       605  1.430864e+01  2.903231e+00  3.992596e-08  6.062373e-13  2.942646e-13  3.992595e-08  -1.124590e-03  -1.725819e-04  1.337439e-03  0.000000e+00  0.000000e+00  0.000000e+00  
       606  1.419916e+01  3.128746e+00  3.136918e-08  4.212741e-13  2.195744e-13  3.136917e-08  5.411628e-04  3.970466e-04  -1.128551e-03  0.000000e+00  0.000000e+00  0.000000e+00  
       607  1.408329e+01  3.351043e+00  2.310705e-08  2.477185e-13  1.379730e-13  2.310704e-08  -2.786877e-03  -1.264461e-03  1.611060e-03  0.000000e+00  0.000000e+00  0.000000e+00  
       608  1.396130e+01  3.570042e+00  1.539511e-08  1.056655e-13  6.264433e-14  1.539510e-08  8.751713e-04  9.447451e-04  -1.305357e-03  0.000000e+00  0.000000e+00  0.000000e+00  
       609  1.383344e+01  3.785671e+00  8.930872e-09  5.756506e-14  3.622103e-14  8.930864e-09  -1.455305e-03  -9.848374e-05  -4.074666e-06  0.000000e+00  0.000000e+00  0.000000e+00  
       610  1.369996e+01  3.997862e+00  3.984260e-09  2.148282e-14  1.429412e-14  3.984252e-09  -1.083869e-03  -3.783041e-04  -5.196700e-04  0.000000e+00  0.000000e+00  0.000000e+00  
       611  1.356106e+01  4.206553e+00  8.738503e-10  2.969847e-15  2.109424e-15  8.738423e-10  2.721329e-04  1.139584e-03  -9.811266e-04  0.000000e+00  0.000000e+00  0.000000e+00  
       612  1.341696e+01  4.411683e+00  3.249934e-11  8.326673e-17  5.551115e-17  3.249134e-11  -2.449591e-03  -8.100647e-04  -1.091517e-03  0.000000e+00  0.000000e+00  0.000000e+00  
       613  1.326783e+01  4.613189e+00  3.271428e-11  5.551115e-17  5.551115e-17  3.270628e-11  2.592633e-04  7.633168e-04  -1.241962e-03  0.000000e+00  0.000000e+00  0.000000e+00  
       614  1.311385e+01  4.811009e+00  3.244249e-11  8.326673e-17  5.551115e-17  3.243450e-11  -1.272384e-03  1.217889e-04  -1.474405e-03  0.000000e+00  0.000000e+00  0.000000e+00  
       615  1.295516e+01  5.005079e+00  1.784411e-09  5.356826e-15  4.385381e-15  1.784403e-09  1.914414e-04  6.502949e-04  -1.458916e-03  0.000000e+00  0.000000e+00  0.000000e+00  
       616  1.279191e+01  5.195325e+00  6.284824e-09  3.580469e-14  3.072542e-14  6.284816e-09  -4.540253e-04  3.737684e-04  -1.630862e-03  0.000000e+00  0.000000e+00  0.000000e+00  
       617  1.262423e+01  5.381672e+00  1.407866e-08  9.847678e-14  8.859580e-14  1.407865e-08  -4.652646e-04  8.885465e-05  -1.838129e-03  0.000000e+00  0.000000e+00  0.000000e+00  
       618  1.245222e+01  5.564035e+00  2.515974e-08  2.178258e-13  2.054468e-13  2.515973e-08  1.325045e-04  8.756965e-04  -1.640653e-03  0.000000e+00  0.000000e+00  0.000000e+00  
       619  1.227598e+01  5.742322e+00  3.896525e-08  3.805567e-13  3.761991e-13  3.896524e-08  -7.733675e-04  -3.167626e-05  -2.358229e-03  0.000000e+00  0.000000e+00  0.000000e+00  
       620  1.209562e+01  5.916428e+00  3.735400e-08  2.953471e-13  3.059775e-13  3.735399e-08  8.729592e-04  1.795259e-03  -1.520395e-03  0.000000e+00  0.000000e+00  0.000000e+00  
       621  1.191124e+01  6.086277e+00  2.759002e-08  2.095268e-13  2.274569e-13  2.759001e-08  -8.333096e-04  5.992621e-05  -2.946329e-03  0.000000e+00  0.000000e+00  0.000000e+00  
       622  1.172299e+01  6.251828e+00  1.956076e-08  1.121603e-13  1.275646e-13  1.956075e-08  6.889185e-04  1.621802e-03  -2.017564e-03  0.000000e+00  0.000000e+00  0.000000e+00  
       623  1.153102e+01  6.413050e+00  1.342687e-08  7.538414e-14  8.978929e-14  1.342686e-08  -4.879399e-04  8.105811e-04  -2.970626e-03  0.000000e+00  0.000000e+00  0.000000e+00  
       624  1.133549e+01  6.569925e+00  8.846771e-09  3.280709e-14  4.088396e-14  8.846763e-09  7.716616e-04  1.771045e-03  -2.193031e-03  0.000000e+00  0.000000e+00  0.000000e+00  
       625  1.113654e+01  6.722450e+00  5.221095e-09  2.434164e-14  3.172462e-14  5.221087e-09  -5.365828e-05  6.719175e-04  -3.383762e-03  0.000000e+00  0.000000e+00  0.000000e+00  
       626  1.093433e+01  6.870631e+00  2.829584e-09  4.246603e-15  5.773160e-15  2.829576e-09  1.077309e-03  2.165025e-03  -2.089295e-03  0.000000e+00  0.000000e+00  0.000000e+00  
       627  1.072903e+01  7.014486e+00  1.319831e-09  1.054712e-15  1.498801e-15  1.319823e-09  7.568191e-05  4.981714e-04  -4.124215e-03  0.000000e+00  0.000000e+00  0.000000e+00  
       628  1.052078e+01  7.154044e+00  4.320846e-10  2.498002e-16  3.608225e-16  4.320766e-10  1.698169e-03  3.193879e-03  -1.585599e-03  0.000000e+00  0.000000e+00  0.000000e+00  
       629  1.030973e+01  7.289343e+00  6.242562e-11  0.000000e+00  0.000000e+00  6.241763e-11  -1.679468e-04  5.279406e-04  -4.952997e-03  0.000000e+00  0.000000e+00  0.000000e+00  
       630  1.009605e+01  7.420432e+00  1.068301e-11  0.000000e+00  0.000000e+00  1.067502e-11  1.196998e-03  2.471362e-03  -2.292374e-03  0.000000e+00  0.000000e+00  0.000000e+00  
       631  9.879873e+00  7.547365e+00  1.065104e-11  0.000000e+00  0.000000e+00  1.064304e-11  1.453824e-04  6.522121e-04  -4.364090e-03  0.000000e+00  0.000000e+00  0.000000e+00  
       632  9.661343e+00  7.670207e+00  1.521894e-11  0.000000e+00  0.000000e+00  1.521094e-11  1.235829e-03  2.648450e-03  -2.216329e-03  0.000000e+00  0.000000e+00  0.000000e+00  
       633  9.440601e+00  7.789026e+00  2.179465e-10  2.775558e-17  5.551115e-17  2.179386e-10  7.259340e-04  1.359827e-03  -3.452651e-03  0.000000e+00  0.000000e+00  0.000000e+00  
       634  9.217780e+00  7.903898e+00  5.113403e-10  1.665335e-16  3.608225e-16  5.113323e-10  1.450613e-03  2.961181e-03  -2.483172e-03  0.000000e+00  0.000000e+00  0.000000e+00  
       635  8.993007e+00  8.014905e+00  8.213910e-10  1.665335e-16  3.330669e-16  8.213830e-10  4.186607e-04  6.776613e-04  -4.920740e-03  0.000000e+00  0.000000e+00  0.000000e+00  
       636  8.766406e+00  8.122131e+00  1.108329e-09  1.082467e-15  2.414735e-15  1.108321e-09  1.627929e-03  3.018291e-03  -3.028551e-03  0.000000e+00  0.000000e+00  0.000000e+00  
       637  8.538095e+00  8.225665e+00  1.363285e-09  4.996004e-16  1.165734e-15  1.363277e-09  1.193813e-03  2.346479e-03  -4.058735e-03  0.000000e+00  0.000000e+00  0.000000e+00  
       638  8.308184e+00  8.325599e+00  1.470156e-09  -4.996004e-16  -1.193490e-15  1.470148e-09  1.433247e-03  2.753317e-03  -3.749121e-03  0.000000e+00  0.000000e+00  0.000000e+00  
       639  8.076779e+00  8.422027e+00  1.276684e-09  1.720846e-15  4.302114e-15  1.276676e-09  1.649692e-03  2.923033e-03  -4.027236e-03  0.000000e+00  0.000000e+00  0.000000e+00  
       640  7.843985e+00  8.515042e+00  1.057743e-09  0.000000e+00  -2.775558e-17  1.057735e-09  1.224331e-03  2.751242e-03  -4.642256e-03  0.000000e+00  0.000000e+00  0.000000e+00  
       641  7.609892e+00  8.604746e+00  7.449632e-10  1.942890e-16  4.996004e-16  7.449552e-10  1.860840e-03  4.027702e-03  -2.869519e-03  0.000000e+00  0.000000e+00  0.000000e+00  
       642  7.374593e+00  8.691235e+00  4.517835e-10  8.326673e-17  1.942890e-16  4.517755e-10  1.104700e-03  1.796076e-03  -6.128688e-03  0.000000e+00  0.000000e+00  0.000000e+00  
       643  7.138172e+00  8.774608e+00  2.163629e-10  8.326673e-17  2.775558e-16  2.163549e-10  2.148651e-03  5.019746e-03  -2.372998e-03  0.000000e+00  0.000000e+00  0.000000e+00  
       644  6.900709e+00  8.854964e+00  7.176926e-11  -2.775558e-17  -1.110223e-16  7.176126e-11  1.073129e-03  1.834577e-03  -6.233269e-03  0.000000e+00  0.000000e+00  0.000000e+00  
       645  6.662279e+00  8.932405e+00  1.555467e-11  0.000000e+00  2.775558e-17  1.554668e-11  1.603334e-03  3.415335e-03  -4.281507e-03  0.000000e+00  0.000000e+00  0.000000e+00  
       646  6.422951e+00  9.007026e+00  1.216627e-11  0.000000e+00  -2.775558e-17  1.215827e-11  1.802818e-03  3.962336e-03  -3.077395e-03  0.000000e+00  0.000000e+00  0.000000e+00  
       647  6.182781e+00  9.078891e+00  1.163603e-11  0.000000e+00  2.775558e-17  1.162803e-11  1.258185e-03  1.996134e-03  -5.806413e-03  0.000000e+00  0.000000e+00  0.000000e+00  
       648  5.941803e+00  9.147998e+00  1.201972e-11  0.000000e+00  0.000000e+00  1.201172e-11  1.950960e-03  4.855754e-03  -2.644282e-03  0.000000e+00  0.000000e+00  0.000000e+00  
       649  5.700050e+00  9.214344e+00  1.245049e-11  0.000000e+00  2.775558e-17  1.244249e-11  9.590355e-04  1.462748e-03  -6.330395e-03  0.000000e+00  0.000000e+00  0.000000e+00  
       650  5.457555e+00  9.277923e+00  1.280132e-11  0.000000e+00  0.000000e+00  1.279332e-11  1.949604e-03  5.193260e-03  -2.170547e-03  0.000000e+00  0.000000e+00  0.000000e+00  
       651  5.214350e+00  9.338731e+00  9.134915e-12  0.000000e+00  0.000000e+00  9.126921e-12  1.223833e-03  1.887611e-03  -6.158798e-03  0.000000e+00  0.000000e+00  0.000000e+00  
       652  4.970468e+00  9.396762e+00  8.753887e-12  0.000000e+00  0.000000e+00  8.745893e-12  1.933406e-03  4.895248e-03  -3.050049e-03  0.000000e+00  0.000000e+00  0.000000e+00  
       653  4.725941e+00  9.452012e+00  3.872458e-12  0.000000e+00  0.000000e+00  3.864464e-12  1.524006e-03  3.179388e-03  -5.090021e-03  0.000000e+00  0.000000e+00  0.000000e+00  
       654  4.480801e+00  9.504477e+00  3.081979e-12  0.000000e+00  0.000000e+00  3.073986e-12  1.642554e-03  3.419903e-03  -4.738439e-03  0.000000e+00  0.000000e+00  0.000000e+00  
       655  4.235080e+00  9.554151e+00  1.945111e-12  0.000000e+00  0.000000e+00  1.937117e-12  1.600060e-03  4.133879e-03  -3.526444e-03  0.000000e+00  0.000000e+00  0.000000e+00  
       656  3.988810e+00  9.601028e+00  5.950795e-13  0.000000e+00  0.000000e+00  5.870859e-13  1.254953e-03  2.183605e-03  -5.347252e-03  0.000000e+00  0.000000e+00  0.000000e+00  
       657  3.742024e+00  9.645105e+00  4.174439e-14  0.000000e+00  0.000000e+00  3.375078e-14  1.610431e-03  4.409214e-03  -2.687287e-03  0.000000e+00  0.000000e+00  0.000000e+00  
       658  3.494753e+00  9.686377e+00  1.007194e-12  0.000000e+00  0.000000e+00  9.992007e-13  1.146455e-03  1.316168e-03  -6.199668e-03  0.000000e+00  0.000000e+00  0.000000e+00  
       659  3.247029e+00  9.724836e+00  9.583445e-13  0.000000e+00  0.000000e+00  9.503509e-13  1.811977e-03  5.282415e-03  -2.465130e-03  0.000000e+00  0.000000e+00  0.000000e+00  
       660  2.998884e+00  9.760481e+00  6.838974e-13  0.000000e+00  0.000000e+00  6.759038e-13  1.165181e-03  1.474580e-03  -6.822874e-03  0.000000e+00  0.000000e+00  0.000000e+00  
       661  2.750351e+00  9.793304e+00  4.423129e-13  0.000000e+00  0.000000e+00  4.343192e-13  1.378868e-03  5.061727e-03  -1.880343e-03  0.000000e+00  0.000000e+00  0.000000e+00  
       662  2.501461e+00  9.823302e+00  4.520828e-13  0.000000e+00  0.000000e+00  4.440892e-13  1.003999e-03  1.254766e-03  -5.410599e-03  0.000000e+00  0.000000e+00  0.000000e+00  
       663  2.252245e+00  9.850468e+00  7.993606e-15  0.000000e+00  0.000000e+00  0.000000e+00  1.194967e-03  3.681843e-03  -2.362736e-03  0.000000e+00  0.000000e+00  0.000000e+00  
       664  2.002738e+00  9.874797e+00  7.993606e-15  0.000000e+00  0.000000e+00  0.000000e+00  1.098859e-03  1.909001e-03  -4.010627e-03  0.000000e+00  0.000000e+00  0.000000e+00  
       665  1.752969e+00  9.896284e+00  7.993606e-15  0.000000e+00  0.000000e+00  0.000000e+00  1.288625e-03  2.487958e-03  -3.831870e-03  0.000000e+00  0.000000e+00  0.000000e+00  
       666  1.502971e+00  9.914925e+00  7.993606e-15  0.000000e+00  0.000000e+00  0.000000e+00  1.183293e-03  3.270238e-03  -3.121467e-03  0.000000e+00  0.000000e+00  0.000000e+00  
       667  1.252777e+00  9.930712e+00  7.993606e-15  0.000000e+00  0.000000e+00  0.000000e+00  1.519077e-03  1.813998e-03  -4.167981e-03  0.000000e+00  0.000000e+00  0.000000e+00  
       668  1.002419e+00  9.943641e+00  7.993606e-15  0.000000e+00  0.000000e+00  0.000000e+00  9.229784e-04  2.535863e-03  -3.000562e-03  0.000000e+00  0.000000e+00  0.000000e+00  
       669  7.519299e-01  9.953707e+00  7.993606e-15  0.000000e+00  0.000000e+00  0.000000e+00  8.901708e-04  1.854901e-03  -3.004548e-03  0.000000e+00  0.000000e+00  0.000000e+00  
       670  5.013417e-01  9.960903e+00  1.421085e-14  0.000000e+00  0.000000e+00  6.217249e-15  9.163144e-04  1.845033e-03  -2.686626e-03  0.000000e+00  0.000000e+00  0.000000e+00  
       671  2.506875e-01  9.965225e+00  9.769963e-15  0.000000e+00  0.000000e+00  1.776357e-15  9.602919e-04  1.578425e-03  -2.921379e-03  0.000000e+00  0.000000e+00  0.000000e+00  
       672  4.967296e-08  9.966666e+00  9.769963e-15  0.000000e+00  0.000000e+00  1.776357e-15  1.232521e-03  1.765519e-03  -3.123411e-03  0.000000e+00  0.000000e+00  0.000000e+00  
       673  -2.506873e-01  9.965225e+00  9.769963e-15  0.000000e+00  0.000000e+00  1.776357e-15  1.059151e-03  2.688122e-03  -2.945403e-03  0.000000e+00  0.000000e+00  0.000000e+00  
       674  -5.013416e-01  9.960903e+00  3.641532e-14  0.000000e+00  0.000000e+00  2.842171e-14  1.075817e-03  1.347904e-03  -3.916811e-03  0.000000e+00  0.000000e+00  0.000000e+00  
       675  -7.519298e-01  9.953707e+00  3.641532e-14  0.000000e+00  0.000000e+00  2.842171e-14  1.473634e-03  2.197884e-03  -2.797021e-03  0.000000e+00  0.000000e+00  0.000000e+00  
       676  -1.002419e+00  9.943641e+00  3.197442e-14  0.000000e+00  0.000000e+00  2.398082e-14  1.400794e-03  7.980636e-04  -3.367132e-03  0.000000e+00  0.000000e+00  0.000000e+00  
       677  -1.252777e+00  9.930712e+00  7.194245e-14  0.000000e+00  0.000000e+00  6.394885e-14  7.748275e-04  1.788494e-03  -2.129215e-03  0.000000e+00  0.000000e+00  0.000000e+00  
       678  -1.502971e+00  9.914925e+00  6.306067e-14  0.000000e+00  0.000000e+00  5.506706e-14  9.490948e-04  5.355563e-04  -2.840518e-03  0.000000e+00  0.000000e+00  0.000000e+00  
       679  -1.752968e+00  9.896284e+00  1.193712e-12  0.000000e+00  0.000000e+00  1.185718e-12  1.826840e-03  1.419104e-03  -2.106306e-03  0.000000e+00  0.000000e+00  0.000000e+00  
       680  -2.002737e+00  9.874797e+00  1.010747e-12  0.000000e+00  0.000000e+00  1.002753e-12  1.106506e-03  7.022542e-04  -2.622011e-03  0.000000e+00  0.000000e+00  0.000000e+00  
       681  -2.252245e+00  9.850468e+00  1.012523e-12  0.000000e+00  0.000000e+00  1.004530e-12  2.371408e-03  1.257559e-03  -1.891293e-03  0.000000e+00  0.000000e+00  0.000000e+00  
       682  -2.501461e+00  9.823302e+00  2.069456e-13  0.000000e+00  0.000000e+00  1.989520e-13  2.137969e-03  3.377582e-04  -2.515097e-03  0.000000e+00  0.000000e+00  0.000000e+00  
       683  -2.750351e+00  9.793304e+00  6.981082e-13  0.000000e+00  0.000000e+00  6.901146e-13  2.186481e-03  1.567048e-03  -2.113444e-03  0.000000e+00  0.000000e+00  0.000000e+00  
       684  -2.998884e+00  9.760481e+00  1.382006e-12  0.000000e+00  0.000000e+00  1.374012e-12  1.217504e-03  -1.748452e-04  -3.039505e-03  0.000000e+00  0.000000e+00  0.000000e+00  
       685  -3.247029e+00  9.724836e+00  2.309264e-12  0.000000e+00  0.000000e+00  2.301270e-12  6.676229e-04  1.620263e-03  -1.234512e-03  0.000000e+00  0.000000e+00  0.000000e+00  
       686  -3.494752e+00  9.686377e+00  3.541167e-12  0.000000e+00  0.000000e+00  3.533174e-12  2.076973e-03  -1.342799e-03  -1.930699e-03  0.000000e+00  0.000000e+00  0.000000e+00  
       687  -3.742024e+00  9.645105e+00  3.487877e-12  0.000000e+00  0.000000e+00  3.479883e-12  8.517596e-04  1.468099e-03  -1.096045e-03  0.000000e+00  0.000000e+00  0.000000e+00  
       688  -3.988809e+00  9.601028e+00  3.472778e-12  0.000000e+00  0.000000e+00  3.464784e-12  2.525547e-03  -1.665352e-03  -2.144201e-03  0.000000e+00  0.000000e+00  0.000000e+00  
       689  -4.235079e+00  9.554151e+00  2.604139e-12  0.000000e+00  0.000000e+00  2.596146e-12  2.327814e-03  1.587398e-03  -1.148326e-03  0.000000e+00  0.000000e+00  0.000000e+00  
       690  -4.480800e+00  9.504477e+00  4.555467e-12  0.000000e+00  0.000000e+00  4.547474e-12  2.546617e-03  -9.116772e-04  -1.661393e-03  0.000000e+00  0.000000e+00  0.000000e+00  
       691  -4.725941e+00  9.452012e+00  7.720935e-12  0.000000e+00  0.000000e+00  7.712941e-12  1.046886e-03  -3.623891e-04  -1.523322e-03  0.000000e+00  0.000000e+00  0.000000e+00  
       692  -4.970468e+00  9.396762e+00  7.730705e-12  0.000000e+00  0.000000e+00  7.722711e-12  1.162785e-03  -7.378475e-04  -1.322620e-03  0.000000e+00  0.000000e+00  0.000000e+00  
       693  -5.214350e+00  9.338731e+00  7.707612e-12  0.000000e+00  0.000000e+00  7.699619e-12  8.915016e-04  -1.230969e-04  -1.083581e-03  0.000000e+00  0.000000e+00  0.000000e+00  
       694  -5.457555e+00  9.277923e+00  1.177813e-11  0.000000e+00  0.000000e+00  1.177014e-11  1.868766e-03  -5.069667e-04  -6.059591e-04  0.000000e+00  0.000000e+00  0.000000e+00  
       695  -5.700050e+00  9.214344e+00  1.142730e-11  0.000000e+00  2.775558e-17  1.141931e-11  1.401519e-03  3.820492e-04  -3.926526e-04  0.000000e+00  0.000000e+00  0.000000e+00  
       696  -5.941803e+00  9.147998e+00  1.411316e-11  0.000000e+00  2.775558e-17  1.410516e-11  1.372659e-03  -2.943499e-04  -2.158858e-04  0.000000e+00  0.000000e+00  0.000000e+00  
       697  -6.182782e+00  9.078890e+00  1.922107e-11  0.000000e+00  0.000000e+00  1.921308e-11  8.668579e-04  -1.124351e-03  4.116817e-05  0.000000e+00  0.000000e+00  0.000000e+00  
       698  -6.422952e+00  9.007026e+00  2.511236e-11  0.000000e+00  2.775558e-17  2.510436e-11  3.013937e-04  3.263869e-04  -3.941788e-04  0.000000e+00  0.000000e+00  0.000000e+00  
       699  -6.662280e+00  8.932404e+00  5.059242e-11  5.551115e-17  -1.387779e-16  5.058443e-11  1.066315e-03  -2.178374e-03  1.227631e-03  0.000000e+00  0.000000e+00  0.000000e+00  
       700  -6.900711e+00  8.854964e+00  1.572076e-10  -8.326673e-17  3.053113e-16  1.571996e-10  -2.002097e-04  1.329799e-03  -1.104812e-03  0.000000e+00  0.000000e+00  0.000000e+00  
       701  -7.138175e+00  8.774608e+00  4.217826e-10  -4.718448e-16  1.415534e-15  4.217746e-10  7.408894e-04  -1.843749e-03  2.053083e-03  0.000000e+00  0.000000e+00  0.000000e+00  
       702  -7.374595e+00  8.691235e+00  7.279342e-10  -5.828671e-16  1.637579e-15  7.279262e-10  -2.435882e-04  8.857343e-04  -9.607672e-04  0.000000e+00  0.000000e+00  0.000000e+00  
       703  -7.609894e+00  8.604746e+00  1.058387e-09  -1.415534e-15  3.885781e-15  1.058379e-09  4.475965e-04  -1.100075e-03  2.143825e-03  0.000000e+00  0.000000e+00  0.000000e+00  
       704  -7.843986e+00  8.515042e+00  1.235041e-09  -7.216450e-16  1.887379e-15  1.235033e-09  -2.559542e-05  7.444745e-05  -3.633602e-04  0.000000e+00  0.000000e+00  0.000000e+00  
       705  -8.076782e+00  8.422026e+00  1.462226e-09  -1.970646e-15  4.912737e-15  1.462218e-09  1.035042e-04  -3.657607e-04  -2.929866e-06  0.000000e+00  0.000000e+00  0.000000e+00  
       706  -8.308187e+00  8.325598e+00  1.372458e-09  -1.387779e-15  3.330669e-15  1.372450e-09  4.399301e-05  -3.207763e-04  1.871756e-03  0.000000e+00  0.000000e+00  0.000000e+00  
       707  -8.538096e+00  8.225664e+00  1.173699e-09  -2.220446e-16  5.273559e-16  1.173691e-09  2.337102e-04  -4.556394e-04  -5.811985e-04  0.000000e+00  0.000000e+00  0.000000e+00  
       708  -8.766408e+00  8.122130e+00  8.517542e-10  -5.551115e-17  1.387779e-16  8.517462e-10  1.464543e-04  -2.592019e-04  1.603131e-03  0.000000e+00  0.000000e+00  0.000000e+00  
       709  -8.993010e+00  8.014904e+00  5.644027e-10  -4.163336e-16  8.604228e-16  5.643948e-10  4.236540e-04  -9.304268e-04  -7.133289e-04  0.000000e+00  0.000000e+00  0.000000e+00  
       710  -9.217782e+00  7.903897e+00  2.808171e-10  -2.775558e-16  5.828671e-16  2.808092e-10  5.667167e-06  -4.780543e-04  1.803839e-03  0.000000e+00  0.000000e+00  0.000000e+00  
       711  -9.440604e+00  7.789024e+00  3.799627e-11  -2.775558e-17  8.326673e-17  3.798828e-11  8.970842e-04  -1.693031e-03  -4.720766e-04  0.000000e+00  0.000000e+00  0.000000e+00  
       712  -9.661346e+00  7.670205e+00  2.192380e-11  0.000000e+00  2.775558e-17  2.191580e-11  7.119504e-04  -4.637092e-04  2.494209e-03  0.000000e+00  0.000000e+00  0.000000e+00  
       713  -9.879875e+00  7.547364e+00  2.194955e-11  0.000000e+00  0.000000e+00  2.194156e-11  7.825983e-04  -1.461487e-03  3.830137e-04  0.000000e+00  0.000000e+00  0.000000e+00  
       714  -1.009605e+01  7.420431e+00  2.705658e-11  0.000000e+00  2.775558e-17  2.704859e-11  1.925091e-04  -2.121815e-03  1.076827e-03  0.000000e+00  0.000000e+00  0.000000e+00  
       715  -1.030974e+01  7.289342e+00  3.117595e-10  -3.885781e-16  6.106227e-16  3.117515e-10  9.070746e-04  -1.008775e-03  1.995858e-04  0.000000e+00  0.000000e+00  0.000000e+00  
       716  -1.052078e+01  7.154043e+00  1.043811e-09  -2.192690e-15  3.302913e-15  1.043803e-09  3.312122e-04  -2.224155e-04  1.773990e-03  0.000000e+00  0.000000e+00  0.000000e+00  
       717  -1.072903e+01  7.014485e+00  2.414991e-09  -4.996004e-15  7.133183e-15  2.414983e-09  5.786177e-04  -8.472555e-04  -9.973279e-04  0.000000e+00  0.000000e+00  0.000000e+00  
       718  -1.093433e+01  6.870630e+00  4.553740e-09  -1.446065e-14  1.973421e-14  4.553733e-09  6.460637e-05  -2.354028e-04  1.847466e-03  0.000000e+00  0.000000e+00  0.000000e+00  
       719  -1.113654e+01  6.722451e+00  7.858731e-09  -2.936540e-14  3.830269e-14  7.858723e-09  3.598580e-04  -3.035090e-04  6.001023e-04  0.000000e+00  0.000000e+00  0.000000e+00  
       720  -1.133549e+01  6.569926e+00  1.182458e-08  -6.658563e-14  8.301693e-14  1.182457e-08  7.148836e-05  -1.918818e-04  -2.636612e-04  0.000000e+00  0.000000e+00  0.000000e+00  
       721  -1.153102e+01  6.413051e+00  1.717412e-08  -1.053602e-13  1.254830e-13  1.717411e-08  -1.856589e-07  6.407464e-05  -1.816265e-04  0.000000e+00  0.000000e+00  0.000000e+00  
       722  -1.172299e+01  6.251830e+00  2.481114e-08  -2.102762e-13  2.391143e-13  2.481113e-08  2.833864e-04  -2.718965e-04  1.228662e-03  0.000000e+00  0.000000e+00  0.000000e+00  
       723  -1.191124e+01  6.086279e+00  3.355973e-08  -3.220479e-13  3.496092e-13  3.355973e-08  3.205883e-04  -2.756789e-04  7.483021e-04  0.000000e+00  0.000000e+00  0.000000e+00  
       724  -1.209562e+01  5.916430e+00  4.193862e-08  -4.003742e-13  4.148071e-13  4.193861e-08  3.241907e-04  -3.642597e-04  2.548713e-04  0.000000e+00  0.000000e+00  0.000000e+00  
       725  -1.227598e+01  5.742323e+00  2.911318e-08  -2.469969e-13  2.441658e-13  2.911318e-08  1.978088e-04  -6.191726e-04  1.567686e-04  0.000000e+00  0.000000e+00  0.000000e+00  
       726  -1.245222e+01  5.564036e+00  1.694239e-08  -1.143530e-13  1.078582e-13  1.694238e-08  6.229337e-05  -4.151595e-04  -1.650367e-04  0.000000e+00  0.000000e+00  0.000000e+00  
       727  -1.262423e+01  5.381673e+00  8.155976e-09  -5.270784e-14  4.743428e-14  8.155968e-09  8.081357e-04  -1.216401e-03  4.672815e-05  0.000000e+00  0.000000e+00  0.000000e+00  
       728  -1.279191e+01  5.195326e+00  2.734754e-09  -1.315614e-14  1.129652e-14  2.734746e-09  1.755792e-05  -6.273708e-04  -6.099269e-04  0.000000e+00  0.000000e+00  0.000000e+00  
       729  -1.295516e+01  5.005080e+00  2.550493e-10  -5.828671e-16  4.718448e-16  2.550413e-10  3.585526e-04  -9.761932e-04  -5.040172e-04  0.000000e+00  0.000000e+00  0.000000e+00  
       730  -1.311385e+01  4.811012e+00  2.550227e-10  -5.828671e-16  4.718448e-16  2.550147e-10  3.965304e-04  -1.009166e-03  -6.978746e-04  0.000000e+00  0.000000e+00  0.000000e+00  
       731  -1.326783e+01  4.613191e+00  2.555085e-10  -1.942890e-16  1.665335e-16  2.555005e-10  1.902962e-04  -9.135546e-04  -1.020203e-03  0.000000e+00  0.000000e+00  0.000000e+00  
       732  -1.341696e+01  4.411684e+00  3.999165e-10  -1.387779e-15  1.026956e-15  3.999086e-10  -7.259427e-04  -1.256815e-03  -1.128441e-03  0.000000e+00  0.000000e+00  0.000000e+00  
       733  -1.356106e+01  4.206555e+00  2.895141e-09  -1.623701e-14  1.140754e-14  2.895133e-09  -9.220925e-04  -3.393643e-04  -1.574160e-03  0.000000e+00  0.000000e+00  0.000000e+00  
       734  -1.369995e+01  3.997864e+00  7.319679e-09  -6.472600e-14  4.307665e-14  7.319671e-09  3.418818e-04  -2.156330e-03  -2.281148e-03  0.000000e+00  0.000000e+00  0.000000e+00  
       735  -1.383344e+01  3.785673e+00  1.333186e-08  -8.007484e-14  5.037637e-14  1.333185e-08  -1.588139e-03  -4.194504e-05  -1.605864e-03  0.000000e+00  0.000000e+00  0.000000e+00  
       736  -1.396130e+01  3.570044e+00  2.080851e-08  -1.953715e-13  1.158518e-13  2.080850e-08  2.504102e-04  -1.119528e-03  -2.994542e-03  0.000000e+00  0.000000e+00  0.000000e+00  
       737  -1.408329e+01  3.351045e+00  2.941804e-08  -3.631262e-13  2.022826e-13  2.941803e-08  -2.757064e-03  -1.335759e-04  -1.379793e-03  0.000000e+00  0.000000e+00  0.000000e+00  
       738  -1.419916e+01  3.128747e+00  3.805859e-08  -4.951872e-13  2.580991e-13  3.805858e-08  -4.691478e-05  -1.021306e-03  -3.630588e-03  0.000000e+00  0.000000e+00  0.000000e+00  
       739  -1.430864e+01  2.903233e+00  4.621492e-08  -6.511180e-13  3.160805e-13  4.621491e-08  -2.743494e-03  1.832012e-04  -1.038031e-03  0.000000e+00  0.000000e+00  0.000000e+00  
       740  -1.441143e+01  2.674593e+00  5.431725e-08  -1.006278e-12  4.523604e-13  5.431724e-08  1.126874e-04  -9.075192e-04  -4.045657e-03  0.000000e+00  0.000000e+00  0.000000e+00  
       741  -1.450722e+01  2.442933e+00  6.054243e-08  -1.140005e-12  4.713174e-13  6.054242e-08  -3.844313e-03  6.354299e-04  -1.027192e-04  0.000000e+00  0.000000e+00  0.000000e+00  
       742  -1.459568e+01  2.208375e+00  6.470763e-08  -1.193129e-12  4.498901e-13  6.470763e-08  -8.485909e-04  -7.093941e-04  -4.803329e-03  0.000000e+00  0.000000e+00  0.000000e+00  
       743  -1.467645e+01  1.971062e+00  6.228399e-08  -1.313089e-12  4.468370e-13  6.228398e-08  -4.174123e-03  2.490918e-04  -1.660352e-03  0.000000e+00  0.000000e+00  0.000000e+00  
       744  -1.474916e+01  1.731159e+00  5.599863e-08  -1.310174e-12  3.970435e-13  5.599862e-08  -1.645999e-03  -7.718956e-04  -5.170581e-03  0.000000e+00  0.000000e+00  0.000000e+00  
       745  -1.481344e+01  1.488861e+00  4.644348e-08  -1.010442e-12  2.680078e-13  4.644347e-08  -3.961090e-03  2.880194e-05  -1.301390e-03  0.000000e+00  0.000000e+00  0.000000e+00  
       746  -1.486889e+01  1.244393e+00  3.383683e-08  -7.198964e-13  1.632583e-13  3.383682e-08  -2.155000e-03  -1.537734e-04  -3.914848e-03  0.000000e+00  0.000000e+00  0.000000e+00  
       747  -1.491512e+01  9.980149e-01  2.096244e-08  -4.187761e-13  7.854828e-14  2.096243e-08  -4.347102e-03  1.787391e-04  -1.401794e-03  0.000000e+00  0.000000e+00  0.000000e+00  
       748  -1.495173e+01  7.500253e-01  9.914251e-09  -1.536271e-13  2.267631e-14  9.914243e-09  -2.969834e-03  -8.168111e-05  -5.093623e-03  0.000000e+00  0.000000e+00  0.000000e+00  
       749  -1.497832e+01  5.007644e-01  2.161658e-09  -2.498002e-14  2.664535e-15  2.161650e-09  -5.875615e-03  -6.578050e-05  -1.322320e-03  0.000000e+00  0.000000e+00  0.000000e+00  
       750  -1.499453e+01  2.506141e-01  7.993606e-15  0.000000e+00  0.000000e+00  0.000000e+00  -4.160542e-03  -1.786219e-04  -5.530280e-03  0.000000e+00  0.000000e+00  0.000000e+00  
       751  -3.751204e+00  5.085601e-01  -8.821610e+00  1.124333e+01  7.591110e-01  5.928390e+00  0.000000e+00  0.000000e+00  0.000000e+00  0.000000e+00  0.000000e+00  0.000000e+00  
       752  -3.845583e+00  5.248997e-01  -8.594508e+00  1.114895e+01  7.754323e-01  5.905492e+00  0.000000e+00  0.000000e+00  0.000000e+00  0.000000e+00  0.000000e+00  0.000000e+00  
       753  -3.943515e+00  5.364668e-01  -8.361368e+00  1.105101e+01  7.869994e-01  5.888632e+00  0.000000e+00  0.000000e+00  0.000000e+00  0.000000e+00  0.000000e+00  0.000000e+00  
       754  -4.025125e+00  5.628076e-01  -8.126447e+00  1.096941e+01  8.133402e-01  5.873553e+00  0.000000e+00  0.000000e+00  0.000000e+00  0.000000e+00  0.000000e+00  0.000000e+00  
       755  -4.087563e+00  5.994850e-01  -7.874943e+00  1.090697e+01  8.500176e-01  5.875057e+00  0.000000e+00  0.000000e+00  0.000000e+00  0.000000e+00  0.000000e+00  0.000000e+00  
       756  -4.138511e+00  6.276520e-01  -7.620620e+00  1.085602e+01  8.781846e-01  5.879380e+00  0.000000e+00  0.000000e+00  0.000000e+00  0.000000e+00  0.000000e+00  0.000000e+00  
       757  -4.174044e+00  6.733033e-01  -7.371087e+00  1.082049e+01  9.238359e-01  5.878914e+00  0.000000e+00  0.000000e+00  0.000000e+00  0.000000e+00  0.000000e+00  0.000000e+00  
       758  -4.202156e+00  7.289212e-01  -7.118747e+00  1.079237e+01  9.794539e-01  5.881253e+00  0.000000e+00  0.000000e+00  0.000000e+00  0.000000e+00  0.000000e+00  0.000000e+00  
       759  -4.209379e+00  7.791249e-01  -6.858891e+00  1.078515e+01  1.029657e+00  5.891109e+00  0.000000e+00  0.000000e+00  0.000000e+00  0.000000e+00  0.000000e+00  0.000000e+00  
       760  -4.218542e+00  8.250207e-01  -6.591095e+00  1.077599e+01  1.075553e+00  5.908905e+00  0.000000e+00  0.000000e+00  0.000000e+00  0.000000e+00  0.000000e+00  0.000000e+00  
       761  -4.214266e+00  8.683048e-01  -6.329039e+00  1.078026e+01  1.118837e+00  5.920961e+00  0.000000e+00  0.000000e+00  0.000000e+00  0.000000e+00  0.000000e+00  0.000000e+00  
       762  -4.206698e+00  9.160643e-01  -6.065941e+00  1.078783e+01  1.166597e+00  5.934059e+00  0.000000e+00  0.000000e+00  0.000000e+00  0.000000e+00  0.000000e+00  0.000000e+00  
       763  -4.202735e+00  9.676820e-01  -5.807643e+00  1.079179e+01  1.218215e+00  5.942357e+00  0.000000e+00  0.000000e+00  0.000000e+00  0.000000e+00  0.000000e+00  0.000000e+00  
       764  -4.191711e+00  1.007148e+00  -5.534608e+00  1.080282e+01  1.257681e+00  5.965392e+00  0.000000e+00  0.000000e+00  0.000000e+00  0.000000e+00  0.000000e+00  0.000000e+00  
       765  -4.180823e+00  1.045570e+00  -5.249228e+00  1.081371e+01  1.296103e+00  6.000772e+00  0.000000e+00  0.000000e+00  0.000000e+00  0.000000e+00  0.000000e+00  0.000000e+00  
       766  -4.166834e+00  1.084283e+00  -4.974518e+00  1.082770e+01  1.334816e+00  6.025482e+00  0.000000e+00  0.000000e+00  0.000000e+00  0.000000e+00  0.000000e+00  0.000000e+00  
       767  -4.161939e+00  1.124129e+00  -4.695754e+00  1.083259e+01  1.374662e+00  6.054246e+00  0.000000e+00  0.000000e+00  0.000000e+00  0.000000e+00  0.000000e+00  0.000000e+00  
       768  -4.165854e+00  1.152042e+00  -4.412716e+00  1.082868e+01  1.402574e+00  6.087283e+00  0.000000e+00  0.000000e+00  0.000000e+00  0.000000e+00  0.000000e+00  0.000000e+00  
       769  -4.171422e+00  1.186586e+00  -4.130972e+00  1.082311e+01  1.437118e+00  6.119028e+00  0.000000e+00  0.000000e+00  0.000000e+00  0.000000e+00  0.000000e+00  0.000000e+00  
       770  -4.196128e+00  1.223739e+00  -3.839457e+00  1.079840e+01  1.474272e+00  6.160543e+00  0.000000e+00  0.000000e+00  0.000000e+00  0.000000e+00  0.000000e+00  0.000000e+00  
       771  -4.246924e+00  1.232935e+00  -3.549901e+00  1.074761e+01  1.483467e+00  6.200099e+00  0.000000e+00  0.000000e+00  0.000000e+00  0.000000e+00  0.000000e+00  0.000000e+00  
       772  -4.298387e+00  1.241535e+00  -3.259237e+00  1.069614e+01  1.492068e+00  6.240763e+00  0.000000e+00  0.000000e+00  0.000000e+00  0.000000e+00  0.000000e+00  0.000000e+00  
       773  -4.393932e+00  1.225258e+00  -2.982109e+00  1.060060e+01  1.475791e+00  6.267891e+00  0.000000e+00  0.000000e+00  0.000000e+00  0.000000e+00  0.000000e+00  0.000000e+00  
       774  -4.506028e+00  1.216437e+00  -2.690047e+00  1.048850e+01  1.466969e+00  6.309953e+00  0.000000e+00  0.000000e+00  0.000000e+00  0.000000e+00  0.000000e+00  0.000000e+00  
       775  -4.630216e+00  1.205065e+00  -2.402328e+00  1.036431e+01  1.455598e+00  6.347672e+00  0.000000e+00  0.000000e+00  0.000000e+00  0.000000e+00  0.000000e+00  0.000000e+00  
       776  -4.756886e+00  1.195941e+00  -2.117728e+00  1.023764e+01  1.446474e+00  6.382272e+00  0.000000e+00  0.000000e+00  0.000000e+00  0.000000e+00  0.000000e+00  0.000000e+00  
       777  -4.901031e+00  1.173657e+00  -1.839294e+00  1.009350e+01  1.424189e+00  6.410706e+00  0.000000e+00  0.000000e+00  0.000000e+00  0.000000e+00  0.000000e+00  0.000000e+00  
       778  -5.065285e+00  1.145051e+00  -1.557136e+00  9.929245e+00  1.395584e+00  6.442863e+00  0.000000e+00  0.000000e+00  0.000000e+00  0.000000e+00  0.000000e+00  0.000000e+00  
       779  -5.240957e+00  1.108487e+00  -1.295779e+00  9.753572e+00  1.359020e+00  6.454221e+00  0.000000e+00  0.000000e+00  0.000000e+00  0.000000e+00  0.000000e+00  0.000000e+00  
       780  -5.439525e+00  1.062106e+00  -1.029163e+00  9.555005e+00  1.312639e+00  6.470837e+00  0.000000e+00  0.000000e+00  0.000000e+00  0.000000e+00  0.000000e+00  0.000000e+00  
       781  -5.650045e+00  1.027265e+00  -7.697396e-01  9.344484e+00  1.277798e+00  6.480260e+00  0.000000e+00  0.000000e+00  0.000000e+00  0.000000e+00  0.000000e+00  0.000000e+00  
       782  -5.873277e+00  9.875106e-01  -5.236865e-01  9.121253e+00  1.238043e+00  6.476314e+00  0.000000e+00  0.000000e+00  0.000000e+00  0.000000e+00  0.000000e+00  0.000000e+00  
       783  -6.112911e+00  9.427153e-01  -2.878223e-01  8.881619e+00  1.193248e+00  6.462178e+00  0.000000e+00  0.000000e+00  0.000000e+00  0.000000e+00  0.000000e+00  0.000000e+00  
       784  -6.368404e+00  9.025871e-01  -6.059419e-02  8.626125e+00  1.153120e+00  6.439406e+00  0.000000e+00  0.000000e+00  0.000000e+00  0.000000e+00  0.000000e+00  0.000000e+00  
       785  -6.638377e+00  8.468510e-01  1.523290e-01  8.356153e+00  1.097384e+00  6.402329e+00  0.000000e+00  0.000000e+00  0.000000e+00  0.000000e+00  0.000000e+00  0.000000e+00  
       786  -6.922794e+00  8.034197e-01  3.557686e-01  8.071736e+00  1.053952e+00  6.355769e+00  0.000000e+00  0.000000e+00  0.000000e+00  0.000000e+00  0.000000e+00  0.000000e+00  
       787  -7.216124e+00  7.481064e-01  5.470943e-01  7.778406e+00  9.986390e-01  6.297094e+00  0.000000e+00  0.000000e+00  0.000000e+00  0.000000e+00  0.000000e+00  0.000000e+00  
       788  -7.521290e+00  6.936415e-01  7.215975e-01  7.473240e+00  9.441741e-01  6.221598e+00  0.000000e+00  0.000000e+00  0.000000e+00  0.000000e+00  0.000000e+00  0.000000e+00  
       789  -7.841082e+00  6.410959e-01  8.708001e-01  7.153448e+00  8.916286e-01  6.120800e+00  0.000000e+00  0.000000e+00  0.000000e+00  0.000000e+00  0.000000e+00  0.000000e+00  
       790  -8.172114e+00  5.858043e-01  1.000207e+00  6.822416e+00  8.363370e-01  6.000207e+00  0.000000e+00  0.000000e+00  0.000000e+00  0.000000e+00  0.000000e+00  0.000000e+00  
       791  -8.500561e+00  5.397884e-01  1.121001e+00  6.493969e+00  7.903211e-01  5.871001e+00  0.000000e+00  0.000000e+00  0.000000e+00  0.000000e+00  0.000000e+00  0.000000e+00  
       792  -8.837118e+00  4.890713e-01  1.226245e+00  6.157412e+00  7.396039e-01  5.726245e+00  0.000000e+00  0.000000e+00  0.000000e+00  0.000000e+00  0.000000e+00  0.000000e+00  
       793  -9.182917e+00  4.371720e-01  1.321913e+00  5.811613e+00  6.877046e-01  5.571913e+00  0.000000e+00  0.000000e+00  0.000000e+00  0.000000e+00  0.000000e+00  0.000000e+00  
       794  -9.532232e+00  3.850746e-01  1.394172e+00  5.462298e+00  6.356072e-01  5.394172e+00  0.000000e+00  0.000000e+00  0.000000e+00  0.000000e+00  0.000000e+00  0.000000e+00  
       795  -9.889143e+00  3.365723e-01  1.439092e+00  5.105387e+00  5.871049e-01  5.189092e+00  0.000000e+00  0.000000e+00  0.000000e+00  0.000000e+00  0.000000e+00  0.000000e+00  
       796  -1.024738e+01  2.865790e-01  1.457536e+00  4.747149e+00  5.371116e-01  4.957536e+00  0.000000e+00  0.000000e+00  0.000000e+00  0.000000e+00  0.000000e+00  0.000000e+00  
       797  -1.060989e+01  2.349460e-01  1.460002e+00  4.384642e+00  4.854786e-01  4.710002e+00  0.000000e+00  0.000000e+00  0.000000e+00  0.000000e+00  0.000000e+00  0.000000e+00  
       798  -1.097432e+01  1.913773e-01  1.450209e+00  4.020208e+00  4.419099e-01  4.450209e+00  0.000000e+00  0.000000e+00  0.000000e+00  0.000000e+00  0.000000e+00  0.000000e+00  
       799  -1.133265e+01  1.389408e-01  1.411961e+00  3.661880e+00  3.894734e-01  4.161961e+00  0.000000e+00  0.000000e+00  0.000000e+00  0.000000e+00  0.000000e+00  0.000000e+00  
       800  -1.169415e+01  9.321008e-02  1.377023e+00  3.300381e+00  3.437427e-01  3.877023e+00  0.000000e+00  0.000000e+00  0.000000e+00  0.000000e+00  0.000000e+00  0.000000e+00  
       801  -1.205118e+01  4.816901e-02  1.307328e+00  2.943347e+00  2.987016e-01  3.557328e+00  0.000000e+00  0.000000e+00  0.000000e+00  0.000000e+00  0.000000e+00  0.000000e+00  
       802  -1.239739e+01  6.816951e-03  1.211278e+00  2.597136e+00  2.573496e-01  3.211278e+00  0.000000e+00  0.000000e+00  0.000000e+00  0.000000e+00  0.000000e+00  0.000000e+00  
       803  -1.273609e+01  -3.660784e-02  1.091464e+00  2.258444e+00  2.139248e-01  2.841464e+00  0.000000e+00  0.000000e+00  0.000000e+00  0.000000e+00  0.000000e+00  0.000000e+00  
       804  -1.307257e+01  -7.092561e-02  9.583516e-01  1.921961e+00  1.796070e-01  2.458352e+00  0.000000e+00  0.000000e+00  0.000000e+00  0.000000e+00  0.000000e+00  0.000000e+00  
       805  -1.340443e+01  -1.031704e-01  8.109255e-01  1.590098e+00  1.473623e-01  2.060925e+00  0.000000e+00  0.000000e+00  0.000000e+00  0.000000e+00  0.000000e+00  0.000000e+00  
       806  -1.373041e+01  -1.363715e-01  6.688504e-01  1.264120e+00  1.141611e-01  1.668850e+00  0.000000e+00  0.000000e+00  0.000000e+00  0.000000e+00  0.000000e+00  0.000000e+00  
       807  -1.404941e+01  -1.749424e-01  5.136877e-01  9.451189e-01  7.559025e-02  1.263688e+00  0.000000e+00  0.000000e+00  0.000000e+00  0.000000e+00  0.000000e+00  0.000000e+00  
       808  -1.436502e+01  -2.005361e-01  3.415456e-01  6.295080e-01  4.999653e-02  8.415456e-01  0.000000e+00  0.000000e+00  0.000000e+00  0.000000e+00  0.000000e+00  0.000000e+00  
       809  -1.468210e+01  -2.249599e-01  1.731579e-01  3.124329e-01  2.557278e-02  4.231579e-01  0.000000e+00  0.000000e+00  0.000000e+00  0.000000e+00  0.000000e+00  0.000000e+00  
       810  -3.538362e+00  4.187537e-01  -8.706899e+00  1.143997e+01  9.193835e-01  6.043101e+00  0.000000e+00  0.000000e+00  0.000000e+00  0.000000e+00  0.000000e+00  0.000000e+00  
       811  -3.654243e+00  4.079672e-01  -8.475368e+00  1.132409e+01  9.085573e-01  6.024632e+00  0.000000e+00  0.000000e+00  0.000000e+00  0.000000e+00  0.000000e+00  0.000000e+00  
       812  -3.761025e+00  4.004940e-01  -8.242246e+00  1.121731e+01  9.010780e-01  6.007755e+00  0.000000e+00  0.000000e+00  0.000000e+00  0.000000e+00  0.000000e+00  0.000000e+00  
       813  -3.848834e+00  4.173159e-01  -8.001097e+00  1.112950e+01  9.178938e-01  5.998903e+00  0.000000e+00  0.000000e+00  0.000000e+00  0.000000e+00  0.000000e+00  0.000000e+00  
       814  -3.919252e+00  4.324339e-01  -7.760789e+00  1.105908e+01  9.330118e-01  5.989211e+00  0.000000e+00  0.000000e+00  0.000000e+00  0.000000e+00  0.000000e+00  0.000000e+00  
       815  -3.966144e+00  4.611263e-01  -7.509694e+00  1.101219e+01  9.617043e-01  5.990306e+00  0.000000e+00  0.000000e+00  0.000000e+00  0.000000e+00  0.000000e+00  0.000000e+00  
       816  -4.006793e+00  4.983628e-01  -7.256294e+00  1.097154e+01  9.989408e-01  5.993707e+00  0.000000e+00  0.000000e+00  0.000000e+00  0.000000e+00  0.000000e+00  0.000000e+00  
       817  -4.044828e+00  5.388756e-01  -7.004137e+00  1.093351e+01  1.039454e+00  5.995863e+00  0.000000e+00  0.000000e+00  0.000000e+00  0.000000e+00  0.000000e+00  0.000000e+00  
       818  -4.060222e+00  5.876706e-01  -6.746936e+00  1.091811e+01  1.088248e+00  6.003064e+00  0.000000e+00  0.000000e+00  0.000000e+00  0.000000e+00  0.000000e+00  0.000000e+00  
       819  -4.067753e+00  6.258511e-01  -6.487044e+00  1.091058e+01  1.126429e+00  6.012956e+00  0.000000e+00  0.000000e+00  0.000000e+00  0.000000e+00  0.000000e+00  0.000000e+00  
       820  -4.056776e+00  6.636543e-01  -6.219366e+00  1.092156e+01  1.164232e+00  6.030634e+00  0.000000e+00  0.000000e+00  0.000000e+00  0.000000e+00  0.000000e+00  0.000000e+00  
       821  -4.054806e+00  7.100533e-01  -5.959396e+00  1.092353e+01  1.210631e+00  6.040604e+00  0.000000e+00  0.000000e+00  0.000000e+00  0.000000e+00  0.000000e+00  0.000000e+00  
       822  -4.041853e+00  7.572295e-01  -5.694515e+00  1.093648e+01  1.257807e+00  6.055485e+00  0.000000e+00  0.000000e+00  0.000000e+00  0.000000e+00  0.000000e+00  0.000000e+00  
       823  -4.034432e+00  7.967061e-01  -5.425379e+00  1.094390e+01  1.297284e+00  6.074621e+00  0.000000e+00  0.000000e+00  0.000000e+00  0.000000e+00  0.000000e+00  0.000000e+00  
       824  -4.029099e+00  8.317953e-01  -5.149414e+00  1.094924e+01  1.332373e+00  6.100586e+00  0.000000e+00  0.000000e+00  0.000000e+00  0.000000e+00  0.000000e+00  0.000000e+00  
       825  -4.014242e+00  8.586976e-01  -4.866398e+00  1.096409e+01  1.359276e+00  6.133602e+00  0.000000e+00  0.000000e+00  0.000000e+00  0.000000e+00  0.000000e+00  0.000000e+00  
       826  -4.000882e+00  8.971550e-01  -4.591779e+00  1.097745e+01  1.397733e+00  6.158221e+00  0.000000e+00  0.000000e+00  0.000000e+00  0.000000e+00  0.000000e+00  0.000000e+00  
       827  -4.000651e+00  9.306937e-01  -4.312331e+00  1.097768e+01  1.431272e+00  6.187668e+00  0.000000e+00  0.000000e+00  0.000000e+00  0.000000e+00  0.000000e+00  0.000000e+00  
       828  -4.015513e+00  9.597272e-01  -4.022186e+00  1.096282e+01  1.460305e+00  6.227814e+00  0.000000e+00  0.000000e+00  0.000000e+00  0.000000e+00  0.000000e+00  0.000000e+00  
       829  -4.045779e+00  9.955950e-01  -3.737119e+00  1.093256e+01  1.496173e+00  6.262880e+00  0.000000e+00  0.000000e+00  0.000000e+00  0.000000e+00  0.000000e+00  0.000000e+00  
       830  -4.101268e+00  9.970323e-01  -3.446467e+00  1.087707e+01  1.497610e+00  6.303533e+00  0.000000e+00  0.000000e+00  0.000000e+00  0.000000e+00  0.000000e+00  0.000000e+00  
       831  -4.176633e+00  9.949236e-01  -3.149334e+00  1.080170e+01  1.495502e+00  6.350666e+00  0.000000e+00  0.000000e+00  0.000000e+00  0.000000e+00  0.000000e+00  0.000000e+00  
       832  -4.280993e+00  9.834900e-01  -2.868261e+00  1.069734e+01  1.484068e+00  6.381739e+00  0.000000e+00  0.000000e+00  0.000000e+00  0.000000e+00  0.000000e+00  0.000000e+00  
       833  -4.398582e+00  9.722482e-01  -2.587075e+00  1.057975e+01  1.472826e+00  6.412925e+00  0.000000e+00  0.000000e+00  0.000000e+00  0.000000e+00  0.000000e+00  0.000000e+00  
       834  -4.525935e+00  9.582709e-01  -2.305732e+00  1.045240e+01  1.458849e+00  6.444268e+00  0.000000e+00  0.000000e+00  0.000000e+00  0.000000e+00  0.000000e+00  0.000000e+00  
       835  -4.668528e+00  9.433713e-01  -2.024192e+00  1.030981e+01  1.443949e+00  6.475808e+00  0.000000e+00  0.000000e+00  0.000000e+00  0.000000e+00  0.000000e+00  0.000000e+00  
       836  -4.821270e+00  9.253944e-01  -1.744705e+00  1.015707e+01  1.425972e+00  6.505295e+00  0.000000e+00  0.000000e+00  0.000000e+00  0.000000e+00  0.000000e+00  0.000000e+00  
       837  -4.986063e+00  8.916506e-01  -1.472478e+00  9.992273e+00  1.392228e+00  6.527523e+00  0.000000e+00  0.000000e+00  0.000000e+00  0.000000e+00  0.000000e+00  0.000000e+00  
       838  -5.173526e+00  8.638596e-01  -1.209984e+00  9.804810e+00  1.364438e+00  6.540016e+00  0.000000e+00  0.000000e+00  0.000000e+00  0.000000e+00  0.000000e+00  0.000000e+00  
       839  -5.374117e+00  8.219443e-01  -9.543554e-01  9.604219e+00  1.322522e+00  6.545645e+00  0.000000e+00  0.000000e+00  0.000000e+00  0.000000e+00  0.000000e+00  0.000000e+00  
       840  -5.585555e+00  7.818658e-01  -7.006251e-01  9.392781e+00  1.282444e+00  6.549376e+00  0.000000e+00  0.000000e+00  0.000000e+00  0.000000e+00  0.000000e+00  0.000000e+00  
       841  -5.815874e+00  7.403489e-01  -4.536643e-01  9.162462e+00  1.240927e+00  6.546336e+00  0.000000e+00  0.000000e+00  0.000000e+00  0.000000e+00  0.000000e+00  0.000000e+00  
       842  -6.064623e+00  6.989592e-01  -2.244988e-01  8.913713e+00  1.199537e+00  6.525501e+00  0.000000e+00  0.000000e+00  0.000000e+00  0.000000e+00  0.000000e+00  0.000000e+00  
       843  -6.325751e+00  6.625027e-01  -7.968470e-03  8.652585e+00  1.163081e+00  6.492032e+00  0.000000e+00  0.000000e+00  0.000000e+00  0.000000e+00  0.000000e+00  0.000000e+00  
       844  -6.602334e+00  6.166143e-01  1.974647e-01  8.376002e+00  1.117192e+00  6.447465e+00  0.000000e+00  0.000000e+00  0.000000e+00  0.000000e+00  0.000000e+00  0.000000e+00  
       845  -6.888371e+00  5.688653e-01  3.963985e-01  8.089966e+00  1.069443e+00  6.396399e+00  0.000000e+00  0.000000e+00  0.000000e+00  0.000000e+00  0.000000e+00  0.000000e+00  
       846  -7.184531e+00  5.176375e-01  5.847145e-01  7.793805e+00  1.018215e+00  6.334714e+00  0.000000e+00  0.000000e+00  0.000000e+00  0.000000e+00  0.000000e+00  0.000000e+00  
       847  -7.495502e+00  4.681125e-01  7.538422e-01  7.482833e+00  9.686904e-01  6.253842e+00  0.000000e+00  0.000000e+00  0.000000e+00  0.000000e+00  0.000000e+00  0.000000e+00  
       848  -7.819770e+00  4.146678e-01  9.003175e-01  7.158566e+00  9.152457e-01  6.150318e+00  0.000000e+00  0.000000e+00  0.000000e+00  0.000000e+00  0.000000e+00  0.000000e+00  
       849  -8.146036e+00  3.628477e-01  1.027936e+00  6.832300e+00  8.634256e-01  6.027936e+00  0.000000e+00  0.000000e+00  0.000000e+00  0.000000e+00  0.000000e+00  0.000000e+00  
       850  -8.480370e+00  3.145994e-01  1.146262e+00  6.497966e+00  8.151773e-01  5.896262e+00  0.000000e+00  0.000000e+00  0.000000e+00  0.000000e+00  0.000000e+00  0.000000e+00  
       851  -8.820371e+00  2.691538e-01  1.256670e+00  6.157965e+00  7.697318e-01  5.756670e+00  0.000000e+00  0.000000e+00  0.000000e+00  0.000000e+00  0.000000e+00  0.000000e+00  
       852  -9.160542e+00  2.209288e-01  1.355054e+00  5.817794e+00  7.215068e-01  5.605053e+00  0.000000e+00  0.000000e+00  0.000000e+00  0.000000e+00  0.000000e+00  0.000000e+00  
       853  -9.513985e+00  1.709278e-01  1.427514e+00  5.464351e+00  6.715058e-01  5.427514e+00  0.000000e+00  0.000000e+00  0.000000e+00  0.000000e+00  0.000000e+00  0.000000e+00  
       854  -9.870013e+00  1.220631e-01  1.472441e+00  5.108322e+00  6.226410e-01  5.222441e+00  0.000000e+00  0.000000e+00  0.000000e+00  0.000000e+00  0.000000e+00  0.000000e+00  
       855  -1.023005e+01  7.090168e-02  1.486727e+00  4.748284e+00  5.714796e-01  4.986727e+00  0.000000e+00  0.000000e+00  0.000000e+00  0.000000e+00  0.000000e+00  0.000000e+00  
       856  -1.059086e+01  2.460949e-02  1.477010e+00  4.387479e+00  5.251874e-01  4.727010e+00  0.000000e+00  0.000000e+00  0.000000e+00  0.000000e+00  0.000000e+00  0.000000e+00  
       857  -1.095123e+01  -2.440517e-02  1.454776e+00  4.027104e+00  4.761728e-01  4.454776e+00  0.000000e+00  0.000000e+00  0.000000e+00  0.000000e+00  0.000000e+00  0.000000e+00  
       858  -1.131413e+01  -7.388888e-02  1.411667e+00  3.664211e+00  4.266891e-01  4.161667e+00  0.000000e+00  0.000000e+00  0.000000e+00  0.000000e+00  0.000000e+00  0.000000e+00  
       859  -1.167589e+01  -1.207320e-01  1.369513e+00  3.302448e+00  3.798459e-01  3.869513e+00  0.000000e+00  0.000000e+00  0.000000e+00  0.000000e+00  0.000000e+00  0.000000e+00  
       860  -1.202566e+01  -1.669548e-01  1.291156e+00  2.952672e+00  3.336232e-01  3.541156e+00  0.000000e+00  0.000000e+00  0.000000e+00  0.000000e+00  0.000000e+00  0.000000e+00  
       861  -1.237697e+01  -2.105032e-01  1.197230e+00  2.601369e+00  2.900748e-01  3.197230e+00  0.000000e+00  0.000000e+00  0.000000e+00  0.000000e+00  0.000000e+00  0.000000e+00  
       862  -1.271894e+01  -2.497584e-01  1.074756e+00  2.259396e+00  2.508195e-01  2.824756e+00  0.000000e+00  0.000000e+00  0.000000e+00  0.000000e+00  0.000000e+00  0.000000e+00  
       863  -1.305837e+01  -2.863691e-01  9.507093e-01  1.919965e+00  2.142088e-01  2.450709e+00  0.000000e+00  0.000000e+00  0.000000e+00  0.000000e+00  0.000000e+00  0.000000e+00  
       864  -1.338949e+01  -3.278946e-01  8.105439e-01  1.588848e+00  1.726833e-01  2.060544e+00  0.000000e+00  0.000000e+00  0.000000e+00  0.000000e+00  0.000000e+00  0.000000e+00  
       865  -1.371628e+01  -3.692631e-01  6.714326e-01  1.262056e+00  1.313149e-01  1.671433e+00  0.000000e+00  0.000000e+00  0.000000e+00  0.000000e+00  0.000000e+00  0.000000e+00  
       866  -1.403770e+01  -4.015823e-01  5.185738e-01  9.406391e-01  9.899566e-02  1.268574e+00  0.000000e+00  0.000000e+00  0.000000e+00  0.000000e+00  0.000000e+00  0.000000e+00  
       867  -1.435321e+01  -4.333525e-01  3.431545e-01  6.251283e-01  6.722543e-02  8.431545e-01  0.000000e+00  0.000000e+00  0.000000e+00  0.000000e+00  0.000000e+00  0.000000e+00  
       868  -1.466722e+01  -4.658082e-01  1.726650e-01  3.111190e-01  3.476980e-02  4.226650e-01  0.000000e+00  0.000000e+00  0.000000e+00  0.000000e+00  0.000000e+00  0.000000e+00  
       869  -3.339515e+00  3.439769e-01  -8.588537e+00  1.161224e+01  1.093807e+00  6.161463e+00  0.000000e+00  0.000000e+00  0.000000e+00  0.000000e+00  0.000000e+00  0.000000e+00  
       870  -3.461540e+00  2.892590e-01  -8.365294e+00  1.149022e+01  1.039032e+00  6.134706e+00  0.000000e+00  0.000000e+00  0.000000e+00  0.000000e+00  0.000000e+00  0.000000e+00  
       871  -3.569025e+00  2.847962e-01  -8.132380e+00  1.138274e+01  1.034551e+00  6.117621e+00  0.000000e+00  0.000000e+00  0.000000e+00  0.000000e+00  0.000000e+00  0.000000e+00  
       872  -3.659290e+00  2.752023e-01  -7.895645e+00  1.129247e+01  1.024951e+00  6.104355e+00  0.000000e+00  0.000000e+00  0.000000e+00  0.000000e+00  0.000000e+00  0.000000e+00  
       873  -3.736799e+00  2.742752e-01  -7.653736e+00  1.121496e+01  1.024024e+00  6.096264e+00  0.000000e+00  0.000000e+00  0.000000e+00  0.000000e+00  0.000000e+00  0.000000e+00  
       874  -3.804608e+00  2.849780e-01  -7.408092e+00  1.114715e+01  1.034726e+00  6.091908e+00  0.000000e+00  0.000000e+00  0.000000e+00  0.000000e+00  0.000000e+00  0.000000e+00  
       875  -3.855378e+00  3.086745e-01  -7.151652e+00  1.109638e+01  1.058423e+00  6.098348e+00  0.000000e+00  0.000000e+00  0.000000e+00  0.000000e+00  0.000000e+00  0.000000e+00  
       876  -3.888993e+00  3.480380e-01  -6.902028e+00  1.106277e+01  1.097786e+00  6.097972e+00  0.000000e+00  0.000000e+00  0.000000e+00  0.000000e+00  0.000000e+00  0.000000e+00  
       877  -3.905351e+00  3.843649e-01  -6.651588e+00  1.104641e+01  1.134113e+00  6.098412e+00  0.000000e+00  0.000000e+00  0.000000e+00  0.000000e+00  0.000000e+00  0.000000e+00  
       878  -3.907398e+00  4.240734e-01  -6.392754e+00  1.104436e+01  1.173822e+00  6.107246e+00  0.000000e+00  0.000000e+00  0.000000e+00  0.000000e+00  0.000000e+00  0.000000e+00  
       879  -3.907373e+00  4.576808e-01  -6.129328e+00  1.104439e+01  1.207429e+00  6.120672e+00  0.000000e+00  0.000000e+00  0.000000e+00  0.000000e+00  0.000000e+00  0.000000e+00  
       880  -3.895911e+00  5.008245e-01  -5.862026e+00  1.105585e+01  1.250573e+00  6.137974e+00  0.000000e+00  0.000000e+00  0.000000e+00  0.000000e+00  0.000000e+00  0.000000e+00  
       881  -3.884516e+00  5.379173e-01  -5.593749e+00  1.106725e+01  1.287666e+00  6.156251e+00  0.000000e+00  0.000000e+00  0.000000e+00  0.000000e+00  0.000000e+00  0.000000e+00  
       882  -3.878152e+00  5.818491e-01  -5.328948e+00  1.107361e+01  1.331597e+00  6.171052e+00  0.000000e+00  0.000000e+00  0.000000e+00  0.000000e+00  0.000000e+00  0.000000e+00  
       883  -3.865766e+00  6.128972e-01  -5.056855e+00  1.108600e+01  1.362646e+00  6.193145e+00  0.000000e+00  0.000000e+00  0.000000e+00  0.000000e+00  0.000000e+00  0.000000e+00  
       884  -3.851152e+00  6.370807e-01  -4.780111e+00  1.110061e+01  1.386829e+00  6.219889e+00  0.000000e+00  0.000000e+00  0.000000e+00  0.000000e+00  0.000000e+00  0.000000e+00  
       885  -3.840540e+00  6.687351e-01  -4.495275e+00  1.111122e+01  1.418483e+00  6.254725e+00  0.000000e+00  0.000000e+00  0.000000e+00  0.000000e+00  0.000000e+00  0.000000e+00  
       886  -3.847779e+00  7.030779e-01  -4.213045e+00  1.110398e+01  1.452826e+00  6.286954e+00  0.000000e+00  0.000000e+00  0.000000e+00  0.000000e+00  0.000000e+00  0.000000e+00  
       887  -3.875862e+00  7.245376e-01  -3.920248e+00  1.107590e+01  1.474286e+00  6.329752e+00  0.000000e+00  0.000000e+00  0.000000e+00  0.000000e+00  0.000000e+00  0.000000e+00  
       888  -3.907121e+00  7.462835e-01  -3.630762e+00  1.104464e+01  1.496032e+00  6.369238e+00  0.000000e+00  0.000000e+00  0.000000e+00  0.000000e+00  0.000000e+00  0.000000e+00  
       889  -3.975798e+00  7.480518e-01  -3.354639e+00  1.097596e+01  1.497800e+00  6.395361e+00  0.000000e+00  0.000000e+00  0.000000e+00  0.000000e+00  0.000000e+00  0.000000e+00  
       890  -4.056883e+00  7.458127e-01  -3.063586e+00  1.089488e+01  1.495561e+00  6.436414e+00  0.000000e+00  0.000000e+00  0.000000e+00  0.000000e+00  0.000000e+00  0.000000e+00  
       891  -4.163042e+00  7.370339e-01  -2.775340e+00  1.078872e+01  1.486782e+00  6.474660e+00  0.000000e+00  0.000000e+00  0.000000e+00  0.000000e+00  0.000000e+00  0.000000e+00  
       892  -4.295246e+00  7.185818e-01  -2.494734e+00  1.065652e+01  1.468330e+00  6.505266e+00  0.000000e+00  0.000000e+00  0.000000e+00  0.000000e+00  0.000000e+00  0.000000e+00  
       893  -4.432528e+00  6.964355e-01  -2.223008e+00  1.051923e+01  1.446184e+00  6.526992e+00  0.000000e+00  0.000000e+00  0.000000e+00  0.000000e+00  0.000000e+00  0.000000e+00  
       894  -4.580505e+00  6.822007e-01  -1.949220e+00  1.037126e+01  1.431949e+00  6.550780e+00  0.000000e+00  0.000000e+00  0.000000e+00  0.000000e+00  0.000000e+00  0.000000e+00  
       895  -4.741410e+00  6.704190e-01  -1.674646e+00  1.021035e+01  1.420167e+00  6.575354e+00  0.000000e+00  0.000000e+00  0.000000e+00  0.000000e+00  0.000000e+00  0.000000e+00  
       896  -4.921432e+00  6.417558e-01  -1.405666e+00  1.003033e+01  1.391504e+00  6.594335e+00  0.000000e+00  0.000000e+00  0.000000e+00  0.000000e+00  0.000000e+00  0.000000e+00  
       897  -5.115674e+00  6.028050e-01  -1.141907e+00  9.836088e+00  1.352553e+00  6.608092e+00  0.000000e+00  0.000000e+00  0.000000e+00  0.000000e+00  0.000000e+00  0.000000e+00  
       898  -5.324997e+00  5.632250e-01  -8.934133e-01  9.626764e+00  1.312973e+00  6.606586e+00  0.000000e+00  0.000000e+00  0.000000e+00  0.000000e+00  0.000000e+00  0.000000e+00  
       899  -5.543088e+00  5.258529e-01  -6.491678e-01  9.408673e+00  1.275601e+00  6.600832e+00  0.000000e+00  0.000000e+00  0.000000e+00  0.000000e+00  0.000000e+00  0.000000e+00  
       900  -5.772513e+00  4.912747e-01  -4.086332e-01  9.179249e+00  1.241023e+00  6.591367e+00  0.000000e+00  0.000000e+00  0.000000e+00  0.000000e+00  0.000000e+00  0.000000e+00  
       901  -6.025915e+00  4.500422e-01  -1.848944e-01  8.925847e+00  1.199791e+00  6.565105e+00  0.000000e+00  0.000000e+00  0.000000e+00  0.000000e+00  0.000000e+00  0.000000e+00  
       902  -6.293337e+00  4.158117e-01  3.053986e-02  8.658424e+00  1.165560e+00  6.530540e+00  0.000000e+00  0.000000e+00  0.000000e+00  0.000000e+00  0.000000e+00  0.000000e+00  
       903  -6.564559e+00  3.798276e-01  2.403167e-01  8.387203e+00  1.129576e+00  6.490317e+00  0.000000e+00  0.000000e+00  0.000000e+00  0.000000e+00  0.000000e+00  0.000000e+00  
       904  -6.856685e+00  3.379322e-01  4.334016e-01  8.095078e+00  1.087681e+00  6.433402e+00  0.000000e+00  0.000000e+00  0.000000e+00  0.000000e+00  0.000000e+00  0.000000e+00  
       905  -7.155447e+00  2.835121e-01  6.156019e-01  7.796315e+00  1.033260e+00  6.365602e+00  0.000000e+00  0.000000e+00  0.000000e+00  0.000000e+00  0.000000e+00  0.000000e+00  
       906  -7.470107e+00  2.414941e-01  7.781350e-01  7.481655e+00  9.912425e-01  6.278135e+00  0.000000e+00  0.000000e+00  0.000000e+00  0.000000e+00  0.000000e+00  0.000000e+00  
       907  -7.794493e+00  1.870018e-01  9.152653e-01  7.157269e+00  9.367502e-01  6.165266e+00  0.000000e+00  0.000000e+00  0.000000e+00  0.000000e+00  0.000000e+00  0.000000e+00  
       908  -8.122257e+00  1.375355e-01  1.041511e+00  6.829504e+00  8.872839e-01  6.041512e+00  0.000000e+00  0.000000e+00  0.000000e+00  0.000000e+00  0.000000e+00  0.000000e+00  
       909  -8.451765e+00  8.757389e-02  1.166053e+00  6.499996e+00  8.373223e-01  5.916053e+00  0.000000e+00  0.000000e+00  0.000000e+00  0.000000e+00  0.000000e+00  0.000000e+00  
       910  -8.790754e+00  5.167650e-02  1.259326e+00  6.161007e+00  8.014249e-01  5.759326e+00  0.000000e+00  0.000000e+00  0.000000e+00  0.000000e+00  0.000000e+00  0.000000e+00  
       911  -9.135435e+00  1.767268e-03  1.369362e+00  5.816327e+00  7.515156e-01  5.619362e+00  0.000000e+00  0.000000e+00  0.000000e+00  0.000000e+00  0.000000e+00  0.000000e+00  
       912  -9.489952e+00  -4.483018e-02  1.440271e+00  5.461809e+00  7.049182e-01  5.440271e+00  0.000000e+00  0.000000e+00  0.000000e+00  0.000000e+00  0.000000e+00  0.000000e+00  
       913  -9.847486e+00  -9.573098e-02  1.487022e+00  5.104277e+00  6.540174e-01  5.237022e+00  0.000000e+00  0.000000e+00  0.000000e+00  0.000000e+00  0.000000e+00  0.000000e+00  
       914  -1.020495e+01  -1.427365e-01  1.495177e+00  4.746814e+00  6.070119e-01  4.995177e+00  0.000000e+00  0.000000e+00  0.000000e+00  0.000000e+00  0.000000e+00  0.000000e+00  
       915  -1.056503e+01  -1.898910e-01  1.486174e+00  4.386728e+00  5.598574e-01  4.736174e+00  0.000000e+00  0.000000e+00  0.000000e+00  0.000000e+00  0.000000e+00  0.000000e+00  
       916  -1.092390e+01  -2.353833e-01  1.456948e+00  4.027864e+00  5.143651e-01  4.456948e+00  0.000000e+00  0.000000e+00  0.000000e+00  0.000000e+00  0.000000e+00  0.000000e+00  
       917  -1.128420e+01  -2.830110e-01  1.404968e+00  3.667565e+00  4.667374e-01  4.154968e+00  0.000000e+00  0.000000e+00  0.000000e+00  0.000000e+00  0.000000e+00  0.000000e+00  
       918  -1.164235e+01  -3.352891e-01  1.354707e+00  3.309408e+00  4.144593e-01  3.854707e+00  0.000000e+00  0.000000e+00  0.000000e+00  0.000000e+00  0.000000e+00  0.000000e+00  
       919  -1.199869e+01  -3.783565e-01  1.279272e+00  2.953068e+00  3.713919e-01  3.529272e+00  0.000000e+00  0.000000e+00  0.000000e+00  0.000000e+00  0.000000e+00  0.000000e+00  
       920  -1.235071e+01  -4.231781e-01  1.188710e+00  2.601048e+00  3.265703e-01  3.188710e+00  0.000000e+00  0.000000e+00  0.000000e+00  0.000000e+00  0.000000e+00  0.000000e+00  
       921  -1.269358e+01  -4.646945e-01  1.071937e+00  2.258177e+00  2.850538e-01  2.821937e+00  0.000000e+00  0.000000e+00  0.000000e+00  0.000000e+00  0.000000e+00  0.000000e+00  
       922  -1.302450e+01  -5.064939e-01  9.363015e-01  1.927259e+00  2.432545e-01  2.436301e+00  0.000000e+00  0.000000e+00  0.000000e+00  0.000000e+00  0.000000e+00  0.000000e+00  
       923  -1.335520e+01  -5.539529e-01  8.117781e-01  1.596560e+00  1.957955e-01  2.061778e+00  0.000000e+00  0.000000e+00  0.000000e+00  0.000000e+00  0.000000e+00  0.000000e+00  
       924  -1.368746e+01  -5.893376e-01  6.735057e-01  1.264307e+00  1.604107e-01  1.673506e+00  0.000000e+00  0.000000e+00  0.000000e+00  0.000000e+00  0.000000e+00  0.000000e+00  
       925  -1.401388e+01  -6.278325e-01  5.125273e-01  9.378858e-01  1.219159e-01  1.262527e+00  0.000000e+00  0.000000e+00  0.000000e+00  0.000000e+00  0.000000e+00  0.000000e+00  
       926  -1.432954e+01  -6.685230e-01  3.439995e-01  6.222180e-01  8.122545e-02  8.439995e-01  0.000000e+00  0.000000e+00  0.000000e+00  0.000000e+00  0.000000e+00  0.000000e+00  
       927  -1.464303e+01  -7.076344e-01  1.734147e-01  3.087363e-01  4.211402e-02  4.234147e-01  0.000000e+00  0.000000e+00  0.000000e+00  0.000000e+00  0.000000e+00  0.000000e+00  
       928  -3.129465e+00  2.795217e-01  -8.456059e+00  1.178570e+01  1.277290e+00  6.293941e+00  0.000000e+00  0.000000e+00  0.000000e+00  0.000000e+00  0.000000e+00  0.000000e+00  
       929  -3.252643e+00  2.188528e-01  -8.255339e+00  1.166253e+01  1.216549e+00  6.244662e+00  0.000000e+00  0.000000e+00  0.000000e+00  0.000000e+00  0.000000e+00  0.000000e+00  
       930  -3.360088e+00  1.849747e-01  -8.029902e+00  1.155509e+01  1.182646e+00  6.220098e+00  0.000000e+00  0.000000e+00  0.000000e+00  0.000000e+00  0.000000e+00  0.000000e+00  
       931  -3.469708e+00  1.320661e-01  -7.806077e+00  1.144547e+01  1.129732e+00  6.193923e+00  0.000000e+00  0.000000e+00  0.000000e+00  0.000000e+00  0.000000e+00  0.000000e+00  
       932  -3.551436e+00  1.213302e-01  -7.561012e+00  1.136374e+01  1.118990e+00  6.188988e+00  0.000000e+00  0.000000e+00  0.000000e+00  0.000000e+00  0.000000e+00  0.000000e+00  
       933  -3.632603e+00  1.179251e-01  -7.314034e+00  1.128258e+01  1.115585e+00  6.185966e+00  0.000000e+00  0.000000e+00  0.000000e+00  0.000000e+00  0.000000e+00  0.000000e+00  
       934  -3.700152e+00  1.215235e-01  -7.065930e+00  1.121503e+01  1.119183e+00  6.184071e+00  0.000000e+00  0.000000e+00  0.000000e+00  0.000000e+00  0.000000e+00  0.000000e+00  
       935  -3.731782e+00  1.457280e-01  -6.808976e+00  1.118340e+01  1.143388e+00  6.191024e+00  0.000000e+00  0.000000e+00  0.000000e+00  0.000000e+00  0.000000e+00  0.000000e+00  
       936  -3.754703e+00  1.739877e-01  -6.559450e+00  1.116048e+01  1.171647e+00  6.190550e+00  0.000000e+00  0.000000e+00  0.000000e+00  0.000000e+00  0.000000e+00  0.000000e+00  
       937  -3.767566e+00  2.029866e-01  -6.308898e+00  1.114761e+01  1.200646e+00  6.191102e+00  0.000000e+00  0.000000e+00  0.000000e+00  0.000000e+00  0.000000e+00  0.000000e+00  
       938  -3.768796e+00  2.395160e-01  -6.048769e+00  1.114639e+01  1.237176e+00  6.201231e+00  0.000000e+00  0.000000e+00  0.000000e+00  0.000000e+00  0.000000e+00  0.000000e+00  
       939  -3.745604e+00  2.852531e-01  -5.781436e+00  1.116958e+01  1.282913e+00  6.218564e+00  0.000000e+00  0.000000e+00  0.000000e+00  0.000000e+00  0.000000e+00  0.000000e+00  
       940  -3.733377e+00  3.124051e-01  -5.510606e+00  1.118180e+01  1.310065e+00  6.239394e+00  0.000000e+00  0.000000e+00  0.000000e+00  0.000000e+00  0.000000e+00  0.000000e+00  
       941  -3.723716e+00  3.497951e-01  -5.245162e+00  1.119147e+01  1.347455e+00  6.254838e+00  0.000000e+00  0.000000e+00  0.000000e+00  0.000000e+00  0.000000e+00  0.000000e+00  
       942  -3.703194e+00  3.834051e-01  -4.978433e+00  1.121199e+01  1.381065e+00  6.271567e+00  0.000000e+00  0.000000e+00  0.000000e+00  0.000000e+00  0.000000e+00  0.000000e+00  
       943  -3.692107e+00  4.107756e-01  -4.701360e+00  1.122307e+01  1.408435e+00  6.298640e+00  0.000000e+00  0.000000e+00  0.000000e+00  0.000000e+00  0.000000e+00  0.000000e+00  
       944  -3.696328e+00  4.291145e-01  -4.412570e+00  1.121885e+01  1.426774e+00  6.337430e+00  0.000000e+00  0.000000e+00  0.000000e+00  0.000000e+00  0.000000e+00  0.000000e+00  
       945  -3.714562e+00  4.585181e-01  -4.127639e+00  1.120062e+01  1.456178e+00  6.372360e+00  0.000000e+00  0.000000e+00  0.000000e+00  0.000000e+00  0.000000e+00  0.000000e+00  
       946  -3.762135e+00  4.757194e-01  -3.842366e+00  1.115305e+01  1.473379e+00  6.407635e+00  0.000000e+00  0.000000e+00  0.000000e+00  0.000000e+00  0.000000e+00  0.000000e+00  
       947  -3.795870e+00  4.761761e-01  -3.554392e+00  1.111931e+01  1.473836e+00  6.445608e+00  0.000000e+00  0.000000e+00  0.000000e+00  0.000000e+00  0.000000e+00  0.000000e+00  
       948  -3.861703e+00  4.849194e-01  -3.273342e+00  1.105348e+01  1.482579e+00  6.476658e+00  0.000000e+00  0.000000e+00  0.000000e+00  0.000000e+00  0.000000e+00  0.000000e+00  
       949  -3.962753e+00  4.765445e-01  -2.991341e+00  1.095243e+01  1.474204e+00  6.508658e+00  0.000000e+00  0.000000e+00  0.000000e+00  0.000000e+00  0.000000e+00  0.000000e+00  
       950  -4.073385e+00  4.780530e-01  -2.711703e+00  1.084179e+01  1.475713e+00  6.538297e+00  0.000000e+00  0.000000e+00  0.000000e+00  0.000000e+00  0.000000e+00  0.000000e+00  
       951  -4.207439e+00  4.540005e-01  -2.431075e+00  1.070774e+01  1.451660e+00  6.568925e+00  0.000000e+00  0.000000e+00  0.000000e+00  0.000000e+00  0.000000e+00  0.000000e+00  
       952  -4.357841e+00  4.304608e-01  -2.154959e+00  1.055734e+01  1.428120e+00  6.595041e+00  0.000000e+00  0.000000e+00  0.000000e+00  0.000000e+00  0.000000e+00  0.000000e+00  
       953  -4.521485e+00  4.173009e-01  -1.884495e+00  1.039370e+01  1.414960e+00  6.615504e+00  0.000000e+00  0.000000e+00  0.000000e+00  0.000000e+00  0.000000e+00  0.000000e+00  
       954  -4.685392e+00  4.058982e-01  -1.619961e+00  1.022979e+01  1.403558e+00  6.630039e+00  0.000000e+00  0.000000e+00  0.000000e+00  0.000000e+00  0.000000e+00  0.000000e+00  
       955  -4.862819e+00  3.807605e-01  -1.355253e+00  1.005236e+01  1.378420e+00  6.644747e+00  0.000000e+00  0.000000e+00  0.000000e+00  0.000000e+00  0.000000e+00  0.000000e+00  
       956  -5.059573e+00  3.471613e-01  -1.106507e+00  9.855608e+00  1.344821e+00  6.643493e+00  0.000000e+00  0.000000e+00  0.000000e+00  0.000000e+00  0.000000e+00  0.000000e+00  
       957  -5.275686e+00  3.064533e-01  -8.515933e-01  9.639495e+00  1.304113e+00  6.648407e+00  0.000000e+00  0.000000e+00  0.000000e+00  0.000000e+00  0.000000e+00  0.000000e+00  
       958  -5.502006e+00  2.686237e-01  -6.104936e-01  9.413175e+00  1.266283e+00  6.639507e+00  0.000000e+00  0.000000e+00  0.000000e+00  0.000000e+00  0.000000e+00  0.000000e+00  
       959  -5.738025e+00  2.395467e-01  -3.761826e-01  9.177155e+00  1.237206e+00  6.623817e+00  0.000000e+00  0.000000e+00  0.000000e+00  0.000000e+00  0.000000e+00  0.000000e+00  
       960  -5.991977e+00  2.038361e-01  -1.556569e-01  8.923203e+00  1.201496e+00  6.594343e+00  0.000000e+00  0.000000e+00  0.000000e+00  0.000000e+00  0.000000e+00  0.000000e+00  
       961  -6.256514e+00  1.721953e-01  5.556902e-02  8.658668e+00  1.169855e+00  6.555569e+00  0.000000e+00  0.000000e+00  0.000000e+00  0.000000e+00  0.000000e+00  0.000000e+00  
       962  -6.529504e+00  1.389460e-01  2.678386e-01  8.385676e+00  1.136606e+00  6.517838e+00  0.000000e+00  0.000000e+00  0.000000e+00  0.000000e+00  0.000000e+00  0.000000e+00  
       963  -6.820131e+00  1.025303e-01  4.545891e-01  8.095050e+00  1.100190e+00  6.454589e+00  0.000000e+00  0.000000e+00  0.000000e+00  0.000000e+00  0.000000e+00  0.000000e+00  
       964  -7.123573e+00  5.226750e-02  6.306383e-01  7.791608e+00  1.049927e+00  6.380638e+00  0.000000e+00  0.000000e+00  0.000000e+00  0.000000e+00  0.000000e+00  0.000000e+00  
       965  -7.439458e+00  7.862684e-03  7.842177e-01  7.475723e+00  1.005522e+00  6.284218e+00  0.000000e+00  0.000000e+00  0.000000e+00  0.000000e+00  0.000000e+00  0.000000e+00  
       966  -7.764441e+00  -4.006283e-02  9.239742e-01  7.150739e+00  9.575968e-01  6.173974e+00  0.000000e+00  0.000000e+00  0.000000e+00  0.000000e+00  0.000000e+00  0.000000e+00  
       967  -8.097525e+00  -9.016234e-02  1.050079e+00  6.817656e+00  9.074972e-01  6.050079e+00  0.000000e+00  0.000000e+00  0.000000e+00  0.000000e+00  0.000000e+00  0.000000e+00  
       968  -8.422035e+00  -1.335880e-01  1.185482e+00  6.493146e+00  8.640715e-01  5.935482e+00  0.000000e+00  0.000000e+00  0.000000e+00  0.000000e+00  0.000000e+00  0.000000e+00  
       969  -8.769044e+00  -1.730228e-01  1.281524e+00  6.146137e+00  8.246368e-01  5.781524e+00  0.000000e+00  0.000000e+00  0.000000e+00  0.000000e+00  0.000000e+00  0.000000e+00  
       970  -9.111342e+00  -2.154977e-01  1.367557e+00  5.803838e+00  7.821618e-01  5.617557e+00  0.000000e+00  0.000000e+00  0.000000e+00  0.000000e+00  0.000000e+00  0.000000e+00  
       971  -9.460803e+00  -2.629669e-01  1.441298e+00  5.454378e+00  7.346927e-01  5.441298e+00  0.000000e+00  0.000000e+00  0.000000e+00  0.000000e+00  0.000000e+00  0.000000e+00  
       972  -9.818699e+00  -3.079396e-01  1.485652e+00  5.096482e+00  6.897199e-01  5.235652e+00  0.000000e+00  0.000000e+00  0.000000e+00  0.000000e+00  0.000000e+00  0.000000e+00  
       973  -1.017365e+01  -3.571768e-01  1.490840e+00  4.741531e+00  6.404827e-01  4.990839e+00  0.000000e+00  0.000000e+00  0.000000e+00  0.000000e+00  0.000000e+00  0.000000e+00  
       974  -1.053488e+01  -4.039375e-01  1.481292e+00  4.380300e+00  5.937221e-01  4.731292e+00  0.000000e+00  0.000000e+00  0.000000e+00  0.000000e+00  0.000000e+00  0.000000e+00  
       975  -1.089506e+01  -4.496931e-01  1.457077e+00  4.020124e+00  5.479665e-01  4.457077e+00  0.000000e+00  0.000000e+00  0.000000e+00  0.000000e+00  0.000000e+00  0.000000e+00  
       976  -1.125259e+01  -4.942395e-01  1.404921e+00  3.662594e+00  5.034201e-01  4.154922e+00  0.000000e+00  0.000000e+00  0.000000e+00  0.000000e+00  0.000000e+00  0.000000e+00  
       977  -1.161169e+01  -5.462064e-01  1.350893e+00  3.303486e+00  4.514532e-01  3.850893e+00  0.000000e+00  0.000000e+00  0.000000e+00  0.000000e+00  0.000000e+00  0.000000e+00  
       978  -1.196902e+01  -5.905270e-01  1.268137e+00  2.946164e+00  4.071326e-01  3.518137e+00  0.000000e+00  0.000000e+00  0.000000e+00  0.000000e+00  0.000000e+00  0.000000e+00  
       979  -1.232140e+01  -6.341811e-01  1.178750e+00  2.593782e+00  3.634785e-01  3.178750e+00  0.000000e+00  0.000000e+00  0.000000e+00  0.000000e+00  0.000000e+00  0.000000e+00  
       980  -1.266769e+01  -6.809575e-01  1.077892e+00  2.247494e+00  3.167021e-01  2.827892e+00  0.000000e+00  0.000000e+00  0.000000e+00  0.000000e+00  0.000000e+00  0.000000e+00  
       981  -1.299961e+01  -7.277486e-01  9.441689e-01  1.915571e+00  2.699111e-01  2.444169e+00  0.000000e+00  0.000000e+00  0.000000e+00  0.000000e+00  0.000000e+00  0.000000e+00  
       982  -1.332895e+01  -7.752640e-01  8.013494e-01  1.586227e+00  2.223955e-01  2.051349e+00  0.000000e+00  0.000000e+00  0.000000e+00  0.000000e+00  0.000000e+00  0.000000e+00  
       983  -1.366115e+01  -8.140378e-01  6.607841e-01  1.254029e+00  1.836218e-01  1.660784e+00  0.000000e+00  0.000000e+00  0.000000e+00  0.000000e+00  0.000000e+00  0.000000e+00  
       984  -1.397948e+01  -8.575948e-01  5.125456e-01  9.357060e-01  1.400647e-01  1.262546e+00  0.000000e+00  0.000000e+00  0.000000e+00  0.000000e+00  0.000000e+00  0.000000e+00  
       985  -1.429608e+01  -9.026446e-01  3.488531e-01  6.190960e-01  9.501500e-02  8.488531e-01  0.000000e+00  0.000000e+00  0.000000e+00  0.000000e+00  0.000000e+00  0.000000e+00  
       986  -1.460852e+01  -9.517233e-01  1.768043e-01  3.066595e-01  4.593628e-02  4.268043e-01  0.000000e+00  0.000000e+00  0.000000e+00  0.000000e+00  0.000000e+00  0.000000e+00  
       987  -2.896594e+00  2.204982e-01  -8.341843e+00  1.197236e+01  1.464606e+00  6.408158e+00  0.000000e+00  0.000000e+00  0.000000e+00  0.000000e+00  0.000000e+00  0.000000e+00  
       988  -3.039465e+00  1.333835e-01  -8.162600e+00  1.182951e+01  1.377403e+00  6.337400e+00  0.000000e+00  0.000000e+00  0.000000e+00  0.000000e+00  0.000000e+00  0.000000e+00  
       989  -3.164751e+00  6.261673e-02  -7.951123e+00  1.170422e+01  1.306610e+00  6.298877e+00  0.000000e+00  0.000000e+00  0.000000e+00  0.000000e+00  0.000000e+00  0.000000e+00  
       990  -3.269054e+00  1.412717e-02  -7.715431e+00  1.159992e+01  1.258111e+00  6.284569e+00  0.000000e+00  0.000000e+00  0.000000e+00  0.000000e+00  0.000000e+00  0.000000e+00  
       991  -3.366307e+00  -1.674189e-02  -7.475749e+00  1.150267e+01  1.227239e+00  6.274251e+00  0.000000e+00  0.000000e+00  0.000000e+00  0.000000e+00  0.000000e+00  0.000000e+00  
       992  -3.444455e+00  -3.160930e-02  -7.227829e+00  1.142452e+01  1.212371e+00  6.272171e+00  0.000000e+00  0.000000e+00  0.000000e+00  0.000000e+00  0.000000e+00  0.000000e+00  
       993  -3.513122e+00  -4.126729e-02  -6.981424e+00  1.135586e+01  1.202713e+00  6.268577e+00  0.000000e+00  0.000000e+00  0.000000e+00  0.000000e+00  0.000000e+00  0.000000e+00  
       994  -3.565272e+00  -4.934085e-02  -6.735154e+00  1.130371e+01  1.194640e+00  6.264846e+00  0.000000e+00  0.000000e+00  0.000000e+00  0.000000e+00  0.000000e+00  0.000000e+00  
       995  -3.593796e+00  -3.312071e-02  -6.485997e+00  1.127518e+01  1.210860e+00  6.264003e+00  0.000000e+00  0.000000e+00  0.000000e+00  0.000000e+00  0.000000e+00  0.000000e+00  
       996  -3.600753e+00  -2.717665e-03  -6.231185e+00  1.126823e+01  1.241263e+00  6.268815e+00  0.000000e+00  0.000000e+00  0.000000e+00  0.000000e+00  0.000000e+00  0.000000e+00  
       997  -3.607235e+00  2.593972e-02  -5.974883e+00  1.126174e+01  1.269920e+00  6.275117e+00  0.000000e+00  0.000000e+00  0.000000e+00  0.000000e+00  0.000000e+00  0.000000e+00  
       998  -3.593560e+00  6.747529e-02  -5.715738e+00  1.127542e+01  1.311456e+00  6.284262e+00  0.000000e+00  0.000000e+00  0.000000e+00  0.000000e+00  0.000000e+00  0.000000e+00  
       999  -3.588270e+00  7.901362e-02  -5.446035e+00  1.128071e+01  1.322994e+00  6.303965e+00  0.000000e+00  0.000000e+00  0.000000e+00  0.000000e+00  0.000000e+00  0.000000e+00  
      1000  -3.559950e+00  1.184306e-01  -5.181027e+00  1.130903e+01  1.362411e+00  6.318973e+00  0.000000e+00  0.000000e+00  0.000000e+00  0.000000e+00  0.000000e+00  0.000000e+00  
      1001  -3.549140e+00  1.447251e-01  -4.910004e+00  1.131984e+01  1.388706e+00  6.339996e+00  0.000000e+00  0.000000e+00  0.000000e+00  0.000000e+00  0.000000e+00  0.000000e+00  
      1002  -3.551480e+00  1.709586e-01  -4.629832e+00  1.131750e+01  1.414939e+00  6.370168e+00  0.000000e+00  0.000000e+00  0.000000e+00  0.000000e+00  0.000000e+00  0.000000e+00  
      1003  -3.569760e+00  1.851749e-01  -4.344065e+00  1.129922e+01  1.429156e+00  6.405935e+00  0.000000e+00  0.000000e+00  0.000000e+00  0.000000e+00  0.000000e+00  0.000000e+00  
      1004  -3.608573e+00  2.051986e-01  -4.057687e+00  1.126041e+01  1.449179e+00  6.442312e+00  0.000000e+00  0.000000e+00  0.000000e+00  0.000000e+00  0.000000e+00  0.000000e+00  
      1005  -3.657745e+00  2.069521e-01  -3.779234e+00  1.121123e+01  1.450933e+00  6.470766e+00  0.000000e+00  0.000000e+00  0.000000e+00  0.000000e+00  0.000000e+00  0.000000e+00  
      1006  -3.703610e+00  2.068956e-01  -3.497652e+00  1.116537e+01  1.450876e+00  6.502348e+00  0.000000e+00  0.000000e+00  0.000000e+00  0.000000e+00  0.000000e+00  0.000000e+00  
      1007  -3.793957e+00  2.007396e-01  -3.217851e+00  1.107502e+01  1.444720e+00  6.532149e+00  0.000000e+00  0.000000e+00  0.000000e+00  0.000000e+00  0.000000e+00  0.000000e+00  
      1008  -3.891508e+00  2.071781e-01  -2.938179e+00  1.097747e+01  1.451159e+00  6.561821e+00  0.000000e+00  0.000000e+00  0.000000e+00  0.000000e+00  0.000000e+00  0.000000e+00  
      1009  -4.004196e+00  1.990756e-01  -2.658347e+00  1.086478e+01  1.443056e+00  6.591653e+00  0.000000e+00  0.000000e+00  0.000000e+00  0.000000e+00  0.000000e+00  0.000000e+00  
      1010  -4.144023e+00  1.832757e-01  -2.390792e+00  1.072496e+01  1.427256e+00  6.609208e+00  0.000000e+00  0.000000e+00  0.000000e+00  0.000000e+00  0.000000e+00  0.000000e+00  
      1011  -4.296435e+00  1.643329e-01  -2.120121e+00  1.057254e+01  1.408314e+00  6.629879e+00  0.000000e+00  0.000000e+00  0.000000e+00  0.000000e+00  0.000000e+00  0.000000e+00  
      1012  -4.458943e+00  1.555731e-01  -1.843882e+00  1.041004e+01  1.399554e+00  6.656118e+00  0.000000e+00  0.000000e+00  0.000000e+00  0.000000e+00  0.000000e+00  0.000000e+00  
      1013  -4.630213e+00  1.357046e-01  -1.573104e+00  1.023877e+01  1.379685e+00  6.676896e+00  0.000000e+00  0.000000e+00  0.000000e+00  0.000000e+00  0.000000e+00  0.000000e+00  
      1014  -4.817129e+00  1.074787e-01  -1.326357e+00  1.005185e+01  1.351460e+00  6.673643e+00  0.000000e+00  0.000000e+00  0.000000e+00  0.000000e+00  0.000000e+00  0.000000e+00  
      1015  -5.019314e+00  8.355934e-02  -1.079625e+00  9.849665e+00  1.327540e+00  6.670375e+00  0.000000e+00  0.000000e+00  0.000000e+00  0.000000e+00  0.000000e+00  0.000000e+00  
      1016  -5.232912e+00  4.880766e-02  -8.377748e-01  9.636067e+00  1.292789e+00  6.662225e+00  0.000000e+00  0.000000e+00  0.000000e+00  0.000000e+00  0.000000e+00  0.000000e+00  
      1017  -5.458044e+00  1.287257e-02  -5.894970e-01  9.410935e+00  1.256853e+00  6.660503e+00  0.000000e+00  0.000000e+00  0.000000e+00  0.000000e+00  0.000000e+00  0.000000e+00  
      1018  -5.700239e+00  -1.259162e-02  -3.604321e-01  9.168740e+00  1.231389e+00  6.639568e+00  0.000000e+00  0.000000e+00  0.000000e+00  0.000000e+00  0.000000e+00  0.000000e+00  
      1019  -5.950932e+00  -4.619958e-02  -1.376726e-01  8.918048e+00  1.197781e+00  6.612328e+00  0.000000e+00  0.000000e+00  0.000000e+00  0.000000e+00  0.000000e+00  0.000000e+00  
      1020  -6.221097e+00  -7.015616e-02  6.930722e-02  8.647882e+00  1.173825e+00  6.569307e+00  0.000000e+00  0.000000e+00  0.000000e+00  0.000000e+00  0.000000e+00  0.000000e+00  
      1021  -6.492875e+00  -1.017254e-01  2.779152e-01  8.376104e+00  1.142255e+00  6.527915e+00  0.000000e+00  0.000000e+00  0.000000e+00  0.000000e+00  0.000000e+00  0.000000e+00  
      1022  -6.785554e+00  -1.386109e-01  4.661973e-01  8.083425e+00  1.105370e+00  6.466198e+00  0.000000e+00  0.000000e+00  0.000000e+00  0.000000e+00  0.000000e+00  0.000000e+00  
      1023  -7.088304e+00  -1.777544e-01  6.366735e-01  7.780675e+00  1.066226e+00  6.386673e+00  0.000000e+00  0.000000e+00  0.000000e+00  0.000000e+00  0.000000e+00  0.000000e+00  
      1024  -7.405888e+00  -2.253197e-01  7.917752e-01  7.463091e+00  1.018661e+00  6.291775e+00  0.000000e+00  0.000000e+00  0.000000e+00  0.000000e+00  0.000000e+00  0.000000e+00  
      1025  -7.732937e+00  -2.654899e-01  9.206156e-01  7.136042e+00  9.784909e-01  6.170616e+00  0.000000e+00  0.000000e+00  0.000000e+00  0.000000e+00  0.000000e+00  0.000000e+00  
      1026  -8.062308e+00  -3.108547e-01  1.056746e+00  6.806670e+00  9.331261e-01  6.056746e+00  0.000000e+00  0.000000e+00  0.000000e+00  0.000000e+00  0.000000e+00  0.000000e+00  
      1027  -8.392265e+00  -3.526770e-01  1.189359e+00  6.476714e+00  8.913038e-01  5.939359e+00  0.000000e+00  0.000000e+00  0.000000e+00  0.000000e+00  0.000000e+00  0.000000e+00  
      1028  -8.733229e+00  -3.950639e-01  1.286814e+00  6.135750e+00  8.489168e-01  5.786814e+00  0.000000e+00  0.000000e+00  0.000000e+00  0.000000e+00  0.000000e+00  0.000000e+00  
      1029  -9.081745e+00  -4.324936e-01  1.367636e+00  5.787233e+00  8.114872e-01  5.617636e+00  0.000000e+00  0.000000e+00  0.000000e+00  0.000000e+00  0.000000e+00  0.000000e+00  
      1030  -9.431217e+00  -4.767503e-01  1.439521e+00  5.437762e+00  7.672305e-01  5.439521e+00  0.000000e+00  0.000000e+00  0.000000e+00  0.000000e+00  0.000000e+00  0.000000e+00  
      1031  -9.785517e+00  -5.231880e-01  1.464949e+00  5.083462e+00  7.207928e-01  5.214950e+00  0.000000e+00  0.000000e+00  0.000000e+00  0.000000e+00  0.000000e+00  0.000000e+00  
      1032  -1.014704e+01  -5.683777e-01  1.473545e+00  4.721935e+00  6.756030e-01  4.973545e+00  0.000000e+00  0.000000e+00  0.000000e+00  0.000000e+00  0.000000e+00  0.000000e+00  
      1033  -1.050372e+01  -6.212403e-01  1.476541e+00  4.365257e+00  6.227405e-01  4.726541e+00  0.000000e+00  0.000000e+00  0.000000e+00  0.000000e+00  0.000000e+00  0.000000e+00  
      1034  -1.086165e+01  -6.621510e-01  1.461278e+00  4.007330e+00  5.818298e-01  4.461278e+00  0.000000e+00  0.000000e+00  0.000000e+00  0.000000e+00  0.000000e+00  0.000000e+00  
      1035  -1.122051e+01  -7.073012e-01  1.415098e+00  3.648474e+00  5.366796e-01  4.165098e+00  0.000000e+00  0.000000e+00  0.000000e+00  0.000000e+00  0.000000e+00  0.000000e+00  
      1036  -1.157887e+01  -7.555807e-01  1.347274e+00  3.290107e+00  4.884000e-01  3.847275e+00  0.000000e+00  0.000000e+00  0.000000e+00  0.000000e+00  0.000000e+00  0.000000e+00  
      1037  -1.192990e+01  -8.031793e-01  1.260939e+00  2.939080e+00  4.408015e-01  3.510939e+00  0.000000e+00  0.000000e+00  0.000000e+00  0.000000e+00  0.000000e+00  0.000000e+00  
      1038  -1.228678e+01  -8.490563e-01  1.194318e+00  2.582197e+00  3.949245e-01  3.194318e+00  0.000000e+00  0.000000e+00  0.000000e+00  0.000000e+00  0.000000e+00  0.000000e+00  
      1039  -1.263513e+01  -8.973877e-01  1.095924e+00  2.233849e+00  3.465931e-01  2.845924e+00  0.000000e+00  0.000000e+00  0.000000e+00  0.000000e+00  0.000000e+00  0.000000e+00  
      1040  -1.296543e+01  -9.460271e-01  9.690037e-01  1.903552e+00  2.979537e-01  2.469004e+00  0.000000e+00  0.000000e+00  0.000000e+00  0.000000e+00  0.000000e+00  0.000000e+00  
      1041  -1.329055e+01  -9.893194e-01  8.152151e-01  1.578426e+00  2.546614e-01  2.065215e+00  0.000000e+00  0.000000e+00  0.000000e+00  0.000000e+00  0.000000e+00  0.000000e+00  
      1042  -1.361287e+01  -1.035397e+00  6.777248e-01  1.256105e+00  2.085839e-01  1.677725e+00  0.000000e+00  0.000000e+00  0.000000e+00  0.000000e+00  0.000000e+00  0.000000e+00  
      1043  -1.394529e+01  -1.086518e+00  5.302235e-01  9.236936e-01  1.574631e-01  1.280224e+00  0.000000e+00  0.000000e+00  0.000000e+00  0.000000e+00  0.000000e+00  0.000000e+00  
      1044  -1.425363e+01  -1.136867e+00  3.541307e-01  6.153470e-01  1.071143e-01  8.541307e-01  0.000000e+00  0.000000e+00  0.000000e+00  0.000000e+00  0.000000e+00  0.000000e+00  
      1045  -1.456472e+01  -1.193882e+00  1.820284e-01  3.042583e-01  5.009888e-02  4.320284e-01  0.000000e+00  0.000000e+00  0.000000e+00  0.000000e+00  0.000000e+00  0.000000e+00  
      1046  -2.685167e+00  1.757318e-01  -8.195103e+00  1.212835e+01  1.664284e+00  6.554897e+00  0.000000e+00  0.000000e+00  0.000000e+00  0.000000e+00  0.000000e+00  0.000000e+00  
      1047  -2.844274e+00  1.227762e-02  -8.070094e+00  1.196927e+01  1.500730e+00  6.429906e+00  0.000000e+00  0.000000e+00  0.000000e+00  0.000000e+00  0.000000e+00  0.000000e+00  
      1048  -2.967434e+00  -6.717060e-02  -7.878364e+00  1.184612e+01  1.421252e+00  6.371636e+00  0.000000e+00  0.000000e+00  0.000000e+00  0.000000e+00  0.000000e+00  0.000000e+00  
      1049  -3.074725e+00  -1.155569e-01  -7.656603e+00  1.173883e+01  1.372857e+00  6.343397e+00  0.000000e+00  0.000000e+00  0.000000e+00  0.000000e+00  0.000000e+00  0.000000e+00  
      1050  -3.177271e+00  -1.641865e-01  -7.422858e+00  1.163628e+01  1.324221e+00  6.327142e+00  0.000000e+00  0.000000e+00  0.000000e+00  0.000000e+00  0.000000e+00  0.000000e+00  
      1051  -3.267618e+00  -1.966408e-01  -7.179127e+00  1.154593e+01  1.291767e+00  6.320873e+00  0.000000e+00  0.000000e+00  0.000000e+00  0.000000e+00  0.000000e+00  0.000000e+00  
      1052  -3.332531e+00  -2.297142e-01  -6.932999e+00  1.148102e+01  1.258693e+00  6.317001e+00  0.000000e+00  0.000000e+00  0.000000e+00  0.000000e+00  0.000000e+00  0.000000e+00  
      1053  -3.382978e+00  -2.377233e-01  -6.688673e+00  1.143057e+01  1.250684e+00  6.311327e+00  0.000000e+00  0.000000e+00  0.000000e+00  0.000000e+00  0.000000e+00  0.000000e+00  
      1054  -3.409987e+00  -2.176019e-01  -6.433860e+00  1.140357e+01  1.270806e+00  6.316140e+00  0.000000e+00  0.000000e+00  0.000000e+00  0.000000e+00  0.000000e+00  0.000000e+00  
      1055  -3.448627e+00  -2.247734e-01  -6.181287e+00  1.136493e+01  1.263634e+00  6.318713e+00  0.000000e+00  0.000000e+00  0.000000e+00  0.000000e+00  0.000000e+00  0.000000e+00  
      1056  -3.456147e+00  -2.019237e-01  -5.923744e+00  1.135740e+01  1.286484e+00  6.326256e+00  0.000000e+00  0.000000e+00  0.000000e+00  0.000000e+00  0.000000e+00  0.000000e+00  
      1057  -3.441454e+00  -1.696228e-01  -5.668786e+00  1.137210e+01  1.318785e+00  6.331214e+00  0.000000e+00  0.000000e+00  0.000000e+00  0.000000e+00  0.000000e+00  0.000000e+00  
      1058  -3.433998e+00  -1.376990e-01  -5.405771e+00  1.137955e+01  1.350709e+00  6.344229e+00  0.000000e+00  0.000000e+00  0.000000e+00  0.000000e+00  0.000000e+00  0.000000e+00  
      1059  -3.407425e+00  -1.177835e-01  -5.131950e+00  1.140613e+01  1.370624e+00  6.368050e+00  0.000000e+00  0.000000e+00  0.000000e+00  0.000000e+00  0.000000e+00  0.000000e+00  
      1060  -3.414132e+00  -9.962580e-02  -4.859687e+00  1.139942e+01  1.388782e+00  6.390313e+00  0.000000e+00  0.000000e+00  0.000000e+00  0.000000e+00  0.000000e+00  0.000000e+00  
      1061  -3.435345e+00  -8.028283e-02  -4.582251e+00  1.137821e+01  1.408125e+00  6.417749e+00  0.000000e+00  0.000000e+00  0.000000e+00  0.000000e+00  0.000000e+00  0.000000e+00  
      1062  -3.466893e+00  -7.348733e-02  -4.301696e+00  1.134666e+01  1.414920e+00  6.448304e+00  0.000000e+00  0.000000e+00  0.000000e+00  0.000000e+00  0.000000e+00  0.000000e+00  
      1063  -3.521193e+00  -5.976764e-02  -4.027458e+00  1.129236e+01  1.428640e+00  6.472541e+00  0.000000e+00  0.000000e+00  0.000000e+00  0.000000e+00  0.000000e+00  0.000000e+00  
      1064  -3.571991e+00  -6.162005e-02  -3.744202e+00  1.124156e+01  1.426788e+00  6.505798e+00  0.000000e+00  0.000000e+00  0.000000e+00  0.000000e+00  0.000000e+00  0.000000e+00  
      1065  -3.635117e+00  -7.044882e-02  -3.461329e+00  1.117844e+01  1.417959e+00  6.538671e+00  0.000000e+00  0.000000e+00  0.000000e+00  0.000000e+00  0.000000e+00  0.000000e+00  
      1066  -3.730259e+00  -6.345779e-02  -3.185088e+00  1.108329e+01  1.424950e+00  6.564912e+00  0.000000e+00  0.000000e+00  0.000000e+00  0.000000e+00  0.000000e+00  0.000000e+00  
      1067  -3.835289e+00  -7.019611e-02  -2.904684e+00  1.097826e+01  1.418212e+00  6.595316e+00  0.000000e+00  0.000000e+00  0.000000e+00  0.000000e+00  0.000000e+00  0.000000e+00  
      1068  -3.954145e+00  -8.383098e-02  -2.633338e+00  1.085941e+01  1.404577e+00  6.616662e+00  0.000000e+00  0.000000e+00  0.000000e+00  0.000000e+00  0.000000e+00  0.000000e+00  
      1069  -4.105624e+00  -9.575929e-02  -2.373780e+00  1.070793e+01  1.392648e+00  6.626220e+00  0.000000e+00  0.000000e+00  0.000000e+00  0.000000e+00  0.000000e+00  0.000000e+00  
      1070  -4.267663e+00  -1.082897e-01  -2.106895e+00  1.054589e+01  1.380118e+00  6.643105e+00  0.000000e+00  0.000000e+00  0.000000e+00  0.000000e+00  0.000000e+00  0.000000e+00  
      1071  -4.422840e+00  -1.141796e-01  -1.839641e+00  1.039071e+01  1.374228e+00  6.660359e+00  0.000000e+00  0.000000e+00  0.000000e+00  0.000000e+00  0.000000e+00  0.000000e+00  
      1072  -4.591615e+00  -1.387651e-01  -1.575029e+00  1.022194e+01  1.349643e+00  6.674972e+00  0.000000e+00  0.000000e+00  0.000000e+00  0.000000e+00  0.000000e+00  0.000000e+00  
      1073  -4.776585e+00  -1.607345e-01  -1.319638e+00  1.003697e+01  1.327673e+00  6.680361e+00  0.000000e+00  0.000000e+00  0.000000e+00  0.000000e+00  0.000000e+00  0.000000e+00  
      1074  -4.988825e+00  -1.824283e-01  -1.075068e+00  9.824727e+00  1.305979e+00  6.674932e+00  0.000000e+00  0.000000e+00  0.000000e+00  0.000000e+00  0.000000e+00  0.000000e+00  
      1075  -5.205037e+00  -2.082724e-01  -8.296622e-01  9.608516e+00  1.280135e+00  6.670338e+00  0.000000e+00  0.000000e+00  0.000000e+00  0.000000e+00  0.000000e+00  0.000000e+00  
      1076  -5.427198e+00  -2.400379e-01  -5.870193e-01  9.386354e+00  1.248370e+00  6.662981e+00  0.000000e+00  0.000000e+00  0.000000e+00  0.000000e+00  0.000000e+00  0.000000e+00  
      1077  -5.668440e+00  -2.666386e-01  -3.615474e-01  9.145113e+00  1.221769e+00  6.638453e+00  0.000000e+00  0.000000e+00  0.000000e+00  0.000000e+00  0.000000e+00  0.000000e+00  
      1078  -5.916356e+00  -2.899289e-01  -1.348333e-01  8.897196e+00  1.198479e+00  6.615167e+00  0.000000e+00  0.000000e+00  0.000000e+00  0.000000e+00  0.000000e+00  0.000000e+00  
      1079  -6.175803e+00  -3.213351e-01  7.944684e-02  8.637750e+00  1.167073e+00  6.579447e+00  0.000000e+00  0.000000e+00  0.000000e+00  0.000000e+00  0.000000e+00  0.000000e+00  
      1080  -6.461586e+00  -3.412830e-01  2.699586e-01  8.351967e+00  1.147125e+00  6.519958e+00  0.000000e+00  0.000000e+00  0.000000e+00  0.000000e+00  0.000000e+00  0.000000e+00  
      1081  -6.747720e+00  -3.755029e-01  4.637025e-01  8.065833e+00  1.112905e+00  6.463703e+00  0.000000e+00  0.000000e+00  0.000000e+00  0.000000e+00  0.000000e+00  0.000000e+00  
      1082  -7.054660e+00  -4.109649e-01  6.331880e-01  7.758892e+00  1.077443e+00  6.383188e+00  0.000000e+00  0.000000e+00  0.000000e+00  0.000000e+00  0.000000e+00  0.000000e+00  
      1083  -7.372808e+00  -4.520411e-01  7.726667e-01  7.440744e+00  1.036366e+00  6.272666e+00  0.000000e+00  0.000000e+00  0.000000e+00  0.000000e+00  0.000000e+00  0.000000e+00  
      1084  -7.694095e+00  -4.911341e-01  9.167141e-01  7.119457e+00  9.972736e-01  6.166714e+00  0.000000e+00  0.000000e+00  0.000000e+00  0.000000e+00  0.000000e+00  0.000000e+00  
      1085  -8.024841e+00  -5.320448e-01  1.040820e+00  6.788711e+00  9.563628e-01  6.040820e+00  0.000000e+00  0.000000e+00  0.000000e+00  0.000000e+00  0.000000e+00  0.000000e+00  
      1086  -8.352444e+00  -5.726621e-01  1.175346e+00  6.461108e+00  9.157455e-01  5.925346e+00  0.000000e+00  0.000000e+00  0.000000e+00  0.000000e+00  0.000000e+00  0.000000e+00  
      1087  -8.699727e+00  -6.104400e-01  1.265531e+00  6.113825e+00  8.779677e-01  5.765531e+00  0.000000e+00  0.000000e+00  0.000000e+00  0.000000e+00  0.000000e+00  0.000000e+00  
      1088  -9.047844e+00  -6.497353e-01  1.344229e+00  5.765708e+00  8.386723e-01  5.594229e+00  0.000000e+00  0.000000e+00  0.000000e+00  0.000000e+00  0.000000e+00  0.000000e+00  
      1089  -9.397879e+00  -6.956295e-01  1.415620e+00  5.415674e+00  7.927782e-01  5.415620e+00  0.000000e+00  0.000000e+00  0.000000e+00  0.000000e+00  0.000000e+00  0.000000e+00  
      1090  -9.753518e+00  -7.380047e-01  1.444984e+00  5.060034e+00  7.504029e-01  5.194983e+00  0.000000e+00  0.000000e+00  0.000000e+00  0.000000e+00  0.000000e+00  0.000000e+00  
      1091  -1.010787e+01  -7.816648e-01  1.469758e+00  4.705679e+00  7.067429e-01  4.969758e+00  0.000000e+00  0.000000e+00  0.000000e+00  0.000000e+00  0.000000e+00  0.000000e+00  
      1092  -1.047010e+01  -8.295416e-01  1.482932e+00  4.343452e+00  6.588660e-01  4.732932e+00  0.000000e+00  0.000000e+00  0.000000e+00  0.000000e+00  0.000000e+00  0.000000e+00  
      1093  -1.082682e+01  -8.744892e-01  1.470064e+00  3.986734e+00  6.139184e-01  4.470064e+00  0.000000e+00  0.000000e+00  0.000000e+00  0.000000e+00  0.000000e+00  0.000000e+00  
      1094  -1.118389e+01  -9.186006e-01  1.419374e+00  3.629665e+00  5.698071e-01  4.169374e+00  0.000000e+00  0.000000e+00  0.000000e+00  0.000000e+00  0.000000e+00  0.000000e+00  
      1095  -1.154079e+01  -9.637384e-01  1.356356e+00  3.272767e+00  5.246693e-01  3.856356e+00  0.000000e+00  0.000000e+00  0.000000e+00  0.000000e+00  0.000000e+00  0.000000e+00  
      1096  -1.189787e+01  -1.014109e+00  1.274155e+00  2.915685e+00  4.742981e-01  3.524155e+00  0.000000e+00  0.000000e+00  0.000000e+00  0.000000e+00  0.000000e+00  0.000000e+00  
      1097  -1.224245e+01  -1.065392e+00  1.205997e+00  2.571105e+00  4.230161e-01  3.205997e+00  0.000000e+00  0.000000e+00  0.000000e+00  0.000000e+00  0.000000e+00  0.000000e+00  
      1098  -1.259340e+01  -1.113175e+00  1.114272e+00  2.220148e+00  3.752325e-01  2.864272e+00  0.000000e+00  0.000000e+00  0.000000e+00  0.000000e+00  0.000000e+00  0.000000e+00  
      1099  -1.293237e+01  -1.163739e+00  9.879274e-01  1.881186e+00  3.246688e-01  2.487927e+00  0.000000e+00  0.000000e+00  0.000000e+00  0.000000e+00  0.000000e+00  0.000000e+00  
      1100  -1.325363e+01  -1.214268e+00  8.316652e-01  1.559927e+00  2.741399e-01  2.081665e+00  0.000000e+00  0.000000e+00  0.000000e+00  0.000000e+00  0.000000e+00  0.000000e+00  
      1101  -1.357604e+01  -1.259555e+00  6.817343e-01  1.237514e+00  2.288527e-01  1.681734e+00  0.000000e+00  0.000000e+00  0.000000e+00  0.000000e+00  0.000000e+00  0.000000e+00  
      1102  -1.388778e+01  -1.314641e+00  5.176731e-01  9.257672e-01  1.737671e-01  1.267673e+00  0.000000e+00  0.000000e+00  0.000000e+00  0.000000e+00  0.000000e+00  0.000000e+00  
      1103  -1.419922e+01  -1.369675e+00  3.460693e-01  6.143364e-01  1.187326e-01  8.460693e-01  0.000000e+00  0.000000e+00  0.000000e+00  0.000000e+00  0.000000e+00  0.000000e+00  
      1104  -1.451519e+01  -1.431715e+00  1.882986e-01  2.983596e-01  5.669272e-02  4.382986e-01  0.000000e+00  0.000000e+00  0.000000e+00  0.000000e+00  0.000000e+00  0.000000e+00  
      1105  -2.493773e+00  6.196700e-02  -8.104446e+00  1.225548e+01  1.792803e+00  6.645554e+00  0.000000e+00  0.000000e+00  0.000000e+00  0.000000e+00  0.000000e+00  0.000000e+00  
      1106  -2.652159e+00  -1.054005e-01  -7.990781e+00  1.209712e+01  1.625331e+00  6.509219e+00  0.000000e+00  0.000000e+00  0.000000e+00  0.000000e+00  0.000000e+00  0.000000e+00  
      1107  -2.771281e+00  -2.060754e-01  -7.797712e+00  1.197801e+01  1.524623e+00  6.452288e+00  0.000000e+00  0.000000e+00  0.000000e+00  0.000000e+00  0.000000e+00  0.000000e+00  
      1108  -2.881299e+00  -2.628909e-01  -7.594147e+00  1.186800e+01  1.467796e+00  6.405853e+00  0.000000e+00  0.000000e+00  0.000000e+00  0.000000e+00  0.000000e+00  0.000000e+00  
      1109  -2.983553e+00  -2.992048e-01  -7.370436e+00  1.176574e+01  1.431479e+00  6.379564e+00  0.000000e+00  0.000000e+00  0.000000e+00  0.000000e+00  0.000000e+00  0.000000e+00  
      1110  -3.078340e+00  -3.574940e-01  -7.138772e+00  1.167096e+01  1.373187e+00  6.361228e+00  0.000000e+00  0.000000e+00  0.000000e+00  0.000000e+00  0.000000e+00  0.000000e+00  
      1111  -3.157620e+00  -4.142183e-01  -6.903642e+00  1.159168e+01  1.316462e+00  6.346359e+00  0.000000e+00  0.000000e+00  0.000000e+00  0.000000e+00  0.000000e+00  0.000000e+00  
      1112  -3.193227e+00  -4.153405e-01  -6.646550e+00  1.155607e+01  1.315340e+00  6.353450e+00  0.000000e+00  0.000000e+00  0.000000e+00  0.000000e+00  0.000000e+00  0.000000e+00  
      1113  -3.245696e+00  -4.223822e-01  -6.400074e+00  1.150360e+01  1.308298e+00  6.349926e+00  0.000000e+00  0.000000e+00  0.000000e+00  0.000000e+00  0.000000e+00  0.000000e+00  
      1114  -3.273101e+00  -4.355766e-01  -6.148182e+00  1.147620e+01  1.295104e+00  6.351818e+00  0.000000e+00  0.000000e+00  0.000000e+00  0.000000e+00  0.000000e+00  0.000000e+00  
      1115  -3.296551e+00  -4.204101e-01  -5.900217e+00  1.145275e+01  1.310271e+00  6.349783e+00  0.000000e+00  0.000000e+00  0.000000e+00  0.000000e+00  0.000000e+00  0.000000e+00  
      1116  -3.307433e+00  -4.011598e-01  -5.643157e+00  1.144186e+01  1.329521e+00  6.356843e+00  0.000000e+00  0.000000e+00  0.000000e+00  0.000000e+00  0.000000e+00  0.000000e+00  
      1117  -3.299960e+00  -3.719961e-01  -5.375958e+00  1.144934e+01  1.358685e+00  6.374042e+00  0.000000e+00  0.000000e+00  0.000000e+00  0.000000e+00  0.000000e+00  0.000000e+00  
      1118  -3.278663e+00  -3.551390e-01  -5.099712e+00  1.147063e+01  1.375542e+00  6.400288e+00  0.000000e+00  0.000000e+00  0.000000e+00  0.000000e+00  0.000000e+00  0.000000e+00  
      1119  -3.291673e+00  -3.424661e-01  -4.821477e+00  1.145762e+01  1.388215e+00  6.428523e+00  0.000000e+00  0.000000e+00  0.000000e+00  0.000000e+00  0.000000e+00  0.000000e+00  
      1120  -3.310795e+00  -3.351519e-01  -4.540809e+00  1.143850e+01  1.395529e+00  6.459191e+00  0.000000e+00  0.000000e+00  0.000000e+00  0.000000e+00  0.000000e+00  0.000000e+00  
      1121  -3.362615e+00  -3.375582e-01  -4.277140e+00  1.138668e+01  1.393122e+00  6.472860e+00  0.000000e+00  0.000000e+00  0.000000e+00  0.000000e+00  0.000000e+00  0.000000e+00  
      1122  -3.403332e+00  -3.192411e-01  -3.995056e+00  1.134596e+01  1.411440e+00  6.504944e+00  0.000000e+00  0.000000e+00  0.000000e+00  0.000000e+00  0.000000e+00  0.000000e+00  
      1123  -3.473947e+00  -3.207201e-01  -3.722910e+00  1.127535e+01  1.409961e+00  6.527090e+00  0.000000e+00  0.000000e+00  0.000000e+00  0.000000e+00  0.000000e+00  0.000000e+00  
      1124  -3.554630e+00  -3.255781e-01  -3.431310e+00  1.119467e+01  1.405103e+00  6.568690e+00  0.000000e+00  0.000000e+00  0.000000e+00  0.000000e+00  0.000000e+00  0.000000e+00  
      1125  -3.665416e+00  -3.317122e-01  -3.156631e+00  1.108388e+01  1.398969e+00  6.593369e+00  0.000000e+00  0.000000e+00  0.000000e+00  0.000000e+00  0.000000e+00  0.000000e+00  
      1126  -3.784109e+00  -3.415534e-01  -2.888529e+00  1.096519e+01  1.389127e+00  6.611471e+00  0.000000e+00  0.000000e+00  0.000000e+00  0.000000e+00  0.000000e+00  0.000000e+00  
      1127  -3.917670e+00  -3.479903e-01  -2.617913e+00  1.083163e+01  1.382690e+00  6.632087e+00  0.000000e+00  0.000000e+00  0.000000e+00  0.000000e+00  0.000000e+00  0.000000e+00  
      1128  -4.072656e+00  -3.671163e-01  -2.348783e+00  1.067664e+01  1.363564e+00  6.651217e+00  0.000000e+00  0.000000e+00  0.000000e+00  0.000000e+00  0.000000e+00  0.000000e+00  
      1129  -4.224847e+00  -3.773277e-01  -2.090308e+00  1.052445e+01  1.353353e+00  6.659692e+00  0.000000e+00  0.000000e+00  0.000000e+00  0.000000e+00  0.000000e+00  0.000000e+00  
      1130  -4.384611e+00  -3.918095e-01  -1.827665e+00  1.036469e+01  1.338871e+00  6.672335e+00  0.000000e+00  0.000000e+00  0.000000e+00  0.000000e+00  0.000000e+00  0.000000e+00  
      1131  -4.557103e+00  -4.056470e-01  -1.572558e+00  1.019219e+01  1.325034e+00  6.677442e+00  0.000000e+00  0.000000e+00  0.000000e+00  0.000000e+00  0.000000e+00  0.000000e+00  
      1132  -4.748938e+00  -4.254962e-01  -1.317454e+00  1.000036e+01  1.305184e+00  6.682546e+00  0.000000e+00  0.000000e+00  0.000000e+00  0.000000e+00  0.000000e+00  0.000000e+00  
      1133  -4.950634e+00  -4.416952e-01  -1.069185e+00  9.798663e+00  1.288985e+00  6.680815e+00  0.000000e+00  0.000000e+00  0.000000e+00  0.000000e+00  0.000000e+00  0.000000e+00  
      1134  -5.176291e+00  -4.670429e-01  -8.352929e-01  9.573006e+00  1.263638e+00  6.664707e+00  0.000000e+00  0.000000e+00  0.000000e+00  0.000000e+00  0.000000e+00  0.000000e+00  
      1135  -5.397864e+00  -4.937533e-01  -5.998192e-01  9.351433e+00  1.236927e+00  6.650181e+00  0.000000e+00  0.000000e+00  0.000000e+00  0.000000e+00  0.000000e+00  0.000000e+00  
      1136  -5.637419e+00  -5.155075e-01  -3.687907e-01  9.111878e+00  1.215173e+00  6.631209e+00  0.000000e+00  0.000000e+00  0.000000e+00  0.000000e+00  0.000000e+00  0.000000e+00  
      1137  -5.890628e+00  -5.375090e-01  -1.526623e-01  8.858668e+00  1.193172e+00  6.597338e+00  0.000000e+00  0.000000e+00  0.000000e+00  0.000000e+00  0.000000e+00  0.000000e+00  
      1138  -6.148714e+00  -5.604811e-01  6.463962e-02  8.600583e+00  1.170200e+00  6.564640e+00  0.000000e+00  0.000000e+00  0.000000e+00  0.000000e+00  0.000000e+00  0.000000e+00  
      1139  -6.428457e+00  -5.810201e-01  2.686630e-01  8.320840e+00  1.149661e+00  6.518663e+00  0.000000e+00  0.000000e+00  0.000000e+00  0.000000e+00  0.000000e+00  0.000000e+00  
      1140  -6.727721e+00  -6.130273e-01  4.424390e-01  8.021575e+00  1.117653e+00  6.442440e+00  0.000000e+00  0.000000e+00  0.000000e+00  0.000000e+00  0.000000e+00  0.000000e+00  
      1141  -7.028552e+00  -6.463866e-01  6.077747e-01  7.720745e+00  1.084294e+00  6.357775e+00  0.000000e+00  0.000000e+00  0.000000e+00  0.000000e+00  0.000000e+00  0.000000e+00  
      1142  -7.339879e+00  -6.838137e-01  7.589133e-01  7.409418e+00  1.046867e+00  6.258914e+00  0.000000e+00  0.000000e+00  0.000000e+00  0.000000e+00  0.000000e+00  0.000000e+00  
      1143  -7.653180e+00  -7.148690e-01  9.141392e-01  7.096117e+00  1.015812e+00  6.164139e+00  0.000000e+00  0.000000e+00  0.000000e+00  0.000000e+00  0.000000e+00  0.000000e+00  
      1144  -7.984562e+00  -7.528566e-01  1.035047e+00  6.764734e+00  9.778241e-01  6.035048e+00  0.000000e+00  0.000000e+00  0.000000e+00  0.000000e+00  0.000000e+00  0.000000e+00  
      1145  -8.323152e+00  -7.891570e-01  1.149105e+00  6.426146e+00  9.415237e-01  5.899105e+00  0.000000e+00  0.000000e+00  0.000000e+00  0.000000e+00  0.000000e+00  0.000000e+00  
      1146  -8.666352e+00  -8.276981e-01  1.248140e+00  6.082944e+00  9.029827e-01  5.748140e+00  0.000000e+00  0.000000e+00  0.000000e+00  0.000000e+00  0.000000e+00  0.000000e+00  
      1147  -9.009243e+00  -8.682108e-01  1.336555e+00  5.740054e+00  8.624699e-01  5.586555e+00  0.000000e+00  0.000000e+00  0.000000e+00  0.000000e+00  0.000000e+00  0.000000e+00  
      1148  -9.357067e+00  -9.113590e-01  1.411904e+00  5.392230e+00  8.193218e-01  5.411904e+00  0.000000e+00  0.000000e+00  0.000000e+00  0.000000e+00  0.000000e+00  0.000000e+00  
      1149  -9.710884e+00  -9.513626e-01  1.448644e+00  5.038412e+00  7.793182e-01  5.198644e+00  0.000000e+00  0.000000e+00  0.000000e+00  0.000000e+00  0.000000e+00  0.000000e+00  
      1150  -1.006550e+01  -9.958215e-01  1.455709e+00  4.683796e+00  7.348592e-01  4.955709e+00  0.000000e+00  0.000000e+00  0.000000e+00  0.000000e+00  0.000000e+00  0.000000e+00  
      1151  -1.042240e+01  -1.040116e+00  1.479909e+00  4.326895e+00  6.905649e-01  4.729909e+00  0.000000e+00  0.000000e+00  0.000000e+00  0.000000e+00  0.000000e+00  0.000000e+00  
      1152  -1.078683e+01  -1.086719e+00  1.483603e+00  3.962465e+00  6.439620e-01  4.483603e+00  0.000000e+00  0.000000e+00  0.000000e+00  0.000000e+00  0.000000e+00  0.000000e+00  
      1153  -1.114458e+01  -1.131594e+00  1.437548e+00  3.604721e+00  5.990864e-01  4.187548e+00  0.000000e+00  0.000000e+00  0.000000e+00  0.000000e+00  0.000000e+00  0.000000e+00  
      1154  -1.149520e+01  -1.171991e+00  1.362319e+00  3.254098e+00  5.586895e-01  3.862319e+00  0.000000e+00  0.000000e+00  0.000000e+00  0.000000e+00  0.000000e+00  0.000000e+00  
      1155  -1.184574e+01  -1.223505e+00  1.281937e+00  2.903560e+00  5.071757e-01  3.531937e+00  0.000000e+00  0.000000e+00  0.000000e+00  0.000000e+00  0.000000e+00  0.000000e+00  
      1156  -1.219810e+01  -1.277481e+00  1.211402e+00  2.551200e+00  4.531996e-01  3.211402e+00  0.000000e+00  0.000000e+00  0.000000e+00  0.000000e+00  0.000000e+00  0.000000e+00  
      1157  -1.255110e+01  -1.326615e+00  1.128191e+00  2.198197e+00  4.040656e-01  2.878191e+00  0.000000e+00  0.000000e+00  0.000000e+00  0.000000e+00  0.000000e+00  0.000000e+00  
      1158  -1.288389e+01  -1.383710e+00  9.946275e-01  1.865404e+00  3.469704e-01  2.494627e+00  0.000000e+00  0.000000e+00  0.000000e+00  0.000000e+00  0.000000e+00  0.000000e+00  
      1159  -1.320889e+01  -1.433674e+00  8.466940e-01  1.540407e+00  2.970071e-01  2.096694e+00  0.000000e+00  0.000000e+00  0.000000e+00  0.000000e+00  0.000000e+00  0.000000e+00  
      1160  -1.352649e+01  -1.487187e+00  6.823010e-01  1.222811e+00  2.434939e-01  1.682301e+00  0.000000e+00  0.000000e+00  0.000000e+00  0.000000e+00  0.000000e+00  0.000000e+00  
      1161  -1.384068e+01  -1.540424e+00  5.179272e-01  9.086198e-01  1.902564e-01  1.267927e+00  0.000000e+00  0.000000e+00  0.000000e+00  0.000000e+00  0.000000e+00  0.000000e+00  
      1162  -1.414478e+01  -1.607519e+00  3.611356e-01  6.045156e-01  1.231616e-01  8.611357e-01  0.000000e+00  0.000000e+00  0.000000e+00  0.000000e+00  0.000000e+00  0.000000e+00  
      1163  -1.445159e+01  -1.664975e+00  1.878200e-01  2.977108e-01  6.570544e-02  4.378200e-01  0.000000e+00  0.000000e+00  0.000000e+00  0.000000e+00  0.000000e+00  0.000000e+00  
      1164  -2.323362e+00  -1.105139e-01  -8.080400e+00  1.235319e+01  1.860217e+00  6.669601e+00  0.000000e+00  0.000000e+00  0.000000e+00  0.000000e+00  0.000000e+00  0.000000e+00  
      1165  -2.479324e+00  -2.454464e-01  -7.927742e+00  1.219726e+01  1.725178e+00  6.572258e+00  0.000000e+00  0.000000e+00  0.000000e+00  0.000000e+00  0.000000e+00  0.000000e+00  
      1166  -2.600172e+00  -3.728776e-01  -7.737747e+00  1.207643e+01  1.597711e+00  6.512253e+00  0.000000e+00  0.000000e+00  0.000000e+00  0.000000e+00  0.000000e+00  0.000000e+00  
      1167  -2.709944e+00  -4.455358e-01  -7.533550e+00  1.196666e+01  1.525041e+00  6.466450e+00  0.000000e+00  0.000000e+00  0.000000e+00  0.000000e+00  0.000000e+00  0.000000e+00  
      1168  -2.813071e+00  -4.940340e-01  -7.330416e+00  1.186353e+01  1.476540e+00  6.419584e+00  0.000000e+00  0.000000e+00  0.000000e+00  0.000000e+00  0.000000e+00  0.000000e+00  
      1169  -2.909463e+00  -5.434997e-01  -7.118643e+00  1.176714e+01  1.427071e+00  6.381357e+00  0.000000e+00  0.000000e+00  0.000000e+00  0.000000e+00  0.000000e+00  0.000000e+00  
      1170  -2.985681e+00  -6.001526e-01  -6.881011e+00  1.169092e+01  1.370418e+00  6.368990e+00  0.000000e+00  0.000000e+00  0.000000e+00  0.000000e+00  0.000000e+00  0.000000e+00  
      1171  -3.038792e+00  -6.256539e-01  -6.631930e+00  1.163781e+01  1.344917e+00  6.368070e+00  0.000000e+00  0.000000e+00  0.000000e+00  0.000000e+00  0.000000e+00  0.000000e+00  
      1172  -3.085052e+00  -6.408972e-01  -6.387018e+00  1.159155e+01  1.329673e+00  6.362982e+00  0.000000e+00  0.000000e+00  0.000000e+00  0.000000e+00  0.000000e+00  0.000000e+00  
      1173  -3.125487e+00  -6.534065e-01  -6.139427e+00  1.155112e+01  1.317164e+00  6.360573e+00  0.000000e+00  0.000000e+00  0.000000e+00  0.000000e+00  0.000000e+00  0.000000e+00  
      1174  -3.139205e+00  -6.463701e-01  -5.874684e+00  1.153740e+01  1.324201e+00  6.375316e+00  0.000000e+00  0.000000e+00  0.000000e+00  0.000000e+00  0.000000e+00  0.000000e+00  
      1175  -3.152801e+00  -6.250290e-01  -5.616440e+00  1.152380e+01  1.345542e+00  6.383560e+00  0.000000e+00  0.000000e+00  0.000000e+00  0.000000e+00  0.000000e+00  0.000000e+00  
      1176  -3.153900e+00  -6.026677e-01  -5.357088e+00  1.152270e+01  1.367903e+00  6.392912e+00  0.000000e+00  0.000000e+00  0.000000e+00  0.000000e+00  0.000000e+00  0.000000e+00  
      1177  -3.168965e+00  -5.981634e-01  -5.087182e+00  1.150764e+01  1.372407e+00  6.412818e+00  0.000000e+00  0.000000e+00  0.000000e+00  0.000000e+00  0.000000e+00  0.000000e+00  
      1178  -3.192090e+00  -5.922247e-01  -4.812345e+00  1.148451e+01  1.378346e+00  6.437655e+00  0.000000e+00  0.000000e+00  0.000000e+00  0.000000e+00  0.000000e+00  0.000000e+00  
      1179  -3.232444e+00  -5.992461e-01  -4.546526e+00  1.144416e+01  1.371325e+00  6.453474e+00  0.000000e+00  0.000000e+00  0.000000e+00  0.000000e+00  0.000000e+00  0.000000e+00  
      1180  -3.255428e+00  -5.923759e-01  -4.263649e+00  1.142118e+01  1.378195e+00  6.486351e+00  0.000000e+00  0.000000e+00  0.000000e+00  0.000000e+00  0.000000e+00  0.000000e+00  
      1181  -3.315248e+00  -5.958246e-01  -3.983756e+00  1.136136e+01  1.374746e+00  6.516243e+00  0.000000e+00  0.000000e+00  0.000000e+00  0.000000e+00  0.000000e+00  0.000000e+00  
      1182  -3.406259e+00  -5.887561e-01  -3.713918e+00  1.127034e+01  1.381814e+00  6.536082e+00  0.000000e+00  0.000000e+00  0.000000e+00  0.000000e+00  0.000000e+00  0.000000e+00  
      1183  -3.480435e+00  -5.871154e-01  -3.433026e+00  1.119617e+01  1.383455e+00  6.566975e+00  0.000000e+00  0.000000e+00  0.000000e+00  0.000000e+00  0.000000e+00  0.000000e+00  
      1184  -3.604795e+00  -6.005055e-01  -3.167645e+00  1.107181e+01  1.370065e+00  6.582355e+00  0.000000e+00  0.000000e+00  0.000000e+00  0.000000e+00  0.000000e+00  0.000000e+00  
      1185  -3.729865e+00  -6.075122e-01  -2.887178e+00  1.094674e+01  1.363058e+00  6.612822e+00  0.000000e+00  0.000000e+00  0.000000e+00  0.000000e+00  0.000000e+00  0.000000e+00  
      1186  -3.863994e+00  -6.196338e-01  -2.614847e+00  1.081261e+01  1.350937e+00  6.635153e+00  0.000000e+00  0.000000e+00  0.000000e+00  0.000000e+00  0.000000e+00  0.000000e+00  
      1187  -4.019998e+00  -6.324093e-01  -2.362432e+00  1.065661e+01  1.338161e+00  6.637568e+00  0.000000e+00  0.000000e+00  0.000000e+00  0.000000e+00  0.000000e+00  0.000000e+00  
      1188  -4.158870e+00  -6.445525e-01  -2.084920e+00  1.051773e+01  1.326018e+00  6.665080e+00  0.000000e+00  0.000000e+00  0.000000e+00  0.000000e+00  0.000000e+00  0.000000e+00  
      1189  -4.334532e+00  -6.502370e-01  -1.833488e+00  1.034207e+01  1.320334e+00  6.666512e+00  0.000000e+00  0.000000e+00  0.000000e+00  0.000000e+00  0.000000e+00  0.000000e+00  
      1190  -4.506649e+00  -6.744010e-01  -1.566960e+00  1.016995e+01  1.296170e+00  6.683040e+00  0.000000e+00  0.000000e+00  0.000000e+00  0.000000e+00  0.000000e+00  0.000000e+00  
      1191  -4.701374e+00  -6.910093e-01  -1.320145e+00  9.975230e+00  1.279561e+00  6.679854e+00  0.000000e+00  0.000000e+00  0.000000e+00  0.000000e+00  0.000000e+00  0.000000e+00  
      1192  -4.909587e+00  -7.006030e-01  -1.078119e+00  9.767016e+00  1.269968e+00  6.671881e+00  0.000000e+00  0.000000e+00  0.000000e+00  0.000000e+00  0.000000e+00  0.000000e+00  
      1193  -5.136716e+00  -7.162861e-01  -8.396636e-01  9.539887e+00  1.254285e+00  6.660336e+00  0.000000e+00  0.000000e+00  0.000000e+00  0.000000e+00  0.000000e+00  0.000000e+00  
      1194  -5.388724e+00  -7.481693e-01  -6.189328e-01  9.287880e+00  1.222401e+00  6.631067e+00  0.000000e+00  0.000000e+00  0.000000e+00  0.000000e+00  0.000000e+00  0.000000e+00  
      1195  -5.623897e+00  -7.609754e-01  -3.919215e-01  9.052707e+00  1.209595e+00  6.608078e+00  0.000000e+00  0.000000e+00  0.000000e+00  0.000000e+00  0.000000e+00  0.000000e+00  
      1196  -5.878908e+00  -7.799672e-01  -1.752249e-01  8.797696e+00  1.190603e+00  6.574775e+00  0.000000e+00  0.000000e+00  0.000000e+00  0.000000e+00  0.000000e+00  0.000000e+00  
      1197  -6.136209e+00  -8.039448e-01  4.742050e-02  8.540395e+00  1.166626e+00  6.547421e+00  0.000000e+00  0.000000e+00  0.000000e+00  0.000000e+00  0.000000e+00  0.000000e+00  
      1198  -6.391736e+00  -8.189426e-01  2.565326e-01  8.284868e+00  1.151628e+00  6.506533e+00  0.000000e+00  0.000000e+00  0.000000e+00  0.000000e+00  0.000000e+00  0.000000e+00  
      1199  -6.685284e+00  -8.460961e-01  4.389240e-01  7.991320e+00  1.124475e+00  6.438924e+00  0.000000e+00  0.000000e+00  0.000000e+00  0.000000e+00  0.000000e+00  0.000000e+00  
      1200  -6.984384e+00  -8.853151e-01  6.106398e-01  7.692220e+00  1.085256e+00  6.360640e+00  0.000000e+00  0.000000e+00  0.000000e+00  0.000000e+00  0.000000e+00  0.000000e+00  
      1201  -7.302311e+00  -9.126107e-01  7.555817e-01  7.374292e+00  1.057960e+00  6.255582e+00  0.000000e+00  0.000000e+00  0.000000e+00  0.000000e+00  0.000000e+00  0.000000e+00  
      1202  -7.621592e+00  -9.407974e-01  9.021621e-01  7.055012e+00  1.029773e+00  6.152162e+00  0.000000e+00  0.000000e+00  0.000000e+00  0.000000e+00  0.000000e+00  0.000000e+00  
      1203  -7.949563e+00  -9.736146e-01  1.030838e+00  6.727041e+00  9.969559e-01  6.030838e+00  0.000000e+00  0.000000e+00  0.000000e+00  0.000000e+00  0.000000e+00  0.000000e+00  
      1204  -8.287688e+00  -1.007242e+00  1.142680e+00  6.388916e+00  9.633281e-01  5.892680e+00  0.000000e+00  0.000000e+00  0.000000e+00  0.000000e+00  0.000000e+00  0.000000e+00  
      1205  -8.627823e+00  -1.047116e+00  1.250738e+00  6.048781e+00  9.234545e-01  5.750738e+00  0.000000e+00  0.000000e+00  0.000000e+00  0.000000e+00  0.000000e+00  0.000000e+00  
      1206  -8.973053e+00  -1.087549e+00  1.335429e+00  5.703551e+00  8.830214e-01  5.585429e+00  0.000000e+00  0.000000e+00  0.000000e+00  0.000000e+00  0.000000e+00  0.000000e+00  
      1207  -9.322685e+00  -1.124636e+00  1.396190e+00  5.353919e+00  8.459350e-01  5.396190e+00  0.000000e+00  0.000000e+00  0.000000e+00  0.000000e+00  0.000000e+00  0.000000e+00  
      1208  -9.678096e+00  -1.168192e+00  1.449573e+00  4.998507e+00  8.023788e-01  5.199573e+00  0.000000e+00  0.000000e+00  0.000000e+00  0.000000e+00  0.000000e+00  0.000000e+00  
      1209  -1.003105e+01  -1.206328e+00  1.478895e+00  4.645555e+00  7.642428e-01  4.978895e+00  0.000000e+00  0.000000e+00  0.000000e+00  0.000000e+00  0.000000e+00  0.000000e+00  
      1210  -1.038766e+01  -1.248456e+00  1.495233e+00  4.288940e+00  7.221149e-01  4.745233e+00  0.000000e+00  0.000000e+00  0.000000e+00  0.000000e+00  0.000000e+00  0.000000e+00  
      1211  -1.075159e+01  -1.298459e+00  1.494753e+00  3.925012e+00  6.721113e-01  4.494753e+00  0.000000e+00  0.000000e+00  0.000000e+00  0.000000e+00  0.000000e+00  0.000000e+00  
      1212  -1.109945e+01  -1.341199e+00  1.427902e+00  3.577158e+00  6.293717e-01  4.177902e+00  0.000000e+00  0.000000e+00  0.000000e+00  0.000000e+00  0.000000e+00  0.000000e+00  
      1213  -1.144490e+01  -1.386412e+00  1.374846e+00  3.231701e+00  5.841584e-01  3.874846e+00  0.000000e+00  0.000000e+00  0.000000e+00  0.000000e+00  0.000000e+00  0.000000e+00  
      1214  -1.179622e+01  -1.430775e+00  1.301285e+00  2.880383e+00  5.397954e-01  3.551285e+00  0.000000e+00  0.000000e+00  0.000000e+00  0.000000e+00  0.000000e+00  0.000000e+00  
      1215  -1.215215e+01  -1.483336e+00  1.246188e+00  2.524452e+00  4.872346e-01  3.246188e+00  0.000000e+00  0.000000e+00  0.000000e+00  0.000000e+00  0.000000e+00  0.000000e+00  
      1216  -1.249999e+01  -1.540923e+00  1.142447e+00  2.176615e+00  4.296478e-01  2.892447e+00  0.000000e+00  0.000000e+00  0.000000e+00  0.000000e+00  0.000000e+00  0.000000e+00  
      1217  -1.283771e+01  -1.597818e+00  1.019371e+00  1.838892e+00  3.727529e-01  2.519372e+00  0.000000e+00  0.000000e+00  0.000000e+00  0.000000e+00  0.000000e+00  0.000000e+00  
      1218  -1.315797e+01  -1.653183e+00  8.630800e-01  1.518635e+00  3.173877e-01  2.113080e+00  0.000000e+00  0.000000e+00  0.000000e+00  0.000000e+00  0.000000e+00  0.000000e+00  
      1219  -1.346629e+01  -1.702201e+00  6.943460e-01  1.210314e+00  2.683700e-01  1.694346e+00  0.000000e+00  0.000000e+00  0.000000e+00  0.000000e+00  0.000000e+00  0.000000e+00  
      1220  -1.377157e+01  -1.770523e+00  5.263788e-01  9.050349e-01  2.000472e-01  1.276379e+00  0.000000e+00  0.000000e+00  0.000000e+00  0.000000e+00  0.000000e+00  0.000000e+00  
      1221  -1.407756e+01  -1.836914e+00  3.517677e-01  5.990438e-01  1.336566e-01  8.517677e-01  0.000000e+00  0.000000e+00  0.000000e+00  0.000000e+00  0.000000e+00  0.000000e+00  
      1222  -1.438083e+01  -1.901669e+00  1.812435e-01  2.957740e-01  6.890148e-02  4.312435e-01  0.000000e+00  0.000000e+00  0.000000e+00  0.000000e+00  0.000000e+00  0.000000e+00  
      1223  -2.242093e+00  -3.103864e-01  -8.155913e+00  1.235370e+01  1.897661e+00  6.594087e+00  0.000000e+00  0.000000e+00  0.000000e+00  0.000000e+00  0.000000e+00  0.000000e+00  
      1224  -2.326553e+00  -4.315986e-01  -7.930983e+00  1.226928e+01  1.776343e+00  6.569018e+00  0.000000e+00  0.000000e+00  0.000000e+00  0.000000e+00  0.000000e+00  0.000000e+00  
      1225  -2.430984e+00  -5.380229e-01  -7.722208e+00  1.216486e+01  1.669883e+00  6.527792e+00  0.000000e+00  0.000000e+00  0.000000e+00  0.000000e+00  0.000000e+00  0.000000e+00  
      1226  -2.528649e+00  -6.337941e-01  -7.516856e+00  1.206720e+01  1.574100e+00  6.483144e+00  0.000000e+00  0.000000e+00  0.000000e+00  0.000000e+00  0.000000e+00  0.000000e+00  
      1227  -2.636647e+00  -6.954433e-01  -7.317034e+00  1.195921e+01  1.512445e+00  6.432966e+00  0.000000e+00  0.000000e+00  0.000000e+00  0.000000e+00  0.000000e+00  0.000000e+00  
      1228  -2.737541e+00  -7.424781e-01  -7.102411e+00  1.185831e+01  1.465411e+00  6.397589e+00  0.000000e+00  0.000000e+00  0.000000e+00  0.000000e+00  0.000000e+00  0.000000e+00  
      1229  -2.817713e+00  -7.879053e-01  -6.872726e+00  1.177814e+01  1.419983e+00  6.377275e+00  0.000000e+00  0.000000e+00  0.000000e+00  0.000000e+00  0.000000e+00  0.000000e+00  
      1230  -2.876998e+00  -8.361252e-01  -6.634497e+00  1.171885e+01  1.371763e+00  6.365503e+00  0.000000e+00  0.000000e+00  0.000000e+00  0.000000e+00  0.000000e+00  0.000000e+00  
      1231  -2.927056e+00  -8.529407e-01  -6.387372e+00  1.166880e+01  1.354948e+00  6.362628e+00  0.000000e+00  0.000000e+00  0.000000e+00  0.000000e+00  0.000000e+00  0.000000e+00  
      1232  -2.977851e+00  -8.694946e-01  -6.132531e+00  1.161800e+01  1.338394e+00  6.367469e+00  0.000000e+00  0.000000e+00  0.000000e+00  0.000000e+00  0.000000e+00  0.000000e+00  
      1233  -3.001246e+00  -8.790912e-01  -5.881302e+00  1.159461e+01  1.328797e+00  6.368698e+00  0.000000e+00  0.000000e+00  0.000000e+00  0.000000e+00  0.000000e+00  0.000000e+00  
      1234  -2.985523e+00  -8.501919e-01  -5.626740e+00  1.161033e+01  1.357697e+00  6.373260e+00  0.000000e+00  0.000000e+00  0.000000e+00  0.000000e+00  0.000000e+00  0.000000e+00  
      1235  -3.025088e+00  -8.502666e-01  -5.368450e+00  1.157076e+01  1.357622e+00  6.381550e+00  0.000000e+00  0.000000e+00  0.000000e+00  0.000000e+00  0.000000e+00  0.000000e+00  
      1236  -3.028133e+00  -8.338774e-01  -5.102035e+00  1.156772e+01  1.374011e+00  6.397965e+00  0.000000e+00  0.000000e+00  0.000000e+00  0.000000e+00  0.000000e+00  0.000000e+00  
      1237  -3.076568e+00  -8.483040e-01  -4.828298e+00  1.151928e+01  1.359585e+00  6.421702e+00  0.000000e+00  0.000000e+00  0.000000e+00  0.000000e+00  0.000000e+00  0.000000e+00  
      1238  -3.130917e+00  -8.503136e-01  -4.551842e+00  1.146494e+01  1.357575e+00  6.448158e+00  0.000000e+00  0.000000e+00  0.000000e+00  0.000000e+00  0.000000e+00  0.000000e+00  
      1239  -3.170392e+00  -8.554004e-01  -4.282436e+00  1.142546e+01  1.352488e+00  6.467564e+00  0.000000e+00  0.000000e+00  0.000000e+00  0.000000e+00  0.000000e+00  0.000000e+00  
      1240  -3.233759e+00  -8.642675e-01  -4.009647e+00  1.136209e+01  1.343621e+00  6.490352e+00  0.000000e+00  0.000000e+00  0.000000e+00  0.000000e+00  0.000000e+00  0.000000e+00  
      1241  -3.306254e+00  -8.587692e-01  -3.729586e+00  1.128960e+01  1.349113e+00  6.520414e+00  0.000000e+00  0.000000e+00  0.000000e+00  0.000000e+00  0.000000e+00  0.000000e+00  
      1242  -3.425683e+00  -8.683509e-01  -3.459138e+00  1.117017e+01  1.339532e+00  6.540862e+00  0.000000e+00  0.000000e+00  0.000000e+00  0.000000e+00  0.000000e+00  0.000000e+00  
      1243  -3.552848e+00  -8.659709e-01  -3.189192e+00  1.104301e+01  1.341912e+00  6.560808e+00  0.000000e+00  0.000000e+00  0.000000e+00  0.000000e+00  0.000000e+00  0.000000e+00  
      1244  -3.688234e+00  -8.805566e-01  -2.922974e+00  1.090762e+01  1.327326e+00  6.577026e+00  0.000000e+00  0.000000e+00  0.000000e+00  0.000000e+00  0.000000e+00  0.000000e+00  
      1245  -3.832552e+00  -8.886775e-01  -2.651983e+00  1.076330e+01  1.319205e+00  6.598017e+00  0.000000e+00  0.000000e+00  0.000000e+00  0.000000e+00  0.000000e+00  0.000000e+00  
      1246  -3.983415e+00  -9.111989e-01  -2.390901e+00  1.061244e+01  1.296684e+00  6.609099e+00  0.000000e+00  0.000000e+00  0.000000e+00  0.000000e+00  0.000000e+00  0.000000e+00  
      1247  -4.137157e+00  -9.060368e-01  -2.122727e+00  1.045870e+01  1.301846e+00  6.627273e+00  0.000000e+00  0.000000e+00  0.000000e+00  0.000000e+00  0.000000e+00  0.000000e+00  
      1248  -4.299494e+00  -9.200844e-01  -1.860737e+00  1.029636e+01  1.287798e+00  6.639263e+00  0.000000e+00  0.000000e+00  0.000000e+00  0.000000e+00  0.000000e+00  0.000000e+00  
      1249  -4.484373e+00  -9.366345e-01  -1.607392e+00  1.011148e+01  1.271248e+00  6.642608e+00  0.000000e+00  0.000000e+00  0.000000e+00  0.000000e+00  0.000000e+00  0.000000e+00  
      1250  -4.684721e+00  -9.479399e-01  -1.356016e+00  9.911134e+00  1.259943e+00  6.643984e+00  0.000000e+00  0.000000e+00  0.000000e+00  0.000000e+00  0.000000e+00  0.000000e+00  
      1251  -4.895327e+00  -9.559564e-01  -1.105074e+00  9.700527e+00  1.251926e+00  6.644926e+00  0.000000e+00  0.000000e+00  0.000000e+00  0.000000e+00  0.000000e+00  0.000000e+00  
      1252  -5.109867e+00  -9.686748e-01  -8.630440e-01  9.485988e+00  1.239208e+00  6.636956e+00  0.000000e+00  0.000000e+00  0.000000e+00  0.000000e+00  0.000000e+00  0.000000e+00  
      1253  -5.330224e+00  -9.929404e-01  -6.325341e-01  9.265631e+00  1.214942e+00  6.617466e+00  0.000000e+00  0.000000e+00  0.000000e+00  0.000000e+00  0.000000e+00  0.000000e+00  
      1254  -5.577469e+00  -1.004780e+00  -4.064676e-01  9.018385e+00  1.203103e+00  6.593533e+00  0.000000e+00  0.000000e+00  0.000000e+00  0.000000e+00  0.000000e+00  0.000000e+00  
      1255  -5.835449e+00  -1.021830e+00  -1.960791e-01  8.760406e+00  1.186053e+00  6.553921e+00  0.000000e+00  0.000000e+00  0.000000e+00  0.000000e+00  0.000000e+00  0.000000e+00  
      1256  -6.086464e+00  -1.047657e+00  2.908414e-02  8.509390e+00  1.160226e+00  6.529084e+00  0.000000e+00  0.000000e+00  0.000000e+00  0.000000e+00  0.000000e+00  0.000000e+00  
      1257  -6.357301e+00  -1.055519e+00  2.402949e-01  8.238553e+00  1.152364e+00  6.490295e+00  0.000000e+00  0.000000e+00  0.000000e+00  0.000000e+00  0.000000e+00  0.000000e+00  
      1258  -6.638477e+00  -1.078804e+00  4.429289e-01  7.957377e+00  1.129079e+00  6.442929e+00  0.000000e+00  0.000000e+00  0.000000e+00  0.000000e+00  0.000000e+00  0.000000e+00  
      1259  -6.939222e+00  -1.107488e+00  6.100745e-01  7.656632e+00  1.100394e+00  6.360075e+00  0.000000e+00  0.000000e+00  0.000000e+00  0.000000e+00  0.000000e+00  0.000000e+00  
      1260  -7.257476e+00  -1.139532e+00  7.576904e-01  7.338378e+00  1.068351e+00  6.257690e+00  0.000000e+00  0.000000e+00  0.000000e+00  0.000000e+00  0.000000e+00  0.000000e+00  
      1261  -7.579314e+00  -1.170719e+00  8.925868e-01  7.016540e+00  1.037164e+00  6.142587e+00  0.000000e+00  0.000000e+00  0.000000e+00  0.000000e+00  0.000000e+00  0.000000e+00  
      1262  -7.907011e+00  -1.198432e+00  1.025938e+00  6.688843e+00  1.009450e+00  6.025938e+00  0.000000e+00  0.000000e+00  0.000000e+00  0.000000e+00  0.000000e+00  0.000000e+00  
      1263  -8.238444e+00  -1.228777e+00  1.144275e+00  6.357410e+00  9.791058e-01  5.894276e+00  0.000000e+00  0.000000e+00  0.000000e+00  0.000000e+00  0.000000e+00  0.000000e+00  
      1264  -8.577196e+00  -1.264726e+00  1.253712e+00  6.018658e+00  9.431569e-01  5.753712e+00  0.000000e+00  0.000000e+00  0.000000e+00  0.000000e+00  0.000000e+00  0.000000e+00  
      1265  -8.925072e+00  -1.298711e+00  1.331159e+00  5.670782e+00  9.091716e-01  5.581159e+00  0.000000e+00  0.000000e+00  0.000000e+00  0.000000e+00  0.000000e+00  0.000000e+00  
      1266  -9.271288e+00  -1.338017e+00  1.402899e+00  5.324566e+00  8.698660e-01  5.402899e+00  0.000000e+00  0.000000e+00  0.000000e+00  0.000000e+00  0.000000e+00  0.000000e+00  
      1267  -9.617942e+00  -1.378704e+00  1.458639e+00  4.977912e+00  8.291783e-01  5.208639e+00  0.000000e+00  0.000000e+00  0.000000e+00  0.000000e+00  0.000000e+00  0.000000e+00  
      1268  -9.974828e+00  -1.417338e+00  1.484805e+00  4.621026e+00  7.905445e-01  4.984805e+00  0.000000e+00  0.000000e+00  0.000000e+00  0.000000e+00  0.000000e+00  0.000000e+00  
      1269  -1.033262e+01  -1.455827e+00  1.494175e+00  4.263233e+00  7.520554e-01  4.744175e+00  0.000000e+00  0.000000e+00  0.000000e+00  0.000000e+00  0.000000e+00  0.000000e+00  
      1270  -1.069186e+01  -1.504426e+00  1.482560e+00  3.903994e+00  7.034565e-01  4.482560e+00  0.000000e+00  0.000000e+00  0.000000e+00  0.000000e+00  0.000000e+00  0.000000e+00  
      1271  -1.103774e+01  -1.547267e+00  1.435644e+00  3.558113e+00  6.606153e-01  4.185644e+00  0.000000e+00  0.000000e+00  0.000000e+00  0.000000e+00  0.000000e+00  0.000000e+00  
      1272  -1.139410e+01  -1.592595e+00  1.365222e+00  3.201758e+00  6.152875e-01  3.865222e+00  0.000000e+00  0.000000e+00  0.000000e+00  0.000000e+00  0.000000e+00  0.000000e+00  
      1273  -1.174398e+01  -1.638462e+00  1.308026e+00  2.851873e+00  5.694203e-01  3.558026e+00  0.000000e+00  0.000000e+00  0.000000e+00  0.000000e+00  0.000000e+00  0.000000e+00  
      1274  -1.209907e+01  -1.698651e+00  1.258862e+00  2.496784e+00  5.092321e-01  3.258862e+00  0.000000e+00  0.000000e+00  0.000000e+00  0.000000e+00  0.000000e+00  0.000000e+00  
      1275  -1.244095e+01  -1.750695e+00  1.152608e+00  2.154901e+00  4.571873e-01  2.902608e+00  0.000000e+00  0.000000e+00  0.000000e+00  0.000000e+00  0.000000e+00  0.000000e+00  
      1276  -1.276878e+01  -1.805998e+00  1.019328e+00  1.827074e+00  4.018843e-01  2.519329e+00  0.000000e+00  0.000000e+00  0.000000e+00  0.000000e+00  0.000000e+00  0.000000e+00  
      1277  -1.309340e+01  -1.869805e+00  8.774095e-01  1.502456e+00  3.380778e-01  2.127409e+00  0.000000e+00  0.000000e+00  0.000000e+00  0.000000e+00  0.000000e+00  0.000000e+00  
      1278  -1.339561e+01  -1.927437e+00  6.932129e-01  1.200244e+00  2.804456e-01  1.693213e+00  0.000000e+00  0.000000e+00  0.000000e+00  0.000000e+00  0.000000e+00  0.000000e+00  
      1279  -1.370048e+01  -1.991117e+00  5.304790e-01  8.953701e-01  2.167655e-01  1.280479e+00  0.000000e+00  0.000000e+00  0.000000e+00  0.000000e+00  0.000000e+00  0.000000e+00  
      1280  -1.399791e+01  -2.061895e+00  3.538743e-01  5.979396e-01  1.459877e-01  8.538743e-01  0.000000e+00  0.000000e+00  0.000000e+00  0.000000e+00  0.000000e+00  0.000000e+00  
      1281  -1.429792e+01  -2.132312e+00  1.791673e-01  2.979363e-01  7.557098e-02  4.291673e-01  0.000000e+00  0.000000e+00  0.000000e+00  0.000000e+00  0.000000e+00  0.000000e+00  
      1282  -2.185852e+00  -5.216952e-01  -8.229933e+00  1.232150e+01  1.920920e+00  6.520067e+00  0.000000e+00  0.000000e+00  0.000000e+00  0.000000e+00  0.000000e+00  0.000000e+00  
      1283  -2.263897e+00  -6.430444e-01  -8.008073e+00  1.224349e+01  1.799466e+00  6.491928e+00  0.000000e+00  0.000000e+00  0.000000e+00  0.000000e+00  0.000000e+00  0.000000e+00  
      1284  -2.357000e+00  -7.593915e-01  -7.794446e+00  1.215040e+01  1.683084e+00  6.455554e+00  0.000000e+00  0.000000e+00  0.000000e+00  0.000000e+00  0.000000e+00  0.000000e+00  
      1285  -2.398619e+00  -8.386260e-01  -7.561882e+00  1.210879e+01  1.603837e+00  6.438118e+00  0.000000e+00  0.000000e+00  0.000000e+00  0.000000e+00  0.000000e+00  0.000000e+00  
      1286  -2.483540e+00  -9.078032e-01  -7.337349e+00  1.202387e+01  1.534654e+00  6.412651e+00  0.000000e+00  0.000000e+00  0.000000e+00  0.000000e+00  0.000000e+00  0.000000e+00  
      1287  -2.589780e+00  -9.595013e-01  -7.127360e+00  1.191763e+01  1.482956e+00  6.372640e+00  0.000000e+00  0.000000e+00  0.000000e+00  0.000000e+00  0.000000e+00  0.000000e+00  
      1288  -2.668315e+00  -9.956487e-01  -6.892535e+00  1.183910e+01  1.446809e+00  6.357465e+00  0.000000e+00  0.000000e+00  0.000000e+00  0.000000e+00  0.000000e+00  0.000000e+00  
      1289  -2.709083e+00  -1.037255e+00  -6.647334e+00  1.179833e+01  1.405203e+00  6.352666e+00  0.000000e+00  0.000000e+00  0.000000e+00  0.000000e+00  0.000000e+00  0.000000e+00  
      1290  -2.782820e+00  -1.067219e+00  -6.405842e+00  1.172459e+01  1.375238e+00  6.344158e+00  0.000000e+00  0.000000e+00  0.000000e+00  0.000000e+00  0.000000e+00  0.000000e+00  
      1291  -2.824988e+00  -1.079331e+00  -6.155982e+00  1.168242e+01  1.363126e+00  6.344018e+00  0.000000e+00  0.000000e+00  0.000000e+00  0.000000e+00  0.000000e+00  0.000000e+00  
      1292  -2.833169e+00  -1.097498e+00  -5.904372e+00  1.167424e+01  1.344960e+00  6.345628e+00  0.000000e+00  0.000000e+00  0.000000e+00  0.000000e+00  0.000000e+00  0.000000e+00  
      1293  -2.875306e+00  -1.105214e+00  -5.653422e+00  1.163210e+01  1.337243e+00  6.346578e+00  0.000000e+00  0.000000e+00  0.000000e+00  0.000000e+00  0.000000e+00  0.000000e+00  
      1294  -2.904756e+00  -1.102885e+00  -5.393032e+00  1.160266e+01  1.339572e+00  6.356968e+00  0.000000e+00  0.000000e+00  0.000000e+00  0.000000e+00  0.000000e+00  0.000000e+00  
      1295  -2.964842e+00  -1.101151e+00  -5.136922e+00  1.154257e+01  1.341307e+00  6.363078e+00  0.000000e+00  0.000000e+00  0.000000e+00  0.000000e+00  0.000000e+00  0.000000e+00  
      1296  -3.006358e+00  -1.113507e+00  -4.864493e+00  1.150105e+01  1.328950e+00  6.385507e+00  0.000000e+00  0.000000e+00  0.000000e+00  0.000000e+00  0.000000e+00  0.000000e+00  
      1297  -3.050552e+00  -1.115328e+00  -4.591374e+00  1.145686e+01  1.327129e+00  6.408626e+00  0.000000e+00  0.000000e+00  0.000000e+00  0.000000e+00  0.000000e+00  0.000000e+00  
      1298  -3.098845e+00  -1.126221e+00  -4.304406e+00  1.140857e+01  1.316236e+00  6.445594e+00  0.000000e+00  0.000000e+00  0.000000e+00  0.000000e+00  0.000000e+00  0.000000e+00  
      1299  -3.171414e+00  -1.140570e+00  -4.028287e+00  1.133600e+01  1.301887e+00  6.471712e+00  0.000000e+00  0.000000e+00  0.000000e+00  0.000000e+00  0.000000e+00  0.000000e+00  
      1300  -3.263516e+00  -1.137671e+00  -3.747702e+00  1.124390e+01  1.304783e+00  6.502298e+00  0.000000e+00  0.000000e+00  0.000000e+00  0.000000e+00  0.000000e+00  0.000000e+00  
      1301  -3.371004e+00  -1.146083e+00  -3.477813e+00  1.113641e+01  1.296368e+00  6.522187e+00  0.000000e+00  0.000000e+00  0.000000e+00  0.000000e+00  0.000000e+00  0.000000e+00  
      1302  -3.491491e+00  -1.147746e+00  -3.202968e+00  1.101592e+01  1.294706e+00  6.547032e+00  0.000000e+00  0.000000e+00  0.000000e+00  0.000000e+00  0.000000e+00  0.000000e+00  
      1303  -3.637574e+00  -1.150606e+00  -2.938036e+00  1.086984e+01  1.291845e+00  6.561964e+00  0.000000e+00  0.000000e+00  0.000000e+00  0.000000e+00  0.000000e+00  0.000000e+00  
      1304  -3.785370e+00  -1.159974e+00  -2.684160e+00  1.072204e+01  1.282478e+00  6.565840e+00  0.000000e+00  0.000000e+00  0.000000e+00  0.000000e+00  0.000000e+00  0.000000e+00  
      1305  -3.944830e+00  -1.168148e+00  -2.421010e+00  1.056258e+01  1.274303e+00  6.578990e+00  0.000000e+00  0.000000e+00  0.000000e+00  0.000000e+00  0.000000e+00  0.000000e+00  
      1306  -4.106713e+00  -1.185295e+00  -2.150347e+00  1.040070e+01  1.257157e+00  6.599652e+00  0.000000e+00  0.000000e+00  0.000000e+00  0.000000e+00  0.000000e+00  0.000000e+00  
      1307  -4.281484e+00  -1.189257e+00  -1.896006e+00  1.022593e+01  1.253195e+00  6.603994e+00  0.000000e+00  0.000000e+00  0.000000e+00  0.000000e+00  0.000000e+00  0.000000e+00  
      1308  -4.461163e+00  -1.198020e+00  -1.638544e+00  1.004625e+01  1.244432e+00  6.611456e+00  0.000000e+00  0.000000e+00  0.000000e+00  0.000000e+00  0.000000e+00  0.000000e+00  
      1309  -4.655664e+00  -1.203700e+00  -1.391605e+00  9.851749e+00  1.238752e+00  6.608395e+00  0.000000e+00  0.000000e+00  0.000000e+00  0.000000e+00  0.000000e+00  0.000000e+00  
      1310  -4.850937e+00  -1.209262e+00  -1.136961e+00  9.656476e+00  1.233190e+00  6.613039e+00  0.000000e+00  0.000000e+00  0.000000e+00  0.000000e+00  0.000000e+00  0.000000e+00  
      1311  -5.058682e+00  -1.221533e+00  -8.748084e-01  9.448731e+00  1.220919e+00  6.625192e+00  0.000000e+00  0.000000e+00  0.000000e+00  0.000000e+00  0.000000e+00  0.000000e+00  
      1312  -5.277810e+00  -1.245300e+00  -6.267646e-01  9.229604e+00  1.197152e+00  6.623236e+00  0.000000e+00  0.000000e+00  0.000000e+00  0.000000e+00  0.000000e+00  0.000000e+00  
      1313  -5.523814e+00  -1.255096e+00  -4.003584e-01  8.983599e+00  1.187356e+00  6.599641e+00  0.000000e+00  0.000000e+00  0.000000e+00  0.000000e+00  0.000000e+00  0.000000e+00  
      1314  -5.772097e+00  -1.268157e+00  -1.927073e-01  8.735317e+00  1.174295e+00  6.557293e+00  0.000000e+00  0.000000e+00  0.000000e+00  0.000000e+00  0.000000e+00  0.000000e+00  
      1315  -6.029592e+00  -1.281123e+00  3.827288e-02  8.477821e+00  1.161329e+00  6.538273e+00  0.000000e+00  0.000000e+00  0.000000e+00  0.000000e+00  0.000000e+00  0.000000e+00  
      1316  -6.314982e+00  -1.295657e+00  2.331906e-01  8.192430e+00  1.146795e+00  6.483191e+00  0.000000e+00  0.000000e+00  0.000000e+00  0.000000e+00  0.000000e+00  0.000000e+00  
      1317  -6.597510e+00  -1.318380e+00  4.302265e-01  7.909904e+00  1.124071e+00  6.430227e+00  0.000000e+00  0.000000e+00  0.000000e+00  0.000000e+00  0.000000e+00  0.000000e+00  
      1318  -6.897388e+00  -1.336546e+00  6.096370e-01  7.610025e+00  1.105906e+00  6.359637e+00  0.000000e+00  0.000000e+00  0.000000e+00  0.000000e+00  0.000000e+00  0.000000e+00  
      1319  -7.209766e+00  -1.372380e+00  7.649705e-01  7.297647e+00  1.070071e+00  6.264971e+00  0.000000e+00  0.000000e+00  0.000000e+00  0.000000e+00  0.000000e+00  0.000000e+00  
      1320  -7.529975e+00  -1.396444e+00  9.008272e-01  6.977438e+00  1.046008e+00  6.150827e+00  0.000000e+00  0.000000e+00  0.000000e+00  0.000000e+00  0.000000e+00  0.000000e+00  
      1321  -7.858670e+00  -1.421019e+00  1.016611e+00  6.648744e+00  1.021433e+00  6.016611e+00  0.000000e+00  0.000000e+00  0.000000e+00  0.000000e+00  0.000000e+00  0.000000e+00  
      1322  -8.190624e+00  -1.450224e+00  1.143459e+00  6.316789e+00  9.922279e-01  5.893459e+00  0.000000e+00  0.000000e+00  0.000000e+00  0.000000e+00  0.000000e+00  0.000000e+00  
      1323  -8.527622e+00  -1.485350e+00  1.250859e+00  5.979791e+00  9.571019e-01  5.750859e+00  0.000000e+00  0.000000e+00  0.000000e+00  0.000000e+00  0.000000e+00  0.000000e+00  
      1324  -8.865019e+00  -1.515832e+00  1.335272e+00  5.642395e+00  9.266193e-01  5.585272e+00  0.000000e+00  0.000000e+00  0.000000e+00  0.000000e+00  0.000000e+00  0.000000e+00  
      1325  -9.214384e+00  -1.549813e+00  1.415050e+00  5.293029e+00  8.926383e-01  5.415051e+00  0.000000e+00  0.000000e+00  0.000000e+00  0.000000e+00  0.000000e+00  0.000000e+00  
      1326  -9.570522e+00  -1.593182e+00  1.457287e+00  4.936891e+00  8.492696e-01  5.207287e+00  0.000000e+00  0.000000e+00  0.000000e+00  0.000000e+00  0.000000e+00  0.000000e+00  
      1327  -9.926385e+00  -1.631475e+00  1.473963e+00  4.581028e+00  8.109764e-01  4.973963e+00  0.000000e+00  0.000000e+00  0.000000e+00  0.000000e+00  0.000000e+00  0.000000e+00  
      1328  -1.027729e+01  -1.665637e+00  1.492707e+00  4.230122e+00  7.768152e-01  4.742707e+00  0.000000e+00  0.000000e+00  0.000000e+00  0.000000e+00  0.000000e+00  0.000000e+00  
      1329  -1.063063e+01  -1.711999e+00  1.452054e+00  3.876782e+00  7.304524e-01  4.452054e+00  0.000000e+00  0.000000e+00  0.000000e+00  0.000000e+00  0.000000e+00  0.000000e+00  
      1330  -1.098543e+01  -1.759529e+00  1.416936e+00  3.521986e+00  6.829228e-01  4.166936e+00  0.000000e+00  0.000000e+00  0.000000e+00  0.000000e+00  0.000000e+00  0.000000e+00  
      1331  -1.133821e+01  -1.803772e+00  1.376778e+00  3.169204e+00  6.386799e-01  3.876778e+00  0.000000e+00  0.000000e+00  0.000000e+00  0.000000e+00  0.000000e+00  0.000000e+00  
      1332  -1.169028e+01  -1.853306e+00  1.315564e+00  2.817133e+00  5.891455e-01  3.565564e+00  0.000000e+00  0.000000e+00  0.000000e+00  0.000000e+00  0.000000e+00  0.000000e+00  
      1333  -1.203821e+01  -1.905064e+00  1.254130e+00  2.469199e+00  5.373879e-01  3.254130e+00  0.000000e+00  0.000000e+00  0.000000e+00  0.000000e+00  0.000000e+00  0.000000e+00  
      1334  -1.237067e+01  -1.963838e+00  1.146834e+00  2.136739e+00  4.786143e-01  2.896834e+00  0.000000e+00  0.000000e+00  0.000000e+00  0.000000e+00  0.000000e+00  0.000000e+00  
      1335  -1.270173e+01  -2.022413e+00  1.025938e+00  1.805686e+00  4.200388e-01  2.525938e+00  0.000000e+00  0.000000e+00  0.000000e+00  0.000000e+00  0.000000e+00  0.000000e+00  
      1336  -1.301796e+01  -2.081301e+00  8.773574e-01  1.489449e+00  3.611510e-01  2.127357e+00  0.000000e+00  0.000000e+00  0.000000e+00  0.000000e+00  0.000000e+00  0.000000e+00  
      1337  -1.332094e+01  -2.147687e+00  7.064890e-01  1.186475e+00  2.947645e-01  1.706489e+00  0.000000e+00  0.000000e+00  0.000000e+00  0.000000e+00  0.000000e+00  0.000000e+00  
      1338  -1.361347e+01  -2.209092e+00  5.245461e-01  8.939424e-01  2.333594e-01  1.274546e+00  0.000000e+00  0.000000e+00  0.000000e+00  0.000000e+00  0.000000e+00  0.000000e+00  
      1339  -1.391481e+01  -2.282043e+00  3.610547e-01  5.926039e-01  1.604090e-01  8.610547e-01  0.000000e+00  0.000000e+00  0.000000e+00  0.000000e+00  0.000000e+00  0.000000e+00  
      1340  -1.421095e+01  -2.355934e+00  1.736464e-01  2.964687e-01  8.651817e-02  4.236464e-01  0.000000e+00  0.000000e+00  0.000000e+00  0.000000e+00  0.000000e+00  0.000000e+00  
      1341  -2.199727e+00  -7.430595e-01  -8.328048e+00  1.221184e+01  1.931230e+00  6.421952e+00  0.000000e+00  0.000000e+00  0.000000e+00  0.000000e+00  0.000000e+00  0.000000e+00  
      1342  -2.219276e+00  -8.600982e-01  -8.100565e+00  1.219233e+01  1.814090e+00  6.399436e+00  0.000000e+00  0.000000e+00  0.000000e+00  0.000000e+00  0.000000e+00  0.000000e+00  
      1343  -2.262442e+00  -9.714063e-01  -7.866745e+00  1.214918e+01  1.702747e+00  6.383255e+00  0.000000e+00  0.000000e+00  0.000000e+00  0.000000e+00  0.000000e+00  0.000000e+00  
      1344  -2.320161e+00  -1.071584e+00  -7.640898e+00  1.209147e+01  1.602558e+00  6.359102e+00  0.000000e+00  0.000000e+00  0.000000e+00  0.000000e+00  0.000000e+00  0.000000e+00  
      1345  -2.420786e+00  -1.142580e+00  -7.420523e+00  1.199084e+01  1.531559e+00  6.329477e+00  0.000000e+00  0.000000e+00  0.000000e+00  0.000000e+00  0.000000e+00  0.000000e+00  
      1346  -2.496632e+00  -1.194588e+00  -7.189290e+00  1.191500e+01  1.479549e+00  6.310710e+00  0.000000e+00  0.000000e+00  0.000000e+00  0.000000e+00  0.000000e+00  0.000000e+00  
      1347  -2.585886e+00  -1.232240e+00  -6.952680e+00  1.182575e+01  1.441896e+00  6.297321e+00  0.000000e+00  0.000000e+00  0.000000e+00  0.000000e+00  0.000000e+00  0.000000e+00  
      1348  -2.645543e+00  -1.279339e+00  -6.710153e+00  1.176609e+01  1.394798e+00  6.289847e+00  0.000000e+00  0.000000e+00  0.000000e+00  0.000000e+00  0.000000e+00  0.000000e+00  
      1349  -2.694420e+00  -1.308091e+00  -6.458693e+00  1.171721e+01  1.366045e+00  6.291307e+00  0.000000e+00  0.000000e+00  0.000000e+00  0.000000e+00  0.000000e+00  0.000000e+00  
      1350  -2.751660e+00  -1.333004e+00  -6.210724e+00  1.165997e+01  1.341132e+00  6.289276e+00  0.000000e+00  0.000000e+00  0.000000e+00  0.000000e+00  0.000000e+00  0.000000e+00  
      1351  -2.773137e+00  -1.354486e+00  -5.958022e+00  1.163849e+01  1.319650e+00  6.291978e+00  0.000000e+00  0.000000e+00  0.000000e+00  0.000000e+00  0.000000e+00  0.000000e+00  
      1352  -2.813627e+00  -1.369197e+00  -5.700766e+00  1.159800e+01  1.304939e+00  6.299234e+00  0.000000e+00  0.000000e+00  0.000000e+00  0.000000e+00  0.000000e+00  0.000000e+00  
      1353  -2.853092e+00  -1.370808e+00  -5.437509e+00  1.155854e+01  1.303328e+00  6.312491e+00  0.000000e+00  0.000000e+00  0.000000e+00  0.000000e+00  0.000000e+00  0.000000e+00  
      1354  -2.894750e+00  -1.362474e+00  -5.167778e+00  1.151688e+01  1.311662e+00  6.332222e+00  0.000000e+00  0.000000e+00  0.000000e+00  0.000000e+00  0.000000e+00  0.000000e+00  
      1355  -2.965261e+00  -1.379013e+00  -4.912085e+00  1.144637e+01  1.295123e+00  6.337915e+00  0.000000e+00  0.000000e+00  0.000000e+00  0.000000e+00  0.000000e+00  0.000000e+00  
      1356  -3.018669e+00  -1.385592e+00  -4.627962e+00  1.139296e+01  1.288544e+00  6.372038e+00  0.000000e+00  0.000000e+00  0.000000e+00  0.000000e+00  0.000000e+00  0.000000e+00  
      1357  -3.071794e+00  -1.401681e+00  -4.354259e+00  1.133984e+01  1.272456e+00  6.395741e+00  0.000000e+00  0.000000e+00  0.000000e+00  0.000000e+00  0.000000e+00  0.000000e+00  
      1358  -3.160619e+00  -1.421705e+00  -4.077353e+00  1.125101e+01  1.252431e+00  6.422646e+00  0.000000e+00  0.000000e+00  0.000000e+00  0.000000e+00  0.000000e+00  0.000000e+00  
      1359  -3.246962e+00  -1.424423e+00  -3.799030e+00  1.116467e+01  1.249713e+00  6.450970e+00  0.000000e+00  0.000000e+00  0.000000e+00  0.000000e+00  0.000000e+00  0.000000e+00  
      1360  -3.365123e+00  -1.434348e+00  -3.526990e+00  1.104651e+01  1.239789e+00  6.473010e+00  0.000000e+00  0.000000e+00  0.000000e+00  0.000000e+00  0.000000e+00  0.000000e+00  
      1361  -3.488868e+00  -1.429569e+00  -3.260952e+00  1.092276e+01  1.244568e+00  6.489048e+00  0.000000e+00  0.000000e+00  0.000000e+00  0.000000e+00  0.000000e+00  0.000000e+00  
      1362  -3.626798e+00  -1.425087e+00  -3.001166e+00  1.078483e+01  1.249050e+00  6.498834e+00  0.000000e+00  0.000000e+00  0.000000e+00  0.000000e+00  0.000000e+00  0.000000e+00  
      1363  -3.772875e+00  -1.428156e+00  -2.728631e+00  1.063876e+01  1.245980e+00  6.521369e+00  0.000000e+00  0.000000e+00  0.000000e+00  0.000000e+00  0.000000e+00  0.000000e+00  
      1364  -3.930858e+00  -1.430749e+00  -2.464450e+00  1.048077e+01  1.243388e+00  6.535550e+00  0.000000e+00  0.000000e+00  0.000000e+00  0.000000e+00  0.000000e+00  0.000000e+00  
      1365  -4.101444e+00  -1.446926e+00  -2.208430e+00  1.031019e+01  1.227210e+00  6.541570e+00  0.000000e+00  0.000000e+00  0.000000e+00  0.000000e+00  0.000000e+00  0.000000e+00  
      1366  -4.279141e+00  -1.450569e+00  -1.943667e+00  1.013249e+01  1.223567e+00  6.556333e+00  0.000000e+00  0.000000e+00  0.000000e+00  0.000000e+00  0.000000e+00  0.000000e+00  
      1367  -4.458765e+00  -1.453867e+00  -1.681731e+00  9.952867e+00  1.220269e+00  6.568268e+00  0.000000e+00  0.000000e+00  0.000000e+00  0.000000e+00  0.000000e+00  0.000000e+00  
      1368  -4.643787e+00  -1.463946e+00  -1.426953e+00  9.767844e+00  1.210191e+00  6.573048e+00  0.000000e+00  0.000000e+00  0.000000e+00  0.000000e+00  0.000000e+00  0.000000e+00  
      1369  -4.830916e+00  -1.465454e+00  -1.175336e+00  9.580715e+00  1.208683e+00  6.574663e+00  0.000000e+00  0.000000e+00  0.000000e+00  0.000000e+00  0.000000e+00  0.000000e+00  
      1370  -5.029718e+00  -1.481572e+00  -9.282594e-01  9.381913e+00  1.192564e+00  6.571741e+00  0.000000e+00  0.000000e+00  0.000000e+00  0.000000e+00  0.000000e+00  0.000000e+00  
      1371  -5.243474e+00  -1.489184e+00  -6.729020e-01  9.168158e+00  1.184952e+00  6.577098e+00  0.000000e+00  0.000000e+00  0.000000e+00  0.000000e+00  0.000000e+00  0.000000e+00  
      1372  -5.505927e+00  -1.497237e+00  -4.641047e-01  8.905704e+00  1.176899e+00  6.535895e+00  0.000000e+00  0.000000e+00  0.000000e+00  0.000000e+00  0.000000e+00  0.000000e+00  
      1373  -5.754774e+00  -1.504640e+00  -2.349085e-01  8.656857e+00  1.169496e+00  6.515091e+00  0.000000e+00  0.000000e+00  0.000000e+00  0.000000e+00  0.000000e+00  0.000000e+00  
      1374  -6.011353e+00  -1.524628e+00  -1.234915e-02  8.400278e+00  1.149508e+00  6.487651e+00  0.000000e+00  0.000000e+00  0.000000e+00  0.000000e+00  0.000000e+00  0.000000e+00  
      1375  -6.283913e+00  -1.537959e+00  1.962741e-01  8.127718e+00  1.136177e+00  6.446274e+00  0.000000e+00  0.000000e+00  0.000000e+00  0.000000e+00  0.000000e+00  0.000000e+00  
      1376  -6.558908e+00  -1.555095e+00  4.049225e-01  7.852723e+00  1.119041e+00  6.404922e+00  0.000000e+00  0.000000e+00  0.000000e+00  0.000000e+00  0.000000e+00  0.000000e+00  
      1377  -6.853534e+00  -1.574386e+00  5.877854e-01  7.558097e+00  1.099750e+00  6.337785e+00  0.000000e+00  0.000000e+00  0.000000e+00  0.000000e+00  0.000000e+00  0.000000e+00  
      1378  -7.158083e+00  -1.602316e+00  7.551744e-01  7.253548e+00  1.071820e+00  6.255175e+00  0.000000e+00  0.000000e+00  0.000000e+00  0.000000e+00  0.000000e+00  0.000000e+00  
      1379  -7.479447e+00  -1.623268e+00  8.973715e-01  6.932184e+00  1.050868e+00  6.147371e+00  0.000000e+00  0.000000e+00  0.000000e+00  0.000000e+00  0.000000e+00  0.000000e+00  
      1380  -7.805311e+00  -1.644718e+00  1.028738e+00  6.606320e+00  1.029418e+00  6.028738e+00  0.000000e+00  0.000000e+00  0.000000e+00  0.000000e+00  0.000000e+00  0.000000e+00  
      1381  -8.132948e+00  -1.668829e+00  1.142328e+00  6.278683e+00  1.005307e+00  5.892328e+00  0.000000e+00  0.000000e+00  0.000000e+00  0.000000e+00  0.000000e+00  0.000000e+00  
      1382  -8.466270e+00  -1.701557e+00  1.253026e+00  5.945360e+00  9.725792e-01  5.753026e+00  0.000000e+00  0.000000e+00  0.000000e+00  0.000000e+00  0.000000e+00  0.000000e+00  
      1383  -8.815724e+00  -1.734573e+00  1.335680e+00  5.595907e+00  9.395629e-01  5.585680e+00  0.000000e+00  0.000000e+00  0.000000e+00  0.000000e+00  0.000000e+00  0.000000e+00  
      1384  -9.164633e+00  -1.767002e+00  1.388868e+00  5.246998e+00  9.071345e-01  5.388868e+00  0.000000e+00  0.000000e+00  0.000000e+00  0.000000e+00  0.000000e+00  0.000000e+00  
      1385  -9.515812e+00  -1.805586e+00  1.448995e+00  4.895819e+00  8.685500e-01  5.198995e+00  0.000000e+00  0.000000e+00  0.000000e+00  0.000000e+00  0.000000e+00  0.000000e+00  
      1386  -9.871314e+00  -1.845548e+00  1.451015e+00  4.540317e+00  8.285879e-01  4.951015e+00  0.000000e+00  0.000000e+00  0.000000e+00  0.000000e+00  0.000000e+00  0.000000e+00  
      1387  -1.022123e+01  -1.881681e+00  1.486475e+00  4.190401e+00  7.924553e-01  4.736475e+00  0.000000e+00  0.000000e+00  0.000000e+00  0.000000e+00  0.000000e+00  0.000000e+00  
      1388  -1.057259e+01  -1.923951e+00  1.457044e+00  3.839042e+00  7.501855e-01  4.457044e+00  0.000000e+00  0.000000e+00  0.000000e+00  0.000000e+00  0.000000e+00  0.000000e+00  
      1389  -1.092250e+01  -1.967705e+00  1.426231e+00  3.489131e+00  7.064309e-01  4.176231e+00  0.000000e+00  0.000000e+00  0.000000e+00  0.000000e+00  0.000000e+00  0.000000e+00  
      1390  -1.127544e+01  -2.013271e+00  1.393956e+00  3.136186e+00  6.608651e-01  3.893956e+00  0.000000e+00  0.000000e+00  0.000000e+00  0.000000e+00  0.000000e+00  0.000000e+00  
      1391  -1.161408e+01  -2.058839e+00  1.307828e+00  2.797550e+00  6.152971e-01  3.557828e+00  0.000000e+00  0.000000e+00  0.000000e+00  0.000000e+00  0.000000e+00  0.000000e+00  
      1392  -1.196064e+01  -2.116669e+00  1.243173e+00  2.450990e+00  5.574672e-01  3.243173e+00  0.000000e+00  0.000000e+00  0.000000e+00  0.000000e+00  0.000000e+00  0.000000e+00  
      1393  -1.229730e+01  -2.175663e+00  1.151392e+00  2.114331e+00  4.984737e-01  2.901392e+00  0.000000e+00  0.000000e+00  0.000000e+00  0.000000e+00  0.000000e+00  0.000000e+00  
      1394  -1.261865e+01  -2.232235e+00  1.050019e+00  1.792979e+00  4.419008e-01  2.550019e+00  0.000000e+00  0.000000e+00  0.000000e+00  0.000000e+00  0.000000e+00  0.000000e+00  
      1395  -1.294079e+01  -2.294708e+00  8.989573e-01  1.470844e+00  3.794284e-01  2.148957e+00  0.000000e+00  0.000000e+00  0.000000e+00  0.000000e+00  0.000000e+00  0.000000e+00  
      1396  -1.324538e+01  -2.360056e+00  7.243274e-01  1.166254e+00  3.140801e-01  1.724327e+00  0.000000e+00  0.000000e+00  0.000000e+00  0.000000e+00  0.000000e+00  0.000000e+00  
      1397  -1.354570e+01  -2.428301e+00  5.430198e-01  8.659269e-01  2.458354e-01  1.293020e+00  0.000000e+00  0.000000e+00  0.000000e+00  0.000000e+00  0.000000e+00  0.000000e+00  
      1398  -1.384249e+01  -2.503553e+00  3.649741e-01  5.691438e-01  1.705829e-01  8.649741e-01  0.000000e+00  0.000000e+00  0.000000e+00  0.000000e+00  0.000000e+00  0.000000e+00  
      1399  -1.412334e+01  -2.580961e+00  1.793843e-01  2.882931e-01  9.317510e-02  4.293843e-01  0.000000e+00  0.000000e+00  0.000000e+00  0.000000e+00  0.000000e+00  0.000000e+00  
      1400  -2.269602e+00  -9.579947e-01  -8.418719e+00  1.203917e+01  1.944957e+00  6.331281e+00  0.000000e+00  0.000000e+00  0.000000e+00  0.000000e+00  0.000000e+00  0.000000e+00  
      1401  -2.255214e+00  -1.084936e+00  -8.198506e+00  1.205361e+01  1.817917e+00  6.301493e+00  0.000000e+00  0.000000e+00  0.000000e+00  0.000000e+00  0.000000e+00  0.000000e+00  
      1402  -2.260913e+00  -1.201301e+00  -7.979637e+00  1.204792e+01  1.701521e+00  6.270363e+00  0.000000e+00  0.000000e+00  0.000000e+00  0.000000e+00  0.000000e+00  0.000000e+00  
      1403  -2.309819e+00  -1.302616e+00  -7.757892e+00  1.199902e+01  1.600195e+00  6.242108e+00  0.000000e+00  0.000000e+00  0.000000e+00  0.000000e+00  0.000000e+00  0.000000e+00  
      1404  -2.374737e+00  -1.373871e+00  -7.520559e+00  1.193410e+01  1.528937e+00  6.229441e+00  0.000000e+00  0.000000e+00  0.000000e+00  0.000000e+00  0.000000e+00  0.000000e+00  
      1405  -2.453124e+00  -1.430076e+00  -7.271514e+00  1.185572e+01  1.472729e+00  6.228486e+00  0.000000e+00  0.000000e+00  0.000000e+00  0.000000e+00  0.000000e+00  0.000000e+00  
      1406  -2.527520e+00  -1.477561e+00  -7.034477e+00  1.178132e+01  1.425243e+00  6.215524e+00  0.000000e+00  0.000000e+00  0.000000e+00  0.000000e+00  0.000000e+00  0.000000e+00  
      1407  -2.600247e+00  -1.515628e+00  -6.785432e+00  1.170860e+01  1.387177e+00  6.214568e+00  0.000000e+00  0.000000e+00  0.000000e+00  0.000000e+00  0.000000e+00  0.000000e+00  
      1408  -2.669607e+00  -1.554314e+00  -6.537848e+00  1.163924e+01  1.348490e+00  6.212152e+00  0.000000e+00  0.000000e+00  0.000000e+00  0.000000e+00  0.000000e+00  0.000000e+00  
      1409  -2.735759e+00  -1.589232e+00  -6.290886e+00  1.157308e+01  1.313573e+00  6.209114e+00  0.000000e+00  0.000000e+00  0.000000e+00  0.000000e+00  0.000000e+00  0.000000e+00  
      1410  -2.759889e+00  -1.615802e+00  -6.038237e+00  1.154895e+01  1.287003e+00  6.211763e+00  0.000000e+00  0.000000e+00  0.000000e+00  0.000000e+00  0.000000e+00  0.000000e+00  
      1411  -2.796728e+00  -1.628440e+00  -5.774088e+00  1.151211e+01  1.274365e+00  6.225912e+00  0.000000e+00  0.000000e+00  0.000000e+00  0.000000e+00  0.000000e+00  0.000000e+00  
      1412  -2.811196e+00  -1.631227e+00  -5.503767e+00  1.149765e+01  1.271578e+00  6.246233e+00  0.000000e+00  0.000000e+00  0.000000e+00  0.000000e+00  0.000000e+00  0.000000e+00  
      1413  -2.868847e+00  -1.640599e+00  -5.235088e+00  1.144000e+01  1.262206e+00  6.264912e+00  0.000000e+00  0.000000e+00  0.000000e+00  0.000000e+00  0.000000e+00  0.000000e+00  
      1414  -2.941718e+00  -1.648626e+00  -4.966027e+00  1.136712e+01  1.254179e+00  6.283973e+00  0.000000e+00  0.000000e+00  0.000000e+00  0.000000e+00  0.000000e+00  0.000000e+00  
      1415  -3.019487e+00  -1.664333e+00  -4.699863e+00  1.128936e+01  1.238472e+00  6.300137e+00  0.000000e+00  0.000000e+00  0.000000e+00  0.000000e+00  0.000000e+00  0.000000e+00  
      1416  -3.080408e+00  -1.683256e+00  -4.427570e+00  1.122843e+01  1.219549e+00  6.322430e+00  0.000000e+00  0.000000e+00  0.000000e+00  0.000000e+00  0.000000e+00  0.000000e+00  
      1417  -3.150257e+00  -1.699353e+00  -4.150587e+00  1.115859e+01  1.203452e+00  6.349412e+00  0.000000e+00  0.000000e+00  0.000000e+00  0.000000e+00  0.000000e+00  0.000000e+00  
      1418  -3.244158e+00  -1.708348e+00  -3.882469e+00  1.106468e+01  1.194456e+00  6.367531e+00  0.000000e+00  0.000000e+00  0.000000e+00  0.000000e+00  0.000000e+00  0.000000e+00  
      1419  -3.367487e+00  -1.708550e+00  -3.606021e+00  1.094136e+01  1.194255e+00  6.393979e+00  0.000000e+00  0.000000e+00  0.000000e+00  0.000000e+00  0.000000e+00  0.000000e+00  
      1420  -3.502319e+00  -1.702973e+00  -3.345382e+00  1.080652e+01  1.199831e+00  6.404618e+00  0.000000e+00  0.000000e+00  0.000000e+00  0.000000e+00  0.000000e+00  0.000000e+00  
      1421  -3.632946e+00  -1.702896e+00  -3.064489e+00  1.067590e+01  1.199909e+00  6.435511e+00  0.000000e+00  0.000000e+00  0.000000e+00  0.000000e+00  0.000000e+00  0.000000e+00  
      1422  -3.785565e+00  -1.692273e+00  -2.795521e+00  1.052328e+01  1.210532e+00  6.454480e+00  0.000000e+00  0.000000e+00  0.000000e+00  0.000000e+00  0.000000e+00  0.000000e+00  
      1423  -3.926858e+00  -1.709290e+00  -2.524657e+00  1.038198e+01  1.193515e+00  6.475343e+00  0.000000e+00  0.000000e+00  0.000000e+00  0.000000e+00  0.000000e+00  0.000000e+00  
      1424  -4.086884e+00  -1.704053e+00  -2.261588e+00  1.022196e+01  1.198752e+00  6.488411e+00  0.000000e+00  0.000000e+00  0.000000e+00  0.000000e+00  0.000000e+00  0.000000e+00  
      1425  -4.262091e+00  -1.709141e+00  -2.000274e+00  1.004675e+01  1.193664e+00  6.499726e+00  0.000000e+00  0.000000e+00  0.000000e+00  0.000000e+00  0.000000e+00  0.000000e+00  
      1426  -4.440781e+00  -1.713554e+00  -1.747096e+00  9.868061e+00  1.189251e+00  6.502904e+00  0.000000e+00  0.000000e+00  0.000000e+00  0.000000e+00  0.000000e+00  0.000000e+00  
      1427  -4.632926e+00  -1.725634e+00  -1.504008e+00  9.675916e+00  1.177171e+00  6.495992e+00  0.000000e+00  0.000000e+00  0.000000e+00  0.000000e+00  0.000000e+00  0.000000e+00  
      1428  -4.829034e+00  -1.726682e+00  -1.245093e+00  9.479808e+00  1.176123e+00  6.504907e+00  0.000000e+00  0.000000e+00  0.000000e+00  0.000000e+00  0.000000e+00  0.000000e+00  
      1429  -5.032044e+00  -1.734021e+00  -9.913411e-01  9.276798e+00  1.168784e+00  6.508659e+00  0.000000e+00  0.000000e+00  0.000000e+00  0.000000e+00  0.000000e+00  0.000000e+00  
      1430  -5.241721e+00  -1.742858e+00  -7.360319e-01  9.067122e+00  1.159947e+00  6.513968e+00  0.000000e+00  0.000000e+00  0.000000e+00  0.000000e+00  0.000000e+00  0.000000e+00  
      1431  -5.479710e+00  -1.741752e+00  -4.992616e-01  8.829132e+00  1.161053e+00  6.500739e+00  0.000000e+00  0.000000e+00  0.000000e+00  0.000000e+00  0.000000e+00  0.000000e+00  
      1432  -5.724674e+00  -1.750888e+00  -2.690655e-01  8.584168e+00  1.151917e+00  6.480935e+00  0.000000e+00  0.000000e+00  0.000000e+00  0.000000e+00  0.000000e+00  0.000000e+00  
      1433  -5.984738e+00  -1.769645e+00  -4.345209e-02  8.324104e+00  1.133160e+00  6.456548e+00  0.000000e+00  0.000000e+00  0.000000e+00  0.000000e+00  0.000000e+00  0.000000e+00  
      1434  -6.248701e+00  -1.781794e+00  1.721756e-01  8.060142e+00  1.121010e+00  6.422175e+00  0.000000e+00  0.000000e+00  0.000000e+00  0.000000e+00  0.000000e+00  0.000000e+00  
      1435  -6.522096e+00  -1.795824e+00  3.656431e-01  7.786746e+00  1.106981e+00  6.365644e+00  0.000000e+00  0.000000e+00  0.000000e+00  0.000000e+00  0.000000e+00  0.000000e+00  
      1436  -6.810064e+00  -1.813405e+00  5.592967e-01  7.498777e+00  1.089400e+00  6.309297e+00  0.000000e+00  0.000000e+00  0.000000e+00  0.000000e+00  0.000000e+00  0.000000e+00  
      1437  -7.108236e+00  -1.835956e+00  7.382230e-01  7.200606e+00  1.066849e+00  6.238223e+00  0.000000e+00  0.000000e+00  0.000000e+00  0.000000e+00  0.000000e+00  0.000000e+00  
      1438  -7.423463e+00  -1.853270e+00  8.927569e-01  6.885379e+00  1.049535e+00  6.142757e+00  0.000000e+00  0.000000e+00  0.000000e+00  0.000000e+00  0.000000e+00  0.000000e+00  
      1439  -7.750231e+00  -1.869207e+00  1.022653e+00  6.558611e+00  1.033598e+00  6.022653e+00  0.000000e+00  0.000000e+00  0.000000e+00  0.000000e+00  0.000000e+00  0.000000e+00  
      1440  -8.081953e+00  -1.897910e+00  1.147959e+00  6.226889e+00  1.004894e+00  5.897959e+00  0.000000e+00  0.000000e+00  0.000000e+00  0.000000e+00  0.000000e+00  0.000000e+00  
      1441  -8.422377e+00  -1.920654e+00  1.259008e+00  5.886466e+00  9.821513e-01  5.759007e+00  0.000000e+00  0.000000e+00  0.000000e+00  0.000000e+00  0.000000e+00  0.000000e+00  
      1442  -8.770899e+00  -1.949220e+00  1.331856e+00  5.537943e+00  9.535848e-01  5.581856e+00  0.000000e+00  0.000000e+00  0.000000e+00  0.000000e+00  0.000000e+00  0.000000e+00  
      1443  -9.115001e+00  -1.989788e+00  1.386418e+00  5.193841e+00  9.130166e-01  5.386418e+00  0.000000e+00  0.000000e+00  0.000000e+00  0.000000e+00  0.000000e+00  0.000000e+00  
      1444  -9.458291e+00  -2.021828e+00  1.434930e+00  4.850551e+00  8.809767e-01  5.184930e+00  0.000000e+00  0.000000e+00  0.000000e+00  0.000000e+00  0.000000e+00  0.000000e+00  
      1445  -9.808853e+00  -2.058041e+00  1.444760e+00  4.499989e+00  8.447636e-01  4.944760e+00  0.000000e+00  0.000000e+00  0.000000e+00  0.000000e+00  0.000000e+00  0.000000e+00  
      1446  -1.015943e+01  -2.089906e+00  1.433774e+00  4.149411e+00  8.128989e-01  4.683774e+00  0.000000e+00  0.000000e+00  0.000000e+00  0.000000e+00  0.000000e+00  0.000000e+00  
      1447  -1.051063e+01  -2.136975e+00  1.436337e+00  3.798213e+00  7.658303e-01  4.436337e+00  0.000000e+00  0.000000e+00  0.000000e+00  0.000000e+00  0.000000e+00  0.000000e+00  
      1448  -1.085941e+01  -2.176257e+00  1.421086e+00  3.449434e+00  7.265474e-01  4.171086e+00  0.000000e+00  0.000000e+00  0.000000e+00  0.000000e+00  0.000000e+00  0.000000e+00  
      1449  -1.121065e+01  -2.224824e+00  1.390767e+00  3.098194e+00  6.779811e-01  3.890767e+00  0.000000e+00  0.000000e+00  0.000000e+00  0.000000e+00  0.000000e+00  0.000000e+00  
      1450  -1.154735e+01  -2.268587e+00  1.329128e+00  2.761495e+00  6.342182e-01  3.579128e+00  0.000000e+00  0.000000e+00  0.000000e+00  0.000000e+00  0.000000e+00  0.000000e+00  
      1451  -1.188474e+01  -2.325573e+00  1.257552e+00  2.424099e+00  5.772315e-01  3.257552e+00  0.000000e+00  0.000000e+00  0.000000e+00  0.000000e+00  0.000000e+00  0.000000e+00  
      1452  -1.221757e+01  -2.385175e+00  1.160155e+00  2.091275e+00  5.176302e-01  2.910155e+00  0.000000e+00  0.000000e+00  0.000000e+00  0.000000e+00  0.000000e+00  0.000000e+00  
      1453  -1.254851e+01  -2.443938e+00  1.053611e+00  1.760337e+00  4.588667e-01  2.553611e+00  0.000000e+00  0.000000e+00  0.000000e+00  0.000000e+00  0.000000e+00  0.000000e+00  
      1454  -1.286713e+01  -2.507074e+00  9.043573e-01  1.441710e+00  3.957306e-01  2.154357e+00  0.000000e+00  0.000000e+00  0.000000e+00  0.000000e+00  0.000000e+00  0.000000e+00  
      1455  -1.317519e+01  -2.576364e+00  7.425365e-01  1.133650e+00  3.264411e-01  1.742537e+00  0.000000e+00  0.000000e+00  0.000000e+00  0.000000e+00  0.000000e+00  0.000000e+00  
      1456  -1.346804e+01  -2.646026e+00  5.648757e-01  8.408011e-01  2.567787e-01  1.314876e+00  0.000000e+00  0.000000e+00  0.000000e+00  0.000000e+00  0.000000e+00  0.000000e+00  
      1457  -1.375050e+01  -2.716961e+00  3.743423e-01  5.583445e-01  1.858438e-01  8.743423e-01  0.000000e+00  0.000000e+00  0.000000e+00  0.000000e+00  0.000000e+00  0.000000e+00  
      1458  -1.402966e+01  -2.806598e+00  1.872398e-01  2.791857e-01  9.620721e-02  4.372398e-01  0.000000e+00  0.000000e+00  0.000000e+00  0.000000e+00  0.000000e+00  0.000000e+00  
      1459  -2.384048e+00  -1.160281e+00  -8.522131e+00  1.181524e+01  1.968210e+00  6.227870e+00  0.000000e+00  0.000000e+00  0.000000e+00  0.000000e+00  0.000000e+00  0.000000e+00  
      1460  -2.332033e+00  -1.286213e+00  -8.313479e+00  1.186730e+01  1.842190e+00  6.186520e+00  0.000000e+00  0.000000e+00  0.000000e+00  0.000000e+00  0.000000e+00  0.000000e+00  
      1461  -2.344380e+00  -1.418599e+00  -8.099581e+00  1.185497e+01  1.709775e+00  6.150420e+00  0.000000e+00  0.000000e+00  0.000000e+00  0.000000e+00  0.000000e+00  0.000000e+00  
      1462  -2.381637e+00  -1.523765e+00  -7.873337e+00  1.181772e+01  1.604598e+00  6.126663e+00  0.000000e+00  0.000000e+00  0.000000e+00  0.000000e+00  0.000000e+00  0.000000e+00  
      1463  -2.424110e+00  -1.603334e+00  -7.632854e+00  1.177525e+01  1.525026e+00  6.117146e+00  0.000000e+00  0.000000e+00  0.000000e+00  0.000000e+00  0.000000e+00  0.000000e+00  
      1464  -2.509909e+00  -1.650337e+00  -7.393615e+00  1.168945e+01  1.478020e+00  6.106385e+00  0.000000e+00  0.000000e+00  0.000000e+00  0.000000e+00  0.000000e+00  0.000000e+00  
      1465  -2.588681e+00  -1.708856e+00  -7.150299e+00  1.161068e+01  1.419501e+00  6.099702e+00  0.000000e+00  0.000000e+00  0.000000e+00  0.000000e+00  0.000000e+00  0.000000e+00  
      1466  -2.632365e+00  -1.745833e+00  -6.894672e+00  1.156699e+01  1.382524e+00  6.105328e+00  0.000000e+00  0.000000e+00  0.000000e+00  0.000000e+00  0.000000e+00  0.000000e+00  
      1467  -2.688544e+00  -1.799694e+00  -6.650219e+00  1.151082e+01  1.328663e+00  6.099781e+00  0.000000e+00  0.000000e+00  0.000000e+00  0.000000e+00  0.000000e+00  0.000000e+00  
      1468  -2.735682e+00  -1.839185e+00  -6.394294e+00  1.146368e+01  1.289172e+00  6.105706e+00  0.000000e+00  0.000000e+00  0.000000e+00  0.000000e+00  0.000000e+00  0.000000e+00  
      1469  -2.776574e+00  -1.863742e+00  -6.134767e+00  1.142279e+01  1.264615e+00  6.115233e+00  0.000000e+00  0.000000e+00  0.000000e+00  0.000000e+00  0.000000e+00  0.000000e+00  
      1470  -2.791091e+00  -1.893007e+00  -5.860307e+00  1.140827e+01  1.235350e+00  6.139693e+00  0.000000e+00  0.000000e+00  0.000000e+00  0.000000e+00  0.000000e+00  0.000000e+00  
      1471  -2.835720e+00  -1.896317e+00  -5.586964e+00  1.136364e+01  1.232040e+00  6.163036e+00  0.000000e+00  0.000000e+00  0.000000e+00  0.000000e+00  0.000000e+00  0.000000e+00  
      1472  -2.887857e+00  -1.917553e+00  -5.321129e+00  1.131150e+01  1.210804e+00  6.178871e+00  0.000000e+00  0.000000e+00  0.000000e+00  0.000000e+00  0.000000e+00  0.000000e+00  
      1473  -2.941091e+00  -1.924351e+00  -5.046371e+00  1.125827e+01  1.204006e+00  6.203629e+00  0.000000e+00  0.000000e+00  0.000000e+00  0.000000e+00  0.000000e+00  0.000000e+00  
      1474  -3.030648e+00  -1.941611e+00  -4.782751e+00  1.116871e+01  1.186746e+00  6.217249e+00  0.000000e+00  0.000000e+00  0.000000e+00  0.000000e+00  0.000000e+00  0.000000e+00  
      1475  -3.119723e+00  -1.951662e+00  -4.512779e+00  1.107964e+01  1.176695e+00  6.237221e+00  0.000000e+00  0.000000e+00  0.000000e+00  0.000000e+00  0.000000e+00  0.000000e+00  
      1476  -3.194582e+00  -1.967489e+00  -4.238027e+00  1.100478e+01  1.160868e+00  6.261972e+00  0.000000e+00  0.000000e+00  0.000000e+00  0.000000e+00  0.000000e+00  0.000000e+00  
      1477  -3.287280e+00  -1.968557e+00  -3.954100e+00  1.091208e+01  1.159800e+00  6.295900e+00  0.000000e+00  0.000000e+00  0.000000e+00  0.000000e+00  0.000000e+00  0.000000e+00  
      1478  -3.396341e+00  -1.980340e+00  -3.678818e+00  1.080302e+01  1.148018e+00  6.321182e+00  0.000000e+00  0.000000e+00  0.000000e+00  0.000000e+00  0.000000e+00  0.000000e+00  
      1479  -3.531920e+00  -1.974720e+00  -3.406679e+00  1.066744e+01  1.153637e+00  6.343321e+00  0.000000e+00  0.000000e+00  0.000000e+00  0.000000e+00  0.000000e+00  0.000000e+00  
      1480  -3.669199e+00  -1.968440e+00  -3.133349e+00  1.053016e+01  1.159917e+00  6.366651e+00  0.000000e+00  0.000000e+00  0.000000e+00  0.000000e+00  0.000000e+00  0.000000e+00  
      1481  -3.804892e+00  -1.968832e+00  -2.870265e+00  1.039447e+01  1.159526e+00  6.379735e+00  0.000000e+00  0.000000e+00  0.000000e+00  0.000000e+00  0.000000e+00  0.000000e+00  
      1482  -3.962021e+00  -1.966270e+00  -2.614479e+00  1.023734e+01  1.162087e+00  6.385521e+00  0.000000e+00  0.000000e+00  0.000000e+00  0.000000e+00  0.000000e+00  0.000000e+00  
      1483  -4.121098e+00  -1.965451e+00  -2.350465e+00  1.007826e+01  1.162906e+00  6.399535e+00  0.000000e+00  0.000000e+00  0.000000e+00  0.000000e+00  0.000000e+00  0.000000e+00  
      1484  -4.266310e+00  -1.969594e+00  -2.096241e+00  9.933049e+00  1.158763e+00  6.403759e+00  0.000000e+00  0.000000e+00  0.000000e+00  0.000000e+00  0.000000e+00  0.000000e+00  
      1485  -4.444277e+00  -1.977308e+00  -1.839751e+00  9.755082e+00  1.151049e+00  6.410249e+00  0.000000e+00  0.000000e+00  0.000000e+00  0.000000e+00  0.000000e+00  0.000000e+00  
      1486  -4.636076e+00  -1.982200e+00  -1.572286e+00  9.563283e+00  1.146157e+00  6.427714e+00  0.000000e+00  0.000000e+00  0.000000e+00  0.000000e+00  0.000000e+00  0.000000e+00  
      1487  -4.831871e+00  -1.983353e+00  -1.315794e+00  9.367488e+00  1.145004e+00  6.434206e+00  0.000000e+00  0.000000e+00  0.000000e+00  0.000000e+00  0.000000e+00  0.000000e+00  
      1488  -5.036241e+00  -1.990775e+00  -1.059368e+00  9.163118e+00  1.137582e+00  6.440632e+00  0.000000e+00  0.000000e+00  0.000000e+00  0.000000e+00  0.000000e+00  0.000000e+00  
      1489  -5.243795e+00  -1.986252e+00  -8.046216e-01  8.955564e+00  1.142105e+00  6.445378e+00  0.000000e+00  0.000000e+00  0.000000e+00  0.000000e+00  0.000000e+00  0.000000e+00  
      1490  -5.471579e+00  -1.989080e+00  -5.582233e-01  8.727780e+00  1.139277e+00  6.441777e+00  0.000000e+00  0.000000e+00  0.000000e+00  0.000000e+00  0.000000e+00  0.000000e+00  
      1491  -5.714602e+00  -1.998545e+00  -3.253793e-01  8.484756e+00  1.129812e+00  6.424621e+00  0.000000e+00  0.000000e+00  0.000000e+00  0.000000e+00  0.000000e+00  0.000000e+00  
      1492  -5.967917e+00  -2.009348e+00  -1.044401e-01  8.231441e+00  1.119009e+00  6.395560e+00  0.000000e+00  0.000000e+00  0.000000e+00  0.000000e+00  0.000000e+00  0.000000e+00  
      1493  -6.230268e+00  -2.023895e+00  1.084485e-01  7.969091e+00  1.104462e+00  6.358449e+00  0.000000e+00  0.000000e+00  0.000000e+00  0.000000e+00  0.000000e+00  0.000000e+00  
      1494  -6.499510e+00  -2.034803e+00  3.228516e-01  7.699850e+00  1.093554e+00  6.322852e+00  0.000000e+00  0.000000e+00  0.000000e+00  0.000000e+00  0.000000e+00  0.000000e+00  
      1495  -6.776800e+00  -2.056180e+00  5.192510e-01  7.422559e+00  1.072177e+00  6.269251e+00  0.000000e+00  0.000000e+00  0.000000e+00  0.000000e+00  0.000000e+00  0.000000e+00  
      1496  -7.078687e+00  -2.070482e+00  6.903283e-01  7.120673e+00  1.057875e+00  6.190328e+00  0.000000e+00  0.000000e+00  0.000000e+00  0.000000e+00  0.000000e+00  0.000000e+00  
      1497  -7.386439e+00  -2.082476e+00  8.542360e-01  6.812920e+00  1.045880e+00  6.104236e+00  0.000000e+00  0.000000e+00  0.000000e+00  0.000000e+00  0.000000e+00  0.000000e+00  
      1498  -7.712184e+00  -2.097162e+00  9.877795e-01  6.487175e+00  1.031195e+00  5.987780e+00  0.000000e+00  0.000000e+00  0.000000e+00  0.000000e+00  0.000000e+00  0.000000e+00  
      1499  -8.038252e+00  -2.122454e+00  1.123728e+00  6.161108e+00  1.005903e+00  5.873727e+00  0.000000e+00  0.000000e+00  0.000000e+00  0.000000e+00  0.000000e+00  0.000000e+00  
      1500  -8.371319e+00  -2.140526e+00  1.230801e+00  5.828041e+00  9.878313e-01  5.730801e+00  0.000000e+00  0.000000e+00  0.000000e+00  0.000000e+00  0.000000e+00  0.000000e+00  
      1501  -8.714120e+00  -2.171139e+00  1.296151e+00  5.485240e+00  9.572176e-01  5.546151e+00  0.000000e+00  0.000000e+00  0.000000e+00  0.000000e+00  0.000000e+00  0.000000e+00  
      1502  -9.058221e+00  -2.202387e+00  1.365373e+00  5.141139e+00  9.259700e-01  5.365373e+00  0.000000e+00  0.000000e+00  0.000000e+00  0.000000e+00  0.000000e+00  0.000000e+00  
      1503  -9.405654e+00  -2.237648e+00  1.419091e+00  4.793705e+00  8.907094e-01  5.169091e+00  0.000000e+00  0.000000e+00  0.000000e+00  0.000000e+00  0.000000e+00  0.000000e+00  
      1504  -9.759351e+00  -2.275882e+00  1.435366e+00  4.440008e+00  8.524752e-01  4.935366e+00  0.000000e+00  0.000000e+00  0.000000e+00  0.000000e+00  0.000000e+00  0.000000e+00  
      1505  -1.010409e+01  -2.307620e+00  1.429804e+00  4.095272e+00  8.207366e-01  4.679804e+00  0.000000e+00  0.000000e+00  0.000000e+00  0.000000e+00  0.000000e+00  0.000000e+00  
      1506  -1.044583e+01  -2.346055e+00  1.398437e+00  3.753528e+00  7.823024e-01  4.398437e+00  0.000000e+00  0.000000e+00  0.000000e+00  0.000000e+00  0.000000e+00  0.000000e+00  
      1507  -1.078795e+01  -2.390202e+00  1.398862e+00  3.411409e+00  7.381550e-01  4.148862e+00  0.000000e+00  0.000000e+00  0.000000e+00  0.000000e+00  0.000000e+00  0.000000e+00  
      1508  -1.113333e+01  -2.430269e+00  1.381995e+00  3.066034e+00  6.980885e-01  3.881995e+00  0.000000e+00  0.000000e+00  0.000000e+00  0.000000e+00  0.000000e+00  0.000000e+00  
      1509  -1.147740e+01  -2.481244e+00  1.329015e+00  2.721959e+00  6.471133e-01  3.579015e+00  0.000000e+00  0.000000e+00  0.000000e+00  0.000000e+00  0.000000e+00  0.000000e+00  
      1510  -1.180801e+01  -2.538601e+00  1.254686e+00  2.391347e+00  5.897563e-01  3.254686e+00  0.000000e+00  0.000000e+00  0.000000e+00  0.000000e+00  0.000000e+00  0.000000e+00  
      1511  -1.214767e+01  -2.597189e+00  1.182074e+00  2.051686e+00  5.311675e-01  2.932075e+00  0.000000e+00  0.000000e+00  0.000000e+00  0.000000e+00  0.000000e+00  0.000000e+00  
      1512  -1.246715e+01  -2.657609e+00  1.060270e+00  1.732206e+00  4.707484e-01  2.560270e+00  0.000000e+00  0.000000e+00  0.000000e+00  0.000000e+00  0.000000e+00  0.000000e+00  
      1513  -1.277972e+01  -2.715435e+00  9.119979e-01  1.419639e+00  4.129221e-01  2.161998e+00  0.000000e+00  0.000000e+00  0.000000e+00  0.000000e+00  0.000000e+00  0.000000e+00  
      1514  -1.308876e+01  -2.788586e+00  7.586502e-01  1.110602e+00  3.397709e-01  1.758650e+00  0.000000e+00  0.000000e+00  0.000000e+00  0.000000e+00  0.000000e+00  0.000000e+00  
      1515  -1.338406e+01  -2.862948e+00  5.818512e-01  8.153040e-01  2.654089e-01  1.331851e+00  0.000000e+00  0.000000e+00  0.000000e+00  0.000000e+00  0.000000e+00  0.000000e+00  
      1516  -1.365879e+01  -2.938537e+00  3.899075e-01  5.405735e-01  1.898204e-01  8.899075e-01  0.000000e+00  0.000000e+00  0.000000e+00  0.000000e+00  0.000000e+00  0.000000e+00  
      1517  -1.393365e+01  -3.026026e+00  2.001779e-01  2.657063e-01  1.023312e-01  4.501779e-01  0.000000e+00  0.000000e+00  0.000000e+00  0.000000e+00  0.000000e+00  0.000000e+00  
      1518  -2.525693e+00  -1.328739e+00  -8.621936e+00  1.155772e+01  2.022076e+00  6.128064e+00  0.000000e+00  0.000000e+00  0.000000e+00  0.000000e+00  0.000000e+00  0.000000e+00  
      1519  -2.497055e+00  -1.473877e+00  -8.421613e+00  1.158640e+01  1.876859e+00  6.078387e+00  0.000000e+00  0.000000e+00  0.000000e+00  0.000000e+00  0.000000e+00  0.000000e+00  
      1520  -2.478240e+00  -1.606959e+00  -8.231069e+00  1.160523e+01  1.743752e+00  6.018931e+00  0.000000e+00  0.000000e+00  0.000000e+00  0.000000e+00  0.000000e+00  0.000000e+00  
      1521  -2.506534e+00  -1.714209e+00  -8.007689e+00  1.157694e+01  1.636491e+00  5.992311e+00  0.000000e+00  0.000000e+00  0.000000e+00  0.000000e+00  0.000000e+00  0.000000e+00  
      1522  -2.571025e+00  -1.779057e+00  -7.764917e+00  1.151245e+01  1.571640e+00  5.985083e+00  0.000000e+00  0.000000e+00  0.000000e+00  0.000000e+00  0.000000e+00  0.000000e+00  
      1523  -2.624839e+00  -1.848551e+00  -7.524305e+00  1.145864e+01  1.502146e+00  5.975695e+00  0.000000e+00  0.000000e+00  0.000000e+00  0.000000e+00  0.000000e+00  0.000000e+00  
      1524  -2.690746e+00  -1.902742e+00  -7.280964e+00  1.139273e+01  1.447955e+00  5.969037e+00  0.000000e+00  0.000000e+00  0.000000e+00  0.000000e+00  0.000000e+00  0.000000e+00  
      1525  -2.718180e+00  -1.972392e+00  -7.028646e+00  1.136530e+01  1.378305e+00  5.971354e+00  0.000000e+00  0.000000e+00  0.000000e+00  0.000000e+00  0.000000e+00  0.000000e+00  
      1526  -2.761952e+00  -2.019412e+00  -6.776139e+00  1.132153e+01  1.331285e+00  5.973861e+00  0.000000e+00  0.000000e+00  0.000000e+00  0.000000e+00  0.000000e+00  0.000000e+00  
      1527  -2.818136e+00  -2.068485e+00  -6.515167e+00  1.126534e+01  1.282211e+00  5.984833e+00  0.000000e+00  0.000000e+00  0.000000e+00  0.000000e+00  0.000000e+00  0.000000e+00  
      1528  -2.859510e+00  -2.107196e+00  -6.256177e+00  1.122397e+01  1.243501e+00  5.993823e+00  0.000000e+00  0.000000e+00  0.000000e+00  0.000000e+00  0.000000e+00  0.000000e+00  
      1529  -2.872902e+00  -2.132000e+00  -5.974280e+00  1.121058e+01  1.218694e+00  6.025720e+00  0.000000e+00  0.000000e+00  0.000000e+00  0.000000e+00  0.000000e+00  0.000000e+00  
      1530  -2.916431e+00  -2.154021e+00  -5.714587e+00  1.116705e+01  1.196673e+00  6.035413e+00  0.000000e+00  0.000000e+00  0.000000e+00  0.000000e+00  0.000000e+00  0.000000e+00  
      1531  -2.957927e+00  -2.165163e+00  -5.438580e+00  1.112555e+01  1.185531e+00  6.061420e+00  0.000000e+00  0.000000e+00  0.000000e+00  0.000000e+00  0.000000e+00  0.000000e+00  
      1532  -3.016340e+00  -2.183783e+00  -5.164008e+00  1.106714e+01  1.166911e+00  6.085992e+00  0.000000e+00  0.000000e+00  0.000000e+00  0.000000e+00  0.000000e+00  0.000000e+00  
      1533  -3.098161e+00  -2.198443e+00  -4.892889e+00  1.098532e+01  1.152251e+00  6.107111e+00  0.000000e+00  0.000000e+00  0.000000e+00  0.000000e+00  0.000000e+00  0.000000e+00  
      1534  -3.183336e+00  -2.209641e+00  -4.617731e+00  1.090014e+01  1.141054e+00  6.132269e+00  0.000000e+00  0.000000e+00  0.000000e+00  0.000000e+00  0.000000e+00  0.000000e+00  
      1535  -3.256908e+00  -2.231693e+00  -4.337852e+00  1.082657e+01  1.119002e+00  6.162147e+00  0.000000e+00  0.000000e+00  0.000000e+00  0.000000e+00  0.000000e+00  0.000000e+00  
      1536  -3.354628e+00  -2.232076e+00  -4.062656e+00  1.072885e+01  1.118618e+00  6.187344e+00  0.000000e+00  0.000000e+00  0.000000e+00  0.000000e+00  0.000000e+00  0.000000e+00  
      1537  -3.466051e+00  -2.237966e+00  -3.790238e+00  1.061743e+01  1.112728e+00  6.209762e+00  0.000000e+00  0.000000e+00  0.000000e+00  0.000000e+00  0.000000e+00  0.000000e+00  
      1538  -3.571949e+00  -2.243021e+00  -3.514442e+00  1.051153e+01  1.107673e+00  6.235558e+00  0.000000e+00  0.000000e+00  0.000000e+00  0.000000e+00  0.000000e+00  0.000000e+00  
      1539  -3.708049e+00  -2.235837e+00  -3.254089e+00  1.037543e+01  1.114858e+00  6.245911e+00  0.000000e+00  0.000000e+00  0.000000e+00  0.000000e+00  0.000000e+00  0.000000e+00  
      1540  -3.856504e+00  -2.230366e+00  -2.983322e+00  1.022697e+01  1.120329e+00  6.266678e+00  0.000000e+00  0.000000e+00  0.000000e+00  0.000000e+00  0.000000e+00  0.000000e+00  
      1541  -3.999713e+00  -2.226327e+00  -2.716100e+00  1.008377e+01  1.124367e+00  6.283900e+00  0.000000e+00  0.000000e+00  0.000000e+00  0.000000e+00  0.000000e+00  0.000000e+00  
      1542  -4.158829e+00  -2.222683e+00  -2.467734e+00  9.924649e+00  1.128012e+00  6.282266e+00  0.000000e+00  0.000000e+00  0.000000e+00  0.000000e+00  0.000000e+00  0.000000e+00  
      1543  -4.312675e+00  -2.224765e+00  -2.199482e+00  9.770803e+00  1.125930e+00  6.300518e+00  0.000000e+00  0.000000e+00  0.000000e+00  0.000000e+00  0.000000e+00  0.000000e+00  
      1544  -4.483034e+00  -2.229509e+00  -1.929172e+00  9.600445e+00  1.121185e+00  6.320828e+00  0.000000e+00  0.000000e+00  0.000000e+00  0.000000e+00  0.000000e+00  0.000000e+00  
      1545  -4.649745e+00  -2.235922e+00  -1.665507e+00  9.433733e+00  1.114772e+00  6.334493e+00  0.000000e+00  0.000000e+00  0.000000e+00  0.000000e+00  0.000000e+00  0.000000e+00  
      1546  -4.836287e+00  -2.243552e+00  -1.401478e+00  9.247191e+00  1.107142e+00  6.348522e+00  0.000000e+00  0.000000e+00  0.000000e+00  0.000000e+00  0.000000e+00  0.000000e+00  
      1547  -5.036642e+00  -2.239444e+00  -1.143584e+00  9.046837e+00  1.111250e+00  6.356416e+00  0.000000e+00  0.000000e+00  0.000000e+00  0.000000e+00  0.000000e+00  0.000000e+00  
      1548  -5.254620e+00  -2.232597e+00  -8.950998e-01  8.828858e+00  1.118098e+00  6.354900e+00  0.000000e+00  0.000000e+00  0.000000e+00  0.000000e+00  0.000000e+00  0.000000e+00  
      1549  -5.479430e+00  -2.235182e+00  -6.474012e-01  8.604049e+00  1.115512e+00  6.352599e+00  0.000000e+00  0.000000e+00  0.000000e+00  0.000000e+00  0.000000e+00  0.000000e+00  
      1550  -5.712404e+00  -2.239497e+00  -4.103782e-01  8.371075e+00  1.111198e+00  6.339622e+00  0.000000e+00  0.000000e+00  0.000000e+00  0.000000e+00  0.000000e+00  0.000000e+00  
      1551  -5.964612e+00  -2.250208e+00  -1.870055e-01  8.118866e+00  1.100486e+00  6.312994e+00  0.000000e+00  0.000000e+00  0.000000e+00  0.000000e+00  0.000000e+00  0.000000e+00  
      1552  -6.213766e+00  -2.259354e+00  4.124715e-02  7.869713e+00  1.091340e+00  6.291247e+00  0.000000e+00  0.000000e+00  0.000000e+00  0.000000e+00  0.000000e+00  0.000000e+00  
      1553  -6.473718e+00  -2.278813e+00  2.610860e-01  7.609760e+00  1.071881e+00  6.261086e+00  0.000000e+00  0.000000e+00  0.000000e+00  0.000000e+00  0.000000e+00  0.000000e+00  
      1554  -6.756651e+00  -2.292505e+00  4.593297e-01  7.326827e+00  1.058190e+00  6.209330e+00  0.000000e+00  0.000000e+00  0.000000e+00  0.000000e+00  0.000000e+00  0.000000e+00  
      1555  -7.050585e+00  -2.304315e+00  6.404059e-01  7.032893e+00  1.046379e+00  6.140406e+00  0.000000e+00  0.000000e+00  0.000000e+00  0.000000e+00  0.000000e+00  0.000000e+00  
      1556  -7.352677e+00  -2.318841e+00  8.122288e-01  6.730801e+00  1.031853e+00  6.062229e+00  0.000000e+00  0.000000e+00  0.000000e+00  0.000000e+00  0.000000e+00  0.000000e+00  
      1557  -7.673027e+00  -2.325894e+00  9.521533e-01  6.410451e+00  1.024801e+00  5.952153e+00  0.000000e+00  0.000000e+00  0.000000e+00  0.000000e+00  0.000000e+00  0.000000e+00  
      1558  -7.989153e+00  -2.348058e+00  1.091469e+00  6.094325e+00  1.002636e+00  5.841469e+00  0.000000e+00  0.000000e+00  0.000000e+00  0.000000e+00  0.000000e+00  0.000000e+00  
      1559  -8.319934e+00  -2.365594e+00  1.198593e+00  5.763545e+00  9.850997e-01  5.698593e+00  0.000000e+00  0.000000e+00  0.000000e+00  0.000000e+00  0.000000e+00  0.000000e+00  
      1560  -8.659876e+00  -2.390275e+00  1.282752e+00  5.423603e+00  9.604195e-01  5.532753e+00  0.000000e+00  0.000000e+00  0.000000e+00  0.000000e+00  0.000000e+00  0.000000e+00  
      1561  -9.009218e+00  -2.415643e+00  1.329580e+00  5.074261e+00  9.350511e-01  5.329580e+00  0.000000e+00  0.000000e+00  0.000000e+00  0.000000e+00  0.000000e+00  0.000000e+00  
      1562  -9.354755e+00  -2.451558e+00  1.397561e+00  4.728723e+00  8.991365e-01  5.147561e+00  0.000000e+00  0.000000e+00  0.000000e+00  0.000000e+00  0.000000e+00  0.000000e+00  
      1563  -9.697749e+00  -2.485149e+00  1.444702e+00  4.385729e+00  8.655454e-01  4.944702e+00  0.000000e+00  0.000000e+00  0.000000e+00  0.000000e+00  0.000000e+00  0.000000e+00  
      1564  -1.004675e+01  -2.518039e+00  1.453876e+00  4.036728e+00  8.326557e-01  4.703876e+00  0.000000e+00  0.000000e+00  0.000000e+00  0.000000e+00  0.000000e+00  0.000000e+00  
      1565  -1.038998e+01  -2.551761e+00  1.448930e+00  3.693500e+00  7.989331e-01  4.448930e+00  0.000000e+00  0.000000e+00  0.000000e+00  0.000000e+00  0.000000e+00  0.000000e+00  
      1566  -1.073461e+01  -2.597948e+00  1.432971e+00  3.348864e+00  7.527461e-01  4.182971e+00  0.000000e+00  0.000000e+00  0.000000e+00  0.000000e+00  0.000000e+00  0.000000e+00  
      1567  -1.107571e+01  -2.646714e+00  1.405264e+00  3.007767e+00  7.039806e-01  3.905264e+00  0.000000e+00  0.000000e+00  0.000000e+00  0.000000e+00  0.000000e+00  0.000000e+00  
      1568  -1.141540e+01  -2.697198e+00  1.347209e+00  2.668076e+00  6.534964e-01  3.597209e+00  0.000000e+00  0.000000e+00  0.000000e+00  0.000000e+00  0.000000e+00  0.000000e+00  
      1569  -1.175380e+01  -2.748900e+00  1.283771e+00  2.329674e+00  6.017945e-01  3.283771e+00  0.000000e+00  0.000000e+00  0.000000e+00  0.000000e+00  0.000000e+00  0.000000e+00  
      1570  -1.208198e+01  -2.812847e+00  1.205304e+00  2.001502e+00  5.378472e-01  2.955304e+00  0.000000e+00  0.000000e+00  0.000000e+00  0.000000e+00  0.000000e+00  0.000000e+00  
      1571  -1.239959e+01  -2.870540e+00  1.074834e+00  1.683892e+00  4.801542e-01  2.574834e+00  0.000000e+00  0.000000e+00  0.000000e+00  0.000000e+00  0.000000e+00  0.000000e+00  
      1572  -1.269915e+01  -2.933111e+00  9.150599e-01  1.384330e+00  4.175827e-01  2.165060e+00  0.000000e+00  0.000000e+00  0.000000e+00  0.000000e+00  0.000000e+00  0.000000e+00  
      1573  -1.300398e+01  -3.000839e+00  7.706971e-01  1.079498e+00  3.498548e-01  1.770697e+00  0.000000e+00  0.000000e+00  0.000000e+00  0.000000e+00  0.000000e+00  0.000000e+00  
      1574  -1.328756e+01  -3.078372e+00  5.963829e-01  7.959210e-01  2.723226e-01  1.346383e+00  0.000000e+00  0.000000e+00  0.000000e+00  0.000000e+00  0.000000e+00  0.000000e+00  
      1575  -1.356455e+01  -3.161989e+00  4.122286e-01  5.189314e-01  1.887052e-01  9.122286e-01  0.000000e+00  0.000000e+00  0.000000e+00  0.000000e+00  0.000000e+00  0.000000e+00  
      1576  -1.383591e+01  -3.248365e+00  2.172319e-01  2.475649e-01  1.023295e-01  4.672319e-01  0.000000e+00  0.000000e+00  0.000000e+00  0.000000e+00  0.000000e+00  0.000000e+00  
      1577  -2.667352e+00  -1.507080e+00  -8.753988e+00  1.129406e+01  2.062765e+00  5.996011e+00  0.000000e+00  0.000000e+00  0.000000e+00  0.000000e+00  0.000000e+00  0.000000e+00  
      1578  -2.647999e+00  -1.646837e+00  -8.563906e+00  1.131345e+01  1.922939e+00  5.936094e+00  0.000000e+00  0.000000e+00  0.000000e+00  0.000000e+00  0.000000e+00  0.000000e+00  
      1579  -2.649708e+00  -1.781461e+00  -8.356506e+00  1.131176e+01  1.788290e+00  5.893494e+00  0.000000e+00  0.000000e+00  0.000000e+00  0.000000e+00  0.000000e+00  0.000000e+00  
      1580  -2.669971e+00  -1.883387e+00  -8.138184e+00  1.129150e+01  1.686356e+00  5.861816e+00  0.000000e+00  0.000000e+00  0.000000e+00  0.000000e+00  0.000000e+00  0.000000e+00  
      1581  -2.703143e+00  -1.966322e+00  -7.904353e+00  1.125833e+01  1.603418e+00  5.845647e+00  0.000000e+00  0.000000e+00  0.000000e+00  0.000000e+00  0.000000e+00  0.000000e+00  
      1582  -2.754067e+00  -2.037060e+00  -7.666539e+00  1.120741e+01  1.532681e+00  5.833461e+00  0.000000e+00  0.000000e+00  0.000000e+00  0.000000e+00  0.000000e+00  0.000000e+00  
      1583  -2.798764e+00  -2.101587e+00  -7.418291e+00  1.116271e+01  1.468153e+00  5.831710e+00  0.000000e+00  0.000000e+00  0.000000e+00  0.000000e+00  0.000000e+00  0.000000e+00  
      1584  -2.862267e+00  -2.156100e+00  -7.173154e+00  1.109921e+01  1.413641e+00  5.826846e+00  0.000000e+00  0.000000e+00  0.000000e+00  0.000000e+00  0.000000e+00  0.000000e+00  
      1585  -2.901799e+00  -2.215253e+00  -6.924293e+00  1.105967e+01  1.354487e+00  5.825707e+00  0.000000e+00  0.000000e+00  0.000000e+00  0.000000e+00  0.000000e+00  0.000000e+00  
      1586  -2.946719e+00  -2.257352e+00  -6.663635e+00  1.101475e+01  1.312388e+00  5.836365e+00  0.000000e+00  0.000000e+00  0.000000e+00  0.000000e+00  0.000000e+00  0.000000e+00  
      1587  -2.985264e+00  -2.305490e+00  -6.395361e+00  1.097621e+01  1.264250e+00  5.854639e+00  0.000000e+00  0.000000e+00  0.000000e+00  0.000000e+00  0.000000e+00  0.000000e+00  
      1588  -3.012534e+00  -2.336131e+00  -6.118493e+00  1.094894e+01  1.233610e+00  5.881507e+00  0.000000e+00  0.000000e+00  0.000000e+00  0.000000e+00  0.000000e+00  0.000000e+00  
      1589  -3.054674e+00  -2.369014e+00  -5.844929e+00  1.090680e+01  1.200726e+00  5.905071e+00  0.000000e+00  0.000000e+00  0.000000e+00  0.000000e+00  0.000000e+00  0.000000e+00  
      1590  -3.074290e+00  -2.403789e+00  -5.577796e+00  1.088718e+01  1.165951e+00  5.922204e+00  0.000000e+00  0.000000e+00  0.000000e+00  0.000000e+00  0.000000e+00  0.000000e+00  
      1591  -3.120543e+00  -2.431983e+00  -5.306880e+00  1.084093e+01  1.137757e+00  5.943120e+00  0.000000e+00  0.000000e+00  0.000000e+00  0.000000e+00  0.000000e+00  0.000000e+00  
      1592  -3.184677e+00  -2.444150e+00  -5.029774e+00  1.077680e+01  1.125590e+00  5.970226e+00  0.000000e+00  0.000000e+00  0.000000e+00  0.000000e+00  0.000000e+00  0.000000e+00  
      1593  -3.245135e+00  -2.472368e+00  -4.750974e+00  1.071634e+01  1.097373e+00  5.999026e+00  0.000000e+00  0.000000e+00  0.000000e+00  0.000000e+00  0.000000e+00  0.000000e+00  
      1594  -3.333831e+00  -2.472999e+00  -4.472207e+00  1.062764e+01  1.096742e+00  6.027792e+00  0.000000e+00  0.000000e+00  0.000000e+00  0.000000e+00  0.000000e+00  0.000000e+00  
      1595  -3.424030e+00  -2.491267e+00  -4.199123e+00  1.053744e+01  1.078474e+00  6.050877e+00  0.000000e+00  0.000000e+00  0.000000e+00  0.000000e+00  0.000000e+00  0.000000e+00  
      1596  -3.524048e+00  -2.504922e+00  -3.922170e+00  1.043742e+01  1.064818e+00  6.077830e+00  0.000000e+00  0.000000e+00  0.000000e+00  0.000000e+00  0.000000e+00  0.000000e+00  
      1597  -3.641849e+00  -2.501604e+00  -3.643604e+00  1.031962e+01  1.068137e+00  6.106396e+00  0.000000e+00  0.000000e+00  0.000000e+00  0.000000e+00  0.000000e+00  0.000000e+00  
      1598  -3.771117e+00  -2.495079e+00  -3.380561e+00  1.019035e+01  1.074662e+00  6.119439e+00  0.000000e+00  0.000000e+00  0.000000e+00  0.000000e+00  0.000000e+00  0.000000e+00  
      1599  -3.913144e+00  -2.485597e+00  -3.111977e+00  1.004833e+01  1.084143e+00  6.138023e+00  0.000000e+00  0.000000e+00  0.000000e+00  0.000000e+00  0.000000e+00  0.000000e+00  
      1600  -4.050163e+00  -2.477041e+00  -2.851354e+00  9.911309e+00  1.092699e+00  6.148646e+00  0.000000e+00  0.000000e+00  0.000000e+00  0.000000e+00  0.000000e+00  0.000000e+00  
      1601  -4.209639e+00  -2.477646e+00  -2.583768e+00  9.751833e+00  1.092094e+00  6.166232e+00  0.000000e+00  0.000000e+00  0.000000e+00  0.000000e+00  0.000000e+00  0.000000e+00  
      1602  -4.366593e+00  -2.474063e+00  -2.313573e+00  9.594878e+00  1.095677e+00  6.186428e+00  0.000000e+00  0.000000e+00  0.000000e+00  0.000000e+00  0.000000e+00  0.000000e+00  
      1603  -4.530480e+00  -2.474537e+00  -2.047632e+00  9.430992e+00  1.095204e+00  6.202368e+00  0.000000e+00  0.000000e+00  0.000000e+00  0.000000e+00  0.000000e+00  0.000000e+00  
      1604  -4.704494e+00  -2.482264e+00  -1.775007e+00  9.256978e+00  1.087476e+00  6.224993e+00  0.000000e+00  0.000000e+00  0.000000e+00  0.000000e+00  0.000000e+00  0.000000e+00  
      1605  -4.877739e+00  -2.485249e+00  -1.506404e+00  9.083733e+00  1.084491e+00  6.243596e+00  0.000000e+00  0.000000e+00  0.000000e+00  0.000000e+00  0.000000e+00  0.000000e+00  
      1606  -5.063175e+00  -2.482649e+00  -1.240309e+00  8.898297e+00  1.087092e+00  6.259691e+00  0.000000e+00  0.000000e+00  0.000000e+00  0.000000e+00  0.000000e+00  0.000000e+00  
      1607  -5.268248e+00  -2.477721e+00  -9.873804e-01  8.693224e+00  1.092019e+00  6.262619e+00  0.000000e+00  0.000000e+00  0.000000e+00  0.000000e+00  0.000000e+00  0.000000e+00  
      1608  -5.485550e+00  -2.477608e+00  -7.359849e-01  8.475922e+00  1.092133e+00  6.264015e+00  0.000000e+00  0.000000e+00  0.000000e+00  0.000000e+00  0.000000e+00  0.000000e+00  
      1609  -5.720669e+00  -2.484088e+00  -4.999490e-01  8.240803e+00  1.085652e+00  6.250051e+00  0.000000e+00  0.000000e+00  0.000000e+00  0.000000e+00  0.000000e+00  0.000000e+00  
      1610  -5.954144e+00  -2.486270e+00  -2.600144e-01  8.007328e+00  1.083470e+00  6.239985e+00  0.000000e+00  0.000000e+00  0.000000e+00  0.000000e+00  0.000000e+00  0.000000e+00  
      1611  -6.203093e+00  -2.503304e+00  -3.300299e-02  7.758379e+00  1.066437e+00  6.216997e+00  0.000000e+00  0.000000e+00  0.000000e+00  0.000000e+00  0.000000e+00  0.000000e+00  
      1612  -6.461629e+00  -2.515925e+00  1.863590e-01  7.499843e+00  1.053815e+00  6.186359e+00  0.000000e+00  0.000000e+00  0.000000e+00  0.000000e+00  0.000000e+00  0.000000e+00  
      1613  -6.736313e+00  -2.525601e+00  3.937261e-01  7.225159e+00  1.044139e+00  6.143726e+00  0.000000e+00  0.000000e+00  0.000000e+00  0.000000e+00  0.000000e+00  0.000000e+00  
      1614  -7.025218e+00  -2.539000e+00  5.835174e-01  6.936254e+00  1.030740e+00  6.083518e+00  0.000000e+00  0.000000e+00  0.000000e+00  0.000000e+00  0.000000e+00  0.000000e+00  
      1615  -7.322137e+00  -2.552353e+00  7.591887e-01  6.639335e+00  1.017387e+00  6.009189e+00  0.000000e+00  0.000000e+00  0.000000e+00  0.000000e+00  0.000000e+00  0.000000e+00  
      1616  -7.636991e+00  -2.555073e+00  9.018129e-01  6.324481e+00  1.014667e+00  5.901813e+00  0.000000e+00  0.000000e+00  0.000000e+00  0.000000e+00  0.000000e+00  0.000000e+00  
      1617  -7.950171e+00  -2.573864e+00  1.045434e+00  6.011301e+00  9.958766e-01  5.795434e+00  0.000000e+00  0.000000e+00  0.000000e+00  0.000000e+00  0.000000e+00  0.000000e+00  
      1618  -8.283017e+00  -2.589100e+00  1.154612e+00  5.678455e+00  9.806401e-01  5.654613e+00  0.000000e+00  0.000000e+00  0.000000e+00  0.000000e+00  0.000000e+00  0.000000e+00  
      1619  -8.618936e+00  -2.610999e+00  1.260342e+00  5.342536e+00  9.587414e-01  5.510342e+00  0.000000e+00  0.000000e+00  0.000000e+00  0.000000e+00  0.000000e+00  0.000000e+00  
      1620  -8.954151e+00  -2.635392e+00  1.326587e+00  5.007321e+00  9.343487e-01  5.326587e+00  0.000000e+00  0.000000e+00  0.000000e+00  0.000000e+00  0.000000e+00  0.000000e+00  
      1621  -9.295595e+00  -2.666512e+00  1.388273e+00  4.665877e+00  9.032283e-01  5.138272e+00  0.000000e+00  0.000000e+00  0.000000e+00  0.000000e+00  0.000000e+00  0.000000e+00  
      1622  -9.633548e+00  -2.699518e+00  1.434550e+00  4.327924e+00  8.702219e-01  4.934550e+00  0.000000e+00  0.000000e+00  0.000000e+00  0.000000e+00  0.000000e+00  0.000000e+00  
      1623  -9.983581e+00  -2.728856e+00  1.458866e+00  3.977891e+00  8.408842e-01  4.708866e+00  0.000000e+00  0.000000e+00  0.000000e+00  0.000000e+00  0.000000e+00  0.000000e+00  
      1624  -1.032705e+01  -2.762375e+00  1.474220e+00  3.634423e+00  8.073657e-01  4.474220e+00  0.000000e+00  0.000000e+00  0.000000e+00  0.000000e+00  0.000000e+00  0.000000e+00  
      1625  -1.067482e+01  -2.802963e+00  1.450239e+00  3.286649e+00  7.667770e-01  4.200239e+00  0.000000e+00  0.000000e+00  0.000000e+00  0.000000e+00  0.000000e+00  0.000000e+00  
      1626  -1.101489e+01  -2.847020e+00  1.441338e+00  2.946585e+00  7.227207e-01  3.941338e+00  0.000000e+00  0.000000e+00  0.000000e+00  0.000000e+00  0.000000e+00  0.000000e+00  
      1627  -1.134718e+01  -2.899205e+00  1.382035e+00  2.614289e+00  6.705353e-01  3.632035e+00  0.000000e+00  0.000000e+00  0.000000e+00  0.000000e+00  0.000000e+00  0.000000e+00  
      1628  -1.167917e+01  -2.959058e+00  1.309462e+00  2.282297e+00  6.106823e-01  3.309462e+00  0.000000e+00  0.000000e+00  0.000000e+00  0.000000e+00  0.000000e+00  0.000000e+00  
      1629  -1.201087e+01  -3.021311e+00  1.210058e+00  1.950601e+00  5.484293e-01  2.960058e+00  0.000000e+00  0.000000e+00  0.000000e+00  0.000000e+00  0.000000e+00  0.000000e+00  
      1630  -1.232636e+01  -3.078208e+00  1.091526e+00  1.635113e+00  4.915320e-01  2.591526e+00  0.000000e+00  0.000000e+00  0.000000e+00  0.000000e+00  0.000000e+00  0.000000e+00  
      1631  -1.261985e+01  -3.148806e+00  9.364929e-01  1.341626e+00  4.209346e-01  2.186493e+00  0.000000e+00  0.000000e+00  0.000000e+00  0.000000e+00  0.000000e+00  0.000000e+00  
      1632  -1.290887e+01  -3.214227e+00  7.869357e-01  1.052605e+00  3.555136e-01  1.786936e+00  0.000000e+00  0.000000e+00  0.000000e+00  0.000000e+00  0.000000e+00  0.000000e+00  
      1633  -1.319318e+01  -3.295875e+00  6.204090e-01  7.682897e-01  2.738653e-01  1.370409e+00  0.000000e+00  0.000000e+00  0.000000e+00  0.000000e+00  0.000000e+00  0.000000e+00  
      1634  -1.346318e+01  -3.379308e+00  4.292001e-01  4.982898e-01  1.904326e-01  9.292001e-01  0.000000e+00  0.000000e+00  0.000000e+00  0.000000e+00  0.000000e+00  0.000000e+00  
      1635  -1.371978e+01  -3.467670e+00  2.182713e-01  2.416946e-01  1.020699e-01  4.682713e-01  0.000000e+00  0.000000e+00  0.000000e+00  0.000000e+00  0.000000e+00  0.000000e+00  
      1636  -2.812332e+00  -1.676009e+00  -8.901141e+00  1.102121e+01  2.109500e+00  5.848859e+00  0.000000e+00  0.000000e+00  0.000000e+00  0.000000e+00  0.000000e+00  0.000000e+00  
      1637  -2.807183e+00  -1.814793e+00  -8.699300e+00  1.102639e+01  1.970658e+00  5.800701e+00  0.000000e+00  0.000000e+00  0.000000e+00  0.000000e+00  0.000000e+00  0.000000e+00  
      1638  -2.826377e+00  -1.937274e+00  -8.493007e+00  1.100721e+01  1.848156e+00  5.756993e+00  0.000000e+00  0.000000e+00  0.000000e+00  0.000000e+00  0.000000e+00  0.000000e+00  
      1639  -2.848235e+00  -2.042249e+00  -8.274427e+00  1.098536e+01  1.743172e+00  5.725573e+00  0.000000e+00  0.000000e+00  0.000000e+00  0.000000e+00  0.000000e+00  0.000000e+00  
      1640  -2.873286e+00  -2.132826e+00  -8.045910e+00  1.096031e+01  1.652592e+00  5.704090e+00  0.000000e+00  0.000000e+00  0.000000e+00  0.000000e+00  0.000000e+00  0.000000e+00  
      1641  -2.914939e+00  -2.206997e+00  -7.808436e+00  1.091866e+01  1.578422e+00  5.691564e+00  0.000000e+00  0.000000e+00  0.000000e+00  0.000000e+00  0.000000e+00  0.000000e+00  
      1642  -2.947820e+00  -2.282984e+00  -7.575606e+00  1.088577e+01  1.502435e+00  5.674394e+00  0.000000e+00  0.000000e+00  0.000000e+00  0.000000e+00  0.000000e+00  0.000000e+00  
      1643  -3.002215e+00  -2.338628e+00  -7.332485e+00  1.083138e+01  1.446790e+00  5.667515e+00  0.000000e+00  0.000000e+00  0.000000e+00  0.000000e+00  0.000000e+00  0.000000e+00  
      1644  -3.046108e+00  -2.400947e+00  -7.078582e+00  1.078749e+01  1.384471e+00  5.671418e+00  0.000000e+00  0.000000e+00  0.000000e+00  0.000000e+00  0.000000e+00  0.000000e+00  
      1645  -3.094629e+00  -2.446038e+00  -6.811113e+00  1.073897e+01  1.339381e+00  5.688887e+00  0.000000e+00  0.000000e+00  0.000000e+00  0.000000e+00  0.000000e+00  0.000000e+00  
      1646  -3.119483e+00  -2.501106e+00  -6.544213e+00  1.071411e+01  1.284313e+00  5.705787e+00  0.000000e+00  0.000000e+00  0.000000e+00  0.000000e+00  0.000000e+00  0.000000e+00  
      1647  -3.152194e+00  -2.538786e+00  -6.281409e+00  1.068140e+01  1.246632e+00  5.718591e+00  0.000000e+00  0.000000e+00  0.000000e+00  0.000000e+00  0.000000e+00  0.000000e+00  
      1648  -3.182537e+00  -2.574658e+00  -6.008061e+00  1.065106e+01  1.210761e+00  5.741939e+00  0.000000e+00  0.000000e+00  0.000000e+00  0.000000e+00  0.000000e+00  0.000000e+00  
      1649  -3.209426e+00  -2.622808e+00  -5.738043e+00  1.062417e+01  1.162610e+00  5.761957e+00  0.000000e+00  0.000000e+00  0.000000e+00  0.000000e+00  0.000000e+00  0.000000e+00  
      1650  -3.233511e+00  -2.663371e+00  -5.454835e+00  1.060008e+01  1.122048e+00  5.795165e+00  0.000000e+00  0.000000e+00  0.000000e+00  0.000000e+00  0.000000e+00  0.000000e+00  
      1651  -3.282392e+00  -2.688440e+00  -5.178806e+00  1.055120e+01  1.096979e+00  5.821194e+00  0.000000e+00  0.000000e+00  0.000000e+00  0.000000e+00  0.000000e+00  0.000000e+00  
      1652  -3.348056e+00  -2.704611e+00  -4.898521e+00  1.048554e+01  1.080807e+00  5.851479e+00  0.000000e+00  0.000000e+00  0.000000e+00  0.000000e+00  0.000000e+00  0.000000e+00  
      1653  -3.428771e+00  -2.724209e+00  -4.616235e+00  1.040482e+01  1.061210e+00  5.883764e+00  0.000000e+00  0.000000e+00  0.000000e+00  0.000000e+00  0.000000e+00  0.000000e+00  
      1654  -3.520117e+00  -2.732796e+00  -4.331658e+00  1.031348e+01  1.052623e+00  5.918342e+00  0.000000e+00  0.000000e+00  0.000000e+00  0.000000e+00  0.000000e+00  0.000000e+00  
      1655  -3.609914e+00  -2.750895e+00  -4.059329e+00  1.022368e+01  1.034523e+00  5.940671e+00  0.000000e+00  0.000000e+00  0.000000e+00  0.000000e+00  0.000000e+00  0.000000e+00  
      1656  -3.724906e+00  -2.754877e+00  -3.795795e+00  1.010869e+01  1.030542e+00  5.954205e+00  0.000000e+00  0.000000e+00  0.000000e+00  0.000000e+00  0.000000e+00  0.000000e+00  
      1657  -3.851593e+00  -2.746862e+00  -3.524104e+00  9.982002e+00  1.038556e+00  5.975896e+00  0.000000e+00  0.000000e+00  0.000000e+00  0.000000e+00  0.000000e+00  0.000000e+00  
      1658  -3.974604e+00  -2.735807e+00  -3.250239e+00  9.858991e+00  1.049612e+00  5.999761e+00  0.000000e+00  0.000000e+00  0.000000e+00  0.000000e+00  0.000000e+00  0.000000e+00  
      1659  -4.105192e+00  -2.730644e+00  -2.976142e+00  9.728403e+00  1.054774e+00  6.023858e+00  0.000000e+00  0.000000e+00  0.000000e+00  0.000000e+00  0.000000e+00  0.000000e+00  
      1660  -4.265560e+00  -2.722283e+00  -2.710936e+00  9.568035e+00  1.063136e+00  6.039064e+00  0.000000e+00  0.000000e+00  0.000000e+00  0.000000e+00  0.000000e+00  0.000000e+00  
      1661  -4.431965e+00  -2.711939e+00  -2.442515e+00  9.401629e+00  1.073479e+00  6.057485e+00  0.000000e+00  0.000000e+00  0.000000e+00  0.000000e+00  0.000000e+00  0.000000e+00  
      1662  -4.581445e+00  -2.715010e+00  -2.164577e+00  9.252150e+00  1.070408e+00  6.085423e+00  0.000000e+00  0.000000e+00  0.000000e+00  0.000000e+00  0.000000e+00  0.000000e+00  
      1663  -4.756062e+00  -2.719095e+00  -1.892963e+00  9.077533e+00  1.066323e+00  6.107037e+00  0.000000e+00  0.000000e+00  0.000000e+00  0.000000e+00  0.000000e+00  0.000000e+00  
      1664  -4.926445e+00  -2.727261e+00  -1.621413e+00  8.907149e+00  1.058158e+00  6.128586e+00  0.000000e+00  0.000000e+00  0.000000e+00  0.000000e+00  0.000000e+00  0.000000e+00  
      1665  -5.110196e+00  -2.714655e+00  -1.355289e+00  8.723399e+00  1.070763e+00  6.144711e+00  0.000000e+00  0.000000e+00  0.000000e+00  0.000000e+00  0.000000e+00  0.000000e+00  
      1666  -5.307535e+00  -2.711525e+00  -1.097234e+00  8.526060e+00  1.073893e+00  6.152766e+00  0.000000e+00  0.000000e+00  0.000000e+00  0.000000e+00  0.000000e+00  0.000000e+00  
      1667  -5.512488e+00  -2.712485e+00  -8.443374e-01  8.321106e+00  1.072934e+00  6.155663e+00  0.000000e+00  0.000000e+00  0.000000e+00  0.000000e+00  0.000000e+00  0.000000e+00  
      1668  -5.737342e+00  -2.714238e+00  -6.039193e-01  8.096253e+00  1.071181e+00  6.146080e+00  0.000000e+00  0.000000e+00  0.000000e+00  0.000000e+00  0.000000e+00  0.000000e+00  
      1669  -5.968870e+00  -2.720237e+00  -3.596671e-01  7.864725e+00  1.065182e+00  6.140333e+00  0.000000e+00  0.000000e+00  0.000000e+00  0.000000e+00  0.000000e+00  0.000000e+00  
      1670  -6.207091e+00  -2.736511e+00  -1.251704e-01  7.626503e+00  1.048907e+00  6.124830e+00  0.000000e+00  0.000000e+00  0.000000e+00  0.000000e+00  0.000000e+00  0.000000e+00  
      1671  -6.457252e+00  -2.751293e+00  1.082055e-01  7.376343e+00  1.034126e+00  6.108205e+00  0.000000e+00  0.000000e+00  0.000000e+00  0.000000e+00  0.000000e+00  0.000000e+00  
      1672  -6.722752e+00  -2.761808e+00  3.270339e-01  7.110843e+00  1.023610e+00  6.077034e+00  0.000000e+00  0.000000e+00  0.000000e+00  0.000000e+00  0.000000e+00  0.000000e+00  
      1673  -7.009471e+00  -2.770081e+00  5.170645e-01  6.824123e+00  1.015338e+00  6.017065e+00  0.000000e+00  0.000000e+00  0.000000e+00  0.000000e+00  0.000000e+00  0.000000e+00  
      1674  -7.302056e+00  -2.786150e+00  7.015081e-01  6.531539e+00  9.992683e-01  5.951508e+00  0.000000e+00  0.000000e+00  0.000000e+00  0.000000e+00  0.000000e+00  0.000000e+00  
      1675  -7.604184e+00  -2.790187e+00  8.562511e-01  6.229411e+00  9.952316e-01  5.856251e+00  0.000000e+00  0.000000e+00  0.000000e+00  0.000000e+00  0.000000e+00  0.000000e+00  
      1676  -7.913662e+00  -2.799158e+00  1.007704e+00  5.919932e+00  9.862605e-01  5.757704e+00  0.000000e+00  0.000000e+00  0.000000e+00  0.000000e+00  0.000000e+00  0.000000e+00  
      1677  -8.242441e+00  -2.810812e+00  1.113602e+00  5.591154e+00  9.746065e-01  5.613602e+00  0.000000e+00  0.000000e+00  0.000000e+00  0.000000e+00  0.000000e+00  0.000000e+00  
      1678  -8.567801e+00  -2.829758e+00  1.223603e+00  5.265794e+00  9.556600e-01  5.473603e+00  0.000000e+00  0.000000e+00  0.000000e+00  0.000000e+00  0.000000e+00  0.000000e+00  
      1679  -8.904368e+00  -2.855061e+00  1.309318e+00  4.929227e+00  9.303573e-01  5.309318e+00  0.000000e+00  0.000000e+00  0.000000e+00  0.000000e+00  0.000000e+00  0.000000e+00  
      1680  -9.236333e+00  -2.879502e+00  1.385526e+00  4.597262e+00  9.059166e-01  5.135527e+00  0.000000e+00  0.000000e+00  0.000000e+00  0.000000e+00  0.000000e+00  0.000000e+00  
      1681  -9.579528e+00  -2.913397e+00  1.435945e+00  4.254066e+00  8.720219e-01  4.935945e+00  0.000000e+00  0.000000e+00  0.000000e+00  0.000000e+00  0.000000e+00  0.000000e+00  
      1682  -9.919646e+00  -2.941022e+00  1.465394e+00  3.913949e+00  8.443966e-01  4.715394e+00  0.000000e+00  0.000000e+00  0.000000e+00  0.000000e+00  0.000000e+00  0.000000e+00  
      1683  -1.026168e+01  -2.968792e+00  1.488736e+00  3.571914e+00  8.166263e-01  4.488736e+00  0.000000e+00  0.000000e+00  0.000000e+00  0.000000e+00  0.000000e+00  0.000000e+00  
      1684  -1.059697e+01  -3.005768e+00  1.477245e+00  3.236629e+00  7.796506e-01  4.227245e+00  0.000000e+00  0.000000e+00  0.000000e+00  0.000000e+00  0.000000e+00  0.000000e+00  
      1685  -1.094116e+01  -3.056814e+00  1.443915e+00  2.892435e+00  7.286042e-01  3.943915e+00  0.000000e+00  0.000000e+00  0.000000e+00  0.000000e+00  0.000000e+00  0.000000e+00  
      1686  -1.127593e+01  -3.111547e+00  1.411087e+00  2.557662e+00  6.738716e-01  3.661087e+00  0.000000e+00  0.000000e+00  0.000000e+00  0.000000e+00  0.000000e+00  0.000000e+00  
      1687  -1.160836e+01  -3.168041e+00  1.339508e+00  2.225238e+00  6.173778e-01  3.339508e+00  0.000000e+00  0.000000e+00  0.000000e+00  0.000000e+00  0.000000e+00  0.000000e+00  
      1688  -1.193522e+01  -3.223360e+00  1.247556e+00  1.898379e+00  5.620585e-01  2.997556e+00  0.000000e+00  0.000000e+00  0.000000e+00  0.000000e+00  0.000000e+00  0.000000e+00  
      1689  -1.223584e+01  -3.290975e+00  1.116409e+00  1.597753e+00  4.944437e-01  2.616409e+00  0.000000e+00  0.000000e+00  0.000000e+00  0.000000e+00  0.000000e+00  0.000000e+00  
      1690  -1.253979e+01  -3.357872e+00  9.897173e-01  1.293808e+00  4.275467e-01  2.239717e+00  0.000000e+00  0.000000e+00  0.000000e+00  0.000000e+00  0.000000e+00  0.000000e+00  
      1691  -1.281870e+01  -3.430108e+00  8.113833e-01  1.014897e+00  3.553107e-01  1.811383e+00  0.000000e+00  0.000000e+00  0.000000e+00  0.000000e+00  0.000000e+00  0.000000e+00  
      1692  -1.309413e+01  -3.509736e+00  6.515762e-01  7.394602e-01  2.756822e-01  1.401576e+00  0.000000e+00  0.000000e+00  0.000000e+00  0.000000e+00  0.000000e+00  0.000000e+00  
      1693  -1.335999e+01  -3.594731e+00  4.486657e-01  4.736024e-01  1.906876e-01  9.486657e-01  0.000000e+00  0.000000e+00  0.000000e+00  0.000000e+00  0.000000e+00  0.000000e+00  
      1694  -1.359863e+01  -3.682509e+00  2.253817e-01  2.349629e-01  1.029092e-01  4.753817e-01  0.000000e+00  0.000000e+00  0.000000e+00  0.000000e+00  0.000000e+00  0.000000e+00  
      1695  -2.993575e+00  -1.817593e+00  -9.034949e+00  1.070646e+01  2.180141e+00  5.715051e+00  0.000000e+00  0.000000e+00  0.000000e+00  0.000000e+00  0.000000e+00  0.000000e+00  
      1696  -2.972365e+00  -1.975536e+00  -8.845064e+00  1.072770e+01  2.022153e+00  5.654936e+00  0.000000e+00  0.000000e+00  0.000000e+00  0.000000e+00  0.000000e+00  0.000000e+00  
      1697  -2.985556e+00  -2.105746e+00  -8.644823e+00  1.071453e+01  1.891925e+00  5.605177e+00  0.000000e+00  0.000000e+00  0.000000e+00  0.000000e+00  0.000000e+00  0.000000e+00  
      1698  -2.978438e+00  -2.226627e+00  -8.437833e+00  1.072165e+01  1.771038e+00  5.562168e+00  0.000000e+00  0.000000e+00  0.000000e+00  0.000000e+00  0.000000e+00  0.000000e+00  
      1699  -3.024191e+00  -2.311640e+00  -8.207520e+00  1.067590e+01  1.686022e+00  5.542479e+00  0.000000e+00  0.000000e+00  0.000000e+00  0.000000e+00  0.000000e+00  0.000000e+00  
      1700  -3.058174e+00  -2.390654e+00  -7.969771e+00  1.064191e+01  1.607008e+00  5.530229e+00  0.000000e+00  0.000000e+00  0.000000e+00  0.000000e+00  0.000000e+00  0.000000e+00  
      1701  -3.094557e+00  -2.467101e+00  -7.731817e+00  1.060553e+01  1.530561e+00  5.518183e+00  0.000000e+00  0.000000e+00  0.000000e+00  0.000000e+00  0.000000e+00  0.000000e+00  
      1702  -3.145250e+00  -2.526001e+00  -7.489909e+00  1.055484e+01  1.471661e+00  5.510091e+00  0.000000e+00  0.000000e+00  0.000000e+00  0.000000e+00  0.000000e+00  0.000000e+00  
      1703  -3.183583e+00  -2.587475e+00  -7.233994e+00  1.051650e+01  1.410187e+00  5.516006e+00  0.000000e+00  0.000000e+00  0.000000e+00  0.000000e+00  0.000000e+00  0.000000e+00  
      1704  -3.222714e+00  -2.649620e+00  -6.983567e+00  1.047737e+01  1.348042e+00  5.516433e+00  0.000000e+00  0.000000e+00  0.000000e+00  0.000000e+00  0.000000e+00  0.000000e+00  
      1705  -3.248976e+00  -2.694663e+00  -6.714638e+00  1.045111e+01  1.302999e+00  5.535362e+00  0.000000e+00  0.000000e+00  0.000000e+00  0.000000e+00  0.000000e+00  0.000000e+00  
      1706  -3.275565e+00  -2.750747e+00  -6.442567e+00  1.042452e+01  1.246915e+00  5.557433e+00  0.000000e+00  0.000000e+00  0.000000e+00  0.000000e+00  0.000000e+00  0.000000e+00  
      1707  -3.308232e+00  -2.792382e+00  -6.184031e+00  1.039185e+01  1.205281e+00  5.565969e+00  0.000000e+00  0.000000e+00  0.000000e+00  0.000000e+00  0.000000e+00  0.000000e+00  
      1708  -3.334155e+00  -2.833482e+00  -5.903871e+00  1.036593e+01  1.164180e+00  5.596129e+00  0.000000e+00  0.000000e+00  0.000000e+00  0.000000e+00  0.000000e+00  0.000000e+00  
      1709  -3.360783e+00  -2.878983e+00  -5.625952e+00  1.033930e+01  1.118679e+00  5.624048e+00  0.000000e+00  0.000000e+00  0.000000e+00  0.000000e+00  0.000000e+00  0.000000e+00  
      1710  -3.392831e+00  -2.919910e+00  -5.335136e+00  1.030726e+01  1.077752e+00  5.664864e+00  0.000000e+00  0.000000e+00  0.000000e+00  0.000000e+00  0.000000e+00  0.000000e+00  
      1711  -3.457085e+00  -2.928443e+00  -5.062193e+00  1.024300e+01  1.069219e+00  5.687807e+00  0.000000e+00  0.000000e+00  0.000000e+00  0.000000e+00  0.000000e+00  0.000000e+00  
      1712  -3.533685e+00  -2.949353e+00  -4.780650e+00  1.016640e+01  1.048309e+00  5.719349e+00  0.000000e+00  0.000000e+00  0.000000e+00  0.000000e+00  0.000000e+00  0.000000e+00  
      1713  -3.606079e+00  -2.969914e+00  -4.490149e+00  1.009401e+01  1.027748e+00  5.759851e+00  0.000000e+00  0.000000e+00  0.000000e+00  0.000000e+00  0.000000e+00  0.000000e+00  
      1714  -3.714549e+00  -2.977027e+00  -4.208115e+00  9.985538e+00  1.020635e+00  5.791885e+00  0.000000e+00  0.000000e+00  0.000000e+00  0.000000e+00  0.000000e+00  0.000000e+00  
      1715  -3.843527e+00  -2.964704e+00  -3.941969e+00  9.856560e+00  1.032958e+00  5.808031e+00  0.000000e+00  0.000000e+00  0.000000e+00  0.000000e+00  0.000000e+00  0.000000e+00  
      1716  -3.966826e+00  -2.960532e+00  -3.681413e+00  9.733260e+00  1.037130e+00  5.818587e+00  0.000000e+00  0.000000e+00  0.000000e+00  0.000000e+00  0.000000e+00  0.000000e+00  
      1717  -4.091696e+00  -2.946875e+00  -3.420212e+00  9.608390e+00  1.050787e+00  5.829788e+00  0.000000e+00  0.000000e+00  0.000000e+00  0.000000e+00  0.000000e+00  0.000000e+00  
      1718  -4.201719e+00  -2.951995e+00  -3.134538e+00  9.498367e+00  1.045667e+00  5.865462e+00  0.000000e+00  0.000000e+00  0.000000e+00  0.000000e+00  0.000000e+00  0.000000e+00  
      1719  -4.331174e+00  -2.954460e+00  -2.852384e+00  9.368912e+00  1.043202e+00  5.897616e+00  0.000000e+00  0.000000e+00  0.000000e+00  0.000000e+00  0.000000e+00  0.000000e+00  
      1720  -4.486451e+00  -2.946311e+00  -2.575021e+00  9.213634e+00  1.051351e+00  5.924979e+00  0.000000e+00  0.000000e+00  0.000000e+00  0.000000e+00  0.000000e+00  0.000000e+00  
      1721  -4.649340e+00  -2.946035e+00  -2.293729e+00  9.050747e+00  1.051627e+00  5.956271e+00  0.000000e+00  0.000000e+00  0.000000e+00  0.000000e+00  0.000000e+00  0.000000e+00  
      1722  -4.815606e+00  -2.946767e+00  -2.020237e+00  8.884480e+00  1.050895e+00  5.979763e+00  0.000000e+00  0.000000e+00  0.000000e+00  0.000000e+00  0.000000e+00  0.000000e+00  
      1723  -4.992601e+00  -2.951761e+00  -1.753256e+00  8.707485e+00  1.045901e+00  5.996744e+00  0.000000e+00  0.000000e+00  0.000000e+00  0.000000e+00  0.000000e+00  0.000000e+00  
      1724  -5.166228e+00  -2.942050e+00  -1.482319e+00  8.533857e+00  1.055612e+00  6.017681e+00  0.000000e+00  0.000000e+00  0.000000e+00  0.000000e+00  0.000000e+00  0.000000e+00  
      1725  -5.349430e+00  -2.940978e+00  -1.219128e+00  8.350656e+00  1.056684e+00  6.030872e+00  0.000000e+00  0.000000e+00  0.000000e+00  0.000000e+00  0.000000e+00  0.000000e+00  
      1726  -5.546169e+00  -2.942315e+00  -9.534790e-01  8.153917e+00  1.055347e+00  6.046521e+00  0.000000e+00  0.000000e+00  0.000000e+00  0.000000e+00  0.000000e+00  0.000000e+00  
      1727  -5.766857e+00  -2.946003e+00  -7.013178e-01  7.933229e+00  1.051659e+00  6.048682e+00  0.000000e+00  0.000000e+00  0.000000e+00  0.000000e+00  0.000000e+00  0.000000e+00  
      1728  -5.988080e+00  -2.951190e+00  -4.528954e-01  7.712007e+00  1.046472e+00  6.047105e+00  0.000000e+00  0.000000e+00  0.000000e+00  0.000000e+00  0.000000e+00  0.000000e+00  
      1729  -6.217271e+00  -2.969534e+00  -2.049956e-01  7.482815e+00  1.028128e+00  6.045004e+00  0.000000e+00  0.000000e+00  0.000000e+00  0.000000e+00  0.000000e+00  0.000000e+00  
      1730  -6.464308e+00  -2.981643e+00  2.692434e-02  7.235778e+00  1.016019e+00  6.026924e+00  0.000000e+00  0.000000e+00  0.000000e+00  0.000000e+00  0.000000e+00  0.000000e+00  
      1731  -6.719993e+00  -2.997563e+00  2.550433e-01  6.980093e+00  1.000099e+00  6.005044e+00  0.000000e+00  0.000000e+00  0.000000e+00  0.000000e+00  0.000000e+00  0.000000e+00  
      1732  -7.000055e+00  -3.003260e+00  4.448537e-01  6.700031e+00  9.944019e-01  5.944854e+00  0.000000e+00  0.000000e+00  0.000000e+00  0.000000e+00  0.000000e+00  0.000000e+00  
      1733  -7.281823e+00  -3.012519e+00  6.271545e-01  6.418263e+00  9.851429e-01  5.877154e+00  0.000000e+00  0.000000e+00  0.000000e+00  0.000000e+00  0.000000e+00  0.000000e+00  
      1734  -7.581559e+00  -3.016890e+00  7.923195e-01  6.118527e+00  9.807717e-01  5.792319e+00  0.000000e+00  0.000000e+00  0.000000e+00  0.000000e+00  0.000000e+00  0.000000e+00  
      1735  -7.882722e+00  -3.024379e+00  9.571257e-01  5.817364e+00  9.732833e-01  5.707126e+00  0.000000e+00  0.000000e+00  0.000000e+00  0.000000e+00  0.000000e+00  0.000000e+00  
      1736  -8.196052e+00  -3.037123e+00  1.089532e+00  5.504035e+00  9.605390e-01  5.589532e+00  0.000000e+00  0.000000e+00  0.000000e+00  0.000000e+00  0.000000e+00  0.000000e+00  
      1737  -8.515697e+00  -3.053291e+00  1.199259e+00  5.184390e+00  9.443716e-01  5.449259e+00  0.000000e+00  0.000000e+00  0.000000e+00  0.000000e+00  0.000000e+00  0.000000e+00  
      1738  -8.843710e+00  -3.076358e+00  1.286994e+00  4.856376e+00  9.213039e-01  5.286994e+00  0.000000e+00  0.000000e+00  0.000000e+00  0.000000e+00  0.000000e+00  0.000000e+00  
      1739  -9.176411e+00  -3.093599e+00  1.375753e+00  4.523675e+00  9.040629e-01  5.125753e+00  0.000000e+00  0.000000e+00  0.000000e+00  0.000000e+00  0.000000e+00  0.000000e+00  
      1740  -9.514443e+00  -3.122737e+00  1.438580e+00  4.185643e+00  8.749252e-01  4.938580e+00  0.000000e+00  0.000000e+00  0.000000e+00  0.000000e+00  0.000000e+00  0.000000e+00  
      1741  -9.860132e+00  -3.150043e+00  1.487068e+00  3.839954e+00  8.476189e-01  4.737068e+00  0.000000e+00  0.000000e+00  0.000000e+00  0.000000e+00  0.000000e+00  0.000000e+00  
      1742  -1.019734e+01  -3.183187e+00  1.522651e+00  3.502747e+00  8.144756e-01  4.522651e+00  0.000000e+00  0.000000e+00  0.000000e+00  0.000000e+00  0.000000e+00  0.000000e+00  
      1743  -1.053561e+01  -3.218320e+00  1.514956e+00  3.164473e+00  7.793421e-01  4.264956e+00  0.000000e+00  0.000000e+00  0.000000e+00  0.000000e+00  0.000000e+00  0.000000e+00  
      1744  -1.087369e+01  -3.261398e+00  1.511069e+00  2.826397e+00  7.362642e-01  4.011069e+00  0.000000e+00  0.000000e+00  0.000000e+00  0.000000e+00  0.000000e+00  0.000000e+00  
      1745  -1.120593e+01  -3.320854e+00  1.458102e+00  2.494153e+00  6.768081e-01  3.708102e+00  0.000000e+00  0.000000e+00  0.000000e+00  0.000000e+00  0.000000e+00  0.000000e+00  
      1746  -1.153124e+01  -3.376245e+00  1.381527e+00  2.168847e+00  6.214165e-01  3.381527e+00  0.000000e+00  0.000000e+00  0.000000e+00  0.000000e+00  0.000000e+00  0.000000e+00  
      1747  -1.184385e+01  -3.441629e+00  1.272699e+00  1.856232e+00  5.560331e-01  3.022699e+00  0.000000e+00  0.000000e+00  0.000000e+00  0.000000e+00  0.000000e+00  0.000000e+00  
      1748  -1.216303e+01  -3.496890e+00  1.167679e+00  1.537052e+00  5.007719e-01  2.667679e+00  0.000000e+00  0.000000e+00  0.000000e+00  0.000000e+00  0.000000e+00  0.000000e+00  
      1749  -1.246524e+01  -3.568924e+00  1.031834e+00  1.234845e+00  4.287377e-01  2.281834e+00  0.000000e+00  0.000000e+00  0.000000e+00  0.000000e+00  0.000000e+00  0.000000e+00  
      1750  -1.273832e+01  -3.644341e+00  8.636157e-01  9.617666e-01  3.533216e-01  1.863616e+00  0.000000e+00  0.000000e+00  0.000000e+00  0.000000e+00  0.000000e+00  0.000000e+00  
      1751  -1.300455e+01  -3.724995e+00  6.740289e-01  6.955411e-01  2.726671e-01  1.424029e+00  0.000000e+00  0.000000e+00  0.000000e+00  0.000000e+00  0.000000e+00  0.000000e+00  
      1752  -1.325456e+01  -3.809153e+00  4.708315e-01  4.455261e-01  1.885090e-01  9.708315e-01  0.000000e+00  0.000000e+00  0.000000e+00  0.000000e+00  0.000000e+00  0.000000e+00  
      1753  -1.348655e+01  -3.898035e+00  2.369704e-01  2.135349e-01  9.962745e-02  4.869704e-01  0.000000e+00  0.000000e+00  0.000000e+00  0.000000e+00  0.000000e+00  0.000000e+00  
      1754  -3.100345e+00  -2.008456e+00  -9.199803e+00  1.046078e+01  2.198005e+00  5.550197e+00  0.000000e+00  0.000000e+00  0.000000e+00  0.000000e+00  0.000000e+00  0.000000e+00  
      1755  -3.116518e+00  -2.144113e+00  -9.009919e+00  1.044463e+01  2.062313e+00  5.490080e+00  0.000000e+00  0.000000e+00  0.000000e+00  0.000000e+00  0.000000e+00  0.000000e+00  
      1756  -3.122961e+00  -2.281582e+00  -8.810126e+00  1.043820e+01  1.924831e+00  5.439874e+00  0.000000e+00  0.000000e+00  0.000000e+00  0.000000e+00  0.000000e+00  0.000000e+00  
      1757  -3.140277e+00  -2.397634e+00  -8.600437e+00  1.042088e+01  1.808774e+00  5.399563e+00  0.000000e+00  0.000000e+00  0.000000e+00  0.000000e+00  0.000000e+00  0.000000e+00  
      1758  -3.163856e+00  -2.489199e+00  -8.376329e+00  1.039731e+01  1.717206e+00  5.373671e+00  0.000000e+00  0.000000e+00  0.000000e+00  0.000000e+00  0.000000e+00  0.000000e+00  
      1759  -3.209617e+00  -2.563578e+00  -8.143331e+00  1.035155e+01  1.642827e+00  5.356669e+00  0.000000e+00  0.000000e+00  0.000000e+00  0.000000e+00  0.000000e+00  0.000000e+00  
      1760  -3.231076e+00  -2.652387e+00  -7.906299e+00  1.033009e+01  1.554018e+00  5.343701e+00  0.000000e+00  0.000000e+00  0.000000e+00  0.000000e+00  0.000000e+00  0.000000e+00  
      1761  -3.286250e+00  -2.718691e+00  -7.670037e+00  1.027491e+01  1.487714e+00  5.329963e+00  0.000000e+00  0.000000e+00  0.000000e+00  0.000000e+00  0.000000e+00  0.000000e+00  
      1762  -3.311906e+00  -2.778952e+00  -7.418581e+00  1.024926e+01  1.427453e+00  5.331419e+00  0.000000e+00  0.000000e+00  0.000000e+00  0.000000e+00  0.000000e+00  0.000000e+00  
      1763  -3.320890e+00  -2.856305e+00  -7.163051e+00  1.024027e+01  1.350100e+00  5.336949e+00  0.000000e+00  0.000000e+00  0.000000e+00  0.000000e+00  0.000000e+00  0.000000e+00  
      1764  -3.375226e+00  -2.895515e+00  -6.888232e+00  1.018594e+01  1.310890e+00  5.361768e+00  0.000000e+00  0.000000e+00  0.000000e+00  0.000000e+00  0.000000e+00  0.000000e+00  
      1765  -3.403881e+00  -2.949842e+00  -6.621452e+00  1.015728e+01  1.256563e+00  5.378548e+00  0.000000e+00  0.000000e+00  0.000000e+00  0.000000e+00  0.000000e+00  0.000000e+00  
      1766  -3.436144e+00  -3.005089e+00  -6.350083e+00  1.012502e+01  1.201316e+00  5.399917e+00  0.000000e+00  0.000000e+00  0.000000e+00  0.000000e+00  0.000000e+00  0.000000e+00  
      1767  -3.452445e+00  -3.044782e+00  -6.070744e+00  1.010872e+01  1.161623e+00  5.429256e+00  0.000000e+00  0.000000e+00  0.000000e+00  0.000000e+00  0.000000e+00  0.000000e+00  
      1768  -3.474257e+00  -3.094935e+00  -5.780226e+00  1.008691e+01  1.111470e+00  5.469774e+00  0.000000e+00  0.000000e+00  0.000000e+00  0.000000e+00  0.000000e+00  0.000000e+00  
      1769  -3.498605e+00  -3.142084e+00  -5.503277e+00  1.006256e+01  1.064321e+00  5.496723e+00  0.000000e+00  0.000000e+00  0.000000e+00  0.000000e+00  0.000000e+00  0.000000e+00  
      1770  -3.549506e+00  -3.172333e+00  -5.219626e+00  1.001166e+01  1.034072e+00  5.530374e+00  0.000000e+00  0.000000e+00  0.000000e+00  0.000000e+00  0.000000e+00  0.000000e+00  
      1771  -3.649548e+00  -3.159388e+00  -4.936990e+00  9.911616e+00  1.047017e+00  5.563009e+00  0.000000e+00  0.000000e+00  0.000000e+00  0.000000e+00  0.000000e+00  0.000000e+00  
      1772  -3.744413e+00  -3.174776e+00  -4.656989e+00  9.816751e+00  1.031629e+00  5.593011e+00  0.000000e+00  0.000000e+00  0.000000e+00  0.000000e+00  0.000000e+00  0.000000e+00  
      1773  -3.837430e+00  -3.188643e+00  -4.379520e+00  9.723734e+00  1.017762e+00  5.620480e+00  0.000000e+00  0.000000e+00  0.000000e+00  0.000000e+00  0.000000e+00  0.000000e+00  
      1774  -3.937964e+00  -3.195718e+00  -4.100790e+00  9.623199e+00  1.010687e+00  5.649210e+00  0.000000e+00  0.000000e+00  0.000000e+00  0.000000e+00  0.000000e+00  0.000000e+00  
      1775  -4.054031e+00  -3.185473e+00  -3.835974e+00  9.507132e+00  1.020932e+00  5.664026e+00  0.000000e+00  0.000000e+00  0.000000e+00  0.000000e+00  0.000000e+00  0.000000e+00  
      1776  -4.195054e+00  -3.169850e+00  -3.559767e+00  9.366110e+00  1.036555e+00  5.690233e+00  0.000000e+00  0.000000e+00  0.000000e+00  0.000000e+00  0.000000e+00  0.000000e+00  
      1777  -4.305070e+00  -3.170756e+00  -3.277833e+00  9.256093e+00  1.035649e+00  5.722167e+00  0.000000e+00  0.000000e+00  0.000000e+00  0.000000e+00  0.000000e+00  0.000000e+00  
      1778  -4.420556e+00  -3.172148e+00  -2.997033e+00  9.140608e+00  1.034257e+00  5.752967e+00  0.000000e+00  0.000000e+00  0.000000e+00  0.000000e+00  0.000000e+00  0.000000e+00  
      1779  -4.570560e+00  -3.160563e+00  -2.719962e+00  8.990603e+00  1.045842e+00  5.780037e+00  0.000000e+00  0.000000e+00  0.000000e+00  0.000000e+00  0.000000e+00  0.000000e+00  
      1780  -4.728376e+00  -3.161939e+00  -2.441916e+00  8.832788e+00  1.044466e+00  5.808084e+00  0.000000e+00  0.000000e+00  0.000000e+00  0.000000e+00  0.000000e+00  0.000000e+00  
      1781  -4.886446e+00  -3.164663e+00  -2.158791e+00  8.674718e+00  1.041741e+00  5.841209e+00  0.000000e+00  0.000000e+00  0.000000e+00  0.000000e+00  0.000000e+00  0.000000e+00  
      1782  -5.061631e+00  -3.167300e+00  -1.879945e+00  8.499533e+00  1.039105e+00  5.870054e+00  0.000000e+00  0.000000e+00  0.000000e+00  0.000000e+00  0.000000e+00  0.000000e+00  
      1783  -5.233653e+00  -3.159595e+00  -1.606928e+00  8.327511e+00  1.046810e+00  5.893073e+00  0.000000e+00  0.000000e+00  0.000000e+00  0.000000e+00  0.000000e+00  0.000000e+00  
      1784  -5.408201e+00  -3.162861e+00  -1.330180e+00  8.152963e+00  1.043544e+00  5.919820e+00  0.000000e+00  0.000000e+00  0.000000e+00  0.000000e+00  0.000000e+00  0.000000e+00  
      1785  -5.598631e+00  -3.164154e+00  -1.065151e+00  7.962532e+00  1.042251e+00  5.934849e+00  0.000000e+00  0.000000e+00  0.000000e+00  0.000000e+00  0.000000e+00  0.000000e+00  
      1786  -5.802593e+00  -3.169533e+00  -8.045815e-01  7.758571e+00  1.036872e+00  5.945418e+00  0.000000e+00  0.000000e+00  0.000000e+00  0.000000e+00  0.000000e+00  0.000000e+00  
      1787  -6.018458e+00  -3.177821e+00  -5.477732e-01  7.542706e+00  1.028584e+00  5.952227e+00  0.000000e+00  0.000000e+00  0.000000e+00  0.000000e+00  0.000000e+00  0.000000e+00  
      1788  -6.233977e+00  -3.196584e+00  -2.971102e-01  7.327186e+00  1.009821e+00  5.952890e+00  0.000000e+00  0.000000e+00  0.000000e+00  0.000000e+00  0.000000e+00  0.000000e+00  
      1789  -6.466253e+00  -3.217074e+00  -5.947753e-02  7.094910e+00  9.893309e-01  5.940523e+00  0.000000e+00  0.000000e+00  0.000000e+00  0.000000e+00  0.000000e+00  0.000000e+00  
      1790  -6.717818e+00  -3.222743e+00  1.634417e-01  6.843345e+00  9.836619e-01  5.913442e+00  0.000000e+00  0.000000e+00  0.000000e+00  0.000000e+00  0.000000e+00  0.000000e+00  
      1791  -6.993001e+00  -3.232805e+00  3.632426e-01  6.568162e+00  9.735999e-01  5.863243e+00  0.000000e+00  0.000000e+00  0.000000e+00  0.000000e+00  0.000000e+00  0.000000e+00  
      1792  -7.271761e+00  -3.242774e+00  5.573340e-01  6.289402e+00  9.636310e-01  5.807334e+00  0.000000e+00  0.000000e+00  0.000000e+00  0.000000e+00  0.000000e+00  0.000000e+00  
      1793  -7.552691e+00  -3.249393e+00  7.483219e-01  6.008473e+00  9.570119e-01  5.748322e+00  0.000000e+00  0.000000e+00  0.000000e+00  0.000000e+00  0.000000e+00  0.000000e+00  
      1794  -7.847045e+00  -3.251688e+00  9.140501e-01  5.714118e+00  9.547169e-01  5.664050e+00  0.000000e+00  0.000000e+00  0.000000e+00  0.000000e+00  0.000000e+00  0.000000e+00  
      1795  -8.150324e+00  -3.264101e+00  1.059380e+00  5.410840e+00  9.423041e-01  5.559380e+00  0.000000e+00  0.000000e+00  0.000000e+00  0.000000e+00  0.000000e+00  0.000000e+00  
      1796  -8.467068e+00  -3.275447e+00  1.178137e+00  5.094096e+00  9.309582e-01  5.428137e+00  0.000000e+00  0.000000e+00  0.000000e+00  0.000000e+00  0.000000e+00  0.000000e+00  
      1797  -8.795359e+00  -3.289601e+00  1.293228e+00  4.765804e+00  9.168039e-01  5.293228e+00  0.000000e+00  0.000000e+00  0.000000e+00  0.000000e+00  0.000000e+00  0.000000e+00  
      1798  -9.118148e+00  -3.307332e+00  1.391627e+00  4.443016e+00  8.990728e-01  5.141627e+00  0.000000e+00  0.000000e+00  0.000000e+00  0.000000e+00  0.000000e+00  0.000000e+00  
      1799  -9.456891e+00  -3.330742e+00  1.469568e+00  4.104272e+00  8.756626e-01  4.969568e+00  0.000000e+00  0.000000e+00  0.000000e+00  0.000000e+00  0.000000e+00  0.000000e+00  
      1800  -9.788838e+00  -3.356729e+00  1.517389e+00  3.772325e+00  8.496758e-01  4.767389e+00  0.000000e+00  0.000000e+00  0.000000e+00  0.000000e+00  0.000000e+00  0.000000e+00  
      1801  -1.013318e+01  -3.390005e+00  1.560101e+00  3.427982e+00  8.163997e-01  4.560101e+00  0.000000e+00  0.000000e+00  0.000000e+00  0.000000e+00  0.000000e+00  0.000000e+00  
      1802  -1.046487e+01  -3.427865e+00  1.568582e+00  3.096291e+00  7.785397e-01  4.318583e+00  0.000000e+00  0.000000e+00  0.000000e+00  0.000000e+00  0.000000e+00  0.000000e+00  
      1803  -1.080386e+01  -3.467757e+00  1.549575e+00  2.757300e+00  7.386480e-01  4.049575e+00  0.000000e+00  0.000000e+00  0.000000e+00  0.000000e+00  0.000000e+00  0.000000e+00  
      1804  -1.113537e+01  -3.524092e+00  1.511175e+00  2.425794e+00  6.823131e-01  3.761175e+00  0.000000e+00  0.000000e+00  0.000000e+00  0.000000e+00  0.000000e+00  0.000000e+00  
      1805  -1.145199e+01  -3.588460e+00  1.430470e+00  2.109176e+00  6.179447e-01  3.430470e+00  0.000000e+00  0.000000e+00  0.000000e+00  0.000000e+00  0.000000e+00  0.000000e+00  
      1806  -1.177409e+01  -3.642388e+00  1.329218e+00  1.787077e+00  5.640174e-01  3.079218e+00  0.000000e+00  0.000000e+00  0.000000e+00  0.000000e+00  0.000000e+00  0.000000e+00  
      1807  -1.207902e+01  -3.704633e+00  1.213171e+00  1.482139e+00  5.017722e-01  2.713171e+00  0.000000e+00  0.000000e+00  0.000000e+00  0.000000e+00  0.000000e+00  0.000000e+00  
      1808  -1.237497e+01  -3.775451e+00  1.077037e+00  1.186195e+00  4.309543e-01  2.327037e+00  0.000000e+00  0.000000e+00  0.000000e+00  0.000000e+00  0.000000e+00  0.000000e+00  
      1809  -1.266303e+01  -3.857242e+00  9.124231e-01  8.981325e-01  3.491631e-01  1.912423e+00  0.000000e+00  0.000000e+00  0.000000e+00  0.000000e+00  0.000000e+00  0.000000e+00  
      1810  -1.290786e+01  -3.939277e+00  7.002628e-01  6.533015e-01  2.671282e-01  1.450263e+00  0.000000e+00  0.000000e+00  0.000000e+00  0.000000e+00  0.000000e+00  0.000000e+00  
      1811  -1.315049e+01  -4.023440e+00  4.896042e-01  4.106758e-01  1.829646e-01  9.896042e-01  0.000000e+00  0.000000e+00  0.000000e+00  0.000000e+00  0.000000e+00  0.000000e+00  
      1812  -1.335364e+01  -4.108027e+00  2.429428e-01  2.075258e-01  9.837753e-02  4.929428e-01  0.000000e+00  0.000000e+00  0.000000e+00  0.000000e+00  0.000000e+00  0.000000e+00  
      1813  -3.228573e+00  -2.193106e+00  -9.369933e+00  1.018843e+01  2.218521e+00  5.380067e+00  0.000000e+00  0.000000e+00  0.000000e+00  0.000000e+00  0.000000e+00  0.000000e+00  
      1814  -3.236898e+00  -2.332722e+00  -9.179740e+00  1.018012e+01  2.078881e+00  5.320260e+00  0.000000e+00  0.000000e+00  0.000000e+00  0.000000e+00  0.000000e+00  0.000000e+00  
      1815  -3.245020e+00  -2.469610e+00  -8.990363e+00  1.017200e+01  1.941985e+00  5.259637e+00  0.000000e+00  0.000000e+00  0.000000e+00  0.000000e+00  0.000000e+00  0.000000e+00  
      1816  -3.277074e+00  -2.580641e+00  -8.776401e+00  1.013995e+01  1.830952e+00  5.223600e+00  0.000000e+00  0.000000e+00  0.000000e+00  0.000000e+00  0.000000e+00  0.000000e+00  
      1817  -3.293572e+00  -2.678685e+00  -8.560884e+00  1.012345e+01  1.732905e+00  5.189117e+00  0.000000e+00  0.000000e+00  0.000000e+00  0.000000e+00  0.000000e+00  0.000000e+00  
      1818  -3.352473e+00  -2.736903e+00  -8.327290e+00  1.006455e+01  1.674687e+00  5.172710e+00  0.000000e+00  0.000000e+00  0.000000e+00  0.000000e+00  0.000000e+00  0.000000e+00  
      1819  -3.363119e+00  -2.832186e+00  -8.097390e+00  1.005391e+01  1.579404e+00  5.152610e+00  0.000000e+00  0.000000e+00  0.000000e+00  0.000000e+00  0.000000e+00  0.000000e+00  
      1820  -3.396166e+00  -2.905570e+00  -7.839333e+00  1.002086e+01  1.506020e+00  5.160667e+00  0.000000e+00  0.000000e+00  0.000000e+00  0.000000e+00  0.000000e+00  0.000000e+00  
      1821  -3.422963e+00  -2.985861e+00  -7.591243e+00  9.994062e+00  1.425729e+00  5.158757e+00  0.000000e+00  0.000000e+00  0.000000e+00  0.000000e+00  0.000000e+00  0.000000e+00  
      1822  -3.438940e+00  -3.047002e+00  -7.321125e+00  9.978086e+00  1.364588e+00  5.178875e+00  0.000000e+00  0.000000e+00  0.000000e+00  0.000000e+00  0.000000e+00  0.000000e+00  
      1823  -3.497310e+00  -3.099756e+00  -7.059107e+00  9.919716e+00  1.311834e+00  5.190893e+00  0.000000e+00  0.000000e+00  0.000000e+00  0.000000e+00  0.000000e+00  0.000000e+00  
      1824  -3.511629e+00  -3.159553e+00  -6.802557e+00  9.905397e+00  1.252036e+00  5.197443e+00  0.000000e+00  0.000000e+00  0.000000e+00  0.000000e+00  0.000000e+00  0.000000e+00  
      1825  -3.532167e+00  -3.217731e+00  -6.528802e+00  9.884859e+00  1.193859e+00  5.221198e+00  0.000000e+00  0.000000e+00  0.000000e+00  0.000000e+00  0.000000e+00  0.000000e+00  
      1826  -3.562325e+00  -3.259990e+00  -6.245838e+00  9.854701e+00  1.151600e+00  5.254162e+00  0.000000e+00  0.000000e+00  0.000000e+00  0.000000e+00  0.000000e+00  0.000000e+00  
      1827  -3.587168e+00  -3.301763e+00  -5.965879e+00  9.829859e+00  1.109827e+00  5.284121e+00  0.000000e+00  0.000000e+00  0.000000e+00  0.000000e+00  0.000000e+00  0.000000e+00  
      1828  -3.625053e+00  -3.352994e+00  -5.679472e+00  9.791973e+00  1.058595e+00  5.320528e+00  0.000000e+00  0.000000e+00  0.000000e+00  0.000000e+00  0.000000e+00  0.000000e+00  
      1829  -3.671750e+00  -3.384937e+00  -5.389569e+00  9.745276e+00  1.026653e+00  5.360431e+00  0.000000e+00  0.000000e+00  0.000000e+00  0.000000e+00  0.000000e+00  0.000000e+00  
      1830  -3.760713e+00  -3.378314e+00  -5.112657e+00  9.656313e+00  1.033276e+00  5.387342e+00  0.000000e+00  0.000000e+00  0.000000e+00  0.000000e+00  0.000000e+00  0.000000e+00  
      1831  -3.848422e+00  -3.398771e+00  -4.834321e+00  9.568604e+00  1.012819e+00  5.415679e+00  0.000000e+00  0.000000e+00  0.000000e+00  0.000000e+00  0.000000e+00  0.000000e+00  
      1832  -3.932163e+00  -3.409708e+00  -4.549522e+00  9.484863e+00  1.001882e+00  5.450478e+00  0.000000e+00  0.000000e+00  0.000000e+00  0.000000e+00  0.000000e+00  0.000000e+00  
      1833  -4.054549e+00  -3.402010e+00  -4.274102e+00  9.362477e+00  1.009580e+00  5.475898e+00  0.000000e+00  0.000000e+00  0.000000e+00  0.000000e+00  0.000000e+00  0.000000e+00  
      1834  -4.169734e+00  -3.393361e+00  -3.996992e+00  9.247293e+00  1.018229e+00  5.503008e+00  0.000000e+00  0.000000e+00  0.000000e+00  0.000000e+00  0.000000e+00  0.000000e+00  
      1835  -4.295988e+00  -3.382142e+00  -3.720583e+00  9.121038e+00  1.029448e+00  5.529417e+00  0.000000e+00  0.000000e+00  0.000000e+00  0.000000e+00  0.000000e+00  0.000000e+00  
      1836  -4.416073e+00  -3.378812e+00  -3.435022e+00  9.000953e+00  1.032778e+00  5.564978e+00  0.000000e+00  0.000000e+00  0.000000e+00  0.000000e+00  0.000000e+00  0.000000e+00  
      1837  -4.523379e+00  -3.384365e+00  -3.140053e+00  8.893647e+00  1.027224e+00  5.609947e+00  0.000000e+00  0.000000e+00  0.000000e+00  0.000000e+00  0.000000e+00  0.000000e+00  
      1838  -4.667594e+00  -3.370648e+00  -2.860305e+00  8.749432e+00  1.040942e+00  5.639695e+00  0.000000e+00  0.000000e+00  0.000000e+00  0.000000e+00  0.000000e+00  0.000000e+00  
      1839  -4.818900e+00  -3.368994e+00  -2.583962e+00  8.598126e+00  1.042596e+00  5.666039e+00  0.000000e+00  0.000000e+00  0.000000e+00  0.000000e+00  0.000000e+00  0.000000e+00  
      1840  -4.982182e+00  -3.362336e+00  -2.303576e+00  8.434844e+00  1.049254e+00  5.696424e+00  0.000000e+00  0.000000e+00  0.000000e+00  0.000000e+00  0.000000e+00  0.000000e+00  
      1841  -5.146224e+00  -3.372800e+00  -2.028440e+00  8.270802e+00  1.038790e+00  5.721560e+00  0.000000e+00  0.000000e+00  0.000000e+00  0.000000e+00  0.000000e+00  0.000000e+00  
      1842  -5.311865e+00  -3.365375e+00  -1.749797e+00  8.105162e+00  1.046215e+00  5.750203e+00  0.000000e+00  0.000000e+00  0.000000e+00  0.000000e+00  0.000000e+00  0.000000e+00  
      1843  -5.483826e+00  -3.368969e+00  -1.469562e+00  7.933200e+00  1.042621e+00  5.780438e+00  0.000000e+00  0.000000e+00  0.000000e+00  0.000000e+00  0.000000e+00  0.000000e+00  
      1844  -5.661499e+00  -3.373600e+00  -1.202142e+00  7.755527e+00  1.037990e+00  5.797858e+00  0.000000e+00  0.000000e+00  0.000000e+00  0.000000e+00  0.000000e+00  0.000000e+00  
      1845  -5.853737e+00  -3.378501e+00  -9.392335e-01  7.563289e+00  1.033088e+00  5.810766e+00  0.000000e+00  0.000000e+00  0.000000e+00  0.000000e+00  0.000000e+00  0.000000e+00  
      1846  -6.063892e+00  -3.386533e+00  -6.813849e-01  7.353134e+00  1.025057e+00  5.818615e+00  0.000000e+00  0.000000e+00  0.000000e+00  0.000000e+00  0.000000e+00  0.000000e+00  
      1847  -6.281418e+00  -3.398338e+00  -4.282122e-01  7.135608e+00  1.013252e+00  5.821788e+00  0.000000e+00  0.000000e+00  0.000000e+00  0.000000e+00  0.000000e+00  0.000000e+00  
      1848  -6.506414e+00  -3.423823e+00  -1.794126e-01  6.910612e+00  9.877673e-01  5.820588e+00  0.000000e+00  0.000000e+00  0.000000e+00  0.000000e+00  0.000000e+00  0.000000e+00  
      1849  -6.739616e+00  -3.443063e+00  5.234039e-02  6.677410e+00  9.685271e-01  5.802341e+00  0.000000e+00  0.000000e+00  0.000000e+00  0.000000e+00  0.000000e+00  0.000000e+00  
      1850  -6.987333e+00  -3.457249e+00  2.728351e-01  6.429693e+00  9.543412e-01  5.772835e+00  0.000000e+00  0.000000e+00  0.000000e+00  0.000000e+00  0.000000e+00  0.000000e+00  
      1851  -7.254824e+00  -3.469565e+00  4.815877e-01  6.162202e+00  9.420252e-01  5.731588e+00  0.000000e+00  0.000000e+00  0.000000e+00  0.000000e+00  0.000000e+00  0.000000e+00  
      1852  -7.533764e+00  -3.474909e+00  6.768564e-01  5.883262e+00  9.366813e-01  5.676857e+00  0.000000e+00  0.000000e+00  0.000000e+00  0.000000e+00  0.000000e+00  0.000000e+00  
      1853  -7.821132e+00  -3.477982e+00  8.574401e-01  5.595894e+00  9.336079e-01  5.607440e+00  0.000000e+00  0.000000e+00  0.000000e+00  0.000000e+00  0.000000e+00  0.000000e+00  
      1854  -8.122352e+00  -3.484869e+00  1.014698e+00  5.294674e+00  9.267203e-01  5.514698e+00  0.000000e+00  0.000000e+00  0.000000e+00  0.000000e+00  0.000000e+00  0.000000e+00  
      1855  -8.425545e+00  -3.496888e+00  1.172089e+00  4.991481e+00  9.147019e-01  5.422089e+00  0.000000e+00  0.000000e+00  0.000000e+00  0.000000e+00  0.000000e+00  0.000000e+00  
      1856  -8.744936e+00  -3.505120e+00  1.291582e+00  4.672090e+00  9.064699e-01  5.291582e+00  0.000000e+00  0.000000e+00  0.000000e+00  0.000000e+00  0.000000e+00  0.000000e+00  
      1857  -9.063849e+00  -3.521510e+00  1.392942e+00  4.353177e+00  8.900799e-01  5.142942e+00  0.000000e+00  0.000000e+00  0.000000e+00  0.000000e+00  0.000000e+00  0.000000e+00  
      1858  -9.398394e+00  -3.542177e+00  1.477568e+00  4.018632e+00  8.694128e-01  4.977568e+00  0.000000e+00  0.000000e+00  0.000000e+00  0.000000e+00  0.000000e+00  0.000000e+00  
      1859  -9.729271e+00  -3.565957e+00  1.556077e+00  3.687755e+00  8.456327e-01  4.806077e+00  0.000000e+00  0.000000e+00  0.000000e+00  0.000000e+00  0.000000e+00  0.000000e+00  
      1860  -1.005979e+01  -3.591263e+00  1.611585e+00  3.357233e+00  8.203266e-01  4.611585e+00  0.000000e+00  0.000000e+00  0.000000e+00  0.000000e+00  0.000000e+00  0.000000e+00  
      1861  -1.040599e+01  -3.629863e+00  1.613436e+00  3.011037e+00  7.817271e-01  4.363436e+00  0.000000e+00  0.000000e+00  0.000000e+00  0.000000e+00  0.000000e+00  0.000000e+00  
      1862  -1.074734e+01  -3.669643e+00  1.603752e+00  2.669682e+00  7.419465e-01  4.103752e+00  0.000000e+00  0.000000e+00  0.000000e+00  0.000000e+00  0.000000e+00  0.000000e+00  
      1863  -1.107667e+01  -3.724753e+00  1.561580e+00  2.340353e+00  6.868367e-01  3.811580e+00  0.000000e+00  0.000000e+00  0.000000e+00  0.000000e+00  0.000000e+00  0.000000e+00  
      1864  -1.139974e+01  -3.784516e+00  1.504895e+00  2.017281e+00  6.270742e-01  3.504895e+00  0.000000e+00  0.000000e+00  0.000000e+00  0.000000e+00  0.000000e+00  0.000000e+00  
      1865  -1.171318e+01  -3.848142e+00  1.394546e+00  1.703850e+00  5.634478e-01  3.144546e+00  0.000000e+00  0.000000e+00  0.000000e+00  0.000000e+00  0.000000e+00  0.000000e+00  
      1866  -1.201985e+01  -3.910131e+00  1.285775e+00  1.397176e+00  5.014589e-01  2.785775e+00  0.000000e+00  0.000000e+00  0.000000e+00  0.000000e+00  0.000000e+00  0.000000e+00  
      1867  -1.229831e+01  -3.986314e+00  1.116687e+00  1.118714e+00  4.252762e-01  2.366687e+00  0.000000e+00  0.000000e+00  0.000000e+00  0.000000e+00  0.000000e+00  0.000000e+00  
      1868  -1.257957e+01  -4.065922e+00  9.597104e-01  8.374581e-01  3.456680e-01  1.959710e+00  0.000000e+00  0.000000e+00  0.000000e+00  0.000000e+00  0.000000e+00  0.000000e+00  
      1869  -1.281981e+01  -4.153943e+00  7.423838e-01  5.972175e-01  2.576475e-01  1.492384e+00  0.000000e+00  0.000000e+00  0.000000e+00  0.000000e+00  0.000000e+00  0.000000e+00  
      1870  -1.304302e+01  -4.238433e+00  5.129492e-01  3.740033e-01  1.731566e-01  1.012949e+00  0.000000e+00  0.000000e+00  0.000000e+00  0.000000e+00  0.000000e+00  0.000000e+00  
      1871  -1.322825e+01  -4.315580e+00  2.575135e-01  1.887789e-01  9.601001e-02  5.075135e-01  0.000000e+00  0.000000e+00  0.000000e+00  0.000000e+00  0.000000e+00  0.000000e+00  
      1872  -3.330665e+00  -2.382948e+00  -9.548266e+00  9.937181e+00  2.230222e+00  5.201734e+00  0.000000e+00  0.000000e+00  0.000000e+00  0.000000e+00  0.000000e+00  0.000000e+00  
      1873  -3.359728e+00  -2.519699e+00  -9.361462e+00  9.908126e+00  2.093461e+00  5.138539e+00  0.000000e+00  0.000000e+00  0.000000e+00  0.000000e+00  0.000000e+00  0.000000e+00  
      1874  -3.384031e+00  -2.655984e+00  -9.178232e+00  9.883827e+00  1.957171e+00  5.071768e+00  0.000000e+00  0.000000e+00  0.000000e+00  0.000000e+00  0.000000e+00  0.000000e+00  
      1875  -3.403000e+00  -2.759824e+00  -8.960676e+00  9.864860e+00  1.853328e+00  5.039324e+00  0.000000e+00  0.000000e+00  0.000000e+00  0.000000e+00  0.000000e+00  0.000000e+00  
      1876  -3.449666e+00  -2.849580e+00  -8.749748e+00  9.818194e+00  1.763572e+00  5.000252e+00  0.000000e+00  0.000000e+00  0.000000e+00  0.000000e+00  0.000000e+00  0.000000e+00  
      1877  -3.476326e+00  -2.928975e+00  -8.522227e+00  9.791534e+00  1.684177e+00  4.977773e+00  0.000000e+00  0.000000e+00  0.000000e+00  0.000000e+00  0.000000e+00  0.000000e+00  
      1878  -3.491938e+00  -3.003095e+00  -8.267243e+00  9.775922e+00  1.610057e+00  4.982758e+00  0.000000e+00  0.000000e+00  0.000000e+00  0.000000e+00  0.000000e+00  0.000000e+00  
      1879  -3.511209e+00  -3.084697e+00  -8.011191e+00  9.756651e+00  1.528455e+00  4.988808e+00  0.000000e+00  0.000000e+00  0.000000e+00  0.000000e+00  0.000000e+00  0.000000e+00  
      1880  -3.546870e+00  -3.165710e+00  -7.770538e+00  9.720990e+00  1.447442e+00  4.979462e+00  0.000000e+00  0.000000e+00  0.000000e+00  0.000000e+00  0.000000e+00  0.000000e+00  
      1881  -3.566202e+00  -3.236876e+00  -7.516605e+00  9.701658e+00  1.376276e+00  4.983395e+00  0.000000e+00  0.000000e+00  0.000000e+00  0.000000e+00  0.000000e+00  0.000000e+00  
      1882  -3.597589e+00  -3.305380e+00  -7.260201e+00  9.670271e+00  1.307772e+00  4.989799e+00  0.000000e+00  0.000000e+00  0.000000e+00  0.000000e+00  0.000000e+00  0.000000e+00  
      1883  -3.612958e+00  -3.370586e+00  -6.990353e+00  9.654902e+00  1.242566e+00  5.009647e+00  0.000000e+00  0.000000e+00  0.000000e+00  0.000000e+00  0.000000e+00  0.000000e+00  
      1884  -3.635465e+00  -3.422559e+00  -6.712200e+00  9.632395e+00  1.190593e+00  5.037800e+00  0.000000e+00  0.000000e+00  0.000000e+00  0.000000e+00  0.000000e+00  0.000000e+00  
      1885  -3.672127e+00  -3.461799e+00  -6.423855e+00  9.595733e+00  1.151353e+00  5.076145e+00  0.000000e+00  0.000000e+00  0.000000e+00  0.000000e+00  0.000000e+00  0.000000e+00  
      1886  -3.705232e+00  -3.508916e+00  -6.149737e+00  9.562628e+00  1.104237e+00  5.100263e+00  0.000000e+00  0.000000e+00  0.000000e+00  0.000000e+00  0.000000e+00  0.000000e+00  
      1887  -3.754257e+00  -3.538262e+00  -5.862328e+00  9.513603e+00  1.074891e+00  5.137672e+00  0.000000e+00  0.000000e+00  0.000000e+00  0.000000e+00  0.000000e+00  0.000000e+00  
      1888  -3.810069e+00  -3.577898e+00  -5.584785e+00  9.457791e+00  1.035254e+00  5.165215e+00  0.000000e+00  0.000000e+00  0.000000e+00  0.000000e+00  0.000000e+00  0.000000e+00  
      1889  -3.896177e+00  -3.582057e+00  -5.296905e+00  9.371683e+00  1.031096e+00  5.203094e+00  0.000000e+00  0.000000e+00  0.000000e+00  0.000000e+00  0.000000e+00  0.000000e+00  
      1890  -3.989571e+00  -3.580950e+00  -5.014223e+00  9.278289e+00  1.032202e+00  5.235777e+00  0.000000e+00  0.000000e+00  0.000000e+00  0.000000e+00  0.000000e+00  0.000000e+00  
      1891  -4.089436e+00  -3.580268e+00  -4.735450e+00  9.178424e+00  1.032884e+00  5.264550e+00  0.000000e+00  0.000000e+00  0.000000e+00  0.000000e+00  0.000000e+00  0.000000e+00  
      1892  -4.189841e+00  -3.586730e+00  -4.454855e+00  9.078019e+00  1.026422e+00  5.295145e+00  0.000000e+00  0.000000e+00  0.000000e+00  0.000000e+00  0.000000e+00  0.000000e+00  
      1893  -4.305468e+00  -3.583624e+00  -4.166759e+00  8.962392e+00  1.029528e+00  5.333241e+00  0.000000e+00  0.000000e+00  0.000000e+00  0.000000e+00  0.000000e+00  0.000000e+00  
      1894  -4.417168e+00  -3.580842e+00  -3.891102e+00  8.850692e+00  1.032310e+00  5.358899e+00  0.000000e+00  0.000000e+00  0.000000e+00  0.000000e+00  0.000000e+00  0.000000e+00  
      1895  -4.525186e+00  -3.585212e+00  -3.601101e+00  8.742674e+00  1.027940e+00  5.398899e+00  0.000000e+00  0.000000e+00  0.000000e+00  0.000000e+00  0.000000e+00  0.000000e+00  
      1896  -4.646423e+00  -3.573828e+00  -3.309338e+00  8.621437e+00  1.039324e+00  5.440661e+00  0.000000e+00  0.000000e+00  0.000000e+00  0.000000e+00  0.000000e+00  0.000000e+00  
      1897  -4.788745e+00  -3.552432e+00  -3.025396e+00  8.479115e+00  1.060720e+00  5.474604e+00  0.000000e+00  0.000000e+00  0.000000e+00  0.000000e+00  0.000000e+00  0.000000e+00  
      1898  -4.934123e+00  -3.551591e+00  -2.741774e+00  8.333737e+00  1.061562e+00  5.508226e+00  0.000000e+00  0.000000e+00  0.000000e+00  0.000000e+00  0.000000e+00  0.000000e+00  
      1899  -5.079421e+00  -3.558451e+00  -2.463324e+00  8.188439e+00  1.054702e+00  5.536676e+00  0.000000e+00  0.000000e+00  0.000000e+00  0.000000e+00  0.000000e+00  0.000000e+00  
      1900  -5.238849e+00  -3.567187e+00  -2.184995e+00  8.029011e+00  1.045966e+00  5.565005e+00  0.000000e+00  0.000000e+00  0.000000e+00  0.000000e+00  0.000000e+00  0.000000e+00  
      1901  -5.400831e+00  -3.564658e+00  -1.901401e+00  7.867029e+00  1.048494e+00  5.598599e+00  0.000000e+00  0.000000e+00  0.000000e+00  0.000000e+00  0.000000e+00  0.000000e+00  
      1902  -5.562502e+00  -3.571957e+00  -1.624770e+00  7.705358e+00  1.041195e+00  5.625230e+00  0.000000e+00  0.000000e+00  0.000000e+00  0.000000e+00  0.000000e+00  0.000000e+00  
      1903  -5.734410e+00  -3.580883e+00  -1.353853e+00  7.533450e+00  1.032269e+00  5.646147e+00  0.000000e+00  0.000000e+00  0.000000e+00  0.000000e+00  0.000000e+00  0.000000e+00  
      1904  -5.905825e+00  -3.591937e+00  -1.078034e+00  7.362035e+00  1.021216e+00  5.671966e+00  0.000000e+00  0.000000e+00  0.000000e+00  0.000000e+00  0.000000e+00  0.000000e+00  
      1905  -6.098299e+00  -3.604158e+00  -8.072625e-01  7.169561e+00  1.008994e+00  5.692738e+00  0.000000e+00  0.000000e+00  0.000000e+00  0.000000e+00  0.000000e+00  0.000000e+00  
      1906  -6.307778e+00  -3.621877e+00  -5.477020e-01  6.960082e+00  9.912756e-01  5.702298e+00  0.000000e+00  0.000000e+00  0.000000e+00  0.000000e+00  0.000000e+00  0.000000e+00  
      1907  -6.540298e+00  -3.632886e+00  -3.031632e-01  6.727561e+00  9.802659e-01  5.696837e+00  0.000000e+00  0.000000e+00  0.000000e+00  0.000000e+00  0.000000e+00  0.000000e+00  
      1908  -6.762828e+00  -3.658615e+00  -6.540968e-02  6.505032e+00  9.545371e-01  5.684590e+00  0.000000e+00  0.000000e+00  0.000000e+00  0.000000e+00  0.000000e+00  0.000000e+00  
      1909  -7.003466e+00  -3.673082e+00  1.688461e-01  6.264394e+00  9.400705e-01  5.668846e+00  0.000000e+00  0.000000e+00  0.000000e+00  0.000000e+00  0.000000e+00  0.000000e+00  
      1910  -7.257585e+00  -3.686860e+00  3.870962e-01  6.010275e+00  9.262921e-01  5.637096e+00  0.000000e+00  0.000000e+00  0.000000e+00  0.000000e+00  0.000000e+00  0.000000e+00  
      1911  -7.522913e+00  -3.697239e+00  5.955215e-01  5.744947e+00  9.159130e-01  5.595521e+00  0.000000e+00  0.000000e+00  0.000000e+00  0.000000e+00  0.000000e+00  0.000000e+00  
      1912  -7.802454e+00  -3.702205e+00  7.893483e-01  5.465405e+00  9.109473e-01  5.539348e+00  0.000000e+00  0.000000e+00  0.000000e+00  0.000000e+00  0.000000e+00  0.000000e+00  
      1913  -8.091663e+00  -3.706918e+00  9.633954e-01  5.176196e+00  9.062339e-01  5.463395e+00  0.000000e+00  0.000000e+00  0.000000e+00  0.000000e+00  0.000000e+00  0.000000e+00  
      1914  -8.389563e+00  -3.716187e+00  1.114212e+00  4.878297e+00  8.969655e-01  5.364212e+00  0.000000e+00  0.000000e+00  0.000000e+00  0.000000e+00  0.000000e+00  0.000000e+00  
      1915  -8.698964e+00  -3.723065e+00  1.248243e+00  4.568896e+00  8.900876e-01  5.248243e+00  0.000000e+00  0.000000e+00  0.000000e+00  0.000000e+00  0.000000e+00  0.000000e+00  
      1916  -9.015807e+00  -3.737720e+00  1.377257e+00  4.252053e+00  8.754324e-01  5.127257e+00  0.000000e+00  0.000000e+00  0.000000e+00  0.000000e+00  0.000000e+00  0.000000e+00  
      1917  -9.324745e+00  -3.754930e+00  1.475570e+00  3.943115e+00  8.582219e-01  4.975570e+00  0.000000e+00  0.000000e+00  0.000000e+00  0.000000e+00  0.000000e+00  0.000000e+00  
      1918  -9.652933e+00  -3.776915e+00  1.555821e+00  3.614927e+00  8.362370e-01  4.805821e+00  0.000000e+00  0.000000e+00  0.000000e+00  0.000000e+00  0.000000e+00  0.000000e+00  
      1919  -9.994422e+00  -3.799438e+00  1.622847e+00  3.273438e+00  8.137139e-01  4.622847e+00  0.000000e+00  0.000000e+00  0.000000e+00  0.000000e+00  0.000000e+00  0.000000e+00  
      1920  -1.033563e+01  -3.834722e+00  1.647903e+00  2.932229e+00  7.784299e-01  4.397903e+00  0.000000e+00  0.000000e+00  0.000000e+00  0.000000e+00  0.000000e+00  0.000000e+00  
      1921  -1.066973e+01  -3.874518e+00  1.647698e+00  2.598125e+00  7.386338e-01  4.147698e+00  0.000000e+00  0.000000e+00  0.000000e+00  0.000000e+00  0.000000e+00  0.000000e+00  
      1922  -1.100704e+01  -3.927472e+00  1.610376e+00  2.260816e+00  6.856802e-01  3.860376e+00  0.000000e+00  0.000000e+00  0.000000e+00  0.000000e+00  0.000000e+00  0.000000e+00  
      1923  -1.132999e+01  -3.991561e+00  1.536837e+00  1.937866e+00  6.215916e-01  3.536838e+00  0.000000e+00  0.000000e+00  0.000000e+00  0.000000e+00  0.000000e+00  0.000000e+00  
      1924  -1.165464e+01  -4.049676e+00  1.477710e+00  1.613220e+00  5.634762e-01  3.227710e+00  0.000000e+00  0.000000e+00  0.000000e+00  0.000000e+00  0.000000e+00  0.000000e+00  
      1925  -1.194349e+01  -4.126129e+00  1.326126e+00  1.324368e+00  4.870236e-01  2.826126e+00  0.000000e+00  0.000000e+00  0.000000e+00  0.000000e+00  0.000000e+00  0.000000e+00  
      1926  -1.221562e+01  -4.195398e+00  1.157122e+00  1.052238e+00  4.177543e-01  2.407122e+00  0.000000e+00  0.000000e+00  0.000000e+00  0.000000e+00  0.000000e+00  0.000000e+00  
      1927  -1.248166e+01  -4.279946e+00  9.894614e-01  7.861976e-01  3.332058e-01  1.989461e+00  0.000000e+00  0.000000e+00  0.000000e+00  0.000000e+00  0.000000e+00  0.000000e+00  
      1928  -1.272009e+01  -4.359590e+00  7.691681e-01  5.477702e-01  2.535628e-01  1.519168e+00  0.000000e+00  0.000000e+00  0.000000e+00  0.000000e+00  0.000000e+00  0.000000e+00  
      1929  -1.293812e+01  -4.452226e+00  5.311015e-01  3.297434e-01  1.609259e-01  1.031101e+00  0.000000e+00  0.000000e+00  0.000000e+00  0.000000e+00  0.000000e+00  0.000000e+00  
      1930  -1.311381e+01  -4.530945e+00  2.659240e-01  1.540469e-01  8.220676e-02  5.159240e-01  0.000000e+00  0.000000e+00  0.000000e+00  0.000000e+00  0.000000e+00  0.000000e+00  
      1931  -3.434741e+00  -2.573007e+00  -9.740438e+00  9.679092e+00  2.238022e+00  5.009562e+00  0.000000e+00  0.000000e+00  0.000000e+00  0.000000e+00  0.000000e+00  0.000000e+00  
      1932  -3.467599e+00  -2.704868e+00  -9.556858e+00  9.646233e+00  2.106164e+00  4.943142e+00  0.000000e+00  0.000000e+00  0.000000e+00  0.000000e+00  0.000000e+00  0.000000e+00  
      1933  -3.508754e+00  -2.829241e+00  -9.364759e+00  9.605079e+00  1.981788e+00  4.885241e+00  0.000000e+00  0.000000e+00  0.000000e+00  0.000000e+00  0.000000e+00  0.000000e+00  
      1934  -3.533167e+00  -2.945251e+00  -9.166426e+00  9.580666e+00  1.865778e+00  4.833574e+00  0.000000e+00  0.000000e+00  0.000000e+00  0.000000e+00  0.000000e+00  0.000000e+00  
      1935  -3.553384e+00  -3.045673e+00  -8.953630e+00  9.560449e+00  1.765356e+00  4.796370e+00  0.000000e+00  0.000000e+00  0.000000e+00  0.000000e+00  0.000000e+00  0.000000e+00  
      1936  -3.582204e+00  -3.120287e+00  -8.710670e+00  9.531629e+00  1.690742e+00  4.789329e+00  0.000000e+00  0.000000e+00  0.000000e+00  0.000000e+00  0.000000e+00  0.000000e+00  
      1937  -3.582513e+00  -3.201221e+00  -8.465519e+00  9.531320e+00  1.609808e+00  4.784482e+00  0.000000e+00  0.000000e+00  0.000000e+00  0.000000e+00  0.000000e+00  0.000000e+00  
      1938  -3.595624e+00  -3.283053e+00  -8.220645e+00  9.518209e+00  1.527976e+00  4.779355e+00  0.000000e+00  0.000000e+00  0.000000e+00  0.000000e+00  0.000000e+00  0.000000e+00  
      1939  -3.634887e+00  -3.358498e+00  -7.973616e+00  9.478946e+00  1.452531e+00  4.776384e+00  0.000000e+00  0.000000e+00  0.000000e+00  0.000000e+00  0.000000e+00  0.000000e+00  
      1940  -3.664029e+00  -3.443076e+00  -7.733125e+00  9.449803e+00  1.367953e+00  4.766875e+00  0.000000e+00  0.000000e+00  0.000000e+00  0.000000e+00  0.000000e+00  0.000000e+00  
      1941  -3.703081e+00  -3.496411e+00  -7.466576e+00  9.410752e+00  1.314618e+00  4.783424e+00  0.000000e+00  0.000000e+00  0.000000e+00  0.000000e+00  0.000000e+00  0.000000e+00  
      1942  -3.732361e+00  -3.554790e+00  -7.185633e+00  9.381473e+00  1.256239e+00  4.814367e+00  0.000000e+00  0.000000e+00  0.000000e+00  0.000000e+00  0.000000e+00  0.000000e+00  
      1943  -3.760679e+00  -3.608474e+00  -6.903037e+00  9.353154e+00  1.202554e+00  4.846963e+00  0.000000e+00  0.000000e+00  0.000000e+00  0.000000e+00  0.000000e+00  0.000000e+00  
      1944  -3.786297e+00  -3.667555e+00  -6.624252e+00  9.327536e+00  1.143474e+00  4.875748e+00  0.000000e+00  0.000000e+00  0.000000e+00  0.000000e+00  0.000000e+00  0.000000e+00  
      1945  -3.826556e+00  -3.709863e+00  -6.341261e+00  9.287276e+00  1.101166e+00  4.908739e+00  0.000000e+00  0.000000e+00  0.000000e+00  0.000000e+00  0.000000e+00  0.000000e+00  
      1946  -3.877856e+00  -3.732657e+00  -6.058047e+00  9.235977e+00  1.078371e+00  4.941953e+00  0.000000e+00  0.000000e+00  0.000000e+00  0.000000e+00  0.000000e+00  0.000000e+00  
      1947  -3.970256e+00  -3.736497e+00  -5.771482e+00  9.143577e+00  1.074532e+00  4.978518e+00  0.000000e+00  0.000000e+00  0.000000e+00  0.000000e+00  0.000000e+00  0.000000e+00  
      1948  -4.057568e+00  -3.736890e+00  -5.487263e+00  9.056265e+00  1.074139e+00  5.012736e+00  0.000000e+00  0.000000e+00  0.000000e+00  0.000000e+00  0.000000e+00  0.000000e+00  
      1949  -4.151438e+00  -3.741297e+00  -5.202339e+00  8.962395e+00  1.069732e+00  5.047661e+00  0.000000e+00  0.000000e+00  0.000000e+00  0.000000e+00  0.000000e+00  0.000000e+00  
      1950  -4.246477e+00  -3.748087e+00  -4.929450e+00  8.867356e+00  1.062942e+00  5.070550e+00  0.000000e+00  0.000000e+00  0.000000e+00  0.000000e+00  0.000000e+00  0.000000e+00  
      1951  -4.350091e+00  -3.746614e+00  -4.638617e+00  8.763742e+00  1.064415e+00  5.111383e+00  0.000000e+00  0.000000e+00  0.000000e+00  0.000000e+00  0.000000e+00  0.000000e+00  
      1952  -4.458590e+00  -3.742507e+00  -4.360723e+00  8.655243e+00  1.068521e+00  5.139277e+00  0.000000e+00  0.000000e+00  0.000000e+00  0.000000e+00  0.000000e+00  0.000000e+00  
      1953  -4.578595e+00  -3.727412e+00  -4.073856e+00  8.535238e+00  1.083616e+00  5.176144e+00  0.000000e+00  0.000000e+00  0.000000e+00  0.000000e+00  0.000000e+00  0.000000e+00  
      1954  -4.689597e+00  -3.731235e+00  -3.784438e+00  8.424236e+00  1.079794e+00  5.215561e+00  0.000000e+00  0.000000e+00  0.000000e+00  0.000000e+00  0.000000e+00  0.000000e+00  
      1955  -4.800870e+00  -3.724302e+00  -3.490489e+00  8.312963e+00  1.086727e+00  5.259511e+00  0.000000e+00  0.000000e+00  0.000000e+00  0.000000e+00  0.000000e+00  0.000000e+00  
      1956  -4.928883e+00  -3.711782e+00  -3.201294e+00  8.184951e+00  1.099247e+00  5.298706e+00  0.000000e+00  0.000000e+00  0.000000e+00  0.000000e+00  0.000000e+00  0.000000e+00  
      1957  -5.062588e+00  -3.712578e+00  -2.920745e+00  8.051245e+00  1.098451e+00  5.329255e+00  0.000000e+00  0.000000e+00  0.000000e+00  0.000000e+00  0.000000e+00  0.000000e+00  
      1958  -5.193737e+00  -3.732375e+00  -2.636215e+00  7.920096e+00  1.078653e+00  5.363784e+00  0.000000e+00  0.000000e+00  0.000000e+00  0.000000e+00  0.000000e+00  0.000000e+00  
      1959  -5.347756e+00  -3.738261e+00  -2.347752e+00  7.766077e+00  1.072767e+00  5.402247e+00  0.000000e+00  0.000000e+00  0.000000e+00  0.000000e+00  0.000000e+00  0.000000e+00  
      1960  -5.500716e+00  -3.747247e+00  -2.067365e+00  7.613117e+00  1.063782e+00  5.432635e+00  0.000000e+00  0.000000e+00  0.000000e+00  0.000000e+00  0.000000e+00  0.000000e+00  
      1961  -5.663432e+00  -3.747103e+00  -1.785067e+00  7.450401e+00  1.063926e+00  5.464933e+00  0.000000e+00  0.000000e+00  0.000000e+00  0.000000e+00  0.000000e+00  0.000000e+00  
      1962  -5.824477e+00  -3.770283e+00  -1.496288e+00  7.289356e+00  1.040745e+00  5.503712e+00  0.000000e+00  0.000000e+00  0.000000e+00  0.000000e+00  0.000000e+00  0.000000e+00  
      1963  -6.000946e+00  -3.780334e+00  -1.220711e+00  7.112887e+00  1.030694e+00  5.529289e+00  0.000000e+00  0.000000e+00  0.000000e+00  0.000000e+00  0.000000e+00  0.000000e+00  
      1964  -6.179383e+00  -3.794233e+00  -9.524176e-01  6.934450e+00  1.016796e+00  5.547583e+00  0.000000e+00  0.000000e+00  0.000000e+00  0.000000e+00  0.000000e+00  0.000000e+00  
      1965  -6.383193e+00  -3.809433e+00  -6.978855e-01  6.730640e+00  1.001596e+00  5.552114e+00  0.000000e+00  0.000000e+00  0.000000e+00  0.000000e+00  0.000000e+00  0.000000e+00  
      1966  -6.585371e+00  -3.842514e+00  -4.382682e-01  6.528461e+00  9.685149e-01  5.561732e+00  0.000000e+00  0.000000e+00  0.000000e+00  0.000000e+00  0.000000e+00  0.000000e+00  
      1967  -6.803592e+00  -3.864535e+00  -1.937820e-01  6.310241e+00  9.464938e-01  5.556218e+00  0.000000e+00  0.000000e+00  0.000000e+00  0.000000e+00  0.000000e+00  0.000000e+00  
      1968  -7.034587e+00  -3.876414e+00  3.448518e-02  6.079246e+00  9.346148e-01  5.534485e+00  0.000000e+00  0.000000e+00  0.000000e+00  0.000000e+00  0.000000e+00  0.000000e+00  
      1969  -7.280271e+00  -3.893996e+00  2.632294e-01  5.833562e+00  9.170324e-01  5.513229e+00  0.000000e+00  0.000000e+00  0.000000e+00  0.000000e+00  0.000000e+00  0.000000e+00  
      1970  -7.534060e+00  -3.905901e+00  4.803746e-01  5.579772e+00  9.051273e-01  5.480375e+00  0.000000e+00  0.000000e+00  0.000000e+00  0.000000e+00  0.000000e+00  0.000000e+00  
      1971  -7.791991e+00  -3.922621e+00  6.893367e-01  5.321842e+00  8.884072e-01  5.439337e+00  0.000000e+00  0.000000e+00  0.000000e+00  0.000000e+00  0.000000e+00  0.000000e+00  
      1972  -8.068334e+00  -3.933168e+00  8.803325e-01  5.045499e+00  8.778608e-01  5.380332e+00  0.000000e+00  0.000000e+00  0.000000e+00  0.000000e+00  0.000000e+00  0.000000e+00  
      1973  -8.361763e+00  -3.933786e+00  1.046149e+00  4.752070e+00  8.772432e-01  5.296149e+00  0.000000e+00  0.000000e+00  0.000000e+00  0.000000e+00  0.000000e+00  0.000000e+00  
      1974  -8.660589e+00  -3.940123e+00  1.199898e+00  4.453243e+00  8.709061e-01  5.199898e+00  0.000000e+00  0.000000e+00  0.000000e+00  0.000000e+00  0.000000e+00  0.000000e+00  
      1975  -8.965978e+00  -3.951870e+00  1.328744e+00  4.147855e+00  8.591589e-01  5.078744e+00  0.000000e+00  0.000000e+00  0.000000e+00  0.000000e+00  0.000000e+00  0.000000e+00  
      1976  -9.286514e+00  -3.967708e+00  1.451456e+00  3.827318e+00  8.433211e-01  4.951456e+00  0.000000e+00  0.000000e+00  0.000000e+00  0.000000e+00  0.000000e+00  0.000000e+00  
      1977  -9.608530e+00  -3.988240e+00  1.563172e+00  3.505303e+00  8.227887e-01  4.813172e+00  0.000000e+00  0.000000e+00  0.000000e+00  0.000000e+00  0.000000e+00  0.000000e+00  
      1978  -9.930335e+00  -4.006000e+00  1.631643e+00  3.183498e+00  8.050289e-01  4.631643e+00  0.000000e+00  0.000000e+00  0.000000e+00  0.000000e+00  0.000000e+00  0.000000e+00  
      1979  -1.025994e+01  -4.040157e+00  1.663365e+00  2.853894e+00  7.708712e-01  4.413365e+00  0.000000e+00  0.000000e+00  0.000000e+00  0.000000e+00  0.000000e+00  0.000000e+00  
      1980  -1.059953e+01  -4.079941e+00  1.660038e+00  2.514303e+00  7.310874e-01  4.160038e+00  0.000000e+00  0.000000e+00  0.000000e+00  0.000000e+00  0.000000e+00  0.000000e+00  
      1981  -1.093021e+01  -4.131670e+00  1.647499e+00  2.183622e+00  6.793591e-01  3.897499e+00  0.000000e+00  0.000000e+00  0.000000e+00  0.000000e+00  0.000000e+00  0.000000e+00  
      1982  -1.126136e+01  -4.193343e+00  1.575900e+00  1.852474e+00  6.176862e-01  3.575901e+00  0.000000e+00  0.000000e+00  0.000000e+00  0.000000e+00  0.000000e+00  0.000000e+00  
      1983  -1.158260e+01  -4.263102e+00  1.514030e+00  1.531236e+00  5.479267e-01  3.264030e+00  0.000000e+00  0.000000e+00  0.000000e+00  0.000000e+00  0.000000e+00  0.000000e+00  
      1984  -1.187627e+01  -4.337676e+00  1.369123e+00  1.237561e+00  4.733526e-01  2.869123e+00  0.000000e+00  0.000000e+00  0.000000e+00  0.000000e+00  0.000000e+00  0.000000e+00  
      1985  -1.214207e+01  -4.411395e+00  1.183414e+00  9.717664e-01  3.996343e-01  2.433414e+00  0.000000e+00  0.000000e+00  0.000000e+00  0.000000e+00  0.000000e+00  0.000000e+00  
      1986  -1.240383e+01  -4.495071e+00  1.004005e+00  7.100059e-01  3.159572e-01  2.004005e+00  0.000000e+00  0.000000e+00  0.000000e+00  0.000000e+00  0.000000e+00  0.000000e+00  
      1987  -1.262495e+01  -4.571507e+00  7.789119e-01  4.888796e-01  2.395217e-01  1.528912e+00  0.000000e+00  0.000000e+00  0.000000e+00  0.000000e+00  0.000000e+00  0.000000e+00  
      1988  -1.282107e+01  -4.655367e+00  5.416600e-01  2.927583e-01  1.556613e-01  1.041660e+00  0.000000e+00  0.000000e+00  0.000000e+00  0.000000e+00  0.000000e+00  0.000000e+00  
      1989  -1.297418e+01  -4.734079e+00  2.709371e-01  1.396556e-01  7.694926e-02  5.209371e-01  0.000000e+00  0.000000e+00  0.000000e+00  0.000000e+00  0.000000e+00  0.000000e+00  
      1990  -3.560073e+00  -2.754710e+00  -9.940154e+00  9.395043e+00  2.250424e+00  4.809846e+00  0.000000e+00  0.000000e+00  0.000000e+00  0.000000e+00  0.000000e+00  0.000000e+00  
      1991  -3.595740e+00  -2.877542e+00  -9.751526e+00  9.359364e+00  2.127607e+00  4.748474e+00  0.000000e+00  0.000000e+00  0.000000e+00  0.000000e+00  0.000000e+00  0.000000e+00  
      1992  -3.597333e+00  -3.016580e+00  -9.570229e+00  9.357766e+00  1.988574e+00  4.679772e+00  0.000000e+00  0.000000e+00  0.000000e+00  0.000000e+00  0.000000e+00  0.000000e+00  
      1993  -3.649525e+00  -3.129537e+00  -9.374015e+00  9.305574e+00  1.875617e+00  4.625985e+00  0.000000e+00  0.000000e+00  0.000000e+00  0.000000e+00  0.000000e+00  0.000000e+00  
      1994  -3.638915e+00  -3.244066e+00  -9.160036e+00  9.316185e+00  1.761088e+00  4.589963e+00  0.000000e+00  0.000000e+00  0.000000e+00  0.000000e+00  0.000000e+00  0.000000e+00  
      1995  -3.637805e+00  -3.334237e+00  -8.914158e+00  9.317295e+00  1.670917e+00  4.585842e+00  0.000000e+00  0.000000e+00  0.000000e+00  0.000000e+00  0.000000e+00  0.000000e+00  
      1996  -3.685491e+00  -3.401871e+00  -8.671882e+00  9.269608e+00  1.603283e+00  4.578119e+00  0.000000e+00  0.000000e+00  0.000000e+00  0.000000e+00  0.000000e+00  0.000000e+00  
      1997  -3.719627e+00  -3.472717e+00  -8.422322e+00  9.235473e+00  1.532437e+00  4.577677e+00  0.000000e+00  0.000000e+00  0.000000e+00  0.000000e+00  0.000000e+00  0.000000e+00  
      1998  -3.745109e+00  -3.553126e+00  -8.184496e+00  9.209991e+00  1.452028e+00  4.565505e+00  0.000000e+00  0.000000e+00  0.000000e+00  0.000000e+00  0.000000e+00  0.000000e+00  
      1999  -3.779788e+00  -3.625437e+00  -7.932942e+00  9.175312e+00  1.379717e+00  4.567058e+00  0.000000e+00  0.000000e+00  0.000000e+00  0.000000e+00  0.000000e+00  0.000000e+00  
      2000  -3.810605e+00  -3.689748e+00  -7.665501e+00  9.144495e+00  1.315406e+00  4.584499e+00  0.000000e+00  0.000000e+00  0.000000e+00  0.000000e+00  0.000000e+00  0.000000e+00  
      2001  -3.839031e+00  -3.746230e+00  -7.385971e+00  9.116069e+00  1.258924e+00  4.614029e+00  0.000000e+00  0.000000e+00  0.000000e+00  0.000000e+00  0.000000e+00  0.000000e+00  
      2002  -3.877141e+00  -3.796111e+00  -7.105315e+00  9.077959e+00  1.209043e+00  4.644685e+00  0.000000e+00  0.000000e+00  0.000000e+00  0.000000e+00  0.000000e+00  0.000000e+00  
      2003  -3.904462e+00  -3.854706e+00  -6.825335e+00  9.050638e+00  1.150448e+00  4.674665e+00  0.000000e+00  0.000000e+00  0.000000e+00  0.000000e+00  0.000000e+00  0.000000e+00  
      2004  -3.961036e+00  -3.894804e+00  -6.540189e+00  8.994063e+00  1.110349e+00  4.709811e+00  0.000000e+00  0.000000e+00  0.000000e+00  0.000000e+00  0.000000e+00  0.000000e+00  
      2005  -4.032386e+00  -3.901605e+00  -6.250180e+00  8.922713e+00  1.103549e+00  4.749820e+00  0.000000e+00  0.000000e+00  0.000000e+00  0.000000e+00  0.000000e+00  0.000000e+00  
      2006  -4.123971e+00  -3.897783e+00  -5.970111e+00  8.831129e+00  1.107371e+00  4.779889e+00  0.000000e+00  0.000000e+00  0.000000e+00  0.000000e+00  0.000000e+00  0.000000e+00  
      2007  -4.225654e+00  -3.887148e+00  -5.684480e+00  8.729446e+00  1.118006e+00  4.815519e+00  0.000000e+00  0.000000e+00  0.000000e+00  0.000000e+00  0.000000e+00  0.000000e+00  
      2008  -4.320680e+00  -3.884929e+00  -5.409162e+00  8.634419e+00  1.120225e+00  4.840838e+00  0.000000e+00  0.000000e+00  0.000000e+00  0.000000e+00  0.000000e+00  0.000000e+00  
      2009  -4.411868e+00  -3.896787e+00  -5.120773e+00  8.543232e+00  1.108367e+00  4.879227e+00  0.000000e+00  0.000000e+00  0.000000e+00  0.000000e+00  0.000000e+00  0.000000e+00  
      2010  -4.519759e+00  -3.882918e+00  -4.842277e+00  8.435340e+00  1.122236e+00  4.907723e+00  0.000000e+00  0.000000e+00  0.000000e+00  0.000000e+00  0.000000e+00  0.000000e+00  
      2011  -4.621286e+00  -3.870468e+00  -4.547908e+00  8.333816e+00  1.134684e+00  4.952092e+00  0.000000e+00  0.000000e+00  0.000000e+00  0.000000e+00  0.000000e+00  0.000000e+00  
      2012  -4.741775e+00  -3.859401e+00  -4.259267e+00  8.213326e+00  1.145751e+00  4.990733e+00  0.000000e+00  0.000000e+00  0.000000e+00  0.000000e+00  0.000000e+00  0.000000e+00  
      2013  -4.851378e+00  -3.842454e+00  -3.975827e+00  8.103724e+00  1.162698e+00  5.024173e+00  0.000000e+00  0.000000e+00  0.000000e+00  0.000000e+00  0.000000e+00  0.000000e+00  
      2014  -4.959418e+00  -3.846017e+00  -3.678222e+00  7.995683e+00  1.159135e+00  5.071778e+00  0.000000e+00  0.000000e+00  0.000000e+00  0.000000e+00  0.000000e+00  0.000000e+00  
      2015  -5.080225e+00  -3.847013e+00  -3.385360e+00  7.874876e+00  1.158139e+00  5.114641e+00  0.000000e+00  0.000000e+00  0.000000e+00  0.000000e+00  0.000000e+00  0.000000e+00  
      2016  -5.207441e+00  -3.851941e+00  -3.103501e+00  7.747661e+00  1.153210e+00  5.146499e+00  0.000000e+00  0.000000e+00  0.000000e+00  0.000000e+00  0.000000e+00  0.000000e+00  
      2017  -5.344828e+00  -3.854760e+00  -2.821130e+00  7.610273e+00  1.150391e+00  5.178870e+00  0.000000e+00  0.000000e+00  0.000000e+00  0.000000e+00  0.000000e+00  0.000000e+00  
      2018  -5.491466e+00  -3.857401e+00  -2.531489e+00  7.463635e+00  1.147750e+00  5.218511e+00  0.000000e+00  0.000000e+00  0.000000e+00  0.000000e+00  0.000000e+00  0.000000e+00  
      2019  -5.645137e+00  -3.880564e+00  -2.244281e+00  7.309965e+00  1.124587e+00  5.255720e+00  0.000000e+00  0.000000e+00  0.000000e+00  0.000000e+00  0.000000e+00  0.000000e+00  
      2020  -5.783589e+00  -3.905703e+00  -1.945305e+00  7.171512e+00  1.099448e+00  5.304696e+00  0.000000e+00  0.000000e+00  0.000000e+00  0.000000e+00  0.000000e+00  0.000000e+00  
      2021  -5.942933e+00  -3.910002e+00  -1.669411e+00  7.012168e+00  1.095150e+00  5.330589e+00  0.000000e+00  0.000000e+00  0.000000e+00  0.000000e+00  0.000000e+00  0.000000e+00  
      2022  -6.118314e+00  -3.922889e+00  -1.394874e+00  6.836788e+00  1.082262e+00  5.355126e+00  0.000000e+00  0.000000e+00  0.000000e+00  0.000000e+00  0.000000e+00  0.000000e+00  
      2023  -6.284910e+00  -3.954835e+00  -1.114126e+00  6.670191e+00  1.050317e+00  5.385874e+00  0.000000e+00  0.000000e+00  0.000000e+00  0.000000e+00  0.000000e+00  0.000000e+00  
      2024  -6.465301e+00  -3.987454e+00  -8.473064e-01  6.489801e+00  1.017697e+00  5.402694e+00  0.000000e+00  0.000000e+00  0.000000e+00  0.000000e+00  0.000000e+00  0.000000e+00  
      2025  -6.655871e+00  -4.028813e+00  -5.877817e-01  6.299231e+00  9.763389e-01  5.412219e+00  0.000000e+00  0.000000e+00  0.000000e+00  0.000000e+00  0.000000e+00  0.000000e+00  
      2026  -6.864466e+00  -4.056593e+00  -3.394806e-01  6.090635e+00  9.485582e-01  5.410520e+00  0.000000e+00  0.000000e+00  0.000000e+00  0.000000e+00  0.000000e+00  0.000000e+00  
      2027  -7.090804e+00  -4.069213e+00  -1.011294e-01  5.864297e+00  9.359386e-01  5.398870e+00  0.000000e+00  0.000000e+00  0.000000e+00  0.000000e+00  0.000000e+00  0.000000e+00  
      2028  -7.327773e+00  -4.083909e+00  1.210033e-01  5.627328e+00  9.212425e-01  5.371003e+00  0.000000e+00  0.000000e+00  0.000000e+00  0.000000e+00  0.000000e+00  0.000000e+00  
      2029  -7.573575e+00  -4.099632e+00  3.439558e-01  5.381527e+00  9.055192e-01  5.343956e+00  0.000000e+00  0.000000e+00  0.000000e+00  0.000000e+00  0.000000e+00  0.000000e+00  
      2030  -7.825803e+00  -4.116290e+00  5.588336e-01  5.129298e+00  8.888617e-01  5.308834e+00  0.000000e+00  0.000000e+00  0.000000e+00  0.000000e+00  0.000000e+00  0.000000e+00  
      2031  -8.085141e+00  -4.130769e+00  7.592102e-01  4.869960e+00  8.743823e-01  5.259210e+00  0.000000e+00  0.000000e+00  0.000000e+00  0.000000e+00  0.000000e+00  0.000000e+00  
      2032  -8.361032e+00  -4.135333e+00  9.440232e-01  4.594070e+00  8.698183e-01  5.194023e+00  0.000000e+00  0.000000e+00  0.000000e+00  0.000000e+00  0.000000e+00  0.000000e+00  
      2033  -8.651900e+00  -4.140565e+00  1.098890e+00  4.303201e+00  8.645862e-01  5.098890e+00  0.000000e+00  0.000000e+00  0.000000e+00  0.000000e+00  0.000000e+00  0.000000e+00  
      2034  -8.942910e+00  -4.157676e+00  1.254487e+00  4.012191e+00  8.474754e-01  5.004488e+00  0.000000e+00  0.000000e+00  0.000000e+00  0.000000e+00  0.000000e+00  0.000000e+00  
      2035  -9.243225e+00  -4.178772e+00  1.399458e+00  3.711876e+00  8.263789e-01  4.899457e+00  0.000000e+00  0.000000e+00  0.000000e+00  0.000000e+00  0.000000e+00  0.000000e+00  
      2036  -9.554617e+00  -4.193249e+00  1.500764e+00  3.400485e+00  8.119028e-01  4.750764e+00  0.000000e+00  0.000000e+00  0.000000e+00  0.000000e+00  0.000000e+00  0.000000e+00  
      2037  -9.881531e+00  -4.210009e+00  1.583575e+00  3.073571e+00  7.951430e-01  4.583575e+00  0.000000e+00  0.000000e+00  0.000000e+00  0.000000e+00  0.000000e+00  0.000000e+00  
      2038  -1.021646e+01  -4.243645e+00  1.637963e+00  2.738641e+00  7.615069e-01  4.387963e+00  0.000000e+00  0.000000e+00  0.000000e+00  0.000000e+00  0.000000e+00  0.000000e+00  
      2039  -1.054005e+01  -4.285472e+00  1.656078e+00  2.415053e+00  7.196797e-01  4.156078e+00  0.000000e+00  0.000000e+00  0.000000e+00  0.000000e+00  0.000000e+00  0.000000e+00  
      2040  -1.087363e+01  -4.334579e+00  1.643701e+00  2.081476e+00  6.705731e-01  3.893702e+00  0.000000e+00  0.000000e+00  0.000000e+00  0.000000e+00  0.000000e+00  0.000000e+00  
      2041  -1.119987e+01  -4.399129e+00  1.600005e+00  1.755228e+00  6.060225e-01  3.600005e+00  0.000000e+00  0.000000e+00  0.000000e+00  0.000000e+00  0.000000e+00  0.000000e+00  
      2042  -1.151786e+01  -4.476148e+00  1.543401e+00  1.437246e+00  5.290032e-01  3.293401e+00  0.000000e+00  0.000000e+00  0.000000e+00  0.000000e+00  0.000000e+00  0.000000e+00  
      2043  -1.181003e+01  -4.548358e+00  1.404589e+00  1.145067e+00  4.567934e-01  2.904589e+00  0.000000e+00  0.000000e+00  0.000000e+00  0.000000e+00  0.000000e+00  0.000000e+00  
      2044  -1.207180e+01  -4.627291e+00  1.220947e+00  8.832990e-01  3.778605e-01  2.470947e+00  0.000000e+00  0.000000e+00  0.000000e+00  0.000000e+00  0.000000e+00  0.000000e+00  
      2045  -1.230945e+01  -4.703701e+00  1.020132e+00  6.456542e-01  3.014506e-01  2.020132e+00  0.000000e+00  0.000000e+00  0.000000e+00  0.000000e+00  0.000000e+00  0.000000e+00  
      2046  -1.251739e+01  -4.787485e+00  7.994754e-01  4.377113e-01  2.176662e-01  1.549475e+00  0.000000e+00  0.000000e+00  0.000000e+00  0.000000e+00  0.000000e+00  0.000000e+00  
      2047  -1.269302e+01  -4.857563e+00  5.519633e-01  2.620773e-01  1.475884e-01  1.051963e+00  0.000000e+00  0.000000e+00  0.000000e+00  0.000000e+00  0.000000e+00  0.000000e+00  
      2048  -1.283307e+01  -4.930704e+00  2.804514e-01  1.220324e-01  7.444734e-02  5.304514e-01  0.000000e+00  0.000000e+00  0.000000e+00  0.000000e+00  0.000000e+00  0.000000e+00  
      2049  -3.676587e+00  -2.949180e+00  -1.013088e+01  9.115244e+00  2.246238e+00  4.619124e+00  0.000000e+00  0.000000e+00  0.000000e+00  0.000000e+00  0.000000e+00  0.000000e+00  
      2050  -3.715742e+00  -3.076731e+00  -9.967646e+00  9.076064e+00  2.118716e+00  4.532354e+00  0.000000e+00  0.000000e+00  0.000000e+00  0.000000e+00  0.000000e+00  0.000000e+00  
      2051  -3.720833e+00  -3.206273e+00  -9.791396e+00  9.070970e+00  1.989179e+00  4.458604e+00  0.000000e+00  0.000000e+00  0.000000e+00  0.000000e+00  0.000000e+00  0.000000e+00  
      2052  -3.723958e+00  -3.322258e+00  -9.588305e+00  9.067840e+00  1.873200e+00  4.411696e+00  0.000000e+00  0.000000e+00  0.000000e+00  0.000000e+00  0.000000e+00  0.000000e+00  
      2053  -3.746885e+00  -3.425127e+00  -9.362537e+00  9.044912e+00  1.770330e+00  4.387463e+00  0.000000e+00  0.000000e+00  0.000000e+00  0.000000e+00  0.000000e+00  0.000000e+00  
      2054  -3.776540e+00  -3.509373e+00  -9.132252e+00  9.015257e+00  1.686084e+00  4.367749e+00  0.000000e+00  0.000000e+00  0.000000e+00  0.000000e+00  0.000000e+00  0.000000e+00  
      2055  -3.794537e+00  -3.590526e+00  -8.889454e+00  8.997261e+00  1.604931e+00  4.360547e+00  0.000000e+00  0.000000e+00  0.000000e+00  0.000000e+00  0.000000e+00  0.000000e+00  
      2056  -3.815386e+00  -3.674604e+00  -8.649137e+00  8.976411e+00  1.520854e+00  4.350863e+00  0.000000e+00  0.000000e+00  0.000000e+00  0.000000e+00  0.000000e+00  0.000000e+00  
      2057  -3.845032e+00  -3.742702e+00  -8.389738e+00  8.946765e+00  1.452756e+00  4.360262e+00  0.000000e+00  0.000000e+00  0.000000e+00  0.000000e+00  0.000000e+00  0.000000e+00  
      2058  -3.881914e+00  -3.805199e+00  -8.131914e+00  8.909883e+00  1.390259e+00  4.368086e+00  0.000000e+00  0.000000e+00  0.000000e+00  0.000000e+00  0.000000e+00  0.000000e+00  
      2059  -3.923956e+00  -3.872589e+00  -7.868620e+00  8.867841e+00  1.322868e+00  4.381380e+00  0.000000e+00  0.000000e+00  0.000000e+00  0.000000e+00  0.000000e+00  0.000000e+00  
      2060  -3.955480e+00  -3.934576e+00  -7.590806e+00  8.836317e+00  1.260881e+00  4.409194e+00  0.000000e+00  0.000000e+00  0.000000e+00  0.000000e+00  0.000000e+00  0.000000e+00  
      2061  -4.005777e+00  -3.976454e+00  -7.311719e+00  8.786019e+00  1.219004e+00  4.438281e+00  0.000000e+00  0.000000e+00  0.000000e+00  0.000000e+00  0.000000e+00  0.000000e+00  
      2062  -4.054228e+00  -4.012428e+00  -7.023945e+00  8.737570e+00  1.183030e+00  4.476055e+00  0.000000e+00  0.000000e+00  0.000000e+00  0.000000e+00  0.000000e+00  0.000000e+00  
      2063  -4.107009e+00  -4.057936e+00  -6.739582e+00  8.684788e+00  1.137522e+00  4.510418e+00  0.000000e+00  0.000000e+00  0.000000e+00  0.000000e+00  0.000000e+00  0.000000e+00  
      2064  -4.193299e+00  -4.056656e+00  -6.455334e+00  8.598498e+00  1.138801e+00  4.544666e+00  0.000000e+00  0.000000e+00  0.000000e+00  0.000000e+00  0.000000e+00  0.000000e+00  
      2065  -4.281785e+00  -4.058203e+00  -6.168138e+00  8.510013e+00  1.137254e+00  4.581862e+00  0.000000e+00  0.000000e+00  0.000000e+00  0.000000e+00  0.000000e+00  0.000000e+00  
      2066  -4.389563e+00  -4.028202e+00  -5.898768e+00  8.402234e+00  1.167255e+00  4.601231e+00  0.000000e+00  0.000000e+00  0.000000e+00  0.000000e+00  0.000000e+00  0.000000e+00  
      2067  -4.496772e+00  -4.007816e+00  -5.613444e+00  8.295025e+00  1.187641e+00  4.636556e+00  0.000000e+00  0.000000e+00  0.000000e+00  0.000000e+00  0.000000e+00  0.000000e+00  
      2068  -4.598031e+00  -4.006809e+00  -5.326499e+00  8.193767e+00  1.188648e+00  4.673501e+00  0.000000e+00  0.000000e+00  0.000000e+00  0.000000e+00  0.000000e+00  0.000000e+00  
      2069  -4.701863e+00  -3.993203e+00  -5.030740e+00  8.089933e+00  1.202254e+00  4.719260e+00  0.000000e+00  0.000000e+00  0.000000e+00  0.000000e+00  0.000000e+00  0.000000e+00  
      2070  -4.788835e+00  -3.994733e+00  -4.737682e+00  8.002967e+00  1.200719e+00  4.762318e+00  0.000000e+00  0.000000e+00  0.000000e+00  0.000000e+00  0.000000e+00  0.000000e+00  
      2071  -4.904973e+00  -3.966356e+00  -4.453170e+00  7.886829e+00  1.229096e+00  4.796830e+00  0.000000e+00  0.000000e+00  0.000000e+00  0.000000e+00  0.000000e+00  0.000000e+00  
      2072  -5.008292e+00  -3.965590e+00  -4.155901e+00  7.783510e+00  1.229862e+00  4.844099e+00  0.000000e+00  0.000000e+00  0.000000e+00  0.000000e+00  0.000000e+00  0.000000e+00  
      2073  -5.118852e+00  -3.957137e+00  -3.864170e+00  7.672950e+00  1.238315e+00  4.885830e+00  0.000000e+00  0.000000e+00  0.000000e+00  0.000000e+00  0.000000e+00  0.000000e+00  
      2074  -5.246875e+00  -3.939664e+00  -3.583090e+00  7.544927e+00  1.255788e+00  4.916910e+00  0.000000e+00  0.000000e+00  0.000000e+00  0.000000e+00  0.000000e+00  0.000000e+00  
      2075  -5.373427e+00  -3.935456e+00  -3.294648e+00  7.418375e+00  1.259996e+00  4.955352e+00  0.000000e+00  0.000000e+00  0.000000e+00  0.000000e+00  0.000000e+00  0.000000e+00  
      2076  -5.505705e+00  -3.947985e+00  -3.005543e+00  7.286097e+00  1.247467e+00  4.994457e+00  0.000000e+00  0.000000e+00  0.000000e+00  0.000000e+00  0.000000e+00  0.000000e+00  
      2077  -5.642165e+00  -3.967205e+00  -2.714313e+00  7.149637e+00  1.228247e+00  5.035687e+00  0.000000e+00  0.000000e+00  0.000000e+00  0.000000e+00  0.000000e+00  0.000000e+00  
      2078  -5.784545e+00  -3.990787e+00  -2.420066e+00  7.007257e+00  1.204665e+00  5.079934e+00  0.000000e+00  0.000000e+00  0.000000e+00  0.000000e+00  0.000000e+00  0.000000e+00  
      2079  -5.930696e+00  -4.001229e+00  -2.129949e+00  6.861105e+00  1.194223e+00  5.120051e+00  0.000000e+00  0.000000e+00  0.000000e+00  0.000000e+00  0.000000e+00  0.000000e+00  
      2080  -6.082887e+00  -4.032135e+00  -1.839990e+00  6.708915e+00  1.163318e+00  5.160010e+00  0.000000e+00  0.000000e+00  0.000000e+00  0.000000e+00  0.000000e+00  0.000000e+00  
      2081  -6.246736e+00  -4.050918e+00  -1.566462e+00  6.545066e+00  1.144534e+00  5.183538e+00  0.000000e+00  0.000000e+00  0.000000e+00  0.000000e+00  0.000000e+00  0.000000e+00  
      2082  -6.409936e+00  -4.077151e+00  -1.287675e+00  6.381866e+00  1.118301e+00  5.212325e+00  0.000000e+00  0.000000e+00  0.000000e+00  0.000000e+00  0.000000e+00  0.000000e+00  
      2083  -6.569698e+00  -4.139379e+00  -1.018659e+00  6.222104e+00  1.056073e+00  5.231341e+00  0.000000e+00  0.000000e+00  0.000000e+00  0.000000e+00  0.000000e+00  0.000000e+00  
      2084  -6.757876e+00  -4.176398e+00  -7.589044e-01  6.033926e+00  1.019054e+00  5.241096e+00  0.000000e+00  0.000000e+00  0.000000e+00  0.000000e+00  0.000000e+00  0.000000e+00  
      2085  -6.960672e+00  -4.204695e+00  -5.076112e-01  5.831130e+00  9.907575e-01  5.242389e+00  0.000000e+00  0.000000e+00  0.000000e+00  0.000000e+00  0.000000e+00  0.000000e+00  
      2086  -7.176877e+00  -4.230407e+00  -2.621663e-01  5.614925e+00  9.650447e-01  5.237833e+00  0.000000e+00  0.000000e+00  0.000000e+00  0.000000e+00  0.000000e+00  0.000000e+00  
      2087  -7.402639e+00  -4.255385e+00  -2.440893e-02  5.389163e+00  9.400671e-01  5.225591e+00  0.000000e+00  0.000000e+00  0.000000e+00  0.000000e+00  0.000000e+00  0.000000e+00  
      2088  -7.637397e+00  -4.274999e+00  1.956382e-01  5.154405e+00  9.204533e-01  5.195638e+00  0.000000e+00  0.000000e+00  0.000000e+00  0.000000e+00  0.000000e+00  0.000000e+00  
      2089  -7.870999e+00  -4.298983e+00  4.110979e-01  4.920803e+00  8.964696e-01  5.161098e+00  0.000000e+00  0.000000e+00  0.000000e+00  0.000000e+00  0.000000e+00  0.000000e+00  
      2090  -8.118796e+00  -4.312459e+00  6.242576e-01  4.673006e+00  8.829930e-01  5.124258e+00  0.000000e+00  0.000000e+00  0.000000e+00  0.000000e+00  0.000000e+00  0.000000e+00  
      2091  -8.384077e+00  -4.320381e+00  8.111420e-01  4.407724e+00  8.750710e-01  5.061142e+00  0.000000e+00  0.000000e+00  0.000000e+00  0.000000e+00  0.000000e+00  0.000000e+00  
      2092  -8.653174e+00  -4.335312e+00  9.886889e-01  4.138627e+00  8.601395e-01  4.988689e+00  0.000000e+00  0.000000e+00  0.000000e+00  0.000000e+00  0.000000e+00  0.000000e+00  
      2093  -8.930885e+00  -4.358397e+00  1.158386e+00  3.860917e+00  8.370556e-01  4.908386e+00  0.000000e+00  0.000000e+00  0.000000e+00  0.000000e+00  0.000000e+00  0.000000e+00  
      2094  -9.220278e+00  -4.377472e+00  1.295138e+00  3.571524e+00  8.179798e-01  4.795138e+00  0.000000e+00  0.000000e+00  0.000000e+00  0.000000e+00  0.000000e+00  0.000000e+00  
      2095  -9.516171e+00  -4.403339e+00  1.439382e+00  3.275631e+00  7.921124e-01  4.689382e+00  0.000000e+00  0.000000e+00  0.000000e+00  0.000000e+00  0.000000e+00  0.000000e+00  
      2096  -9.826188e+00  -4.416229e+00  1.529064e+00  2.965614e+00  7.792230e-01  4.529064e+00  0.000000e+00  0.000000e+00  0.000000e+00  0.000000e+00  0.000000e+00  0.000000e+00  
      2097  -1.015088e+01  -4.446212e+00  1.597319e+00  2.640926e+00  7.492399e-01  4.347319e+00  0.000000e+00  0.000000e+00  0.000000e+00  0.000000e+00  0.000000e+00  0.000000e+00  
      2098  -1.047974e+01  -4.486055e+00  1.636687e+00  2.312066e+00  7.093966e-01  4.136687e+00  0.000000e+00  0.000000e+00  0.000000e+00  0.000000e+00  0.000000e+00  0.000000e+00  
      2099  -1.081295e+01  -4.536649e+00  1.635287e+00  1.978849e+00  6.588028e-01  3.885287e+00  0.000000e+00  0.000000e+00  0.000000e+00  0.000000e+00  0.000000e+00  0.000000e+00  
      2100  -1.113497e+01  -4.600692e+00  1.604140e+00  1.656834e+00  5.947599e-01  3.604140e+00  0.000000e+00  0.000000e+00  0.000000e+00  0.000000e+00  0.000000e+00  0.000000e+00  
      2101  -1.145028e+01  -4.687107e+00  1.546972e+00  1.341523e+00  5.083447e-01  3.296972e+00  0.000000e+00  0.000000e+00  0.000000e+00  0.000000e+00  0.000000e+00  0.000000e+00  
      2102  -1.173400e+01  -4.761591e+00  1.409372e+00  1.057798e+00  4.338609e-01  2.909372e+00  0.000000e+00  0.000000e+00  0.000000e+00  0.000000e+00  0.000000e+00  0.000000e+00  
      2103  -1.198157e+01  -4.836535e+00  1.239998e+00  8.102344e-01  3.589174e-01  2.489998e+00  0.000000e+00  0.000000e+00  0.000000e+00  0.000000e+00  0.000000e+00  0.000000e+00  
      2104  -1.221576e+01  -4.918594e+00  1.045645e+00  5.760404e-01  2.768576e-01  2.045645e+00  0.000000e+00  0.000000e+00  0.000000e+00  0.000000e+00  0.000000e+00  0.000000e+00  
      2105  -1.241024e+01  -4.999330e+00  8.158582e-01  3.815587e-01  1.961221e-01  1.565858e+00  0.000000e+00  0.000000e+00  0.000000e+00  0.000000e+00  0.000000e+00  0.000000e+00  
      2106  -1.256472e+01  -5.066073e+00  5.582265e-01  2.270825e-01  1.293791e-01  1.058227e+00  0.000000e+00  0.000000e+00  0.000000e+00  0.000000e+00  0.000000e+00  0.000000e+00  
      2107  -1.269553e+01  -5.127428e+00  2.836530e-01  9.627074e-02  6.802462e-02  5.336530e-01  0.000000e+00  0.000000e+00  0.000000e+00  0.000000e+00  0.000000e+00  0.000000e+00  
      2108  -3.784913e+00  -3.130232e+00  -1.037340e+01  8.839194e+00  2.251570e+00  4.376596e+00  0.000000e+00  0.000000e+00  0.000000e+00  0.000000e+00  0.000000e+00  0.000000e+00  
      2109  -3.798734e+00  -3.280507e+00  -1.020403e+01  8.825336e+00  2.101335e+00  4.295966e+00  0.000000e+00  0.000000e+00  0.000000e+00  0.000000e+00  0.000000e+00  0.000000e+00  
      2110  -3.795460e+00  -3.411272e+00  -1.001245e+01  8.828601e+00  1.970580e+00  4.237550e+00  0.000000e+00  0.000000e+00  0.000000e+00  0.000000e+00  0.000000e+00  0.000000e+00  
      2111  -3.824574e+00  -3.519857e+00  -9.806392e+00  8.799483e+00  1.862000e+00  4.193608e+00  0.000000e+00  0.000000e+00  0.000000e+00  0.000000e+00  0.000000e+00  0.000000e+00  
      2112  -3.837096e+00  -3.617419e+00  -9.585214e+00  8.786962e+00  1.764438e+00  4.164787e+00  0.000000e+00  0.000000e+00  0.000000e+00  0.000000e+00  0.000000e+00  0.000000e+00  
      2113  -3.871307e+00  -3.701007e+00  -9.349859e+00  8.752750e+00  1.680849e+00  4.150140e+00  0.000000e+00  0.000000e+00  0.000000e+00  0.000000e+00  0.000000e+00  0.000000e+00  
      2114  -3.907300e+00  -3.783139e+00  -9.111092e+00  8.716757e+00  1.598718e+00  4.138909e+00  0.000000e+00  0.000000e+00  0.000000e+00  0.000000e+00  0.000000e+00  0.000000e+00  
      2115  -3.920211e+00  -3.865283e+00  -8.864176e+00  8.703846e+00  1.516573e+00  4.135825e+00  0.000000e+00  0.000000e+00  0.000000e+00  0.000000e+00  0.000000e+00  0.000000e+00  
      2116  -3.950328e+00  -3.933936e+00  -8.610279e+00  8.673729e+00  1.447921e+00  4.139720e+00  0.000000e+00  0.000000e+00  0.000000e+00  0.000000e+00  0.000000e+00  0.000000e+00  
      2117  -3.992415e+00  -3.993701e+00  -8.349531e+00  8.631642e+00  1.388156e+00  4.150469e+00  0.000000e+00  0.000000e+00  0.000000e+00  0.000000e+00  0.000000e+00  0.000000e+00  
      2118  -4.031415e+00  -4.053646e+00  -8.081049e+00  8.592643e+00  1.328211e+00  4.168951e+00  0.000000e+00  0.000000e+00  0.000000e+00  0.000000e+00  0.000000e+00  0.000000e+00  
      2119  -4.074529e+00  -4.114299e+00  -7.801843e+00  8.549528e+00  1.267557e+00  4.198157e+00  0.000000e+00  0.000000e+00  0.000000e+00  0.000000e+00  0.000000e+00  0.000000e+00  
      2120  -4.118451e+00  -4.166058e+00  -7.514827e+00  8.505607e+00  1.215799e+00  4.235173e+00  0.000000e+00  0.000000e+00  0.000000e+00  0.000000e+00  0.000000e+00  0.000000e+00  
      2121  -4.204579e+00  -4.176740e+00  -7.231608e+00  8.419478e+00  1.205117e+00  4.268392e+00  0.000000e+00  0.000000e+00  0.000000e+00  0.000000e+00  0.000000e+00  0.000000e+00  
      2122  -4.286090e+00  -4.173241e+00  -6.946920e+00  8.337967e+00  1.208615e+00  4.303080e+00  0.000000e+00  0.000000e+00  0.000000e+00  0.000000e+00  0.000000e+00  0.000000e+00  
      2123  -4.370354e+00  -4.183259e+00  -6.660734e+00  8.253703e+00  1.198597e+00  4.339266e+00  0.000000e+00  0.000000e+00  0.000000e+00  0.000000e+00  0.000000e+00  0.000000e+00  
      2124  -4.461197e+00  -4.167124e+00  -6.372111e+00  8.162860e+00  1.214733e+00  4.377889e+00  0.000000e+00  0.000000e+00  0.000000e+00  0.000000e+00  0.000000e+00  0.000000e+00  
      2125  -4.565999e+00  -4.152972e+00  -6.091804e+00  8.058058e+00  1.228884e+00  4.408195e+00  0.000000e+00  0.000000e+00  0.000000e+00  0.000000e+00  0.000000e+00  0.000000e+00  
      2126  -4.657068e+00  -4.142582e+00  -5.804399e+00  7.966990e+00  1.239274e+00  4.445601e+00  0.000000e+00  0.000000e+00  0.000000e+00  0.000000e+00  0.000000e+00  0.000000e+00  
      2127  -4.753201e+00  -4.130512e+00  -5.513158e+00  7.870857e+00  1.251345e+00  4.486842e+00  0.000000e+00  0.000000e+00  0.000000e+00  0.000000e+00  0.000000e+00  0.000000e+00  
      2128  -4.862751e+00  -4.115032e+00  -5.221560e+00  7.761306e+00  1.266824e+00  4.528440e+00  0.000000e+00  0.000000e+00  0.000000e+00  0.000000e+00  0.000000e+00  0.000000e+00  
      2129  -4.966473e+00  -4.091416e+00  -4.924289e+00  7.657585e+00  1.290441e+00  4.575711e+00  0.000000e+00  0.000000e+00  0.000000e+00  0.000000e+00  0.000000e+00  0.000000e+00  
      2130  -5.067864e+00  -4.077855e+00  -4.636216e+00  7.556193e+00  1.304001e+00  4.613784e+00  0.000000e+00  0.000000e+00  0.000000e+00  0.000000e+00  0.000000e+00  0.000000e+00  
      2131  -5.177715e+00  -4.060931e+00  -4.347235e+00  7.446342e+00  1.320926e+00  4.652765e+00  0.000000e+00  0.000000e+00  0.000000e+00  0.000000e+00  0.000000e+00  0.000000e+00  
      2132  -5.290806e+00  -4.048983e+00  -4.051234e+00  7.333251e+00  1.332874e+00  4.698766e+00  0.000000e+00  0.000000e+00  0.000000e+00  0.000000e+00  0.000000e+00  0.000000e+00  
      2133  -5.412920e+00  -4.043659e+00  -3.765484e+00  7.211137e+00  1.338198e+00  4.734517e+00  0.000000e+00  0.000000e+00  0.000000e+00  0.000000e+00  0.000000e+00  0.000000e+00  
      2134  -5.533237e+00  -4.038386e+00  -3.478034e+00  7.090821e+00  1.343471e+00  4.771966e+00  0.000000e+00  0.000000e+00  0.000000e+00  0.000000e+00  0.000000e+00  0.000000e+00  
      2135  -5.662423e+00  -4.044829e+00  -3.189174e+00  6.961635e+00  1.337028e+00  4.810826e+00  0.000000e+00  0.000000e+00  0.000000e+00  0.000000e+00  0.000000e+00  0.000000e+00  
      2136  -5.795643e+00  -4.063517e+00  -2.895162e+00  6.828414e+00  1.318340e+00  4.854838e+00  0.000000e+00  0.000000e+00  0.000000e+00  0.000000e+00  0.000000e+00  0.000000e+00  
      2137  -5.930865e+00  -4.092857e+00  -2.596781e+00  6.693192e+00  1.289000e+00  4.903219e+00  0.000000e+00  0.000000e+00  0.000000e+00  0.000000e+00  0.000000e+00  0.000000e+00  
      2138  -6.077909e+00  -4.110221e+00  -2.305122e+00  6.546149e+00  1.271635e+00  4.944878e+00  0.000000e+00  0.000000e+00  0.000000e+00  0.000000e+00  0.000000e+00  0.000000e+00  
      2139  -6.228849e+00  -4.124496e+00  -2.023944e+00  6.395208e+00  1.257361e+00  4.976056e+00  0.000000e+00  0.000000e+00  0.000000e+00  0.000000e+00  0.000000e+00  0.000000e+00  
      2140  -6.384729e+00  -4.164073e+00  -1.741170e+00  6.239328e+00  1.217784e+00  5.008830e+00  0.000000e+00  0.000000e+00  0.000000e+00  0.000000e+00  0.000000e+00  0.000000e+00  
      2141  -6.536339e+00  -4.204980e+00  -1.471923e+00  6.087718e+00  1.176877e+00  5.028077e+00  0.000000e+00  0.000000e+00  0.000000e+00  0.000000e+00  0.000000e+00  0.000000e+00  
      2142  -6.696875e+00  -4.248745e+00  -1.202073e+00  5.927183e+00  1.133112e+00  5.047927e+00  0.000000e+00  0.000000e+00  0.000000e+00  0.000000e+00  0.000000e+00  0.000000e+00  
      2143  -6.883400e+00  -4.283093e+00  -9.421750e-01  5.740657e+00  1.098764e+00  5.057826e+00  0.000000e+00  0.000000e+00  0.000000e+00  0.000000e+00  0.000000e+00  0.000000e+00  
      2144  -7.070598e+00  -4.328199e+00  -6.817947e-01  5.553460e+00  1.053658e+00  5.068205e+00  0.000000e+00  0.000000e+00  0.000000e+00  0.000000e+00  0.000000e+00  0.000000e+00  
      2145  -7.270422e+00  -4.371578e+00  -4.312601e-01  5.353635e+00  1.010278e+00  5.068740e+00  0.000000e+00  0.000000e+00  0.000000e+00  0.000000e+00  0.000000e+00  0.000000e+00  
      2146  -7.490433e+00  -4.405263e+00  -1.949214e-01  5.133624e+00  9.765935e-01  5.055079e+00  0.000000e+00  0.000000e+00  0.000000e+00  0.000000e+00  0.000000e+00  0.000000e+00  
      2147  -7.713490e+00  -4.429718e+00  2.904018e-02  4.910568e+00  9.521390e-01  5.029040e+00  0.000000e+00  0.000000e+00  0.000000e+00  0.000000e+00  0.000000e+00  0.000000e+00  
      2148  -7.933306e+00  -4.466866e+00  2.605081e-01  4.690752e+00  9.149913e-01  5.010508e+00  0.000000e+00  0.000000e+00  0.000000e+00  0.000000e+00  0.000000e+00  0.000000e+00  
      2149  -8.169662e+00  -4.478529e+00  4.662683e-01  4.454394e+00  9.033272e-01  4.966269e+00  0.000000e+00  0.000000e+00  0.000000e+00  0.000000e+00  0.000000e+00  0.000000e+00  
      2150  -8.405153e+00  -4.508726e+00  6.740053e-01  4.218904e+00  8.731311e-01  4.924006e+00  0.000000e+00  0.000000e+00  0.000000e+00  0.000000e+00  0.000000e+00  0.000000e+00  
      2151  -8.654899e+00  -4.538595e+00  8.760075e-01  3.969158e+00  8.432621e-01  4.876008e+00  0.000000e+00  0.000000e+00  0.000000e+00  0.000000e+00  0.000000e+00  0.000000e+00  
      2152  -8.923915e+00  -4.555423e+00  1.043854e+00  3.700142e+00  8.264340e-01  4.793854e+00  0.000000e+00  0.000000e+00  0.000000e+00  0.000000e+00  0.000000e+00  0.000000e+00  
      2153  -9.209492e+00  -4.571061e+00  1.186487e+00  3.414566e+00  8.107963e-01  4.686487e+00  0.000000e+00  0.000000e+00  0.000000e+00  0.000000e+00  0.000000e+00  0.000000e+00  
      2154  -9.498833e+00  -4.593101e+00  1.329336e+00  3.125225e+00  7.887555e-01  4.579336e+00  0.000000e+00  0.000000e+00  0.000000e+00  0.000000e+00  0.000000e+00  0.000000e+00  
      2155  -9.803041e+00  -4.613800e+00  1.450795e+00  2.821016e+00  7.680565e-01  4.450795e+00  0.000000e+00  0.000000e+00  0.000000e+00  0.000000e+00  0.000000e+00  0.000000e+00  
      2156  -1.011632e+01  -4.639150e+00  1.538617e+00  2.507742e+00  7.427070e-01  4.288617e+00  0.000000e+00  0.000000e+00  0.000000e+00  0.000000e+00  0.000000e+00  0.000000e+00  
      2157  -1.043052e+01  -4.682582e+00  1.588038e+00  2.193536e+00  6.992741e-01  4.088038e+00  0.000000e+00  0.000000e+00  0.000000e+00  0.000000e+00  0.000000e+00  0.000000e+00  
      2158  -1.075121e+01  -4.733452e+00  1.607562e+00  1.872850e+00  6.484048e-01  3.857562e+00  0.000000e+00  0.000000e+00  0.000000e+00  0.000000e+00  0.000000e+00  0.000000e+00  
      2159  -1.106680e+01  -4.803390e+00  1.598940e+00  1.557257e+00  5.784670e-01  3.598939e+00  0.000000e+00  0.000000e+00  0.000000e+00  0.000000e+00  0.000000e+00  0.000000e+00  
      2160  -1.137227e+01  -4.886891e+00  1.519415e+00  1.251790e+00  4.949658e-01  3.269415e+00  0.000000e+00  0.000000e+00  0.000000e+00  0.000000e+00  0.000000e+00  0.000000e+00  
      2161  -1.165769e+01  -4.974977e+00  1.403356e+00  9.663712e-01  4.068804e-01  2.903356e+00  0.000000e+00  0.000000e+00  0.000000e+00  0.000000e+00  0.000000e+00  0.000000e+00  
      2162  -1.191862e+01  -5.057828e+00  1.255448e+00  7.054407e-01  3.240288e-01  2.505448e+00  0.000000e+00  0.000000e+00  0.000000e+00  0.000000e+00  0.000000e+00  0.000000e+00  
      2163  -1.211695e+01  -5.135115e+00  1.045976e+00  5.071124e-01  2.467419e-01  2.045975e+00  0.000000e+00  0.000000e+00  0.000000e+00  0.000000e+00  0.000000e+00  0.000000e+00  
      2164  -1.230967e+01  -5.214626e+00  8.231888e-01  3.143869e-01  1.672307e-01  1.573189e+00  0.000000e+00  0.000000e+00  0.000000e+00  0.000000e+00  0.000000e+00  0.000000e+00  
      2165  -1.244355e+01  -5.275786e+00  5.579917e-01  1.805030e-01  1.060710e-01  1.057992e+00  0.000000e+00  0.000000e+00  0.000000e+00  0.000000e+00  0.000000e+00  0.000000e+00  
      2166  -1.254693e+01  -5.326264e+00  2.820126e-01  7.712997e-02  5.559222e-02  5.320126e-01  0.000000e+00  0.000000e+00  0.000000e+00  0.000000e+00  0.000000e+00  0.000000e+00  
      2167  -3.871108e+00  -3.324704e+00  -1.060663e+01  8.580948e+00  2.239497e+00  4.143367e+00  0.000000e+00  0.000000e+00  0.000000e+00  0.000000e+00  0.000000e+00  0.000000e+00  
      2168  -3.921361e+00  -3.461970e+00  -1.043604e+01  8.530643e+00  2.102284e+00  4.063964e+00  0.000000e+00  0.000000e+00  0.000000e+00  0.000000e+00  0.000000e+00  0.000000e+00  
      2169  -3.924894e+00  -3.592949e+00  -1.024728e+01  8.527097e+00  1.971319e+00  4.002722e+00  0.000000e+00  0.000000e+00  0.000000e+00  0.000000e+00  0.000000e+00  0.000000e+00  
      2170  -3.928579e+00  -3.708340e+00  -1.004104e+01  8.523408e+00  1.855933e+00  3.958958e+00  0.000000e+00  0.000000e+00  0.000000e+00  0.000000e+00  0.000000e+00  0.000000e+00  
      2171  -3.957074e+00  -3.804309e+00  -9.817163e+00  8.494911e+00  1.759966e+00  3.932837e+00  0.000000e+00  0.000000e+00  0.000000e+00  0.000000e+00  0.000000e+00  0.000000e+00  
      2172  -3.979650e+00  -3.897198e+00  -9.585805e+00  8.472334e+00  1.667077e+00  3.914195e+00  0.000000e+00  0.000000e+00  0.000000e+00  0.000000e+00  0.000000e+00  0.000000e+00  
      2173  -4.005196e+00  -3.978153e+00  -9.346186e+00  8.446789e+00  1.586123e+00  3.903815e+00  0.000000e+00  0.000000e+00  0.000000e+00  0.000000e+00  0.000000e+00  0.000000e+00  
      2174  -4.035843e+00  -4.050473e+00  -9.087467e+00  8.416142e+00  1.513802e+00  3.912533e+00  0.000000e+00  0.000000e+00  0.000000e+00  0.000000e+00  0.000000e+00  0.000000e+00  
      2175  -4.054068e+00  -4.132321e+00  -8.833975e+00  8.397917e+00  1.431954e+00  3.916025e+00  0.000000e+00  0.000000e+00  0.000000e+00  0.000000e+00  0.000000e+00  0.000000e+00  
      2176  -4.096829e+00  -4.192952e+00  -8.567009e+00  8.355156e+00  1.371323e+00  3.932991e+00  0.000000e+00  0.000000e+00  0.000000e+00  0.000000e+00  0.000000e+00  0.000000e+00  
      2177  -4.158500e+00  -4.228935e+00  -8.291694e+00  8.293486e+00  1.335340e+00  3.958306e+00  0.000000e+00  0.000000e+00  0.000000e+00  0.000000e+00  0.000000e+00  0.000000e+00
[truncated: 3,144,107 more chars]
