# Supplementary material for: An in-silico benchmark for the tricuspid heart valve – Geometry, finite element mesh, Abaqus simulation, and result data set
Source: Data Brief. 2021 Dec 2;39:107664. doi: 10.1016/j.dib.2021.107664 (PMC8668829; doi:10.1016/j.dib.2021.107664)
Supplement: Supplementary Data S1 — Supplementary Raw Research Data. This is open data under the CC BY license http://creativecommons.org/licenses/by/4.0/ [file mmc1.zip › DataInBrief_TricuspidValveBenchmark/Text_Files/00_run_Model_node_Frame3.txt]

         1  -3.886849e+00  4.893035e-01  -9.100580e+00  1.111315e+01  4.893040e-01  5.899420e+00  0.000000e+00  0.000000e+00  0.000000e+00  0.000000e+00  0.000000e+00  0.000000e+00  
         2  -1.500000e+01  -5.765469e-07  1.718625e-13  0.000000e+00  0.000000e+00  1.660894e-13  -5.513691e-03  -4.404343e-05  -4.894734e-03  0.000000e+00  0.000000e+00  0.000000e+00  
         3  1.500000e+01  0.000000e+00  5.773160e-15  0.000000e+00  0.000000e+00  0.000000e+00  -1.251811e-03  -1.441181e-03  2.768499e-03  0.000000e+00  0.000000e+00  0.000000e+00  
         4  1.447925e+01  -1.488783e+00  -1.282003e+01  -5.207443e-01  -1.488783e+00  2.179967e+00  0.000000e+00  0.000000e+00  0.000000e+00  0.000000e+00  0.000000e+00  0.000000e+00  
         5  -3.943987e+00  6.107827e-01  -8.886165e+00  1.105601e+01  6.107827e-01  5.863836e+00  0.000000e+00  0.000000e+00  0.000000e+00  0.000000e+00  0.000000e+00  0.000000e+00  
         6  -4.041917e+00  6.349282e-01  -8.663119e+00  1.095808e+01  6.349282e-01  5.836881e+00  0.000000e+00  0.000000e+00  0.000000e+00  0.000000e+00  0.000000e+00  0.000000e+00  
         7  -4.133389e+00  6.666576e-01  -8.441890e+00  1.086661e+01  6.666576e-01  5.808110e+00  0.000000e+00  0.000000e+00  0.000000e+00  0.000000e+00  0.000000e+00  0.000000e+00  
         8  -4.207119e+00  7.031375e-01  -8.202350e+00  1.079288e+01  7.031375e-01  5.797650e+00  0.000000e+00  0.000000e+00  0.000000e+00  0.000000e+00  0.000000e+00  0.000000e+00  
         9  -4.256923e+00  7.555158e-01  -7.964275e+00  1.074308e+01  7.555158e-01  5.785725e+00  0.000000e+00  0.000000e+00  0.000000e+00  0.000000e+00  0.000000e+00  0.000000e+00  
        10  -4.297390e+00  8.192835e-01  -7.729731e+00  1.070261e+01  8.192835e-01  5.770269e+00  0.000000e+00  0.000000e+00  0.000000e+00  0.000000e+00  0.000000e+00  0.000000e+00  
        11  -4.334444e+00  8.662924e-01  -7.481625e+00  1.066556e+01  8.662924e-01  5.768376e+00  0.000000e+00  0.000000e+00  0.000000e+00  0.000000e+00  0.000000e+00  0.000000e+00  
        12  -4.346900e+00  9.121934e-01  -7.224692e+00  1.065310e+01  9.121934e-01  5.775308e+00  0.000000e+00  0.000000e+00  0.000000e+00  0.000000e+00  0.000000e+00  0.000000e+00  
        13  -4.348931e+00  9.587629e-01  -6.959267e+00  1.065107e+01  9.587629e-01  5.790733e+00  0.000000e+00  0.000000e+00  0.000000e+00  0.000000e+00  0.000000e+00  0.000000e+00  
        14  -4.343549e+00  1.011354e+00  -6.695136e+00  1.065645e+01  1.011354e+00  5.804864e+00  0.000000e+00  0.000000e+00  0.000000e+00  0.000000e+00  0.000000e+00  0.000000e+00  
        15  -4.346545e+00  1.056397e+00  -6.428807e+00  1.065346e+01  1.056397e+00  5.821193e+00  0.000000e+00  0.000000e+00  0.000000e+00  0.000000e+00  0.000000e+00  0.000000e+00  
        16  -4.334509e+00  1.109238e+00  -6.165316e+00  1.066549e+01  1.109238e+00  5.834684e+00  0.000000e+00  0.000000e+00  0.000000e+00  0.000000e+00  0.000000e+00  0.000000e+00  
        17  -4.330488e+00  1.164576e+00  -5.906950e+00  1.066951e+01  1.164576e+00  5.843050e+00  0.000000e+00  0.000000e+00  0.000000e+00  0.000000e+00  0.000000e+00  0.000000e+00  
        18  -4.337966e+00  1.208579e+00  -5.640372e+00  1.066203e+01  1.208579e+00  5.859628e+00  0.000000e+00  0.000000e+00  0.000000e+00  0.000000e+00  0.000000e+00  0.000000e+00  
        19  -4.327617e+00  1.248069e+00  -5.370373e+00  1.067238e+01  1.248069e+00  5.879627e+00  0.000000e+00  0.000000e+00  0.000000e+00  0.000000e+00  0.000000e+00  0.000000e+00  
        20  -4.318892e+00  1.290076e+00  -5.085763e+00  1.068111e+01  1.290076e+00  5.914237e+00  0.000000e+00  0.000000e+00  0.000000e+00  0.000000e+00  0.000000e+00  0.000000e+00  
        21  -4.308546e+00  1.326933e+00  -4.803942e+00  1.069145e+01  1.326933e+00  5.946058e+00  0.000000e+00  0.000000e+00  0.000000e+00  0.000000e+00  0.000000e+00  0.000000e+00  
        22  -4.301146e+00  1.369985e+00  -4.517159e+00  1.069885e+01  1.369985e+00  5.982840e+00  0.000000e+00  0.000000e+00  0.000000e+00  0.000000e+00  0.000000e+00  0.000000e+00  
        23  -4.311917e+00  1.393186e+00  -4.235547e+00  1.068808e+01  1.393186e+00  6.014453e+00  0.000000e+00  0.000000e+00  0.000000e+00  0.000000e+00  0.000000e+00  0.000000e+00  
        24  -4.326641e+00  1.436937e+00  -3.943953e+00  1.067336e+01  1.436937e+00  6.056046e+00  0.000000e+00  0.000000e+00  0.000000e+00  0.000000e+00  0.000000e+00  0.000000e+00  
        25  -4.382559e+00  1.447991e+00  -3.659873e+00  1.061744e+01  1.447991e+00  6.090127e+00  0.000000e+00  0.000000e+00  0.000000e+00  0.000000e+00  0.000000e+00  0.000000e+00  
        26  -4.427336e+00  1.465871e+00  -3.374732e+00  1.057266e+01  1.465871e+00  6.125268e+00  0.000000e+00  0.000000e+00  0.000000e+00  0.000000e+00  0.000000e+00  0.000000e+00  
        27  -4.519956e+00  1.457130e+00  -3.088138e+00  1.048004e+01  1.457130e+00  6.161862e+00  0.000000e+00  0.000000e+00  0.000000e+00  0.000000e+00  0.000000e+00  0.000000e+00  
        28  -4.618009e+00  1.451887e+00  -2.802258e+00  1.038199e+01  1.451887e+00  6.197742e+00  0.000000e+00  0.000000e+00  0.000000e+00  0.000000e+00  0.000000e+00  0.000000e+00  
        29  -4.732984e+00  1.443592e+00  -2.512726e+00  1.026702e+01  1.443592e+00  6.237274e+00  0.000000e+00  0.000000e+00  0.000000e+00  0.000000e+00  0.000000e+00  0.000000e+00  
        30  -4.864606e+00  1.419735e+00  -2.217771e+00  1.013539e+01  1.419735e+00  6.282229e+00  0.000000e+00  0.000000e+00  0.000000e+00  0.000000e+00  0.000000e+00  0.000000e+00  
        31  -5.004641e+00  1.400151e+00  -1.940101e+00  9.995359e+00  1.400151e+00  6.309899e+00  0.000000e+00  0.000000e+00  0.000000e+00  0.000000e+00  0.000000e+00  0.000000e+00  
        32  -5.158378e+00  1.363230e+00  -1.666449e+00  9.841622e+00  1.363230e+00  6.333551e+00  0.000000e+00  0.000000e+00  0.000000e+00  0.000000e+00  0.000000e+00  0.000000e+00  
        33  -5.335662e+00  1.323241e+00  -1.391989e+00  9.664338e+00  1.323241e+00  6.358010e+00  0.000000e+00  0.000000e+00  0.000000e+00  0.000000e+00  0.000000e+00  0.000000e+00  
        34  -5.529147e+00  1.275930e+00  -1.127972e+00  9.470854e+00  1.275930e+00  6.372028e+00  0.000000e+00  0.000000e+00  0.000000e+00  0.000000e+00  0.000000e+00  0.000000e+00  
        35  -5.731802e+00  1.240616e+00  -8.749261e-01  9.268199e+00  1.240616e+00  6.375074e+00  0.000000e+00  0.000000e+00  0.000000e+00  0.000000e+00  0.000000e+00  0.000000e+00  
        36  -5.945943e+00  1.202888e+00  -6.246598e-01  9.054057e+00  1.202888e+00  6.375340e+00  0.000000e+00  0.000000e+00  0.000000e+00  0.000000e+00  0.000000e+00  0.000000e+00  
        37  -6.176995e+00  1.161104e+00  -3.772851e-01  8.823006e+00  1.161104e+00  6.372715e+00  0.000000e+00  0.000000e+00  0.000000e+00  0.000000e+00  0.000000e+00  0.000000e+00  
        38  -6.417559e+00  1.114575e+00  -1.357620e-01  8.582441e+00  1.114575e+00  6.364238e+00  0.000000e+00  0.000000e+00  0.000000e+00  0.000000e+00  0.000000e+00  0.000000e+00  
        39  -6.683268e+00  1.063634e+00  8.421621e-02  8.316732e+00  1.063634e+00  6.334216e+00  0.000000e+00  0.000000e+00  0.000000e+00  0.000000e+00  0.000000e+00  0.000000e+00  
        40  -6.966513e+00  1.019053e+00  2.865629e-01  8.033487e+00  1.019053e+00  6.286563e+00  0.000000e+00  0.000000e+00  0.000000e+00  0.000000e+00  0.000000e+00  0.000000e+00  
        41  -7.255109e+00  9.704103e-01  4.834764e-01  7.744892e+00  9.704103e-01  6.233477e+00  0.000000e+00  0.000000e+00  0.000000e+00  0.000000e+00  0.000000e+00  0.000000e+00  
        42  -7.557361e+00  9.194407e-01  6.598064e-01  7.442640e+00  9.194407e-01  6.159806e+00  0.000000e+00  0.000000e+00  0.000000e+00  0.000000e+00  0.000000e+00  0.000000e+00  
        43  -7.872535e+00  8.638771e-01  8.175367e-01  7.127465e+00  8.638771e-01  6.067537e+00  0.000000e+00  0.000000e+00  0.000000e+00  0.000000e+00  0.000000e+00  0.000000e+00  
        44  -8.198445e+00  8.099722e-01  9.610706e-01  6.801556e+00  8.099722e-01  5.961071e+00  0.000000e+00  0.000000e+00  0.000000e+00  0.000000e+00  0.000000e+00  0.000000e+00  
        45  -8.530427e+00  7.529234e-01  1.082098e+00  6.469574e+00  7.529234e-01  5.832098e+00  0.000000e+00  0.000000e+00  0.000000e+00  0.000000e+00  0.000000e+00  0.000000e+00  
        46  -8.867270e+00  6.982349e-01  1.200201e+00  6.132731e+00  6.982349e-01  5.700201e+00  0.000000e+00  0.000000e+00  0.000000e+00  0.000000e+00  0.000000e+00  0.000000e+00  
        47  -9.214784e+00  6.448944e-01  1.279346e+00  5.785217e+00  6.448944e-01  5.529346e+00  0.000000e+00  0.000000e+00  0.000000e+00  0.000000e+00  0.000000e+00  0.000000e+00  
        48  -9.562384e+00  5.952167e-01  1.358619e+00  5.437616e+00  5.952167e-01  5.358619e+00  0.000000e+00  0.000000e+00  0.000000e+00  0.000000e+00  0.000000e+00  0.000000e+00  
        49  -9.915924e+00  5.455986e-01  1.413811e+00  5.084076e+00  5.455986e-01  5.163811e+00  0.000000e+00  0.000000e+00  0.000000e+00  0.000000e+00  0.000000e+00  0.000000e+00  
        50  -1.027293e+01  4.950658e-01  1.436977e+00  4.727066e+00  4.950658e-01  4.936977e+00  0.000000e+00  0.000000e+00  0.000000e+00  0.000000e+00  0.000000e+00  0.000000e+00  
        51  -1.063295e+01  4.469599e-01  1.447027e+00  4.367056e+00  4.469599e-01  4.697027e+00  0.000000e+00  0.000000e+00  0.000000e+00  0.000000e+00  0.000000e+00  0.000000e+00  
        52  -1.099270e+01  4.018085e-01  1.440682e+00  4.007298e+00  4.018085e-01  4.440682e+00  0.000000e+00  0.000000e+00  0.000000e+00  0.000000e+00  0.000000e+00  0.000000e+00  
        53  -1.134917e+01  3.496792e-01  1.402006e+00  3.650831e+00  3.496792e-01  4.152006e+00  0.000000e+00  0.000000e+00  0.000000e+00  0.000000e+00  0.000000e+00  0.000000e+00  
        54  -1.170927e+01  3.021581e-01  1.375472e+00  3.290730e+00  3.021581e-01  3.875472e+00  0.000000e+00  0.000000e+00  0.000000e+00  0.000000e+00  0.000000e+00  0.000000e+00  
        55  -1.206454e+01  2.611100e-01  1.298207e+00  2.935456e+00  2.611100e-01  3.548207e+00  0.000000e+00  0.000000e+00  0.000000e+00  0.000000e+00  0.000000e+00  0.000000e+00  
        56  -1.241727e+01  2.235509e-01  1.218387e+00  2.582734e+00  2.235509e-01  3.218387e+00  0.000000e+00  0.000000e+00  0.000000e+00  0.000000e+00  0.000000e+00  0.000000e+00  
        57  -1.276203e+01  1.880125e-01  1.100084e+00  2.237966e+00  1.880125e-01  2.850084e+00  0.000000e+00  0.000000e+00  0.000000e+00  0.000000e+00  0.000000e+00  0.000000e+00  
        58  -1.308875e+01  1.477411e-01  9.618008e-01  1.911254e+00  1.477411e-01  2.461801e+00  0.000000e+00  0.000000e+00  0.000000e+00  0.000000e+00  0.000000e+00  0.000000e+00  
        59  -1.341953e+01  1.128985e-01  8.225546e-01  1.580465e+00  1.128985e-01  2.072555e+00  0.000000e+00  0.000000e+00  0.000000e+00  0.000000e+00  0.000000e+00  0.000000e+00  
        60  -1.374592e+01  8.802879e-02  6.762983e-01  1.254081e+00  8.802879e-02  1.676298e+00  0.000000e+00  0.000000e+00  0.000000e+00  0.000000e+00  0.000000e+00  0.000000e+00  
        61  -1.406323e+01  5.220689e-02  5.209304e-01  9.367740e-01  5.220689e-02  1.270930e+00  0.000000e+00  0.000000e+00  0.000000e+00  0.000000e+00  0.000000e+00  0.000000e+00  
        62  -1.437293e+01  2.027028e-02  3.518781e-01  6.270657e-01  2.027028e-02  8.518781e-01  0.000000e+00  0.000000e+00  0.000000e+00  0.000000e+00  0.000000e+00  0.000000e+00  
        63  -1.468805e+01  6.919165e-03  1.790062e-01  3.119511e-01  6.919165e-03  4.290062e-01  0.000000e+00  0.000000e+00  0.000000e+00  0.000000e+00  0.000000e+00  0.000000e+00  
        64  -1.499453e+01  -2.506149e-01  5.773160e-15  0.000000e+00  0.000000e+00  0.000000e+00  -6.716556e-03  -2.495553e-04  -2.790458e-03  0.000000e+00  0.000000e+00  0.000000e+00  
        65  -1.497832e+01  -5.007645e-01  3.379159e-09  -4.932166e-14  -5.245804e-15  3.379153e-09  -5.270660e-03  -6.744791e-04  -5.131057e-03  0.000000e+00  0.000000e+00  0.000000e+00  
        66  -1.495173e+01  -7.500252e-01  1.751500e-08  -3.817224e-13  -5.631606e-14  1.751500e-08  -6.091817e-03  -6.268885e-04  -2.540630e-03  0.000000e+00  0.000000e+00  0.000000e+00  
        67  -1.491512e+01  -9.980145e-01  3.889567e-08  -1.119438e-12  -2.099709e-13  3.889567e-08  -5.473263e-03  -7.886103e-04  -4.065205e-03  0.000000e+00  0.000000e+00  0.000000e+00  
        68  -1.486889e+01  -1.244393e+00  6.468719e-08  -1.855072e-12  -4.206635e-13  6.468719e-08  -4.778468e-03  -8.068572e-04  -4.101778e-03  0.000000e+00  0.000000e+00  0.000000e+00  
        69  -1.481344e+01  -1.488861e+00  8.838193e-08  -2.859823e-12  -7.584766e-13  8.838192e-08  -5.608851e-03  -9.342245e-04  -3.079917e-03  0.000000e+00  0.000000e+00  0.000000e+00  
        70  -1.474916e+01  -1.731159e+00  1.089079e-07  -3.763934e-12  -1.140560e-12  1.089079e-07  -5.160042e-03  -1.057095e-03  -3.640762e-03  0.000000e+00  0.000000e+00  0.000000e+00  
        71  -1.467645e+01  -1.971061e+00  1.233414e-07  -4.281187e-12  -1.456751e-12  1.233414e-07  -4.672604e-03  -1.034474e-03  -4.105937e-03  0.000000e+00  0.000000e+00  0.000000e+00  
        72  -1.459568e+01  -2.208374e+00  1.328039e-07  -4.152484e-12  -1.565637e-12  1.328039e-07  -4.610634e-03  -1.208694e-03  -3.131862e-03  0.000000e+00  0.000000e+00  0.000000e+00  
        73  -1.450722e+01  -2.442932e+00  1.229191e-07  -3.624961e-12  -1.498607e-12  1.229191e-07  -4.585426e-03  -1.139545e-03  -3.111513e-03  0.000000e+00  0.000000e+00  0.000000e+00  
        74  -1.441143e+01  -2.674592e+00  1.105682e-07  -3.032047e-12  -1.362938e-12  1.105682e-07  -3.974453e-03  -1.273078e-03  -3.744747e-03  0.000000e+00  0.000000e+00  0.000000e+00  
        75  -1.430864e+01  -2.903231e+00  9.467163e-08  -2.294970e-12  -1.113970e-12  9.467163e-08  -3.152718e-03  -9.780000e-04  -3.602493e-03  0.000000e+00  0.000000e+00  0.000000e+00  
        76  -1.419916e+01  -3.128746e+00  7.844078e-08  -1.768835e-12  -9.219014e-13  7.844077e-08  -3.425711e-03  -1.197611e-03  -1.825884e-03  0.000000e+00  0.000000e+00  0.000000e+00  
        77  -1.408329e+01  -3.351043e+00  6.075074e-08  -1.188410e-12  -6.619150e-13  6.075074e-08  -2.399246e-03  -6.670537e-04  -3.241885e-03  0.000000e+00  0.000000e+00  0.000000e+00  
        78  -1.396130e+01  -3.570042e+00  4.364732e-08  -5.734857e-13  -3.400336e-13  4.364732e-08  -2.728652e-03  -1.017853e-03  -1.973310e-03  0.000000e+00  0.000000e+00  0.000000e+00  
        79  -1.383344e+01  -3.785671e+00  2.844539e-08  -4.304890e-13  -2.707834e-13  2.844538e-08  -1.880951e-03  -6.154159e-04  -3.286638e-03  0.000000e+00  0.000000e+00  0.000000e+00  
        80  -1.369996e+01  -3.997862e+00  1.616737e-08  -1.606770e-13  -1.069422e-13  1.616736e-08  -2.230028e-03  -7.885845e-04  -2.084015e-03  0.000000e+00  0.000000e+00  0.000000e+00  
        81  -1.356106e+01  -4.206554e+00  6.543378e-09  -5.992429e-14  -4.210521e-14  6.543372e-09  -5.603707e-04  -2.902114e-05  -3.967600e-03  0.000000e+00  0.000000e+00  0.000000e+00  
        82  -1.341696e+01  -4.411683e+00  1.036375e-09  -5.495604e-15  -4.080070e-15  1.036369e-09  -2.233935e-03  -1.203356e-03  -9.713010e-04  0.000000e+00  0.000000e+00  0.000000e+00  
        83  -1.326783e+01  -4.613189e+00  3.223453e-10  -4.440892e-16  -3.330669e-16  3.223395e-10  -1.736179e-04  1.254326e-04  -3.030275e-03  0.000000e+00  0.000000e+00  0.000000e+00  
        84  -1.311385e+01  -4.811009e+00  3.219198e-10  -8.049117e-16  -6.106227e-16  3.219141e-10  -8.564360e-04  -5.218603e-04  -1.528507e-03  0.000000e+00  0.000000e+00  0.000000e+00  
        85  -1.295516e+01  -5.005078e+00  3.219482e-10  -7.494005e-16  -6.106227e-16  3.219425e-10  -5.503242e-04  -2.721957e-04  -1.554348e-03  0.000000e+00  0.000000e+00  0.000000e+00  
        86  -1.279191e+01  -5.195324e+00  4.554094e-09  -3.014256e-14  -2.586820e-14  4.554089e-09  9.207848e-05  2.100374e-04  -1.539062e-03  0.000000e+00  0.000000e+00  0.000000e+00  
        87  -1.262423e+01  -5.381672e+00  1.448982e-08  -1.182110e-13  -1.063594e-13  1.448982e-08  -3.209564e-04  -1.002617e-04  -1.173093e-03  0.000000e+00  0.000000e+00  0.000000e+00  
        88  -1.245222e+01  -5.564036e+00  3.141626e-08  -3.954337e-13  -3.730072e-13  3.141626e-08  -1.736674e-04  -4.326807e-05  -1.039584e-03  0.000000e+00  0.000000e+00  0.000000e+00  
        89  -1.227598e+01  -5.742322e+00  5.547930e-08  -7.502332e-13  -7.416567e-13  5.547929e-08  -2.840964e-04  -1.722678e-04  -8.806427e-04  0.000000e+00  0.000000e+00  0.000000e+00  
        90  -1.209562e+01  -5.916427e+00  8.640037e-08  -1.094236e-12  -1.133649e-12  8.640036e-08  9.013985e-04  1.016740e-03  -8.623579e-04  0.000000e+00  0.000000e+00  0.000000e+00  
        91  -1.191124e+01  -6.086277e+00  7.055373e-08  -8.540668e-13  -9.272028e-13  7.055372e-08  -2.687037e-04  -4.916155e-05  -5.571076e-04  0.000000e+00  0.000000e+00  0.000000e+00  
        92  -1.172299e+01  -6.251829e+00  5.264990e-08  -6.402656e-13  -7.280843e-13  5.264990e-08  5.994071e-04  1.168565e-03  -5.759546e-04  0.000000e+00  0.000000e+00  0.000000e+00  
        93  -1.153102e+01  -6.413050e+00  3.799062e-08  -3.470280e-13  -4.132250e-13  3.799062e-08  -1.047922e-03  -7.110627e-04  -8.582754e-04  0.000000e+00  0.000000e+00  0.000000e+00  
        94  -1.133549e+01  -6.569925e+00  2.558056e-08  -1.480482e-13  -1.845468e-13  2.558055e-08  1.128348e-03  2.033014e-03  -2.005697e-04  0.000000e+00  0.000000e+00  0.000000e+00  
        95  -1.113654e+01  -6.722449e+00  1.632971e-08  -1.099676e-13  -1.434408e-13  1.632971e-08  -6.477484e-04  3.676302e-04  -6.065121e-04  0.000000e+00  0.000000e+00  0.000000e+00  
        96  -1.093433e+01  -6.870631e+00  9.456958e-09  -4.043987e-14  -5.517808e-14  9.456953e-09  -1.005385e-03  -1.200217e-03  -5.142679e-04  0.000000e+00  0.000000e+00  0.000000e+00  
        97  -1.072903e+01  -7.014485e+00  5.400704e-09  -1.817990e-14  -2.597922e-14  5.400699e-09  1.132955e-03  2.502938e-03  -8.093356e-04  0.000000e+00  0.000000e+00  0.000000e+00  
        98  -1.052078e+01  -7.154044e+00  2.439120e-09  -4.218847e-15  -6.300516e-15  2.439115e-09  -7.548269e-04  -2.058034e-04  -8.962872e-04  0.000000e+00  0.000000e+00  0.000000e+00  
        99  -1.030973e+01  -7.289343e+00  8.524110e-10  -1.110223e-15  -1.720846e-15  8.524053e-10  -7.598087e-04  6.493584e-04  -8.837575e-04  0.000000e+00  0.000000e+00  0.000000e+00  
       100  -1.009605e+01  -7.420432e+00  5.921086e-11  -2.775558e-17  -2.775558e-17  5.920509e-11  -7.315504e-04  9.068056e-04  -9.551778e-04  0.000000e+00  0.000000e+00  0.000000e+00  
       101  -9.879873e+00  -7.547365e+00  5.914336e-11  -2.775558e-17  -5.551115e-17  5.913758e-11  -1.264271e-03  2.098317e-04  -7.536069e-04  0.000000e+00  0.000000e+00  0.000000e+00  
       102  -9.661344e+00  -7.670206e+00  5.923217e-11  0.000000e+00  0.000000e+00  5.922640e-11  -1.165248e-03  4.988462e-04  -9.243282e-04  0.000000e+00  0.000000e+00  0.000000e+00  
       103  -9.440601e+00  -7.789026e+00  7.115952e-11  -5.551115e-17  -1.110223e-16  7.115375e-11  -8.246979e-04  -2.693776e-04  -7.389745e-04  0.000000e+00  0.000000e+00  0.000000e+00  
       104  -9.217780e+00  -7.903898e+00  4.267151e-10  -4.718448e-16  -9.714451e-16  4.267093e-10  -1.277100e-03  -1.073374e-03  -2.498284e-04  0.000000e+00  0.000000e+00  0.000000e+00  
       105  -8.993007e+00  -8.014905e+00  9.648651e-10  -5.551115e-16  -1.193490e-15  9.648593e-10  4.452741e-04  2.153811e-03  -2.744956e-03  0.000000e+00  0.000000e+00  0.000000e+00  
       106  -8.766406e+00  -8.122131e+00  1.513720e-09  -9.436896e-16  -2.053913e-15  1.513714e-09  -1.584597e-03  -2.271243e-03  4.126213e-04  0.000000e+00  0.000000e+00  0.000000e+00  
       107  -8.538095e+00  -8.225665e+00  2.186809e-09  -2.553513e-15  -5.856426e-15  2.186804e-09  -2.207055e-04  6.959102e-04  -2.005043e-03  0.000000e+00  0.000000e+00  0.000000e+00  
       108  -8.308185e+00  -8.325599e+00  2.989322e-09  -3.691492e-15  -8.881784e-15  2.989316e-09  -8.733846e-04  -9.198405e-04  -9.645526e-04  0.000000e+00  0.000000e+00  0.000000e+00  
       109  -8.076780e+00  -8.422026e+00  2.872602e-09  -8.881784e-16  -2.192690e-15  2.872596e-09  -3.034187e-04  1.707107e-04  -2.035882e-03  0.000000e+00  0.000000e+00  0.000000e+00  
       110  -7.843985e+00  -8.515042e+00  2.535349e-09  -2.081668e-15  -5.412337e-15  2.535343e-09  -5.340089e-04  -4.165515e-04  -1.514200e-03  0.000000e+00  0.000000e+00  0.000000e+00  
       111  -7.609892e+00  -8.604746e+00  1.912161e-09  -6.383782e-16  -1.720846e-15  1.912155e-09  -6.553435e-04  -7.845129e-04  -1.276296e-03  0.000000e+00  0.000000e+00  0.000000e+00  
       112  -7.374593e+00  -8.691235e+00  1.290954e-09  -7.494005e-16  -2.137179e-15  1.290949e-09  -5.585174e-04  -6.698091e-04  -1.495986e-03  0.000000e+00  0.000000e+00  0.000000e+00  
       113  -7.138172e+00  -8.774608e+00  8.044476e-10  8.326673e-17  2.498002e-16  8.044418e-10  -6.799258e-04  -1.226223e-03  -1.104658e-03  0.000000e+00  0.000000e+00  0.000000e+00  
       114  -6.900709e+00  -8.854964e+00  3.365188e-10  0.000000e+00  0.000000e+00  3.365130e-10  -4.224921e-04  -7.598920e-04  -1.650126e-03  0.000000e+00  0.000000e+00  0.000000e+00  
       115  -6.662279e+00  -8.932405e+00  1.351705e-10  2.775558e-17  5.551115e-17  1.351648e-10  -4.926609e-04  -1.200324e-03  -1.204221e-03  0.000000e+00  0.000000e+00  0.000000e+00  
       116  -6.422951e+00  -9.007026e+00  2.967537e-11  0.000000e+00  0.000000e+00  2.966960e-11  -4.950328e-04  -1.388369e-03  -1.019554e-03  0.000000e+00  0.000000e+00  0.000000e+00  
       117  -6.182781e+00  -9.078891e+00  2.679856e-11  -2.775558e-17  -8.326673e-17  2.679279e-11  -1.802841e-06  4.633260e-05  -2.657894e-03  0.000000e+00  0.000000e+00  0.000000e+00  
       118  -5.941803e+00  -9.147998e+00  2.740164e-11  0.000000e+00  0.000000e+00  2.739586e-11  -5.192414e-04  -2.017386e-03  -4.950131e-04  0.000000e+00  0.000000e+00  0.000000e+00  
       119  -5.700050e+00  -9.214344e+00  1.181766e-11  0.000000e+00  0.000000e+00  1.181188e-11  3.686166e-04  9.543454e-04  -3.297650e-03  0.000000e+00  0.000000e+00  0.000000e+00  
       120  -5.457555e+00  -9.277923e+00  1.177591e-11  0.000000e+00  0.000000e+00  1.177014e-11  -4.422212e-04  -2.455260e-03  -9.671856e-05  0.000000e+00  0.000000e+00  0.000000e+00  
       121  -5.214350e+00  -9.338731e+00  1.135847e-11  0.000000e+00  -2.775558e-17  1.135270e-11  4.159841e-04  6.790048e-04  -3.121390e-03  0.000000e+00  0.000000e+00  0.000000e+00  
       122  -4.970468e+00  -9.396762e+00  1.672218e-11  0.000000e+00  2.775558e-17  1.671641e-11  -3.856692e-04  -2.866520e-03  7.171548e-04  0.000000e+00  0.000000e+00  0.000000e+00  
       123  -4.725941e+00  -9.452012e+00  3.882672e-12  0.000000e+00  0.000000e+00  3.876899e-12  4.832977e-04  6.563409e-04  -2.925775e-03  0.000000e+00  0.000000e+00  0.000000e+00  
       124  -4.480800e+00  -9.504477e+00  3.777867e-12  0.000000e+00  0.000000e+00  3.772094e-12  -8.889424e-05  -2.758336e-03  2.568842e-04  0.000000e+00  0.000000e+00  0.000000e+00  
       125  -4.235079e+00  -9.554151e+00  4.080736e-12  0.000000e+00  0.000000e+00  4.074963e-12  9.051273e-04  2.180157e-03  -3.596955e-03  0.000000e+00  0.000000e+00  0.000000e+00  
       126  -3.988810e+00  -9.601028e+00  3.812506e-12  0.000000e+00  0.000000e+00  3.806733e-12  3.191076e-05  -2.943238e-03  3.595488e-04  0.000000e+00  0.000000e+00  0.000000e+00  
       127  -3.742024e+00  -9.645105e+00  2.181810e-12  0.000000e+00  0.000000e+00  2.176037e-12  9.740931e-04  2.388757e-03  -2.886128e-03  0.000000e+00  0.000000e+00  0.000000e+00  
       128  -3.494753e+00  -9.686377e+00  2.944311e-13  0.000000e+00  0.000000e+00  2.886580e-13  1.838718e-05  -3.276819e-03  5.972773e-04  0.000000e+00  0.000000e+00  0.000000e+00  
       129  -3.247029e+00  -9.724836e+00  6.834533e-13  0.000000e+00  0.000000e+00  6.776801e-13  7.703695e-04  1.178398e-03  -1.787421e-03  0.000000e+00  0.000000e+00  0.000000e+00  
       130  -2.998884e+00  -9.760481e+00  6.816769e-13  0.000000e+00  0.000000e+00  6.759038e-13  4.472948e-04  -1.021921e-03  -6.868049e-04  0.000000e+00  0.000000e+00  0.000000e+00  
       131  -2.750351e+00  -9.793304e+00  7.651657e-13  0.000000e+00  0.000000e+00  7.593925e-13  5.892202e-04  5.129272e-04  -1.080191e-03  0.000000e+00  0.000000e+00  0.000000e+00  
       132  -2.501461e+00  -9.823302e+00  2.251088e-12  0.000000e+00  0.000000e+00  2.245315e-12  4.501417e-04  -1.117286e-03  -7.755025e-04  0.000000e+00  0.000000e+00  0.000000e+00  
       133  -2.252245e+00  -9.850468e+00  2.686296e-12  0.000000e+00  0.000000e+00  2.680522e-12  6.381257e-04  9.559453e-04  -1.178107e-03  0.000000e+00  0.000000e+00  0.000000e+00  
       134  -2.002738e+00  -9.874797e+00  7.474021e-13  0.000000e+00  0.000000e+00  7.416290e-13  4.293077e-04  -4.221776e-04  -8.479154e-04  0.000000e+00  0.000000e+00  0.000000e+00  
       135  -1.752969e+00  -9.896284e+00  8.548717e-13  0.000000e+00  0.000000e+00  8.490986e-13  7.901110e-04  1.434292e-03  -9.152793e-04  0.000000e+00  0.000000e+00  0.000000e+00  
       136  -1.502971e+00  -9.914925e+00  6.661338e-15  0.000000e+00  0.000000e+00  8.881784e-16  3.371852e-04  -4.060519e-04  -8.487111e-04  0.000000e+00  0.000000e+00  0.000000e+00  
       137  -1.252777e+00  -9.930712e+00  1.287859e-14  0.000000e+00  0.000000e+00  7.105427e-15  4.315744e-04  1.430054e-03  -7.940303e-04  0.000000e+00  0.000000e+00  0.000000e+00  
       138  -1.002419e+00  -9.943641e+00  5.773160e-15  0.000000e+00  0.000000e+00  0.000000e+00  2.877869e-04  -3.730283e-04  -9.448914e-04  0.000000e+00  0.000000e+00  0.000000e+00  
       139  -7.519299e-01  -9.953707e+00  1.698641e-12  0.000000e+00  0.000000e+00  1.692868e-12  1.815492e-04  1.976198e-04  -8.019777e-04  0.000000e+00  0.000000e+00  0.000000e+00  
       140  -5.013417e-01  -9.960903e+00  3.050893e-13  0.000000e+00  0.000000e+00  2.993161e-13  3.067444e-04  1.430196e-03  -8.825014e-04  0.000000e+00  0.000000e+00  0.000000e+00  
       141  -2.506875e-01  -9.965225e+00  7.549517e-15  0.000000e+00  0.000000e+00  1.776357e-15  2.040010e-04  7.856572e-04  -9.295289e-04  0.000000e+00  0.000000e+00  0.000000e+00  
       142  -5.960828e-08  -9.966666e+00  7.549517e-15  0.000000e+00  0.000000e+00  1.776357e-15  1.581402e-04  -1.086812e-03  -9.420661e-04  0.000000e+00  0.000000e+00  0.000000e+00  
       143  2.506873e-01  -9.965225e+00  5.773160e-15  0.000000e+00  0.000000e+00  0.000000e+00  7.148537e-05  1.316053e-03  -1.181857e-03  0.000000e+00  0.000000e+00  0.000000e+00  
       144  5.013415e-01  -9.960903e+00  2.058353e-12  0.000000e+00  0.000000e+00  2.052580e-12  1.182423e-04  -4.795668e-04  -1.006830e-03  0.000000e+00  0.000000e+00  0.000000e+00  
       145  7.519298e-01  -9.953707e+00  8.522072e-13  0.000000e+00  0.000000e+00  8.464340e-13  3.570421e-05  1.034050e-03  -1.641409e-03  0.000000e+00  0.000000e+00  0.000000e+00  
       146  1.002419e+00  -9.943641e+00  2.975398e-14  0.000000e+00  0.000000e+00  2.398082e-14  1.721355e-04  -1.675332e-03  -9.003567e-04  0.000000e+00  0.000000e+00  0.000000e+00  
       147  1.252777e+00  -9.930712e+00  3.419487e-14  0.000000e+00  0.000000e+00  2.842171e-14  1.251013e-04  8.833215e-04  -2.178136e-03  0.000000e+00  0.000000e+00  0.000000e+00  
       148  1.502971e+00  -9.914925e+00  5.773160e-15  0.000000e+00  0.000000e+00  0.000000e+00  3.308160e-04  -1.342715e-03  -1.299408e-03  0.000000e+00  0.000000e+00  0.000000e+00  
       149  1.752968e+00  -9.896284e+00  1.909584e-14  0.000000e+00  0.000000e+00  1.332268e-14  2.600978e-04  3.132771e-04  -2.420373e-03  0.000000e+00  0.000000e+00  0.000000e+00  
       150  2.002737e+00  -9.874797e+00  3.419487e-14  0.000000e+00  0.000000e+00  2.842171e-14  4.800087e-04  -1.671118e-03  -1.477656e-03  0.000000e+00  0.000000e+00  0.000000e+00  
       151  2.252245e+00  -9.850468e+00  5.773160e-15  0.000000e+00  0.000000e+00  0.000000e+00  3.480112e-04  7.241269e-04  -3.070503e-03  0.000000e+00  0.000000e+00  0.000000e+00  
       152  2.501461e+00  -9.823302e+00  1.349587e-12  0.000000e+00  0.000000e+00  1.343814e-12  8.151510e-04  -2.391391e-03  -1.200299e-03  0.000000e+00  0.000000e+00  0.000000e+00  
       153  2.750351e+00  -9.793304e+00  1.336264e-12  0.000000e+00  0.000000e+00  1.330491e-12  5.406494e-04  -3.790550e-04  -2.791951e-03  0.000000e+00  0.000000e+00  0.000000e+00  
       154  2.998884e+00  -9.760481e+00  1.351363e-12  0.000000e+00  0.000000e+00  1.345590e-12  9.250625e-04  -1.563140e-03  -2.194492e-03  0.000000e+00  0.000000e+00  0.000000e+00  
       155  3.247029e+00  -9.724836e+00  1.371792e-12  0.000000e+00  0.000000e+00  1.366018e-12  7.644171e-04  -1.242591e-03  -2.665579e-03  0.000000e+00  0.000000e+00  0.000000e+00  
       156  3.494752e+00  -9.686377e+00  2.515765e-12  0.000000e+00  0.000000e+00  2.509992e-12  9.920372e-04  -1.443839e-03  -2.841017e-03  0.000000e+00  0.000000e+00  0.000000e+00  
       157  3.742024e+00  -9.645105e+00  2.672973e-12  0.000000e+00  0.000000e+00  2.667200e-12  1.108003e-03  -2.470355e-03  -2.189265e-03  0.000000e+00  0.000000e+00  0.000000e+00  
       158  3.988809e+00  -9.601028e+00  2.776002e-12  0.000000e+00  0.000000e+00  2.770228e-12  1.129595e-03  -1.591961e-03  -3.753514e-03  0.000000e+00  0.000000e+00  0.000000e+00  
       159  4.235079e+00  -9.554151e+00  7.734702e-12  0.000000e+00  0.000000e+00  7.728929e-12  1.398628e-03  -2.271671e-03  -2.967205e-03  0.000000e+00  0.000000e+00  0.000000e+00  
       160  4.480800e+00  -9.504477e+00  1.421130e-11  0.000000e+00  0.000000e+00  1.420553e-11  1.223508e-03  -2.027953e-03  -3.221526e-03  0.000000e+00  0.000000e+00  0.000000e+00  
       161  4.725941e+00  -9.452012e+00  1.651346e-11  0.000000e+00  2.775558e-17  1.650768e-11  1.341069e-03  -2.260475e-03  -3.137124e-03  0.000000e+00  0.000000e+00  0.000000e+00  
       162  4.970468e+00  -9.396762e+00  4.444001e-12  0.000000e+00  0.000000e+00  4.438228e-12  1.211559e-03  -2.061170e-03  -3.504399e-03  0.000000e+00  0.000000e+00  0.000000e+00  
       163  5.214350e+00  -9.338731e+00  1.413536e-12  0.000000e+00  0.000000e+00  1.407763e-12  1.456668e-03  -3.055129e-03  -2.811424e-03  0.000000e+00  0.000000e+00  0.000000e+00  
       164  5.457555e+00  -9.277923e+00  1.171063e-12  0.000000e+00  0.000000e+00  1.165290e-12  1.239990e-03  -1.695639e-03  -4.722776e-03  0.000000e+00  0.000000e+00  0.000000e+00  
       165  5.700050e+00  -9.214344e+00  1.079581e-12  0.000000e+00  0.000000e+00  1.073808e-12  1.865327e-03  -4.110347e-03  -1.789952e-03  0.000000e+00  0.000000e+00  0.000000e+00  
       166  5.941803e+00  -9.147998e+00  1.316147e-11  0.000000e+00  0.000000e+00  1.315570e-11  1.153046e-03  -1.435013e-03  -5.376396e-03  0.000000e+00  0.000000e+00  0.000000e+00  
       167  6.182781e+00  -9.078891e+00  2.907230e-11  2.775558e-17  -8.326673e-17  2.906653e-11  2.017142e-03  -4.688292e-03  -1.464178e-03  0.000000e+00  0.000000e+00  0.000000e+00  
       168  6.422952e+00  -9.007026e+00  2.965761e-11  0.000000e+00  0.000000e+00  2.965184e-11  1.265813e-03  -1.035209e-03  -6.019666e-03  0.000000e+00  0.000000e+00  0.000000e+00  
       169  6.662280e+00  -8.932404e+00  4.465095e-11  -2.775558e-17  1.110223e-16  4.464518e-11  2.066693e-03  -4.556093e-03  -1.510110e-03  0.000000e+00  0.000000e+00  0.000000e+00  
       170  6.900711e+00  -8.854964e+00  1.667586e-10  1.110223e-16  -3.053113e-16  1.667528e-10  1.647245e-03  -1.914771e-03  -5.153483e-03  0.000000e+00  0.000000e+00  0.000000e+00  
       171  7.138175e+00  -8.774608e+00  3.434306e-10  3.885781e-16  -1.165734e-15  3.434248e-10  2.048344e-03  -3.375854e-03  -2.786924e-03  0.000000e+00  0.000000e+00  0.000000e+00  
       172  7.374596e+00  -8.691234e+00  5.457532e-10  -1.665335e-16  5.273559e-16  5.457474e-10  1.710178e-03  -2.490400e-03  -4.239750e-03  0.000000e+00  0.000000e+00  0.000000e+00  
       173  7.609895e+00  -8.604745e+00  1.222812e-09  1.165734e-15  -3.136380e-15  1.222806e-09  2.235241e-03  -3.026845e-03  -3.388002e-03  0.000000e+00  0.000000e+00  0.000000e+00  
       174  7.843987e+00  -8.515041e+00  1.905007e-09  -6.106227e-16  1.582068e-15  1.905001e-09  1.783693e-03  -2.260873e-03  -3.848610e-03  0.000000e+00  0.000000e+00  0.000000e+00  
       175  8.076782e+00  -8.422026e+00  2.440016e-09  3.941292e-15  -9.880985e-15  2.440010e-09  1.869598e-03  -2.640347e-03  -3.446797e-03  0.000000e+00  0.000000e+00  0.000000e+00  
       176  8.308186e+00  -8.325598e+00  2.766604e-09  1.249001e-15  -2.969847e-15  2.766599e-09  2.098010e-03  -3.286516e-03  -2.611428e-03  0.000000e+00  0.000000e+00  0.000000e+00  
       177  8.538096e+00  -8.225664e+00  3.092281e-09  4.163336e-16  -9.436896e-16  3.092275e-09  1.298625e-03  -1.726508e-03  -4.840729e-03  0.000000e+00  0.000000e+00  0.000000e+00  
       178  8.766408e+00  -8.122130e+00  2.506812e-09  1.915135e-15  -4.246603e-15  2.506806e-09  2.383661e-03  -3.726780e-03  -1.975543e-03  0.000000e+00  0.000000e+00  0.000000e+00  
       179  8.993010e+00  -8.014904e+00  1.596673e-09  6.938894e-16  -1.471046e-15  1.596667e-09  8.729151e-04  -1.074439e-03  -5.253394e-03  0.000000e+00  0.000000e+00  0.000000e+00  
       180  9.217783e+00  -7.903897e+00  1.131454e-09  5.551115e-16  -1.137979e-15  1.131448e-09  2.814707e-03  -4.679871e-03  -7.143989e-04  0.000000e+00  0.000000e+00  0.000000e+00  
       181  9.440604e+00  -7.789024e+00  5.679621e-10  7.216450e-16  -1.387779e-15  5.679563e-10  5.014032e-04  -1.777463e-04  -6.178329e-03  0.000000e+00  0.000000e+00  0.000000e+00  
       182  9.661346e+00  -7.670205e+00  3.824896e-11  2.775558e-17  -2.775558e-17  3.824319e-11  2.750762e-03  -4.374053e-03  -8.077592e-04  0.000000e+00  0.000000e+00  0.000000e+00  
       183  9.879875e+00  -7.547364e+00  3.831824e-11  0.000000e+00  0.000000e+00  3.831246e-11  6.265722e-04  -4.616028e-04  -5.425041e-03  0.000000e+00  0.000000e+00  0.000000e+00  
       184  1.009605e+01  -7.420431e+00  3.823031e-11  -2.775558e-17  2.775558e-17  3.822453e-11  2.457690e-03  -3.625447e-03  -1.021327e-03  0.000000e+00  0.000000e+00  0.000000e+00  
       185  1.030974e+01  -7.289342e+00  6.420153e-11  1.110223e-16  -1.387779e-16  6.419576e-11  5.145965e-04  -5.925020e-04  -4.635978e-03  0.000000e+00  0.000000e+00  0.000000e+00  
       186  1.052078e+01  -7.154043e+00  6.009935e-10  5.828671e-16  -8.604228e-16  6.009877e-10  2.090673e-03  -3.048663e-03  -1.200097e-03  0.000000e+00  0.000000e+00  0.000000e+00  
       187  1.072903e+01  -7.014485e+00  2.511515e-09  5.689893e-15  -8.104628e-15  2.511509e-09  7.744341e-04  -1.136311e-03  -3.466278e-03  0.000000e+00  0.000000e+00  0.000000e+00  
       188  1.093433e+01  -6.870630e+00  5.539429e-09  2.151057e-14  -2.933764e-14  5.539423e-09  1.061694e-03  -1.507435e-03  -2.783703e-03  0.000000e+00  0.000000e+00  0.000000e+00  
       189  1.113654e+01  -6.722451e+00  1.039708e-08  5.287437e-14  -6.894485e-14  1.039707e-08  1.260306e-03  -1.762153e-03  -2.347614e-03  0.000000e+00  0.000000e+00  0.000000e+00  
       190  1.133549e+01  -6.569926e+00  1.616558e-08  1.266209e-13  -1.578182e-13  1.616557e-08  8.976250e-04  -1.144487e-03  -2.917728e-03  0.000000e+00  0.000000e+00  0.000000e+00  
       191  1.153102e+01  -6.413051e+00  2.392852e-08  1.975087e-13  -2.351730e-13  2.392851e-08  1.157368e-03  -1.487926e-03  -2.184988e-03  0.000000e+00  0.000000e+00  0.000000e+00  
       192  1.172299e+01  -6.251830e+00  3.545135e-08  3.259337e-13  -3.706480e-13  3.545135e-08  9.394246e-04  -1.384488e-03  -2.483656e-03  0.000000e+00  0.000000e+00  0.000000e+00  
       193  1.191124e+01  -6.086279e+00  5.102951e-08  6.124823e-13  -6.649403e-13  5.102951e-08  3.594811e-04  -5.841568e-04  -3.603534e-03  0.000000e+00  0.000000e+00  0.000000e+00  
       194  1.209562e+01  -5.916430e+00  7.109457e-08  1.010414e-12  -1.046802e-12  7.109457e-08  1.476306e-03  -1.776260e-03  -1.536074e-03  0.000000e+00  0.000000e+00  0.000000e+00  
       195  1.227598e+01  -5.742322e+00  8.130080e-08  1.300543e-12  -1.285666e-12  8.130080e-08  5.783142e-04  -9.309670e-04  -2.512846e-03  0.000000e+00  0.000000e+00  0.000000e+00  
       196  1.245222e+01  -5.564036e+00  5.332936e-08  7.792655e-13  -7.350509e-13  5.332936e-08  7.393367e-04  -1.066706e-03  -2.192417e-03  0.000000e+00  0.000000e+00  0.000000e+00  
       197  1.262423e+01  -5.381673e+00  3.006737e-08  3.310130e-13  -2.978728e-13  3.006737e-08  8.502864e-04  -1.122655e-03  -1.938944e-03  0.000000e+00  0.000000e+00  0.000000e+00  
       198  1.279191e+01  -5.195326e+00  1.408439e-08  1.355582e-13  -1.163236e-13  1.408438e-08  -8.062581e-06  -4.159669e-04  -2.639015e-03  0.000000e+00  0.000000e+00  0.000000e+00  
       199  1.295516e+01  -5.005080e+00  4.035926e-09  2.409184e-14  -1.970646e-14  4.035920e-09  1.244148e-03  -1.483312e-03  -1.363434e-03  0.000000e+00  0.000000e+00  0.000000e+00  
       200  1.311385e+01  -4.811012e+00  1.488325e-10  6.383782e-16  -4.996004e-16  1.488267e-10  -1.183153e-04  -3.229096e-04  -2.423874e-03  0.000000e+00  0.000000e+00  0.000000e+00  
       201  1.326783e+01  -4.613190e+00  1.505982e-10  1.110223e-16  -8.326673e-17  1.505924e-10  7.357046e-04  -9.973553e-04  -1.546796e-03  0.000000e+00  0.000000e+00  0.000000e+00  
       202  1.341696e+01  -4.411684e+00  1.506320e-10  5.551115e-17  -2.775558e-17  1.506262e-10  1.673790e-04  -4.541005e-04  -1.841333e-03  0.000000e+00  0.000000e+00  0.000000e+00  
       203  1.356106e+01  -4.206555e+00  1.010866e-09  5.051515e-15  -3.524958e-15  1.010860e-09  -9.989595e-05  -2.456070e-04  -1.691999e-03  0.000000e+00  0.000000e+00  0.000000e+00  
       204  1.369995e+01  -3.997864e+00  6.797003e-09  5.959122e-14  -3.966272e-14  6.796997e-09  1.114759e-04  -3.337491e-04  -1.370492e-03  0.000000e+00  0.000000e+00  0.000000e+00  
       205  1.383344e+01  -3.785673e+00  1.673515e-08  1.556255e-13  -9.789392e-14  1.673514e-08  2.393211e-04  -5.104330e-04  -1.334880e-03  0.000000e+00  0.000000e+00  0.000000e+00  
       206  1.396130e+01  -3.570044e+00  2.897722e-08  3.976541e-13  -2.357559e-13  2.897722e-08  -9.632401e-04  3.213186e-04  -1.505447e-03  0.000000e+00  0.000000e+00  0.000000e+00  
       207  1.408329e+01  -3.351045e+00  4.285956e-08  7.061018e-13  -3.932965e-13  4.285955e-08  -7.909292e-04  -3.028080e-05  -1.201047e-03  0.000000e+00  0.000000e+00  0.000000e+00  
       208  1.419916e+01  -3.128747e+00  6.036172e-08  1.230988e-12  -6.415979e-13  6.036171e-08  5.212919e-04  -5.463142e-04  -9.483889e-04  0.000000e+00  0.000000e+00  0.000000e+00  
       209  1.430864e+01  -2.903233e+00  7.955599e-08  1.805778e-12  -8.765211e-13  7.955598e-08  -1.938525e-03  7.107572e-04  -7.125589e-04  0.000000e+00  0.000000e+00  0.000000e+00  
       210  1.441143e+01  -2.674593e+00  9.435859e-08  2.486011e-12  -1.117495e-12  9.435859e-08  1.826275e-04  -3.145759e-04  -7.578912e-04  0.000000e+00  0.000000e+00  0.000000e+00  
       211  1.450722e+01  -2.442933e+00  1.113541e-07  2.986944e-12  -1.234873e-12  1.113541e-07  -4.481443e-04  1.528543e-04  -4.836069e-04  0.000000e+00  0.000000e+00  0.000000e+00  
       212  1.459568e+01  -2.208375e+00  1.246099e-07  3.905237e-12  -1.472406e-12  1.246099e-07  -8.442625e-04  3.606994e-04  9.371432e-06  0.000000e+00  0.000000e+00  0.000000e+00  
       213  1.467645e+01  -1.971062e+00  1.317897e-07  4.257900e-12  -1.448813e-12  1.317897e-07  -5.481822e-04  2.643353e-04  6.983118e-05  0.000000e+00  0.000000e+00  0.000000e+00  
       214  1.474916e+01  -1.731160e+00  1.239894e-07  3.852169e-12  -1.167316e-12  1.239894e-07  -3.770485e-04  2.928119e-04  1.029978e-04  0.000000e+00  0.000000e+00  0.000000e+00  
       215  1.481344e+01  -1.488861e+00  1.075775e-07  3.641365e-12  -9.657553e-13  1.075775e-07  -3.022564e-05  2.146431e-04  1.421315e-04  0.000000e+00  0.000000e+00  0.000000e+00  
       216  1.486889e+01  -1.244393e+00  8.622317e-08  2.821715e-12  -6.398215e-13  8.622317e-08  -3.522905e-04  1.724705e-04  6.061977e-04  0.000000e+00  0.000000e+00  0.000000e+00  
       217  1.491512e+01  -9.980147e-01  6.212672e-08  1.964567e-12  -3.684830e-13  6.212671e-08  3.434416e-04  1.723454e-04  -1.524495e-03  0.000000e+00  0.000000e+00  0.000000e+00  
       218  1.495173e+01  -7.500252e-01  3.799038e-08  1.010109e-12  -1.490474e-13  3.799037e-08  -7.323939e-04  3.260674e-04  1.968331e-03  0.000000e+00  0.000000e+00  0.000000e+00  
       219  1.497832e+01  -5.007644e-01  1.500068e-08  3.239076e-13  -3.452794e-14  1.500068e-08  -4.005899e-04  3.375357e-04  -8.905156e-04  0.000000e+00  0.000000e+00  0.000000e+00  
       220  1.499453e+01  -2.506143e-01  5.773160e-15  0.000000e+00  0.000000e+00  0.000000e+00  -8.274611e-04  6.876126e-04  -2.590760e-04  0.000000e+00  0.000000e+00  0.000000e+00  
       221  1.530128e+01  -5.630545e-02  -4.520700e-02  3.012758e-01  -5.630545e-02  2.047930e-01  0.000000e+00  0.000000e+00  0.000000e+00  0.000000e+00  0.000000e+00  0.000000e+00  
       222  1.554988e+01  -3.976738e-02  -7.802379e-03  5.498834e-01  -3.976738e-02  4.921976e-01  0.000000e+00  0.000000e+00  0.000000e+00  0.000000e+00  0.000000e+00  0.000000e+00  
       223  1.578892e+01  -6.109896e-02  5.549426e-02  7.889203e-01  -6.109896e-02  8.054942e-01  0.000000e+00  0.000000e+00  0.000000e+00  0.000000e+00  0.000000e+00  0.000000e+00  
       224  1.598306e+01  -6.698281e-02  1.923620e-01  9.830630e-01  -6.698281e-02  1.192362e+00  0.000000e+00  0.000000e+00  0.000000e+00  0.000000e+00  0.000000e+00  0.000000e+00  
       225  1.613439e+01  -7.753255e-02  3.877150e-01  1.134393e+00  -7.753255e-02  1.637715e+00  0.000000e+00  0.000000e+00  0.000000e+00  0.000000e+00  0.000000e+00  0.000000e+00  
       226  1.620357e+01  -6.644887e-02  6.192089e-01  1.203568e+00  -6.644887e-02  2.119209e+00  0.000000e+00  0.000000e+00  0.000000e+00  0.000000e+00  0.000000e+00  0.000000e+00  
       227  1.624376e+01  -4.704618e-02  8.412684e-01  1.243762e+00  -4.704618e-02  2.591268e+00  0.000000e+00  0.000000e+00  0.000000e+00  0.000000e+00  0.000000e+00  0.000000e+00  
       228  1.619864e+01  -3.234880e-02  1.072785e+00  1.198636e+00  -3.234880e-02  3.072785e+00  0.000000e+00  0.000000e+00  0.000000e+00  0.000000e+00  0.000000e+00  0.000000e+00  
       229  1.605027e+01  4.127385e-02  1.247766e+00  1.050272e+00  4.127385e-02  3.497766e+00  0.000000e+00  0.000000e+00  0.000000e+00  0.000000e+00  0.000000e+00  0.000000e+00  
       230  1.581683e+01  1.346568e-01  1.281131e+00  8.168259e-01  1.346568e-01  3.781131e+00  0.000000e+00  0.000000e+00  0.000000e+00  0.000000e+00  0.000000e+00  0.000000e+00  
       231  1.559788e+01  1.637165e-01  1.143550e+00  5.978845e-01  1.637165e-01  3.893550e+00  0.000000e+00  0.000000e+00  0.000000e+00  0.000000e+00  0.000000e+00  0.000000e+00  
       232  1.545720e+01  1.514942e-01  8.940908e-01  4.571985e-01  1.514942e-01  3.894091e+00  0.000000e+00  0.000000e+00  0.000000e+00  0.000000e+00  0.000000e+00  0.000000e+00  
       233  1.537953e+01  9.212276e-02  6.335538e-01  3.795355e-01  9.212276e-02  3.883554e+00  0.000000e+00  0.000000e+00  0.000000e+00  0.000000e+00  0.000000e+00  0.000000e+00  
       234  1.530030e+01  4.211752e-02  3.711932e-01  3.002985e-01  4.211752e-02  3.871193e+00  0.000000e+00  0.000000e+00  0.000000e+00  0.000000e+00  0.000000e+00  0.000000e+00  
       235  1.524815e+01  4.292904e-03  9.746700e-02  2.481457e-01  4.292904e-03  3.847467e+00  0.000000e+00  0.000000e+00  0.000000e+00  0.000000e+00  0.000000e+00  0.000000e+00  
       236  1.517579e+01  1.394866e-03  -1.922905e-01  1.757863e-01  1.394866e-03  3.807709e+00  0.000000e+00  0.000000e+00  0.000000e+00  0.000000e+00  0.000000e+00  0.000000e+00  
       237  1.512805e+01  1.558380e-03  -4.768096e-01  1.280461e-01  1.558380e-03  3.773190e+00  0.000000e+00  0.000000e+00  0.000000e+00  0.000000e+00  0.000000e+00  0.000000e+00  
       238  1.508682e+01  -3.517697e-02  -7.541320e-01  8.682160e-02  -3.517697e-02  3.745868e+00  0.000000e+00  0.000000e+00  0.000000e+00  0.000000e+00  0.000000e+00  0.000000e+00  
       239  1.504701e+01  -3.235193e-02  -1.025820e+00  4.701306e-02  -3.235193e-02  3.724180e+00  0.000000e+00  0.000000e+00  0.000000e+00  0.000000e+00  0.000000e+00  0.000000e+00  
       240  1.499917e+01  -3.637023e-02  -1.318561e+00  -8.253842e-04  -3.637023e-02  3.681439e+00  0.000000e+00  0.000000e+00  0.000000e+00  0.000000e+00  0.000000e+00  0.000000e+00  
       241  1.494991e+01  -6.051859e-02  -1.609084e+00  -5.009124e-02  -6.051859e-02  3.640916e+00  0.000000e+00  0.000000e+00  0.000000e+00  0.000000e+00  0.000000e+00  0.000000e+00  
       242  1.489922e+01  -4.974075e-02  -1.901675e+00  -1.007772e-01  -4.974075e-02  3.598325e+00  0.000000e+00  0.000000e+00  0.000000e+00  0.000000e+00  0.000000e+00  0.000000e+00  
       243  1.486070e+01  -8.259360e-02  -2.194870e+00  -1.392974e-01  -8.259360e-02  3.555130e+00  0.000000e+00  0.000000e+00  0.000000e+00  0.000000e+00  0.000000e+00  0.000000e+00  
       244  1.483820e+01  -1.057553e-01  -2.495840e+00  -1.617955e-01  -1.057553e-01  3.504160e+00  0.000000e+00  0.000000e+00  0.000000e+00  0.000000e+00  0.000000e+00  0.000000e+00  
       245  1.480157e+01  -1.121850e-01  -2.794486e+00  -1.984329e-01  -1.121850e-01  3.455514e+00  0.000000e+00  0.000000e+00  0.000000e+00  0.000000e+00  0.000000e+00  0.000000e+00  
       246  1.476457e+01  -1.212929e-01  -3.095829e+00  -2.354302e-01  -1.212929e-01  3.404171e+00  0.000000e+00  0.000000e+00  0.000000e+00  0.000000e+00  0.000000e+00  0.000000e+00  
       247  1.473161e+01  -1.488043e-01  -3.397244e+00  -2.683907e-01  -1.488043e-01  3.352756e+00  0.000000e+00  0.000000e+00  0.000000e+00  0.000000e+00  0.000000e+00  0.000000e+00  
       248  1.469480e+01  -1.569324e-01  -3.691115e+00  -3.051952e-01  -1.569324e-01  3.308885e+00  0.000000e+00  0.000000e+00  0.000000e+00  0.000000e+00  0.000000e+00  0.000000e+00  
       249  1.466850e+01  -1.738872e-01  -3.997870e+00  -3.315030e-01  -1.738872e-01  3.252130e+00  0.000000e+00  0.000000e+00  0.000000e+00  0.000000e+00  0.000000e+00  0.000000e+00  
       250  1.464223e+01  -2.005967e-01  -4.305106e+00  -3.577718e-01  -2.005967e-01  3.194894e+00  0.000000e+00  0.000000e+00  0.000000e+00  0.000000e+00  0.000000e+00  0.000000e+00  
       251  1.461554e+01  -2.138742e-01  -4.608428e+00  -3.844562e-01  -2.138742e-01  3.141572e+00  0.000000e+00  0.000000e+00  0.000000e+00  0.000000e+00  0.000000e+00  0.000000e+00  
       252  1.459847e+01  -2.244458e-01  -4.909728e+00  -4.015329e-01  -2.244458e-01  3.090273e+00  0.000000e+00  0.000000e+00  0.000000e+00  0.000000e+00  0.000000e+00  0.000000e+00  
       253  1.457064e+01  -2.366686e-01  -5.214860e+00  -4.293593e-01  -2.366686e-01  3.035140e+00  0.000000e+00  0.000000e+00  0.000000e+00  0.000000e+00  0.000000e+00  0.000000e+00  
       254  1.453695e+01  -2.516792e-01  -5.515083e+00  -4.630516e-01  -2.516792e-01  2.984917e+00  0.000000e+00  0.000000e+00  0.000000e+00  0.000000e+00  0.000000e+00  0.000000e+00  
       255  1.451853e+01  -2.813755e-01  -5.818668e+00  -4.814743e-01  -2.813755e-01  2.931331e+00  0.000000e+00  0.000000e+00  0.000000e+00  0.000000e+00  0.000000e+00  0.000000e+00  
       256  1.450350e+01  -3.061006e-01  -6.129230e+00  -4.964946e-01  -3.061006e-01  2.870770e+00  0.000000e+00  0.000000e+00  0.000000e+00  0.000000e+00  0.000000e+00  0.000000e+00  
       257  1.449672e+01  -3.194989e-01  -6.429131e+00  -5.032752e-01  -3.194989e-01  2.820869e+00  0.000000e+00  0.000000e+00  0.000000e+00  0.000000e+00  0.000000e+00  0.000000e+00  
       258  1.449639e+01  -3.342282e-01  -6.734428e+00  -5.036074e-01  -3.342282e-01  2.765572e+00  0.000000e+00  0.000000e+00  0.000000e+00  0.000000e+00  0.000000e+00  0.000000e+00  
       259  1.449620e+01  -3.645104e-01  -7.036815e+00  -5.038006e-01  -3.645104e-01  2.713185e+00  0.000000e+00  0.000000e+00  0.000000e+00  0.000000e+00  0.000000e+00  0.000000e+00  
       260  1.448783e+01  -3.900183e-01  -7.341065e+00  -5.121675e-01  -3.900183e-01  2.658935e+00  0.000000e+00  0.000000e+00  0.000000e+00  0.000000e+00  0.000000e+00  0.000000e+00  
       261  1.446571e+01  -4.057310e-01  -7.645907e+00  -5.342909e-01  -4.057310e-01  2.604093e+00  0.000000e+00  0.000000e+00  0.000000e+00  0.000000e+00  0.000000e+00  0.000000e+00  
       262  1.444866e+01  -4.420069e-01  -7.953498e+00  -5.513417e-01  -4.420069e-01  2.546502e+00  0.000000e+00  0.000000e+00  0.000000e+00  0.000000e+00  0.000000e+00  0.000000e+00  
       263  1.443633e+01  -4.666125e-01  -8.244422e+00  -5.636687e-01  -4.666125e-01  2.505578e+00  0.000000e+00  0.000000e+00  0.000000e+00  0.000000e+00  0.000000e+00  0.000000e+00  
       264  1.442327e+01  -4.842662e-01  -8.543114e+00  -5.767286e-01  -4.842662e-01  2.456887e+00  0.000000e+00  0.000000e+00  0.000000e+00  0.000000e+00  0.000000e+00  0.000000e+00  
       265  1.441059e+01  -5.047361e-01  -8.846781e+00  -5.894079e-01  -5.047361e-01  2.403219e+00  0.000000e+00  0.000000e+00  0.000000e+00  0.000000e+00  0.000000e+00  0.000000e+00  
       266  1.440555e+01  -5.353968e-01  -9.137200e+00  -5.944546e-01  -5.353968e-01  2.362800e+00  0.000000e+00  0.000000e+00  0.000000e+00  0.000000e+00  0.000000e+00  0.000000e+00  
       267  1.440928e+01  -5.974298e-01  -9.418447e+00  -5.907171e-01  -5.974298e-01  2.331553e+00  0.000000e+00  0.000000e+00  0.000000e+00  0.000000e+00  0.000000e+00  0.000000e+00  
       268  1.441453e+01  -6.425511e-01  -9.705147e+00  -5.854657e-01  -6.425511e-01  2.294853e+00  0.000000e+00  0.000000e+00  0.000000e+00  0.000000e+00  0.000000e+00  0.000000e+00  
       269  1.440882e+01  -6.723940e-01  -9.992393e+00  -5.911762e-01  -6.723940e-01  2.257607e+00  0.000000e+00  0.000000e+00  0.000000e+00  0.000000e+00  0.000000e+00  0.000000e+00  
       270  1.440777e+01  -7.253850e-01  -1.026493e+01  -5.922278e-01  -7.253850e-01  2.235074e+00  0.000000e+00  0.000000e+00  0.000000e+00  0.000000e+00  0.000000e+00  0.000000e+00  
       271  1.440057e+01  -7.680074e-01  -1.053404e+01  -5.994249e-01  -7.680074e-01  2.215961e+00  0.000000e+00  0.000000e+00  0.000000e+00  0.000000e+00  0.000000e+00  0.000000e+00  
       272  1.438609e+01  -8.127185e-01  -1.080613e+01  -6.139050e-01  -8.127185e-01  2.193869e+00  0.000000e+00  0.000000e+00  0.000000e+00  0.000000e+00  0.000000e+00  0.000000e+00  
       273  1.439062e+01  -8.782078e-01  -1.107355e+01  -6.093763e-01  -8.782078e-01  2.176450e+00  0.000000e+00  0.000000e+00  0.000000e+00  0.000000e+00  0.000000e+00  0.000000e+00  
       274  1.440477e+01  -9.450615e-01  -1.132925e+01  -5.952280e-01  -9.450615e-01  2.170746e+00  0.000000e+00  0.000000e+00  0.000000e+00  0.000000e+00  0.000000e+00  0.000000e+00  
       275  1.441087e+01  -1.014548e+00  -1.158569e+01  -5.891337e-01  -1.014548e+00  2.164306e+00  0.000000e+00  0.000000e+00  0.000000e+00  0.000000e+00  0.000000e+00  0.000000e+00  
       276  1.440885e+01  -1.081217e+00  -1.185035e+01  -5.911512e-01  -1.081217e+00  2.149653e+00  0.000000e+00  0.000000e+00  0.000000e+00  0.000000e+00  0.000000e+00  0.000000e+00  
       277  1.441432e+01  -1.162322e+00  -1.210720e+01  -5.856835e-01  -1.162322e+00  2.142797e+00  0.000000e+00  0.000000e+00  0.000000e+00  0.000000e+00  0.000000e+00  0.000000e+00  
       278  1.443177e+01  -1.257878e+00  -1.236100e+01  -5.682268e-01  -1.257878e+00  2.138996e+00  0.000000e+00  0.000000e+00  0.000000e+00  0.000000e+00  0.000000e+00  0.000000e+00  
       279  1.445309e+01  -1.366688e+00  -1.261442e+01  -5.469068e-01  -1.366688e+00  2.135576e+00  0.000000e+00  0.000000e+00  0.000000e+00  0.000000e+00  0.000000e+00  0.000000e+00  
       280  1.418468e+01  -1.542665e+00  -1.277949e+01  -8.098496e-01  -1.292051e+00  2.220509e+00  0.000000e+00  0.000000e+00  0.000000e+00  0.000000e+00  0.000000e+00  0.000000e+00  
       281  1.396643e+01  -1.376872e+00  -1.283348e+01  -1.011889e+00  -8.761080e-01  2.166517e+00  0.000000e+00  0.000000e+00  0.000000e+00  0.000000e+00  0.000000e+00  0.000000e+00  
       282  1.394666e+01  -1.115114e+00  -1.294562e+01  -1.005064e+00  -3.650891e-01  2.054375e+00  0.000000e+00  0.000000e+00  0.000000e+00  0.000000e+00  0.000000e+00  0.000000e+00  
       283  1.390940e+01  -8.692789e-01  -1.302071e+01  -1.005722e+00  1.287357e-01  1.979290e+00  0.000000e+00  0.000000e+00  0.000000e+00  0.000000e+00  0.000000e+00  0.000000e+00  
       284  1.374088e+01  -7.021433e-01  -1.312796e+01  -1.128013e+00  5.422494e-01  1.872041e+00  0.000000e+00  0.000000e+00  0.000000e+00  0.000000e+00  0.000000e+00  0.000000e+00  
       285  1.351339e+01  -6.393093e-01  -1.322822e+01  -1.300047e+00  8.495517e-01  1.771779e+00  0.000000e+00  0.000000e+00  0.000000e+00  0.000000e+00  0.000000e+00  0.000000e+00  
       286  1.330471e+01  -5.598787e-01  -1.334459e+01  -1.444448e+00  1.171280e+00  1.655408e+00  0.000000e+00  0.000000e+00  0.000000e+00  0.000000e+00  0.000000e+00  0.000000e+00  
       287  1.314216e+01  -3.963550e-01  -1.349455e+01  -1.534289e+00  1.574706e+00  1.505452e+00  0.000000e+00  0.000000e+00  0.000000e+00  0.000000e+00  0.000000e+00  0.000000e+00  
       288  1.291169e+01  -3.151923e-01  -1.364143e+01  -1.683983e+00  1.893182e+00  1.358571e+00  0.000000e+00  0.000000e+00  0.000000e+00  0.000000e+00  0.000000e+00  0.000000e+00  
       289  1.266954e+01  -2.805566e-01  -1.380019e+01  -1.837684e+00  2.162375e+00  1.199815e+00  0.000000e+00  0.000000e+00  0.000000e+00  0.000000e+00  0.000000e+00  0.000000e+00  
       290  1.243466e+01  -2.129086e-01  -1.396922e+01  -1.976777e+00  2.461683e+00  1.030777e+00  0.000000e+00  0.000000e+00  0.000000e+00  0.000000e+00  0.000000e+00  0.000000e+00  
       291  1.217525e+01  -1.860178e-01  -1.419420e+01  -2.133391e+00  2.717213e+00  8.058042e-01  0.000000e+00  0.000000e+00  0.000000e+00  0.000000e+00  0.000000e+00  0.000000e+00  
       292  1.191080e+01  -2.088329e-01  -1.441689e+01  -2.288361e+00  2.919913e+00  5.831079e-01  0.000000e+00  0.000000e+00  0.000000e+00  0.000000e+00  0.000000e+00  0.000000e+00  
       293  1.166674e+01  -1.646074e-01  -1.470700e+01  -2.416548e+00  3.186436e+00  2.929994e-01  0.000000e+00  0.000000e+00  0.000000e+00  0.000000e+00  0.000000e+00  0.000000e+00  
       294  1.137872e+01  -1.353370e-01  -1.443727e+01  -2.582576e+00  3.434705e+00  5.627316e-01  0.000000e+00  0.000000e+00  0.000000e+00  0.000000e+00  0.000000e+00  0.000000e+00  
       295  1.107876e+01  -1.267622e-01  -1.419278e+01  -2.754682e+00  3.658909e+00  8.072156e-01  0.000000e+00  0.000000e+00  0.000000e+00  0.000000e+00  0.000000e+00  0.000000e+00  
       296  1.078899e+01  -8.553362e-02  -1.393850e+01  -2.910962e+00  3.912329e+00  1.061503e+00  0.000000e+00  0.000000e+00  0.000000e+00  0.000000e+00  0.000000e+00  0.000000e+00  
       297  1.051082e+01  -3.888749e-02  -1.367900e+01  -3.050240e+00  4.167666e+00  1.321002e+00  0.000000e+00  0.000000e+00  0.000000e+00  0.000000e+00  0.000000e+00  0.000000e+00  
       298  1.022154e+01  -3.848229e-02  -1.342972e+01  -3.195415e+00  4.373200e+00  1.570278e+00  0.000000e+00  0.000000e+00  0.000000e+00  0.000000e+00  0.000000e+00  0.000000e+00  
       299  9.947604e+00  1.566201e-02  -1.317036e+01  -3.320227e+00  4.628851e+00  1.829641e+00  0.000000e+00  0.000000e+00  0.000000e+00  0.000000e+00  0.000000e+00  0.000000e+00  
       300  9.669738e+00  4.969255e-02  -1.291598e+01  -3.444110e+00  4.860702e+00  2.084019e+00  0.000000e+00  0.000000e+00  0.000000e+00  0.000000e+00  0.000000e+00  0.000000e+00  
       301  9.420716e+00  1.268751e-01  -1.264317e+01  -3.534445e+00  5.131953e+00  2.356831e+00  0.000000e+00  0.000000e+00  0.000000e+00  0.000000e+00  0.000000e+00  0.000000e+00  
       302  9.156806e+00  1.713442e-01  -1.238174e+01  -3.635106e+00  5.366669e+00  2.618257e+00  0.000000e+00  0.000000e+00  0.000000e+00  0.000000e+00  0.000000e+00  0.000000e+00  
       303  8.920072e+00  2.388050e-01  -1.211137e+01  -3.704154e+00  5.620477e+00  2.888635e+00  0.000000e+00  0.000000e+00  0.000000e+00  0.000000e+00  0.000000e+00  0.000000e+00  
       304  8.666423e+00  2.862711e-01  -1.184478e+01  -3.785793e+00  5.850307e+00  3.155223e+00  0.000000e+00  0.000000e+00  0.000000e+00  0.000000e+00  0.000000e+00  0.000000e+00  
       305  8.440699e+00  3.570352e-01  -1.155485e+01  -3.835285e+00  6.099356e+00  3.445148e+00  0.000000e+00  0.000000e+00  0.000000e+00  0.000000e+00  0.000000e+00  0.000000e+00  
       306  8.208888e+00  4.093474e-01  -1.127627e+01  -3.886732e+00  6.325775e+00  3.723729e+00  0.000000e+00  0.000000e+00  0.000000e+00  0.000000e+00  0.000000e+00  0.000000e+00  
       307  8.015939e+00  4.746055e-01  -1.096238e+01  -3.895303e+00  6.560883e+00  4.037619e+00  0.000000e+00  0.000000e+00  0.000000e+00  0.000000e+00  0.000000e+00  0.000000e+00  
       308  7.840496e+00  5.029353e-01  -1.064062e+01  -3.882499e+00  6.754763e+00  4.359384e+00  0.000000e+00  0.000000e+00  0.000000e+00  0.000000e+00  0.000000e+00  0.000000e+00  
       309  7.647698e+00  5.331353e-01  -1.033782e+01  -3.883328e+00  6.946184e+00  4.662180e+00  0.000000e+00  0.000000e+00  0.000000e+00  0.000000e+00  0.000000e+00  0.000000e+00  
       310  7.451210e+00  5.439383e-01  -1.002982e+01  -3.884280e+00  7.113862e+00  4.970179e+00  0.000000e+00  0.000000e+00  0.000000e+00  0.000000e+00  0.000000e+00  0.000000e+00  
       311  7.204064e+00  5.765543e-01  -9.775614e+00  -3.932476e+00  7.299004e+00  5.224386e+00  0.000000e+00  0.000000e+00  0.000000e+00  0.000000e+00  0.000000e+00  0.000000e+00  
       312  6.982227e+00  5.860230e-01  -9.489985e+00  -3.952107e+00  7.456653e+00  5.510015e+00  0.000000e+00  0.000000e+00  0.000000e+00  0.000000e+00  0.000000e+00  0.000000e+00  
       313  6.737834e+00  6.150442e-01  -9.240154e+00  -3.991193e+00  7.629530e+00  5.759845e+00  0.000000e+00  0.000000e+00  0.000000e+00  0.000000e+00  0.000000e+00  0.000000e+00  
       314  6.555797e+00  6.400322e-01  -8.940989e+00  -3.964980e+00  7.794075e+00  6.059010e+00  0.000000e+00  0.000000e+00  0.000000e+00  0.000000e+00  0.000000e+00  0.000000e+00  
       315  6.372239e+00  6.214617e-01  -8.629975e+00  -3.937495e+00  7.910805e+00  6.370025e+00  0.000000e+00  0.000000e+00  0.000000e+00  0.000000e+00  0.000000e+00  0.000000e+00  
       316  6.152761e+00  6.033776e-01  -8.351636e+00  -3.943290e+00  8.023809e+00  6.648364e+00  0.000000e+00  0.000000e+00  0.000000e+00  0.000000e+00  0.000000e+00  0.000000e+00  
       317  5.927981e+00  6.022608e-01  -8.098179e+00  -3.951891e+00  8.149626e+00  6.901822e+00  0.000000e+00  0.000000e+00  0.000000e+00  0.000000e+00  0.000000e+00  0.000000e+00  
       318  5.735703e+00  5.838102e-01  -7.817225e+00  -3.925639e+00  8.254017e+00  7.182775e+00  0.000000e+00  0.000000e+00  0.000000e+00  0.000000e+00  0.000000e+00  0.000000e+00  
       319  5.575659e+00  4.848324e-01  -7.514724e+00  -3.864942e+00  8.273858e+00  7.485276e+00  0.000000e+00  0.000000e+00  0.000000e+00  0.000000e+00  0.000000e+00  0.000000e+00  
       320  5.360172e+00  4.196225e-01  -7.259429e+00  -3.857608e+00  8.323521e+00  7.740571e+00  0.000000e+00  0.000000e+00  0.000000e+00  0.000000e+00  0.000000e+00  0.000000e+00  
       321  5.100622e+00  4.403553e-01  -7.033529e+00  -3.892384e+00  8.455260e+00  7.966471e+00  0.000000e+00  0.000000e+00  0.000000e+00  0.000000e+00  0.000000e+00  0.000000e+00  
       322  4.773900e+00  4.722078e-01  -6.891598e+00  -3.992506e+00  8.594339e+00  8.108401e+00  0.000000e+00  0.000000e+00  0.000000e+00  0.000000e+00  0.000000e+00  0.000000e+00  
       323  4.563731e+00  4.175000e-01  -6.620673e+00  -3.974363e+00  8.643165e+00  8.379327e+00  0.000000e+00  0.000000e+00  0.000000e+00  0.000000e+00  0.000000e+00  0.000000e+00  
       324  4.278338e+00  4.082204e-01  -6.407817e+00  -4.029845e+00  8.733819e+00  8.592183e+00  0.000000e+00  0.000000e+00  0.000000e+00  0.000000e+00  0.000000e+00  0.000000e+00  
       325  3.994820e+00  3.761270e-01  -6.206604e+00  -4.081959e+00  8.798154e+00  8.793396e+00  0.000000e+00  0.000000e+00  0.000000e+00  0.000000e+00  0.000000e+00  0.000000e+00  
       326  3.719761e+00  2.956710e-01  -6.016967e+00  -4.124223e+00  8.810714e+00  8.983033e+00  0.000000e+00  0.000000e+00  0.000000e+00  0.000000e+00  0.000000e+00  0.000000e+00  
       327  3.412276e+00  2.712079e-01  -5.882135e+00  -4.197616e+00  8.875955e+00  9.117865e+00  0.000000e+00  0.000000e+00  0.000000e+00  0.000000e+00  0.000000e+00  0.000000e+00  
       328  3.102435e+00  2.291780e-01  -5.766817e+00  -4.272158e+00  8.920412e+00  9.233183e+00  0.000000e+00  0.000000e+00  0.000000e+00  0.000000e+00  0.000000e+00  0.000000e+00  
       329  2.775877e+00  1.240878e-01  -5.640404e+00  -4.362296e+00  8.898695e+00  9.359595e+00  0.000000e+00  0.000000e+00  0.000000e+00  0.000000e+00  0.000000e+00  0.000000e+00  
       330  2.435100e+00  1.080727e-01  -5.600767e+00  -4.465609e+00  8.963037e+00  9.399234e+00  0.000000e+00  0.000000e+00  0.000000e+00  0.000000e+00  0.000000e+00  0.000000e+00  
       331  2.117313e+00  -1.753386e-03  -5.508727e+00  -4.544966e+00  8.930651e+00  9.491273e+00  0.000000e+00  0.000000e+00  0.000000e+00  0.000000e+00  0.000000e+00  0.000000e+00  
       332  1.765706e+00  -4.991351e-02  -5.481195e+00  -4.657245e+00  8.957112e+00  9.518805e+00  0.000000e+00  0.000000e+00  0.000000e+00  0.000000e+00  0.000000e+00  0.000000e+00  
       333  1.411566e+00  -5.436276e-02  -5.481438e+00  -4.771215e+00  9.024528e+00  9.518562e+00  0.000000e+00  0.000000e+00  0.000000e+00  0.000000e+00  0.000000e+00  0.000000e+00  
       334  1.065533e+00  -1.074591e-01  -5.501456e+00  -4.876270e+00  9.040539e+00  9.498545e+00  0.000000e+00  0.000000e+00  0.000000e+00  0.000000e+00  0.000000e+00  0.000000e+00  
       335  7.252856e-01  -1.124484e-01  -5.572474e+00  -4.974765e+00  9.101895e+00  9.427526e+00  0.000000e+00  0.000000e+00  0.000000e+00  0.000000e+00  0.000000e+00  0.000000e+00  
       336  3.942686e-01  -1.036445e-01  -5.679469e+00  -5.063287e+00  9.174278e+00  9.320531e+00  0.000000e+00  0.000000e+00  0.000000e+00  0.000000e+00  0.000000e+00  0.000000e+00  
       337  6.928352e-02  -9.732148e-02  -5.796048e+00  -5.145067e+00  9.241409e+00  9.203952e+00  0.000000e+00  0.000000e+00  0.000000e+00  0.000000e+00  0.000000e+00  0.000000e+00  
       338  -2.291448e-01  -6.379680e-02  -5.980230e+00  -5.199613e+00  9.332965e+00  9.019771e+00  0.000000e+00  0.000000e+00  0.000000e+00  0.000000e+00  0.000000e+00  0.000000e+00  
       339  -5.224661e-01  -7.774400e-02  -6.177999e+00  -5.248407e+00  9.374268e+00  8.822001e+00  0.000000e+00  0.000000e+00  0.000000e+00  0.000000e+00  0.000000e+00  0.000000e+00  
       340  -7.764384e-01  -6.192937e-02  -6.439404e+00  -5.257239e+00  9.442547e+00  8.560596e+00  0.000000e+00  0.000000e+00  0.000000e+00  0.000000e+00  0.000000e+00  0.000000e+00  
       341  -1.005551e+00  -8.051080e-02  -6.729749e+00  -5.240631e+00  9.473639e+00  8.270251e+00  0.000000e+00  0.000000e+00  0.000000e+00  0.000000e+00  0.000000e+00  0.000000e+00  
       342  -1.212133e+00  -1.384886e-01  -6.991293e+00  -5.200943e+00  9.462540e+00  8.008707e+00  0.000000e+00  0.000000e+00  0.000000e+00  0.000000e+00  0.000000e+00  0.000000e+00  
       343  -1.464241e+00  -2.183993e-01  -7.252431e+00  -5.206264e+00  9.426705e+00  7.747569e+00  0.000000e+00  0.000000e+00  0.000000e+00  0.000000e+00  0.000000e+00  0.000000e+00  
       344  -1.715389e+00  -3.474595e-01  -7.484996e+00  -5.210142e+00  9.338917e+00  7.515004e+00  0.000000e+00  0.000000e+00  0.000000e+00  0.000000e+00  0.000000e+00  0.000000e+00  
       345  -1.863817e+00  -4.335195e-01  -7.812790e+00  -5.110846e+00  9.291317e+00  7.187210e+00  0.000000e+00  0.000000e+00  0.000000e+00  0.000000e+00  0.000000e+00  0.000000e+00  
       346  -1.920962e+00  -5.639055e-01  -8.160817e+00  -4.919847e+00  9.196575e+00  6.839183e+00  0.000000e+00  0.000000e+00  0.000000e+00  0.000000e+00  0.000000e+00  0.000000e+00  
       347  -2.001592e+00  -7.119626e-01  -8.470870e+00  -4.751944e+00  9.081342e+00  6.529130e+00  0.000000e+00  0.000000e+00  0.000000e+00  0.000000e+00  0.000000e+00  0.000000e+00  
       348  -2.171213e+00  -8.516538e-01  -8.755333e+00  -4.672674e+00  8.971648e+00  6.244667e+00  0.000000e+00  0.000000e+00  0.000000e+00  0.000000e+00  0.000000e+00  0.000000e+00  
       349  -2.442401e+00  -1.007436e+00  -8.959386e+00  -4.694646e+00  8.843031e+00  6.040614e+00  0.000000e+00  0.000000e+00  0.000000e+00  0.000000e+00  0.000000e+00  0.000000e+00  
       350  -2.585619e+00  -1.195499e+00  -9.253507e+00  -4.588356e+00  8.679297e+00  5.746493e+00  0.000000e+00  0.000000e+00  0.000000e+00  0.000000e+00  0.000000e+00  0.000000e+00  
       351  -2.760253e+00  -1.390908e+00  -9.494943e+00  -4.513222e+00  8.505376e+00  5.505058e+00  0.000000e+00  0.000000e+00  0.000000e+00  0.000000e+00  0.000000e+00  0.000000e+00  
       352  -2.951578e+00  -1.593021e+00  -9.738912e+00  -4.454548e+00  8.321903e+00  5.261088e+00  0.000000e+00  0.000000e+00  0.000000e+00  0.000000e+00  0.000000e+00  0.000000e+00  
       353  -3.129167e+00  -1.792561e+00  -9.970972e+00  -4.381944e+00  8.138150e+00  5.029027e+00  0.000000e+00  0.000000e+00  0.000000e+00  0.000000e+00  0.000000e+00  0.000000e+00  
       354  -3.277416e+00  -2.018027e+00  -1.021509e+01  -4.279835e+00  7.925613e+00  4.784913e+00  0.000000e+00  0.000000e+00  0.000000e+00  0.000000e+00  0.000000e+00  0.000000e+00  
       355  -3.457345e+00  -2.239466e+00  -1.043672e+01  -4.209274e+00  7.714241e+00  4.563283e+00  0.000000e+00  0.000000e+00  0.000000e+00  0.000000e+00  0.000000e+00  0.000000e+00  
       356  -3.615921e+00  -2.461807e+00  -1.067495e+01  -4.117262e+00  7.499096e+00  4.325053e+00  0.000000e+00  0.000000e+00  0.000000e+00  0.000000e+00  0.000000e+00  0.000000e+00  
       357  -3.757536e+00  -2.698668e+00  -1.091376e+01  -4.008224e+00  7.266557e+00  4.086241e+00  0.000000e+00  0.000000e+00  0.000000e+00  0.000000e+00  0.000000e+00  0.000000e+00  
       358  -3.893101e+00  -2.938535e+00  -1.115856e+01  -3.893101e+00  7.028131e+00  3.841445e+00  0.000000e+00  0.000000e+00  0.000000e+00  0.000000e+00  0.000000e+00  0.000000e+00  
       359  -3.946893e+00  -3.166440e+00  -1.144761e+01  -3.696206e+00  6.798785e+00  3.552386e+00  0.000000e+00  0.000000e+00  0.000000e+00  0.000000e+00  0.000000e+00  0.000000e+00  
       360  -4.078297e+00  -3.411100e+00  -1.169004e+01  -3.576956e+00  6.549803e+00  3.309963e+00  0.000000e+00  0.000000e+00  0.000000e+00  0.000000e+00  0.000000e+00  0.000000e+00  
       361  -4.170303e+00  -3.652736e+00  -1.194925e+01  -3.418374e+00  6.300971e+00  3.050750e+00  0.000000e+00  0.000000e+00  0.000000e+00  0.000000e+00  0.000000e+00  0.000000e+00  
       362  -4.197158e+00  -3.882048e+00  -1.224636e+01  -3.194739e+00  6.061593e+00  2.753644e+00  0.000000e+00  0.000000e+00  0.000000e+00  0.000000e+00  0.000000e+00  0.000000e+00  
       363  -4.259088e+00  -4.133622e+00  -1.252452e+01  -3.006311e+00  5.797090e+00  2.475478e+00  0.000000e+00  0.000000e+00  0.000000e+00  0.000000e+00  0.000000e+00  0.000000e+00  
       364  -4.352385e+00  -4.387715e+00  -1.279016e+01  -2.849414e+00  5.527210e+00  2.209844e+00  0.000000e+00  0.000000e+00  0.000000e+00  0.000000e+00  0.000000e+00  0.000000e+00  
       365  -4.435258e+00  -4.648416e+00  -1.305204e+01  -2.682290e+00  5.247868e+00  1.947960e+00  0.000000e+00  0.000000e+00  0.000000e+00  0.000000e+00  0.000000e+00  0.000000e+00  
       366  -4.491216e+00  -4.911726e+00  -1.331712e+01  -2.488478e+00  4.963070e+00  1.682877e+00  0.000000e+00  0.000000e+00  0.000000e+00  0.000000e+00  0.000000e+00  0.000000e+00  
       367  -4.536556e+00  -5.183426e+00  -1.358696e+01  -2.284311e+00  4.667041e+00  1.413041e+00  0.000000e+00  0.000000e+00  0.000000e+00  0.000000e+00  0.000000e+00  0.000000e+00  
       368  -4.577388e+00  -5.457842e+00  -1.385738e+01  -2.075928e+00  4.365460e+00  1.142618e+00  0.000000e+00  0.000000e+00  0.000000e+00  0.000000e+00  0.000000e+00  0.000000e+00  
       369  -4.647460e+00  -5.731578e+00  -1.412431e+01  -1.897109e+00  4.061726e+00  8.756907e-01  0.000000e+00  0.000000e+00  0.000000e+00  0.000000e+00  0.000000e+00  0.000000e+00  
       370  -4.682292e+00  -6.011087e+00  -1.439192e+01  -1.683408e+00  3.749393e+00  6.080787e-01  0.000000e+00  0.000000e+00  0.000000e+00  0.000000e+00  0.000000e+00  0.000000e+00  
       371  -4.750670e+00  -6.277559e+00  -1.467360e+01  -1.503642e+00  3.447277e+00  3.263967e-01  0.000000e+00  0.000000e+00  0.000000e+00  0.000000e+00  0.000000e+00  0.000000e+00  
       372  -4.738190e+00  -6.539660e+00  -1.441371e+01  -1.243438e+00  3.146716e+00  5.862902e-01  0.000000e+00  0.000000e+00  0.000000e+00  0.000000e+00  0.000000e+00  0.000000e+00  
       373  -4.784032e+00  -6.803611e+00  -1.419077e+01  -1.042008e+00  2.841494e+00  8.092248e-01  0.000000e+00  0.000000e+00  0.000000e+00  0.000000e+00  0.000000e+00  0.000000e+00  
       374  -4.837112e+00  -7.063327e+00  -1.399114e+01  -8.483024e-01  2.537701e+00  1.008865e+00  0.000000e+00  0.000000e+00  0.000000e+00  0.000000e+00  0.000000e+00  0.000000e+00  
       375  -4.982491e+00  -7.241481e+00  -1.382133e+01  -7.474117e-01  2.312669e+00  1.178673e+00  0.000000e+00  0.000000e+00  0.000000e+00  0.000000e+00  0.000000e+00  0.000000e+00  
       376  -5.225635e+00  -7.216578e+00  -1.370502e+01  -7.448349e-01  2.287899e+00  1.294979e+00  0.000000e+00  0.000000e+00  0.000000e+00  0.000000e+00  0.000000e+00  0.000000e+00  
       377  -5.387049e+00  -7.037801e+00  -1.356800e+01  -6.611081e-01  2.414210e+00  1.431997e+00  0.000000e+00  0.000000e+00  0.000000e+00  0.000000e+00  0.000000e+00  0.000000e+00  
       378  -5.375041e+00  -6.777396e+00  -1.348143e+01  -4.045734e-01  2.619366e+00  1.518569e+00  0.000000e+00  0.000000e+00  0.000000e+00  0.000000e+00  0.000000e+00  0.000000e+00  
       379  -5.258605e+00  -6.563195e+00  -1.347571e+01  -4.425491e-02  2.775536e+00  1.524285e+00  0.000000e+00  0.000000e+00  0.000000e+00  0.000000e+00  0.000000e+00  0.000000e+00  
       380  -5.069215e+00  -6.398655e+00  -1.344593e+01  3.883399e-01  2.879267e+00  1.554069e+00  0.000000e+00  0.000000e+00  0.000000e+00  0.000000e+00  0.000000e+00  0.000000e+00  
       381  -4.946662e+00  -6.203067e+00  -1.347253e+01  7.533879e-01  3.011276e+00  1.527468e+00  0.000000e+00  0.000000e+00  0.000000e+00  0.000000e+00  0.000000e+00  0.000000e+00  
       382  -4.723258e+00  -6.132068e+00  -1.348031e+01  1.218546e+00  3.015929e+00  1.519688e+00  0.000000e+00  0.000000e+00  0.000000e+00  0.000000e+00  0.000000e+00  0.000000e+00  
       383  -4.699242e+00  -5.883767e+00  -1.350278e+01  1.483540e+00  3.195122e+00  1.497219e+00  0.000000e+00  0.000000e+00  0.000000e+00  0.000000e+00  0.000000e+00  0.000000e+00  
       384  -4.731249e+00  -5.624767e+00  -1.357833e+01  1.691702e+00  3.382258e+00  1.421671e+00  0.000000e+00  0.000000e+00  0.000000e+00  0.000000e+00  0.000000e+00  0.000000e+00  
       385  -4.933924e+00  -5.553145e+00  -1.357512e+01  1.728356e+00  3.379259e+00  1.424881e+00  0.000000e+00  0.000000e+00  0.000000e+00  0.000000e+00  0.000000e+00  0.000000e+00  
       386  -5.172576e+00  -5.714550e+00  -1.356098e+01  1.728135e+00  3.140414e+00  1.439015e+00  0.000000e+00  0.000000e+00  0.000000e+00  0.000000e+00  0.000000e+00  0.000000e+00  
       387  -5.359663e+00  -5.865960e+00  -1.355666e+01  1.778511e+00  2.908647e+00  1.443343e+00  0.000000e+00  0.000000e+00  0.000000e+00  0.000000e+00  0.000000e+00  0.000000e+00  
       388  -5.404003e+00  -6.087090e+00  -1.356995e+01  1.970593e+00  2.604143e+00  1.430053e+00  0.000000e+00  0.000000e+00  0.000000e+00  0.000000e+00  0.000000e+00  0.000000e+00  
       389  -5.358309e+00  -6.339735e+00  -1.362972e+01  2.251586e+00  2.265010e+00  1.370278e+00  0.000000e+00  0.000000e+00  0.000000e+00  0.000000e+00  0.000000e+00  0.000000e+00  
       390  -5.416555e+00  -6.602795e+00  -1.364357e+01  2.427432e+00  1.912246e+00  1.356429e+00  0.000000e+00  0.000000e+00  0.000000e+00  0.000000e+00  0.000000e+00  0.000000e+00  
       391  -5.437828e+00  -6.865592e+00  -1.371976e+01  2.638955e+00  1.556434e+00  1.280243e+00  0.000000e+00  0.000000e+00  0.000000e+00  0.000000e+00  0.000000e+00  0.000000e+00  
       392  -5.632874e+00  -7.061685e+00  -1.377283e+01  2.675312e+00  1.263913e+00  1.227175e+00  0.000000e+00  0.000000e+00  0.000000e+00  0.000000e+00  0.000000e+00  0.000000e+00  
       393  -5.878646e+00  -7.063496e+00  -1.390065e+01  2.659451e+00  1.162168e+00  1.099349e+00  0.000000e+00  0.000000e+00  0.000000e+00  0.000000e+00  0.000000e+00  0.000000e+00  
       394  -6.019956e+00  -6.900376e+00  -1.404456e+01  2.746453e+00  1.221754e+00  9.554424e-01  0.000000e+00  0.000000e+00  0.000000e+00  0.000000e+00  0.000000e+00  0.000000e+00  
       395  -6.055542e+00  -6.662777e+00  -1.422658e+01  2.937468e+00  1.352126e+00  7.734191e-01  0.000000e+00  0.000000e+00  0.000000e+00  0.000000e+00  0.000000e+00  0.000000e+00  
       396  -5.998189e+00  -6.409760e+00  -1.445144e+01  3.219594e+00  1.494137e+00  5.485608e-01  0.000000e+00  0.000000e+00  0.000000e+00  0.000000e+00  0.000000e+00  0.000000e+00  
       397  -5.795443e+00  -6.233346e+00  -1.470070e+01  3.645161e+00  1.555678e+00  2.992956e-01  0.000000e+00  0.000000e+00  0.000000e+00  0.000000e+00  0.000000e+00  0.000000e+00  
       398  -5.645864e+00  -6.013011e+00  -1.441845e+01  4.015482e+00  1.657194e+00  5.815534e-01  0.000000e+00  0.000000e+00  0.000000e+00  0.000000e+00  0.000000e+00  0.000000e+00  
       399  -5.445773e+00  -5.823625e+00  -1.415039e+01  4.434103e+00  1.723738e+00  8.496093e-01  0.000000e+00  0.000000e+00  0.000000e+00  0.000000e+00  0.000000e+00  0.000000e+00  
       400  -5.279682e+00  -5.615792e+00  -1.387459e+01  4.816372e+00  1.804638e+00  1.125413e+00  0.000000e+00  0.000000e+00  0.000000e+00  0.000000e+00  0.000000e+00  0.000000e+00  
       401  -5.091743e+00  -5.440069e+00  -1.359046e+01  5.217995e+00  1.849272e+00  1.409539e+00  0.000000e+00  0.000000e+00  0.000000e+00  0.000000e+00  0.000000e+00  0.000000e+00  
       402  -4.927048e+00  -5.243150e+00  -1.331052e+01  5.593731e+00  1.910892e+00  1.689484e+00  0.000000e+00  0.000000e+00  0.000000e+00  0.000000e+00  0.000000e+00  0.000000e+00  
       403  -4.737002e+00  -5.078666e+00  -1.303926e+01  5.992027e+00  1.935819e+00  1.960741e+00  0.000000e+00  0.000000e+00  0.000000e+00  0.000000e+00  0.000000e+00  0.000000e+00  
       404  -4.578585e+00  -4.893826e+00  -1.275531e+01  6.355750e+00  1.976805e+00  2.244694e+00  0.000000e+00  0.000000e+00  0.000000e+00  0.000000e+00  0.000000e+00  0.000000e+00  
       405  -4.487785e+00  -4.657557e+00  -1.248368e+01  6.648754e+00  2.064894e+00  2.516316e+00  0.000000e+00  0.000000e+00  0.000000e+00  0.000000e+00  0.000000e+00  0.000000e+00  
       406  -4.419988e+00  -4.441368e+00  -1.223533e+01  6.915501e+00  2.128558e+00  2.764668e+00  0.000000e+00  0.000000e+00  0.000000e+00  0.000000e+00  0.000000e+00  0.000000e+00  
       407  -4.317435e+00  -4.230981e+00  -1.195341e+01  7.213589e+00  2.182069e+00  3.046593e+00  0.000000e+00  0.000000e+00  0.000000e+00  0.000000e+00  0.000000e+00  0.000000e+00  
       408  -4.228309e+00  -4.024421e+00  -1.169051e+01  7.494683e+00  2.227409e+00  3.309494e+00  0.000000e+00  0.000000e+00  0.000000e+00  0.000000e+00  0.000000e+00  0.000000e+00  
       409  -4.119876e+00  -3.813069e+00  -1.144308e+01  7.791365e+00  2.273210e+00  3.556919e+00  0.000000e+00  0.000000e+00  0.000000e+00  0.000000e+00  0.000000e+00  0.000000e+00  
       410  -4.021459e+00  -3.601851e+00  -1.119567e+01  8.074160e+00  2.314578e+00  3.804334e+00  0.000000e+00  0.000000e+00  0.000000e+00  0.000000e+00  0.000000e+00  0.000000e+00  
       411  -3.914029e+00  -3.397107e+00  -1.094776e+01  8.361953e+00  2.345216e+00  4.052237e+00  0.000000e+00  0.000000e+00  0.000000e+00  0.000000e+00  0.000000e+00  0.000000e+00  
       412  -3.841779e+00  -3.197365e+00  -1.072649e+01  8.610436e+00  2.366672e+00  4.273513e+00  0.000000e+00  0.000000e+00  0.000000e+00  0.000000e+00  0.000000e+00  0.000000e+00  
       413  -3.733086e+00  -3.004810e+00  -1.048502e+01  8.891140e+00  2.376863e+00  4.514984e+00  0.000000e+00  0.000000e+00  0.000000e+00  0.000000e+00  0.000000e+00  0.000000e+00  
       414  -3.697520e+00  -2.803005e+00  -1.026489e+01  9.094393e+00  2.392322e+00  4.735109e+00  0.000000e+00  0.000000e+00  0.000000e+00  0.000000e+00  0.000000e+00  0.000000e+00  
       415  -3.514394e+00  -2.642374e+00  -1.008514e+01  9.440768e+00  2.362705e+00  4.914855e+00  0.000000e+00  0.000000e+00  0.000000e+00  0.000000e+00  0.000000e+00  0.000000e+00  
       416  -3.425175e+00  -2.453173e+00  -9.882113e+00  9.688672e+00  2.357838e+00  5.117887e+00  0.000000e+00  0.000000e+00  0.000000e+00  0.000000e+00  0.000000e+00  0.000000e+00  
       417  -3.306841e+00  -2.260083e+00  -9.688640e+00  9.960989e+00  2.353107e+00  5.311361e+00  0.000000e+00  0.000000e+00  0.000000e+00  0.000000e+00  0.000000e+00  0.000000e+00  
       418  -3.176805e+00  -2.088562e+00  -9.502051e+00  1.024015e+01  2.323121e+00  5.497949e+00  0.000000e+00  0.000000e+00  0.000000e+00  0.000000e+00  0.000000e+00  0.000000e+00  
       419  -3.056970e+00  -1.901968e+00  -9.330670e+00  1.050409e+01  2.304586e+00  5.669329e+00  0.000000e+00  0.000000e+00  0.000000e+00  0.000000e+00  0.000000e+00  0.000000e+00  
       420  -2.925078e+00  -1.740399e+00  -9.170090e+00  1.077488e+01  2.257465e+00  5.829910e+00  0.000000e+00  0.000000e+00  0.000000e+00  0.000000e+00  0.000000e+00  0.000000e+00  
       421  -2.787205e+00  -1.571656e+00  -9.038875e+00  1.104623e+01  2.214017e+00  5.961125e+00  0.000000e+00  0.000000e+00  0.000000e+00  0.000000e+00  0.000000e+00  0.000000e+00  
       422  -2.659895e+00  -1.406457e+00  -8.907671e+00  1.130140e+01  2.163587e+00  6.092329e+00  0.000000e+00  0.000000e+00  0.000000e+00  0.000000e+00  0.000000e+00  0.000000e+00  
       423  -2.562796e+00  -1.229399e+00  -8.761468e+00  1.152049e+01  2.121646e+00  6.238533e+00  0.000000e+00  0.000000e+00  0.000000e+00  0.000000e+00  0.000000e+00  0.000000e+00  
       424  -2.428769e+00  -1.058439e+00  -8.653457e+00  1.177039e+01  2.070308e+00  6.346544e+00  0.000000e+00  0.000000e+00  0.000000e+00  0.000000e+00  0.000000e+00  0.000000e+00  
       425  -2.287327e+00  -8.844298e-01  -8.570496e+00  1.202132e+01  2.018803e+00  6.429505e+00  0.000000e+00  0.000000e+00  0.000000e+00  0.000000e+00  0.000000e+00  0.000000e+00  
       426  -2.186352e+00  -6.645333e-01  -8.488297e+00  1.222508e+01  2.010060e+00  6.511702e+00  0.000000e+00  0.000000e+00  0.000000e+00  0.000000e+00  0.000000e+00  0.000000e+00  
       427  -2.042662e+00  -4.608846e-01  -8.375968e+00  1.246456e+01  1.982048e+00  6.624032e+00  0.000000e+00  0.000000e+00  0.000000e+00  0.000000e+00  0.000000e+00  0.000000e+00  
       428  -2.014642e+00  -2.424207e-01  -8.229757e+00  1.258104e+01  1.965954e+00  6.770242e+00  0.000000e+00  0.000000e+00  0.000000e+00  0.000000e+00  0.000000e+00  0.000000e+00  
       429  -2.113708e+00  6.607222e-04  -8.136007e+00  1.256274e+01  1.971723e+00  6.863993e+00  0.000000e+00  0.000000e+00  0.000000e+00  0.000000e+00  0.000000e+00  0.000000e+00  
       430  -2.318297e+00  1.856693e-01  -8.139955e+00  1.243086e+01  1.916829e+00  6.860045e+00  0.000000e+00  0.000000e+00  0.000000e+00  0.000000e+00  0.000000e+00  0.000000e+00  
       431  -2.541568e+00  2.819318e-01  -8.267367e+00  1.227187e+01  1.770793e+00  6.732633e+00  0.000000e+00  0.000000e+00  0.000000e+00  0.000000e+00  0.000000e+00  0.000000e+00  
       432  -2.733142e+00  2.214730e-01  -8.482733e+00  1.213575e+01  1.465866e+00  6.517268e+00  0.000000e+00  0.000000e+00  0.000000e+00  0.000000e+00  0.000000e+00  0.000000e+00  
       433  -2.960296e+00  2.930614e-01  -8.603651e+00  1.195483e+01  1.291076e+00  6.396349e+00  0.000000e+00  0.000000e+00  0.000000e+00  0.000000e+00  0.000000e+00  0.000000e+00  
       434  -3.175344e+00  4.005878e-01  -8.721818e+00  1.177638e+01  1.150613e+00  6.278182e+00  0.000000e+00  0.000000e+00  0.000000e+00  0.000000e+00  0.000000e+00  0.000000e+00  
       435  -3.411223e+00  4.177184e-01  -8.874099e+00  1.156710e+01  9.184830e-01  6.125901e+00  0.000000e+00  0.000000e+00  0.000000e+00  0.000000e+00  0.000000e+00  0.000000e+00  
       436  -3.650250e+00  4.513249e-01  -9.000839e+00  1.134428e+01  7.019398e-01  5.999161e+00  0.000000e+00  0.000000e+00  0.000000e+00  0.000000e+00  0.000000e+00  0.000000e+00  
       437  -4.049379e+00  6.569210e-01  -9.223562e+00  1.094515e+01  4.063068e-01  5.776438e+00  0.000000e+00  0.000000e+00  0.000000e+00  0.000000e+00  0.000000e+00  0.000000e+00  
       438  -4.237059e+00  7.965192e-01  -9.353476e+00  1.074126e+01  2.957548e-01  5.646525e+00  0.000000e+00  0.000000e+00  0.000000e+00  0.000000e+00  0.000000e+00  0.000000e+00  
       439  -4.427670e+00  9.386321e-01  -9.478940e+00  1.052406e+01  1.886069e-01  5.521060e+00  0.000000e+00  0.000000e+00  0.000000e+00  0.000000e+00  0.000000e+00  0.000000e+00  
       440  -4.607904e+00  1.087236e+00  -9.628931e+00  1.030722e+01  8.922122e-02  5.371068e+00  0.000000e+00  0.000000e+00  0.000000e+00  0.000000e+00  0.000000e+00  0.000000e+00  
       441  -4.783740e+00  1.230884e+00  -9.782915e+00  1.008515e+01  -1.350916e-02  5.217085e+00  0.000000e+00  0.000000e+00  0.000000e+00  0.000000e+00  0.000000e+00  0.000000e+00  
       442  -4.953895e+00  1.394488e+00  -9.941949e+00  9.859546e+00  -9.437253e-02  5.058051e+00  0.000000e+00  0.000000e+00  0.000000e+00  0.000000e+00  0.000000e+00  0.000000e+00  
       443  -5.089190e+00  1.587597e+00  -1.011004e+01  9.659971e+00  -1.435614e-01  4.889957e+00  0.000000e+00  0.000000e+00  0.000000e+00  0.000000e+00  0.000000e+00  0.000000e+00  
       444  -5.252143e+00  1.755522e+00  -1.028419e+01  9.424302e+00  -2.155400e-01  4.715813e+00  0.000000e+00  0.000000e+00  0.000000e+00  0.000000e+00  0.000000e+00  0.000000e+00  
       445  -5.449695e+00  1.921010e+00  -1.046643e+01  9.145984e+00  -2.873651e-01  4.533568e+00  0.000000e+00  0.000000e+00  0.000000e+00  0.000000e+00  0.000000e+00  0.000000e+00  
       446  -5.555897e+00  2.154986e+00  -1.067040e+01  8.951326e+00  -2.879457e-01  4.329603e+00  0.000000e+00  0.000000e+00  0.000000e+00  0.000000e+00  0.000000e+00  0.000000e+00  
       447  -5.703620e+00  2.359599e+00  -1.087912e+01  8.707814e+00  -3.149925e-01  4.120882e+00  0.000000e+00  0.000000e+00  0.000000e+00  0.000000e+00  0.000000e+00  0.000000e+00  
       448  -5.851606e+00  2.573747e+00  -1.108543e+01  8.457036e+00  -3.294837e-01  3.914571e+00  0.000000e+00  0.000000e+00  0.000000e+00  0.000000e+00  0.000000e+00  0.000000e+00  
       449  -5.975377e+00  2.800128e+00  -1.131715e+01  8.223787e+00  -3.286177e-01  3.682847e+00  0.000000e+00  0.000000e+00  0.000000e+00  0.000000e+00  0.000000e+00  0.000000e+00  
       450  -6.126067e+00  3.012003e+00  -1.151936e+01  7.957223e+00  -3.390402e-01  3.480640e+00  0.000000e+00  0.000000e+00  0.000000e+00  0.000000e+00  0.000000e+00  0.000000e+00  
       451  -6.268186e+00  3.194978e+00  -1.175044e+01  7.693112e+00  -3.750645e-01  3.249563e+00  0.000000e+00  0.000000e+00  0.000000e+00  0.000000e+00  0.000000e+00  0.000000e+00  
       452  -6.410466e+00  3.416758e+00  -1.199002e+01  7.422975e+00  -3.689127e-01  3.009983e+00  0.000000e+00  0.000000e+00  0.000000e+00  0.000000e+00  0.000000e+00  0.000000e+00  
       453  -6.543099e+00  3.637076e+00  -1.224747e+01  7.156857e+00  -3.607862e-01  2.752527e+00  0.000000e+00  0.000000e+00  0.000000e+00  0.000000e+00  0.000000e+00  0.000000e+00  
       454  -6.722495e+00  3.831161e+00  -1.249343e+01  6.838567e+00  -3.753926e-01  2.506570e+00  0.000000e+00  0.000000e+00  0.000000e+00  0.000000e+00  0.000000e+00  0.000000e+00  
       455  -6.843367e+00  4.087147e+00  -1.272866e+01  6.573592e+00  -3.245365e-01  2.271343e+00  0.000000e+00  0.000000e+00  0.000000e+00  0.000000e+00  0.000000e+00  0.000000e+00  
       456  -6.993702e+00  4.274769e+00  -1.298119e+01  6.274130e+00  -3.384202e-01  2.018811e+00  0.000000e+00  0.000000e+00  0.000000e+00  0.000000e+00  0.000000e+00  0.000000e+00  
       457  -7.144914e+00  4.502669e+00  -1.323157e+01  5.968935e+00  -3.083405e-01  1.768426e+00  0.000000e+00  0.000000e+00  0.000000e+00  0.000000e+00  0.000000e+00  0.000000e+00  
       458  -7.323473e+00  4.708418e+00  -1.348718e+01  5.631689e+00  -2.966604e-01  1.512822e+00  0.000000e+00  0.000000e+00  0.000000e+00  0.000000e+00  0.000000e+00  0.000000e+00  
       459  -7.476408e+00  4.940385e+00  -1.374548e+01  5.315505e+00  -2.549409e-01  1.254519e+00  0.000000e+00  0.000000e+00  0.000000e+00  0.000000e+00  0.000000e+00  0.000000e+00  
       460  -7.645865e+00  5.157197e+00  -1.401258e+01  4.978362e+00  -2.244751e-01  9.874217e-01  0.000000e+00  0.000000e+00  0.000000e+00  0.000000e+00  0.000000e+00  0.000000e+00  
       461  -7.814249e+00  5.387664e+00  -1.427146e+01  4.637968e+00  -1.763712e-01  7.285422e-01  0.000000e+00  0.000000e+00  0.000000e+00  0.000000e+00  0.000000e+00  0.000000e+00  
       462  -7.961539e+00  5.613158e+00  -1.455312e+01  4.314444e+00  -1.291641e-01  4.468751e-01  0.000000e+00  0.000000e+00  0.000000e+00  0.000000e+00  0.000000e+00  0.000000e+00  
       463  -8.071248e+00  5.856323e+00  -1.427704e+01  4.024371e+00  -6.010605e-02  7.229580e-01  0.000000e+00  0.000000e+00  0.000000e+00  0.000000e+00  0.000000e+00  0.000000e+00  
       464  -8.148049e+00  6.129269e+00  -1.405593e+01  3.763194e+00  4.299088e-02  9.440737e-01  0.000000e+00  0.000000e+00  0.000000e+00  0.000000e+00  0.000000e+00  0.000000e+00  
       465  -8.180148e+00  6.402149e+00  -1.384604e+01  3.542847e+00  1.503210e-01  1.153957e+00  0.000000e+00  0.000000e+00  0.000000e+00  0.000000e+00  0.000000e+00  0.000000e+00  
       466  -8.162240e+00  6.641905e+00  -1.363771e+01  3.368785e+00  2.288550e-01  1.362292e+00  0.000000e+00  0.000000e+00  0.000000e+00  0.000000e+00  0.000000e+00  0.000000e+00  
       467  -8.221245e+00  6.881853e+00  -1.350159e+01  3.114244e+00  3.119273e-01  1.498408e+00  0.000000e+00  0.000000e+00  0.000000e+00  0.000000e+00  0.000000e+00  0.000000e+00  
       468  -8.353010e+00  7.110431e+00  -1.340670e+01  2.783531e+00  3.879809e-01  1.593296e+00  0.000000e+00  0.000000e+00  0.000000e+00  0.000000e+00  0.000000e+00  0.000000e+00  
       469  -8.349224e+00  7.346423e+00  -1.326731e+01  2.585110e+00  4.757922e-01  1.732686e+00  0.000000e+00  0.000000e+00  0.000000e+00  0.000000e+00  0.000000e+00  0.000000e+00  
       470  -8.452274e+00  7.565006e+00  -1.318343e+01  2.276754e+00  5.505198e-01  1.816567e+00  0.000000e+00  0.000000e+00  0.000000e+00  0.000000e+00  0.000000e+00  0.000000e+00  
       471  -8.647239e+00  7.749693e+00  -1.318453e+01  1.873539e+00  5.956489e-01  1.815466e+00  0.000000e+00  0.000000e+00  0.000000e+00  0.000000e+00  0.000000e+00  0.000000e+00  
       472  -8.764904e+00  7.989151e+00  -1.312794e+01  1.544831e+00  6.998072e-01  1.872061e+00  0.000000e+00  0.000000e+00  0.000000e+00  0.000000e+00  0.000000e+00  0.000000e+00  
       473  -8.666286e+00  8.224319e+00  -1.303197e+01  1.429765e+00  8.038871e-01  1.968034e+00  0.000000e+00  0.000000e+00  0.000000e+00  0.000000e+00  0.000000e+00  0.000000e+00  
       474  -8.402082e+00  8.326804e+00  -1.294195e+01  1.477791e+00  7.794392e-01  2.058045e+00  0.000000e+00  0.000000e+00  0.000000e+00  0.000000e+00  0.000000e+00  0.000000e+00  
       475  -8.117528e+00  8.290068e+00  -1.284663e+01  1.543816e+00  6.198618e-01  2.153368e+00  0.000000e+00  0.000000e+00  0.000000e+00  0.000000e+00  0.000000e+00  0.000000e+00  
       476  -7.912035e+00  8.103799e+00  -1.278461e+01  1.528567e+00  3.147730e-01  2.215388e+00  0.000000e+00  0.000000e+00  0.000000e+00  0.000000e+00  0.000000e+00  0.000000e+00  
       477  -7.960297e+00  7.848297e+00  -1.292109e+01  1.257484e+00  -5.560179e-02  2.078905e+00  0.000000e+00  0.000000e+00  0.000000e+00  0.000000e+00  0.000000e+00  0.000000e+00  
       478  -8.066565e+00  7.618541e+00  -1.300002e+01  9.264429e-01  -3.963644e-01  1.999982e+00  0.000000e+00  0.000000e+00  0.000000e+00  0.000000e+00  0.000000e+00  0.000000e+00  
       479  -8.212317e+00  7.410083e+00  -1.306129e+01  5.540903e-01  -7.120486e-01  1.938710e+00  0.000000e+00  0.000000e+00  0.000000e+00  0.000000e+00  0.000000e+00  0.000000e+00  
       480  -8.189396e+00  7.175351e+00  -1.314981e+01  3.486993e-01  -1.050314e+00  1.850186e+00  0.000000e+00  0.000000e+00  0.000000e+00  0.000000e+00  0.000000e+00  0.000000e+00  
       481  -8.115136e+00  6.957559e+00  -1.324019e+01  1.930487e-01  -1.368040e+00  1.759808e+00  0.000000e+00  0.000000e+00  0.000000e+00  0.000000e+00  0.000000e+00  0.000000e+00  
       482  -8.081927e+00  6.740842e+00  -1.334120e+01  -5.146342e-03  -1.681184e+00  1.658798e+00  0.000000e+00  0.000000e+00  0.000000e+00  0.000000e+00  0.000000e+00  0.000000e+00  
       483  -8.035316e+00  6.508823e+00  -1.344982e+01  -1.913321e-01  -2.006219e+00  1.550175e+00  0.000000e+00  0.000000e+00  0.000000e+00  0.000000e+00  0.000000e+00  0.000000e+00  
       484  -7.973760e+00  6.285500e+00  -1.358907e+01  -3.638681e-01  -2.319247e+00  1.410935e+00  0.000000e+00  0.000000e+00  0.000000e+00  0.000000e+00  0.000000e+00  0.000000e+00  
       485  -7.935418e+00  6.049631e+00  -1.375525e+01  -5.608250e-01  -2.641604e+00  1.244755e+00  0.000000e+00  0.000000e+00  0.000000e+00  0.000000e+00  0.000000e+00  0.000000e+00  
       486  -7.822861e+00  5.820163e+00  -1.394314e+01  -6.846886e-01  -2.954445e+00  1.056859e+00  0.000000e+00  0.000000e+00  0.000000e+00  0.000000e+00  0.000000e+00  0.000000e+00  
       487  -7.692695e+00  5.576770e+00  -1.415755e+01  -7.919861e-01  -3.278194e+00  8.424459e-01  0.000000e+00  0.000000e+00  0.000000e+00  0.000000e+00  0.000000e+00  0.000000e+00  
       488  -7.511879e+00  5.362685e+00  -1.436652e+01  -8.496010e-01  -3.569720e+00  6.334761e-01  0.000000e+00  0.000000e+00  0.000000e+00  0.000000e+00  0.000000e+00  0.000000e+00  
       489  -7.407554e+00  5.122120e+00  -1.463396e+01  -9.846032e-01  -3.884906e+00  3.660369e-01  0.000000e+00  0.000000e+00  0.000000e+00  0.000000e+00  0.000000e+00  0.000000e+00  
       490  -7.263791e+00  4.889493e+00  -1.434411e+01  -1.081009e+00  -4.189398e+00  6.558858e-01  0.000000e+00  0.000000e+00  0.000000e+00  0.000000e+00  0.000000e+00  0.000000e+00  
       491  -7.115441e+00  4.648034e+00  -1.407651e+01  -1.173638e+00  -4.499965e+00  9.234890e-01  0.000000e+00  0.000000e+00  0.000000e+00  0.000000e+00  0.000000e+00  0.000000e+00  
       492  -6.956360e+00  4.415889e+00  -1.380464e+01  -1.256310e+00  -4.798455e+00  1.195360e+00  0.000000e+00  0.000000e+00  0.000000e+00  0.000000e+00  0.000000e+00  0.000000e+00  
       493  -6.793585e+00  4.188887e+00  -1.353266e+01  -1.336031e+00  -5.089036e+00  1.467335e+00  0.000000e+00  0.000000e+00  0.000000e+00  0.000000e+00  0.000000e+00  0.000000e+00  
       494  -6.670022e+00  3.943413e+00  -1.326002e+01  -1.455673e+00  -5.395319e+00  1.739980e+00  0.000000e+00  0.000000e+00  0.000000e+00  0.000000e+00  0.000000e+00  0.000000e+00  
       495  -6.524705e+00  3.719644e+00  -1.299757e+01  -1.554237e+00  -5.677118e+00  2.002429e+00  0.000000e+00  0.000000e+00  0.000000e+00  0.000000e+00  0.000000e+00  0.000000e+00  
       496  -6.393219e+00  3.480465e+00  -1.272678e+01  -1.667278e+00  -5.971548e+00  2.273216e+00  0.000000e+00  0.000000e+00  0.000000e+00  0.000000e+00  0.000000e+00  0.000000e+00  
       497  -6.234421e+00  3.262374e+00  -1.245919e+01  -1.753621e+00  -6.242103e+00  2.540812e+00  0.000000e+00  0.000000e+00  0.000000e+00  0.000000e+00  0.000000e+00  0.000000e+00  
       498  -6.104938e+00  3.030893e+00  -1.219466e+01  -1.869859e+00  -6.523258e+00  2.805341e+00  0.000000e+00  0.000000e+00  0.000000e+00  0.000000e+00  0.000000e+00  0.000000e+00  
       499  -5.999617e+00  2.799570e+00  -1.191704e+01  -2.010807e+00  -6.801459e+00  3.082962e+00  0.000000e+00  0.000000e+00  0.000000e+00  0.000000e+00  0.000000e+00  0.000000e+00  
       500  -5.846301e+00  2.580112e+00  -1.165412e+01  -2.104277e+00  -7.064994e+00  3.345881e+00  0.000000e+00  0.000000e+00  0.000000e+00  0.000000e+00  0.000000e+00  0.000000e+00  
       501  -5.727628e+00  2.361719e+00  -1.137949e+01  -2.232875e+00  -7.324657e+00  3.620512e+00  0.000000e+00  0.000000e+00  0.000000e+00  0.000000e+00  0.000000e+00  0.000000e+00  
       502  -5.573313e+00  2.155501e+00  -1.111706e+01  -2.326284e+00  -7.569336e+00  3.882942e+00  0.000000e+00  0.000000e+00  0.000000e+00  0.000000e+00  0.000000e+00  0.000000e+00  
       503  -5.389213e+00  1.946695e+00  -1.086890e+01  -2.390328e+00  -7.813786e+00  4.131101e+00  0.000000e+00  0.000000e+00  0.000000e+00  0.000000e+00  0.000000e+00  0.000000e+00  
       504  -5.197000e+00  1.751754e+00  -1.063287e+01  -2.446649e+00  -8.041551e+00  4.367127e+00  0.000000e+00  0.000000e+00  0.000000e+00  0.000000e+00  0.000000e+00  0.000000e+00  
       505  -4.942015e+00  1.591020e+00  -1.041967e+01  -2.440554e+00  -8.232283e+00  4.580333e+00  0.000000e+00  0.000000e+00  0.000000e+00  0.000000e+00  0.000000e+00  0.000000e+00  
       506  -4.721270e+00  1.430157e+00  -1.018324e+01  -2.469024e+00  -8.420311e+00  4.816756e+00  0.000000e+00  0.000000e+00  0.000000e+00  0.000000e+00  0.000000e+00  0.000000e+00  
       507  -4.528031e+00  1.233951e+00  -9.945228e+00  -2.525294e+00  -8.640846e+00  5.054772e+00  0.000000e+00  0.000000e+00  0.000000e+00  0.000000e+00  0.000000e+00  0.000000e+00  
       508  -4.296115e+00  1.096957e+00  -9.721392e+00  -2.543147e+00  -8.799328e+00  5.278609e+00  0.000000e+00  0.000000e+00  0.000000e+00  0.000000e+00  0.000000e+00  0.000000e+00  
       509  -4.100652e+00  9.078666e-01  -9.476562e+00  -2.597682e+00  -9.007058e+00  5.523438e+00  0.000000e+00  0.000000e+00  0.000000e+00  0.000000e+00  0.000000e+00  0.000000e+00  
       510  -3.861047e+00  7.851067e-01  -9.250710e+00  -2.608269e+00  -9.145605e+00  5.749290e+00  0.000000e+00  0.000000e+00  0.000000e+00  0.000000e+00  0.000000e+00  0.000000e+00  
       511  -3.629811e+00  6.925025e-01  -9.012019e+00  -2.627391e+00  -9.251139e+00  5.987981e+00  0.000000e+00  0.000000e+00  0.000000e+00  0.000000e+00  0.000000e+00  0.000000e+00  
       512  -3.406092e+00  6.066481e-01  -8.768684e+00  -2.654163e+00  -9.347059e+00  6.231316e+00  0.000000e+00  0.000000e+00  0.000000e+00  0.000000e+00  0.000000e+00  0.000000e+00  
       513  -3.197395e+00  4.841472e-01  -8.502891e+00  -2.696053e+00  -9.476756e+00  6.497110e+00  0.000000e+00  0.000000e+00  0.000000e+00  0.000000e+00  0.000000e+00  0.000000e+00  
       514  -2.998851e+00  3.498257e-01  -8.266126e+00  -2.748163e+00  -9.615399e+00  6.733874e+00  0.000000e+00  0.000000e+00  0.000000e+00  0.000000e+00  0.000000e+00  0.000000e+00  
       515  -2.831806e+00  1.726032e-01  -8.033483e+00  -2.831806e+00  -9.794064e+00  6.966518e+00  0.000000e+00  0.000000e+00  0.000000e+00  0.000000e+00  0.000000e+00  0.000000e+00  
       516  -2.632867e+00  9.877987e-03  -7.834693e+00  -2.883554e+00  -9.955347e+00  7.165307e+00  0.000000e+00  0.000000e+00  0.000000e+00  0.000000e+00  0.000000e+00  0.000000e+00  
       517  -2.520645e+00  -2.333251e-01  -7.664073e+00  -3.021987e+00  -1.019423e+01  7.335927e+00  0.000000e+00  0.000000e+00  0.000000e+00  0.000000e+00  0.000000e+00  0.000000e+00  
       518  -2.364624e+00  -4.474623e-01  -7.509024e+00  -3.116553e+00  -1.040117e+01  7.490976e+00  0.000000e+00  0.000000e+00  0.000000e+00  0.000000e+00  0.000000e+00  0.000000e+00  
       519  -2.261459e+00  -6.834513e-01  -7.334084e+00  -3.263878e+00  -1.062709e+01  7.665916e+00  0.000000e+00  0.000000e+00  0.000000e+00  0.000000e+00  0.000000e+00  0.000000e+00  
       520  -2.167980e+00  -9.367636e-01  -7.228479e+00  -3.420757e+00  -1.086748e+01  7.771521e+00  0.000000e+00  0.000000e+00  0.000000e+00  0.000000e+00  0.000000e+00  0.000000e+00  
       521  -2.093956e+00  -1.209411e+00  -7.111136e+00  -3.596927e+00  -1.112434e+01  7.888864e+00  0.000000e+00  0.000000e+00  0.000000e+00  0.000000e+00  0.000000e+00  0.000000e+00  
       522  -1.968874e+00  -1.426646e+00  -6.966786e+00  -3.721842e+00  -1.132293e+01  8.033214e+00  0.000000e+00  0.000000e+00  0.000000e+00  0.000000e+00  0.000000e+00  0.000000e+00  
       523  -1.850063e+00  -1.639987e+00  -6.829218e+00  -3.852801e+00  -1.151478e+01  8.170781e+00  0.000000e+00  0.000000e+00  0.000000e+00  0.000000e+00  0.000000e+00  0.000000e+00  
       524  -1.597778e+00  -1.638534e+00  -6.712256e+00  -3.850023e+00  -1.148900e+01  8.287744e+00  0.000000e+00  0.000000e+00  0.000000e+00  0.000000e+00  0.000000e+00  0.000000e+00  
       525  -1.354032e+00  -1.635605e+00  -6.588253e+00  -3.855492e+00  -1.145891e+01  8.411747e+00  0.000000e+00  0.000000e+00  0.000000e+00  0.000000e+00  0.000000e+00  0.000000e+00  
       526  -1.122192e+00  -1.536526e+00  -6.509178e+00  -3.872543e+00  -1.132983e+01  8.490822e+00  0.000000e+00  0.000000e+00  0.000000e+00  0.000000e+00  0.000000e+00  0.000000e+00  
       527  -8.890757e-01  -1.577384e+00  -6.432399e+00  -3.887960e+00  -1.133786e+01  8.567601e+00  0.000000e+00  0.000000e+00  0.000000e+00  0.000000e+00  0.000000e+00  0.000000e+00  
       528  -6.510218e-01  -1.521063e+00  -6.356235e+00  -3.898051e+00  -1.124590e+01  8.643765e+00  0.000000e+00  0.000000e+00  0.000000e+00  0.000000e+00  0.000000e+00  0.000000e+00  
       529  -4.289997e-01  -1.436167e+00  -6.284174e+00  -3.923752e+00  -1.112254e+01  8.715826e+00  0.000000e+00  0.000000e+00  0.000000e+00  0.000000e+00  0.000000e+00  0.000000e+00  
       530  -2.024378e-01  -1.403532e+00  -6.233963e+00  -3.944462e+00  -1.104864e+01  8.766037e+00  0.000000e+00  0.000000e+00  0.000000e+00  0.000000e+00  0.000000e+00  0.000000e+00  
       531  3.457911e-02  -1.317582e+00  -6.180716e+00  -3.954231e+00  -1.091861e+01  8.819284e+00  0.000000e+00  0.000000e+00  0.000000e+00  0.000000e+00  0.000000e+00  0.000000e+00  
       532  2.314281e-01  -1.241702e+00  -6.090022e+00  -4.003651e+00  -1.079585e+01  8.909978e+00  0.000000e+00  0.000000e+00  0.000000e+00  0.000000e+00  0.000000e+00  0.000000e+00  
       533  4.593591e-01  -1.186127e+00  -6.067392e+00  -4.021441e+00  -1.069060e+01  8.932609e+00  0.000000e+00  0.000000e+00  0.000000e+00  0.000000e+00  0.000000e+00  0.000000e+00  
       534  7.096391e-01  -1.185621e+00  -6.096218e+00  -4.016302e+00  -1.063763e+01  8.903782e+00  0.000000e+00  0.000000e+00  0.000000e+00  0.000000e+00  0.000000e+00  0.000000e+00  
       535  9.658810e-01  -1.201256e+00  -6.175427e+00  -4.004587e+00  -1.059802e+01  8.824574e+00  0.000000e+00  0.000000e+00  0.000000e+00  0.000000e+00  0.000000e+00  0.000000e+00  
       536  1.208531e+00  -1.126499e+00  -6.088598e+00  -4.005819e+00  -1.046523e+01  8.911402e+00  0.000000e+00  0.000000e+00  0.000000e+00  0.000000e+00  0.000000e+00  0.000000e+00  
       537  1.451914e+00  -1.080099e+00  -6.081720e+00  -4.005641e+00  -1.035802e+01  8.918280e+00  0.000000e+00  0.000000e+00  0.000000e+00  0.000000e+00  0.000000e+00  0.000000e+00  
       538  1.694382e+00  -1.044935e+00  -6.096787e+00  -4.005668e+00  -1.025928e+01  8.903213e+00  0.000000e+00  0.000000e+00  0.000000e+00  0.000000e+00  0.000000e+00  0.000000e+00  
       539  1.939005e+00  -9.680117e-01  -6.124971e+00  -4.002798e+00  -1.011601e+01  8.875029e+00  0.000000e+00  0.000000e+00  0.000000e+00  0.000000e+00  0.000000e+00  0.000000e+00  
       540  2.180218e+00  -9.161611e-01  -6.144993e+00  -4.002563e+00  -9.995052e+00  8.855006e+00  0.000000e+00  0.000000e+00  0.000000e+00  0.000000e+00  0.000000e+00  0.000000e+00  
       541  2.433130e+00  -8.516020e-01  -6.208176e+00  -3.989821e+00  -9.858628e+00  8.791824e+00  0.000000e+00  0.000000e+00  0.000000e+00  0.000000e+00  0.000000e+00  0.000000e+00  
       542  2.701998e+00  -8.685317e-01  -6.302918e+00  -3.960282e+00  -9.800937e+00  8.697082e+00  0.000000e+00  0.000000e+00  0.000000e+00  0.000000e+00  0.000000e+00  0.000000e+00  
       543  2.978595e+00  -8.064942e-01  -6.330595e+00  -3.922116e+00  -9.661459e+00  8.669405e+00  0.000000e+00  0.000000e+00  0.000000e+00  0.000000e+00  0.000000e+00  0.000000e+00  
       544  3.264487e+00  -7.323638e-01  -6.373815e+00  -3.873688e+00  -9.506971e+00  8.626185e+00  0.000000e+00  0.000000e+00  0.000000e+00  0.000000e+00  0.000000e+00  0.000000e+00  
       545  3.588793e+00  -7.247639e-01  -6.502076e+00  -3.785803e+00  -9.415998e+00  8.497924e+00  0.000000e+00  0.000000e+00  0.000000e+00  0.000000e+00  0.000000e+00  0.000000e+00  
       546  3.580789e+00  -8.624011e-01  -6.804705e+00  -4.029107e+00  -9.467146e+00  8.195295e+00  0.000000e+00  0.000000e+00  0.000000e+00  0.000000e+00  0.000000e+00  0.000000e+00  
       547  3.797990e+00  -9.588523e-01  -6.994862e+00  -4.045997e+00  -9.473894e+00  8.005138e+00  0.000000e+00  0.000000e+00  0.000000e+00  0.000000e+00  0.000000e+00  0.000000e+00  
       548  4.045903e+00  -7.514859e-01  -7.048892e+00  -4.030879e+00  -9.173512e+00  7.951108e+00  0.000000e+00  0.000000e+00  0.000000e+00  0.000000e+00  0.000000e+00  0.000000e+00  
       549  4.339902e+00  -6.045016e-01  -6.953463e+00  -3.968283e+00  -8.930099e+00  8.046537e+00  0.000000e+00  0.000000e+00  0.000000e+00  0.000000e+00  0.000000e+00  0.000000e+00  
       550  4.584100e+00  -4.871269e-01  -7.102888e+00  -3.953996e+00  -8.712791e+00  7.897112e+00  0.000000e+00  0.000000e+00  0.000000e+00  0.000000e+00  0.000000e+00  0.000000e+00  
       551  4.795567e+00  -4.545681e-01  -7.304227e+00  -3.970841e+00  -8.576698e+00  7.695773e+00  0.000000e+00  0.000000e+00  0.000000e+00  0.000000e+00  0.000000e+00  0.000000e+00  
       552  5.058710e+00  -3.707651e-01  -7.457749e+00  -3.934299e+00  -8.385670e+00  7.542251e+00  0.000000e+00  0.000000e+00  0.000000e+00  0.000000e+00  0.000000e+00  0.000000e+00  
       553  5.270738e+00  -3.643149e-01  -7.697443e+00  -3.947045e+00  -8.268212e+00  7.302557e+00  0.000000e+00  0.000000e+00  0.000000e+00  0.000000e+00  0.000000e+00  0.000000e+00  
       554  5.535469e+00  -2.701319e-01  -7.832503e+00  -3.905134e+00  -8.059156e+00  7.167497e+00  0.000000e+00  0.000000e+00  0.000000e+00  0.000000e+00  0.000000e+00  0.000000e+00  
       555  5.778432e+00  -1.849977e-01  -8.011845e+00  -3.882914e+00  -7.855203e+00  6.988155e+00  0.000000e+00  0.000000e+00  0.000000e+00  0.000000e+00  0.000000e+00  0.000000e+00  
       556  6.019141e+00  -1.102649e-01  -8.243480e+00  -3.860735e+00  -7.657629e+00  6.756520e+00  0.000000e+00  0.000000e+00  0.000000e+00  0.000000e+00  0.000000e+00  0.000000e+00  
       557  6.238169e+00  -1.119781e-01  -8.510159e+00  -3.857883e+00  -7.532409e+00  6.489841e+00  0.000000e+00  0.000000e+00  0.000000e+00  0.000000e+00  0.000000e+00  0.000000e+00  
       558  6.464651e+00  -1.155676e-01  -8.738525e+00  -3.845085e+00  -7.404910e+00  6.261475e+00  0.000000e+00  0.000000e+00  0.000000e+00  0.000000e+00  0.000000e+00  0.000000e+00  
       559  6.680681e+00  -9.053846e-02  -8.982546e+00  -3.840098e+00  -7.244582e+00  6.017454e+00  0.000000e+00  0.000000e+00  0.000000e+00  0.000000e+00  0.000000e+00  0.000000e+00  
       560  6.902969e+00  -6.086263e-02  -9.258166e+00  -3.826060e+00  -7.075348e+00  5.741834e+00  0.000000e+00  0.000000e+00  0.000000e+00  0.000000e+00  0.000000e+00  0.000000e+00  
       561  7.140765e+00  -2.349637e-02  -9.494735e+00  -3.793570e+00  -6.894127e+00  5.505266e+00  0.000000e+00  0.000000e+00  0.000000e+00  0.000000e+00  0.000000e+00  0.000000e+00  
       562  7.372284e+00  -1.034759e-02  -9.763310e+00  -3.764253e+00  -6.732799e+00  5.236690e+00  0.000000e+00  0.000000e+00  0.000000e+00  0.000000e+00  0.000000e+00  0.000000e+00  
       563  7.602322e+00  5.868922e-03  -1.002097e+01  -3.733166e+00  -6.564057e+00  4.979030e+00  0.000000e+00  0.000000e+00  0.000000e+00  0.000000e+00  0.000000e+00  0.000000e+00  
       564  7.844326e+00  4.425333e-02  -1.027584e+01  -3.686697e+00  -6.368798e+00  4.724160e+00  0.000000e+00  0.000000e+00  0.000000e+00  0.000000e+00  0.000000e+00  0.000000e+00  
       565  8.103787e+00  6.648168e-02  -1.051478e+01  -3.619204e+00  -6.185349e+00  4.485217e+00  0.000000e+00  0.000000e+00  0.000000e+00  0.000000e+00  0.000000e+00  0.000000e+00  
       566  8.330864e+00  3.638954e-02  -1.078468e+01  -3.580377e+00  -6.049891e+00  4.215319e+00  0.000000e+00  0.000000e+00  0.000000e+00  0.000000e+00  0.000000e+00  0.000000e+00  
       567  8.587081e+00  6.487324e-02  -1.104773e+01  -3.508537e+00  -5.851556e+00  3.952269e+00  0.000000e+00  0.000000e+00  0.000000e+00  0.000000e+00  0.000000e+00  0.000000e+00  
       568  8.844975e+00  4.255474e-02  -1.131542e+01  -3.431006e+00  -5.699769e+00  3.684580e+00  0.000000e+00  0.000000e+00  0.000000e+00  0.000000e+00  0.000000e+00  0.000000e+00  
       569  9.080327e+00  3.715364e-02  -1.157298e+01  -3.371888e+00  -5.526883e+00  3.427016e+00  0.000000e+00  0.000000e+00  0.000000e+00  0.000000e+00  0.000000e+00  0.000000e+00  
       570  9.338048e+00  -4.150059e-03  -1.183935e+01  -3.286177e+00  -5.385823e+00  3.160655e+00  0.000000e+00  0.000000e+00  0.000000e+00  0.000000e+00  0.000000e+00  0.000000e+00  
       571  9.600956e+00  1.199814e-02  -1.210700e+01  -3.190955e+00  -5.183329e+00  2.892999e+00  0.000000e+00  0.000000e+00  0.000000e+00  0.000000e+00  0.000000e+00  0.000000e+00  
       572  9.860314e+00  3.705139e-02  -1.237117e+01  -3.094846e+00  -4.968029e+00  2.628830e+00  0.000000e+00  0.000000e+00  0.000000e+00  0.000000e+00  0.000000e+00  0.000000e+00  
       573  1.012629e+01  -1.358401e-03  -1.263573e+01  -2.987560e+00  -4.812370e+00  2.364275e+00  0.000000e+00  0.000000e+00  0.000000e+00  0.000000e+00  0.000000e+00  0.000000e+00  
       574  1.039318e+01  4.071382e-03  -1.290402e+01  -2.874651e+00  -4.609119e+00  2.095980e+00  0.000000e+00  0.000000e+00  0.000000e+00  0.000000e+00  0.000000e+00  0.000000e+00  
       575  1.066268e+01  -8.764146e-03  -1.316775e+01  -2.754277e+00  -4.420448e+00  1.832247e+00  0.000000e+00  0.000000e+00  0.000000e+00  0.000000e+00  0.000000e+00  0.000000e+00  
       576  1.093564e+01  1.953899e-02  -1.343937e+01  -2.625418e+00  -4.187016e+00  1.560635e+00  0.000000e+00  0.000000e+00  0.000000e+00  0.000000e+00  0.000000e+00  0.000000e+00  
       577  1.120938e+01  1.754224e-02  -1.371408e+01  -2.490570e+00  -3.980322e+00  1.285918e+00  0.000000e+00  0.000000e+00  0.000000e+00  0.000000e+00  0.000000e+00  0.000000e+00  
       578  1.148296e+01  1.639737e-02  -1.398982e+01  -2.350477e+00  -3.769276e+00  1.010182e+00  0.000000e+00  0.000000e+00  0.000000e+00  0.000000e+00  0.000000e+00  0.000000e+00  
       579  1.176142e+01  -4.959382e-03  -1.425865e+01  -2.199873e+00  -3.575003e+00  7.413484e-01  0.000000e+00  0.000000e+00  0.000000e+00  0.000000e+00  0.000000e+00  0.000000e+00  
       580  1.203034e+01  6.916831e-03  -1.454829e+01  -2.052948e+00  -3.344128e+00  4.517148e-01  0.000000e+00  0.000000e+00  0.000000e+00  0.000000e+00  0.000000e+00  0.000000e+00  
       581  1.229530e+01  -3.875834e-02  -1.427728e+01  -1.903864e+00  -3.167506e+00  7.227224e-01  0.000000e+00  0.000000e+00  0.000000e+00  0.000000e+00  0.000000e+00  0.000000e+00  
       582  1.258449e+01  -5.526953e-02  -1.406523e+01  -1.724155e+00  -2.958502e+00  9.347669e-01  0.000000e+00  0.000000e+00  0.000000e+00  0.000000e+00  0.000000e+00  0.000000e+00  
       583  1.284445e+01  -1.501200e-01  -1.386997e+01  -1.566983e+00  -2.824713e+00  1.130032e+00  0.000000e+00  0.000000e+00  0.000000e+00  0.000000e+00  0.000000e+00  0.000000e+00  
       584  1.310859e+01  -1.624014e-01  -1.371085e+01  -1.398632e+00  -2.605335e+00  1.289146e+00  0.000000e+00  0.000000e+00  0.000000e+00  0.000000e+00  0.000000e+00  0.000000e+00  
       585  1.335821e+01  -2.323131e-01  -1.354872e+01  -1.237471e+00  -2.440688e+00  1.451279e+00  0.000000e+00  0.000000e+00  0.000000e+00  0.000000e+00  0.000000e+00  0.000000e+00  
       586  1.349124e+01  -4.399296e-01  -1.341072e+01  -1.185208e+00  -2.410991e+00  1.589280e+00  0.000000e+00  0.000000e+00  0.000000e+00  0.000000e+00  0.000000e+00  0.000000e+00  
       587  1.373189e+01  -4.853924e-01  -1.331045e+01  -1.017273e+00  -2.216552e+00  1.689547e+00  0.000000e+00  0.000000e+00  0.000000e+00  0.000000e+00  0.000000e+00  0.000000e+00  
       588  1.394094e+01  -6.137938e-01  -1.321886e+01  -8.724974e-01  -2.102655e+00  1.781135e+00  0.000000e+00  0.000000e+00  0.000000e+00  0.000000e+00  0.000000e+00  0.000000e+00  
       589  1.418497e+01  -6.224408e-01  -1.315103e+01  -6.839203e-01  -1.866834e+00  1.848969e+00  0.000000e+00  0.000000e+00  0.000000e+00  0.000000e+00  0.000000e+00  0.000000e+00  
       590  1.440607e+01  -7.273266e-01  -1.309633e+01  -5.090515e-01  -1.725341e+00  1.903666e+00  0.000000e+00  0.000000e+00  0.000000e+00  0.000000e+00  0.000000e+00  0.000000e+00  
       591  1.459808e+01  -8.628465e-01  -1.302846e+01  -3.536421e-01  -1.612872e+00  1.971541e+00  0.000000e+00  0.000000e+00  0.000000e+00  0.000000e+00  0.000000e+00  0.000000e+00  
       592  1.477870e+01  -1.044058e+00  -1.295007e+01  -1.996175e-01  -1.544823e+00  2.049934e+00  0.000000e+00  0.000000e+00  0.000000e+00  0.000000e+00  0.000000e+00  0.000000e+00  
       593  1.472571e+01  -1.309826e+00  -1.285448e+01  -2.688134e-01  -1.560441e+00  2.145517e+00  0.000000e+00  0.000000e+00  0.000000e+00  0.000000e+00  0.000000e+00  0.000000e+00  
       594  1.499453e+01  2.506149e-01  5.773160e-15  0.000000e+00  0.000000e+00  0.000000e+00  -1.534207e-03  6.053247e-04  -3.455239e-04  0.000000e+00  0.000000e+00  0.000000e+00  
       595  1.497832e+01  5.007646e-01  6.810878e-09  9.550694e-14  1.018630e-14  6.810872e-09  -2.815544e-04  3.412356e-04  2.161555e-03  0.000000e+00  0.000000e+00  0.000000e+00  
       596  1.495173e+01  7.500252e-01  1.773638e-08  3.131662e-13  4.621303e-14  1.773637e-08  -2.646301e-03  8.306390e-04  -9.562183e-04  0.000000e+00  0.000000e+00  0.000000e+00  
       597  1.491512e+01  9.980145e-01  3.042482e-08  6.320777e-13  1.185718e-13  3.042481e-08  -1.249963e-03  1.929226e-04  3.219398e-03  0.000000e+00  0.000000e+00  0.000000e+00  
       598  1.486889e+01  1.244393e+00  4.273301e-08  9.174606e-13  2.080558e-13  4.273300e-08  -1.181544e-03  1.179365e-04  -9.447691e-04  0.000000e+00  0.000000e+00  0.000000e+00  
       599  1.481344e+01  1.488861e+00  5.320009e-08  1.217221e-12  3.228529e-13  5.320008e-08  -8.644643e-04  1.021083e-04  1.830542e-03  0.000000e+00  0.000000e+00  0.000000e+00  
       600  1.474916e+01  1.731159e+00  6.096414e-08  1.500550e-12  4.547474e-13  6.096414e-08  -6.620741e-04  1.836551e-04  -5.453088e-04  0.000000e+00  0.000000e+00  0.000000e+00  
       601  1.467645e+01  1.971061e+00  6.529582e-08  1.552564e-12  5.283274e-13  6.529581e-08  -4.394720e-04  1.137130e-04  1.590548e-05  0.000000e+00  0.000000e+00  0.000000e+00  
       602  1.459568e+01  2.208374e+00  6.123347e-08  1.395495e-12  5.261902e-13  6.123346e-08  -8.323299e-04  -1.827931e-04  1.730348e-03  0.000000e+00  0.000000e+00  0.000000e+00  
       603  1.450722e+01  2.442932e+00  5.530479e-08  1.110334e-12  4.590772e-13  5.530479e-08  -2.053531e-04  -1.627098e-04  -3.699000e-04  0.000000e+00  0.000000e+00  0.000000e+00  
       604  1.441143e+01  2.674591e+00  4.799310e-08  9.131029e-13  4.104772e-13  4.799310e-08  -9.897964e-04  -1.556057e-04  1.010438e-03  0.000000e+00  0.000000e+00  0.000000e+00  
       605  1.430864e+01  2.903231e+00  3.992596e-08  6.062373e-13  2.942646e-13  3.992595e-08  -1.829446e-04  1.185840e-04  -2.301015e-04  0.000000e+00  0.000000e+00  0.000000e+00  
       606  1.419916e+01  3.128746e+00  3.136917e-08  4.212741e-13  2.195744e-13  3.136917e-08  -1.014212e-03  -3.936962e-04  4.979298e-04  0.000000e+00  0.000000e+00  0.000000e+00  
       607  1.408329e+01  3.351043e+00  2.310705e-08  2.477185e-13  1.379730e-13  2.310704e-08  -7.706608e-04  1.396633e-04  -3.015786e-04  0.000000e+00  0.000000e+00  0.000000e+00  
       608  1.396130e+01  3.570042e+00  1.539511e-08  1.056655e-13  6.264433e-14  1.539510e-08  -1.376246e-03  -1.407234e-04  -8.621152e-05  0.000000e+00  0.000000e+00  0.000000e+00  
       609  1.383344e+01  3.785671e+00  8.930870e-09  5.756506e-14  3.622103e-14  8.930864e-09  3.454097e-04  6.398171e-04  -7.785617e-04  0.000000e+00  0.000000e+00  0.000000e+00  
       610  1.369996e+01  3.997862e+00  3.984258e-09  2.148282e-14  1.429412e-14  3.984252e-09  -2.393092e-03  -1.271238e-03  -3.269637e-04  0.000000e+00  0.000000e+00  0.000000e+00  
       611  1.356106e+01  4.206553e+00  8.738481e-10  2.969847e-15  2.109424e-15  8.738423e-10  9.938709e-04  1.285906e-03  -9.298431e-04  0.000000e+00  0.000000e+00  0.000000e+00  
       612  1.341696e+01  4.411683e+00  3.249712e-11  8.326673e-17  5.551115e-17  3.249134e-11  -1.249827e-03  -5.462354e-04  -9.352242e-04  0.000000e+00  0.000000e+00  0.000000e+00  
       613  1.326783e+01  4.613189e+00  3.271206e-11  5.551115e-17  5.551115e-17  3.270628e-11  2.507958e-04  7.206864e-04  -1.063802e-03  0.000000e+00  0.000000e+00  0.000000e+00  
       614  1.311385e+01  4.811009e+00  3.244027e-11  8.326673e-17  5.551115e-17  3.243450e-11  -1.221465e-03  -3.224373e-04  -1.519940e-03  0.000000e+00  0.000000e+00  0.000000e+00  
       615  1.295516e+01  5.005079e+00  1.784409e-09  5.356826e-15  4.385381e-15  1.784403e-09  6.152573e-05  8.269740e-04  -1.339091e-03  0.000000e+00  0.000000e+00  0.000000e+00  
       616  1.279191e+01  5.195325e+00  6.284822e-09  3.580469e-14  3.072542e-14  6.284816e-09  -7.631988e-04  1.080620e-04  -1.816467e-03  0.000000e+00  0.000000e+00  0.000000e+00  
       617  1.262423e+01  5.381672e+00  1.407866e-08  9.847678e-14  8.859580e-14  1.407865e-08  -8.830887e-04  5.901710e-04  -1.903038e-03  0.000000e+00  0.000000e+00  0.000000e+00  
       618  1.245222e+01  5.564035e+00  2.515974e-08  2.178258e-13  2.054468e-13  2.515973e-08  -3.146704e-04  7.876022e-04  -1.935354e-03  0.000000e+00  0.000000e+00  0.000000e+00  
       619  1.227598e+01  5.742322e+00  3.896524e-08  3.805567e-13  3.761991e-13  3.896524e-08  6.218276e-05  9.635321e-04  -1.923966e-03  0.000000e+00  0.000000e+00  0.000000e+00  
       620  1.209562e+01  5.916428e+00  3.735399e-08  2.953471e-13  3.059775e-13  3.735399e-08  -6.687453e-05  6.969902e-04  -2.076542e-03  0.000000e+00  0.000000e+00  0.000000e+00  
       621  1.191124e+01  6.086277e+00  2.759002e-08  2.095268e-13  2.274569e-13  2.759001e-08  8.157911e-05  8.322924e-04  -2.027416e-03  0.000000e+00  0.000000e+00  0.000000e+00  
       622  1.172299e+01  6.251828e+00  1.956075e-08  1.121603e-13  1.275646e-13  1.956075e-08  -3.059256e-04  5.214817e-04  -2.613042e-03  0.000000e+00  0.000000e+00  0.000000e+00  
       623  1.153102e+01  6.413050e+00  1.342686e-08  7.538414e-14  8.978929e-14  1.342686e-08  4.615071e-04  1.239712e-03  -2.238897e-03  0.000000e+00  0.000000e+00  0.000000e+00  
       624  1.133549e+01  6.569925e+00  8.846769e-09  3.280709e-14  4.088396e-14  8.846763e-09  1.941633e-04  9.096938e-04  -2.848222e-03  0.000000e+00  0.000000e+00  0.000000e+00  
       625  1.113654e+01  6.722450e+00  5.221092e-09  2.434164e-14  3.172462e-14  5.221087e-09  8.377561e-04  1.744069e-03  -2.394535e-03  0.000000e+00  0.000000e+00  0.000000e+00  
       626  1.093433e+01  6.870631e+00  2.829581e-09  4.246603e-15  5.773160e-15  2.829576e-09  1.988721e-04  9.331445e-04  -3.541636e-03  0.000000e+00  0.000000e+00  0.000000e+00  
       627  1.072903e+01  7.014486e+00  1.319829e-09  1.054712e-15  1.498801e-15  1.319823e-09  1.142994e-03  2.268454e-03  -2.512268e-03  0.000000e+00  0.000000e+00  0.000000e+00  
       628  1.052078e+01  7.154044e+00  4.320824e-10  2.498002e-16  3.608225e-16  4.320766e-10  6.703826e-04  1.700240e-03  -3.416279e-03  0.000000e+00  0.000000e+00  0.000000e+00  
       629  1.030973e+01  7.289343e+00  6.242340e-11  0.000000e+00  0.000000e+00  6.241763e-11  3.960379e-04  1.486396e-03  -3.724197e-03  0.000000e+00  0.000000e+00  0.000000e+00  
       630  1.009605e+01  7.420432e+00  1.068079e-11  0.000000e+00  0.000000e+00  1.067502e-11  8.631375e-04  1.982231e-03  -2.785095e-03  0.000000e+00  0.000000e+00  0.000000e+00  
       631  9.879873e+00  7.547365e+00  1.064882e-11  0.000000e+00  0.000000e+00  1.064304e-11  8.002882e-04  1.801522e-03  -3.052429e-03  0.000000e+00  0.000000e+00  0.000000e+00  
       632  9.661343e+00  7.670207e+00  1.521672e-11  0.000000e+00  0.000000e+00  1.521094e-11  9.720705e-04  2.259680e-03  -2.806131e-03  0.000000e+00  0.000000e+00  0.000000e+00  
       633  9.440601e+00  7.789026e+00  2.179443e-10  2.775558e-17  5.551115e-17  2.179386e-10  7.874975e-04  1.443814e-03  -3.412690e-03  0.000000e+00  0.000000e+00  0.000000e+00  
       634  9.217780e+00  7.903898e+00  5.113381e-10  1.665335e-16  3.608225e-16  5.113323e-10  1.101066e-03  2.335760e-03  -3.222714e-03  0.000000e+00  0.000000e+00  0.000000e+00  
       635  8.993007e+00  8.014905e+00  8.213887e-10  1.665335e-16  3.330669e-16  8.213830e-10  1.066342e-03  1.926764e-03  -3.420878e-03  0.000000e+00  0.000000e+00  0.000000e+00  
       636  8.766406e+00  8.122131e+00  1.108327e-09  1.082467e-15  2.414735e-15  1.108321e-09  1.510680e-03  2.716624e-03  -3.552698e-03  0.000000e+00  0.000000e+00  0.000000e+00  
       637  8.538095e+00  8.225665e+00  1.363283e-09  4.996004e-16  1.165734e-15  1.363277e-09  9.675389e-04  1.826684e-03  -4.500951e-03  0.000000e+00  0.000000e+00  0.000000e+00  
       638  8.308184e+00  8.325599e+00  1.470153e-09  -4.996004e-16  -1.193490e-15  1.470148e-09  1.908927e-03  4.007934e-03  -1.920445e-03  0.000000e+00  0.000000e+00  0.000000e+00  
       639  8.076779e+00  8.422027e+00  1.276681e-09  1.720846e-15  4.302114e-15  1.276676e-09  5.089933e-04  3.612117e-04  -6.394540e-03  0.000000e+00  0.000000e+00  0.000000e+00  
       640  7.843985e+00  8.515042e+00  1.057741e-09  0.000000e+00  -2.775558e-17  1.057735e-09  2.047755e-03  4.835438e-03  -1.404224e-03  0.000000e+00  0.000000e+00  0.000000e+00  
       641  7.609892e+00  8.604746e+00  7.449610e-10  1.942890e-16  4.996004e-16  7.449552e-10  8.791015e-04  1.491403e-03  -5.334663e-03  0.000000e+00  0.000000e+00  0.000000e+00  
       642  7.374593e+00  8.691235e+00  4.517813e-10  8.326673e-17  1.942890e-16  4.517755e-10  1.593425e-03  3.371831e-03  -3.543873e-03  0.000000e+00  0.000000e+00  0.000000e+00  
       643  7.138172e+00  8.774608e+00  2.163607e-10  8.326673e-17  2.775558e-16  2.163549e-10  1.235999e-03  2.932576e-03  -3.971808e-03  0.000000e+00  0.000000e+00  0.000000e+00  
       644  6.900709e+00  8.854964e+00  7.176704e-11  -2.775558e-17  -1.110223e-16  7.176126e-11  1.269697e-03  2.609624e-03  -4.457940e-03  0.000000e+00  0.000000e+00  0.000000e+00  
       645  6.662279e+00  8.932405e+00  1.555245e-11  0.000000e+00  2.775558e-17  1.554668e-11  1.421895e-03  2.820334e-03  -4.574711e-03  0.000000e+00  0.000000e+00  0.000000e+00  
       646  6.422951e+00  9.007026e+00  1.216405e-11  0.000000e+00  -2.775558e-17  1.215827e-11  1.777137e-03  4.292132e-03  -2.737674e-03  0.000000e+00  0.000000e+00  0.000000e+00  
       647  6.182781e+00  9.078891e+00  1.163381e-11  0.000000e+00  2.775558e-17  1.162803e-11  1.297180e-03  2.180331e-03  -5.647260e-03  0.000000e+00  0.000000e+00  0.000000e+00  
       648  5.941803e+00  9.147998e+00  1.201750e-11  0.000000e+00  0.000000e+00  1.201172e-11  1.576198e-03  3.875931e-03  -3.438452e-03  0.000000e+00  0.000000e+00  0.000000e+00  
       649  5.700050e+00  9.214344e+00  1.244826e-11  0.000000e+00  2.775558e-17  1.244249e-11  1.286427e-03  2.622842e-03  -4.827105e-03  0.000000e+00  0.000000e+00  0.000000e+00  
       650  5.457555e+00  9.277923e+00  1.279910e-11  0.000000e+00  0.000000e+00  1.279332e-11  1.595375e-03  4.100926e-03  -3.324776e-03  0.000000e+00  0.000000e+00  0.000000e+00  
       651  5.214350e+00  9.338731e+00  9.132695e-12  0.000000e+00  0.000000e+00  9.126921e-12  1.065613e-03  2.280853e-03  -5.553657e-03  0.000000e+00  0.000000e+00  0.000000e+00  
       652  4.970468e+00  9.396762e+00  8.751666e-12  0.000000e+00  0.000000e+00  8.745893e-12  1.844333e-03  5.189582e-03  -2.020974e-03  0.000000e+00  0.000000e+00  0.000000e+00  
       653  4.725941e+00  9.452012e+00  3.870237e-12  0.000000e+00  0.000000e+00  3.864464e-12  9.439565e-04  1.774596e-03  -6.116034e-03  0.000000e+00  0.000000e+00  0.000000e+00  
       654  4.480801e+00  9.504477e+00  3.079759e-12  0.000000e+00  0.000000e+00  3.073986e-12  1.758965e-03  4.600025e-03  -2.726354e-03  0.000000e+00  0.000000e+00  0.000000e+00  
       655  4.235080e+00  9.554151e+00  1.942890e-12  0.000000e+00  0.000000e+00  1.937117e-12  1.408121e-03  2.882423e-03  -4.967446e-03  0.000000e+00  0.000000e+00  0.000000e+00  
       656  3.988810e+00  9.601028e+00  5.928591e-13  0.000000e+00  0.000000e+00  5.870859e-13  1.593595e-03  3.396708e-03  -4.553413e-03  0.000000e+00  0.000000e+00  0.000000e+00  
       657  3.742024e+00  9.645105e+00  3.952394e-14  0.000000e+00  0.000000e+00  3.375078e-14  1.675383e-03  4.440659e-03  -3.404882e-03  0.000000e+00  0.000000e+00  0.000000e+00  
       658  3.494753e+00  9.686377e+00  1.004974e-12  0.000000e+00  0.000000e+00  9.992007e-13  1.120237e-03  2.105680e-03  -6.059616e-03  0.000000e+00  0.000000e+00  0.000000e+00  
       659  3.247029e+00  9.724836e+00  9.561241e-13  0.000000e+00  0.000000e+00  9.503509e-13  1.382573e-03  4.239801e-03  -2.665637e-03  0.000000e+00  0.000000e+00  0.000000e+00  
       660  2.998884e+00  9.760481e+00  6.816769e-13  0.000000e+00  0.000000e+00  6.759038e-13  1.093554e-03  2.339063e-03  -4.604416e-03  0.000000e+00  0.000000e+00  0.000000e+00  
       661  2.750351e+00  9.793304e+00  4.400924e-13  0.000000e+00  0.000000e+00  4.343192e-13  1.265169e-03  3.134093e-03  -3.834203e-03  0.000000e+00  0.000000e+00  0.000000e+00  
       662  2.501461e+00  9.823302e+00  4.498624e-13  0.000000e+00  0.000000e+00  4.440892e-13  1.418075e-03  3.710202e-03  -2.986914e-03  0.000000e+00  0.000000e+00  0.000000e+00  
       663  2.252245e+00  9.850468e+00  5.773160e-15  0.000000e+00  0.000000e+00  0.000000e+00  1.406200e-03  1.875652e-03  -4.616718e-03  0.000000e+00  0.000000e+00  0.000000e+00  
       664  2.002738e+00  9.874797e+00  5.773160e-15  0.000000e+00  0.000000e+00  0.000000e+00  1.368668e-03  3.880797e-03  -2.367391e-03  0.000000e+00  0.000000e+00  0.000000e+00  
       665  1.752969e+00  9.896284e+00  5.773160e-15  0.000000e+00  0.000000e+00  0.000000e+00  1.551045e-03  1.959206e-03  -5.213550e-03  0.000000e+00  0.000000e+00  0.000000e+00  
       666  1.502971e+00  9.914925e+00  5.773160e-15  0.000000e+00  0.000000e+00  0.000000e+00  1.341328e-03  3.501317e-03  -3.199174e-03  0.000000e+00  0.000000e+00  0.000000e+00  
       667  1.252777e+00  9.930712e+00  5.773160e-15  0.000000e+00  0.000000e+00  0.000000e+00  1.018274e-03  1.995154e-03  -4.009897e-03  0.000000e+00  0.000000e+00  0.000000e+00  
       668  1.002419e+00  9.943641e+00  5.773160e-15  0.000000e+00  0.000000e+00  0.000000e+00  1.062433e-03  2.543798e-03  -3.076074e-03  0.000000e+00  0.000000e+00  0.000000e+00  
       669  7.519299e-01  9.953707e+00  5.773160e-15  0.000000e+00  0.000000e+00  0.000000e+00  1.208731e-03  3.171772e-03  -2.623007e-03  0.000000e+00  0.000000e+00  0.000000e+00  
       670  5.013417e-01  9.960903e+00  1.199041e-14  0.000000e+00  0.000000e+00  6.217249e-15  1.215411e-03  5.234694e-04  -5.271549e-03  0.000000e+00  0.000000e+00  0.000000e+00  
       671  2.506875e-01  9.965225e+00  7.549517e-15  0.000000e+00  0.000000e+00  1.776357e-15  1.387745e-03  3.474715e-03  -1.770561e-03  0.000000e+00  0.000000e+00  0.000000e+00  
       672  4.967296e-08  9.966666e+00  7.549517e-15  0.000000e+00  0.000000e+00  1.776357e-15  1.371064e-03  6.880384e-04  -3.729369e-03  0.000000e+00  0.000000e+00  0.000000e+00  
       673  -2.506873e-01  9.965225e+00  7.549517e-15  0.000000e+00  0.000000e+00  1.776357e-15  1.552532e-03  2.918945e-03  -1.656253e-03  0.000000e+00  0.000000e+00  0.000000e+00  
       674  -5.013416e-01  9.960903e+00  3.419487e-14  0.000000e+00  0.000000e+00  2.842171e-14  1.490899e-03  -2.949800e-04  -3.778677e-03  0.000000e+00  0.000000e+00  0.000000e+00  
       675  -7.519298e-01  9.953707e+00  3.419487e-14  0.000000e+00  0.000000e+00  2.842171e-14  1.039162e-03  3.143348e-03  -1.113957e-03  0.000000e+00  0.000000e+00  0.000000e+00  
       676  -1.002419e+00  9.943641e+00  2.975398e-14  0.000000e+00  0.000000e+00  2.398082e-14  1.090865e-03  -3.685952e-04  -4.035936e-03  0.000000e+00  0.000000e+00  0.000000e+00  
       677  -1.252777e+00  9.930712e+00  6.972201e-14  0.000000e+00  0.000000e+00  6.394885e-14  9.052354e-04  2.643797e-03  -1.181728e-03  0.000000e+00  0.000000e+00  0.000000e+00  
       678  -1.502971e+00  9.914925e+00  6.084022e-14  0.000000e+00  0.000000e+00  5.506706e-14  1.200676e-03  -6.672524e-04  -4.138964e-03  0.000000e+00  0.000000e+00  0.000000e+00  
       679  -1.752968e+00  9.896284e+00  1.191491e-12  0.000000e+00  0.000000e+00  1.185718e-12  1.050199e-03  4.113480e-03  -1.157328e-03  0.000000e+00  0.000000e+00  0.000000e+00  
       680  -2.002737e+00  9.874797e+00  1.008527e-12  0.000000e+00  0.000000e+00  1.002753e-12  1.296379e-03  -1.680443e-03  -5.345481e-03  0.000000e+00  0.000000e+00  0.000000e+00  
       681  -2.252245e+00  9.850468e+00  1.010303e-12  0.000000e+00  0.000000e+00  1.004530e-12  6.016190e-04  4.389870e-03  -2.967699e-04  0.000000e+00  0.000000e+00  0.000000e+00  
       682  -2.501461e+00  9.823302e+00  2.047251e-13  0.000000e+00  0.000000e+00  1.989520e-13  1.220645e-03  -1.298990e-03  -3.594743e-03  0.000000e+00  0.000000e+00  0.000000e+00  
       683  -2.750351e+00  9.793304e+00  6.958878e-13  0.000000e+00  0.000000e+00  6.901146e-13  9.832074e-04  2.049090e-03  -1.247104e-03  0.000000e+00  0.000000e+00  0.000000e+00  
       684  -2.998884e+00  9.760481e+00  1.379785e-12  0.000000e+00  0.000000e+00  1.374012e-12  1.287808e-03  -7.421330e-04  -3.179570e-03  0.000000e+00  0.000000e+00  0.000000e+00  
       685  -3.247029e+00  9.724836e+00  2.307043e-12  0.000000e+00  0.000000e+00  2.301270e-12  2.036118e-03  1.350119e-03  -1.208995e-03  0.000000e+00  0.000000e+00  0.000000e+00  
       686  -3.494752e+00  9.686377e+00  3.538947e-12  0.000000e+00  0.000000e+00  3.533174e-12  2.550058e-03  -2.098994e-04  -1.855090e-03  0.000000e+00  0.000000e+00  0.000000e+00  
       687  -3.742024e+00  9.645105e+00  3.485656e-12  0.000000e+00  0.000000e+00  3.479883e-12  1.963337e-03  8.119275e-04  -1.217025e-03  0.000000e+00  0.000000e+00  0.000000e+00  
       688  -3.988809e+00  9.601028e+00  3.470557e-12  0.000000e+00  0.000000e+00  3.464784e-12  1.328187e-03  -1.230214e-03  -2.135374e-03  0.000000e+00  0.000000e+00  0.000000e+00  
       689  -4.235079e+00  9.554151e+00  2.601919e-12  0.000000e+00  0.000000e+00  2.596146e-12  6.352664e-04  1.968662e-03  -7.088032e-04  0.000000e+00  0.000000e+00  0.000000e+00  
       690  -4.480800e+00  9.504477e+00  4.553247e-12  0.000000e+00  0.000000e+00  4.547474e-12  1.141743e-03  -4.688770e-04  -1.584848e-03  0.000000e+00  0.000000e+00  0.000000e+00  
       691  -4.725941e+00  9.452012e+00  7.718715e-12  0.000000e+00  0.000000e+00  7.712941e-12  1.706824e-03  -4.632171e-04  -1.179938e-03  0.000000e+00  0.000000e+00  0.000000e+00  
       692  -4.970468e+00  9.396762e+00  7.728485e-12  0.000000e+00  0.000000e+00  7.722711e-12  8.990863e-04  -2.521031e-04  -1.207396e-03  0.000000e+00  0.000000e+00  0.000000e+00  
       693  -5.214350e+00  9.338731e+00  7.705392e-12  0.000000e+00  0.000000e+00  7.699619e-12  1.850454e-03  -9.913034e-04  -7.299172e-04  0.000000e+00  0.000000e+00  0.000000e+00  
       694  -5.457555e+00  9.277923e+00  1.177591e-11  0.000000e+00  0.000000e+00  1.177014e-11  7.527017e-04  -1.349770e-04  -9.542265e-04  0.000000e+00  0.000000e+00  0.000000e+00  
       695  -5.700050e+00  9.214344e+00  1.142508e-11  0.000000e+00  2.775558e-17  1.141931e-11  1.580974e-03  -5.783569e-04  -5.403666e-04  0.000000e+00  0.000000e+00  0.000000e+00  
       696  -5.941803e+00  9.147998e+00  1.411093e-11  0.000000e+00  2.775558e-17  1.410516e-11  6.497227e-04  7.727370e-05  -5.918607e-04  0.000000e+00  0.000000e+00  0.000000e+00  
       697  -6.182782e+00  9.078890e+00  1.921885e-11  0.000000e+00  0.000000e+00  1.921308e-11  9.915469e-04  -1.101684e-03  -1.018946e-04  0.000000e+00  0.000000e+00  0.000000e+00  
       698  -6.422952e+00  9.007026e+00  2.511014e-11  0.000000e+00  2.775558e-17  2.510436e-11  1.574503e-04  1.221967e-03  -1.242353e-03  0.000000e+00  0.000000e+00  0.000000e+00  
       699  -6.662280e+00  8.932404e+00  5.059020e-11  5.551115e-17  -1.387779e-16  5.058443e-11  1.406977e-03  -3.355175e-03  1.630315e-03  0.000000e+00  0.000000e+00  0.000000e+00  
       700  -6.900711e+00  8.854964e+00  1.572054e-10  -8.326673e-17  3.053113e-16  1.571996e-10  -4.501834e-04  2.386234e-03  -2.172541e-03  0.000000e+00  0.000000e+00  0.000000e+00  
       701  -7.138175e+00  8.774608e+00  4.217804e-10  -4.718448e-16  1.415534e-15  4.217746e-10  9.603617e-04  -2.071097e-03  1.756214e-03  0.000000e+00  0.000000e+00  0.000000e+00  
       702  -7.374595e+00  8.691235e+00  7.279319e-10  -5.828671e-16  1.637579e-15  7.279262e-10  2.192617e-04  -4.774707e-05  -6.266013e-04  0.000000e+00  0.000000e+00  0.000000e+00  
       703  -7.609894e+00  8.604746e+00  1.058385e-09  -1.415534e-15  3.885781e-15  1.058379e-09  1.789887e-04  -3.620537e-04  2.283079e-04  0.000000e+00  0.000000e+00  0.000000e+00  
       704  -7.843986e+00  8.515042e+00  1.235039e-09  -7.216450e-16  1.887379e-15  1.235033e-09  1.842140e-04  -3.452362e-04  2.510295e-04  0.000000e+00  0.000000e+00  0.000000e+00  
       705  -8.076782e+00  8.422026e+00  1.462224e-09  -1.970646e-15  4.912737e-15  1.462218e-09  2.581348e-04  -5.938134e-04  1.821112e-03  0.000000e+00  0.000000e+00  0.000000e+00  
       706  -8.308187e+00  8.325598e+00  1.372455e-09  -1.387779e-15  3.330669e-15  1.372450e-09  1.540838e-04  -3.123350e-04  -1.406520e-03  0.000000e+00  0.000000e+00  0.000000e+00  
       707  -8.538096e+00  8.225664e+00  1.173697e-09  -2.220446e-16  5.273559e-16  1.173691e-09  1.885231e-04  -1.739294e-04  2.502288e-03  0.000000e+00  0.000000e+00  0.000000e+00  
       708  -8.766408e+00  8.122130e+00  8.517520e-10  -5.551115e-17  1.387779e-16  8.517462e-10  5.840914e-04  -1.069954e-03  -1.609036e-03  0.000000e+00  0.000000e+00  0.000000e+00  
       709  -8.993010e+00  8.014904e+00  5.644005e-10  -4.163336e-16  8.604228e-16  5.643948e-10  -6.886493e-05  6.979631e-05  2.769352e-03  0.000000e+00  0.000000e+00  0.000000e+00  
       710  -9.217782e+00  7.903897e+00  2.808149e-10  -2.775558e-16  5.828671e-16  2.808092e-10  4.112060e-04  -1.265113e-03  -7.050058e-04  0.000000e+00  0.000000e+00  0.000000e+00  
       711  -9.440604e+00  7.789024e+00  3.799405e-11  -2.775558e-17  8.326673e-17  3.798828e-11  1.953170e-03  -9.608174e-04  1.049691e-03  0.000000e+00  0.000000e+00  0.000000e+00  
       712  -9.661346e+00  7.670205e+00  2.192158e-11  0.000000e+00  2.775558e-17  2.191580e-11  8.011141e-04  -6.967880e-04  1.960958e-03  0.000000e+00  0.000000e+00  0.000000e+00  
       713  -9.879875e+00  7.547364e+00  2.194733e-11  0.000000e+00  0.000000e+00  2.194156e-11  8.096888e-04  -1.451266e-03  4.165031e-04  0.000000e+00  0.000000e+00  0.000000e+00  
       714  -1.009605e+01  7.420431e+00  2.705436e-11  0.000000e+00  2.775558e-17  2.704859e-11  -2.522053e-04  -1.734753e-03  2.173063e-03  0.000000e+00  0.000000e+00  0.000000e+00  
       715  -1.030974e+01  7.289342e+00  3.117573e-10  -3.885781e-16  6.106227e-16  3.117515e-10  9.703484e-04  -1.320118e-03  -2.284330e-04  0.000000e+00  0.000000e+00  0.000000e+00  
       716  -1.052078e+01  7.154043e+00  1.043809e-09  -2.192690e-15  3.302913e-15  1.043803e-09  3.377628e-04  -2.362233e-04  1.343576e-03  0.000000e+00  0.000000e+00  0.000000e+00  
       717  -1.072903e+01  7.014485e+00  2.414989e-09  -4.996004e-15  7.133183e-15  2.414983e-09  6.718426e-04  -8.759960e-04  -7.230168e-04  0.000000e+00  0.000000e+00  0.000000e+00  
       718  -1.093433e+01  6.870630e+00  4.553738e-09  -1.446065e-14  1.973421e-14  4.553733e-09  2.198140e-04  -4.917883e-04  1.834208e-03  0.000000e+00  0.000000e+00  0.000000e+00  
       719  -1.113654e+01  6.722451e+00  7.858729e-09  -2.936540e-14  3.830269e-14  7.858723e-09  3.374775e-04  -3.963089e-04  -4.191312e-04  0.000000e+00  0.000000e+00  0.000000e+00  
       720  -1.133549e+01  6.569926e+00  1.182457e-08  -6.658563e-14  8.301693e-14  1.182457e-08  2.012067e-04  -3.145564e-04  1.500213e-03  0.000000e+00  0.000000e+00  0.000000e+00  
       721  -1.153102e+01  6.413051e+00  1.717412e-08  -1.053602e-13  1.254830e-13  1.717411e-08  -1.677518e-04  1.987588e-04  -1.625265e-03  0.000000e+00  0.000000e+00  0.000000e+00  
       722  -1.172299e+01  6.251830e+00  2.481114e-08  -2.102762e-13  2.391143e-13  2.481113e-08  5.201541e-04  -6.690599e-04  2.229666e-03  0.000000e+00  0.000000e+00  0.000000e+00  
       723  -1.191124e+01  6.086279e+00  3.355973e-08  -3.220479e-13  3.496092e-13  3.355973e-08  -1.305102e-04  -5.498788e-05  -1.071396e-04  0.000000e+00  0.000000e+00  0.000000e+00  
       724  -1.209562e+01  5.916430e+00  4.193861e-08  -4.003742e-13  4.148071e-13  4.193861e-08  4.102345e-04  -5.831450e-04  8.345236e-04  0.000000e+00  0.000000e+00  0.000000e+00  
       725  -1.227598e+01  5.742323e+00  2.911318e-08  -2.469969e-13  2.441658e-13  2.911318e-08  9.899800e-05  -2.725979e-04  9.044803e-05  0.000000e+00  0.000000e+00  0.000000e+00  
       726  -1.245222e+01  5.564036e+00  1.694239e-08  -1.143530e-13  1.078582e-13  1.694238e-08  7.859768e-04  -1.041874e-03  3.675524e-04  0.000000e+00  0.000000e+00  0.000000e+00  
       727  -1.262423e+01  5.381673e+00  8.155974e-09  -5.270784e-14  4.743428e-14  8.155968e-09  -4.585352e-04  1.495371e-04  -5.835171e-04  0.000000e+00  0.000000e+00  0.000000e+00  
       728  -1.279191e+01  5.195326e+00  2.734752e-09  -1.315614e-14  1.129652e-14  2.734746e-09  1.696872e-03  -1.951949e-03  7.236155e-05  0.000000e+00  0.000000e+00  0.000000e+00  
       729  -1.295516e+01  5.005080e+00  2.550471e-10  -5.828671e-16  4.718448e-16  2.550413e-10  -1.561544e-03  5.729520e-04  -1.144281e-03  0.000000e+00  0.000000e+00  0.000000e+00  
       730  -1.311385e+01  4.811012e+00  2.550204e-10  -5.828671e-16  4.718448e-16  2.550147e-10  1.432006e-03  -2.053528e-03  -8.902173e-04  0.000000e+00  0.000000e+00  0.000000e+00  
       731  -1.326783e+01  4.613191e+00  2.555063e-10  -1.942890e-16  1.665335e-16  2.555005e-10  -1.860017e-03  -3.489992e-04  -7.805992e-04  0.000000e+00  0.000000e+00  0.000000e+00  
       732  -1.341696e+01  4.411684e+00  3.999143e-10  -1.387779e-15  1.026956e-15  3.999086e-10  1.995924e-03  -3.319624e-03  -1.612295e-03  0.000000e+00  0.000000e+00  0.000000e+00  
       733  -1.356106e+01  4.206555e+00  2.895139e-09  -1.623701e-14  1.140754e-14  2.895133e-09  -3.041748e-03  4.567387e-04  -6.087659e-04  0.000000e+00  0.000000e+00  0.000000e+00  
       734  -1.369995e+01  3.997864e+00  7.319677e-09  -6.472600e-14  4.307665e-14  7.319671e-09  5.891202e-04  -1.463092e-03  -2.133408e-03  0.000000e+00  0.000000e+00  0.000000e+00  
       735  -1.383344e+01  3.785673e+00  1.333186e-08  -8.007484e-14  5.037637e-14  1.333185e-08  -5.002308e-04  -7.958601e-04  -1.889187e-03  0.000000e+00  0.000000e+00  0.000000e+00  
       736  -1.396130e+01  3.570044e+00  2.080851e-08  -1.953715e-13  1.158518e-13  2.080850e-08  -1.716413e-03  1.783310e-05  -1.338098e-03  0.000000e+00  0.000000e+00  0.000000e+00  
       737  -1.408329e+01  3.351045e+00  2.941803e-08  -3.631262e-13  2.022826e-13  2.941803e-08  -5.718087e-04  -1.720459e-03  -2.713747e-03  0.000000e+00  0.000000e+00  0.000000e+00  
       738  -1.419916e+01  3.128747e+00  3.805859e-08  -4.951872e-13  2.580991e-13  3.805858e-08  -1.668631e-03  -1.506195e-04  -2.057863e-03  0.000000e+00  0.000000e+00  0.000000e+00  
       739  -1.430864e+01  2.903233e+00  4.621492e-08  -6.511180e-13  3.160805e-13  4.621491e-08  -1.593529e-03  -2.299312e-04  -2.892885e-03  0.000000e+00  0.000000e+00  0.000000e+00  
       740  -1.441143e+01  2.674593e+00  5.431725e-08  -1.006278e-12  4.523604e-13  5.431724e-08  -2.819056e-03  -5.053629e-04  -2.862128e-03  0.000000e+00  0.000000e+00  0.000000e+00  
       741  -1.450722e+01  2.442933e+00  6.054243e-08  -1.140005e-12  4.713174e-13  6.054242e-08  -2.450116e-03  -3.879070e-04  -3.201074e-03  0.000000e+00  0.000000e+00  0.000000e+00  
       742  -1.459568e+01  2.208375e+00  6.470763e-08  -1.193129e-12  4.498901e-13  6.470763e-08  -1.994292e-03  -1.886557e-04  -2.897852e-03  0.000000e+00  0.000000e+00  0.000000e+00  
       743  -1.467645e+01  1.971062e+00  6.228399e-08  -1.313089e-12  4.468370e-13  6.228398e-08  -2.919595e-03  3.315708e-04  -2.372038e-03  0.000000e+00  0.000000e+00  0.000000e+00  
       744  -1.474916e+01  1.731159e+00  5.599862e-08  -1.310174e-12  3.970435e-13  5.599862e-08  -3.077230e-03  -2.464127e-04  -3.184684e-03  0.000000e+00  0.000000e+00  0.000000e+00  
       745  -1.481344e+01  1.488861e+00  4.644347e-08  -1.010442e-12  2.680078e-13  4.644347e-08  -2.708382e-03  2.554003e-05  -3.181162e-03  0.000000e+00  0.000000e+00  0.000000e+00  
       746  -1.486889e+01  1.244393e+00  3.383683e-08  -7.198964e-13  1.632583e-13  3.383682e-08  -3.609906e-03  1.924704e-04  -2.756268e-03  0.000000e+00  0.000000e+00  0.000000e+00  
       747  -1.491512e+01  9.980149e-01  2.096244e-08  -4.187761e-13  7.854828e-14  2.096243e-08  -3.837311e-03  2.655649e-04  -3.965029e-03  0.000000e+00  0.000000e+00  0.000000e+00  
       748  -1.495173e+01  7.500253e-01  9.914249e-09  -1.536271e-13  2.267631e-14  9.914243e-09  -5.063414e-03  1.734908e-04  -2.914817e-03  0.000000e+00  0.000000e+00  0.000000e+00  
       749  -1.497832e+01  5.007644e-01  2.161655e-09  -2.498002e-14  2.664535e-15  2.161650e-09  -4.933584e-03  1.333607e-04  -3.929293e-03  0.000000e+00  0.000000e+00  0.000000e+00  
       750  -1.499453e+01  2.506141e-01  5.773160e-15  0.000000e+00  0.000000e+00  0.000000e+00  -5.655705e-03  -3.393491e-05  -3.834683e-03  0.000000e+00  0.000000e+00  0.000000e+00  
       751  -3.743646e+00  4.905477e-01  -8.772057e+00  1.125088e+01  7.410986e-01  5.977943e+00  0.000000e+00  0.000000e+00  0.000000e+00  0.000000e+00  0.000000e+00  0.000000e+00  
       752  -3.842697e+00  5.038708e-01  -8.547568e+00  1.115183e+01  7.544034e-01  5.952432e+00  0.000000e+00  0.000000e+00  0.000000e+00  0.000000e+00  0.000000e+00  0.000000e+00  
       753  -3.957843e+00  5.076306e-01  -8.326588e+00  1.103669e+01  7.581632e-01  5.923412e+00  0.000000e+00  0.000000e+00  0.000000e+00  0.000000e+00  0.000000e+00  0.000000e+00  
       754  -4.030742e+00  5.469046e-01  -8.086971e+00  1.096379e+01  7.974372e-01  5.913029e+00  0.000000e+00  0.000000e+00  0.000000e+00  0.000000e+00  0.000000e+00  0.000000e+00  
       755  -4.087915e+00  5.843074e-01  -7.842794e+00  1.090662e+01  8.348401e-01  5.907206e+00  0.000000e+00  0.000000e+00  0.000000e+00  0.000000e+00  0.000000e+00  0.000000e+00  
       756  -4.155997e+00  6.164950e-01  -7.603889e+00  1.083853e+01  8.670276e-01  5.896111e+00  0.000000e+00  0.000000e+00  0.000000e+00  0.000000e+00  0.000000e+00  0.000000e+00  
       757  -4.187833e+00  6.703450e-01  -7.360485e+00  1.080670e+01  9.208776e-01  5.889516e+00  0.000000e+00  0.000000e+00  0.000000e+00  0.000000e+00  0.000000e+00  0.000000e+00  
       758  -4.194459e+00  7.178274e-01  -7.103309e+00  1.080007e+01  9.683601e-01  5.896691e+00  0.000000e+00  0.000000e+00  0.000000e+00  0.000000e+00  0.000000e+00  0.000000e+00  
       759  -4.193642e+00  7.648028e-01  -6.839036e+00  1.080089e+01  1.015335e+00  5.910964e+00  0.000000e+00  0.000000e+00  0.000000e+00  0.000000e+00  0.000000e+00  0.000000e+00  
       760  -4.190038e+00  8.116806e-01  -6.570598e+00  1.080449e+01  1.062213e+00  5.929402e+00  0.000000e+00  0.000000e+00  0.000000e+00  0.000000e+00  0.000000e+00  0.000000e+00  
       761  -4.185372e+00  8.585876e-01  -6.306549e+00  1.080916e+01  1.109120e+00  5.943451e+00  0.000000e+00  0.000000e+00  0.000000e+00  0.000000e+00  0.000000e+00  0.000000e+00  
       762  -4.183867e+00  8.985788e-01  -6.040052e+00  1.081066e+01  1.149111e+00  5.959948e+00  0.000000e+00  0.000000e+00  0.000000e+00  0.000000e+00  0.000000e+00  0.000000e+00  
       763  -4.187316e+00  9.500232e-01  -5.777490e+00  1.080721e+01  1.200556e+00  5.972510e+00  0.000000e+00  0.000000e+00  0.000000e+00  0.000000e+00  0.000000e+00  0.000000e+00  
       764  -4.173086e+00  1.002770e+00  -5.512612e+00  1.082144e+01  1.253303e+00  5.987388e+00  0.000000e+00  0.000000e+00  0.000000e+00  0.000000e+00  0.000000e+00  0.000000e+00  
       765  -4.163763e+00  1.043496e+00  -5.240231e+00  1.083077e+01  1.294029e+00  6.009769e+00  0.000000e+00  0.000000e+00  0.000000e+00  0.000000e+00  0.000000e+00  0.000000e+00  
       766  -4.150178e+00  1.084973e+00  -4.973911e+00  1.084435e+01  1.335506e+00  6.026089e+00  0.000000e+00  0.000000e+00  0.000000e+00  0.000000e+00  0.000000e+00  0.000000e+00  
       767  -4.142932e+00  1.114716e+00  -4.694532e+00  1.085160e+01  1.365249e+00  6.055468e+00  0.000000e+00  0.000000e+00  0.000000e+00  0.000000e+00  0.000000e+00  0.000000e+00  
       768  -4.148489e+00  1.138846e+00  -4.416717e+00  1.084604e+01  1.389379e+00  6.083282e+00  0.000000e+00  0.000000e+00  0.000000e+00  0.000000e+00  0.000000e+00  0.000000e+00  
       769  -4.154145e+00  1.170557e+00  -4.131494e+00  1.084038e+01  1.421090e+00  6.118506e+00  0.000000e+00  0.000000e+00  0.000000e+00  0.000000e+00  0.000000e+00  0.000000e+00  
       770  -4.196116e+00  1.202663e+00  -3.848130e+00  1.079841e+01  1.453196e+00  6.151870e+00  0.000000e+00  0.000000e+00  0.000000e+00  0.000000e+00  0.000000e+00  0.000000e+00  
       771  -4.246336e+00  1.221433e+00  -3.547542e+00  1.074819e+01  1.471965e+00  6.202458e+00  0.000000e+00  0.000000e+00  0.000000e+00  0.000000e+00  0.000000e+00  0.000000e+00  
       772  -4.313088e+00  1.228735e+00  -3.261279e+00  1.068144e+01  1.479267e+00  6.238721e+00  0.000000e+00  0.000000e+00  0.000000e+00  0.000000e+00  0.000000e+00  0.000000e+00  
       773  -4.399913e+00  1.225667e+00  -2.979760e+00  1.059462e+01  1.476200e+00  6.270240e+00  0.000000e+00  0.000000e+00  0.000000e+00  0.000000e+00  0.000000e+00  0.000000e+00  
       774  -4.514487e+00  1.217562e+00  -2.695366e+00  1.048004e+01  1.468095e+00  6.304634e+00  0.000000e+00  0.000000e+00  0.000000e+00  0.000000e+00  0.000000e+00  0.000000e+00  
       775  -4.628032e+00  1.201666e+00  -2.409847e+00  1.036650e+01  1.452198e+00  6.340153e+00  0.000000e+00  0.000000e+00  0.000000e+00  0.000000e+00  0.000000e+00  0.000000e+00  
       776  -4.748299e+00  1.186530e+00  -2.117158e+00  1.024623e+01  1.437063e+00  6.382842e+00  0.000000e+00  0.000000e+00  0.000000e+00  0.000000e+00  0.000000e+00  0.000000e+00  
       777  -4.900383e+00  1.156875e+00  -1.832343e+00  1.009415e+01  1.407408e+00  6.417657e+00  0.000000e+00  0.000000e+00  0.000000e+00  0.000000e+00  0.000000e+00  0.000000e+00  
       778  -5.067197e+00  1.128404e+00  -1.561272e+00  9.927333e+00  1.378937e+00  6.438728e+00  0.000000e+00  0.000000e+00  0.000000e+00  0.000000e+00  0.000000e+00  0.000000e+00  
       779  -5.247843e+00  1.085020e+00  -1.300390e+00  9.746687e+00  1.335553e+00  6.449610e+00  0.000000e+00  0.000000e+00  0.000000e+00  0.000000e+00  0.000000e+00  0.000000e+00  
       780  -5.442151e+00  1.048587e+00  -1.046438e+00  9.552380e+00  1.299120e+00  6.453562e+00  0.000000e+00  0.000000e+00  0.000000e+00  0.000000e+00  0.000000e+00  0.000000e+00  
       781  -5.651754e+00  1.008603e+00  -7.858692e-01  9.342776e+00  1.259136e+00  6.464131e+00  0.000000e+00  0.000000e+00  0.000000e+00  0.000000e+00  0.000000e+00  0.000000e+00  
       782  -5.875737e+00  9.738400e-01  -5.382597e-01  9.118793e+00  1.224373e+00  6.461740e+00  0.000000e+00  0.000000e+00  0.000000e+00  0.000000e+00  0.000000e+00  0.000000e+00  
       783  -6.114386e+00  9.329490e-01  -3.004631e-01  8.880144e+00  1.183482e+00  6.449537e+00  0.000000e+00  0.000000e+00  0.000000e+00  0.000000e+00  0.000000e+00  0.000000e+00  
       784  -6.370224e+00  8.855787e-01  -7.044902e-02  8.624306e+00  1.136111e+00  6.429551e+00  0.000000e+00  0.000000e+00  0.000000e+00  0.000000e+00  0.000000e+00  0.000000e+00  
       785  -6.645572e+00  8.313071e-01  1.401211e-01  8.348958e+00  1.081840e+00  6.390121e+00  0.000000e+00  0.000000e+00  0.000000e+00  0.000000e+00  0.000000e+00  0.000000e+00  
       786  -6.929203e+00  7.883297e-01  3.407898e-01  8.065327e+00  1.038862e+00  6.340790e+00  0.000000e+00  0.000000e+00  0.000000e+00  0.000000e+00  0.000000e+00  0.000000e+00  
       787  -7.220946e+00  7.418437e-01  5.339458e-01  7.773584e+00  9.923763e-01  6.283946e+00  0.000000e+00  0.000000e+00  0.000000e+00  0.000000e+00  0.000000e+00  0.000000e+00  
       788  -7.527540e+00  6.887870e-01  7.102400e-01  7.466990e+00  9.393196e-01  6.210240e+00  0.000000e+00  0.000000e+00  0.000000e+00  0.000000e+00  0.000000e+00  0.000000e+00  
       789  -7.849677e+00  6.401936e-01  8.585669e-01  7.144854e+00  8.907263e-01  6.108567e+00  0.000000e+00  0.000000e+00  0.000000e+00  0.000000e+00  0.000000e+00  0.000000e+00  
       790  -8.176642e+00  5.827401e-01  9.883727e-01  6.817887e+00  8.332726e-01  5.988373e+00  0.000000e+00  0.000000e+00  0.000000e+00  0.000000e+00  0.000000e+00  0.000000e+00  
       791  -8.504956e+00  5.358323e-01  1.115499e+00  6.489574e+00  7.863650e-01  5.865499e+00  0.000000e+00  0.000000e+00  0.000000e+00  0.000000e+00  0.000000e+00  0.000000e+00  
       792  -8.842392e+00  4.780145e-01  1.224668e+00  6.152139e+00  7.285472e-01  5.724668e+00  0.000000e+00  0.000000e+00  0.000000e+00  0.000000e+00  0.000000e+00  0.000000e+00  
       793  -9.190060e+00  4.280524e-01  1.310186e+00  5.804471e+00  6.785851e-01  5.560185e+00  0.000000e+00  0.000000e+00  0.000000e+00  0.000000e+00  0.000000e+00  0.000000e+00  
       794  -9.539054e+00  3.799348e-01  1.390613e+00  5.455477e+00  6.304674e-01  5.390613e+00  0.000000e+00  0.000000e+00  0.000000e+00  0.000000e+00  0.000000e+00  0.000000e+00  
       795  -9.894583e+00  3.300872e-01  1.443883e+00  5.099947e+00  5.806198e-01  5.193883e+00  0.000000e+00  0.000000e+00  0.000000e+00  0.000000e+00  0.000000e+00  0.000000e+00  
       796  -1.025433e+01  2.804971e-01  1.463677e+00  4.740201e+00  5.310298e-01  4.963677e+00  0.000000e+00  0.000000e+00  0.000000e+00  0.000000e+00  0.000000e+00  0.000000e+00  
       797  -1.061488e+01  2.333589e-01  1.459393e+00  4.379654e+00  4.838915e-01  4.709393e+00  0.000000e+00  0.000000e+00  0.000000e+00  0.000000e+00  0.000000e+00  0.000000e+00  
       798  -1.097818e+01  1.859667e-01  1.447382e+00  4.016345e+00  4.364993e-01  4.447382e+00  0.000000e+00  0.000000e+00  0.000000e+00  0.000000e+00  0.000000e+00  0.000000e+00  
       799  -1.133739e+01  1.361052e-01  1.414999e+00  3.657145e+00  3.866379e-01  4.164999e+00  0.000000e+00  0.000000e+00  0.000000e+00  0.000000e+00  0.000000e+00  0.000000e+00  
       800  -1.169702e+01  8.923832e-02  1.366501e+00  3.297510e+00  3.397709e-01  3.866501e+00  0.000000e+00  0.000000e+00  0.000000e+00  0.000000e+00  0.000000e+00  0.000000e+00  
       801  -1.205383e+01  4.573473e-02  1.303357e+00  2.940696e+00  2.962674e-01  3.553357e+00  0.000000e+00  0.000000e+00  0.000000e+00  0.000000e+00  0.000000e+00  0.000000e+00  
       802  -1.240259e+01  5.885022e-03  1.211755e+00  2.591937e+00  2.564176e-01  3.211755e+00  0.000000e+00  0.000000e+00  0.000000e+00  0.000000e+00  0.000000e+00  0.000000e+00  
       803  -1.273925e+01  -3.423409e-02  1.091428e+00  2.255285e+00  2.162985e-01  2.841428e+00  0.000000e+00  0.000000e+00  0.000000e+00  0.000000e+00  0.000000e+00  0.000000e+00  
       804  -1.307699e+01  -7.837437e-02  9.635056e-01  1.917538e+00  1.721583e-01  2.463506e+00  0.000000e+00  0.000000e+00  0.000000e+00  0.000000e+00  0.000000e+00  0.000000e+00  
       805  -1.340852e+01  -1.104213e-01  8.226183e-01  1.586010e+00  1.401113e-01  2.072618e+00  0.000000e+00  0.000000e+00  0.000000e+00  0.000000e+00  0.000000e+00  0.000000e+00  
       806  -1.373759e+01  -1.433261e-01  6.864949e-01  1.256939e+00  1.072065e-01  1.686495e+00  0.000000e+00  0.000000e+00  0.000000e+00  0.000000e+00  0.000000e+00  0.000000e+00  
       807  -1.405023e+01  -1.800820e-01  5.175634e-01  9.442988e-01  7.045066e-02  1.267563e+00  0.000000e+00  0.000000e+00  0.000000e+00  0.000000e+00  0.000000e+00  0.000000e+00  
       808  -1.436832e+01  -2.132334e-01  3.500189e-01  6.262144e-01  3.729918e-02  8.500189e-01  0.000000e+00  0.000000e+00  0.000000e+00  0.000000e+00  0.000000e+00  0.000000e+00  
       809  -1.468318e+01  -2.340856e-01  1.762668e-01  3.113529e-01  1.644702e-02  4.262668e-01  0.000000e+00  0.000000e+00  0.000000e+00  0.000000e+00  0.000000e+00  0.000000e+00  
       810  -3.532104e+00  3.827762e-01  -8.663509e+00  1.144623e+01  8.834059e-01  6.086491e+00  0.000000e+00  0.000000e+00  0.000000e+00  0.000000e+00  0.000000e+00  0.000000e+00  
       811  -3.647947e+00  3.703964e-01  -8.438989e+00  1.133039e+01  8.709865e-01  6.061011e+00  0.000000e+00  0.000000e+00  0.000000e+00  0.000000e+00  0.000000e+00  0.000000e+00  
       812  -3.767388e+00  3.749849e-01  -8.214529e+00  1.121095e+01  8.755690e-01  6.035471e+00  0.000000e+00  0.000000e+00  0.000000e+00  0.000000e+00  0.000000e+00  0.000000e+00  
       813  -3.843975e+00  4.040804e-01  -7.976088e+00  1.113436e+01  9.046583e-01  6.023912e+00  0.000000e+00  0.000000e+00  0.000000e+00  0.000000e+00  0.000000e+00  0.000000e+00  
       814  -3.914652e+00  4.102419e-01  -7.732590e+00  1.106368e+01  9.108198e-01  6.017410e+00  0.000000e+00  0.000000e+00  0.000000e+00  0.000000e+00  0.000000e+00  0.000000e+00  
       815  -3.978723e+00  4.505569e-01  -7.490801e+00  1.099961e+01  9.511349e-01  6.009199e+00  0.000000e+00  0.000000e+00  0.000000e+00  0.000000e+00  0.000000e+00  0.000000e+00  
       816  -4.007976e+00  4.975572e-01  -7.241810e+00  1.097036e+01  9.981352e-01  6.008191e+00  0.000000e+00  0.000000e+00  0.000000e+00  0.000000e+00  0.000000e+00  0.000000e+00  
       817  -4.036234e+00  5.223647e-01  -6.987428e+00  1.094210e+01  1.022943e+00  6.012572e+00  0.000000e+00  0.000000e+00  0.000000e+00  0.000000e+00  0.000000e+00  0.000000e+00  
       818  -4.041397e+00  5.678574e-01  -6.733752e+00  1.093694e+01  1.068435e+00  6.016248e+00  0.000000e+00  0.000000e+00  0.000000e+00  0.000000e+00  0.000000e+00  0.000000e+00  
       819  -4.036805e+00  6.122423e-01  -6.468851e+00  1.094153e+01  1.112820e+00  6.031149e+00  0.000000e+00  0.000000e+00  0.000000e+00  0.000000e+00  0.000000e+00  0.000000e+00  
       820  -4.026319e+00  6.577216e-01  -6.206295e+00  1.095202e+01  1.158300e+00  6.043705e+00  0.000000e+00  0.000000e+00  0.000000e+00  0.000000e+00  0.000000e+00  0.000000e+00  
       821  -4.028005e+00  6.998006e-01  -5.938059e+00  1.095033e+01  1.200379e+00  6.061941e+00  0.000000e+00  0.000000e+00  0.000000e+00  0.000000e+00  0.000000e+00  0.000000e+00  
       822  -4.024333e+00  7.434745e-01  -5.669379e+00  1.095400e+01  1.244053e+00  6.080621e+00  0.000000e+00  0.000000e+00  0.000000e+00  0.000000e+00  0.000000e+00  0.000000e+00  
       823  -4.020096e+00  7.891003e-01  -5.405153e+00  1.095824e+01  1.289678e+00  6.094847e+00  0.000000e+00  0.000000e+00  0.000000e+00  0.000000e+00  0.000000e+00  0.000000e+00  
       824  -4.009289e+00  8.178157e-01  -5.134390e+00  1.096905e+01  1.318394e+00  6.115610e+00  0.000000e+00  0.000000e+00  0.000000e+00  0.000000e+00  0.000000e+00  0.000000e+00  
       825  -3.999599e+00  8.555556e-01  -4.862521e+00  1.097874e+01  1.356133e+00  6.137479e+00  0.000000e+00  0.000000e+00  0.000000e+00  0.000000e+00  0.000000e+00  0.000000e+00  
       826  -3.988862e+00  8.903150e-01  -4.586683e+00  1.098947e+01  1.390893e+00  6.163317e+00  0.000000e+00  0.000000e+00  0.000000e+00  0.000000e+00  0.000000e+00  0.000000e+00  
       827  -3.980600e+00  9.115894e-01  -4.301393e+00  1.099774e+01  1.412167e+00  6.198606e+00  0.000000e+00  0.000000e+00  0.000000e+00  0.000000e+00  0.000000e+00  0.000000e+00  
       828  -4.008965e+00  9.448497e-01  -4.021785e+00  1.096937e+01  1.445428e+00  6.228215e+00  0.000000e+00  0.000000e+00  0.000000e+00  0.000000e+00  0.000000e+00  0.000000e+00  
       829  -4.050949e+00  9.739617e-01  -3.735016e+00  1.092739e+01  1.474540e+00  6.264984e+00  0.000000e+00  0.000000e+00  0.000000e+00  0.000000e+00  0.000000e+00  0.000000e+00  
       830  -4.107995e+00  9.880947e-01  -3.448307e+00  1.087034e+01  1.488673e+00  6.301693e+00  0.000000e+00  0.000000e+00  0.000000e+00  0.000000e+00  0.000000e+00  0.000000e+00  
       831  -4.188674e+00  9.875345e-01  -3.154686e+00  1.078966e+01  1.488112e+00  6.345314e+00  0.000000e+00  0.000000e+00  0.000000e+00  0.000000e+00  0.000000e+00  0.000000e+00  
       832  -4.288874e+00  9.771894e-01  -2.867696e+00  1.068946e+01  1.477767e+00  6.382304e+00  0.000000e+00  0.000000e+00  0.000000e+00  0.000000e+00  0.000000e+00  0.000000e+00  
       833  -4.400851e+00  9.683926e-01  -2.584751e+00  1.057749e+01  1.468971e+00  6.415249e+00  0.000000e+00  0.000000e+00  0.000000e+00  0.000000e+00  0.000000e+00  0.000000e+00  
       834  -4.527750e+00  9.534365e-01  -2.312745e+00  1.045059e+01  1.454014e+00  6.437255e+00  0.000000e+00  0.000000e+00  0.000000e+00  0.000000e+00  0.000000e+00  0.000000e+00  
       835  -4.662015e+00  9.358568e-01  -2.033132e+00  1.031632e+01  1.436435e+00  6.466868e+00  0.000000e+00  0.000000e+00  0.000000e+00  0.000000e+00  0.000000e+00  0.000000e+00  
       836  -4.808947e+00  9.108384e-01  -1.752520e+00  1.016939e+01  1.411416e+00  6.497480e+00  0.000000e+00  0.000000e+00  0.000000e+00  0.000000e+00  0.000000e+00  0.000000e+00  
       837  -4.982516e+00  8.759134e-01  -1.482165e+00  9.995819e+00  1.376491e+00  6.517835e+00  0.000000e+00  0.000000e+00  0.000000e+00  0.000000e+00  0.000000e+00  0.000000e+00  
       838  -5.168666e+00  8.357777e-01  -1.215710e+00  9.809669e+00  1.336356e+00  6.534290e+00  0.000000e+00  0.000000e+00  0.000000e+00  0.000000e+00  0.000000e+00  0.000000e+00  
       839  -5.372990e+00  8.032835e-01  -9.650803e-01  9.605346e+00  1.303861e+00  6.534920e+00  0.000000e+00  0.000000e+00  0.000000e+00  0.000000e+00  0.000000e+00  0.000000e+00  
       840  -5.587467e+00  7.703595e-01  -7.161942e-01  9.390869e+00  1.270937e+00  6.533806e+00  0.000000e+00  0.000000e+00  0.000000e+00  0.000000e+00  0.000000e+00  0.000000e+00  
       841  -5.818631e+00  7.274154e-01  -4.696678e-01  9.159705e+00  1.227993e+00  6.530332e+00  0.000000e+00  0.000000e+00  0.000000e+00  0.000000e+00  0.000000e+00  0.000000e+00  
       842  -6.067759e+00  6.904327e-01  -2.375351e-01  8.910577e+00  1.191011e+00  6.512465e+00  0.000000e+00  0.000000e+00  0.000000e+00  0.000000e+00  0.000000e+00  0.000000e+00  
       843  -6.329212e+00  6.454554e-01  -1.814443e-02  8.649124e+00  1.146033e+00  6.481855e+00  0.000000e+00  0.000000e+00  0.000000e+00  0.000000e+00  0.000000e+00  0.000000e+00  
       844  -6.606864e+00  5.983801e-01  1.880454e-01  8.371471e+00  1.098958e+00  6.438046e+00  0.000000e+00  0.000000e+00  0.000000e+00  0.000000e+00  0.000000e+00  0.000000e+00  
       845  -6.891731e+00  5.520302e-01  3.946831e-01  8.086605e+00  1.052608e+00  6.394683e+00  0.000000e+00  0.000000e+00  0.000000e+00  0.000000e+00  0.000000e+00  0.000000e+00  
       846  -7.190798e+00  5.076023e-01  5.770890e-01  7.787538e+00  1.008180e+00  6.327089e+00  0.000000e+00  0.000000e+00  0.000000e+00  0.000000e+00  0.000000e+00  0.000000e+00  
       847  -7.498704e+00  4.603072e-01  7.466125e-01  7.479632e+00  9.608851e-01  6.246613e+00  0.000000e+00  0.000000e+00  0.000000e+00  0.000000e+00  0.000000e+00  0.000000e+00  
       848  -7.825818e+00  4.111536e-01  8.883924e-01  7.152518e+00  9.117315e-01  6.138392e+00  0.000000e+00  0.000000e+00  0.000000e+00  0.000000e+00  0.000000e+00  0.000000e+00  
       849  -8.152382e+00  3.622484e-01  1.015492e+00  6.825954e+00  8.628263e-01  6.015492e+00  0.000000e+00  0.000000e+00  0.000000e+00  0.000000e+00  0.000000e+00  0.000000e+00  
       850  -8.483389e+00  3.113427e-01  1.138592e+00  6.494946e+00  8.119206e-01  5.888592e+00  0.000000e+00  0.000000e+00  0.000000e+00  0.000000e+00  0.000000e+00  0.000000e+00  
       851  -8.823215e+00  2.590591e-01  1.251511e+00  6.155121e+00  7.596371e-01  5.751511e+00  0.000000e+00  0.000000e+00  0.000000e+00  0.000000e+00  0.000000e+00  0.000000e+00  
       852  -9.170350e+00  2.115229e-01  1.343005e+00  5.807986e+00  7.121008e-01  5.593005e+00  0.000000e+00  0.000000e+00  0.000000e+00  0.000000e+00  0.000000e+00  0.000000e+00  
       853  -9.522102e+00  1.625596e-01  1.423074e+00  5.456234e+00  6.631376e-01  5.423074e+00  0.000000e+00  0.000000e+00  0.000000e+00  0.000000e+00  0.000000e+00  0.000000e+00  
       854  -9.877347e+00  1.141695e-01  1.471656e+00  5.100989e+00  6.147474e-01  5.221656e+00  0.000000e+00  0.000000e+00  0.000000e+00  0.000000e+00  0.000000e+00  0.000000e+00  
       855  -1.023833e+01  6.680521e-02  1.486569e+00  4.740005e+00  5.673832e-01  4.986568e+00  0.000000e+00  0.000000e+00  0.000000e+00  0.000000e+00  0.000000e+00  0.000000e+00  
       856  -1.059832e+01  1.785611e-02  1.470678e+00  4.380014e+00  5.184340e-01  4.720678e+00  0.000000e+00  0.000000e+00  0.000000e+00  0.000000e+00  0.000000e+00  0.000000e+00  
       857  -1.095602e+01  -2.789980e-02  1.456030e+00  4.022317e+00  4.726782e-01  4.456030e+00  0.000000e+00  0.000000e+00  0.000000e+00  0.000000e+00  0.000000e+00  0.000000e+00  
       858  -1.131734e+01  -7.864513e-02  1.414805e+00  3.660998e+00  4.219328e-01  4.164805e+00  0.000000e+00  0.000000e+00  0.000000e+00  0.000000e+00  0.000000e+00  0.000000e+00  
       859  -1.167379e+01  -1.226067e-01  1.363965e+00  3.304551e+00  3.779713e-01  3.863965e+00  0.000000e+00  0.000000e+00  0.000000e+00  0.000000e+00  0.000000e+00  0.000000e+00  
       860  -1.202559e+01  -1.661506e-01  1.287767e+00  2.952750e+00  3.344273e-01  3.537767e+00  0.000000e+00  0.000000e+00  0.000000e+00  0.000000e+00  0.000000e+00  0.000000e+00  
       861  -1.237801e+01  -2.109799e-01  1.195006e+00  2.600328e+00  2.895981e-01  3.195006e+00  0.000000e+00  0.000000e+00  0.000000e+00  0.000000e+00  0.000000e+00  0.000000e+00  
       862  -1.271870e+01  -2.549785e-01  1.071880e+00  2.259640e+00  2.455994e-01  2.821880e+00  0.000000e+00  0.000000e+00  0.000000e+00  0.000000e+00  0.000000e+00  0.000000e+00  
       863  -1.305571e+01  -2.992671e-01  9.624580e-01  1.922622e+00  2.013109e-01  2.462458e+00  0.000000e+00  0.000000e+00  0.000000e+00  0.000000e+00  0.000000e+00  0.000000e+00  
       864  -1.338911e+01  -3.325949e-01  8.298870e-01  1.589227e+00  1.679831e-01  2.079887e+00  0.000000e+00  0.000000e+00  0.000000e+00  0.000000e+00  0.000000e+00  0.000000e+00  
       865  -1.372114e+01  -3.761234e-01  6.868888e-01  1.257200e+00  1.244546e-01  1.686889e+00  0.000000e+00  0.000000e+00  0.000000e+00  0.000000e+00  0.000000e+00  0.000000e+00  
       866  -1.403858e+01  -4.117665e-01  5.228249e-01  9.397552e-01  8.881143e-02  1.272825e+00  0.000000e+00  0.000000e+00  0.000000e+00  0.000000e+00  0.000000e+00  0.000000e+00  
       867  -1.435229e+01  -4.458810e-01  3.515256e-01  6.260406e-01  5.469698e-02  8.515255e-01  0.000000e+00  0.000000e+00  0.000000e+00  0.000000e+00  0.000000e+00  0.000000e+00  
       868  -1.466562e+01  -4.754037e-01  1.748684e-01  3.127122e-01  2.517426e-02  4.248684e-01  0.000000e+00  0.000000e+00  0.000000e+00  0.000000e+00  0.000000e+00  0.000000e+00  
       869  -3.318677e+00  2.909884e-01  -8.550135e+00  1.163307e+01  1.040819e+00  6.199865e+00  0.000000e+00  0.000000e+00  0.000000e+00  0.000000e+00  0.000000e+00  0.000000e+00  
       870  -3.453423e+00  2.469086e-01  -8.337947e+00  1.149834e+01  9.966813e-01  6.162054e+00  0.000000e+00  0.000000e+00  0.000000e+00  0.000000e+00  0.000000e+00  0.000000e+00  
       871  -3.564476e+00  2.505569e-01  -8.111193e+00  1.138729e+01  1.000311e+00  6.138807e+00  0.000000e+00  0.000000e+00  0.000000e+00  0.000000e+00  0.000000e+00  0.000000e+00  
       872  -3.658317e+00  2.595359e-01  -7.874857e+00  1.129344e+01  1.009284e+00  6.125143e+00  0.000000e+00  0.000000e+00  0.000000e+00  0.000000e+00  0.000000e+00  0.000000e+00  
       873  -3.736442e+00  2.506262e-01  -7.627068e+00  1.121532e+01  1.000375e+00  6.122932e+00  0.000000e+00  0.000000e+00  0.000000e+00  0.000000e+00  0.000000e+00  0.000000e+00  
       874  -3.814866e+00  2.704690e-01  -7.384233e+00  1.113690e+01  1.020217e+00  6.115767e+00  0.000000e+00  0.000000e+00  0.000000e+00  0.000000e+00  0.000000e+00  0.000000e+00  
       875  -3.855668e+00  2.954066e-01  -7.135321e+00  1.109609e+01  1.045155e+00  6.114679e+00  0.000000e+00  0.000000e+00  0.000000e+00  0.000000e+00  0.000000e+00  0.000000e+00  
       876  -3.872395e+00  3.267928e-01  -6.885637e+00  1.107937e+01  1.076541e+00  6.114363e+00  0.000000e+00  0.000000e+00  0.000000e+00  0.000000e+00  0.000000e+00  0.000000e+00  
       877  -3.885075e+00  3.680949e-01  -6.630850e+00  1.106669e+01  1.117843e+00  6.119150e+00  0.000000e+00  0.000000e+00  0.000000e+00  0.000000e+00  0.000000e+00  0.000000e+00  
       878  -3.875422e+00  4.125774e-01  -6.372172e+00  1.107634e+01  1.162326e+00  6.127828e+00  0.000000e+00  0.000000e+00  0.000000e+00  0.000000e+00  0.000000e+00  0.000000e+00  
       879  -3.874478e+00  4.545505e-01  -6.107603e+00  1.107728e+01  1.204299e+00  6.142397e+00  0.000000e+00  0.000000e+00  0.000000e+00  0.000000e+00  0.000000e+00  0.000000e+00  
       880  -3.871492e+00  4.950945e-01  -5.840839e+00  1.108027e+01  1.244843e+00  6.159161e+00  0.000000e+00  0.000000e+00  0.000000e+00  0.000000e+00  0.000000e+00  0.000000e+00  
       881  -3.862970e+00  5.322896e-01  -5.578799e+00  1.108879e+01  1.282038e+00  6.171201e+00  0.000000e+00  0.000000e+00  0.000000e+00  0.000000e+00  0.000000e+00  0.000000e+00  
       882  -3.853788e+00  5.690948e-01  -5.314766e+00  1.109797e+01  1.318843e+00  6.185234e+00  0.000000e+00  0.000000e+00  0.000000e+00  0.000000e+00  0.000000e+00  0.000000e+00  
       883  -3.845564e+00  5.963213e-01  -5.045321e+00  1.110620e+01  1.346070e+00  6.204679e+00  0.000000e+00  0.000000e+00  0.000000e+00  0.000000e+00  0.000000e+00  0.000000e+00  
       884  -3.836411e+00  6.320066e-01  -4.772573e+00  1.111535e+01  1.381755e+00  6.227427e+00  0.000000e+00  0.000000e+00  0.000000e+00  0.000000e+00  0.000000e+00  0.000000e+00  
       885  -3.825454e+00  6.586158e-01  -4.492825e+00  1.112631e+01  1.408364e+00  6.257175e+00  0.000000e+00  0.000000e+00  0.000000e+00  0.000000e+00  0.000000e+00  0.000000e+00  
       886  -3.835365e+00  6.828551e-01  -4.210722e+00  1.111640e+01  1.432603e+00  6.289277e+00  0.000000e+00  0.000000e+00  0.000000e+00  0.000000e+00  0.000000e+00  0.000000e+00  
       887  -3.864620e+00  7.101097e-01  -3.919671e+00  1.108714e+01  1.459858e+00  6.330328e+00  0.000000e+00  0.000000e+00  0.000000e+00  0.000000e+00  0.000000e+00  0.000000e+00  
       888  -3.909518e+00  7.334560e-01  -3.632841e+00  1.104224e+01  1.483204e+00  6.367159e+00  0.000000e+00  0.000000e+00  0.000000e+00  0.000000e+00  0.000000e+00  0.000000e+00  
       889  -3.988137e+00  7.391124e-01  -3.347691e+00  1.096362e+01  1.488861e+00  6.402309e+00  0.000000e+00  0.000000e+00  0.000000e+00  0.000000e+00  0.000000e+00  0.000000e+00  
       890  -4.068637e+00  7.337551e-01  -3.061392e+00  1.088312e+01  1.483503e+00  6.438608e+00  0.000000e+00  0.000000e+00  0.000000e+00  0.000000e+00  0.000000e+00  0.000000e+00  
       891  -4.162431e+00  7.291150e-01  -2.771860e+00  1.078933e+01  1.478863e+00  6.478140e+00  0.000000e+00  0.000000e+00  0.000000e+00  0.000000e+00  0.000000e+00  0.000000e+00  
       892  -4.295628e+00  7.101991e-01  -2.494837e+00  1.065613e+01  1.459947e+00  6.505163e+00  0.000000e+00  0.000000e+00  0.000000e+00  0.000000e+00  0.000000e+00  0.000000e+00  
       893  -4.437950e+00  6.932127e-01  -2.219321e+00  1.051381e+01  1.442961e+00  6.530679e+00  0.000000e+00  0.000000e+00  0.000000e+00  0.000000e+00  0.000000e+00  0.000000e+00  
       894  -4.579893e+00  6.743948e-01  -1.949962e+00  1.037187e+01  1.424143e+00  6.550038e+00  0.000000e+00  0.000000e+00  0.000000e+00  0.000000e+00  0.000000e+00  0.000000e+00  
       895  -4.740021e+00  6.517759e-01  -1.685494e+00  1.021174e+01  1.401524e+00  6.564506e+00  0.000000e+00  0.000000e+00  0.000000e+00  0.000000e+00  0.000000e+00  0.000000e+00  
       896  -4.912140e+00  6.224735e-01  -1.419551e+00  1.003962e+01  1.372222e+00  6.580450e+00  0.000000e+00  0.000000e+00  0.000000e+00  0.000000e+00  0.000000e+00  0.000000e+00  
       897  -5.106455e+00  5.852780e-01  -1.159763e+00  9.845306e+00  1.335026e+00  6.590237e+00  0.000000e+00  0.000000e+00  0.000000e+00  0.000000e+00  0.000000e+00  0.000000e+00  
       898  -5.323523e+00  5.457257e-01  -9.082543e-01  9.628239e+00  1.295474e+00  6.591746e+00  0.000000e+00  0.000000e+00  0.000000e+00  0.000000e+00  0.000000e+00  0.000000e+00  
       899  -5.547136e+00  5.097960e-01  -6.632611e-01  9.404625e+00  1.259544e+00  6.586739e+00  0.000000e+00  0.000000e+00  0.000000e+00  0.000000e+00  0.000000e+00  0.000000e+00  
       900  -5.782139e+00  4.766231e-01  -4.238282e-01  9.169622e+00  1.226371e+00  6.576172e+00  0.000000e+00  0.000000e+00  0.000000e+00  0.000000e+00  0.000000e+00  0.000000e+00  
       901  -6.029935e+00  4.423849e-01  -1.955989e-01  8.921826e+00  1.192133e+00  6.554401e+00  0.000000e+00  0.000000e+00  0.000000e+00  0.000000e+00  0.000000e+00  0.000000e+00  
       902  -6.294285e+00  4.020509e-01  2.252914e-02  8.657476e+00  1.151799e+00  6.522529e+00  0.000000e+00  0.000000e+00  0.000000e+00  0.000000e+00  0.000000e+00  0.000000e+00  
       903  -6.568235e+00  3.624046e-01  2.358036e-01  8.383527e+00  1.112153e+00  6.485804e+00  0.000000e+00  0.000000e+00  0.000000e+00  0.000000e+00  0.000000e+00  0.000000e+00  
       904  -6.857317e+00  3.215298e-01  4.328324e-01  8.094445e+00  1.071278e+00  6.432832e+00  0.000000e+00  0.000000e+00  0.000000e+00  0.000000e+00  0.000000e+00  0.000000e+00  
       905  -7.157780e+00  2.750283e-01  6.131142e-01  7.793982e+00  1.024777e+00  6.363114e+00  0.000000e+00  0.000000e+00  0.000000e+00  0.000000e+00  0.000000e+00  0.000000e+00  
       906  -7.472359e+00  2.312481e-01  7.739515e-01  7.479403e+00  9.809965e-01  6.273952e+00  0.000000e+00  0.000000e+00  0.000000e+00  0.000000e+00  0.000000e+00  0.000000e+00  
       907  -7.797920e+00  1.806027e-01  9.083625e-01  7.153841e+00  9.303511e-01  6.158362e+00  0.000000e+00  0.000000e+00  0.000000e+00  0.000000e+00  0.000000e+00  0.000000e+00  
       908  -8.122602e+00  1.385842e-01  1.030274e+00  6.829160e+00  8.883325e-01  6.030274e+00  0.000000e+00  0.000000e+00  0.000000e+00  0.000000e+00  0.000000e+00  0.000000e+00  
       909  -8.455339e+00  8.653028e-02  1.153225e+00  6.496423e+00  8.362787e-01  5.903225e+00  0.000000e+00  0.000000e+00  0.000000e+00  0.000000e+00  0.000000e+00  0.000000e+00  
       910  -8.799405e+00  4.109797e-02  1.252946e+00  6.152357e+00  7.908463e-01  5.752946e+00  0.000000e+00  0.000000e+00  0.000000e+00  0.000000e+00  0.000000e+00  0.000000e+00  
       911  -9.145858e+00  -8.578833e-03  1.356642e+00  5.805904e+00  7.411695e-01  5.606641e+00  0.000000e+00  0.000000e+00  0.000000e+00  0.000000e+00  0.000000e+00  0.000000e+00  
       912  -9.499597e+00  -5.537808e-02  1.431923e+00  5.452165e+00  6.943703e-01  5.431923e+00  0.000000e+00  0.000000e+00  0.000000e+00  0.000000e+00  0.000000e+00  0.000000e+00  
       913  -9.857001e+00  -1.041456e-01  1.482385e+00  5.094760e+00  6.456028e-01  5.232385e+00  0.000000e+00  0.000000e+00  0.000000e+00  0.000000e+00  0.000000e+00  0.000000e+00  
       914  -1.021480e+01  -1.473734e-01  1.495561e+00  4.736962e+00  6.023750e-01  4.995561e+00  0.000000e+00  0.000000e+00  0.000000e+00  0.000000e+00  0.000000e+00  0.000000e+00  
       915  -1.057378e+01  -1.929895e-01  1.492055e+00  4.377981e+00  5.567589e-01  4.742055e+00  0.000000e+00  0.000000e+00  0.000000e+00  0.000000e+00  0.000000e+00  0.000000e+00  
       916  -1.093126e+01  -2.418386e-01  1.452783e+00  4.020499e+00  5.079098e-01  4.452783e+00  0.000000e+00  0.000000e+00  0.000000e+00  0.000000e+00  0.000000e+00  0.000000e+00  
       917  -1.128918e+01  -2.883338e-01  1.406759e+00  3.662585e+00  4.614145e-01  4.156759e+00  0.000000e+00  0.000000e+00  0.000000e+00  0.000000e+00  0.000000e+00  0.000000e+00  
       918  -1.164508e+01  -3.379941e-01  1.340445e+00  3.306684e+00  4.117543e-01  3.840445e+00  0.000000e+00  0.000000e+00  0.000000e+00  0.000000e+00  0.000000e+00  0.000000e+00  
       919  -1.200595e+01  -3.809421e-01  1.281340e+00  2.945811e+00  3.688063e-01  3.531340e+00  0.000000e+00  0.000000e+00  0.000000e+00  0.000000e+00  0.000000e+00  0.000000e+00  
       920  -1.235554e+01  -4.186547e-01  1.174854e+00  2.596219e+00  3.310936e-01  3.174854e+00  0.000000e+00  0.000000e+00  0.000000e+00  0.000000e+00  0.000000e+00  0.000000e+00  
       921  -1.269698e+01  -4.725791e-01  1.080453e+00  2.254786e+00  2.771693e-01  2.830453e+00  0.000000e+00  0.000000e+00  0.000000e+00  0.000000e+00  0.000000e+00  0.000000e+00  
       922  -1.303279e+01  -5.175036e-01  9.467490e-01  1.918972e+00  2.322448e-01  2.446749e+00  0.000000e+00  0.000000e+00  0.000000e+00  0.000000e+00  0.000000e+00  0.000000e+00  
       923  -1.336812e+01  -5.597095e-01  8.298991e-01  1.583640e+00  1.900389e-01  2.079899e+00  0.000000e+00  0.000000e+00  0.000000e+00  0.000000e+00  0.000000e+00  0.000000e+00  
       924  -1.369630e+01  -6.017147e-01  6.855402e-01  1.255462e+00  1.480336e-01  1.685540e+00  0.000000e+00  0.000000e+00  0.000000e+00  0.000000e+00  0.000000e+00  0.000000e+00  
       925  -1.401723e+01  -6.421490e-01  5.220337e-01  9.345312e-01  1.075994e-01  1.272034e+00  0.000000e+00  0.000000e+00  0.000000e+00  0.000000e+00  0.000000e+00  0.000000e+00  
       926  -1.433240e+01  -6.801375e-01  3.479387e-01  6.193604e-01  6.961089e-02  8.479387e-01  0.000000e+00  0.000000e+00  0.000000e+00  0.000000e+00  0.000000e+00  0.000000e+00  
       927  -1.464344e+01  -7.153987e-01  1.766888e-01  3.083186e-01  3.434962e-02  4.266888e-01  0.000000e+00  0.000000e+00  0.000000e+00  0.000000e+00  0.000000e+00  0.000000e+00  
       928  -3.106701e+00  2.115481e-01  -8.425396e+00  1.180846e+01  1.209317e+00  6.324604e+00  0.000000e+00  0.000000e+00  0.000000e+00  0.000000e+00  0.000000e+00  0.000000e+00  
       929  -3.240132e+00  1.651664e-01  -8.224472e+00  1.167504e+01  1.162862e+00  6.275528e+00  0.000000e+00  0.000000e+00  0.000000e+00  0.000000e+00  0.000000e+00  0.000000e+00  
       930  -3.358804e+00  1.480681e-01  -8.002201e+00  1.155637e+01  1.145740e+00  6.247799e+00  0.000000e+00  0.000000e+00  0.000000e+00  0.000000e+00  0.000000e+00  0.000000e+00  
       931  -3.475591e+00  1.107956e-01  -7.779115e+00  1.143959e+01  1.108461e+00  6.220885e+00  0.000000e+00  0.000000e+00  0.000000e+00  0.000000e+00  0.000000e+00  0.000000e+00  
       932  -3.561200e+00  9.670772e-02  -7.532496e+00  1.135398e+01  1.094367e+00  6.217504e+00  0.000000e+00  0.000000e+00  0.000000e+00  0.000000e+00  0.000000e+00  0.000000e+00  
       933  -3.638115e+00  9.600938e-02  -7.289531e+00  1.127707e+01  1.093669e+00  6.210469e+00  0.000000e+00  0.000000e+00  0.000000e+00  0.000000e+00  0.000000e+00  0.000000e+00  
       934  -3.694649e+00  9.924203e-02  -7.043282e+00  1.122053e+01  1.096902e+00  6.206719e+00  0.000000e+00  0.000000e+00  0.000000e+00  0.000000e+00  0.000000e+00  0.000000e+00  
       935  -3.711731e+00  1.313905e-01  -6.790789e+00  1.120345e+01  1.129050e+00  6.209211e+00  0.000000e+00  0.000000e+00  0.000000e+00  0.000000e+00  0.000000e+00  0.000000e+00  
       936  -3.728867e+00  1.626334e-01  -6.538072e+00  1.118631e+01  1.160293e+00  6.211928e+00  0.000000e+00  0.000000e+00  0.000000e+00  0.000000e+00  0.000000e+00  0.000000e+00  
       937  -3.739110e+00  1.974202e-01  -6.279126e+00  1.117607e+01  1.195080e+00  6.220874e+00  0.000000e+00  0.000000e+00  0.000000e+00  0.000000e+00  0.000000e+00  0.000000e+00  
       938  -3.734475e+00  2.426685e-01  -6.020595e+00  1.118071e+01  1.240328e+00  6.229405e+00  0.000000e+00  0.000000e+00  0.000000e+00  0.000000e+00  0.000000e+00  0.000000e+00  
       939  -3.713628e+00  2.771632e-01  -5.757927e+00  1.120155e+01  1.274823e+00  6.242073e+00  0.000000e+00  0.000000e+00  0.000000e+00  0.000000e+00  0.000000e+00  0.000000e+00  
       940  -3.714149e+00  3.019887e-01  -5.496323e+00  1.120103e+01  1.299648e+00  6.253677e+00  0.000000e+00  0.000000e+00  0.000000e+00  0.000000e+00  0.000000e+00  0.000000e+00  
       941  -3.706716e+00  3.366146e-01  -5.234990e+00  1.120846e+01  1.334274e+00  6.265010e+00  0.000000e+00  0.000000e+00  0.000000e+00  0.000000e+00  0.000000e+00  0.000000e+00  
       942  -3.686991e+00  3.697782e-01  -4.961924e+00  1.122819e+01  1.367438e+00  6.288076e+00  0.000000e+00  0.000000e+00  0.000000e+00  0.000000e+00  0.000000e+00  0.000000e+00  
       943  -3.676183e+00  3.944003e-01  -4.687897e+00  1.123900e+01  1.392060e+00  6.312103e+00  0.000000e+00  0.000000e+00  0.000000e+00  0.000000e+00  0.000000e+00  0.000000e+00  
       944  -3.687780e+00  4.174523e-01  -4.413257e+00  1.122740e+01  1.415112e+00  6.336743e+00  0.000000e+00  0.000000e+00  0.000000e+00  0.000000e+00  0.000000e+00  0.000000e+00  
       945  -3.698853e+00  4.460933e-01  -4.124330e+00  1.121633e+01  1.443753e+00  6.375669e+00  0.000000e+00  0.000000e+00  0.000000e+00  0.000000e+00  0.000000e+00  0.000000e+00  
       946  -3.744915e+00  4.563384e-01  -3.835291e+00  1.117027e+01  1.453998e+00  6.414709e+00  0.000000e+00  0.000000e+00  0.000000e+00  0.000000e+00  0.000000e+00  0.000000e+00  
       947  -3.796807e+00  4.742847e-01  -3.547036e+00  1.111837e+01  1.471944e+00  6.452964e+00  0.000000e+00  0.000000e+00  0.000000e+00  0.000000e+00  0.000000e+00  0.000000e+00  
       948  -3.867470e+00  4.770678e-01  -3.263562e+00  1.104771e+01  1.474727e+00  6.486438e+00  0.000000e+00  0.000000e+00  0.000000e+00  0.000000e+00  0.000000e+00  0.000000e+00  
       949  -3.968538e+00  4.739828e-01  -2.982096e+00  1.094664e+01  1.471642e+00  6.517903e+00  0.000000e+00  0.000000e+00  0.000000e+00  0.000000e+00  0.000000e+00  0.000000e+00  
       950  -4.074619e+00  4.586479e-01  -2.696908e+00  1.084056e+01  1.456308e+00  6.553092e+00  0.000000e+00  0.000000e+00  0.000000e+00  0.000000e+00  0.000000e+00  0.000000e+00  
       951  -4.208401e+00  4.395272e-01  -2.421919e+00  1.070678e+01  1.437187e+00  6.578082e+00  0.000000e+00  0.000000e+00  0.000000e+00  0.000000e+00  0.000000e+00  0.000000e+00  
       952  -4.357123e+00  4.309548e-01  -2.154831e+00  1.055806e+01  1.428614e+00  6.595169e+00  0.000000e+00  0.000000e+00  0.000000e+00  0.000000e+00  0.000000e+00  0.000000e+00  
       953  -4.516684e+00  3.987081e-01  -1.886604e+00  1.039850e+01  1.396368e+00  6.613396e+00  0.000000e+00  0.000000e+00  0.000000e+00  0.000000e+00  0.000000e+00  0.000000e+00  
       954  -4.680336e+00  3.783412e-01  -1.623145e+00  1.023485e+01  1.376001e+00  6.626855e+00  0.000000e+00  0.000000e+00  0.000000e+00  0.000000e+00  0.000000e+00  0.000000e+00  
       955  -4.859910e+00  3.564604e-01  -1.365197e+00  1.005527e+01  1.354120e+00  6.634803e+00  0.000000e+00  0.000000e+00  0.000000e+00  0.000000e+00  0.000000e+00  0.000000e+00  
       956  -5.064476e+00  3.252223e-01  -1.118422e+00  9.850704e+00  1.322882e+00  6.631578e+00  0.000000e+00  0.000000e+00  0.000000e+00  0.000000e+00  0.000000e+00  0.000000e+00  
       957  -5.279557e+00  2.895717e-01  -8.694877e-01  9.635624e+00  1.287231e+00  6.630512e+00  0.000000e+00  0.000000e+00  0.000000e+00  0.000000e+00  0.000000e+00  0.000000e+00  
       958  -5.509617e+00  2.543768e-01  -6.290659e-01  9.405563e+00  1.252036e+00  6.620934e+00  0.000000e+00  0.000000e+00  0.000000e+00  0.000000e+00  0.000000e+00  0.000000e+00  
       959  -5.747114e+00  2.272632e-01  -3.908384e-01  9.168067e+00  1.224923e+00  6.609162e+00  0.000000e+00  0.000000e+00  0.000000e+00  0.000000e+00  0.000000e+00  0.000000e+00  
       960  -5.995679e+00  1.926830e-01  -1.597702e-01  8.919501e+00  1.190343e+00  6.590230e+00  0.000000e+00  0.000000e+00  0.000000e+00  0.000000e+00  0.000000e+00  0.000000e+00  
       961  -6.262688e+00  1.599533e-01  5.423377e-02  8.652493e+00  1.157613e+00  6.554234e+00  0.000000e+00  0.000000e+00  0.000000e+00  0.000000e+00  0.000000e+00  0.000000e+00  
       962  -6.535202e+00  1.236989e-01  2.645861e-01  8.379979e+00  1.121359e+00  6.514586e+00  0.000000e+00  0.000000e+00  0.000000e+00  0.000000e+00  0.000000e+00  0.000000e+00  
       963  -6.823120e+00  8.402459e-02  4.578507e-01  8.092061e+00  1.081684e+00  6.457851e+00  0.000000e+00  0.000000e+00  0.000000e+00  0.000000e+00  0.000000e+00  0.000000e+00  
       964  -7.126476e+00  4.610293e-02  6.337702e-01  7.788705e+00  1.043763e+00  6.383770e+00  0.000000e+00  0.000000e+00  0.000000e+00  0.000000e+00  0.000000e+00  0.000000e+00  
       965  -7.439488e+00  -1.933513e-03  7.879271e-01  7.475692e+00  9.957260e-01  6.287927e+00  0.000000e+00  0.000000e+00  0.000000e+00  0.000000e+00  0.000000e+00  0.000000e+00  
       966  -7.764050e+00  -5.068301e-02  9.231177e-01  7.151131e+00  9.469766e-01  6.173118e+00  0.000000e+00  0.000000e+00  0.000000e+00  0.000000e+00  0.000000e+00  0.000000e+00  
       967  -8.098875e+00  -9.258893e-02  1.048263e+00  6.816306e+00  9.050707e-01  6.048263e+00  0.000000e+00  0.000000e+00  0.000000e+00  0.000000e+00  0.000000e+00  0.000000e+00  
       968  -8.426282e+00  -1.352833e-01  1.175837e+00  6.488899e+00  8.623763e-01  5.925837e+00  0.000000e+00  0.000000e+00  0.000000e+00  0.000000e+00  0.000000e+00  0.000000e+00  
       969  -8.771459e+00  -1.830984e-01  1.268530e+00  6.143722e+00  8.145612e-01  5.768530e+00  0.000000e+00  0.000000e+00  0.000000e+00  0.000000e+00  0.000000e+00  0.000000e+00  
       970  -9.117614e+00  -2.249407e-01  1.361500e+00  5.797567e+00  7.727188e-01  5.611500e+00  0.000000e+00  0.000000e+00  0.000000e+00  0.000000e+00  0.000000e+00  0.000000e+00  
       971  -9.470136e+00  -2.729915e-01  1.433085e+00  5.445045e+00  7.246681e-01  5.433084e+00  0.000000e+00  0.000000e+00  0.000000e+00  0.000000e+00  0.000000e+00  0.000000e+00  
       972  -9.829434e+00  -3.174673e-01  1.466613e+00  5.085747e+00  6.801923e-01  5.216613e+00  0.000000e+00  0.000000e+00  0.000000e+00  0.000000e+00  0.000000e+00  0.000000e+00  
       973  -1.018494e+01  -3.634697e-01  1.497057e+00  4.730244e+00  6.341899e-01  4.997057e+00  0.000000e+00  0.000000e+00  0.000000e+00  0.000000e+00  0.000000e+00  0.000000e+00  
       974  -1.054687e+01  -4.068443e-01  1.484743e+00  4.368307e+00  5.908154e-01  4.734743e+00  0.000000e+00  0.000000e+00  0.000000e+00  0.000000e+00  0.000000e+00  0.000000e+00  
       975  -1.090089e+01  -4.527112e-01  1.453709e+00  4.014290e+00  5.449484e-01  4.453709e+00  0.000000e+00  0.000000e+00  0.000000e+00  0.000000e+00  0.000000e+00  0.000000e+00  
       976  -1.126046e+01  -4.996898e-01  1.407156e+00  3.654718e+00  4.979698e-01  4.157156e+00  0.000000e+00  0.000000e+00  0.000000e+00  0.000000e+00  0.000000e+00  0.000000e+00  
       977  -1.161763e+01  -5.489910e-01  1.343351e+00  3.297552e+00  4.486686e-01  3.843351e+00  0.000000e+00  0.000000e+00  0.000000e+00  0.000000e+00  0.000000e+00  0.000000e+00  
       978  -1.197594e+01  -5.910151e-01  1.270316e+00  2.939244e+00  4.066445e-01  3.520316e+00  0.000000e+00  0.000000e+00  0.000000e+00  0.000000e+00  0.000000e+00  0.000000e+00  
       979  -1.232432e+01  -6.363993e-01  1.174836e+00  2.590859e+00  3.612603e-01  3.174836e+00  0.000000e+00  0.000000e+00  0.000000e+00  0.000000e+00  0.000000e+00  0.000000e+00  
       980  -1.267530e+01  -6.820089e-01  1.088139e+00  2.239877e+00  3.156506e-01  2.838139e+00  0.000000e+00  0.000000e+00  0.000000e+00  0.000000e+00  0.000000e+00  0.000000e+00  
       981  -1.301566e+01  -7.340347e-01  9.633676e-01  1.899524e+00  2.636249e-01  2.463368e+00  0.000000e+00  0.000000e+00  0.000000e+00  0.000000e+00  0.000000e+00  0.000000e+00  
       982  -1.333449e+01  -7.829251e-01  8.063716e-01  1.580695e+00  2.147345e-01  2.056371e+00  0.000000e+00  0.000000e+00  0.000000e+00  0.000000e+00  0.000000e+00  0.000000e+00  
       983  -1.365720e+01  -8.234997e-01  6.658559e-01  1.257981e+00  1.741598e-01  1.665856e+00  0.000000e+00  0.000000e+00  0.000000e+00  0.000000e+00  0.000000e+00  0.000000e+00  
       984  -1.398480e+01  -8.679920e-01  5.168667e-01  9.303803e-01  1.296675e-01  1.266867e+00  0.000000e+00  0.000000e+00  0.000000e+00  0.000000e+00  0.000000e+00  0.000000e+00  
       985  -1.429815e+01  -9.137030e-01  3.587071e-01  6.170351e-01  8.395665e-02  8.587071e-01  0.000000e+00  0.000000e+00  0.000000e+00  0.000000e+00  0.000000e+00  0.000000e+00  
       986  -1.460887e+01  -9.547883e-01  1.792883e-01  3.063112e-01  4.287130e-02  4.292883e-01  0.000000e+00  0.000000e+00  0.000000e+00  0.000000e+00  0.000000e+00  0.000000e+00  
       987  -2.886866e+00  1.366963e-01  -8.305912e+00  1.198209e+01  1.380804e+00  6.444088e+00  0.000000e+00  0.000000e+00  0.000000e+00  0.000000e+00  0.000000e+00  0.000000e+00  
       988  -3.040173e+00  6.563740e-02  -8.113734e+00  1.182880e+01  1.309657e+00  6.386266e+00  0.000000e+00  0.000000e+00  0.000000e+00  0.000000e+00  0.000000e+00  0.000000e+00  
       989  -3.168636e+00  1.557986e-02  -7.902562e+00  1.170034e+01  1.259573e+00  6.347438e+00  0.000000e+00  0.000000e+00  0.000000e+00  0.000000e+00  0.000000e+00  0.000000e+00  
       990  -3.280691e+00  -1.618565e-02  -7.682130e+00  1.158829e+01  1.227798e+00  6.317870e+00  0.000000e+00  0.000000e+00  0.000000e+00  0.000000e+00  0.000000e+00  0.000000e+00  
       991  -3.373514e+00  -4.354791e-02  -7.447155e+00  1.149547e+01  1.200433e+00  6.302845e+00  0.000000e+00  0.000000e+00  0.000000e+00  0.000000e+00  0.000000e+00  0.000000e+00  
       992  -3.444245e+00  -5.726332e-02  -7.203370e+00  1.142473e+01  1.186718e+00  6.296630e+00  0.000000e+00  0.000000e+00  0.000000e+00  0.000000e+00  0.000000e+00  0.000000e+00  
       993  -3.499701e+00  -6.194917e-02  -6.965211e+00  1.136928e+01  1.182032e+00  6.284790e+00  0.000000e+00  0.000000e+00  0.000000e+00  0.000000e+00  0.000000e+00  0.000000e+00  
       994  -3.550173e+00  -6.756566e-02  -6.716146e+00  1.131881e+01  1.176415e+00  6.283854e+00  0.000000e+00  0.000000e+00  0.000000e+00  0.000000e+00  0.000000e+00  0.000000e+00  
       995  -3.572854e+00  -4.367337e-02  -6.461301e+00  1.129613e+01  1.200307e+00  6.288699e+00  0.000000e+00  0.000000e+00  0.000000e+00  0.000000e+00  0.000000e+00  0.000000e+00  
       996  -3.568540e+00  -2.465425e-03  -6.208533e+00  1.130044e+01  1.241515e+00  6.291467e+00  0.000000e+00  0.000000e+00  0.000000e+00  0.000000e+00  0.000000e+00  0.000000e+00  
       997  -3.590786e+00  1.554390e-02  -5.950572e+00  1.127819e+01  1.259525e+00  6.299428e+00  0.000000e+00  0.000000e+00  0.000000e+00  0.000000e+00  0.000000e+00  0.000000e+00  
       998  -3.563053e+00  4.725933e-02  -5.691620e+00  1.130593e+01  1.291240e+00  6.308380e+00  0.000000e+00  0.000000e+00  0.000000e+00  0.000000e+00  0.000000e+00  0.000000e+00  
       999  -3.558790e+00  7.085364e-02  -5.431449e+00  1.131019e+01  1.314834e+00  6.318551e+00  0.000000e+00  0.000000e+00  0.000000e+00  0.000000e+00  0.000000e+00  0.000000e+00  
      1000  -3.547515e+00  1.078994e-01  -5.165921e+00  1.132146e+01  1.351880e+00  6.334079e+00  0.000000e+00  0.000000e+00  0.000000e+00  0.000000e+00  0.000000e+00  0.000000e+00  
      1001  -3.536359e+00  1.399895e-01  -4.897387e+00  1.133262e+01  1.383970e+00  6.352613e+00  0.000000e+00  0.000000e+00  0.000000e+00  0.000000e+00  0.000000e+00  0.000000e+00  
      1002  -3.535112e+00  1.517486e-01  -4.619567e+00  1.133387e+01  1.395729e+00  6.380433e+00  0.000000e+00  0.000000e+00  0.000000e+00  0.000000e+00  0.000000e+00  0.000000e+00  
      1003  -3.547918e+00  1.770239e-01  -4.336853e+00  1.132106e+01  1.421005e+00  6.413147e+00  0.000000e+00  0.000000e+00  0.000000e+00  0.000000e+00  0.000000e+00  0.000000e+00  
      1004  -3.583556e+00  1.965979e-01  -4.052752e+00  1.128542e+01  1.440579e+00  6.447247e+00  0.000000e+00  0.000000e+00  0.000000e+00  0.000000e+00  0.000000e+00  0.000000e+00  
      1005  -3.651523e+00  1.977733e-01  -3.771880e+00  1.121746e+01  1.441754e+00  6.478120e+00  0.000000e+00  0.000000e+00  0.000000e+00  0.000000e+00  0.000000e+00  0.000000e+00  
      1006  -3.702655e+00  2.090981e-01  -3.480211e+00  1.116632e+01  1.453079e+00  6.519789e+00  0.000000e+00  0.000000e+00  0.000000e+00  0.000000e+00  0.000000e+00  0.000000e+00  
      1007  -3.790625e+00  1.935168e-01  -3.202312e+00  1.107835e+01  1.437498e+00  6.547688e+00  0.000000e+00  0.000000e+00  0.000000e+00  0.000000e+00  0.000000e+00  0.000000e+00  
      1008  -3.888459e+00  1.924601e-01  -2.927927e+00  1.098052e+01  1.436441e+00  6.572073e+00  0.000000e+00  0.000000e+00  0.000000e+00  0.000000e+00  0.000000e+00  0.000000e+00  
      1009  -4.002004e+00  1.803951e-01  -2.653738e+00  1.086698e+01  1.424376e+00  6.596262e+00  0.000000e+00  0.000000e+00  0.000000e+00  0.000000e+00  0.000000e+00  0.000000e+00  
      1010  -4.143332e+00  1.679925e-01  -2.383453e+00  1.072565e+01  1.411973e+00  6.616547e+00  0.000000e+00  0.000000e+00  0.000000e+00  0.000000e+00  0.000000e+00  0.000000e+00  
      1011  -4.291038e+00  1.526817e-01  -2.118613e+00  1.057794e+01  1.396662e+00  6.631387e+00  0.000000e+00  0.000000e+00  0.000000e+00  0.000000e+00  0.000000e+00  0.000000e+00  
      1012  -4.448333e+00  1.322545e-01  -1.858060e+00  1.042065e+01  1.376235e+00  6.641940e+00  0.000000e+00  0.000000e+00  0.000000e+00  0.000000e+00  0.000000e+00  0.000000e+00  
      1013  -4.624109e+00  1.062099e-01  -1.588105e+00  1.024487e+01  1.350191e+00  6.661895e+00  0.000000e+00  0.000000e+00  0.000000e+00  0.000000e+00  0.000000e+00  0.000000e+00  
      1014  -4.817457e+00  8.470050e-02  -1.332897e+00  1.005152e+01  1.328681e+00  6.667103e+00  0.000000e+00  0.000000e+00  0.000000e+00  0.000000e+00  0.000000e+00  0.000000e+00  
      1015  -5.021330e+00  5.847295e-02  -1.083913e+00  9.847649e+00  1.302454e+00  6.666087e+00  0.000000e+00  0.000000e+00  0.000000e+00  0.000000e+00  0.000000e+00  0.000000e+00  
      1016  -5.241265e+00  3.054783e-02  -8.427622e-01  9.627714e+00  1.274529e+00  6.657238e+00  0.000000e+00  0.000000e+00  0.000000e+00  0.000000e+00  0.000000e+00  0.000000e+00  
      1017  -5.463781e+00  2.864759e-03  -5.993766e-01  9.405197e+00  1.246846e+00  6.650623e+00  0.000000e+00  0.000000e+00  0.000000e+00  0.000000e+00  0.000000e+00  0.000000e+00  
      1018  -5.711067e+00  -2.280225e-02  -3.699525e-01  9.157912e+00  1.221179e+00  6.630047e+00  0.000000e+00  0.000000e+00  0.000000e+00  0.000000e+00  0.000000e+00  0.000000e+00  
      1019  -5.959262e+00  -5.540108e-02  -1.421577e-01  8.909718e+00  1.188580e+00  6.607842e+00  0.000000e+00  0.000000e+00  0.000000e+00  0.000000e+00  0.000000e+00  0.000000e+00  
      1020  -6.225890e+00  -7.971560e-02  6.437889e-02  8.643089e+00  1.164265e+00  6.564379e+00  0.000000e+00  0.000000e+00  0.000000e+00  0.000000e+00  0.000000e+00  0.000000e+00  
      1021  -6.504863e+00  -1.145739e-01  2.779119e-01  8.364116e+00  1.129407e+00  6.527912e+00  0.000000e+00  0.000000e+00  0.000000e+00  0.000000e+00  0.000000e+00  0.000000e+00  
      1022  -6.791094e+00  -1.535329e-01  4.744116e-01  8.077886e+00  1.090448e+00  6.474412e+00  0.000000e+00  0.000000e+00  0.000000e+00  0.000000e+00  0.000000e+00  0.000000e+00  
      1023  -7.095159e+00  -1.923078e-01  6.434380e-01  7.773820e+00  1.051673e+00  6.393438e+00  0.000000e+00  0.000000e+00  0.000000e+00  0.000000e+00  0.000000e+00  0.000000e+00  
      1024  -7.412292e+00  -2.352249e-01  7.954993e-01  7.456687e+00  1.008756e+00  6.295499e+00  0.000000e+00  0.000000e+00  0.000000e+00  0.000000e+00  0.000000e+00  0.000000e+00  
      1025  -7.737370e+00  -2.786366e-01  9.234052e-01  7.131609e+00  9.653442e-01  6.173405e+00  0.000000e+00  0.000000e+00  0.000000e+00  0.000000e+00  0.000000e+00  0.000000e+00  
      1026  -8.067965e+00  -3.168523e-01  1.057259e+00  6.801015e+00  9.271285e-01  6.057259e+00  0.000000e+00  0.000000e+00  0.000000e+00  0.000000e+00  0.000000e+00  0.000000e+00  
      1027  -8.396964e+00  -3.593512e-01  1.189121e+00  6.472015e+00  8.846296e-01  5.939121e+00  0.000000e+00  0.000000e+00  0.000000e+00  0.000000e+00  0.000000e+00  0.000000e+00  
      1028  -8.741269e+00  -4.007176e-01  1.279404e+00  6.127709e+00  8.432633e-01  5.779404e+00  0.000000e+00  0.000000e+00  0.000000e+00  0.000000e+00  0.000000e+00  0.000000e+00  
      1029  -9.083276e+00  -4.456450e-01  1.371241e+00  5.785703e+00  7.983358e-01  5.621241e+00  0.000000e+00  0.000000e+00  0.000000e+00  0.000000e+00  0.000000e+00  0.000000e+00  
      1030  -9.436283e+00  -4.883921e-01  1.429565e+00  5.432696e+00  7.555887e-01  5.429565e+00  0.000000e+00  0.000000e+00  0.000000e+00  0.000000e+00  0.000000e+00  0.000000e+00  
      1031  -9.793796e+00  -5.324804e-01  1.446197e+00  5.075184e+00  7.115003e-01  5.196198e+00  0.000000e+00  0.000000e+00  0.000000e+00  0.000000e+00  0.000000e+00  0.000000e+00  
      1032  -1.015473e+01  -5.749474e-01  1.474207e+00  4.714252e+00  6.690335e-01  4.974207e+00  0.000000e+00  0.000000e+00  0.000000e+00  0.000000e+00  0.000000e+00  0.000000e+00  
      1033  -1.051483e+01  -6.190386e-01  1.485444e+00  4.354148e+00  6.249421e-01  4.735444e+00  0.000000e+00  0.000000e+00  0.000000e+00  0.000000e+00  0.000000e+00  0.000000e+00  
      1034  -1.087292e+01  -6.666012e-01  1.458405e+00  3.996059e+00  5.773796e-01  4.458405e+00  0.000000e+00  0.000000e+00  0.000000e+00  0.000000e+00  0.000000e+00  0.000000e+00  
      1035  -1.123147e+01  -7.136580e-01  1.413154e+00  3.637506e+00  5.303228e-01  4.163154e+00  0.000000e+00  0.000000e+00  0.000000e+00  0.000000e+00  0.000000e+00  0.000000e+00  
      1036  -1.158963e+01  -7.615680e-01  1.342575e+00  3.279352e+00  4.824128e-01  3.842575e+00  0.000000e+00  0.000000e+00  0.000000e+00  0.000000e+00  0.000000e+00  0.000000e+00  
      1037  -1.194022e+01  -8.069656e-01  1.263103e+00  2.928761e+00  4.370151e-01  3.513103e+00  0.000000e+00  0.000000e+00  0.000000e+00  0.000000e+00  0.000000e+00  0.000000e+00  
      1038  -1.229607e+01  -8.540169e-01  1.208059e+00  2.572909e+00  3.899639e-01  3.208059e+00  0.000000e+00  0.000000e+00  0.000000e+00  0.000000e+00  0.000000e+00  0.000000e+00  
      1039  -1.264029e+01  -9.004676e-01  1.101900e+00  2.228692e+00  3.435132e-01  2.851900e+00  0.000000e+00  0.000000e+00  0.000000e+00  0.000000e+00  0.000000e+00  0.000000e+00  
      1040  -1.297322e+01  -9.427779e-01  9.958373e-01  1.895756e+00  3.012029e-01  2.495837e+00  0.000000e+00  0.000000e+00  0.000000e+00  0.000000e+00  0.000000e+00  0.000000e+00  
      1041  -1.329236e+01  -1.001342e+00  8.322753e-01  1.576624e+00  2.426389e-01  2.082275e+00  0.000000e+00  0.000000e+00  0.000000e+00  0.000000e+00  0.000000e+00  0.000000e+00  
      1042  -1.361917e+01  -1.050492e+00  6.797393e-01  1.249806e+00  1.934888e-01  1.679739e+00  0.000000e+00  0.000000e+00  0.000000e+00  0.000000e+00  0.000000e+00  0.000000e+00  
      1043  -1.394457e+01  -1.097223e+00  5.275008e-01  9.244133e-01  1.467576e-01  1.277501e+00  0.000000e+00  0.000000e+00  0.000000e+00  0.000000e+00  0.000000e+00  0.000000e+00  
      1044  -1.425868e+01  -1.144043e+00  3.598891e-01  6.103034e-01  9.993801e-02  8.598891e-01  0.000000e+00  0.000000e+00  0.000000e+00  0.000000e+00  0.000000e+00  0.000000e+00  
      1045  -1.456480e+01  -1.192903e+00  1.787481e-01  3.041776e-01  5.107791e-02  4.287481e-01  0.000000e+00  0.000000e+00  0.000000e+00  0.000000e+00  0.000000e+00  0.000000e+00  
      1046  -2.681504e+00  1.003789e-01  -8.169027e+00  1.213201e+01  1.588931e+00  6.580972e+00  0.000000e+00  0.000000e+00  0.000000e+00  0.000000e+00  0.000000e+00  0.000000e+00  
      1047  -2.843049e+00  -4.901293e-02  -8.027446e+00  1.197049e+01  1.439440e+00  6.472554e+00  0.000000e+00  0.000000e+00  0.000000e+00  0.000000e+00  0.000000e+00  0.000000e+00  
      1048  -2.968666e+00  -1.182659e-01  -7.826722e+00  1.184488e+01  1.370157e+00  6.423278e+00  0.000000e+00  0.000000e+00  0.000000e+00  0.000000e+00  0.000000e+00  0.000000e+00  
      1049  -3.083435e+00  -1.657485e-01  -7.612072e+00  1.173012e+01  1.322665e+00  6.387928e+00  0.000000e+00  0.000000e+00  0.000000e+00  0.000000e+00  0.000000e+00  0.000000e+00  
      1050  -3.189290e+00  -2.065526e-01  -7.395362e+00  1.162426e+01  1.281855e+00  6.354638e+00  0.000000e+00  0.000000e+00  0.000000e+00  0.000000e+00  0.000000e+00  0.000000e+00  
      1051  -3.259534e+00  -2.350696e-01  -7.162233e+00  1.155402e+01  1.253338e+00  6.337767e+00  0.000000e+00  0.000000e+00  0.000000e+00  0.000000e+00  0.000000e+00  0.000000e+00  
      1052  -3.316290e+00  -2.434691e-01  -6.916283e+00  1.149726e+01  1.244938e+00  6.333717e+00  0.000000e+00  0.000000e+00  0.000000e+00  0.000000e+00  0.000000e+00  0.000000e+00  
      1053  -3.376406e+00  -2.513446e-01  -6.666967e+00  1.143715e+01  1.237063e+00  6.333033e+00  0.000000e+00  0.000000e+00  0.000000e+00  0.000000e+00  0.000000e+00  0.000000e+00  
      1054  -3.386250e+00  -2.340713e-01  -6.405150e+00  1.142730e+01  1.254336e+00  6.344850e+00  0.000000e+00  0.000000e+00  0.000000e+00  0.000000e+00  0.000000e+00  0.000000e+00  
      1055  -3.417404e+00  -2.260146e-01  -6.152997e+00  1.139615e+01  1.262393e+00  6.347003e+00  0.000000e+00  0.000000e+00  0.000000e+00  0.000000e+00  0.000000e+00  0.000000e+00  
      1056  -3.422101e+00  -1.995307e-01  -5.900367e+00  1.139145e+01  1.288877e+00  6.349633e+00  0.000000e+00  0.000000e+00  0.000000e+00  0.000000e+00  0.000000e+00  0.000000e+00  
      1057  -3.410473e+00  -1.796821e-01  -5.642952e+00  1.140308e+01  1.308726e+00  6.357048e+00  0.000000e+00  0.000000e+00  0.000000e+00  0.000000e+00  0.000000e+00  0.000000e+00  
      1058  -3.406729e+00  -1.644267e-01  -5.378163e+00  1.140682e+01  1.323981e+00  6.371837e+00  0.000000e+00  0.000000e+00  0.000000e+00  0.000000e+00  0.000000e+00  0.000000e+00  
      1059  -3.406014e+00  -1.317333e-01  -5.111365e+00  1.140754e+01  1.356674e+00  6.388635e+00  0.000000e+00  0.000000e+00  0.000000e+00  0.000000e+00  0.000000e+00  0.000000e+00  
      1060  -3.397068e+00  -1.080322e-01  -4.844583e+00  1.141648e+01  1.380376e+00  6.405417e+00  0.000000e+00  0.000000e+00  0.000000e+00  0.000000e+00  0.000000e+00  0.000000e+00  
      1061  -3.417430e+00  -9.526107e-02  -4.571847e+00  1.139612e+01  1.393147e+00  6.428153e+00  0.000000e+00  0.000000e+00  0.000000e+00  0.000000e+00  0.000000e+00  0.000000e+00  
      1062  -3.448770e+00  -8.067468e-02  -4.287121e+00  1.136478e+01  1.407733e+00  6.462879e+00  0.000000e+00  0.000000e+00  0.000000e+00  0.000000e+00  0.000000e+00  0.000000e+00  
      1063  -3.497568e+00  -7.090812e-02  -4.008513e+00  1.131598e+01  1.417500e+00  6.491486e+00  0.000000e+00  0.000000e+00  0.000000e+00  0.000000e+00  0.000000e+00  0.000000e+00  
      1064  -3.563535e+00  -6.326269e-02  -3.729973e+00  1.125002e+01  1.425145e+00  6.520027e+00  0.000000e+00  0.000000e+00  0.000000e+00  0.000000e+00  0.000000e+00  0.000000e+00  
      1065  -3.635959e+00  -6.702986e-02  -3.454229e+00  1.117759e+01  1.421378e+00  6.545771e+00  0.000000e+00  0.000000e+00  0.000000e+00  0.000000e+00  0.000000e+00  0.000000e+00  
      1066  -3.720103e+00  -7.798478e-02  -3.171106e+00  1.109345e+01  1.410423e+00  6.578895e+00  0.000000e+00  0.000000e+00  0.000000e+00  0.000000e+00  0.000000e+00  0.000000e+00  
      1067  -3.829769e+00  -8.780759e-02  -2.896545e+00  1.098378e+01  1.400600e+00  6.603455e+00  0.000000e+00  0.000000e+00  0.000000e+00  0.000000e+00  0.000000e+00  0.000000e+00  
      1068  -3.950188e+00  -1.049115e-01  -2.631568e+00  1.086336e+01  1.383496e+00  6.618432e+00  0.000000e+00  0.000000e+00  0.000000e+00  0.000000e+00  0.000000e+00  0.000000e+00  
      1069  -4.097893e+00  -1.064378e-01  -2.369470e+00  1.071566e+01  1.381970e+00  6.630530e+00  0.000000e+00  0.000000e+00  0.000000e+00  0.000000e+00  0.000000e+00  0.000000e+00  
      1070  -4.261135e+00  -1.263420e-01  -2.104329e+00  1.055242e+01  1.362066e+00  6.645671e+00  0.000000e+00  0.000000e+00  0.000000e+00  0.000000e+00  0.000000e+00  0.000000e+00  
      1071  -4.418789e+00  -1.429464e-01  -1.839547e+00  1.039476e+01  1.345461e+00  6.660453e+00  0.000000e+00  0.000000e+00  0.000000e+00  0.000000e+00  0.000000e+00  0.000000e+00  
      1072  -4.593724e+00  -1.545321e-01  -1.584480e+00  1.021983e+01  1.333876e+00  6.665520e+00  0.000000e+00  0.000000e+00  0.000000e+00  0.000000e+00  0.000000e+00  0.000000e+00  
      1073  -4.777442e+00  -1.797493e-01  -1.325084e+00  1.003611e+01  1.308658e+00  6.674916e+00  0.000000e+00  0.000000e+00  0.000000e+00  0.000000e+00  0.000000e+00  0.000000e+00  
      1074  -4.991911e+00  -2.014421e-01  -1.082547e+00  9.821641e+00  1.286966e+00  6.667453e+00  0.000000e+00  0.000000e+00  0.000000e+00  0.000000e+00  0.000000e+00  0.000000e+00  
      1075  -5.206958e+00  -2.277692e-01  -8.371164e-01  9.606594e+00  1.260638e+00  6.662884e+00  0.000000e+00  0.000000e+00  0.000000e+00  0.000000e+00  0.000000e+00  0.000000e+00  
      1076  -5.433008e+00  -2.520338e-01  -5.864828e-01  9.380545e+00  1.236374e+00  6.663517e+00  0.000000e+00  0.000000e+00  0.000000e+00  0.000000e+00  0.000000e+00  0.000000e+00  
      1077  -5.682428e+00  -2.743879e-01  -3.697069e-01  9.131124e+00  1.214020e+00  6.630293e+00  0.000000e+00  0.000000e+00  0.000000e+00  0.000000e+00  0.000000e+00  0.000000e+00  
      1078  -5.931642e+00  -3.019679e-01  -1.387606e-01  8.881910e+00  1.186440e+00  6.611239e+00  0.000000e+00  0.000000e+00  0.000000e+00  0.000000e+00  0.000000e+00  0.000000e+00  
      1079  -6.188999e+00  -3.287818e-01  8.035762e-02  8.624553e+00  1.159626e+00  6.580358e+00  0.000000e+00  0.000000e+00  0.000000e+00  0.000000e+00  0.000000e+00  0.000000e+00  
      1080  -6.477750e+00  -3.478107e-01  2.663147e-01  8.335802e+00  1.140597e+00  6.516315e+00  0.000000e+00  0.000000e+00  0.000000e+00  0.000000e+00  0.000000e+00  0.000000e+00  
      1081  -6.752642e+00  -3.897040e-01  4.722891e-01  8.060910e+00  1.098704e+00  6.472290e+00  0.000000e+00  0.000000e+00  0.000000e+00  0.000000e+00  0.000000e+00  0.000000e+00  
      1082  -7.061717e+00  -4.264315e-01  6.392089e-01  7.751836e+00  1.061976e+00  6.389209e+00  0.000000e+00  0.000000e+00  0.000000e+00  0.000000e+00  0.000000e+00  0.000000e+00  
      1083  -7.380789e+00  -4.636129e-01  7.792489e-01  7.432763e+00  1.024795e+00  6.279249e+00  0.000000e+00  0.000000e+00  0.000000e+00  0.000000e+00  0.000000e+00  0.000000e+00  
      1084  -7.702722e+00  -5.084762e-01  9.220023e-01  7.110830e+00  9.799315e-01  6.172002e+00  0.000000e+00  0.000000e+00  0.000000e+00  0.000000e+00  0.000000e+00  0.000000e+00  
      1085  -8.032744e+00  -5.416787e-01  1.045383e+00  6.780808e+00  9.467289e-01  6.045383e+00  0.000000e+00  0.000000e+00  0.000000e+00  0.000000e+00  0.000000e+00  0.000000e+00  
      1086  -8.357460e+00  -5.801138e-01  1.178410e+00  6.456093e+00  9.082938e-01  5.928410e+00  0.000000e+00  0.000000e+00  0.000000e+00  0.000000e+00  0.000000e+00  0.000000e+00  
      1087  -8.700084e+00  -6.178849e-01  1.272143e+00  6.113468e+00  8.705228e-01  5.772143e+00  0.000000e+00  0.000000e+00  0.000000e+00  0.000000e+00  0.000000e+00  0.000000e+00  
      1088  -9.046628e+00  -6.646602e-01  1.346115e+00  5.766924e+00  8.237475e-01  5.596115e+00  0.000000e+00  0.000000e+00  0.000000e+00  0.000000e+00  0.000000e+00  0.000000e+00  
      1089  -9.397608e+00  -7.056333e-01  1.410445e+00  5.415945e+00  7.827743e-01  5.410445e+00  0.000000e+00  0.000000e+00  0.000000e+00  0.000000e+00  0.000000e+00  0.000000e+00  
      1090  -9.758724e+00  -7.432292e-01  1.432074e+00  5.054829e+00  7.451785e-01  5.182074e+00  0.000000e+00  0.000000e+00  0.000000e+00  0.000000e+00  0.000000e+00  0.000000e+00  
      1091  -1.012066e+01  -7.873055e-01  1.467283e+00  4.692887e+00  7.011021e-01  4.967283e+00  0.000000e+00  0.000000e+00  0.000000e+00  0.000000e+00  0.000000e+00  0.000000e+00  
      1092  -1.048016e+01  -8.311933e-01  1.494418e+00  4.333394e+00  6.572144e-01  4.744418e+00  0.000000e+00  0.000000e+00  0.000000e+00  0.000000e+00  0.000000e+00  0.000000e+00  
      1093  -1.083816e+01  -8.759938e-01  1.467534e+00  3.975393e+00  6.124138e-01  4.467534e+00  0.000000e+00  0.000000e+00  0.000000e+00  0.000000e+00  0.000000e+00  0.000000e+00  
      1094  -1.119622e+01  -9.261858e-01  1.419715e+00  3.617329e+00  5.622218e-01  4.169715e+00  0.000000e+00  0.000000e+00  0.000000e+00  0.000000e+00  0.000000e+00  0.000000e+00  
      1095  -1.154949e+01  -9.735411e-01  1.351238e+00  3.264060e+00  5.148665e-01  3.851238e+00  0.000000e+00  0.000000e+00  0.000000e+00  0.000000e+00  0.000000e+00  0.000000e+00  
      1096  -1.190519e+01  -1.024924e+00  1.277990e+00  2.908367e+00  4.634840e-01  3.527990e+00  0.000000e+00  0.000000e+00  0.000000e+00  0.000000e+00  0.000000e+00  0.000000e+00  
      1097  -1.224732e+01  -1.070004e+00  1.215092e+00  2.566236e+00  4.184036e-01  3.215091e+00  0.000000e+00  0.000000e+00  0.000000e+00  0.000000e+00  0.000000e+00  0.000000e+00  
      1098  -1.259671e+01  -1.112885e+00  1.120174e+00  2.216843e+00  3.755229e-01  2.870174e+00  0.000000e+00  0.000000e+00  0.000000e+00  0.000000e+00  0.000000e+00  0.000000e+00  
      1099  -1.294039e+01  -1.164215e+00  1.005461e+00  1.873160e+00  3.241929e-01  2.505461e+00  0.000000e+00  0.000000e+00  0.000000e+00  0.000000e+00  0.000000e+00  0.000000e+00  
      1100  -1.325381e+01  -1.218619e+00  8.427622e-01  1.559742e+00  2.697888e-01  2.092762e+00  0.000000e+00  0.000000e+00  0.000000e+00  0.000000e+00  0.000000e+00  0.000000e+00  
      1101  -1.357304e+01  -1.270748e+00  6.891617e-01  1.240508e+00  2.176596e-01  1.689162e+00  0.000000e+00  0.000000e+00  0.000000e+00  0.000000e+00  0.000000e+00  0.000000e+00  
      1102  -1.388887e+01  -1.321959e+00  5.183888e-01  9.246857e-01  1.664489e-01  1.268389e+00  0.000000e+00  0.000000e+00  0.000000e+00  0.000000e+00  0.000000e+00  0.000000e+00  
      1103  -1.420295e+01  -1.373548e+00  3.480998e-01  6.106051e-01  1.148599e-01  8.480998e-01  0.000000e+00  0.000000e+00  0.000000e+00  0.000000e+00  0.000000e+00  0.000000e+00  
      1104  -1.451694e+01  -1.429462e+00  1.888732e-01  2.966120e-01  5.894521e-02  4.388732e-01  0.000000e+00  0.000000e+00  0.000000e+00  0.000000e+00  0.000000e+00  0.000000e+00  
      1105  -2.478698e+00  2.671367e-03  -8.075750e+00  1.227055e+01  1.733508e+00  6.674249e+00  0.000000e+00  0.000000e+00  0.000000e+00  0.000000e+00  0.000000e+00  0.000000e+00  
      1106  -2.631938e+00  -1.525697e-01  -7.955711e+00  1.211734e+01  1.578162e+00  6.544289e+00  0.000000e+00  0.000000e+00  0.000000e+00  0.000000e+00  0.000000e+00  0.000000e+00  
      1107  -2.772959e+00  -2.538499e-01  -7.767452e+00  1.197633e+01  1.476849e+00  6.482548e+00  0.000000e+00  0.000000e+00  0.000000e+00  0.000000e+00  0.000000e+00  0.000000e+00  
      1108  -2.881861e+00  -3.105479e-01  -7.549445e+00  1.186743e+01  1.420139e+00  6.450555e+00  0.000000e+00  0.000000e+00  0.000000e+00  0.000000e+00  0.000000e+00  0.000000e+00  
      1109  -2.982952e+00  -3.511483e-01  -7.333364e+00  1.176634e+01  1.379535e+00  6.416636e+00  0.000000e+00  0.000000e+00  0.000000e+00  0.000000e+00  0.000000e+00  0.000000e+00  
      1110  -3.069571e+00  -3.977507e-01  -7.108578e+00  1.167973e+01  1.332930e+00  6.391422e+00  0.000000e+00  0.000000e+00  0.000000e+00  0.000000e+00  0.000000e+00  0.000000e+00  
      1111  -3.142150e+00  -4.293079e-01  -6.874947e+00  1.160715e+01  1.301373e+00  6.375054e+00  0.000000e+00  0.000000e+00  0.000000e+00  0.000000e+00  0.000000e+00  0.000000e+00  
      1112  -3.184044e+00  -4.264192e-01  -6.627234e+00  1.156525e+01  1.304261e+00  6.372766e+00  0.000000e+00  0.000000e+00  0.000000e+00  0.000000e+00  0.000000e+00  0.000000e+00  
      1113  -3.225357e+00  -4.415548e-01  -6.372844e+00  1.152394e+01  1.289126e+00  6.377156e+00  0.000000e+00  0.000000e+00  0.000000e+00  0.000000e+00  0.000000e+00  0.000000e+00  
      1114  -3.251061e+00  -4.485549e-01  -6.118248e+00  1.149824e+01  1.282126e+00  6.381752e+00  0.000000e+00  0.000000e+00  0.000000e+00  0.000000e+00  0.000000e+00  0.000000e+00  
      1115  -3.277746e+00  -4.360344e-01  -5.872367e+00  1.147155e+01  1.294646e+00  6.377633e+00  0.000000e+00  0.000000e+00  0.000000e+00  0.000000e+00  0.000000e+00  0.000000e+00  
      1116  -3.288261e+00  -4.190609e-01  -5.614861e+00  1.146104e+01  1.311620e+00  6.385139e+00  0.000000e+00  0.000000e+00  0.000000e+00  0.000000e+00  0.000000e+00  0.000000e+00  
      1117  -3.280692e+00  -4.038098e-01  -5.346478e+00  1.146861e+01  1.326871e+00  6.403522e+00  0.000000e+00  0.000000e+00  0.000000e+00  0.000000e+00  0.000000e+00  0.000000e+00  
      1118  -3.267946e+00  -3.786581e-01  -5.079053e+00  1.148135e+01  1.352023e+00  6.420947e+00  0.000000e+00  0.000000e+00  0.000000e+00  0.000000e+00  0.000000e+00  0.000000e+00  
      1119  -3.270611e+00  -3.594619e-01  -4.808002e+00  1.147869e+01  1.371219e+00  6.441998e+00  0.000000e+00  0.000000e+00  0.000000e+00  0.000000e+00  0.000000e+00  0.000000e+00  
      1120  -3.301429e+00  -3.524980e-01  -4.527636e+00  1.144787e+01  1.378183e+00  6.472364e+00  0.000000e+00  0.000000e+00  0.000000e+00  0.000000e+00  0.000000e+00  0.000000e+00  
      1121  -3.346606e+00  -3.437513e-01  -4.261120e+00  1.140269e+01  1.386929e+00  6.488880e+00  0.000000e+00  0.000000e+00  0.000000e+00  0.000000e+00  0.000000e+00  0.000000e+00  
      1122  -3.385079e+00  -3.248814e-01  -3.975862e+00  1.136422e+01  1.405799e+00  6.524137e+00  0.000000e+00  0.000000e+00  0.000000e+00  0.000000e+00  0.000000e+00  0.000000e+00  
      1123  -3.473946e+00  -3.306594e-01  -3.703809e+00  1.127535e+01  1.400021e+00  6.546190e+00  0.000000e+00  0.000000e+00  0.000000e+00  0.000000e+00  0.000000e+00  0.000000e+00  
      1124  -3.561587e+00  -3.401565e-01  -3.426894e+00  1.118771e+01  1.390524e+00  6.573106e+00  0.000000e+00  0.000000e+00  0.000000e+00  0.000000e+00  0.000000e+00  0.000000e+00  
      1125  -3.661379e+00  -3.405687e-01  -3.149003e+00  1.108792e+01  1.390112e+00  6.600997e+00  0.000000e+00  0.000000e+00  0.000000e+00  0.000000e+00  0.000000e+00  0.000000e+00  
      1126  -3.782637e+00  -3.693589e-01  -2.884633e+00  1.096666e+01  1.361322e+00  6.615367e+00  0.000000e+00  0.000000e+00  0.000000e+00  0.000000e+00  0.000000e+00  0.000000e+00  
      1127  -3.913348e+00  -3.687021e-01  -2.610255e+00  1.083595e+01  1.361979e+00  6.639745e+00  0.000000e+00  0.000000e+00  0.000000e+00  0.000000e+00  0.000000e+00  0.000000e+00  
      1128  -4.060653e+00  -3.882084e-01  -2.344727e+00  1.068864e+01  1.342472e+00  6.655272e+00  0.000000e+00  0.000000e+00  0.000000e+00  0.000000e+00  0.000000e+00  0.000000e+00  
      1129  -4.215129e+00  -3.896617e-01  -2.085401e+00  1.053417e+01  1.341019e+00  6.664599e+00  0.000000e+00  0.000000e+00  0.000000e+00  0.000000e+00  0.000000e+00  0.000000e+00  
      1130  -4.376480e+00  -4.141505e-01  -1.822630e+00  1.037282e+01  1.316530e+00  6.677370e+00  0.000000e+00  0.000000e+00  0.000000e+00  0.000000e+00  0.000000e+00  0.000000e+00  
      1131  -4.563309e+00  -4.278060e-01  -1.571925e+00  1.018599e+01  1.302875e+00  6.678075e+00  0.000000e+00  0.000000e+00  0.000000e+00  0.000000e+00  0.000000e+00  0.000000e+00  
      1132  -4.753550e+00  -4.400534e-01  -1.321301e+00  9.995748e+00  1.290627e+00  6.678699e+00  0.000000e+00  0.000000e+00  0.000000e+00  0.000000e+00  0.000000e+00  0.000000e+00  
      1133  -4.945365e+00  -4.535712e-01  -1.064516e+00  9.803932e+00  1.277110e+00  6.685484e+00  0.000000e+00  0.000000e+00  0.000000e+00  0.000000e+00  0.000000e+00  0.000000e+00  
      1134  -5.183842e+00  -4.770961e-01  -8.301964e-01  9.565454e+00  1.253585e+00  6.669804e+00  0.000000e+00  0.000000e+00  0.000000e+00  0.000000e+00  0.000000e+00  0.000000e+00  
      1135  -5.409246e+00  -5.007038e-01  -5.903209e-01  9.340051e+00  1.229977e+00  6.659679e+00  0.000000e+00  0.000000e+00  0.000000e+00  0.000000e+00  0.000000e+00  0.000000e+00  
      1136  -5.649712e+00  -5.304836e-01  -3.605200e-01  9.099586e+00  1.200197e+00  6.639480e+00  0.000000e+00  0.000000e+00  0.000000e+00  0.000000e+00  0.000000e+00  0.000000e+00  
      1137  -5.895000e+00  -5.478913e-01  -1.463731e-01  8.854297e+00  1.182789e+00  6.603627e+00  0.000000e+00  0.000000e+00  0.000000e+00  0.000000e+00  0.000000e+00  0.000000e+00  
      1138  -6.157284e+00  -5.679721e-01  7.312535e-02  8.592012e+00  1.162709e+00  6.573125e+00  0.000000e+00  0.000000e+00  0.000000e+00  0.000000e+00  0.000000e+00  0.000000e+00  
      1139  -6.434363e+00  -5.856672e-01  2.685418e-01  8.314934e+00  1.145014e+00  6.518542e+00  0.000000e+00  0.000000e+00  0.000000e+00  0.000000e+00  0.000000e+00  0.000000e+00  
      1140  -6.724358e+00  -6.206577e-01  4.531776e-01  8.024940e+00  1.110023e+00  6.453178e+00  0.000000e+00  0.000000e+00  0.000000e+00  0.000000e+00  0.000000e+00  0.000000e+00  
      1141  -7.031369e+00  -6.562895e-01  6.146060e-01  7.717927e+00  1.074391e+00  6.364606e+00  0.000000e+00  0.000000e+00  0.000000e+00  0.000000e+00  0.000000e+00  0.000000e+00  
      1142  -7.346907e+00  -6.941883e-01  7.617322e-01  7.402390e+00  1.036492e+00  6.261732e+00  0.000000e+00  0.000000e+00  0.000000e+00  0.000000e+00  0.000000e+00  0.000000e+00  
      1143  -7.659285e+00  -7.308349e-01  9.143920e-01  7.090012e+00  9.998458e-01  6.164392e+00  0.000000e+00  0.000000e+00  0.000000e+00  0.000000e+00  0.000000e+00  0.000000e+00  
      1144  -7.992002e+00  -7.663199e-01  1.035424e+00  6.757294e+00  9.643608e-01  6.035424e+00  0.000000e+00  0.000000e+00  0.000000e+00  0.000000e+00  0.000000e+00  0.000000e+00  
      1145  -8.329159e+00  -7.998636e-01  1.150931e+00  6.420138e+00  9.308171e-01  5.900930e+00  0.000000e+00  0.000000e+00  0.000000e+00  0.000000e+00  0.000000e+00  0.000000e+00  
      1146  -8.667585e+00  -8.400167e-01  1.256276e+00  6.081711e+00  8.906640e-01  5.756276e+00  0.000000e+00  0.000000e+00  0.000000e+00  0.000000e+00  0.000000e+00  0.000000e+00  
      1147  -9.012286e+00  -8.797864e-01  1.339083e+00  5.737010e+00  8.508943e-01  5.589083e+00  0.000000e+00  0.000000e+00  0.000000e+00  0.000000e+00  0.000000e+00  0.000000e+00  
      1148  -9.366584e+00  -9.223393e-01  1.403198e+00  5.382713e+00  8.083414e-01  5.403198e+00  0.000000e+00  0.000000e+00  0.000000e+00  0.000000e+00  0.000000e+00  0.000000e+00  
      1149  -9.721824e+00  -9.588962e-01  1.440489e+00  5.027473e+00  7.717845e-01  5.190489e+00  0.000000e+00  0.000000e+00  0.000000e+00  0.000000e+00  0.000000e+00  0.000000e+00  
      1150  -1.007135e+01  -1.002426e+00  1.449501e+00  4.677946e+00  7.282548e-01  4.949502e+00  0.000000e+00  0.000000e+00  0.000000e+00  0.000000e+00  0.000000e+00  0.000000e+00  
      1151  -1.043185e+01  -1.043635e+00  1.489170e+00  4.317444e+00  6.870462e-01  4.739170e+00  0.000000e+00  0.000000e+00  0.000000e+00  0.000000e+00  0.000000e+00  0.000000e+00  
      1152  -1.079281e+01  -1.088591e+00  1.494665e+00  3.956483e+00  6.420896e-01  4.494665e+00  0.000000e+00  0.000000e+00  0.000000e+00  0.000000e+00  0.000000e+00  0.000000e+00  
      1153  -1.114885e+01  -1.136622e+00  1.438264e+00  3.600450e+00  5.940588e-01  4.188264e+00  0.000000e+00  0.000000e+00  0.000000e+00  0.000000e+00  0.000000e+00  0.000000e+00  
      1154  -1.150174e+01  -1.180455e+00  1.362114e+00  3.247553e+00  5.502257e-01  3.862114e+00  0.000000e+00  0.000000e+00  0.000000e+00  0.000000e+00  0.000000e+00  0.000000e+00  
      1155  -1.185316e+01  -1.234064e+00  1.285799e+00  2.896133e+00  4.966168e-01  3.535799e+00  0.000000e+00  0.000000e+00  0.000000e+00  0.000000e+00  0.000000e+00  0.000000e+00  
      1156  -1.220321e+01  -1.287462e+00  1.217917e+00  2.546090e+00  4.432191e-01  3.217917e+00  0.000000e+00  0.000000e+00  0.000000e+00  0.000000e+00  0.000000e+00  0.000000e+00  
      1157  -1.255290e+01  -1.329189e+00  1.131510e+00  2.196398e+00  4.014917e-01  2.881510e+00  0.000000e+00  0.000000e+00  0.000000e+00  0.000000e+00  0.000000e+00  0.000000e+00  
      1158  -1.288714e+01  -1.383628e+00  1.015886e+00  1.862152e+00  3.470526e-01  2.515886e+00  0.000000e+00  0.000000e+00  0.000000e+00  0.000000e+00  0.000000e+00  0.000000e+00  
      1159  -1.320425e+01  -1.438511e+00  8.535898e-01  1.545048e+00  2.921702e-01  2.103590e+00  0.000000e+00  0.000000e+00  0.000000e+00  0.000000e+00  0.000000e+00  0.000000e+00  
      1160  -1.351866e+01  -1.494050e+00  6.881050e-01  1.230634e+00  2.366307e-01  1.688105e+00  0.000000e+00  0.000000e+00  0.000000e+00  0.000000e+00  0.000000e+00  0.000000e+00  
      1161  -1.383229e+01  -1.544711e+00  5.169873e-01  9.170067e-01  1.859695e-01  1.266987e+00  0.000000e+00  0.000000e+00  0.000000e+00  0.000000e+00  0.000000e+00  0.000000e+00  
      1162  -1.414477e+01  -1.603386e+00  3.619192e-01  6.045219e-01  1.272951e-01  8.619192e-01  0.000000e+00  0.000000e+00  0.000000e+00  0.000000e+00  0.000000e+00  0.000000e+00  
      1163  -1.445245e+01  -1.665289e+00  1.866722e-01  2.968516e-01  6.539142e-02  4.366722e-01  0.000000e+00  0.000000e+00  0.000000e+00  0.000000e+00  0.000000e+00  0.000000e+00  
      1164  -2.294980e+00  -1.460010e-01  -8.043923e+00  1.238157e+01  1.824730e+00  6.706076e+00  0.000000e+00  0.000000e+00  0.000000e+00  0.000000e+00  0.000000e+00  0.000000e+00  
      1165  -2.452597e+00  -2.964815e-01  -7.894795e+00  1.222399e+01  1.674143e+00  6.605205e+00  0.000000e+00  0.000000e+00  0.000000e+00  0.000000e+00  0.000000e+00  0.000000e+00  
      1166  -2.587408e+00  -4.107284e-01  -7.714579e+00  1.208919e+01  1.559860e+00  6.535421e+00  0.000000e+00  0.000000e+00  0.000000e+00  0.000000e+00  0.000000e+00  0.000000e+00  
      1167  -2.702547e+00  -4.866840e-01  -7.514790e+00  1.197406e+01  1.483893e+00  6.485210e+00  0.000000e+00  0.000000e+00  0.000000e+00  0.000000e+00  0.000000e+00  0.000000e+00  
      1168  -2.805512e+00  -5.402383e-01  -7.300428e+00  1.187109e+01  1.430335e+00  6.449572e+00  0.000000e+00  0.000000e+00  0.000000e+00  0.000000e+00  0.000000e+00  0.000000e+00  
      1169  -2.900179e+00  -5.919086e-01  -7.085361e+00  1.177643e+01  1.378662e+00  6.414639e+00  0.000000e+00  0.000000e+00  0.000000e+00  0.000000e+00  0.000000e+00  0.000000e+00  
      1170  -2.975480e+00  -6.288893e-01  -6.856165e+00  1.170112e+01  1.341681e+00  6.393836e+00  0.000000e+00  0.000000e+00  0.000000e+00  0.000000e+00  0.000000e+00  0.000000e+00  
      1171  -3.024517e+00  -6.405282e-01  -6.613378e+00  1.165209e+01  1.330042e+00  6.386622e+00  0.000000e+00  0.000000e+00  0.000000e+00  0.000000e+00  0.000000e+00  0.000000e+00  
      1172  -3.065342e+00  -6.512226e-01  -6.366959e+00  1.161126e+01  1.319348e+00  6.383041e+00  0.000000e+00  0.000000e+00  0.000000e+00  0.000000e+00  0.000000e+00  0.000000e+00  
      1173  -3.097640e+00  -6.707897e-01  -6.111392e+00  1.157896e+01  1.299781e+00  6.388608e+00  0.000000e+00  0.000000e+00  0.000000e+00  0.000000e+00  0.000000e+00  0.000000e+00  
      1174  -3.119414e+00  -6.652108e-01  -5.852248e+00  1.155719e+01  1.305360e+00  6.397752e+00  0.000000e+00  0.000000e+00  0.000000e+00  0.000000e+00  0.000000e+00  0.000000e+00  
      1175  -3.145426e+00  -6.520598e-01  -5.596492e+00  1.153118e+01  1.318511e+00  6.403508e+00  0.000000e+00  0.000000e+00  0.000000e+00  0.000000e+00  0.000000e+00  0.000000e+00  
      1176  -3.129867e+00  -6.357577e-01  -5.333896e+00  1.154674e+01  1.334813e+00  6.416104e+00  0.000000e+00  0.000000e+00  0.000000e+00  0.000000e+00  0.000000e+00  0.000000e+00  
      1177  -3.165208e+00  -6.391124e-01  -5.064761e+00  1.151140e+01  1.331458e+00  6.435239e+00  0.000000e+00  0.000000e+00  0.000000e+00  0.000000e+00  0.000000e+00  0.000000e+00  
      1178  -3.176349e+00  -6.193279e-01  -4.799194e+00  1.150025e+01  1.351243e+00  6.450806e+00  0.000000e+00  0.000000e+00  0.000000e+00  0.000000e+00  0.000000e+00  0.000000e+00  
      1179  -3.209682e+00  -6.148850e-01  -4.516337e+00  1.146692e+01  1.355686e+00  6.483663e+00  0.000000e+00  0.000000e+00  0.000000e+00  0.000000e+00  0.000000e+00  0.000000e+00  
      1180  -3.232437e+00  -5.967829e-01  -4.233103e+00  1.144417e+01  1.373788e+00  6.516897e+00  0.000000e+00  0.000000e+00  0.000000e+00  0.000000e+00  0.000000e+00  0.000000e+00  
      1181  -3.297264e+00  -5.934622e-01  -3.959958e+00  1.137934e+01  1.377108e+00  6.540041e+00  0.000000e+00  0.000000e+00  0.000000e+00  0.000000e+00  0.000000e+00  0.000000e+00  
      1182  -3.393133e+00  -5.936868e-01  -3.697223e+00  1.128347e+01  1.376884e+00  6.552777e+00  0.000000e+00  0.000000e+00  0.000000e+00  0.000000e+00  0.000000e+00  0.000000e+00  
      1183  -3.475118e+00  -6.039330e-01  -3.416773e+00  1.120149e+01  1.366638e+00  6.583227e+00  0.000000e+00  0.000000e+00  0.000000e+00  0.000000e+00  0.000000e+00  0.000000e+00  
      1184  -3.607384e+00  -6.167265e-01  -3.150269e+00  1.106922e+01  1.353844e+00  6.599731e+00  0.000000e+00  0.000000e+00  0.000000e+00  0.000000e+00  0.000000e+00  0.000000e+00  
      1185  -3.730767e+00  -6.353214e-01  -2.881664e+00  1.094584e+01  1.335249e+00  6.618336e+00  0.000000e+00  0.000000e+00  0.000000e+00  0.000000e+00  0.000000e+00  0.000000e+00  
      1186  -3.854638e+00  -6.364539e-01  -2.609096e+00  1.082197e+01  1.334117e+00  6.640904e+00  0.000000e+00  0.000000e+00  0.000000e+00  0.000000e+00  0.000000e+00  0.000000e+00  
      1187  -4.009967e+00  -6.531128e-01  -2.349694e+00  1.066664e+01  1.317458e+00  6.650305e+00  0.000000e+00  0.000000e+00  0.000000e+00  0.000000e+00  0.000000e+00  0.000000e+00  
      1188  -4.156059e+00  -6.684964e-01  -2.084211e+00  1.052055e+01  1.302074e+00  6.665789e+00  0.000000e+00  0.000000e+00  0.000000e+00  0.000000e+00  0.000000e+00  0.000000e+00  
      1189  -4.330904e+00  -6.754295e-01  -1.830485e+00  1.034570e+01  1.295141e+00  6.669515e+00  0.000000e+00  0.000000e+00  0.000000e+00  0.000000e+00  0.000000e+00  0.000000e+00  
      1190  -4.506143e+00  -6.919314e-01  -1.568285e+00  1.017046e+01  1.278639e+00  6.681715e+00  0.000000e+00  0.000000e+00  0.000000e+00  0.000000e+00  0.000000e+00  0.000000e+00  
      1191  -4.711693e+00  -7.056996e-01  -1.316044e+00  9.964911e+00  1.264871e+00  6.683956e+00  0.000000e+00  0.000000e+00  0.000000e+00  0.000000e+00  0.000000e+00  0.000000e+00  
      1192  -4.920573e+00  -7.118969e-01  -1.068908e+00  9.756030e+00  1.258674e+00  6.681092e+00  0.000000e+00  0.000000e+00  0.000000e+00  0.000000e+00  0.000000e+00  0.000000e+00  
      1193  -5.141971e+00  -7.216902e-01  -8.314009e-01  9.534633e+00  1.248880e+00  6.668599e+00  0.000000e+00  0.000000e+00  0.000000e+00  0.000000e+00  0.000000e+00  0.000000e+00  
      1194  -5.389872e+00  -7.508922e-01  -6.168761e-01  9.286732e+00  1.219678e+00  6.633124e+00  0.000000e+00  0.000000e+00  0.000000e+00  0.000000e+00  0.000000e+00  0.000000e+00  
      1195  -5.629107e+00  -7.698278e-01  -3.841817e-01  9.047497e+00  1.200743e+00  6.615819e+00  0.000000e+00  0.000000e+00  0.000000e+00  0.000000e+00  0.000000e+00  0.000000e+00  
      1196  -5.885043e+00  -7.919464e-01  -1.658235e-01  8.791561e+00  1.178624e+00  6.584177e+00  0.000000e+00  0.000000e+00  0.000000e+00  0.000000e+00  0.000000e+00  0.000000e+00  
      1197  -6.143443e+00  -8.094001e-01  4.989545e-02  8.533161e+00  1.161170e+00  6.549895e+00  0.000000e+00  0.000000e+00  0.000000e+00  0.000000e+00  0.000000e+00  0.000000e+00  
      1198  -6.399589e+00  -8.279331e-01  2.601230e-01  8.277015e+00  1.142637e+00  6.510123e+00  0.000000e+00  0.000000e+00  0.000000e+00  0.000000e+00  0.000000e+00  0.000000e+00  
      1199  -6.688745e+00  -8.559621e-01  4.470422e-01  7.987859e+00  1.114609e+00  6.447042e+00  0.000000e+00  0.000000e+00  0.000000e+00  0.000000e+00  0.000000e+00  0.000000e+00  
      1200  -6.987743e+00  -8.923323e-01  6.115633e-01  7.688860e+00  1.078238e+00  6.361563e+00  0.000000e+00  0.000000e+00  0.000000e+00  0.000000e+00  0.000000e+00  0.000000e+00  
      1201  -7.303104e+00  -9.227926e-01  7.522181e-01  7.373500e+00  1.047778e+00  6.252218e+00  0.000000e+00  0.000000e+00  0.000000e+00  0.000000e+00  0.000000e+00  0.000000e+00  
      1202  -7.620151e+00  -9.534807e-01  9.005005e-01  7.056453e+00  1.017090e+00  6.150500e+00  0.000000e+00  0.000000e+00  0.000000e+00  0.000000e+00  0.000000e+00  0.000000e+00  
      1203  -7.948686e+00  -9.868850e-01  1.032664e+00  6.727918e+00  9.836856e-01  6.032664e+00  0.000000e+00  0.000000e+00  0.000000e+00  0.000000e+00  0.000000e+00  0.000000e+00  
      1204  -8.287557e+00  -1.022716e+00  1.139320e+00  6.389047e+00  9.478550e-01  5.889320e+00  0.000000e+00  0.000000e+00  0.000000e+00  0.000000e+00  0.000000e+00  0.000000e+00  
      1205  -8.624468e+00  -1.058869e+00  1.259659e+00  6.052136e+00  9.117016e-01  5.759659e+00  0.000000e+00  0.000000e+00  0.000000e+00  0.000000e+00  0.000000e+00  0.000000e+00  
      1206  -8.972125e+00  -1.097139e+00  1.337032e+00  5.704479e+00  8.734320e-01  5.587032e+00  0.000000e+00  0.000000e+00  0.000000e+00  0.000000e+00  0.000000e+00  0.000000e+00  
      1207  -9.328853e+00  -1.137475e+00  1.390770e+00  5.347751e+00  8.330954e-01  5.390770e+00  0.000000e+00  0.000000e+00  0.000000e+00  0.000000e+00  0.000000e+00  0.000000e+00  
      1208  -9.682094e+00  -1.170485e+00  1.435651e+00  4.994510e+00  8.000852e-01  5.185651e+00  0.000000e+00  0.000000e+00  0.000000e+00  0.000000e+00  0.000000e+00  0.000000e+00  
      1209  -1.003605e+01  -1.216289e+00  1.476573e+00  4.640553e+00  7.542813e-01  4.976573e+00  0.000000e+00  0.000000e+00  0.000000e+00  0.000000e+00  0.000000e+00  0.000000e+00  
      1210  -1.038873e+01  -1.252330e+00  1.493169e+00  4.287876e+00  7.182406e-01  4.743169e+00  0.000000e+00  0.000000e+00  0.000000e+00  0.000000e+00  0.000000e+00  0.000000e+00  
      1211  -1.075201e+01  -1.302315e+00  1.507689e+00  3.924597e+00  6.682551e-01  4.507689e+00  0.000000e+00  0.000000e+00  0.000000e+00  0.000000e+00  0.000000e+00  0.000000e+00  
      1212  -1.110173e+01  -1.345116e+00  1.440342e+00  3.574874e+00  6.254541e-01  4.190342e+00  0.000000e+00  0.000000e+00  0.000000e+00  0.000000e+00  0.000000e+00  0.000000e+00  
      1213  -1.144711e+01  -1.392552e+00  1.380956e+00  3.229498e+00  5.780190e-01  3.880956e+00  0.000000e+00  0.000000e+00  0.000000e+00  0.000000e+00  0.000000e+00  0.000000e+00  
      1214  -1.179796e+01  -1.441337e+00  1.311125e+00  2.878641e+00  5.292341e-01  3.561125e+00  0.000000e+00  0.000000e+00  0.000000e+00  0.000000e+00  0.000000e+00  0.000000e+00  
      1215  -1.215474e+01  -1.494391e+00  1.259062e+00  2.521867e+00  4.761796e-01  3.259062e+00  0.000000e+00  0.000000e+00  0.000000e+00  0.000000e+00  0.000000e+00  0.000000e+00  
      1216  -1.250032e+01  -1.548702e+00  1.152997e+00  2.176286e+00  4.218688e-01  2.902997e+00  0.000000e+00  0.000000e+00  0.000000e+00  0.000000e+00  0.000000e+00  0.000000e+00  
      1217  -1.283552e+01  -1.601588e+00  1.025664e+00  1.841089e+00  3.689831e-01  2.525664e+00  0.000000e+00  0.000000e+00  0.000000e+00  0.000000e+00  0.000000e+00  0.000000e+00  
      1218  -1.315682e+01  -1.655091e+00  8.695502e-01  1.519787e+00  3.154796e-01  2.119550e+00  0.000000e+00  0.000000e+00  0.000000e+00  0.000000e+00  0.000000e+00  0.000000e+00  
      1219  -1.346491e+01  -1.711928e+00  6.992211e-01  1.211692e+00  2.586428e-01  1.699221e+00  0.000000e+00  0.000000e+00  0.000000e+00  0.000000e+00  0.000000e+00  0.000000e+00  
      1220  -1.376880e+01  -1.774027e+00  5.311553e-01  9.078062e-01  1.965435e-01  1.281155e+00  0.000000e+00  0.000000e+00  0.000000e+00  0.000000e+00  0.000000e+00  0.000000e+00  
      1221  -1.407489e+01  -1.830316e+00  3.542541e-01  6.017178e-01  1.402546e-01  8.542541e-01  0.000000e+00  0.000000e+00  0.000000e+00  0.000000e+00  0.000000e+00  0.000000e+00  
      1222  -1.438011e+01  -1.898774e+00  1.842767e-01  2.964895e-01  7.179631e-02  4.342766e-01  0.000000e+00  0.000000e+00  0.000000e+00  0.000000e+00  0.000000e+00  0.000000e+00  
      1223  -2.197670e+00  -3.540929e-01  -8.109298e+00  1.239812e+01  1.853955e+00  6.640703e+00  0.000000e+00  0.000000e+00  0.000000e+00  0.000000e+00  0.000000e+00  0.000000e+00  
      1224  -2.289663e+00  -4.745277e-01  -7.894154e+00  1.230617e+01  1.733414e+00  6.605847e+00  0.000000e+00  0.000000e+00  0.000000e+00  0.000000e+00  0.000000e+00  0.000000e+00  
      1225  -2.402279e+00  -5.789090e-01  -7.699386e+00  1.219357e+01  1.628997e+00  6.550614e+00  0.000000e+00  0.000000e+00  0.000000e+00  0.000000e+00  0.000000e+00  0.000000e+00  
      1226  -2.518036e+00  -6.659373e-01  -7.505359e+00  1.207781e+01  1.541957e+00  6.494641e+00  0.000000e+00  0.000000e+00  0.000000e+00  0.000000e+00  0.000000e+00  0.000000e+00  
      1227  -2.625629e+00  -7.365076e-01  -7.302225e+00  1.197022e+01  1.471381e+00  6.447775e+00  0.000000e+00  0.000000e+00  0.000000e+00  0.000000e+00  0.000000e+00  0.000000e+00  
      1228  -2.730069e+00  -7.891322e-01  -7.083878e+00  1.186578e+01  1.418756e+00  6.416122e+00  0.000000e+00  0.000000e+00  0.000000e+00  0.000000e+00  0.000000e+00  0.000000e+00  
      1229  -2.795335e+00  -8.238904e-01  -6.851947e+00  1.180052e+01  1.383998e+00  6.398054e+00  0.000000e+00  0.000000e+00  0.000000e+00  0.000000e+00  0.000000e+00  0.000000e+00  
      1230  -2.863086e+00  -8.560733e-01  -6.621574e+00  1.173277e+01  1.351815e+00  6.378426e+00  0.000000e+00  0.000000e+00  0.000000e+00  0.000000e+00  0.000000e+00  0.000000e+00  
      1231  -2.915216e+00  -8.723058e-01  -6.373849e+00  1.168064e+01  1.335583e+00  6.376151e+00  0.000000e+00  0.000000e+00  0.000000e+00  0.000000e+00  0.000000e+00  0.000000e+00  
      1232  -2.954715e+00  -8.947855e-01  -6.117867e+00  1.164114e+01  1.313103e+00  6.382133e+00  0.000000e+00  0.000000e+00  0.000000e+00  0.000000e+00  0.000000e+00  0.000000e+00  
      1233  -2.991069e+00  -9.088905e-01  -5.861752e+00  1.160478e+01  1.298998e+00  6.388248e+00  0.000000e+00  0.000000e+00  0.000000e+00  0.000000e+00  0.000000e+00  0.000000e+00  
      1234  -2.978816e+00  -8.739826e-01  -5.596842e+00  1.161704e+01  1.333906e+00  6.403158e+00  0.000000e+00  0.000000e+00  0.000000e+00  0.000000e+00  0.000000e+00  0.000000e+00  
      1235  -3.004003e+00  -8.838683e-01  -5.335495e+00  1.159185e+01  1.324020e+00  6.414505e+00  0.000000e+00  0.000000e+00  0.000000e+00  0.000000e+00  0.000000e+00  0.000000e+00  
      1236  -3.003314e+00  -8.826549e-01  -5.071571e+00  1.159254e+01  1.325234e+00  6.428429e+00  0.000000e+00  0.000000e+00  0.000000e+00  0.000000e+00  0.000000e+00  0.000000e+00  
      1237  -3.058240e+00  -8.670032e-01  -4.800382e+00  1.153761e+01  1.340885e+00  6.449618e+00  0.000000e+00  0.000000e+00  0.000000e+00  0.000000e+00  0.000000e+00  0.000000e+00  
      1238  -3.120557e+00  -8.734022e-01  -4.531490e+00  1.147530e+01  1.334486e+00  6.468510e+00  0.000000e+00  0.000000e+00  0.000000e+00  0.000000e+00  0.000000e+00  0.000000e+00  
      1239  -3.145212e+00  -8.696075e-01  -4.248956e+00  1.145064e+01  1.338281e+00  6.501044e+00  0.000000e+00  0.000000e+00  0.000000e+00  0.000000e+00  0.000000e+00  0.000000e+00  
      1240  -3.228672e+00  -8.692734e-01  -3.983037e+00  1.136718e+01  1.338615e+00  6.516962e+00  0.000000e+00  0.000000e+00  0.000000e+00  0.000000e+00  0.000000e+00  0.000000e+00  
      1241  -3.301760e+00  -8.659736e-01  -3.703101e+00  1.129409e+01  1.341909e+00  6.546899e+00  0.000000e+00  0.000000e+00  0.000000e+00  0.000000e+00  0.000000e+00  0.000000e+00  
      1242  -3.432116e+00  -8.821005e-01  -3.437453e+00  1.116374e+01  1.325782e+00  6.562547e+00  0.000000e+00  0.000000e+00  0.000000e+00  0.000000e+00  0.000000e+00  0.000000e+00  
      1243  -3.550096e+00  -8.887724e-01  -3.173187e+00  1.104576e+01  1.319110e+00  6.576813e+00  0.000000e+00  0.000000e+00  0.000000e+00  0.000000e+00  0.000000e+00  0.000000e+00  
      1244  -3.692436e+00  -9.010043e-01  -2.902936e+00  1.090342e+01  1.306878e+00  6.597064e+00  0.000000e+00  0.000000e+00  0.000000e+00  0.000000e+00  0.000000e+00  0.000000e+00  
      1245  -3.821125e+00  -9.166675e-01  -2.641804e+00  1.077473e+01  1.291215e+00  6.608195e+00  0.000000e+00  0.000000e+00  0.000000e+00  0.000000e+00  0.000000e+00  0.000000e+00  
      1246  -3.970607e+00  -9.267725e-01  -2.385534e+00  1.062525e+01  1.281110e+00  6.614466e+00  0.000000e+00  0.000000e+00  0.000000e+00  0.000000e+00  0.000000e+00  0.000000e+00  
      1247  -4.141711e+00  -9.310411e-01  -2.116326e+00  1.045414e+01  1.276842e+00  6.633674e+00  0.000000e+00  0.000000e+00  0.000000e+00  0.000000e+00  0.000000e+00  0.000000e+00  
      1248  -4.302209e+00  -9.488198e-01  -1.847975e+00  1.029364e+01  1.259063e+00  6.652025e+00  0.000000e+00  0.000000e+00  0.000000e+00  0.000000e+00  0.000000e+00  0.000000e+00  
      1249  -4.488636e+00  -9.523308e-01  -1.594391e+00  1.010722e+01  1.255552e+00  6.655610e+00  0.000000e+00  0.000000e+00  0.000000e+00  0.000000e+00  0.000000e+00  0.000000e+00  
      1250  -4.690341e+00  -9.573762e-01  -1.338854e+00  9.905514e+00  1.250506e+00  6.661146e+00  0.000000e+00  0.000000e+00  0.000000e+00  0.000000e+00  0.000000e+00  0.000000e+00  
      1251  -4.904856e+00  -9.712766e-01  -1.093181e+00  9.690999e+00  1.236606e+00  6.656819e+00  0.000000e+00  0.000000e+00  0.000000e+00  0.000000e+00  0.000000e+00  0.000000e+00  
      1252  -5.115668e+00  -9.847543e-01  -8.497630e-01  9.480186e+00  1.223128e+00  6.650237e+00  0.000000e+00  0.000000e+00  0.000000e+00  0.000000e+00  0.000000e+00  0.000000e+00  
      1253  -5.336358e+00  -1.002068e+00  -6.265047e-01  9.259497e+00  1.205815e+00  6.623496e+00  0.000000e+00  0.000000e+00  0.000000e+00  0.000000e+00  0.000000e+00  0.000000e+00  
      1254  -5.579876e+00  -1.007324e+00  -3.999292e-01  9.015978e+00  1.200558e+00  6.600071e+00  0.000000e+00  0.000000e+00  0.000000e+00  0.000000e+00  0.000000e+00  0.000000e+00  
      1255  -5.835671e+00  -1.034093e+00  -1.948383e-01  8.760182e+00  1.173790e+00  6.555162e+00  0.000000e+00  0.000000e+00  0.000000e+00  0.000000e+00  0.000000e+00  0.000000e+00  
      1256  -6.090238e+00  -1.053347e+00  3.156864e-02  8.505616e+00  1.154535e+00  6.531569e+00  0.000000e+00  0.000000e+00  0.000000e+00  0.000000e+00  0.000000e+00  0.000000e+00  
      1257  -6.359540e+00  -1.068382e+00  2.428634e-01  8.236315e+00  1.139500e+00  6.492863e+00  0.000000e+00  0.000000e+00  0.000000e+00  0.000000e+00  0.000000e+00  0.000000e+00  
      1258  -6.641136e+00  -1.087213e+00  4.441866e-01  7.954718e+00  1.120670e+00  6.444187e+00  0.000000e+00  0.000000e+00  0.000000e+00  0.000000e+00  0.000000e+00  0.000000e+00  
      1259  -6.943610e+00  -1.122697e+00  6.099691e-01  7.652245e+00  1.085186e+00  6.359969e+00  0.000000e+00  0.000000e+00  0.000000e+00  0.000000e+00  0.000000e+00  0.000000e+00  
      1260  -7.256940e+00  -1.152496e+00  7.614779e-01  7.338914e+00  1.055387e+00  6.261478e+00  0.000000e+00  0.000000e+00  0.000000e+00  0.000000e+00  0.000000e+00  0.000000e+00  
      1261  -7.579569e+00  -1.179948e+00  9.006776e-01  7.016285e+00  1.027935e+00  6.150678e+00  0.000000e+00  0.000000e+00  0.000000e+00  0.000000e+00  0.000000e+00  0.000000e+00  
      1262  -7.909384e+00  -1.211744e+00  1.029825e+00  6.686470e+00  9.961390e-01  6.029825e+00  0.000000e+00  0.000000e+00  0.000000e+00  0.000000e+00  0.000000e+00  0.000000e+00  
      1263  -8.241204e+00  -1.244375e+00  1.150730e+00  6.354650e+00  9.635077e-01  5.900730e+00  0.000000e+00  0.000000e+00  0.000000e+00  0.000000e+00  0.000000e+00  0.000000e+00  
      1264  -8.581791e+00  -1.278528e+00  1.257964e+00  6.014063e+00  9.293550e-01  5.757964e+00  0.000000e+00  0.000000e+00  0.000000e+00  0.000000e+00  0.000000e+00  0.000000e+00  
      1265  -8.932099e+00  -1.314047e+00  1.332883e+00  5.663755e+00  8.938358e-01  5.582883e+00  0.000000e+00  0.000000e+00  0.000000e+00  0.000000e+00  0.000000e+00  0.000000e+00  
      1266  -9.281196e+00  -1.348292e+00  1.395217e+00  5.314659e+00  8.595907e-01  5.395217e+00  0.000000e+00  0.000000e+00  0.000000e+00  0.000000e+00  0.000000e+00  0.000000e+00  
      1267  -9.629497e+00  -1.391106e+00  1.465190e+00  4.966358e+00  8.167763e-01  5.215190e+00  0.000000e+00  0.000000e+00  0.000000e+00  0.000000e+00  0.000000e+00  0.000000e+00  
      1268  -9.981721e+00  -1.427852e+00  1.477101e+00  4.614133e+00  7.800308e-01  4.977101e+00  0.000000e+00  0.000000e+00  0.000000e+00  0.000000e+00  0.000000e+00  0.000000e+00  
      1269  -1.033262e+01  -1.468497e+00  1.495814e+00  4.263230e+00  7.393858e-01  4.745814e+00  0.000000e+00  0.000000e+00  0.000000e+00  0.000000e+00  0.000000e+00  0.000000e+00  
      1270  -1.068744e+01  -1.509236e+00  1.483770e+00  3.908417e+00  6.986467e-01  4.483770e+00  0.000000e+00  0.000000e+00  0.000000e+00  0.000000e+00  0.000000e+00  0.000000e+00  
      1271  -1.103347e+01  -1.552757e+00  1.439785e+00  3.562382e+00  6.551254e-01  4.189785e+00  0.000000e+00  0.000000e+00  0.000000e+00  0.000000e+00  0.000000e+00  0.000000e+00  
      1272  -1.138847e+01  -1.599545e+00  1.375522e+00  3.207385e+00  6.083373e-01  3.875522e+00  0.000000e+00  0.000000e+00  0.000000e+00  0.000000e+00  0.000000e+00  0.000000e+00  
      1273  -1.174340e+01  -1.649073e+00  1.317676e+00  2.852451e+00  5.588093e-01  3.567676e+00  0.000000e+00  0.000000e+00  0.000000e+00  0.000000e+00  0.000000e+00  0.000000e+00  
      1274  -1.209629e+01  -1.704329e+00  1.266045e+00  2.499563e+00  5.035532e-01  3.266045e+00  0.000000e+00  0.000000e+00  0.000000e+00  0.000000e+00  0.000000e+00  0.000000e+00  
      1275  -1.244574e+01  -1.761708e+00  1.168581e+00  2.150112e+00  4.461748e-01  2.918581e+00  0.000000e+00  0.000000e+00  0.000000e+00  0.000000e+00  0.000000e+00  0.000000e+00  
      1276  -1.276944e+01  -1.814716e+00  1.023020e+00  1.826417e+00  3.931668e-01  2.523020e+00  0.000000e+00  0.000000e+00  0.000000e+00  0.000000e+00  0.000000e+00  0.000000e+00  
      1277  -1.309264e+01  -1.872063e+00  8.838724e-01  1.503210e+00  3.358193e-01  2.133873e+00  0.000000e+00  0.000000e+00  0.000000e+00  0.000000e+00  0.000000e+00  0.000000e+00  
      1278  -1.339829e+01  -1.933557e+00  7.070939e-01  1.197560e+00  2.743261e-01  1.707094e+00  0.000000e+00  0.000000e+00  0.000000e+00  0.000000e+00  0.000000e+00  0.000000e+00  
      1279  -1.370084e+01  -1.994843e+00  5.305901e-01  8.950144e-01  2.130400e-01  1.280590e+00  0.000000e+00  0.000000e+00  0.000000e+00  0.000000e+00  0.000000e+00  0.000000e+00  
      1280  -1.399695e+01  -2.057622e+00  3.474513e-01  5.989055e-01  1.502607e-01  8.474513e-01  0.000000e+00  0.000000e+00  0.000000e+00  0.000000e+00  0.000000e+00  0.000000e+00  
      1281  -1.429881e+01  -2.129295e+00  1.768771e-01  2.970448e-01  7.858793e-02  4.268771e-01  0.000000e+00  0.000000e+00  0.000000e+00  0.000000e+00  0.000000e+00  0.000000e+00  
      1282  -2.140213e+00  -5.838975e-01  -8.173751e+00  1.236714e+01  1.858718e+00  6.576249e+00  0.000000e+00  0.000000e+00  0.000000e+00  0.000000e+00  0.000000e+00  0.000000e+00  
      1283  -2.217913e+00  -6.968949e-01  -7.963291e+00  1.228948e+01  1.745615e+00  6.536709e+00  0.000000e+00  0.000000e+00  0.000000e+00  0.000000e+00  0.000000e+00  0.000000e+00  
      1284  -2.315094e+00  -8.068979e-01  -7.755989e+00  1.219231e+01  1.635577e+00  6.494011e+00  0.000000e+00  0.000000e+00  0.000000e+00  0.000000e+00  0.000000e+00  0.000000e+00  
      1285  -2.376357e+00  -8.845806e-01  -7.534777e+00  1.213105e+01  1.557883e+00  6.465223e+00  0.000000e+00  0.000000e+00  0.000000e+00  0.000000e+00  0.000000e+00  0.000000e+00  
      1286  -2.473272e+00  -9.438174e-01  -7.319653e+00  1.203414e+01  1.498640e+00  6.430347e+00  0.000000e+00  0.000000e+00  0.000000e+00  0.000000e+00  0.000000e+00  0.000000e+00  
      1287  -2.568701e+00  -9.979244e-01  -7.099490e+00  1.193871e+01  1.444533e+00  6.400510e+00  0.000000e+00  0.000000e+00  0.000000e+00  0.000000e+00  0.000000e+00  0.000000e+00  
      1288  -2.642589e+00  -1.042269e+00  -6.870806e+00  1.186482e+01  1.400188e+00  6.379194e+00  0.000000e+00  0.000000e+00  0.000000e+00  0.000000e+00  0.000000e+00  0.000000e+00  
      1289  -2.693667e+00  -1.064280e+00  -6.633403e+00  1.181374e+01  1.378178e+00  6.366597e+00  0.000000e+00  0.000000e+00  0.000000e+00  0.000000e+00  0.000000e+00  0.000000e+00  
      1290  -2.770685e+00  -1.091778e+00  -6.395968e+00  1.173673e+01  1.350680e+00  6.354032e+00  0.000000e+00  0.000000e+00  0.000000e+00  0.000000e+00  0.000000e+00  0.000000e+00  
      1291  -2.807387e+00  -1.112491e+00  -6.143992e+00  1.170002e+01  1.329967e+00  6.356008e+00  0.000000e+00  0.000000e+00  0.000000e+00  0.000000e+00  0.000000e+00  0.000000e+00  
      1292  -2.823016e+00  -1.114245e+00  -5.881736e+00  1.168439e+01  1.328212e+00  6.368264e+00  0.000000e+00  0.000000e+00  0.000000e+00  0.000000e+00  0.000000e+00  0.000000e+00  
      1293  -2.862315e+00  -1.125986e+00  -5.623369e+00  1.164509e+01  1.316472e+00  6.376631e+00  0.000000e+00  0.000000e+00  0.000000e+00  0.000000e+00  0.000000e+00  0.000000e+00  
      1294  -2.885356e+00  -1.133262e+00  -5.359843e+00  1.162205e+01  1.309195e+00  6.390157e+00  0.000000e+00  0.000000e+00  0.000000e+00  0.000000e+00  0.000000e+00  0.000000e+00  
      1295  -2.929842e+00  -1.140962e+00  -5.088556e+00  1.157757e+01  1.301496e+00  6.411444e+00  0.000000e+00  0.000000e+00  0.000000e+00  0.000000e+00  0.000000e+00  0.000000e+00  
      1296  -2.983885e+00  -1.142657e+00  -4.818132e+00  1.152353e+01  1.299801e+00  6.431868e+00  0.000000e+00  0.000000e+00  0.000000e+00  0.000000e+00  0.000000e+00  0.000000e+00  
      1297  -3.034343e+00  -1.146258e+00  -4.550054e+00  1.147307e+01  1.296200e+00  6.449946e+00  0.000000e+00  0.000000e+00  0.000000e+00  0.000000e+00  0.000000e+00  0.000000e+00  
      1298  -3.112393e+00  -1.146576e+00  -4.276185e+00  1.139502e+01  1.295882e+00  6.473815e+00  0.000000e+00  0.000000e+00  0.000000e+00  0.000000e+00  0.000000e+00  0.000000e+00  
      1299  -3.162170e+00  -1.148565e+00  -3.992712e+00  1.134524e+01  1.293892e+00  6.507287e+00  0.000000e+00  0.000000e+00  0.000000e+00  0.000000e+00  0.000000e+00  0.000000e+00  
      1300  -3.256271e+00  -1.149475e+00  -3.724106e+00  1.125114e+01  1.292980e+00  6.525894e+00  0.000000e+00  0.000000e+00  0.000000e+00  0.000000e+00  0.000000e+00  0.000000e+00  
      1301  -3.366521e+00  -1.162983e+00  -3.462986e+00  1.114089e+01  1.279469e+00  6.537014e+00  0.000000e+00  0.000000e+00  0.000000e+00  0.000000e+00  0.000000e+00  0.000000e+00  
      1302  -3.485120e+00  -1.158174e+00  -3.189391e+00  1.102229e+01  1.284278e+00  6.560609e+00  0.000000e+00  0.000000e+00  0.000000e+00  0.000000e+00  0.000000e+00  0.000000e+00  
      1303  -3.632602e+00  -1.176390e+00  -2.932368e+00  1.087481e+01  1.266062e+00  6.567632e+00  0.000000e+00  0.000000e+00  0.000000e+00  0.000000e+00  0.000000e+00  0.000000e+00  
      1304  -3.787608e+00  -1.186280e+00  -2.675570e+00  1.071980e+01  1.256172e+00  6.574430e+00  0.000000e+00  0.000000e+00  0.000000e+00  0.000000e+00  0.000000e+00  0.000000e+00  
      1305  -3.943496e+00  -1.186044e+00  -2.401783e+00  1.056392e+01  1.256407e+00  6.598217e+00  0.000000e+00  0.000000e+00  0.000000e+00  0.000000e+00  0.000000e+00  0.000000e+00  
      1306  -4.098631e+00  -1.204512e+00  -2.141472e+00  1.040878e+01  1.237939e+00  6.608528e+00  0.000000e+00  0.000000e+00  0.000000e+00  0.000000e+00  0.000000e+00  0.000000e+00  
      1307  -4.280058e+00  -1.204057e+00  -1.881163e+00  1.022736e+01  1.238395e+00  6.618837e+00  0.000000e+00  0.000000e+00  0.000000e+00  0.000000e+00  0.000000e+00  0.000000e+00  
      1308  -4.468933e+00  -1.215364e+00  -1.621542e+00  1.003848e+01  1.227087e+00  6.628458e+00  0.000000e+00  0.000000e+00  0.000000e+00  0.000000e+00  0.000000e+00  0.000000e+00  
      1309  -4.664710e+00  -1.207822e+00  -1.373341e+00  9.842704e+00  1.234630e+00  6.626659e+00  0.000000e+00  0.000000e+00  0.000000e+00  0.000000e+00  0.000000e+00  0.000000e+00  
      1310  -4.864433e+00  -1.228070e+00  -1.129583e+00  9.642981e+00  1.214381e+00  6.620417e+00  0.000000e+00  0.000000e+00  0.000000e+00  0.000000e+00  0.000000e+00  0.000000e+00  
      1311  -5.059908e+00  -1.234343e+00  -8.615159e-01  9.447505e+00  1.208109e+00  6.638484e+00  0.000000e+00  0.000000e+00  0.000000e+00  0.000000e+00  0.000000e+00  0.000000e+00  
      1312  -5.284176e+00  -1.255854e+00  -6.188498e-01  9.223238e+00  1.186597e+00  6.631151e+00  0.000000e+00  0.000000e+00  0.000000e+00  0.000000e+00  0.000000e+00  0.000000e+00  
      1313  -5.530097e+00  -1.259291e+00  -4.004002e-01  8.977316e+00  1.183160e+00  6.599600e+00  0.000000e+00  0.000000e+00  0.000000e+00  0.000000e+00  0.000000e+00  0.000000e+00  
      1314  -5.776839e+00  -1.274890e+00  -1.845580e-01  8.730575e+00  1.167562e+00  6.565442e+00  0.000000e+00  0.000000e+00  0.000000e+00  0.000000e+00  0.000000e+00  0.000000e+00  
      1315  -6.029342e+00  -1.290686e+00  3.758416e-02  8.478071e+00  1.151766e+00  6.537584e+00  0.000000e+00  0.000000e+00  0.000000e+00  0.000000e+00  0.000000e+00  0.000000e+00  
      1316  -6.318199e+00  -1.309581e+00  2.281745e-01  8.189214e+00  1.132871e+00  6.478175e+00  0.000000e+00  0.000000e+00  0.000000e+00  0.000000e+00  0.000000e+00  0.000000e+00  
      1317  -6.603222e+00  -1.325026e+00  4.253311e-01  7.904191e+00  1.117426e+00  6.425332e+00  0.000000e+00  0.000000e+00  0.000000e+00  0.000000e+00  0.000000e+00  0.000000e+00  
      1318  -6.904032e+00  -1.358302e+00  6.011198e-01  7.603381e+00  1.084150e+00  6.351120e+00  0.000000e+00  0.000000e+00  0.000000e+00  0.000000e+00  0.000000e+00  0.000000e+00  
      1319  -7.211852e+00  -1.383020e+00  7.672461e-01  7.295561e+00  1.059432e+00  6.267246e+00  0.000000e+00  0.000000e+00  0.000000e+00  0.000000e+00  0.000000e+00  0.000000e+00  
      1320  -7.536173e+00  -1.409076e+00  9.041675e-01  6.971241e+00  1.033375e+00  6.154168e+00  0.000000e+00  0.000000e+00  0.000000e+00  0.000000e+00  0.000000e+00  0.000000e+00  
      1321  -7.866062e+00  -1.436747e+00  1.024493e+00  6.641352e+00  1.005704e+00  6.024493e+00  0.000000e+00  0.000000e+00  0.000000e+00  0.000000e+00  0.000000e+00  0.000000e+00  
      1322  -8.192459e+00  -1.468458e+00  1.159341e+00  6.314954e+00  9.739941e-01  5.909341e+00  0.000000e+00  0.000000e+00  0.000000e+00  0.000000e+00  0.000000e+00  0.000000e+00  
      1323  -8.534370e+00  -1.496204e+00  1.254414e+00  5.973042e+00  9.462474e-01  5.754414e+00  0.000000e+00  0.000000e+00  0.000000e+00  0.000000e+00  0.000000e+00  0.000000e+00  
      1324  -8.872823e+00  -1.529692e+00  1.332528e+00  5.634591e+00  9.127595e-01  5.582528e+00  0.000000e+00  0.000000e+00  0.000000e+00  0.000000e+00  0.000000e+00  0.000000e+00  
      1325  -9.219516e+00  -1.563848e+00  1.411563e+00  5.287898e+00  8.786038e-01  5.411563e+00  0.000000e+00  0.000000e+00  0.000000e+00  0.000000e+00  0.000000e+00  0.000000e+00  
      1326  -9.572237e+00  -1.602225e+00  1.461921e+00  4.935176e+00  8.402265e-01  5.211921e+00  0.000000e+00  0.000000e+00  0.000000e+00  0.000000e+00  0.000000e+00  0.000000e+00  
      1327  -9.923212e+00  -1.639049e+00  1.470503e+00  4.584201e+00  8.034024e-01  4.970503e+00  0.000000e+00  0.000000e+00  0.000000e+00  0.000000e+00  0.000000e+00  0.000000e+00  
      1328  -1.027527e+01  -1.678905e+00  1.507768e+00  4.232143e+00  7.635466e-01  4.757768e+00  0.000000e+00  0.000000e+00  0.000000e+00  0.000000e+00  0.000000e+00  0.000000e+00  
      1329  -1.062438e+01  -1.717048e+00  1.454954e+00  3.883029e+00  7.254034e-01  4.454955e+00  0.000000e+00  0.000000e+00  0.000000e+00  0.000000e+00  0.000000e+00  0.000000e+00  
      1330  -1.098087e+01  -1.761707e+00  1.424990e+00  3.526548e+00  6.807448e-01  4.174990e+00  0.000000e+00  0.000000e+00  0.000000e+00  0.000000e+00  0.000000e+00  0.000000e+00  
      1331  -1.133622e+01  -1.811859e+00  1.390143e+00  3.171193e+00  6.305925e-01  3.890143e+00  0.000000e+00  0.000000e+00  0.000000e+00  0.000000e+00  0.000000e+00  0.000000e+00  
      1332  -1.168600e+01  -1.865217e+00  1.318940e+00  2.821419e+00  5.772343e-01  3.568939e+00  0.000000e+00  0.000000e+00  0.000000e+00  0.000000e+00  0.000000e+00  0.000000e+00  
      1333  -1.203383e+01  -1.915031e+00  1.263568e+00  2.473583e+00  5.274205e-01  3.263567e+00  0.000000e+00  0.000000e+00  0.000000e+00  0.000000e+00  0.000000e+00  0.000000e+00  
      1334  -1.236890e+01  -1.971398e+00  1.167439e+00  2.138511e+00  4.710538e-01  2.917439e+00  0.000000e+00  0.000000e+00  0.000000e+00  0.000000e+00  0.000000e+00  0.000000e+00  
      1335  -1.269878e+01  -2.029296e+00  1.028449e+00  1.808630e+00  4.131554e-01  2.528449e+00  0.000000e+00  0.000000e+00  0.000000e+00  0.000000e+00  0.000000e+00  0.000000e+00  
      1336  -1.302073e+01  -2.086756e+00  8.920824e-01  1.486688e+00  3.556959e-01  2.142082e+00  0.000000e+00  0.000000e+00  0.000000e+00  0.000000e+00  0.000000e+00  0.000000e+00  
      1337  -1.332357e+01  -2.149612e+00  7.095473e-01  1.183848e+00  2.928400e-01  1.709547e+00  0.000000e+00  0.000000e+00  0.000000e+00  0.000000e+00  0.000000e+00  0.000000e+00  
      1338  -1.362165e+01  -2.217359e+00  5.339718e-01  8.857610e-01  2.250928e-01  1.283972e+00  0.000000e+00  0.000000e+00  0.000000e+00  0.000000e+00  0.000000e+00  0.000000e+00  
      1339  -1.391720e+01  -2.279397e+00  3.554256e-01  5.902181e-01  1.630544e-01  8.554256e-01  0.000000e+00  0.000000e+00  0.000000e+00  0.000000e+00  0.000000e+00  0.000000e+00  
      1340  -1.421085e+01  -2.354810e+00  1.701902e-01  2.965648e-01  8.764145e-02  4.201902e-01  0.000000e+00  0.000000e+00  0.000000e+00  0.000000e+00  0.000000e+00  0.000000e+00  
      1341  -2.160688e+00  -8.035148e-01  -8.273757e+00  1.225088e+01  1.870775e+00  6.476243e+00  0.000000e+00  0.000000e+00  0.000000e+00  0.000000e+00  0.000000e+00  0.000000e+00  
      1342  -2.167918e+00  -9.270516e-01  -8.046598e+00  1.224369e+01  1.747137e+00  6.453401e+00  0.000000e+00  0.000000e+00  0.000000e+00  0.000000e+00  0.000000e+00  0.000000e+00  
      1343  -2.207959e+00  -1.026863e+00  -7.812100e+00  1.220366e+01  1.647290e+00  6.437900e+00  0.000000e+00  0.000000e+00  0.000000e+00  0.000000e+00  0.000000e+00  0.000000e+00  
      1344  -2.273487e+00  -1.117321e+00  -7.588318e+00  1.213814e+01  1.556822e+00  6.411682e+00  0.000000e+00  0.000000e+00  0.000000e+00  0.000000e+00  0.000000e+00  0.000000e+00  
      1345  -2.387516e+00  -1.182998e+00  -7.372985e+00  1.202411e+01  1.491141e+00  6.377015e+00  0.000000e+00  0.000000e+00  0.000000e+00  0.000000e+00  0.000000e+00  0.000000e+00  
      1346  -2.460500e+00  -1.240816e+00  -7.150711e+00  1.195113e+01  1.433320e+00  6.349289e+00  0.000000e+00  0.000000e+00  0.000000e+00  0.000000e+00  0.000000e+00  0.000000e+00  
      1347  -2.557496e+00  -1.276683e+00  -6.920631e+00  1.185413e+01  1.397453e+00  6.329370e+00  0.000000e+00  0.000000e+00  0.000000e+00  0.000000e+00  0.000000e+00  0.000000e+00  
      1348  -2.627610e+00  -1.317043e+00  -6.680681e+00  1.178402e+01  1.357093e+00  6.319319e+00  0.000000e+00  0.000000e+00  0.000000e+00  0.000000e+00  0.000000e+00  0.000000e+00  
      1349  -2.673394e+00  -1.337784e+00  -6.435761e+00  1.173824e+01  1.336352e+00  6.314239e+00  0.000000e+00  0.000000e+00  0.000000e+00  0.000000e+00  0.000000e+00  0.000000e+00  
      1350  -2.729249e+00  -1.353371e+00  -6.184148e+00  1.168238e+01  1.320765e+00  6.315852e+00  0.000000e+00  0.000000e+00  0.000000e+00  0.000000e+00  0.000000e+00  0.000000e+00  
      1351  -2.738331e+00  -1.374745e+00  -5.927034e+00  1.167330e+01  1.299391e+00  6.322966e+00  0.000000e+00  0.000000e+00  0.000000e+00  0.000000e+00  0.000000e+00  0.000000e+00  
      1352  -2.789786e+00  -1.382918e+00  -5.666149e+00  1.162185e+01  1.291218e+00  6.333851e+00  0.000000e+00  0.000000e+00  0.000000e+00  0.000000e+00  0.000000e+00  0.000000e+00  
      1353  -2.859865e+00  -1.400493e+00  -5.400149e+00  1.155177e+01  1.273644e+00  6.349851e+00  0.000000e+00  0.000000e+00  0.000000e+00  0.000000e+00  0.000000e+00  0.000000e+00  
      1354  -2.884767e+00  -1.403829e+00  -5.122944e+00  1.152686e+01  1.270308e+00  6.377056e+00  0.000000e+00  0.000000e+00  0.000000e+00  0.000000e+00  0.000000e+00  0.000000e+00  
      1355  -2.954826e+00  -1.427798e+00  -4.867208e+00  1.145681e+01  1.246338e+00  6.382792e+00  0.000000e+00  0.000000e+00  0.000000e+00  0.000000e+00  0.000000e+00  0.000000e+00  
      1356  -3.014746e+00  -1.419006e+00  -4.593042e+00  1.139689e+01  1.255130e+00  6.406958e+00  0.000000e+00  0.000000e+00  0.000000e+00  0.000000e+00  0.000000e+00  0.000000e+00  
      1357  -3.074296e+00  -1.428295e+00  -4.322116e+00  1.133733e+01  1.245841e+00  6.427884e+00  0.000000e+00  0.000000e+00  0.000000e+00  0.000000e+00  0.000000e+00  0.000000e+00  
      1358  -3.162394e+00  -1.433595e+00  -4.055794e+00  1.124924e+01  1.240541e+00  6.444205e+00  0.000000e+00  0.000000e+00  0.000000e+00  0.000000e+00  0.000000e+00  0.000000e+00  
      1359  -3.248457e+00  -1.441955e+00  -3.781375e+00  1.116317e+01  1.232181e+00  6.468625e+00  0.000000e+00  0.000000e+00  0.000000e+00  0.000000e+00  0.000000e+00  0.000000e+00  
      1360  -3.366585e+00  -1.441602e+00  -3.512045e+00  1.104505e+01  1.232534e+00  6.487955e+00  0.000000e+00  0.000000e+00  0.000000e+00  0.000000e+00  0.000000e+00  0.000000e+00  
      1361  -3.485042e+00  -1.459160e+00  -3.245240e+00  1.092659e+01  1.214976e+00  6.504760e+00  0.000000e+00  0.000000e+00  0.000000e+00  0.000000e+00  0.000000e+00  0.000000e+00  
      1362  -3.623993e+00  -1.448611e+00  -2.988232e+00  1.078764e+01  1.225525e+00  6.511768e+00  0.000000e+00  0.000000e+00  0.000000e+00  0.000000e+00  0.000000e+00  0.000000e+00  
      1363  -3.763756e+00  -1.456760e+00  -2.706728e+00  1.064787e+01  1.217376e+00  6.543272e+00  0.000000e+00  0.000000e+00  0.000000e+00  0.000000e+00  0.000000e+00  0.000000e+00  
      1364  -3.918975e+00  -1.461227e+00  -2.449841e+00  1.049266e+01  1.212909e+00  6.550159e+00  0.000000e+00  0.000000e+00  0.000000e+00  0.000000e+00  0.000000e+00  0.000000e+00  
      1365  -4.094540e+00  -1.462890e+00  -2.192883e+00  1.031709e+01  1.211247e+00  6.557117e+00  0.000000e+00  0.000000e+00  0.000000e+00  0.000000e+00  0.000000e+00  0.000000e+00  
      1366  -4.273357e+00  -1.465611e+00  -1.929835e+00  1.013827e+01  1.208525e+00  6.570165e+00  0.000000e+00  0.000000e+00  0.000000e+00  0.000000e+00  0.000000e+00  0.000000e+00  
      1367  -4.465274e+00  -1.469633e+00  -1.677998e+00  9.946357e+00  1.204503e+00  6.572001e+00  0.000000e+00  0.000000e+00  0.000000e+00  0.000000e+00  0.000000e+00  0.000000e+00  
      1368  -4.651027e+00  -1.475562e+00  -1.424603e+00  9.760605e+00  1.198574e+00  6.575397e+00  0.000000e+00  0.000000e+00  0.000000e+00  0.000000e+00  0.000000e+00  0.000000e+00  
      1369  -4.845119e+00  -1.479353e+00  -1.172603e+00  9.566512e+00  1.194783e+00  6.577397e+00  0.000000e+00  0.000000e+00  0.000000e+00  0.000000e+00  0.000000e+00  0.000000e+00  
      1370  -5.039003e+00  -1.493506e+00  -9.123436e-01  9.372628e+00  1.180630e+00  6.587656e+00  0.000000e+00  0.000000e+00  0.000000e+00  0.000000e+00  0.000000e+00  0.000000e+00  
      1371  -5.250575e+00  -1.498180e+00  -6.522740e-01  9.161057e+00  1.175956e+00  6.597726e+00  0.000000e+00  0.000000e+00  0.000000e+00  0.000000e+00  0.000000e+00  0.000000e+00  
      1372  -5.516699e+00  -1.511174e+00  -4.555357e-01  8.894932e+00  1.162962e+00  6.544464e+00  0.000000e+00  0.000000e+00  0.000000e+00  0.000000e+00  0.000000e+00  0.000000e+00  
      1373  -5.760253e+00  -1.520030e+00  -2.364954e-01  8.651379e+00  1.154106e+00  6.513505e+00  0.000000e+00  0.000000e+00  0.000000e+00  0.000000e+00  0.000000e+00  0.000000e+00  
      1374  -6.015083e+00  -1.534842e+00  -1.144479e-02  8.396547e+00  1.139294e+00  6.488555e+00  0.000000e+00  0.000000e+00  0.000000e+00  0.000000e+00  0.000000e+00  0.000000e+00  
      1375  -6.289464e+00  -1.550693e+00  1.922801e-01  8.122167e+00  1.123443e+00  6.442280e+00  0.000000e+00  0.000000e+00  0.000000e+00  0.000000e+00  0.000000e+00  0.000000e+00  
      1376  -6.560966e+00  -1.565195e+00  4.016094e-01  7.850665e+00  1.108941e+00  6.401609e+00  0.000000e+00  0.000000e+00  0.000000e+00  0.000000e+00  0.000000e+00  0.000000e+00  
      1377  -6.859300e+00  -1.590682e+00  5.758226e-01  7.552331e+00  1.083454e+00  6.325822e+00  0.000000e+00  0.000000e+00  0.000000e+00  0.000000e+00  0.000000e+00  0.000000e+00  
      1378  -7.171679e+00  -1.613231e+00  7.393619e-01  7.239953e+00  1.060905e+00  6.239362e+00  0.000000e+00  0.000000e+00  0.000000e+00  0.000000e+00  0.000000e+00  0.000000e+00  
      1379  -7.483814e+00  -1.636010e+00  8.968905e-01  6.927817e+00  1.038126e+00  6.146891e+00  0.000000e+00  0.000000e+00  0.000000e+00  0.000000e+00  0.000000e+00  0.000000e+00  
      1380  -7.805200e+00  -1.662983e+00  1.033813e+00  6.606431e+00  1.011153e+00  6.033813e+00  0.000000e+00  0.000000e+00  0.000000e+00  0.000000e+00  0.000000e+00  0.000000e+00  
      1381  -8.135030e+00  -1.685721e+00  1.154210e+00  6.276601e+00  9.884153e-01  5.904211e+00  0.000000e+00  0.000000e+00  0.000000e+00  0.000000e+00  0.000000e+00  0.000000e+00  
      1382  -8.470437e+00  -1.714632e+00  1.259899e+00  5.941194e+00  9.595044e-01  5.759899e+00  0.000000e+00  0.000000e+00  0.000000e+00  0.000000e+00  0.000000e+00  0.000000e+00  
      1383  -8.817470e+00  -1.747827e+00  1.339056e+00  5.594162e+00  9.263096e-01  5.589056e+00  0.000000e+00  0.000000e+00  0.000000e+00  0.000000e+00  0.000000e+00  0.000000e+00  
      1384  -9.163395e+00  -1.781236e+00  1.401710e+00  5.248236e+00  8.929006e-01  5.401711e+00  0.000000e+00  0.000000e+00  0.000000e+00  0.000000e+00  0.000000e+00  0.000000e+00  
      1385  -9.513400e+00  -1.814881e+00  1.450258e+00  4.898231e+00  8.592556e-01  5.200259e+00  0.000000e+00  0.000000e+00  0.000000e+00  0.000000e+00  0.000000e+00  0.000000e+00  
      1386  -9.870056e+00  -1.852329e+00  1.459116e+00  4.541575e+00  8.218068e-01  4.959116e+00  0.000000e+00  0.000000e+00  0.000000e+00  0.000000e+00  0.000000e+00  0.000000e+00  
      1387  -1.021501e+01  -1.891232e+00  1.500048e+00  4.196623e+00  7.829041e-01  4.750048e+00  0.000000e+00  0.000000e+00  0.000000e+00  0.000000e+00  0.000000e+00  0.000000e+00  
      1388  -1.056610e+01  -1.930615e+00  1.468310e+00  3.845535e+00  7.435213e-01  4.468309e+00  0.000000e+00  0.000000e+00  0.000000e+00  0.000000e+00  0.000000e+00  0.000000e+00  
      1389  -1.091896e+01  -1.969242e+00  1.435608e+00  3.492673e+00  7.048940e-01  4.185608e+00  0.000000e+00  0.000000e+00  0.000000e+00  0.000000e+00  0.000000e+00  0.000000e+00  
      1390  -1.127266e+01  -2.018279e+00  1.406581e+00  3.138972e+00  6.558574e-01  3.906581e+00  0.000000e+00  0.000000e+00  0.000000e+00  0.000000e+00  0.000000e+00  0.000000e+00  
      1391  -1.161558e+01  -2.065918e+00  1.324136e+00  2.796050e+00  6.082184e-01  3.574136e+00  0.000000e+00  0.000000e+00  0.000000e+00  0.000000e+00  0.000000e+00  0.000000e+00  
      1392  -1.195781e+01  -2.126250e+00  1.252941e+00  2.453817e+00  5.478866e-01  3.252941e+00  0.000000e+00  0.000000e+00  0.000000e+00  0.000000e+00  0.000000e+00  0.000000e+00  
      1393  -1.230387e+01  -2.181267e+00  1.162066e+00  2.107765e+00  4.928689e-01  2.912066e+00  0.000000e+00  0.000000e+00  0.000000e+00  0.000000e+00  0.000000e+00  0.000000e+00  
      1394  -1.262384e+01  -2.243348e+00  1.044672e+00  1.787795e+00  4.307881e-01  2.544672e+00  0.000000e+00  0.000000e+00  0.000000e+00  0.000000e+00  0.000000e+00  0.000000e+00  
      1395  -1.294439e+01  -2.300206e+00  9.034059e-01  1.467238e+00  3.739298e-01  2.153406e+00  0.000000e+00  0.000000e+00  0.000000e+00  0.000000e+00  0.000000e+00  0.000000e+00  
      1396  -1.324830e+01  -2.365312e+00  7.276644e-01  1.163330e+00  3.088243e-01  1.727664e+00  0.000000e+00  0.000000e+00  0.000000e+00  0.000000e+00  0.000000e+00  0.000000e+00  
      1397  -1.354826e+01  -2.436147e+00  5.453901e-01  8.633680e-01  2.379892e-01  1.295390e+00  0.000000e+00  0.000000e+00  0.000000e+00  0.000000e+00  0.000000e+00  0.000000e+00  
      1398  -1.383875e+01  -2.506998e+00  3.613016e-01  5.728830e-01  1.671387e-01  8.613016e-01  0.000000e+00  0.000000e+00  0.000000e+00  0.000000e+00  0.000000e+00  0.000000e+00  
      1399  -1.412247e+01  -2.581347e+00  1.790568e-01  2.891589e-01  9.278871e-02  4.290568e-01  0.000000e+00  0.000000e+00  0.000000e+00  0.000000e+00  0.000000e+00  0.000000e+00  
      1400  -2.241211e+00  -1.012514e+00  -8.361310e+00  1.206756e+01  1.890437e+00  6.388690e+00  0.000000e+00  0.000000e+00  0.000000e+00  0.000000e+00  0.000000e+00  0.000000e+00  
      1401  -2.214696e+00  -1.150933e+00  -8.147323e+00  1.209412e+01  1.751921e+00  6.352677e+00  0.000000e+00  0.000000e+00  0.000000e+00  0.000000e+00  0.000000e+00  0.000000e+00  
      1402  -2.210199e+00  -1.261393e+00  -7.924653e+00  1.209863e+01  1.641429e+00  6.325347e+00  0.000000e+00  0.000000e+00  0.000000e+00  0.000000e+00  0.000000e+00  0.000000e+00  
      1403  -2.250992e+00  -1.351329e+00  -7.693555e+00  1.205785e+01  1.551482e+00  6.306445e+00  0.000000e+00  0.000000e+00  0.000000e+00  0.000000e+00  0.000000e+00  0.000000e+00  
      1404  -2.295344e+00  -1.427417e+00  -7.453457e+00  1.201350e+01  1.475391e+00  6.296543e+00  0.000000e+00  0.000000e+00  0.000000e+00  0.000000e+00  0.000000e+00  0.000000e+00  
      1405  -2.392469e+00  -1.483821e+00  -7.220685e+00  1.191637e+01  1.418983e+00  6.279315e+00  0.000000e+00  0.000000e+00  0.000000e+00  0.000000e+00  0.000000e+00  0.000000e+00  
      1406  -2.485798e+00  -1.525780e+00  -6.991124e+00  1.182304e+01  1.377025e+00  6.258877e+00  0.000000e+00  0.000000e+00  0.000000e+00  0.000000e+00  0.000000e+00  0.000000e+00  
      1407  -2.566188e+00  -1.554703e+00  -6.742869e+00  1.174265e+01  1.348102e+00  6.257131e+00  0.000000e+00  0.000000e+00  0.000000e+00  0.000000e+00  0.000000e+00  0.000000e+00  
      1408  -2.646970e+00  -1.590698e+00  -6.502676e+00  1.166187e+01  1.312107e+00  6.247324e+00  0.000000e+00  0.000000e+00  0.000000e+00  0.000000e+00  0.000000e+00  0.000000e+00  
      1409  -2.719966e+00  -1.609143e+00  -6.255478e+00  1.158888e+01  1.293662e+00  6.244522e+00  0.000000e+00  0.000000e+00  0.000000e+00  0.000000e+00  0.000000e+00  0.000000e+00  
      1410  -2.744143e+00  -1.628397e+00  -5.993845e+00  1.156470e+01  1.274408e+00  6.256155e+00  0.000000e+00  0.000000e+00  0.000000e+00  0.000000e+00  0.000000e+00  0.000000e+00  
      1411  -2.777933e+00  -1.650452e+00  -5.728539e+00  1.153091e+01  1.252353e+00  6.271461e+00  0.000000e+00  0.000000e+00  0.000000e+00  0.000000e+00  0.000000e+00  0.000000e+00  
      1412  -2.809257e+00  -1.661410e+00  -5.459330e+00  1.149959e+01  1.241395e+00  6.290670e+00  0.000000e+00  0.000000e+00  0.000000e+00  0.000000e+00  0.000000e+00  0.000000e+00  
      1413  -2.843903e+00  -1.680823e+00  -5.190226e+00  1.146494e+01  1.221982e+00  6.309774e+00  0.000000e+00  0.000000e+00  0.000000e+00  0.000000e+00  0.000000e+00  0.000000e+00  
      1414  -2.935061e+00  -1.702865e+00  -4.928822e+00  1.137378e+01  1.199940e+00  6.321178e+00  0.000000e+00  0.000000e+00  0.000000e+00  0.000000e+00  0.000000e+00  0.000000e+00  
      1415  -3.009269e+00  -1.702508e+00  -4.670725e+00  1.129957e+01  1.200297e+00  6.329275e+00  0.000000e+00  0.000000e+00  0.000000e+00  0.000000e+00  0.000000e+00  0.000000e+00  
      1416  -3.075939e+00  -1.704603e+00  -4.394543e+00  1.123290e+01  1.198202e+00  6.355457e+00  0.000000e+00  0.000000e+00  0.000000e+00  0.000000e+00  0.000000e+00  0.000000e+00  
      1417  -3.158515e+00  -1.732501e+00  -4.123893e+00  1.115033e+01  1.170304e+00  6.376106e+00  0.000000e+00  0.000000e+00  0.000000e+00  0.000000e+00  0.000000e+00  0.000000e+00  
      1418  -3.261862e+00  -1.722269e+00  -3.863677e+00  1.104698e+01  1.180536e+00  6.386323e+00  0.000000e+00  0.000000e+00  0.000000e+00  0.000000e+00  0.000000e+00  0.000000e+00  
      1419  -3.378907e+00  -1.726754e+00  -3.588888e+00  1.092994e+01  1.176051e+00  6.411112e+00  0.000000e+00  0.000000e+00  0.000000e+00  0.000000e+00  0.000000e+00  0.000000e+00  
      1420  -3.509012e+00  -1.729197e+00  -3.323652e+00  1.079983e+01  1.173608e+00  6.426348e+00  0.000000e+00  0.000000e+00  0.000000e+00  0.000000e+00  0.000000e+00  0.000000e+00  
      1421  -3.632432e+00  -1.731416e+00  -3.043421e+00  1.067641e+01  1.171388e+00  6.456579e+00  0.000000e+00  0.000000e+00  0.000000e+00  0.000000e+00  0.000000e+00  0.000000e+00  
      1422  -3.782707e+00  -1.731903e+00  -2.790151e+00  1.052614e+01  1.170902e+00  6.459849e+00  0.000000e+00  0.000000e+00  0.000000e+00  0.000000e+00  0.000000e+00  0.000000e+00  
      1423  -3.918288e+00  -1.724520e+00  -2.518399e+00  1.039055e+01  1.178285e+00  6.481601e+00  0.000000e+00  0.000000e+00  0.000000e+00  0.000000e+00  0.000000e+00  0.000000e+00  
      1424  -4.089195e+00  -1.724054e+00  -2.251115e+00  1.021965e+01  1.178751e+00  6.498885e+00  0.000000e+00  0.000000e+00  0.000000e+00  0.000000e+00  0.000000e+00  0.000000e+00  
      1425  -4.266156e+00  -1.724563e+00  -1.996925e+00  1.004269e+01  1.178242e+00  6.503075e+00  0.000000e+00  0.000000e+00  0.000000e+00  0.000000e+00  0.000000e+00  0.000000e+00  
      1426  -4.448308e+00  -1.731337e+00  -1.740062e+00  9.860535e+00  1.171468e+00  6.509939e+00  0.000000e+00  0.000000e+00  0.000000e+00  0.000000e+00  0.000000e+00  0.000000e+00  
      1427  -4.633715e+00  -1.740251e+00  -1.491427e+00  9.675127e+00  1.162554e+00  6.508573e+00  0.000000e+00  0.000000e+00  0.000000e+00  0.000000e+00  0.000000e+00  0.000000e+00  
      1428  -4.837066e+00  -1.737717e+00  -1.241842e+00  9.471777e+00  1.165088e+00  6.508158e+00  0.000000e+00  0.000000e+00  0.000000e+00  0.000000e+00  0.000000e+00  0.000000e+00  
      1429  -5.036481e+00  -1.736880e+00  -9.781756e-01  9.272361e+00  1.165925e+00  6.521824e+00  0.000000e+00  0.000000e+00  0.000000e+00  0.000000e+00  0.000000e+00  0.000000e+00  
      1430  -5.244323e+00  -1.752502e+00  -7.237834e-01  9.064519e+00  1.150302e+00  6.526217e+00  0.000000e+00  0.000000e+00  0.000000e+00  0.000000e+00  0.000000e+00  0.000000e+00  
      1431  -5.482986e+00  -1.764401e+00  -4.926683e-01  8.825855e+00  1.138403e+00  6.507332e+00  0.000000e+00  0.000000e+00  0.000000e+00  0.000000e+00  0.000000e+00  0.000000e+00  
      1432  -5.728112e+00  -1.771527e+00  -2.621156e-01  8.580730e+00  1.131278e+00  6.487885e+00  0.000000e+00  0.000000e+00  0.000000e+00  0.000000e+00  0.000000e+00  0.000000e+00  
      1433  -5.984936e+00  -1.778613e+00  -4.330282e-02  8.323906e+00  1.124191e+00  6.456697e+00  0.000000e+00  0.000000e+00  0.000000e+00  0.000000e+00  0.000000e+00  0.000000e+00  
      1434  -6.248073e+00  -1.799213e+00  1.675931e-01  8.060770e+00  1.103592e+00  6.417593e+00  0.000000e+00  0.000000e+00  0.000000e+00  0.000000e+00  0.000000e+00  0.000000e+00  
      1435  -6.527117e+00  -1.813264e+00  3.579918e-01  7.781725e+00  1.089541e+00  6.357992e+00  0.000000e+00  0.000000e+00  0.000000e+00  0.000000e+00  0.000000e+00  0.000000e+00  
      1436  -6.816761e+00  -1.824733e+00  5.510432e-01  7.492082e+00  1.078071e+00  6.301043e+00  0.000000e+00  0.000000e+00  0.000000e+00  0.000000e+00  0.000000e+00  0.000000e+00  
      1437  -7.113337e+00  -1.844225e+00  7.314650e-01  7.195506e+00  1.058580e+00  6.231465e+00  0.000000e+00  0.000000e+00  0.000000e+00  0.000000e+00  0.000000e+00  0.000000e+00  
      1438  -7.426724e+00  -1.867495e+00  8.873168e-01  6.882118e+00  1.035310e+00  6.137317e+00  0.000000e+00  0.000000e+00  0.000000e+00  0.000000e+00  0.000000e+00  0.000000e+00  
      1439  -7.749447e+00  -1.889864e+00  1.027567e+00  6.559395e+00  1.012941e+00  6.027567e+00  0.000000e+00  0.000000e+00  0.000000e+00  0.000000e+00  0.000000e+00  0.000000e+00  
      1440  -8.082561e+00  -1.907459e+00  1.149815e+00  6.226282e+00  9.953458e-01  5.899815e+00  0.000000e+00  0.000000e+00  0.000000e+00  0.000000e+00  0.000000e+00  0.000000e+00  
      1441  -8.419717e+00  -1.933033e+00  1.258465e+00  5.889125e+00  9.697720e-01  5.758465e+00  0.000000e+00  0.000000e+00  0.000000e+00  0.000000e+00  0.000000e+00  0.000000e+00  
      1442  -8.766076e+00  -1.965920e+00  1.334782e+00  5.542766e+00  9.368852e-01  5.584782e+00  0.000000e+00  0.000000e+00  0.000000e+00  0.000000e+00  0.000000e+00  0.000000e+00  
      1443  -9.108615e+00  -1.997915e+00  1.402784e+00  5.200228e+00  9.048895e-01  5.402784e+00  0.000000e+00  0.000000e+00  0.000000e+00  0.000000e+00  0.000000e+00  0.000000e+00  
      1444  -9.457595e+00  -2.032045e+00  1.436050e+00  4.851247e+00  8.707600e-01  5.186049e+00  0.000000e+00  0.000000e+00  0.000000e+00  0.000000e+00  0.000000e+00  0.000000e+00  
      1445  -9.805472e+00  -2.063699e+00  1.463395e+00  4.503369e+00  8.391060e-01  4.963396e+00  0.000000e+00  0.000000e+00  0.000000e+00  0.000000e+00  0.000000e+00  0.000000e+00  
      1446  -1.015798e+01  -2.099857e+00  1.452725e+00  4.150861e+00  8.029481e-01  4.702725e+00  0.000000e+00  0.000000e+00  0.000000e+00  0.000000e+00  0.000000e+00  0.000000e+00  
      1447  -1.050659e+01  -2.142102e+00  1.449159e+00  3.802253e+00  7.607028e-01  4.449159e+00  0.000000e+00  0.000000e+00  0.000000e+00  0.000000e+00  0.000000e+00  0.000000e+00  
      1448  -1.085877e+01  -2.181795e+00  1.437871e+00  3.450076e+00  7.210096e-01  4.187871e+00  0.000000e+00  0.000000e+00  0.000000e+00  0.000000e+00  0.000000e+00  0.000000e+00  
      1449  -1.121389e+01  -2.227094e+00  1.402464e+00  3.094957e+00  6.757112e-01  3.902464e+00  0.000000e+00  0.000000e+00  0.000000e+00  0.000000e+00  0.000000e+00  0.000000e+00  
      1450  -1.155421e+01  -2.278967e+00  1.351803e+00  2.754637e+00  6.238382e-01  3.601803e+00  0.000000e+00  0.000000e+00  0.000000e+00  0.000000e+00  0.000000e+00  0.000000e+00  
      1451  -1.189177e+01  -2.332801e+00  1.266041e+00  2.417072e+00  5.700036e-01  3.266041e+00  0.000000e+00  0.000000e+00  0.000000e+00  0.000000e+00  0.000000e+00  0.000000e+00  
      1452  -1.222468e+01  -2.395095e+00  1.169878e+00  2.084159e+00  5.077103e-01  2.919878e+00  0.000000e+00  0.000000e+00  0.000000e+00  0.000000e+00  0.000000e+00  0.000000e+00  
      1453  -1.255817e+01  -2.454884e+00  1.062088e+00  1.750670e+00  4.479209e-01  2.562088e+00  0.000000e+00  0.000000e+00  0.000000e+00  0.000000e+00  0.000000e+00  0.000000e+00  
      1454  -1.287248e+01  -2.513890e+00  9.033282e-01  1.436362e+00  3.889149e-01  2.153328e+00  0.000000e+00  0.000000e+00  0.000000e+00  0.000000e+00  0.000000e+00  0.000000e+00  
      1455  -1.317898e+01  -2.580049e+00  7.382819e-01  1.129862e+00  3.227558e-01  1.738282e+00  0.000000e+00  0.000000e+00  0.000000e+00  0.000000e+00  0.000000e+00  0.000000e+00  
      1456  -1.347065e+01  -2.654094e+00  5.622691e-01  8.381872e-01  2.487105e-01  1.312269e+00  0.000000e+00  0.000000e+00  0.000000e+00  0.000000e+00  0.000000e+00  0.000000e+00  
      1457  -1.375069e+01  -2.724868e+00  3.725274e-01  5.581506e-01  1.779366e-01  8.725274e-01  0.000000e+00  0.000000e+00  0.000000e+00  0.000000e+00  0.000000e+00  0.000000e+00  
      1458  -1.403018e+01  -2.809222e+00  1.889187e-01  2.786617e-01  9.358245e-02  4.389187e-01  0.000000e+00  0.000000e+00  0.000000e+00  0.000000e+00  0.000000e+00  0.000000e+00  
      1459  -2.365306e+00  -1.216555e+00  -8.460305e+00  1.183399e+01  1.911936e+00  6.289695e+00  0.000000e+00  0.000000e+00  0.000000e+00  0.000000e+00  0.000000e+00  0.000000e+00  
      1460  -2.293609e+00  -1.360703e+00  -8.258194e+00  1.190573e+01  1.767700e+00  6.241806e+00  0.000000e+00  0.000000e+00  0.000000e+00  0.000000e+00  0.000000e+00  0.000000e+00  
      1461  -2.293355e+00  -1.483663e+00  -8.038750e+00  1.190600e+01  1.644711e+00  6.211250e+00  0.000000e+00  0.000000e+00  0.000000e+00  0.000000e+00  0.000000e+00  0.000000e+00  
      1462  -2.325194e+00  -1.576576e+00  -7.813054e+00  1.187416e+01  1.551787e+00  6.186946e+00  0.000000e+00  0.000000e+00  0.000000e+00  0.000000e+00  0.000000e+00  0.000000e+00  
      1463  -2.370121e+00  -1.648714e+00  -7.575989e+00  1.182924e+01  1.479646e+00  6.174011e+00  0.000000e+00  0.000000e+00  0.000000e+00  0.000000e+00  0.000000e+00  0.000000e+00  
      1464  -2.454642e+00  -1.711837e+00  -7.340870e+00  1.174472e+01  1.416520e+00  6.159130e+00  0.000000e+00  0.000000e+00  0.000000e+00  0.000000e+00  0.000000e+00  0.000000e+00  
      1465  -2.531300e+00  -1.764328e+00  -7.098499e+00  1.166806e+01  1.364029e+00  6.151502e+00  0.000000e+00  0.000000e+00  0.000000e+00  0.000000e+00  0.000000e+00  0.000000e+00  
      1466  -2.592079e+00  -1.798662e+00  -6.852418e+00  1.160728e+01  1.329695e+00  6.147582e+00  0.000000e+00  0.000000e+00  0.000000e+00  0.000000e+00  0.000000e+00  0.000000e+00  
      1467  -2.649902e+00  -1.839173e+00  -6.604142e+00  1.154946e+01  1.289184e+00  6.145858e+00  0.000000e+00  0.000000e+00  0.000000e+00  0.000000e+00  0.000000e+00  0.000000e+00  
      1468  -2.713875e+00  -1.862869e+00  -6.347349e+00  1.148549e+01  1.265488e+00  6.152651e+00  0.000000e+00  0.000000e+00  0.000000e+00  0.000000e+00  0.000000e+00  0.000000e+00  
      1469  -2.772434e+00  -1.879706e+00  -6.089346e+00  1.142692e+01  1.248651e+00  6.160654e+00  0.000000e+00  0.000000e+00  0.000000e+00  0.000000e+00  0.000000e+00  0.000000e+00  
      1470  -2.782092e+00  -1.909466e+00  -5.823913e+00  1.141727e+01  1.218891e+00  6.176087e+00  0.000000e+00  0.000000e+00  0.000000e+00  0.000000e+00  0.000000e+00  0.000000e+00  
      1471  -2.817771e+00  -1.930635e+00  -5.555410e+00  1.138159e+01  1.197722e+00  6.194590e+00  0.000000e+00  0.000000e+00  0.000000e+00  0.000000e+00  0.000000e+00  0.000000e+00  
      1472  -2.860920e+00  -1.951755e+00  -5.282177e+00  1.133844e+01  1.176602e+00  6.217823e+00  0.000000e+00  0.000000e+00  0.000000e+00  0.000000e+00  0.000000e+00  0.000000e+00  
      1473  -2.918888e+00  -1.981376e+00  -5.022567e+00  1.128047e+01  1.146981e+00  6.227433e+00  0.000000e+00  0.000000e+00  0.000000e+00  0.000000e+00  0.000000e+00  0.000000e+00  
      1474  -2.998503e+00  -1.984532e+00  -4.732903e+00  1.120086e+01  1.143825e+00  6.267097e+00  0.000000e+00  0.000000e+00  0.000000e+00  0.000000e+00  0.000000e+00  0.000000e+00  
      1475  -3.094646e+00  -1.992135e+00  -4.478519e+00  1.110471e+01  1.136222e+00  6.271481e+00  0.000000e+00  0.000000e+00  0.000000e+00  0.000000e+00  0.000000e+00  0.000000e+00  
      1476  -3.204273e+00  -1.993167e+00  -4.214012e+00  1.099509e+01  1.135190e+00  6.285987e+00  0.000000e+00  0.000000e+00  0.000000e+00  0.000000e+00  0.000000e+00  0.000000e+00  
      1477  -3.311805e+00  -2.001227e+00  -3.946802e+00  1.088755e+01  1.127130e+00  6.303198e+00  0.000000e+00  0.000000e+00  0.000000e+00  0.000000e+00  0.000000e+00  0.000000e+00  
      1478  -3.420539e+00  -2.002430e+00  -3.674464e+00  1.077882e+01  1.125927e+00  6.325536e+00  0.000000e+00  0.000000e+00  0.000000e+00  0.000000e+00  0.000000e+00  0.000000e+00  
      1479  -3.526053e+00  -2.009142e+00  -3.402839e+00  1.067331e+01  1.119214e+00  6.347161e+00  0.000000e+00  0.000000e+00  0.000000e+00  0.000000e+00  0.000000e+00  0.000000e+00  
      1480  -3.657173e+00  -1.998158e+00  -3.133645e+00  1.054219e+01  1.130199e+00  6.366355e+00  0.000000e+00  0.000000e+00  0.000000e+00  0.000000e+00  0.000000e+00  0.000000e+00  
      1481  -3.809339e+00  -1.995828e+00  -2.866321e+00  1.039002e+01  1.132529e+00  6.383679e+00  0.000000e+00  0.000000e+00  0.000000e+00  0.000000e+00  0.000000e+00  0.000000e+00  
      1482  -3.960246e+00  -1.993165e+00  -2.605477e+00  1.023911e+01  1.135192e+00  6.394523e+00  0.000000e+00  0.000000e+00  0.000000e+00  0.000000e+00  0.000000e+00  0.000000e+00  
      1483  -4.113330e+00  -1.991220e+00  -2.337414e+00  1.008603e+01  1.137138e+00  6.412586e+00  0.000000e+00  0.000000e+00  0.000000e+00  0.000000e+00  0.000000e+00  0.000000e+00  
      1484  -4.282873e+00  -1.985090e+00  -2.082519e+00  9.916486e+00  1.143268e+00  6.417481e+00  0.000000e+00  0.000000e+00  0.000000e+00  0.000000e+00  0.000000e+00  0.000000e+00  
      1485  -4.452685e+00  -1.990288e+00  -1.827502e+00  9.746674e+00  1.138069e+00  6.422498e+00  0.000000e+00  0.000000e+00  0.000000e+00  0.000000e+00  0.000000e+00  0.000000e+00  
      1486  -4.639289e+00  -1.993728e+00  -1.566024e+00  9.560071e+00  1.134629e+00  6.433976e+00  0.000000e+00  0.000000e+00  0.000000e+00  0.000000e+00  0.000000e+00  0.000000e+00  
      1487  -4.841065e+00  -1.989274e+00  -1.304371e+00  9.358294e+00  1.139083e+00  6.445629e+00  0.000000e+00  0.000000e+00  0.000000e+00  0.000000e+00  0.000000e+00  0.000000e+00  
      1488  -5.032990e+00  -1.992422e+00  -1.050104e+00  9.166369e+00  1.135935e+00  6.449896e+00  0.000000e+00  0.000000e+00  0.000000e+00  0.000000e+00  0.000000e+00  0.000000e+00  
      1489  -5.245356e+00  -2.003866e+00  -8.016328e-01  8.954004e+00  1.124491e+00  6.448367e+00  0.000000e+00  0.000000e+00  0.000000e+00  0.000000e+00  0.000000e+00  0.000000e+00  
      1490  -5.473516e+00  -2.012181e+00  -5.536540e-01  8.725843e+00  1.116176e+00  6.446346e+00  0.000000e+00  0.000000e+00  0.000000e+00  0.000000e+00  0.000000e+00  0.000000e+00  
      1491  -5.716803e+00  -2.014810e+00  -3.246338e-01  8.482556e+00  1.113547e+00  6.425366e+00  0.000000e+00  0.000000e+00  0.000000e+00  0.000000e+00  0.000000e+00  0.000000e+00  
      1492  -5.971135e+00  -2.023362e+00  -1.045558e-01  8.228224e+00  1.104995e+00  6.395444e+00  0.000000e+00  0.000000e+00  0.000000e+00  0.000000e+00  0.000000e+00  0.000000e+00  
      1493  -6.233974e+00  -2.042066e+00  1.070008e-01  7.965385e+00  1.086291e+00  6.357001e+00  0.000000e+00  0.000000e+00  0.000000e+00  0.000000e+00  0.000000e+00  0.000000e+00  
      1494  -6.502276e+00  -2.051662e+00  3.219129e-01  7.697083e+00  1.076695e+00  6.321913e+00  0.000000e+00  0.000000e+00  0.000000e+00  0.000000e+00  0.000000e+00  0.000000e+00  
      1495  -6.784225e+00  -2.066665e+00  5.162650e-01  7.415134e+00  1.061692e+00  6.266265e+00  0.000000e+00  0.000000e+00  0.000000e+00  0.000000e+00  0.000000e+00  0.000000e+00  
      1496  -7.082941e+00  -2.081976e+00  6.873787e-01  7.116419e+00  1.046381e+00  6.187379e+00  0.000000e+00  0.000000e+00  0.000000e+00  0.000000e+00  0.000000e+00  0.000000e+00  
      1497  -7.389495e+00  -2.097318e+00  8.549310e-01  6.809865e+00  1.031039e+00  6.104931e+00  0.000000e+00  0.000000e+00  0.000000e+00  0.000000e+00  0.000000e+00  0.000000e+00  
      1498  -7.714737e+00  -2.116645e+00  9.962224e-01  6.484622e+00  1.011712e+00  5.996222e+00  0.000000e+00  0.000000e+00  0.000000e+00  0.000000e+00  0.000000e+00  0.000000e+00  
      1499  -8.039337e+00  -2.132617e+00  1.128998e+00  6.160022e+00  9.957404e-01  5.878998e+00  0.000000e+00  0.000000e+00  0.000000e+00  0.000000e+00  0.000000e+00  0.000000e+00  
      1500  -8.369523e+00  -2.155275e+00  1.242455e+00  5.829836e+00  9.730822e-01  5.742455e+00  0.000000e+00  0.000000e+00  0.000000e+00  0.000000e+00  0.000000e+00  0.000000e+00  
      1501  -8.711914e+00  -2.180247e+00  1.315704e+00  5.487445e+00  9.481105e-01  5.565704e+00  0.000000e+00  0.000000e+00  0.000000e+00  0.000000e+00  0.000000e+00  0.000000e+00  
      1502  -9.055977e+00  -2.215635e+00  1.379116e+00  5.143382e+00  9.127223e-01  5.379116e+00  0.000000e+00  0.000000e+00  0.000000e+00  0.000000e+00  0.000000e+00  0.000000e+00  
      1503  -9.404741e+00  -2.243814e+00  1.429928e+00  4.794618e+00  8.845427e-01  5.179928e+00  0.000000e+00  0.000000e+00  0.000000e+00  0.000000e+00  0.000000e+00  0.000000e+00  
      1504  -9.757144e+00  -2.280991e+00  1.456012e+00  4.442215e+00  8.473664e-01  4.956012e+00  0.000000e+00  0.000000e+00  0.000000e+00  0.000000e+00  0.000000e+00  0.000000e+00  
      1505  -1.010278e+01  -2.310037e+00  1.444786e+00  4.096581e+00  8.183197e-01  4.694786e+00  0.000000e+00  0.000000e+00  0.000000e+00  0.000000e+00  0.000000e+00  0.000000e+00  
      1506  -1.044786e+01  -2.354060e+00  1.414890e+00  3.751497e+00  7.742972e-01  4.414890e+00  0.000000e+00  0.000000e+00  0.000000e+00  0.000000e+00  0.000000e+00  0.000000e+00  
      1507  -1.079467e+01  -2.392984e+00  1.414132e+00  3.404687e+00  7.353732e-01  4.164133e+00  0.000000e+00  0.000000e+00  0.000000e+00  0.000000e+00  0.000000e+00  0.000000e+00  
      1508  -1.114309e+01  -2.433157e+00  1.393070e+00  3.056271e+00  6.952001e-01  3.893070e+00  0.000000e+00  0.000000e+00  0.000000e+00  0.000000e+00  0.000000e+00  0.000000e+00  
      1509  -1.149019e+01  -2.488538e+00  1.345555e+00  2.709169e+00  6.398188e-01  3.595555e+00  0.000000e+00  0.000000e+00  0.000000e+00  0.000000e+00  0.000000e+00  0.000000e+00  
      1510  -1.181877e+01  -2.545792e+00  1.273023e+00  2.380591e+00  5.825652e-01  3.273023e+00  0.000000e+00  0.000000e+00  0.000000e+00  0.000000e+00  0.000000e+00  0.000000e+00  
      1511  -1.215834e+01  -2.605027e+00  1.190446e+00  2.041023e+00  5.233299e-01  2.940446e+00  0.000000e+00  0.000000e+00  0.000000e+00  0.000000e+00  0.000000e+00  0.000000e+00  
      1512  -1.248539e+01  -2.664724e+00  1.076503e+00  1.713969e+00  4.636326e-01  2.576503e+00  0.000000e+00  0.000000e+00  0.000000e+00  0.000000e+00  0.000000e+00  0.000000e+00  
      1513  -1.279275e+01  -2.725934e+00  9.095433e-01  1.406607e+00  4.024234e-01  2.159543e+00  0.000000e+00  0.000000e+00  0.000000e+00  0.000000e+00  0.000000e+00  0.000000e+00  
      1514  -1.308998e+01  -2.793818e+00  7.522581e-01  1.109377e+00  3.345387e-01  1.752258e+00  0.000000e+00  0.000000e+00  0.000000e+00  0.000000e+00  0.000000e+00  0.000000e+00  
      1515  -1.337925e+01  -2.869728e+00  5.797800e-01  8.201125e-01  2.586288e-01  1.329780e+00  0.000000e+00  0.000000e+00  0.000000e+00  0.000000e+00  0.000000e+00  0.000000e+00  
      1516  -1.365785e+01  -2.948860e+00  3.904631e-01  5.415067e-01  1.794967e-01  8.904632e-01  0.000000e+00  0.000000e+00  0.000000e+00  0.000000e+00  0.000000e+00  0.000000e+00  
      1517  -1.393571e+01  -3.034366e+00  2.037101e-01  2.636527e-01  9.399060e-02  4.537100e-01  0.000000e+00  0.000000e+00  0.000000e+00  0.000000e+00  0.000000e+00  0.000000e+00  
      1518  -2.502554e+00  -1.391363e+00  -8.575401e+00  1.158086e+01  1.959452e+00  6.174599e+00  0.000000e+00  0.000000e+00  0.000000e+00  0.000000e+00  0.000000e+00  0.000000e+00  
      1519  -2.436179e+00  -1.542182e+00  -8.383060e+00  1.164728e+01  1.808554e+00  6.116940e+00  0.000000e+00  0.000000e+00  0.000000e+00  0.000000e+00  0.000000e+00  0.000000e+00  
      1520  -2.418637e+00  -1.674112e+00  -8.169171e+00  1.166483e+01  1.676598e+00  6.080828e+00  0.000000e+00  0.000000e+00  0.000000e+00  0.000000e+00  0.000000e+00  0.000000e+00  
      1521  -2.455475e+00  -1.772263e+00  -7.939193e+00  1.162800e+01  1.578437e+00  6.060807e+00  0.000000e+00  0.000000e+00  0.000000e+00  0.000000e+00  0.000000e+00  0.000000e+00  
      1522  -2.532598e+00  -1.822987e+00  -7.706687e+00  1.155088e+01  1.527710e+00  6.043313e+00  0.000000e+00  0.000000e+00  0.000000e+00  0.000000e+00  0.000000e+00  0.000000e+00  
      1523  -2.577975e+00  -1.904580e+00  -7.475159e+00  1.150550e+01  1.446117e+00  6.024841e+00  0.000000e+00  0.000000e+00  0.000000e+00  0.000000e+00  0.000000e+00  0.000000e+00  
      1524  -2.640836e+00  -1.966735e+00  -7.233616e+00  1.144264e+01  1.383962e+00  6.016385e+00  0.000000e+00  0.000000e+00  0.000000e+00  0.000000e+00  0.000000e+00  0.000000e+00  
      1525  -2.680822e+00  -2.027711e+00  -6.987222e+00  1.140266e+01  1.322986e+00  6.012778e+00  0.000000e+00  0.000000e+00  0.000000e+00  0.000000e+00  0.000000e+00  0.000000e+00  
      1526  -2.747625e+00  -2.058294e+00  -6.733062e+00  1.133585e+01  1.292403e+00  6.016938e+00  0.000000e+00  0.000000e+00  0.000000e+00  0.000000e+00  0.000000e+00  0.000000e+00  
      1527  -2.787659e+00  -2.090196e+00  -6.470141e+00  1.129582e+01  1.260500e+00  6.029859e+00  0.000000e+00  0.000000e+00  0.000000e+00  0.000000e+00  0.000000e+00  0.000000e+00  
      1528  -2.824797e+00  -2.140607e+00  -6.206884e+00  1.125868e+01  1.210090e+00  6.043116e+00  0.000000e+00  0.000000e+00  0.000000e+00  0.000000e+00  0.000000e+00  0.000000e+00  
      1529  -2.848640e+00  -2.166439e+00  -5.936663e+00  1.123484e+01  1.184256e+00  6.063337e+00  0.000000e+00  0.000000e+00  0.000000e+00  0.000000e+00  0.000000e+00  0.000000e+00  
      1530  -2.895358e+00  -2.179794e+00  -5.672647e+00  1.118812e+01  1.170900e+00  6.077353e+00  0.000000e+00  0.000000e+00  0.000000e+00  0.000000e+00  0.000000e+00  0.000000e+00  
      1531  -2.933467e+00  -2.222493e+00  -5.406673e+00  1.115001e+01  1.128201e+00  6.093327e+00  0.000000e+00  0.000000e+00  0.000000e+00  0.000000e+00  0.000000e+00  0.000000e+00  
      1532  -2.993752e+00  -2.229995e+00  -5.134099e+00  1.108973e+01  1.120699e+00  6.115901e+00  0.000000e+00  0.000000e+00  0.000000e+00  0.000000e+00  0.000000e+00  0.000000e+00  
      1533  -3.080431e+00  -2.237164e+00  -4.868288e+00  1.100305e+01  1.113530e+00  6.131712e+00  0.000000e+00  0.000000e+00  0.000000e+00  0.000000e+00  0.000000e+00  0.000000e+00  
      1534  -3.167504e+00  -2.245080e+00  -4.591965e+00  1.091597e+01  1.105614e+00  6.158035e+00  0.000000e+00  0.000000e+00  0.000000e+00  0.000000e+00  0.000000e+00  0.000000e+00  
      1535  -3.259962e+00  -2.266570e+00  -4.324336e+00  1.082352e+01  1.084125e+00  6.175663e+00  0.000000e+00  0.000000e+00  0.000000e+00  0.000000e+00  0.000000e+00  0.000000e+00  
      1536  -3.374584e+00  -2.261486e+00  -4.060371e+00  1.070889e+01  1.089208e+00  6.189629e+00  0.000000e+00  0.000000e+00  0.000000e+00  0.000000e+00  0.000000e+00  0.000000e+00  
      1537  -3.489327e+00  -2.265522e+00  -3.787040e+00  1.059415e+01  1.085172e+00  6.212960e+00  0.000000e+00  0.000000e+00  0.000000e+00  0.000000e+00  0.000000e+00  0.000000e+00  
      1538  -3.583105e+00  -2.269466e+00  -3.496799e+00  1.050037e+01  1.081228e+00  6.253201e+00  0.000000e+00  0.000000e+00  0.000000e+00  0.000000e+00  0.000000e+00  0.000000e+00  
      1539  -3.721914e+00  -2.265362e+00  -3.236577e+00  1.036156e+01  1.085332e+00  6.263423e+00  0.000000e+00  0.000000e+00  0.000000e+00  0.000000e+00  0.000000e+00  0.000000e+00  
      1540  -3.860552e+00  -2.255064e+00  -2.973631e+00  1.022293e+01  1.095630e+00  6.276369e+00  0.000000e+00  0.000000e+00  0.000000e+00  0.000000e+00  0.000000e+00  0.000000e+00  
      1541  -4.005716e+00  -2.256564e+00  -2.714824e+00  1.007776e+01  1.094130e+00  6.285175e+00  0.000000e+00  0.000000e+00  0.000000e+00  0.000000e+00  0.000000e+00  0.000000e+00  
      1542  -4.153604e+00  -2.248285e+00  -2.447216e+00  9.929874e+00  1.102409e+00  6.302784e+00  0.000000e+00  0.000000e+00  0.000000e+00  0.000000e+00  0.000000e+00  0.000000e+00  
      1543  -4.310856e+00  -2.250603e+00  -2.184032e+00  9.772622e+00  1.100091e+00  6.315968e+00  0.000000e+00  0.000000e+00  0.000000e+00  0.000000e+00  0.000000e+00  0.000000e+00  
      1544  -4.487360e+00  -2.242044e+00  -1.920299e+00  9.596119e+00  1.108650e+00  6.329701e+00  0.000000e+00  0.000000e+00  0.000000e+00  0.000000e+00  0.000000e+00  0.000000e+00  
      1545  -4.659457e+00  -2.245933e+00  -1.651287e+00  9.424021e+00  1.104761e+00  6.348713e+00  0.000000e+00  0.000000e+00  0.000000e+00  0.000000e+00  0.000000e+00  0.000000e+00  
      1546  -4.838885e+00  -2.242435e+00  -1.391497e+00  9.244594e+00  1.108259e+00  6.358503e+00  0.000000e+00  0.000000e+00  0.000000e+00  0.000000e+00  0.000000e+00  0.000000e+00  
      1547  -5.047009e+00  -2.245692e+00  -1.136251e+00  9.036469e+00  1.105002e+00  6.363749e+00  0.000000e+00  0.000000e+00  0.000000e+00  0.000000e+00  0.000000e+00  0.000000e+00  
      1548  -5.258789e+00  -2.249732e+00  -8.839587e-01  8.824690e+00  1.100963e+00  6.366041e+00  0.000000e+00  0.000000e+00  0.000000e+00  0.000000e+00  0.000000e+00  0.000000e+00  
      1549  -5.485707e+00  -2.253241e+00  -6.363991e-01  8.597771e+00  1.097453e+00  6.363601e+00  0.000000e+00  0.000000e+00  0.000000e+00  0.000000e+00  0.000000e+00  0.000000e+00  
      1550  -5.720198e+00  -2.258126e+00  -3.965077e-01  8.363280e+00  1.092569e+00  6.353492e+00  0.000000e+00  0.000000e+00  0.000000e+00  0.000000e+00  0.000000e+00  0.000000e+00  
      1551  -5.969263e+00  -2.268895e+00  -1.759952e-01  8.114216e+00  1.081800e+00  6.324005e+00  0.000000e+00  0.000000e+00  0.000000e+00  0.000000e+00  0.000000e+00  0.000000e+00  
      1552  -6.219254e+00  -2.282463e+00  4.319738e-02  7.864225e+00  1.068231e+00  6.293197e+00  0.000000e+00  0.000000e+00  0.000000e+00  0.000000e+00  0.000000e+00  0.000000e+00  
      1553  -6.480880e+00  -2.292933e+00  2.614572e-01  7.602599e+00  1.057761e+00  6.261458e+00  0.000000e+00  0.000000e+00  0.000000e+00  0.000000e+00  0.000000e+00  0.000000e+00  
      1554  -6.762750e+00  -2.308089e+00  4.612625e-01  7.320729e+00  1.042605e+00  6.211263e+00  0.000000e+00  0.000000e+00  0.000000e+00  0.000000e+00  0.000000e+00  0.000000e+00  
      1555  -7.055177e+00  -2.318757e+00  6.435351e-01  7.028301e+00  1.031937e+00  6.143535e+00  0.000000e+00  0.000000e+00  0.000000e+00  0.000000e+00  0.000000e+00  0.000000e+00  
      1556  -7.355873e+00  -2.329382e+00  8.144588e-01  6.727605e+00  1.021312e+00  6.064459e+00  0.000000e+00  0.000000e+00  0.000000e+00  0.000000e+00  0.000000e+00  0.000000e+00  
      1557  -7.673258e+00  -2.343206e+00  9.579550e-01  6.410221e+00  1.007488e+00  5.957955e+00  0.000000e+00  0.000000e+00  0.000000e+00  0.000000e+00  0.000000e+00  0.000000e+00  
      1558  -7.989325e+00  -2.359193e+00  1.105904e+00  6.094154e+00  9.915016e-01  5.855904e+00  0.000000e+00  0.000000e+00  0.000000e+00  0.000000e+00  0.000000e+00  0.000000e+00  
      1559  -8.320013e+00  -2.379925e+00  1.215206e+00  5.763465e+00  9.707692e-01  5.715206e+00  0.000000e+00  0.000000e+00  0.000000e+00  0.000000e+00  0.000000e+00  0.000000e+00  
      1560  -8.660052e+00  -2.403424e+00  1.303610e+00  5.423427e+00  9.472708e-01  5.553610e+00  0.000000e+00  0.000000e+00  0.000000e+00  0.000000e+00  0.000000e+00  0.000000e+00  
      1561  -9.010729e+00  -2.425440e+00  1.350345e+00  5.072750e+00  9.252539e-01  5.350345e+00  0.000000e+00  0.000000e+00  0.000000e+00  0.000000e+00  0.000000e+00  0.000000e+00  
      1562  -9.355648e+00  -2.453952e+00  1.417439e+00  4.727830e+00  8.967420e-01  5.167439e+00  0.000000e+00  0.000000e+00  0.000000e+00  0.000000e+00  0.000000e+00  0.000000e+00  
      1563  -9.698115e+00  -2.487819e+00  1.464873e+00  4.385363e+00  8.628753e-01  4.964873e+00  0.000000e+00  0.000000e+00  0.000000e+00  0.000000e+00  0.000000e+00  0.000000e+00  
      1564  -1.004611e+01  -2.525012e+00  1.468303e+00  4.037364e+00  8.256824e-01  4.718303e+00  0.000000e+00  0.000000e+00  0.000000e+00  0.000000e+00  0.000000e+00  0.000000e+00  
      1565  -1.039108e+01  -2.561755e+00  1.460102e+00  3.692402e+00  7.889393e-01  4.460102e+00  0.000000e+00  0.000000e+00  0.000000e+00  0.000000e+00  0.000000e+00  0.000000e+00  
      1566  -1.073514e+01  -2.600937e+00  1.441447e+00  3.348337e+00  7.497573e-01  4.191447e+00  0.000000e+00  0.000000e+00  0.000000e+00  0.000000e+00  0.000000e+00  0.000000e+00  
      1567  -1.108454e+01  -2.643771e+00  1.409691e+00  2.998939e+00  7.069228e-01  3.909691e+00  0.000000e+00  0.000000e+00  0.000000e+00  0.000000e+00  0.000000e+00  0.000000e+00  
      1568  -1.142065e+01  -2.697628e+00  1.361274e+00  2.662828e+00  6.530660e-01  3.611274e+00  0.000000e+00  0.000000e+00  0.000000e+00  0.000000e+00  0.000000e+00  0.000000e+00  
      1569  -1.176397e+01  -2.752219e+00  1.301891e+00  2.319509e+00  5.984750e-01  3.301891e+00  0.000000e+00  0.000000e+00  0.000000e+00  0.000000e+00  0.000000e+00  0.000000e+00  
      1570  -1.209556e+01  -2.818025e+00  1.220608e+00  1.987919e+00  5.326696e-01  2.970608e+00  0.000000e+00  0.000000e+00  0.000000e+00  0.000000e+00  0.000000e+00  0.000000e+00  
      1571  -1.240683e+01  -2.877382e+00  1.071108e+00  1.676649e+00  4.733126e-01  2.571108e+00  0.000000e+00  0.000000e+00  0.000000e+00  0.000000e+00  0.000000e+00  0.000000e+00  
      1572  -1.270380e+01  -2.938246e+00  9.141873e-01  1.379676e+00  4.124488e-01  2.164187e+00  0.000000e+00  0.000000e+00  0.000000e+00  0.000000e+00  0.000000e+00  0.000000e+00  
      1573  -1.301156e+01  -3.014212e+00  7.784464e-01  1.071916e+00  3.364821e-01  1.778446e+00  0.000000e+00  0.000000e+00  0.000000e+00  0.000000e+00  0.000000e+00  0.000000e+00  
      1574  -1.329035e+01  -3.089418e+00  5.886388e-01  7.931241e-01  2.612762e-01  1.338639e+00  0.000000e+00  0.000000e+00  0.000000e+00  0.000000e+00  0.000000e+00  0.000000e+00  
      1575  -1.356595e+01  -3.171584e+00  4.095264e-01  5.175310e-01  1.791101e-01  9.095265e-01  0.000000e+00  0.000000e+00  0.000000e+00  0.000000e+00  0.000000e+00  0.000000e+00  
      1576  -1.383666e+01  -3.259588e+00  2.191318e-01  2.468172e-01  9.110565e-02  4.691317e-01  0.000000e+00  0.000000e+00  0.000000e+00  0.000000e+00  0.000000e+00  0.000000e+00  
      1577  -2.623061e+00  -1.568959e+00  -8.719658e+00  1.133835e+01  2.000887e+00  6.030342e+00  0.000000e+00  0.000000e+00  0.000000e+00  0.000000e+00  0.000000e+00  0.000000e+00  
      1578  -2.587775e+00  -1.709933e+00  -8.514192e+00  1.137368e+01  1.859843e+00  5.985809e+00  0.000000e+00  0.000000e+00  0.000000e+00  0.000000e+00  0.000000e+00  0.000000e+00  
      1579  -2.583816e+00  -1.840719e+00  -8.301783e+00  1.137765e+01  1.729032e+00  5.948217e+00  0.000000e+00  0.000000e+00  0.000000e+00  0.000000e+00  0.000000e+00  0.000000e+00  
      1580  -2.617248e+00  -1.941539e+00  -8.080908e+00  1.134422e+01  1.628204e+00  5.919092e+00  0.000000e+00  0.000000e+00  0.000000e+00  0.000000e+00  0.000000e+00  0.000000e+00  
      1581  -2.660242e+00  -2.023720e+00  -7.849779e+00  1.130123e+01  1.546021e+00  5.900221e+00  0.000000e+00  0.000000e+00  0.000000e+00  0.000000e+00  0.000000e+00  0.000000e+00  
      1582  -2.714945e+00  -2.091827e+00  -7.616394e+00  1.124653e+01  1.477913e+00  5.883606e+00  0.000000e+00  0.000000e+00  0.000000e+00  0.000000e+00  0.000000e+00  0.000000e+00  
      1583  -2.772382e+00  -2.161109e+00  -7.380039e+00  1.118909e+01  1.408631e+00  5.869962e+00  0.000000e+00  0.000000e+00  0.000000e+00  0.000000e+00  0.000000e+00  0.000000e+00  
      1584  -2.840895e+00  -2.203348e+00  -7.132906e+00  1.112058e+01  1.366392e+00  5.867094e+00  0.000000e+00  0.000000e+00  0.000000e+00  0.000000e+00  0.000000e+00  0.000000e+00  
      1585  -2.877210e+00  -2.256080e+00  -6.881860e+00  1.108426e+01  1.313660e+00  5.868140e+00  0.000000e+00  0.000000e+00  0.000000e+00  0.000000e+00  0.000000e+00  0.000000e+00  
      1586  -2.912716e+00  -2.302298e+00  -6.618598e+00  1.104876e+01  1.267442e+00  5.881402e+00  0.000000e+00  0.000000e+00  0.000000e+00  0.000000e+00  0.000000e+00  0.000000e+00  
      1587  -2.951501e+00  -2.346592e+00  -6.356852e+00  1.100997e+01  1.223149e+00  5.893148e+00  0.000000e+00  0.000000e+00  0.000000e+00  0.000000e+00  0.000000e+00  0.000000e+00  
      1588  -2.990601e+00  -2.378623e+00  -6.082114e+00  1.097087e+01  1.191118e+00  5.917886e+00  0.000000e+00  0.000000e+00  0.000000e+00  0.000000e+00  0.000000e+00  0.000000e+00  
      1589  -3.017177e+00  -2.418327e+00  -5.820870e+00  1.094429e+01  1.151414e+00  5.929130e+00  0.000000e+00  0.000000e+00  0.000000e+00  0.000000e+00  0.000000e+00  0.000000e+00  
      1590  -3.038159e+00  -2.448568e+00  -5.553761e+00  1.092331e+01  1.121173e+00  5.946239e+00  0.000000e+00  0.000000e+00  0.000000e+00  0.000000e+00  0.000000e+00  0.000000e+00  
      1591  -3.086543e+00  -2.478344e+00  -5.285693e+00  1.087493e+01  1.091396e+00  5.964307e+00  0.000000e+00  0.000000e+00  0.000000e+00  0.000000e+00  0.000000e+00  0.000000e+00  
      1592  -3.154274e+00  -2.499070e+00  -5.001276e+00  1.080720e+01  1.070671e+00  5.998724e+00  0.000000e+00  0.000000e+00  0.000000e+00  0.000000e+00  0.000000e+00  0.000000e+00  
      1593  -3.233760e+00  -2.507538e+00  -4.720853e+00  1.072771e+01  1.062202e+00  6.029147e+00  0.000000e+00  0.000000e+00  0.000000e+00  0.000000e+00  0.000000e+00  0.000000e+00  
      1594  -3.348603e+00  -2.511643e+00  -4.460247e+00  1.061287e+01  1.058097e+00  6.039752e+00  0.000000e+00  0.000000e+00  0.000000e+00  0.000000e+00  0.000000e+00  0.000000e+00  
      1595  -3.453114e+00  -2.515469e+00  -4.178487e+00  1.050836e+01  1.054272e+00  6.071513e+00  0.000000e+00  0.000000e+00  0.000000e+00  0.000000e+00  0.000000e+00  0.000000e+00  
      1596  -3.541451e+00  -2.529858e+00  -3.905591e+00  1.042002e+01  1.039882e+00  6.094409e+00  0.000000e+00  0.000000e+00  0.000000e+00  0.000000e+00  0.000000e+00  0.000000e+00  
      1597  -3.649444e+00  -2.533882e+00  -3.629268e+00  1.031203e+01  1.035858e+00  6.120731e+00  0.000000e+00  0.000000e+00  0.000000e+00  0.000000e+00  0.000000e+00  0.000000e+00  
      1598  -3.780658e+00  -2.524973e+00  -3.365519e+00  1.018081e+01  1.044767e+00  6.134481e+00  0.000000e+00  0.000000e+00  0.000000e+00  0.000000e+00  0.000000e+00  0.000000e+00  
      1599  -3.917181e+00  -2.512735e+00  -3.097035e+00  1.004429e+01  1.057006e+00  6.152965e+00  0.000000e+00  0.000000e+00  0.000000e+00  0.000000e+00  0.000000e+00  0.000000e+00  
      1600  -4.054652e+00  -2.514829e+00  -2.826873e+00  9.906819e+00  1.054911e+00  6.173127e+00  0.000000e+00  0.000000e+00  0.000000e+00  0.000000e+00  0.000000e+00  0.000000e+00  
      1601  -4.202510e+00  -2.504184e+00  -2.561715e+00  9.758962e+00  1.065557e+00  6.188285e+00  0.000000e+00  0.000000e+00  0.000000e+00  0.000000e+00  0.000000e+00  0.000000e+00  
      1602  -4.356030e+00  -2.501281e+00  -2.282758e+00  9.605442e+00  1.068459e+00  6.217242e+00  0.000000e+00  0.000000e+00  0.000000e+00  0.000000e+00  0.000000e+00  0.000000e+00  
      1603  -4.521443e+00  -2.495268e+00  -2.021464e+00  9.440029e+00  1.074472e+00  6.228537e+00  0.000000e+00  0.000000e+00  0.000000e+00  0.000000e+00  0.000000e+00  0.000000e+00  
      1604  -4.703506e+00  -2.488429e+00  -1.763193e+00  9.257966e+00  1.081311e+00  6.236807e+00  0.000000e+00  0.000000e+00  0.000000e+00  0.000000e+00  0.000000e+00  0.000000e+00  
      1605  -4.885085e+00  -2.491410e+00  -1.488259e+00  9.076386e+00  1.078330e+00  6.261740e+00  0.000000e+00  0.000000e+00  0.000000e+00  0.000000e+00  0.000000e+00  0.000000e+00  
      1606  -5.076669e+00  -2.493048e+00  -1.231607e+00  8.884803e+00  1.076693e+00  6.268393e+00  0.000000e+00  0.000000e+00  0.000000e+00  0.000000e+00  0.000000e+00  0.000000e+00  
      1607  -5.273443e+00  -2.493257e+00  -9.707357e-01  8.688029e+00  1.076484e+00  6.279264e+00  0.000000e+00  0.000000e+00  0.000000e+00  0.000000e+00  0.000000e+00  0.000000e+00  
      1608  -5.491309e+00  -2.499439e+00  -7.225645e-01  8.470162e+00  1.070301e+00  6.277435e+00  0.000000e+00  0.000000e+00  0.000000e+00  0.000000e+00  0.000000e+00  0.000000e+00  
      1609  -5.723263e+00  -2.501350e+00  -4.866942e-01  8.238209e+00  1.068390e+00  6.263306e+00  0.000000e+00  0.000000e+00  0.000000e+00  0.000000e+00  0.000000e+00  0.000000e+00  
      1610  -5.955874e+00  -2.510570e+00  -2.494804e-01  8.005597e+00  1.059170e+00  6.250520e+00  0.000000e+00  0.000000e+00  0.000000e+00  0.000000e+00  0.000000e+00  0.000000e+00  
      1611  -6.206650e+00  -2.524522e+00  -2.439199e-02  7.754822e+00  1.045219e+00  6.225608e+00  0.000000e+00  0.000000e+00  0.000000e+00  0.000000e+00  0.000000e+00  0.000000e+00  
      1612  -6.469625e+00  -2.533520e+00  1.944251e-01  7.491848e+00  1.036220e+00  6.194425e+00  0.000000e+00  0.000000e+00  0.000000e+00  0.000000e+00  0.000000e+00  0.000000e+00  
      1613  -6.740101e+00  -2.545363e+00  4.015284e-01  7.221371e+00  1.024378e+00  6.151528e+00  0.000000e+00  0.000000e+00  0.000000e+00  0.000000e+00  0.000000e+00  0.000000e+00  
      1614  -7.024296e+00  -2.555630e+00  5.946376e-01  6.937176e+00  1.014111e+00  6.094637e+00  0.000000e+00  0.000000e+00  0.000000e+00  0.000000e+00  0.000000e+00  0.000000e+00  
      1615  -7.323616e+00  -2.562281e+00  7.663601e-01  6.637856e+00  1.007459e+00  6.016360e+00  0.000000e+00  0.000000e+00  0.000000e+00  0.000000e+00  0.000000e+00  0.000000e+00  
      1616  -7.635402e+00  -2.571954e+00  9.148069e-01  6.326070e+00  9.977863e-01  5.914807e+00  0.000000e+00  0.000000e+00  0.000000e+00  0.000000e+00  0.000000e+00  0.000000e+00  
      1617  -7.950222e+00  -2.586732e+00  1.057805e+00  6.011250e+00  9.830084e-01  5.807805e+00  0.000000e+00  0.000000e+00  0.000000e+00  0.000000e+00  0.000000e+00  0.000000e+00  
      1618  -8.280736e+00  -2.603429e+00  1.170424e+00  5.680737e+00  9.663115e-01  5.670424e+00  0.000000e+00  0.000000e+00  0.000000e+00  0.000000e+00  0.000000e+00  0.000000e+00  
      1619  -8.616123e+00  -2.623759e+00  1.272200e+00  5.345349e+00  9.459816e-01  5.522200e+00  0.000000e+00  0.000000e+00  0.000000e+00  0.000000e+00  0.000000e+00  0.000000e+00  
      1620  -8.956084e+00  -2.644758e+00  1.345426e+00  5.005387e+00  9.249823e-01  5.345426e+00  0.000000e+00  0.000000e+00  0.000000e+00  0.000000e+00  0.000000e+00  0.000000e+00  
      1621  -9.295176e+00  -2.671602e+00  1.408258e+00  4.666296e+00  8.981379e-01  5.158257e+00  0.000000e+00  0.000000e+00  0.000000e+00  0.000000e+00  0.000000e+00  0.000000e+00  
      1622  -9.636822e+00  -2.703173e+00  1.453688e+00  4.324651e+00  8.665671e-01  4.953688e+00  0.000000e+00  0.000000e+00  0.000000e+00  0.000000e+00  0.000000e+00  0.000000e+00  
      1623  -9.980260e+00  -2.733334e+00  1.477433e+00  3.981212e+00  8.364066e-01  4.727433e+00  0.000000e+00  0.000000e+00  0.000000e+00  0.000000e+00  0.000000e+00  0.000000e+00  
      1624  -1.032804e+01  -2.770114e+00  1.481747e+00  3.633432e+00  7.996266e-01  4.481747e+00  0.000000e+00  0.000000e+00  0.000000e+00  0.000000e+00  0.000000e+00  0.000000e+00  
      1625  -1.067671e+01  -2.810724e+00  1.446451e+00  3.284766e+00  7.590159e-01  4.196451e+00  0.000000e+00  0.000000e+00  0.000000e+00  0.000000e+00  0.000000e+00  0.000000e+00  
      1626  -1.101359e+01  -2.845050e+00  1.444518e+00  2.947882e+00  7.246907e-01  3.944518e+00  0.000000e+00  0.000000e+00  0.000000e+00  0.000000e+00  0.000000e+00  0.000000e+00  
      1627  -1.135463e+01  -2.897313e+00  1.383705e+00  2.606838e+00  6.724274e-01  3.633705e+00  0.000000e+00  0.000000e+00  0.000000e+00  0.000000e+00  0.000000e+00  0.000000e+00  
      1628  -1.168845e+01  -2.958955e+00  1.317064e+00  2.273020e+00  6.107858e-01  3.317064e+00  0.000000e+00  0.000000e+00  0.000000e+00  0.000000e+00  0.000000e+00  0.000000e+00  
      1629  -1.202059e+01  -3.022971e+00  1.227294e+00  1.940885e+00  5.467697e-01  2.977294e+00  0.000000e+00  0.000000e+00  0.000000e+00  0.000000e+00  0.000000e+00  0.000000e+00  
      1630  -1.232725e+01  -3.082744e+00  1.087831e+00  1.634222e+00  4.869961e-01  2.587831e+00  0.000000e+00  0.000000e+00  0.000000e+00  0.000000e+00  0.000000e+00  0.000000e+00  
      1631  -1.261667e+01  -3.147933e+00  9.334994e-01  1.344799e+00  4.218069e-01  2.183499e+00  0.000000e+00  0.000000e+00  0.000000e+00  0.000000e+00  0.000000e+00  0.000000e+00  
      1632  -1.291845e+01  -3.224928e+00  7.890058e-01  1.043018e+00  3.448128e-01  1.789006e+00  0.000000e+00  0.000000e+00  0.000000e+00  0.000000e+00  0.000000e+00  0.000000e+00  
      1633  -1.319249e+01  -3.305805e+00  6.152155e-01  7.689832e-01  2.639354e-01  1.365216e+00  0.000000e+00  0.000000e+00  0.000000e+00  0.000000e+00  0.000000e+00  0.000000e+00  
      1634  -1.346159e+01  -3.393332e+00  4.262516e-01  4.998831e-01  1.764081e-01  9.262516e-01  0.000000e+00  0.000000e+00  0.000000e+00  0.000000e+00  0.000000e+00  0.000000e+00  
      1635  -1.371970e+01  -3.476402e+00  2.180641e-01  2.417731e-01  9.333795e-02  4.680642e-01  0.000000e+00  0.000000e+00  0.000000e+00  0.000000e+00  0.000000e+00  0.000000e+00  
      1636  -2.755463e+00  -1.746226e+00  -8.857601e+00  1.107808e+01  2.039283e+00  5.892398e+00  0.000000e+00  0.000000e+00  0.000000e+00  0.000000e+00  0.000000e+00  0.000000e+00  
      1637  -2.762419e+00  -1.863921e+00  -8.640291e+00  1.107116e+01  1.921530e+00  5.859708e+00  0.000000e+00  0.000000e+00  0.000000e+00  0.000000e+00  0.000000e+00  0.000000e+00  
      1638  -2.771367e+00  -1.993125e+00  -8.441329e+00  1.106222e+01  1.792305e+00  5.808671e+00  0.000000e+00  0.000000e+00  0.000000e+00  0.000000e+00  0.000000e+00  0.000000e+00  
      1639  -2.789684e+00  -2.104333e+00  -8.227788e+00  1.104391e+01  1.681088e+00  5.772212e+00  0.000000e+00  0.000000e+00  0.000000e+00  0.000000e+00  0.000000e+00  0.000000e+00  
      1640  -2.831756e+00  -2.190639e+00  -8.004387e+00  1.100184e+01  1.594779e+00  5.745613e+00  0.000000e+00  0.000000e+00  0.000000e+00  0.000000e+00  0.000000e+00  0.000000e+00  
      1641  -2.881190e+00  -2.259004e+00  -7.776146e+00  1.095240e+01  1.526415e+00  5.723854e+00  0.000000e+00  0.000000e+00  0.000000e+00  0.000000e+00  0.000000e+00  0.000000e+00  
      1642  -2.920288e+00  -2.333657e+00  -7.539794e+00  1.091331e+01  1.451761e+00  5.710206e+00  0.000000e+00  0.000000e+00  0.000000e+00  0.000000e+00  0.000000e+00  0.000000e+00  
      1643  -2.982752e+00  -2.383363e+00  -7.286938e+00  1.085084e+01  1.402056e+00  5.713062e+00  0.000000e+00  0.000000e+00  0.000000e+00  0.000000e+00  0.000000e+00  0.000000e+00  
      1644  -3.019151e+00  -2.449092e+00  -7.039561e+00  1.081444e+01  1.336326e+00  5.710439e+00  0.000000e+00  0.000000e+00  0.000000e+00  0.000000e+00  0.000000e+00  0.000000e+00  
      1645  -3.059432e+00  -2.496978e+00  -6.784606e+00  1.077416e+01  1.288441e+00  5.715394e+00  0.000000e+00  0.000000e+00  0.000000e+00  0.000000e+00  0.000000e+00  0.000000e+00  
      1646  -3.082059e+00  -2.550821e+00  -6.514357e+00  1.075154e+01  1.234597e+00  5.735643e+00  0.000000e+00  0.000000e+00  0.000000e+00  0.000000e+00  0.000000e+00  0.000000e+00  
      1647  -3.125621e+00  -2.581797e+00  -6.246294e+00  1.070797e+01  1.203621e+00  5.753706e+00  0.000000e+00  0.000000e+00  0.000000e+00  0.000000e+00  0.000000e+00  0.000000e+00  
      1648  -3.166985e+00  -2.611657e+00  -5.974663e+00  1.066661e+01  1.173762e+00  5.775337e+00  0.000000e+00  0.000000e+00  0.000000e+00  0.000000e+00  0.000000e+00  0.000000e+00  
      1649  -3.179832e+00  -2.667330e+00  -5.706059e+00  1.065376e+01  1.118088e+00  5.793941e+00  0.000000e+00  0.000000e+00  0.000000e+00  0.000000e+00  0.000000e+00  0.000000e+00  
      1650  -3.197857e+00  -2.715864e+00  -5.430295e+00  1.063574e+01  1.069555e+00  5.819705e+00  0.000000e+00  0.000000e+00  0.000000e+00  0.000000e+00  0.000000e+00  0.000000e+00  
      1651  -3.264985e+00  -2.731951e+00  -5.163712e+00  1.056861e+01  1.053468e+00  5.836288e+00  0.000000e+00  0.000000e+00  0.000000e+00  0.000000e+00  0.000000e+00  0.000000e+00  
      1652  -3.349553e+00  -2.739408e+00  -4.881943e+00  1.048404e+01  1.046011e+00  5.868057e+00  0.000000e+00  0.000000e+00  0.000000e+00  0.000000e+00  0.000000e+00  0.000000e+00  
      1653  -3.429763e+00  -2.754782e+00  -4.600274e+00  1.040383e+01  1.030637e+00  5.899725e+00  0.000000e+00  0.000000e+00  0.000000e+00  0.000000e+00  0.000000e+00  0.000000e+00  
      1654  -3.519773e+00  -2.764838e+00  -4.322875e+00  1.031382e+01  1.020580e+00  5.927125e+00  0.000000e+00  0.000000e+00  0.000000e+00  0.000000e+00  0.000000e+00  0.000000e+00  
      1655  -3.610212e+00  -2.778885e+00  -4.048363e+00  1.022338e+01  1.006534e+00  5.951637e+00  0.000000e+00  0.000000e+00  0.000000e+00  0.000000e+00  0.000000e+00  0.000000e+00  
      1656  -3.731510e+00  -2.778783e+00  -3.770962e+00  1.010209e+01  1.006635e+00  5.979038e+00  0.000000e+00  0.000000e+00  0.000000e+00  0.000000e+00  0.000000e+00  0.000000e+00  
      1657  -3.849177e+00  -2.776146e+00  -3.502466e+00  9.984418e+00  1.009272e+00  5.997534e+00  0.000000e+00  0.000000e+00  0.000000e+00  0.000000e+00  0.000000e+00  0.000000e+00  
      1658  -3.978088e+00  -2.767467e+00  -3.225376e+00  9.855507e+00  1.017951e+00  6.024624e+00  0.000000e+00  0.000000e+00  0.000000e+00  0.000000e+00  0.000000e+00  0.000000e+00  
      1659  -4.112616e+00  -2.766181e+00  -2.959619e+00  9.720979e+00  1.019238e+00  6.040381e+00  0.000000e+00  0.000000e+00  0.000000e+00  0.000000e+00  0.000000e+00  0.000000e+00  
      1660  -4.268923e+00  -2.749237e+00  -2.689016e+00  9.564672e+00  1.036181e+00  6.060984e+00  0.000000e+00  0.000000e+00  0.000000e+00  0.000000e+00  0.000000e+00  0.000000e+00  
      1661  -4.422686e+00  -2.740921e+00  -2.419065e+00  9.410909e+00  1.044498e+00  6.080935e+00  0.000000e+00  0.000000e+00  0.000000e+00  0.000000e+00  0.000000e+00  0.000000e+00  
      1662  -4.579818e+00  -2.732377e+00  -2.151005e+00  9.253777e+00  1.053041e+00  6.098996e+00  0.000000e+00  0.000000e+00  0.000000e+00  0.000000e+00  0.000000e+00  0.000000e+00  
      1663  -4.753177e+00  -2.727534e+00  -1.870879e+00  9.080418e+00  1.057885e+00  6.129121e+00  0.000000e+00  0.000000e+00  0.000000e+00  0.000000e+00  0.000000e+00  0.000000e+00  
      1664  -4.922199e+00  -2.736931e+00  -1.600739e+00  8.911396e+00  1.048488e+00  6.149260e+00  0.000000e+00  0.000000e+00  0.000000e+00  0.000000e+00  0.000000e+00  0.000000e+00  
      1665  -5.118838e+00  -2.728777e+00  -1.345500e+00  8.714757e+00  1.056641e+00  6.154500e+00  0.000000e+00  0.000000e+00  0.000000e+00  0.000000e+00  0.000000e+00  0.000000e+00  
      1666  -5.312375e+00  -2.725574e+00  -1.082116e+00  8.521219e+00  1.059845e+00  6.167884e+00  0.000000e+00  0.000000e+00  0.000000e+00  0.000000e+00  0.000000e+00  0.000000e+00  
      1667  -5.518481e+00  -2.731564e+00  -8.292939e-01  8.315114e+00  1.053855e+00  6.170706e+00  0.000000e+00  0.000000e+00  0.000000e+00  0.000000e+00  0.000000e+00  0.000000e+00  
      1668  -5.739084e+00  -2.737167e+00  -5.846026e-01  8.094510e+00  1.048252e+00  6.165397e+00  0.000000e+00  0.000000e+00  0.000000e+00  0.000000e+00  0.000000e+00  0.000000e+00  
      1669  -5.969261e+00  -2.742375e+00  -3.386716e-01  7.864334e+00  1.043043e+00  6.161328e+00  0.000000e+00  0.000000e+00  0.000000e+00  0.000000e+00  0.000000e+00  0.000000e+00  
      1670  -6.215002e+00  -2.757458e+00  -1.086246e-01  7.618593e+00  1.027960e+00  6.141376e+00  0.000000e+00  0.000000e+00  0.000000e+00  0.000000e+00  0.000000e+00  0.000000e+00  
      1671  -6.461955e+00  -2.770977e+00  1.204524e-01  7.371640e+00  1.014441e+00  6.120452e+00  0.000000e+00  0.000000e+00  0.000000e+00  0.000000e+00  0.000000e+00  0.000000e+00  
      1672  -6.726633e+00  -2.780356e+00  3.395473e-01  7.106962e+00  1.005062e+00  6.089547e+00  0.000000e+00  0.000000e+00  0.000000e+00  0.000000e+00  0.000000e+00  0.000000e+00  
      1673  -7.011279e+00  -2.785379e+00  5.322962e-01  6.822316e+00  1.000040e+00  6.032296e+00  0.000000e+00  0.000000e+00  0.000000e+00  0.000000e+00  0.000000e+00  0.000000e+00  
      1674  -7.301833e+00  -2.797120e+00  7.136031e-01  6.531762e+00  9.882982e-01  5.963603e+00  0.000000e+00  0.000000e+00  0.000000e+00  0.000000e+00  0.000000e+00  0.000000e+00  
      1675  -7.598319e+00  -2.801914e+00  8.763518e-01  6.235276e+00  9.835045e-01  5.876352e+00  0.000000e+00  0.000000e+00  0.000000e+00  0.000000e+00  0.000000e+00  0.000000e+00  
      1676  -7.913830e+00  -2.812608e+00  1.017551e+00  5.919765e+00  9.728111e-01  5.767551e+00  0.000000e+00  0.000000e+00  0.000000e+00  0.000000e+00  0.000000e+00  0.000000e+00  
      1677  -8.241150e+00  -2.825039e+00  1.123828e+00  5.592444e+00  9.603798e-01  5.623827e+00  0.000000e+00  0.000000e+00  0.000000e+00  0.000000e+00  0.000000e+00  0.000000e+00  
      1678  -8.570294e+00  -2.845069e+00  1.232273e+00  5.263300e+00  9.403491e-01  5.482273e+00  0.000000e+00  0.000000e+00  0.000000e+00  0.000000e+00  0.000000e+00  0.000000e+00  
      1679  -8.900299e+00  -2.863083e+00  1.322861e+00  4.933296e+00  9.223359e-01  5.322861e+00  0.000000e+00  0.000000e+00  0.000000e+00  0.000000e+00  0.000000e+00  0.000000e+00  
      1680  -9.235748e+00  -2.887781e+00  1.403412e+00  4.597847e+00  8.976372e-01  5.153412e+00  0.000000e+00  0.000000e+00  0.000000e+00  0.000000e+00  0.000000e+00  0.000000e+00  
      1681  -9.580397e+00  -2.914822e+00  1.454010e+00  4.253198e+00  8.705962e-01  4.954010e+00  0.000000e+00  0.000000e+00  0.000000e+00  0.000000e+00  0.000000e+00  0.000000e+00  
      1682  -9.923758e+00  -2.946170e+00  1.480592e+00  3.909838e+00  8.392490e-01  4.730592e+00  0.000000e+00  0.000000e+00  0.000000e+00  0.000000e+00  0.000000e+00  0.000000e+00  
      1683  -1.026333e+01  -2.976260e+00  1.496791e+00  3.570267e+00  8.091589e-01  4.496790e+00  0.000000e+00  0.000000e+00  0.000000e+00  0.000000e+00  0.000000e+00  0.000000e+00  
      1684  -1.060534e+01  -3.017150e+00  1.478501e+00  3.228250e+00  7.682689e-01  4.228501e+00  0.000000e+00  0.000000e+00  0.000000e+00  0.000000e+00  0.000000e+00  0.000000e+00  
      1685  -1.094982e+01  -3.060033e+00  1.453366e+00  2.883778e+00  7.253854e-01  3.953366e+00  0.000000e+00  0.000000e+00  0.000000e+00  0.000000e+00  0.000000e+00  0.000000e+00  
      1686  -1.128541e+01  -3.108946e+00  1.416887e+00  2.548180e+00  6.764730e-01  3.666887e+00  0.000000e+00  0.000000e+00  0.000000e+00  0.000000e+00  0.000000e+00  0.000000e+00  
      1687  -1.161568e+01  -3.168245e+00  1.349490e+00  2.217911e+00  6.171736e-01  3.349490e+00  0.000000e+00  0.000000e+00  0.000000e+00  0.000000e+00  0.000000e+00  0.000000e+00  
      1688  -1.193972e+01  -3.227526e+00  1.261698e+00  1.893880e+00  5.578921e-01  3.011698e+00  0.000000e+00  0.000000e+00  0.000000e+00  0.000000e+00  0.000000e+00  0.000000e+00  
      1689  -1.224385e+01  -3.290034e+00  1.129479e+00  1.589740e+00  4.953841e-01  2.629479e+00  0.000000e+00  0.000000e+00  0.000000e+00  0.000000e+00  0.000000e+00  0.000000e+00  
      1690  -1.255081e+01  -3.357976e+00  9.948438e-01  1.282785e+00  4.274429e-01  2.244844e+00  0.000000e+00  0.000000e+00  0.000000e+00  0.000000e+00  0.000000e+00  0.000000e+00  
      1691  -1.281896e+01  -3.430207e+00  8.196324e-01  1.014638e+00  3.552117e-01  1.819632e+00  0.000000e+00  0.000000e+00  0.000000e+00  0.000000e+00  0.000000e+00  0.000000e+00  
      1692  -1.309196e+01  -3.517643e+00  6.498538e-01  7.416307e-01  2.677751e-01  1.399854e+00  0.000000e+00  0.000000e+00  0.000000e+00  0.000000e+00  0.000000e+00  0.000000e+00  
      1693  -1.335561e+01  -3.604804e+00  4.446114e-01  4.779890e-01  1.806145e-01  9.446114e-01  0.000000e+00  0.000000e+00  0.000000e+00  0.000000e+00  0.000000e+00  0.000000e+00  
      1694  -1.359793e+01  -3.691622e+00  2.260175e-01  2.356649e-01  9.379660e-02  4.760175e-01  0.000000e+00  0.000000e+00  0.000000e+00  0.000000e+00  0.000000e+00  0.000000e+00  
      1695  -2.949271e+00  -1.881402e+00  -8.975846e+00  1.075077e+01  2.116333e+00  5.774154e+00  0.000000e+00  0.000000e+00  0.000000e+00  0.000000e+00  0.000000e+00  0.000000e+00  
      1696  -2.937374e+00  -2.027797e+00  -8.787700e+00  1.076270e+01  1.969893e+00  5.712300e+00  0.000000e+00  0.000000e+00  0.000000e+00  0.000000e+00  0.000000e+00  0.000000e+00  
      1697  -2.942279e+00  -2.153576e+00  -8.585127e+00  1.075780e+01  1.844094e+00  5.664873e+00  0.000000e+00  0.000000e+00  0.000000e+00  0.000000e+00  0.000000e+00  0.000000e+00  
      1698  -2.932963e+00  -2.282223e+00  -8.388734e+00  1.076712e+01  1.715442e+00  5.611267e+00  0.000000e+00  0.000000e+00  0.000000e+00  0.000000e+00  0.000000e+00  0.000000e+00  
      1699  -2.989789e+00  -2.367369e+00  -8.172637e+00  1.071030e+01  1.630293e+00  5.577363e+00  0.000000e+00  0.000000e+00  0.000000e+00  0.000000e+00  0.000000e+00  0.000000e+00  
      1700  -3.031886e+00  -2.444002e+00  -7.946107e+00  1.066820e+01  1.553660e+00  5.553893e+00  0.000000e+00  0.000000e+00  0.000000e+00  0.000000e+00  0.000000e+00  0.000000e+00  
      1701  -3.062751e+00  -2.507018e+00  -7.696660e+00  1.063733e+01  1.490644e+00  5.553340e+00  0.000000e+00  0.000000e+00  0.000000e+00  0.000000e+00  0.000000e+00  0.000000e+00  
      1702  -3.117197e+00  -2.569036e+00  -7.450296e+00  1.058289e+01  1.428627e+00  5.549704e+00  0.000000e+00  0.000000e+00  0.000000e+00  0.000000e+00  0.000000e+00  0.000000e+00  
      1703  -3.165858e+00  -2.633017e+00  -7.201170e+00  1.053423e+01  1.364645e+00  5.548830e+00  0.000000e+00  0.000000e+00  0.000000e+00  0.000000e+00  0.000000e+00  0.000000e+00  
      1704  -3.197502e+00  -2.691531e+00  -6.953469e+00  1.050258e+01  1.306131e+00  5.546531e+00  0.000000e+00  0.000000e+00  0.000000e+00  0.000000e+00  0.000000e+00  0.000000e+00  
      1705  -3.219720e+00  -2.741126e+00  -6.684367e+00  1.048037e+01  1.256536e+00  5.565633e+00  0.000000e+00  0.000000e+00  0.000000e+00  0.000000e+00  0.000000e+00  0.000000e+00  
      1706  -3.247354e+00  -2.797103e+00  -6.420169e+00  1.045273e+01  1.200559e+00  5.579831e+00  0.000000e+00  0.000000e+00  0.000000e+00  0.000000e+00  0.000000e+00  0.000000e+00  
      1707  -3.271392e+00  -2.835017e+00  -6.149845e+00  1.042869e+01  1.162645e+00  5.600155e+00  0.000000e+00  0.000000e+00  0.000000e+00  0.000000e+00  0.000000e+00  0.000000e+00  
      1708  -3.301022e+00  -2.877891e+00  -5.871737e+00  1.039906e+01  1.119772e+00  5.628263e+00  0.000000e+00  0.000000e+00  0.000000e+00  0.000000e+00  0.000000e+00  0.000000e+00  
      1709  -3.331478e+00  -2.924748e+00  -5.598485e+00  1.036861e+01  1.072914e+00  5.651515e+00  0.000000e+00  0.000000e+00  0.000000e+00  0.000000e+00  0.000000e+00  0.000000e+00  
      1710  -3.377900e+00  -2.961027e+00  -5.320228e+00  1.032219e+01  1.036635e+00  5.679772e+00  0.000000e+00  0.000000e+00  0.000000e+00  0.000000e+00  0.000000e+00  0.000000e+00  
      1711  -3.459116e+00  -2.966507e+00  -5.046986e+00  1.024097e+01  1.031155e+00  5.703014e+00  0.000000e+00  0.000000e+00  0.000000e+00  0.000000e+00  0.000000e+00  0.000000e+00  
      1712  -3.537784e+00  -2.970357e+00  -4.762379e+00  1.016230e+01  1.027305e+00  5.737620e+00  0.000000e+00  0.000000e+00  0.000000e+00  0.000000e+00  0.000000e+00  0.000000e+00  
      1713  -3.612208e+00  -2.995751e+00  -4.481843e+00  1.008788e+01  1.001911e+00  5.768157e+00  0.000000e+00  0.000000e+00  0.000000e+00  0.000000e+00  0.000000e+00  0.000000e+00  
      1714  -3.720953e+00  -2.998882e+00  -4.196842e+00  9.979134e+00  9.987798e-01  5.803158e+00  0.000000e+00  0.000000e+00  0.000000e+00  0.000000e+00  0.000000e+00  0.000000e+00  
      1715  -3.844057e+00  -2.993602e+00  -3.929692e+00  9.856030e+00  1.004060e+00  5.820308e+00  0.000000e+00  0.000000e+00  0.000000e+00  0.000000e+00  0.000000e+00  0.000000e+00  
      1716  -3.960499e+00  -2.995982e+00  -3.654362e+00  9.739587e+00  1.001680e+00  5.845638e+00  0.000000e+00  0.000000e+00  0.000000e+00  0.000000e+00  0.000000e+00  0.000000e+00  
      1717  -4.082900e+00  -2.986559e+00  -3.393307e+00  9.617186e+00  1.011103e+00  5.856693e+00  0.000000e+00  0.000000e+00  0.000000e+00  0.000000e+00  0.000000e+00  0.000000e+00  
      1718  -4.212171e+00  -2.991171e+00  -3.108580e+00  9.487915e+00  1.006491e+00  5.891419e+00  0.000000e+00  0.000000e+00  0.000000e+00  0.000000e+00  0.000000e+00  0.000000e+00  
      1719  -4.341411e+00  -2.983740e+00  -2.826255e+00  9.358676e+00  1.013922e+00  5.923745e+00  0.000000e+00  0.000000e+00  0.000000e+00  0.000000e+00  0.000000e+00  0.000000e+00  
      1720  -4.485785e+00  -2.980749e+00  -2.545816e+00  9.214301e+00  1.016913e+00  5.954184e+00  0.000000e+00  0.000000e+00  0.000000e+00  0.000000e+00  0.000000e+00  0.000000e+00  
      1721  -4.646036e+00  -2.967720e+00  -2.270036e+00  9.054049e+00  1.029942e+00  5.979964e+00  0.000000e+00  0.000000e+00  0.000000e+00  0.000000e+00  0.000000e+00  0.000000e+00  
      1722  -4.815536e+00  -2.957279e+00  -2.002133e+00  8.884549e+00  1.040383e+00  5.997867e+00  0.000000e+00  0.000000e+00  0.000000e+00  0.000000e+00  0.000000e+00  0.000000e+00  
      1723  -4.996097e+00  -2.951154e+00  -1.739374e+00  8.703990e+00  1.046508e+00  6.010625e+00  0.000000e+00  0.000000e+00  0.000000e+00  0.000000e+00  0.000000e+00  0.000000e+00  
      1724  -5.178491e+00  -2.947639e+00  -1.472270e+00  8.521595e+00  1.050023e+00  6.027730e+00  0.000000e+00  0.000000e+00  0.000000e+00  0.000000e+00  0.000000e+00  0.000000e+00  
      1725  -5.359502e+00  -2.954564e+00  -1.205113e+00  8.340584e+00  1.043098e+00  6.044887e+00  0.000000e+00  0.000000e+00  0.000000e+00  0.000000e+00  0.000000e+00  0.000000e+00  
      1726  -5.554272e+00  -2.961003e+00  -9.364582e-01  8.145814e+00  1.036659e+00  6.063542e+00  0.000000e+00  0.000000e+00  0.000000e+00  0.000000e+00  0.000000e+00  0.000000e+00  
      1727  -5.774959e+00  -2.965163e+00  -6.827816e-01  7.925127e+00  1.032499e+00  6.067218e+00  0.000000e+00  0.000000e+00  0.000000e+00  0.000000e+00  0.000000e+00  0.000000e+00  
      1728  -5.994797e+00  -2.971038e+00  -4.340101e-01  7.705289e+00  1.026624e+00  6.065990e+00  0.000000e+00  0.000000e+00  0.000000e+00  0.000000e+00  0.000000e+00  0.000000e+00  
      1729  -6.222430e+00  -2.985293e+00  -1.887655e-01  7.477656e+00  1.012369e+00  6.061234e+00  0.000000e+00  0.000000e+00  0.000000e+00  0.000000e+00  0.000000e+00  0.000000e+00  
      1730  -6.470931e+00  -2.998482e+00  4.546415e-02  7.229156e+00  9.991806e-01  6.045464e+00  0.000000e+00  0.000000e+00  0.000000e+00  0.000000e+00  0.000000e+00  0.000000e+00  
      1731  -6.730834e+00  -3.016866e+00  2.687855e-01  6.969252e+00  9.807959e-01  6.018785e+00  0.000000e+00  0.000000e+00  0.000000e+00  0.000000e+00  0.000000e+00  0.000000e+00  
      1732  -6.999541e+00  -3.017433e+00  4.660143e-01  6.700545e+00  9.802291e-01  5.966014e+00  0.000000e+00  0.000000e+00  0.000000e+00  0.000000e+00  0.000000e+00  0.000000e+00  
      1733  -7.283700e+00  -3.026052e+00  6.407498e-01  6.416387e+00  9.716097e-01  5.890750e+00  0.000000e+00  0.000000e+00  0.000000e+00  0.000000e+00  0.000000e+00  0.000000e+00  
      1734  -7.578706e+00  -3.028034e+00  8.078692e-01  6.121380e+00  9.696281e-01  5.807869e+00  0.000000e+00  0.000000e+00  0.000000e+00  0.000000e+00  0.000000e+00  0.000000e+00  
      1735  -7.883398e+00  -3.037992e+00  9.674223e-01  5.816689e+00  9.596698e-01  5.717422e+00  0.000000e+00  0.000000e+00  0.000000e+00  0.000000e+00  0.000000e+00  0.000000e+00  
      1736  -8.201540e+00  -3.051002e+00  1.100289e+00  5.498546e+00  9.466600e-01  5.600289e+00  0.000000e+00  0.000000e+00  0.000000e+00  0.000000e+00  0.000000e+00  0.000000e+00  
      1737  -8.519780e+00  -3.066023e+00  1.206550e+00  5.180306e+00  9.316388e-01  5.456550e+00  0.000000e+00  0.000000e+00  0.000000e+00  0.000000e+00  0.000000e+00  0.000000e+00  
      1738  -8.845548e+00  -3.086232e+00  1.301483e+00  4.854538e+00  9.114298e-01  5.301483e+00  0.000000e+00  0.000000e+00  0.000000e+00  0.000000e+00  0.000000e+00  0.000000e+00  
      1739  -9.175504e+00  -3.101850e+00  1.396726e+00  4.524583e+00  8.958118e-01  5.146726e+00  0.000000e+00  0.000000e+00  0.000000e+00  0.000000e+00  0.000000e+00  0.000000e+00  
      1740  -9.518436e+00  -3.126610e+00  1.456120e+00  4.181650e+00  8.710526e-01  4.956120e+00  0.000000e+00  0.000000e+00  0.000000e+00  0.000000e+00  0.000000e+00  0.000000e+00  
      1741  -9.853061e+00  -3.156003e+00  1.508620e+00  3.847025e+00  8.416585e-01  4.758619e+00  0.000000e+00  0.000000e+00  0.000000e+00  0.000000e+00  0.000000e+00  0.000000e+00  
      1742  -1.019766e+01  -3.187035e+00  1.536412e+00  3.502425e+00  8.106268e-01  4.536412e+00  0.000000e+00  0.000000e+00  0.000000e+00  0.000000e+00  0.000000e+00  0.000000e+00  
      1743  -1.053621e+01  -3.225207e+00  1.510945e+00  3.163877e+00  7.724548e-01  4.260945e+00  0.000000e+00  0.000000e+00  0.000000e+00  0.000000e+00  0.000000e+00  0.000000e+00  
      1744  -1.088066e+01  -3.267226e+00  1.509927e+00  2.819431e+00  7.304360e-01  4.009927e+00  0.000000e+00  0.000000e+00  0.000000e+00  0.000000e+00  0.000000e+00  0.000000e+00  
      1745  -1.121325e+01  -3.317739e+00  1.465851e+00  2.486833e+00  6.799230e-01  3.715851e+00  0.000000e+00  0.000000e+00  0.000000e+00  0.000000e+00  0.000000e+00  0.000000e+00  
      1746  -1.153599e+01  -3.379301e+00  1.382496e+00  2.164094e+00  6.183612e-01  3.382496e+00  0.000000e+00  0.000000e+00  0.000000e+00  0.000000e+00  0.000000e+00  0.000000e+00  
      1747  -1.185521e+01  -3.438522e+00  1.275847e+00  1.844878e+00  5.591401e-01  3.025847e+00  0.000000e+00  0.000000e+00  0.000000e+00  0.000000e+00  0.000000e+00  0.000000e+00  
      1748  -1.217903e+01  -3.499445e+00  1.185244e+00  1.521061e+00  4.982169e-01  2.685244e+00  0.000000e+00  0.000000e+00  0.000000e+00  0.000000e+00  0.000000e+00  0.000000e+00  
      1749  -1.247588e+01  -3.570687e+00  1.042400e+00  1.224205e+00  4.269753e-01  2.292400e+00  0.000000e+00  0.000000e+00  0.000000e+00  0.000000e+00  0.000000e+00  0.000000e+00  
      1750  -1.274237e+01  -3.650336e+00  8.713415e-01  9.577190e-01  3.473257e-01  1.871341e+00  0.000000e+00  0.000000e+00  0.000000e+00  0.000000e+00  0.000000e+00  0.000000e+00  
      1751  -1.299851e+01  -3.730534e+00  6.725466e-01  7.015787e-01  2.671278e-01  1.422547e+00  0.000000e+00  0.000000e+00  0.000000e+00  0.000000e+00  0.000000e+00  0.000000e+00  
      1752  -1.324580e+01  -3.815609e+00  4.668023e-01  4.542908e-01  1.820528e-01  9.668023e-01  0.000000e+00  0.000000e+00  0.000000e+00  0.000000e+00  0.000000e+00  0.000000e+00  
      1753  -1.348128e+01  -3.905426e+00  2.383163e-01  2.188068e-01  9.223598e-02  4.883163e-01  0.000000e+00  0.000000e+00  0.000000e+00  0.000000e+00  0.000000e+00  0.000000e+00  
      1754  -3.051913e+00  -2.068554e+00  -9.156403e+00  1.050921e+01  2.137906e+00  5.593597e+00  0.000000e+00  0.000000e+00  0.000000e+00  0.000000e+00  0.000000e+00  0.000000e+00  
      1755  -3.074188e+00  -2.199048e+00  -8.959944e+00  1.048696e+01  2.007379e+00  5.540056e+00  0.000000e+00  0.000000e+00  0.000000e+00  0.000000e+00  0.000000e+00  0.000000e+00  
      1756  -3.078106e+00  -2.332529e+00  -8.764018e+00  1.048305e+01  1.873884e+00  5.485981e+00  0.000000e+00  0.000000e+00  0.000000e+00  0.000000e+00  0.000000e+00  0.000000e+00  
      1757  -3.093621e+00  -2.452115e+00  -8.551844e+00  1.046754e+01  1.754293e+00  5.448156e+00  0.000000e+00  0.000000e+00  0.000000e+00  0.000000e+00  0.000000e+00  0.000000e+00  
      1758  -3.117934e+00  -2.557250e+00  -8.342369e+00  1.044323e+01  1.649155e+00  5.407630e+00  0.000000e+00  0.000000e+00  0.000000e+00  0.000000e+00  0.000000e+00  0.000000e+00  
      1759  -3.173554e+00  -2.624275e+00  -8.113001e+00  1.038761e+01  1.582130e+00  5.386999e+00  0.000000e+00  0.000000e+00  0.000000e+00  0.000000e+00  0.000000e+00  0.000000e+00  
      1760  -3.203408e+00  -2.687604e+00  -7.869913e+00  1.035776e+01  1.518801e+00  5.380087e+00  0.000000e+00  0.000000e+00  0.000000e+00  0.000000e+00  0.000000e+00  0.000000e+00  
      1761  -3.255669e+00  -2.753561e+00  -7.635375e+00  1.030549e+01  1.452844e+00  5.364625e+00  0.000000e+00  0.000000e+00  0.000000e+00  0.000000e+00  0.000000e+00  0.000000e+00  
      1762  -3.281134e+00  -2.828401e+00  -7.387390e+00  1.028003e+01  1.378003e+00  5.362610e+00  0.000000e+00  0.000000e+00  0.000000e+00  0.000000e+00  0.000000e+00  0.000000e+00  
      1763  -3.298900e+00  -2.897302e+00  -7.125682e+00  1.026226e+01  1.309103e+00  5.374318e+00  0.000000e+00  0.000000e+00  0.000000e+00  0.000000e+00  0.000000e+00  0.000000e+00  
      1764  -3.352830e+00  -2.941203e+00  -6.866197e+00  1.020833e+01  1.265202e+00  5.383803e+00  0.000000e+00  0.000000e+00  0.000000e+00  0.000000e+00  0.000000e+00  0.000000e+00  
      1765  -3.368929e+00  -2.995419e+00  -6.597010e+00  1.019223e+01  1.210986e+00  5.402990e+00  0.000000e+00  0.000000e+00  0.000000e+00  0.000000e+00  0.000000e+00  0.000000e+00  
      1766  -3.401684e+00  -3.044737e+00  -6.324679e+00  1.015948e+01  1.161668e+00  5.425321e+00  0.000000e+00  0.000000e+00  0.000000e+00  0.000000e+00  0.000000e+00  0.000000e+00  
      1767  -3.414250e+00  -3.095485e+00  -6.044960e+00  1.014691e+01  1.110920e+00  5.455040e+00  0.000000e+00  0.000000e+00  0.000000e+00  0.000000e+00  0.000000e+00  0.000000e+00  
      1768  -3.443483e+00  -3.147304e+00  -5.763685e+00  1.011768e+01  1.059101e+00  5.486315e+00  0.000000e+00  0.000000e+00  0.000000e+00  0.000000e+00  0.000000e+00  0.000000e+00  
      1769  -3.479001e+00  -3.186043e+00  -5.484270e+00  1.008216e+01  1.020362e+00  5.515730e+00  0.000000e+00  0.000000e+00  0.000000e+00  0.000000e+00  0.000000e+00  0.000000e+00  
      1770  -3.547299e+00  -3.198863e+00  -5.202366e+00  1.001386e+01  1.007542e+00  5.547634e+00  0.000000e+00  0.000000e+00  0.000000e+00  0.000000e+00  0.000000e+00  0.000000e+00  
      1771  -3.643885e+00  -3.200839e+00  -4.923289e+00  9.917278e+00  1.005566e+00  5.576710e+00  0.000000e+00  0.000000e+00  0.000000e+00  0.000000e+00  0.000000e+00  0.000000e+00  
      1772  -3.733186e+00  -3.204855e+00  -4.646763e+00  9.827977e+00  1.001550e+00  5.603237e+00  0.000000e+00  0.000000e+00  0.000000e+00  0.000000e+00  0.000000e+00  0.000000e+00  
      1773  -3.830461e+00  -3.206633e+00  -4.367090e+00  9.730702e+00  9.997717e-01  5.632910e+00  0.000000e+00  0.000000e+00  0.000000e+00  0.000000e+00  0.000000e+00  0.000000e+00  
      1774  -3.932636e+00  -3.221096e+00  -4.090727e+00  9.628527e+00  9.853092e-01  5.659273e+00  0.000000e+00  0.000000e+00  0.000000e+00  0.000000e+00  0.000000e+00  0.000000e+00  
      1775  -4.053719e+00  -3.220270e+00  -3.819955e+00  9.507444e+00  9.861346e-01  5.680045e+00  0.000000e+00  0.000000e+00  0.000000e+00  0.000000e+00  0.000000e+00  0.000000e+00  
      1776  -4.195197e+00  -3.198684e+00  -3.538935e+00  9.365967e+00  1.007721e+00  5.711065e+00  0.000000e+00  0.000000e+00  0.000000e+00  0.000000e+00  0.000000e+00  0.000000e+00  
      1777  -4.299757e+00  -3.215358e+00  -3.255986e+00  9.261406e+00  9.910471e-01  5.744014e+00  0.000000e+00  0.000000e+00  0.000000e+00  0.000000e+00  0.000000e+00  0.000000e+00  
      1778  -4.424209e+00  -3.206487e+00  -2.972109e+00  9.136955e+00  9.999183e-01  5.777891e+00  0.000000e+00  0.000000e+00  0.000000e+00  0.000000e+00  0.000000e+00  0.000000e+00  
      1779  -4.558424e+00  -3.205318e+00  -2.692838e+00  9.002740e+00  1.001087e+00  5.807162e+00  0.000000e+00  0.000000e+00  0.000000e+00  0.000000e+00  0.000000e+00  0.000000e+00  
      1780  -4.716270e+00  -3.193524e+00  -2.414713e+00  8.844893e+00  1.012881e+00  5.835288e+00  0.000000e+00  0.000000e+00  0.000000e+00  0.000000e+00  0.000000e+00  0.000000e+00  
      1781  -4.877682e+00  -3.186599e+00  -2.141481e+00  8.683481e+00  1.019807e+00  5.858519e+00  0.000000e+00  0.000000e+00  0.000000e+00  0.000000e+00  0.000000e+00  0.000000e+00  
      1782  -5.058075e+00  -3.173674e+00  -1.859285e+00  8.503088e+00  1.032731e+00  5.890715e+00  0.000000e+00  0.000000e+00  0.000000e+00  0.000000e+00  0.000000e+00  0.000000e+00  
      1783  -5.234745e+00  -3.174354e+00  -1.585819e+00  8.326419e+00  1.032051e+00  5.914181e+00  0.000000e+00  0.000000e+00  0.000000e+00  0.000000e+00  0.000000e+00  0.000000e+00  
      1784  -5.413507e+00  -3.173645e+00  -1.315362e+00  8.147657e+00  1.032760e+00  5.934638e+00  0.000000e+00  0.000000e+00  0.000000e+00  0.000000e+00  0.000000e+00  0.000000e+00  
      1785  -5.611221e+00  -3.180489e+00  -1.054779e+00  7.949943e+00  1.025916e+00  5.945221e+00  0.000000e+00  0.000000e+00  0.000000e+00  0.000000e+00  0.000000e+00  0.000000e+00  
      1786  -5.808994e+00  -3.189348e+00  -7.893433e-01  7.752169e+00  1.017058e+00  5.960657e+00  0.000000e+00  0.000000e+00  0.000000e+00  0.000000e+00  0.000000e+00  0.000000e+00  
      1787  -6.025336e+00  -3.198674e+00  -5.327874e-01  7.535828e+00  1.007731e+00  5.967213e+00  0.000000e+00  0.000000e+00  0.000000e+00  0.000000e+00  0.000000e+00  0.000000e+00  
      1788  -6.241301e+00  -3.215935e+00  -2.800558e-01  7.319862e+00  9.904699e-01  5.969944e+00  0.000000e+00  0.000000e+00  0.000000e+00  0.000000e+00  0.000000e+00  0.000000e+00  
      1789  -6.471237e+00  -3.229523e+00  -3.635524e-02  7.089926e+00  9.768822e-01  5.963645e+00  0.000000e+00  0.000000e+00  0.000000e+00  0.000000e+00  0.000000e+00  0.000000e+00  
      1790  -6.722042e+00  -3.246658e+00  1.840390e-01  6.839121e+00  9.597470e-01  5.934039e+00  0.000000e+00  0.000000e+00  0.000000e+00  0.000000e+00  0.000000e+00  0.000000e+00  
      1791  -6.996426e+00  -3.250441e+00  3.787117e-01  6.564738e+00  9.559643e-01  5.878712e+00  0.000000e+00  0.000000e+00  0.000000e+00  0.000000e+00  0.000000e+00  0.000000e+00  
      1792  -7.275478e+00  -3.255944e+00  5.693696e-01  6.285686e+00  9.504607e-01  5.819370e+00  0.000000e+00  0.000000e+00  0.000000e+00  0.000000e+00  0.000000e+00  0.000000e+00  
      1793  -7.554343e+00  -3.264632e+00  7.625703e-01  6.006821e+00  9.417725e-01  5.762570e+00  0.000000e+00  0.000000e+00  0.000000e+00  0.000000e+00  0.000000e+00  0.000000e+00  
      1794  -7.848140e+00  -3.265648e+00  9.242793e-01  5.713023e+00  9.407566e-01  5.674279e+00  0.000000e+00  0.000000e+00  0.000000e+00  0.000000e+00  0.000000e+00  0.000000e+00  
      1795  -8.155257e+00  -3.276430e+00  1.069424e+00  5.405907e+00  9.299749e-01  5.569424e+00  0.000000e+00  0.000000e+00  0.000000e+00  0.000000e+00  0.000000e+00  0.000000e+00  
      1796  -8.472238e+00  -3.286986e+00  1.188577e+00  5.088925e+00  9.194193e-01  5.438577e+00  0.000000e+00  0.000000e+00  0.000000e+00  0.000000e+00  0.000000e+00  0.000000e+00  
      1797  -8.796400e+00  -3.302562e+00  1.309929e+00  4.764763e+00  9.038433e-01  5.309929e+00  0.000000e+00  0.000000e+00  0.000000e+00  0.000000e+00  0.000000e+00  0.000000e+00  
      1798  -9.117944e+00  -3.316137e+00  1.409421e+00  4.443219e+00  8.902677e-01  5.159421e+00  0.000000e+00  0.000000e+00  0.000000e+00  0.000000e+00  0.000000e+00  0.000000e+00  
      1799  -9.454447e+00  -3.336697e+00  1.474314e+00  4.106717e+00  8.697081e-01  4.974314e+00  0.000000e+00  0.000000e+00  0.000000e+00  0.000000e+00  0.000000e+00  0.000000e+00  
      1800  -9.791106e+00  -3.366252e+00  1.532294e+00  3.770057e+00  8.401529e-01  4.782294e+00  0.000000e+00  0.000000e+00  0.000000e+00  0.000000e+00  0.000000e+00  0.000000e+00  
      1801  -1.013154e+01  -3.399612e+00  1.565881e+00  3.429621e+00  8.067927e-01  4.565881e+00  0.000000e+00  0.000000e+00  0.000000e+00  0.000000e+00  0.000000e+00  0.000000e+00  
      1802  -1.046438e+01  -3.434823e+00  1.560998e+00  3.096782e+00  7.715823e-01  4.310998e+00  0.000000e+00  0.000000e+00  0.000000e+00  0.000000e+00  0.000000e+00  0.000000e+00  
      1803  -1.080505e+01  -3.473040e+00  1.551619e+00  2.756117e+00  7.333649e-01  4.051619e+00  0.000000e+00  0.000000e+00  0.000000e+00  0.000000e+00  0.000000e+00  0.000000e+00  
      1804  -1.114135e+01  -3.528120e+00  1.504160e+00  2.419812e+00  6.782853e-01  3.754160e+00  0.000000e+00  0.000000e+00  0.000000e+00  0.000000e+00  0.000000e+00  0.000000e+00  
      1805  -1.146547e+01  -3.589331e+00  1.422548e+00  2.095693e+00  6.170741e-01  3.422548e+00  0.000000e+00  0.000000e+00  0.000000e+00  0.000000e+00  0.000000e+00  0.000000e+00  
      1806  -1.178438e+01  -3.652001e+00  1.319796e+00  1.776781e+00  5.544040e-01  3.069796e+00  0.000000e+00  0.000000e+00  0.000000e+00  0.000000e+00  0.000000e+00  0.000000e+00  
      1807  -1.208929e+01  -3.709940e+00  1.221072e+00  1.471877e+00  4.964651e-01  2.721072e+00  0.000000e+00  0.000000e+00  0.000000e+00  0.000000e+00  0.000000e+00  0.000000e+00  
      1808  -1.237964e+01  -3.780746e+00  1.088130e+00  1.181523e+00  4.256588e-01  2.338130e+00  0.000000e+00  0.000000e+00  0.000000e+00  0.000000e+00  0.000000e+00  0.000000e+00  
      1809  -1.265942e+01  -3.863075e+00  9.172724e-01  9.017484e-01  3.433300e-01  1.917272e+00  0.000000e+00  0.000000e+00  0.000000e+00  0.000000e+00  0.000000e+00  0.000000e+00  
      1810  -1.290281e+01  -3.946032e+00  7.040035e-01  6.583522e-01  2.603730e-01  1.454004e+00  0.000000e+00  0.000000e+00  0.000000e+00  0.000000e+00  0.000000e+00  0.000000e+00  
      1811  -1.314568e+01  -4.028293e+00  4.895162e-01  4.154804e-01  1.781124e-01  9.895163e-01  0.000000e+00  0.000000e+00  0.000000e+00  0.000000e+00  0.000000e+00  0.000000e+00  
      1812  -1.335144e+01  -4.114097e+00  2.413979e-01  2.097282e-01  9.230778e-02  4.913979e-01  0.000000e+00  0.000000e+00  0.000000e+00  0.000000e+00  0.000000e+00  0.000000e+00  
      1813  -3.182375e+00  -2.245979e+00  -9.327925e+00  1.023462e+01  2.165648e+00  5.422075e+00  0.000000e+00  0.000000e+00  0.000000e+00  0.000000e+00  0.000000e+00  0.000000e+00  
      1814  -3.195567e+00  -2.387619e+00  -9.133722e+00  1.022145e+01  2.023984e+00  5.366278e+00  0.000000e+00  0.000000e+00  0.000000e+00  0.000000e+00  0.000000e+00  0.000000e+00  
      1815  -3.215570e+00  -2.516400e+00  -8.939893e+00  1.020145e+01  1.895195e+00  5.310107e+00  0.000000e+00  0.000000e+00  0.000000e+00  0.000000e+00  0.000000e+00  0.000000e+00  
      1816  -3.249815e+00  -2.629632e+00  -8.740660e+00  1.016721e+01  1.781960e+00  5.259341e+00  0.000000e+00  0.000000e+00  0.000000e+00  0.000000e+00  0.000000e+00  0.000000e+00  
      1817  -3.267395e+00  -2.732804e+00  -8.526904e+00  1.014963e+01  1.678786e+00  5.223096e+00  0.000000e+00  0.000000e+00  0.000000e+00  0.000000e+00  0.000000e+00  0.000000e+00  
      1818  -3.324155e+00  -2.793797e+00  -8.292070e+00  1.009287e+01  1.617793e+00  5.207929e+00  0.000000e+00  0.000000e+00  0.000000e+00  0.000000e+00  0.000000e+00  0.000000e+00  
      1819  -3.323704e+00  -2.889169e+00  -8.057123e+00  1.009332e+01  1.522421e+00  5.192878e+00  0.000000e+00  0.000000e+00  0.000000e+00  0.000000e+00  0.000000e+00  0.000000e+00  
      1820  -3.348224e+00  -2.951037e+00  -7.804600e+00  1.006880e+01  1.460553e+00  5.195400e+00  0.000000e+00  0.000000e+00  0.000000e+00  0.000000e+00  0.000000e+00  0.000000e+00  
      1821  -3.393339e+00  -3.030174e+00  -7.559821e+00  1.002369e+01  1.381416e+00  5.190179e+00  0.000000e+00  0.000000e+00  0.000000e+00  0.000000e+00  0.000000e+00  0.000000e+00  
      1822  -3.424105e+00  -3.088140e+00  -7.294607e+00  9.992921e+00  1.323450e+00  5.205393e+00  0.000000e+00  0.000000e+00  0.000000e+00  0.000000e+00  0.000000e+00  0.000000e+00  
      1823  -3.479059e+00  -3.133318e+00  -7.033430e+00  9.937966e+00  1.278272e+00  5.216570e+00  0.000000e+00  0.000000e+00  0.000000e+00  0.000000e+00  0.000000e+00  0.000000e+00  
      1824  -3.493444e+00  -3.197822e+00  -6.779642e+00  9.923582e+00  1.213768e+00  5.220358e+00  0.000000e+00  0.000000e+00  0.000000e+00  0.000000e+00  0.000000e+00  0.000000e+00  
      1825  -3.501198e+00  -3.254995e+00  -6.502293e+00  9.915829e+00  1.156595e+00  5.247707e+00  0.000000e+00  0.000000e+00  0.000000e+00  0.000000e+00  0.000000e+00  0.000000e+00  
      1826  -3.531175e+00  -3.301233e+00  -6.229051e+00  9.885851e+00  1.110357e+00  5.270949e+00  0.000000e+00  0.000000e+00  0.000000e+00  0.000000e+00  0.000000e+00  0.000000e+00  
      1827  -3.563622e+00  -3.354964e+00  -5.950057e+00  9.853404e+00  1.056626e+00  5.299943e+00  0.000000e+00  0.000000e+00  0.000000e+00  0.000000e+00  0.000000e+00  0.000000e+00  
      1828  -3.603819e+00  -3.390431e+00  -5.664237e+00  9.813207e+00  1.021159e+00  5.335763e+00  0.000000e+00  0.000000e+00  0.000000e+00  0.000000e+00  0.000000e+00  0.000000e+00  
      1829  -3.648917e+00  -3.419115e+00  -5.379864e+00  9.768109e+00  9.924745e-01  5.370136e+00  0.000000e+00  0.000000e+00  0.000000e+00  0.000000e+00  0.000000e+00  0.000000e+00  
      1830  -3.738675e+00  -3.424437e+00  -5.096421e+00  9.678351e+00  9.871526e-01  5.403578e+00  0.000000e+00  0.000000e+00  0.000000e+00  0.000000e+00  0.000000e+00  0.000000e+00  
      1831  -3.840503e+00  -3.426691e+00  -4.817025e+00  9.576524e+00  9.848991e-01  5.432975e+00  0.000000e+00  0.000000e+00  0.000000e+00  0.000000e+00  0.000000e+00  0.000000e+00  
      1832  -3.922867e+00  -3.434999e+00  -4.538042e+00  9.494160e+00  9.765909e-01  5.461958e+00  0.000000e+00  0.000000e+00  0.000000e+00  0.000000e+00  0.000000e+00  0.000000e+00  
      1833  -4.045163e+00  -3.423538e+00  -4.261547e+00  9.371863e+00  9.880517e-01  5.488453e+00  0.000000e+00  0.000000e+00  0.000000e+00  0.000000e+00  0.000000e+00  0.000000e+00  
      1834  -4.167006e+00  -3.421478e+00  -3.986710e+00  9.250020e+00  9.901122e-01  5.513290e+00  0.000000e+00  0.000000e+00  0.000000e+00  0.000000e+00  0.000000e+00  0.000000e+00  
      1835  -4.297216e+00  -3.417236e+00  -3.701491e+00  9.119810e+00  9.943537e-01  5.548509e+00  0.000000e+00  0.000000e+00  0.000000e+00  0.000000e+00  0.000000e+00  0.000000e+00  
      1836  -4.408960e+00  -3.421065e+00  -3.409006e+00  9.008066e+00  9.905245e-01  5.590994e+00  0.000000e+00  0.000000e+00  0.000000e+00  0.000000e+00  0.000000e+00  0.000000e+00  
      1837  -4.523417e+00  -3.419808e+00  -3.116091e+00  8.893609e+00  9.917814e-01  5.633909e+00  0.000000e+00  0.000000e+00  0.000000e+00  0.000000e+00  0.000000e+00  0.000000e+00  
      1838  -4.658154e+00  -3.415008e+00  -2.842067e+00  8.758872e+00  9.965824e-01  5.657933e+00  0.000000e+00  0.000000e+00  0.000000e+00  0.000000e+00  0.000000e+00  0.000000e+00  
      1839  -4.811694e+00  -3.396749e+00  -2.571193e+00  8.605332e+00  1.014841e+00  5.678807e+00  0.000000e+00  0.000000e+00  0.000000e+00  0.000000e+00  0.000000e+00  0.000000e+00  
      1840  -4.973342e+00  -3.384548e+00  -2.289679e+00  8.443684e+00  1.027041e+00  5.710321e+00  0.000000e+00  0.000000e+00  0.000000e+00  0.000000e+00  0.000000e+00  0.000000e+00  
      1841  -5.139982e+00  -3.379377e+00  -2.014151e+00  8.277044e+00  1.032213e+00  5.735849e+00  0.000000e+00  0.000000e+00  0.000000e+00  0.000000e+00  0.000000e+00  0.000000e+00  
      1842  -5.316356e+00  -3.373549e+00  -1.735644e+00  8.100670e+00  1.038041e+00  5.764357e+00  0.000000e+00  0.000000e+00  0.000000e+00  0.000000e+00  0.000000e+00  0.000000e+00  
      1843  -5.488805e+00  -3.380146e+00  -1.458223e+00  7.928221e+00  1.031444e+00  5.791777e+00  0.000000e+00  0.000000e+00  0.000000e+00  0.000000e+00  0.000000e+00  0.000000e+00  
      1844  -5.668262e+00  -3.392825e+00  -1.187736e+00  7.748765e+00  1.018764e+00  5.812264e+00  0.000000e+00  0.000000e+00  0.000000e+00  0.000000e+00  0.000000e+00  0.000000e+00  
      1845  -5.862422e+00  -3.400167e+00  -9.207110e-01  7.554605e+00  1.011423e+00  5.829289e+00  0.000000e+00  0.000000e+00  0.000000e+00  0.000000e+00  0.000000e+00  0.000000e+00  
      1846  -6.066325e+00  -3.414176e+00  -6.636975e-01  7.350701e+00  9.974140e-01  5.836302e+00  0.000000e+00  0.000000e+00  0.000000e+00  0.000000e+00  0.000000e+00  0.000000e+00  
      1847  -6.281255e+00  -3.429029e+00  -4.115351e-01  7.135771e+00  9.825605e-01  5.838465e+00  0.000000e+00  0.000000e+00  0.000000e+00  0.000000e+00  0.000000e+00  0.000000e+00  
      1848  -6.508213e+00  -3.442275e+00  -1.652878e-01  6.908813e+00  9.693145e-01  5.834713e+00  0.000000e+00  0.000000e+00  0.000000e+00  0.000000e+00  0.000000e+00  0.000000e+00  
      1849  -6.754665e+00  -3.462131e+00  6.441194e-02  6.662361e+00  9.494589e-01  5.814412e+00  0.000000e+00  0.000000e+00  0.000000e+00  0.000000e+00  0.000000e+00  0.000000e+00  
      1850  -7.004320e+00  -3.476650e+00  2.889173e-01  6.412706e+00  9.349398e-01  5.788917e+00  0.000000e+00  0.000000e+00  0.000000e+00  0.000000e+00  0.000000e+00  0.000000e+00  
      1851  -7.259086e+00  -3.487606e+00  5.019944e-01  6.157940e+00  9.239837e-01  5.751995e+00  0.000000e+00  0.000000e+00  0.000000e+00  0.000000e+00  0.000000e+00  0.000000e+00  
      1852  -7.538098e+00  -3.494561e+00  6.938022e-01  5.878928e+00  9.170284e-01  5.693802e+00  0.000000e+00  0.000000e+00  0.000000e+00  0.000000e+00  0.000000e+00  0.000000e+00  
      1853  -7.827682e+00  -3.495783e+00  8.666798e-01  5.589345e+00  9.158074e-01  5.616680e+00  0.000000e+00  0.000000e+00  0.000000e+00  0.000000e+00  0.000000e+00  0.000000e+00  
      1854  -8.126687e+00  -3.497633e+00  1.017619e+00  5.290339e+00  9.139565e-01  5.517619e+00  0.000000e+00  0.000000e+00  0.000000e+00  0.000000e+00  0.000000e+00  0.000000e+00  
      1855  -8.436544e+00  -3.508318e+00  1.176054e+00  4.980482e+00  9.032717e-01  5.426054e+00  0.000000e+00  0.000000e+00  0.000000e+00  0.000000e+00  0.000000e+00  0.000000e+00  
      1856  -8.753978e+00  -3.521856e+00  1.301841e+00  4.663048e+00  8.897344e-01  5.301841e+00  0.000000e+00  0.000000e+00  0.000000e+00  0.000000e+00  0.000000e+00  0.000000e+00  
      1857  -9.074975e+00  -3.533741e+00  1.401501e+00  4.342052e+00  8.778489e-01  5.151502e+00  0.000000e+00  0.000000e+00  0.000000e+00  0.000000e+00  0.000000e+00  0.000000e+00  
      1858  -9.399520e+00  -3.551179e+00  1.500258e+00  4.017507e+00  8.604106e-01  5.000258e+00  0.000000e+00  0.000000e+00  0.000000e+00  0.000000e+00  0.000000e+00  0.000000e+00  
      1859  -9.724545e+00  -3.574279e+00  1.574389e+00  3.692480e+00  8.373109e-01  4.824389e+00  0.000000e+00  0.000000e+00  0.000000e+00  0.000000e+00  0.000000e+00  0.000000e+00  
      1860  -1.006415e+01  -3.603322e+00  1.622885e+00  3.352880e+00  8.082682e-01  4.622885e+00  0.000000e+00  0.000000e+00  0.000000e+00  0.000000e+00  0.000000e+00  0.000000e+00  
      1861  -1.040010e+01  -3.644206e+00  1.603510e+00  3.016925e+00  7.673840e-01  4.353510e+00  0.000000e+00  0.000000e+00  0.000000e+00  0.000000e+00  0.000000e+00  0.000000e+00  
      1862  -1.073921e+01  -3.678214e+00  1.610430e+00  2.677812e+00  7.333761e-01  4.110430e+00  0.000000e+00  0.000000e+00  0.000000e+00  0.000000e+00  0.000000e+00  0.000000e+00  
      1863  -1.107557e+01  -3.734636e+00  1.560235e+00  2.341454e+00  6.769537e-01  3.810235e+00  0.000000e+00  0.000000e+00  0.000000e+00  0.000000e+00  0.000000e+00  0.000000e+00  
      1864  -1.140226e+01  -3.789970e+00  1.500948e+00  2.014765e+00  6.216194e-01  3.500948e+00  0.000000e+00  0.000000e+00  0.000000e+00  0.000000e+00  0.000000e+00  0.000000e+00  
      1865  -1.171659e+01  -3.856270e+00  1.391129e+00  1.700437e+00  5.553197e-01  3.141129e+00  0.000000e+00  0.000000e+00  0.000000e+00  0.000000e+00  0.000000e+00  0.000000e+00  
      1866  -1.202668e+01  -3.923583e+00  1.283265e+00  1.390348e+00  4.880070e-01  2.783265e+00  0.000000e+00  0.000000e+00  0.000000e+00  0.000000e+00  0.000000e+00  0.000000e+00  
      1867  -1.229124e+01  -3.995344e+00  1.122835e+00  1.125790e+00  4.162458e-01  2.372835e+00  0.000000e+00  0.000000e+00  0.000000e+00  0.000000e+00  0.000000e+00  0.000000e+00  
      1868  -1.257453e+01  -4.077019e+00  9.595833e-01  8.424948e-01  3.345709e-01  1.959583e+00  0.000000e+00  0.000000e+00  0.000000e+00  0.000000e+00  0.000000e+00  0.000000e+00  
      1869  -1.281684e+01  -4.161294e+00  7.415746e-01  6.001896e-01  2.502961e-01  1.491575e+00  0.000000e+00  0.000000e+00  0.000000e+00  0.000000e+00  0.000000e+00  0.000000e+00  
      1870  -1.304033e+01  -4.243005e+00  5.140249e-01  3.766973e-01  1.685845e-01  1.014025e+00  0.000000e+00  0.000000e+00  0.000000e+00  0.000000e+00  0.000000e+00  0.000000e+00  
      1871  -1.322591e+01  -4.320133e+00  2.525432e-01  1.911194e-01  9.145701e-02  5.025433e-01  0.000000e+00  0.000000e+00  0.000000e+00  0.000000e+00  0.000000e+00  0.000000e+00  
      1872  -3.302465e+00  -2.424095e+00  -9.515556e+00  9.965382e+00  2.189075e+00  5.234443e+00  0.000000e+00  0.000000e+00  0.000000e+00  0.000000e+00  0.000000e+00  0.000000e+00  
      1873  -3.326507e+00  -2.561844e+00  -9.331102e+00  9.941347e+00  2.051316e+00  5.168898e+00  0.000000e+00  0.000000e+00  0.000000e+00  0.000000e+00  0.000000e+00  0.000000e+00  
      1874  -3.340410e+00  -2.700286e+00  -9.142892e+00  9.927448e+00  1.912868e+00  5.107108e+00  0.000000e+00  0.000000e+00  0.000000e+00  0.000000e+00  0.000000e+00  0.000000e+00  
      1875  -3.380204e+00  -2.809414e+00  -8.924053e+00  9.887656e+00  1.803738e+00  5.075947e+00  0.000000e+00  0.000000e+00  0.000000e+00  0.000000e+00  0.000000e+00  0.000000e+00  
      1876  -3.440017e+00  -2.890104e+00  -8.701251e+00  9.827843e+00  1.723048e+00  5.048748e+00  0.000000e+00  0.000000e+00  0.000000e+00  0.000000e+00  0.000000e+00  0.000000e+00  
      1877  -3.444057e+00  -2.991745e+00  -8.475103e+00  9.823803e+00  1.621408e+00  5.024896e+00  0.000000e+00  0.000000e+00  0.000000e+00  0.000000e+00  0.000000e+00  0.000000e+00  
      1878  -3.461093e+00  -3.068418e+00  -8.236230e+00  9.806767e+00  1.544734e+00  5.013771e+00  0.000000e+00  0.000000e+00  0.000000e+00  0.000000e+00  0.000000e+00  0.000000e+00  
      1879  -3.487109e+00  -3.144944e+00  -7.989056e+00  9.780751e+00  1.468209e+00  5.010944e+00  0.000000e+00  0.000000e+00  0.000000e+00  0.000000e+00  0.000000e+00  0.000000e+00  
      1880  -3.497017e+00  -3.223387e+00  -7.748396e+00  9.770843e+00  1.389765e+00  5.001604e+00  0.000000e+00  0.000000e+00  0.000000e+00  0.000000e+00  0.000000e+00  0.000000e+00  
      1881  -3.541747e+00  -3.286819e+00  -7.492048e+00  9.726112e+00  1.326333e+00  5.007952e+00  0.000000e+00  0.000000e+00  0.000000e+00  0.000000e+00  0.000000e+00  0.000000e+00  
      1882  -3.574109e+00  -3.347654e+00  -7.237616e+00  9.693751e+00  1.265498e+00  5.012384e+00  0.000000e+00  0.000000e+00  0.000000e+00  0.000000e+00  0.000000e+00  0.000000e+00  
      1883  -3.598379e+00  -3.400968e+00  -6.958225e+00  9.669481e+00  1.212184e+00  5.041775e+00  0.000000e+00  0.000000e+00  0.000000e+00  0.000000e+00  0.000000e+00  0.000000e+00  
      1884  -3.611166e+00  -3.463971e+00  -6.695334e+00  9.656694e+00  1.149181e+00  5.054666e+00  0.000000e+00  0.000000e+00  0.000000e+00  0.000000e+00  0.000000e+00  0.000000e+00  
      1885  -3.654001e+00  -3.497963e+00  -6.408964e+00  9.613859e+00  1.115189e+00  5.091036e+00  0.000000e+00  0.000000e+00  0.000000e+00  0.000000e+00  0.000000e+00  0.000000e+00  
      1886  -3.684017e+00  -3.551118e+00  -6.134490e+00  9.583843e+00  1.062035e+00  5.115510e+00  0.000000e+00  0.000000e+00  0.000000e+00  0.000000e+00  0.000000e+00  0.000000e+00  
      1887  -3.740682e+00  -3.575658e+00  -5.850804e+00  9.527178e+00  1.037495e+00  5.149196e+00  0.000000e+00  0.000000e+00  0.000000e+00  0.000000e+00  0.000000e+00  0.000000e+00  
      1888  -3.795866e+00  -3.612679e+00  -5.566616e+00  9.471993e+00  1.000473e+00  5.183384e+00  0.000000e+00  0.000000e+00  0.000000e+00  0.000000e+00  0.000000e+00  0.000000e+00  
      1889  -3.873187e+00  -3.618866e+00  -5.274809e+00  9.394673e+00  9.942867e-01  5.225190e+00  0.000000e+00  0.000000e+00  0.000000e+00  0.000000e+00  0.000000e+00  0.000000e+00  
      1890  -3.980083e+00  -3.613573e+00  -4.994046e+00  9.287777e+00  9.995788e-01  5.255954e+00  0.000000e+00  0.000000e+00  0.000000e+00  0.000000e+00  0.000000e+00  0.000000e+00  
      1891  -4.076763e+00  -3.605316e+00  -4.725152e+00  9.191097e+00  1.007836e+00  5.274848e+00  0.000000e+00  0.000000e+00  0.000000e+00  0.000000e+00  0.000000e+00  0.000000e+00  
      1892  -4.176771e+00  -3.614949e+00  -4.445808e+00  9.091089e+00  9.982038e-01  5.304192e+00  0.000000e+00  0.000000e+00  0.000000e+00  0.000000e+00  0.000000e+00  0.000000e+00  
      1893  -4.289440e+00  -3.614708e+00  -4.161372e+00  8.978420e+00  9.984443e-01  5.338628e+00  0.000000e+00  0.000000e+00  0.000000e+00  0.000000e+00  0.000000e+00  0.000000e+00  
      1894  -4.414478e+00  -3.608763e+00  -3.878328e+00  8.853382e+00  1.004389e+00  5.371672e+00  0.000000e+00  0.000000e+00  0.000000e+00  0.000000e+00  0.000000e+00  0.000000e+00  
      1895  -4.527640e+00  -3.615958e+00  -3.580480e+00  8.740219e+00  9.971942e-01  5.419520e+00  0.000000e+00  0.000000e+00  0.000000e+00  0.000000e+00  0.000000e+00  0.000000e+00  
      1896  -4.643130e+00  -3.617858e+00  -3.286099e+00  8.624730e+00  9.952946e-01  5.463902e+00  0.000000e+00  0.000000e+00  0.000000e+00  0.000000e+00  0.000000e+00  0.000000e+00  
      1897  -4.782687e+00  -3.600700e+00  -3.000832e+00  8.485172e+00  1.012453e+00  5.499168e+00  0.000000e+00  0.000000e+00  0.000000e+00  0.000000e+00  0.000000e+00  0.000000e+00  
      1898  -4.932711e+00  -3.580048e+00  -2.722851e+00  8.335150e+00  1.033105e+00  5.527149e+00  0.000000e+00  0.000000e+00  0.000000e+00  0.000000e+00  0.000000e+00  0.000000e+00  
      1899  -5.080042e+00  -3.574666e+00  -2.443166e+00  8.187818e+00  1.038487e+00  5.556834e+00  0.000000e+00  0.000000e+00  0.000000e+00  0.000000e+00  0.000000e+00  0.000000e+00  
      1900  -5.240316e+00  -3.569909e+00  -2.164549e+00  8.027544e+00  1.043243e+00  5.585451e+00  0.000000e+00  0.000000e+00  0.000000e+00  0.000000e+00  0.000000e+00  0.000000e+00  
      1901  -5.407296e+00  -3.568392e+00  -1.885359e+00  7.860564e+00  1.044761e+00  5.614641e+00  0.000000e+00  0.000000e+00  0.000000e+00  0.000000e+00  0.000000e+00  0.000000e+00  
      1902  -5.576525e+00  -3.578120e+00  -1.614255e+00  7.691335e+00  1.035032e+00  5.635746e+00  0.000000e+00  0.000000e+00  0.000000e+00  0.000000e+00  0.000000e+00  0.000000e+00  
      1903  -5.740742e+00  -3.596937e+00  -1.332771e+00  7.527118e+00  1.016215e+00  5.667229e+00  0.000000e+00  0.000000e+00  0.000000e+00  0.000000e+00  0.000000e+00  0.000000e+00  
      1904  -5.912234e+00  -3.617402e+00  -1.055701e+00  7.355626e+00  9.957502e-01  5.694299e+00  0.000000e+00  0.000000e+00  0.000000e+00  0.000000e+00  0.000000e+00  0.000000e+00  
      1905  -6.110302e+00  -3.629558e+00  -7.856382e-01  7.157558e+00  9.835946e-01  5.714362e+00  0.000000e+00  0.000000e+00  0.000000e+00  0.000000e+00  0.000000e+00  0.000000e+00  
      1906  -6.316778e+00  -3.646435e+00  -5.339298e-01  6.951082e+00  9.667170e-01  5.716070e+00  0.000000e+00  0.000000e+00  0.000000e+00  0.000000e+00  0.000000e+00  0.000000e+00  
      1907  -6.547478e+00  -3.655861e+00  -2.880391e-01  6.720381e+00  9.572912e-01  5.711961e+00  0.000000e+00  0.000000e+00  0.000000e+00  0.000000e+00  0.000000e+00  0.000000e+00  
      1908  -6.773720e+00  -3.681071e+00  -4.411401e-02  6.494140e+00  9.320812e-01  5.705886e+00  0.000000e+00  0.000000e+00  0.000000e+00  0.000000e+00  0.000000e+00  0.000000e+00  
      1909  -7.013261e+00  -3.695345e+00  1.863550e-01  6.254599e+00  9.178069e-01  5.686355e+00  0.000000e+00  0.000000e+00  0.000000e+00  0.000000e+00  0.000000e+00  0.000000e+00  
      1910  -7.276086e+00  -3.703499e+00  3.984005e-01  5.991774e+00  9.096530e-01  5.648400e+00  0.000000e+00  0.000000e+00  0.000000e+00  0.000000e+00  0.000000e+00  0.000000e+00  
      1911  -7.538511e+00  -3.719979e+00  6.129909e-01  5.729349e+00  8.931730e-01  5.612991e+00  0.000000e+00  0.000000e+00  0.000000e+00  0.000000e+00  0.000000e+00  0.000000e+00  
      1912  -7.817418e+00  -3.724987e+00  8.015911e-01  5.450442e+00  8.881652e-01  5.551591e+00  0.000000e+00  0.000000e+00  0.000000e+00  0.000000e+00  0.000000e+00  0.000000e+00  
      1913  -8.098835e+00  -3.728768e+00  9.812754e-01  5.169024e+00  8.843839e-01  5.481276e+00  0.000000e+00  0.000000e+00  0.000000e+00  0.000000e+00  0.000000e+00  0.000000e+00  
      1914  -8.399765e+00  -3.727427e+00  1.123051e+00  4.868095e+00  8.857255e-01  5.373051e+00  0.000000e+00  0.000000e+00  0.000000e+00  0.000000e+00  0.000000e+00  0.000000e+00  
      1915  -8.708391e+00  -3.742974e+00  1.257249e+00  4.559468e+00  8.701781e-01  5.257249e+00  0.000000e+00  0.000000e+00  0.000000e+00  0.000000e+00  0.000000e+00  0.000000e+00  
      1916  -9.021258e+00  -3.754548e+00  1.389443e+00  4.246602e+00  8.586043e-01  5.139443e+00  0.000000e+00  0.000000e+00  0.000000e+00  0.000000e+00  0.000000e+00  0.000000e+00  
      1917  -9.330114e+00  -3.770722e+00  1.484194e+00  3.937745e+00  8.424305e-01  4.984194e+00  0.000000e+00  0.000000e+00  0.000000e+00  0.000000e+00  0.000000e+00  0.000000e+00  
      1918  -9.661382e+00  -3.790574e+00  1.571490e+00  3.606478e+00  8.225779e-01  4.821490e+00  0.000000e+00  0.000000e+00  0.000000e+00  0.000000e+00  0.000000e+00  0.000000e+00  
      1919  -9.996897e+00  -3.816536e+00  1.627643e+00  3.270963e+00  7.966167e-01  4.627643e+00  0.000000e+00  0.000000e+00  0.000000e+00  0.000000e+00  0.000000e+00  0.000000e+00  
      1920  -1.033643e+01  -3.849580e+00  1.656229e+00  2.931434e+00  7.635725e-01  4.406229e+00  0.000000e+00  0.000000e+00  0.000000e+00  0.000000e+00  0.000000e+00  0.000000e+00  
      1921  -1.067275e+01  -3.889370e+00  1.644979e+00  2.595114e+00  7.237826e-01  4.144979e+00  0.000000e+00  0.000000e+00  0.000000e+00  0.000000e+00  0.000000e+00  0.000000e+00  
      1922  -1.100702e+01  -3.938714e+00  1.628177e+00  2.260836e+00  6.744384e-01  3.878177e+00  0.000000e+00  0.000000e+00  0.000000e+00  0.000000e+00  0.000000e+00  0.000000e+00  
      1923  -1.132653e+01  -4.004137e+00  1.542076e+00  1.941330e+00  6.090157e-01  3.542076e+00  0.000000e+00  0.000000e+00  0.000000e+00  0.000000e+00  0.000000e+00  0.000000e+00  
      1924  -1.165034e+01  -4.057644e+00  1.475711e+00  1.617523e+00  5.555082e-01  3.225711e+00  0.000000e+00  0.000000e+00  0.000000e+00  0.000000e+00  0.000000e+00  0.000000e+00  
      1925  -1.194654e+01  -4.134099e+00  1.328378e+00  1.321325e+00  4.790528e-01  2.828378e+00  0.000000e+00  0.000000e+00  0.000000e+00  0.000000e+00  0.000000e+00  0.000000e+00  
      1926  -1.222404e+01  -4.209550e+00  1.157652e+00  1.043820e+00  4.036025e-01  2.407653e+00  0.000000e+00  0.000000e+00  0.000000e+00  0.000000e+00  0.000000e+00  0.000000e+00  
      1927  -1.248442e+01  -4.291800e+00  9.765203e-01  7.834452e-01  3.213527e-01  1.976520e+00  0.000000e+00  0.000000e+00  0.000000e+00  0.000000e+00  0.000000e+00  0.000000e+00  
      1928  -1.272465e+01  -4.374587e+00  7.726536e-01  5.432061e-01  2.385654e-01  1.522654e+00  0.000000e+00  0.000000e+00  0.000000e+00  0.000000e+00  0.000000e+00  0.000000e+00  
      1929  -1.294002e+01  -4.458779e+00  5.335931e-01  3.278402e-01  1.543729e-01  1.033593e+00  0.000000e+00  0.000000e+00  0.000000e+00  0.000000e+00  0.000000e+00  0.000000e+00  
      1930  -1.310686e+01  -4.531636e+00  2.657577e-01  1.609948e-01  8.151589e-02  5.157577e-01  0.000000e+00  0.000000e+00  0.000000e+00  0.000000e+00  0.000000e+00  0.000000e+00  
      1931  -3.427016e+00  -2.601047e+00  -9.706642e+00  9.686817e+00  2.209981e+00  5.043358e+00  0.000000e+00  0.000000e+00  0.000000e+00  0.000000e+00  0.000000e+00  0.000000e+00  
      1932  -3.447827e+00  -2.743685e+00  -9.519973e+00  9.666004e+00  2.067347e+00  4.980027e+00  0.000000e+00  0.000000e+00  0.000000e+00  0.000000e+00  0.000000e+00  0.000000e+00  
      1933  -3.484019e+00  -2.873881e+00  -9.329173e+00  9.629814e+00  1.937147e+00  4.920827e+00  0.000000e+00  0.000000e+00  0.000000e+00  0.000000e+00  0.000000e+00  0.000000e+00  
      1934  -3.491026e+00  -2.996706e+00  -9.126165e+00  9.622808e+00  1.814322e+00  4.873835e+00  0.000000e+00  0.000000e+00  0.000000e+00  0.000000e+00  0.000000e+00  0.000000e+00  
      1935  -3.520923e+00  -3.091932e+00  -8.904727e+00  9.592910e+00  1.719096e+00  4.845273e+00  0.000000e+00  0.000000e+00  0.000000e+00  0.000000e+00  0.000000e+00  0.000000e+00  
      1936  -3.561961e+00  -3.179666e+00  -8.685206e+00  9.551871e+00  1.631363e+00  4.814794e+00  0.000000e+00  0.000000e+00  0.000000e+00  0.000000e+00  0.000000e+00  0.000000e+00  
      1937  -3.555779e+00  -3.269263e+00  -8.440905e+00  9.558054e+00  1.541766e+00  4.809096e+00  0.000000e+00  0.000000e+00  0.000000e+00  0.000000e+00  0.000000e+00  0.000000e+00  
      1938  -3.566319e+00  -3.357016e+00  -8.195986e+00  9.547514e+00  1.454012e+00  4.804015e+00  0.000000e+00  0.000000e+00  0.000000e+00  0.000000e+00  0.000000e+00  0.000000e+00  
      1939  -3.602285e+00  -3.426213e+00  -7.943114e+00  9.511548e+00  1.384816e+00  4.806886e+00  0.000000e+00  0.000000e+00  0.000000e+00  0.000000e+00  0.000000e+00  0.000000e+00  
      1940  -3.628815e+00  -3.496951e+00  -7.700987e+00  9.485018e+00  1.314078e+00  4.799013e+00  0.000000e+00  0.000000e+00  0.000000e+00  0.000000e+00  0.000000e+00  0.000000e+00  
      1941  -3.665003e+00  -3.545823e+00  -7.426936e+00  9.448831e+00  1.265206e+00  4.823064e+00  0.000000e+00  0.000000e+00  0.000000e+00  0.000000e+00  0.000000e+00  0.000000e+00  
      1942  -3.709518e+00  -3.597905e+00  -7.154946e+00  9.404314e+00  1.213124e+00  4.845054e+00  0.000000e+00  0.000000e+00  0.000000e+00  0.000000e+00  0.000000e+00  0.000000e+00  
      1943  -3.745479e+00  -3.655509e+00  -6.885951e+00  9.368354e+00  1.155520e+00  4.864049e+00  0.000000e+00  0.000000e+00  0.000000e+00  0.000000e+00  0.000000e+00  0.000000e+00  
      1944  -3.767144e+00  -3.703697e+00  -6.606284e+00  9.346689e+00  1.107332e+00  4.893716e+00  0.000000e+00  0.000000e+00  0.000000e+00  0.000000e+00  0.000000e+00  0.000000e+00  
      1945  -3.811675e+00  -3.744573e+00  -6.325024e+00  9.302158e+00  1.066456e+00  4.924976e+00  0.000000e+00  0.000000e+00  0.000000e+00  0.000000e+00  0.000000e+00  0.000000e+00  
      1946  -3.869288e+00  -3.772809e+00  -6.039603e+00  9.244545e+00  1.038219e+00  4.960397e+00  0.000000e+00  0.000000e+00  0.000000e+00  0.000000e+00  0.000000e+00  0.000000e+00  
      1947  -3.952255e+00  -3.771140e+00  -5.752266e+00  9.161578e+00  1.039888e+00  4.997734e+00  0.000000e+00  0.000000e+00  0.000000e+00  0.000000e+00  0.000000e+00  0.000000e+00  
      1948  -4.037441e+00  -3.780701e+00  -5.466419e+00  9.076392e+00  1.030328e+00  5.033580e+00  0.000000e+00  0.000000e+00  0.000000e+00  0.000000e+00  0.000000e+00  0.000000e+00  
      1949  -4.138196e+00  -3.779649e+00  -5.191322e+00  8.975637e+00  1.031380e+00  5.058678e+00  0.000000e+00  0.000000e+00  0.000000e+00  0.000000e+00  0.000000e+00  0.000000e+00  
      1950  -4.233826e+00  -3.780470e+00  -4.910127e+00  8.880007e+00  1.030559e+00  5.089873e+00  0.000000e+00  0.000000e+00  0.000000e+00  0.000000e+00  0.000000e+00  0.000000e+00  
      1951  -4.341430e+00  -3.776451e+00  -4.624908e+00  8.772403e+00  1.034578e+00  5.125092e+00  0.000000e+00  0.000000e+00  0.000000e+00  0.000000e+00  0.000000e+00  0.000000e+00  
      1952  -4.451465e+00  -3.773190e+00  -4.339623e+00  8.662368e+00  1.037839e+00  5.160377e+00  0.000000e+00  0.000000e+00  0.000000e+00  0.000000e+00  0.000000e+00  0.000000e+00  
      1953  -4.566996e+00  -3.760928e+00  -4.054137e+00  8.546837e+00  1.050100e+00  5.195863e+00  0.000000e+00  0.000000e+00  0.000000e+00  0.000000e+00  0.000000e+00  0.000000e+00  
      1954  -4.669897e+00  -3.769377e+00  -3.761415e+00  8.443936e+00  1.041652e+00  5.238585e+00  0.000000e+00  0.000000e+00  0.000000e+00  0.000000e+00  0.000000e+00  0.000000e+00  
      1955  -4.803693e+00  -3.763391e+00  -3.470251e+00  8.310140e+00  1.047637e+00  5.279749e+00  0.000000e+00  0.000000e+00  0.000000e+00  0.000000e+00  0.000000e+00  0.000000e+00  
      1956  -4.929963e+00  -3.742103e+00  -3.185302e+00  8.183870e+00  1.068926e+00  5.314697e+00  0.000000e+00  0.000000e+00  0.000000e+00  0.000000e+00  0.000000e+00  0.000000e+00  
      1957  -5.068496e+00  -3.735492e+00  -2.902603e+00  8.045337e+00  1.075536e+00  5.347397e+00  0.000000e+00  0.000000e+00  0.000000e+00  0.000000e+00  0.000000e+00  0.000000e+00  
      1958  -5.198439e+00  -3.750448e+00  -2.612114e+00  7.915394e+00  1.060580e+00  5.387886e+00  0.000000e+00  0.000000e+00  0.000000e+00  0.000000e+00  0.000000e+00  0.000000e+00  
      1959  -5.347012e+00  -3.754259e+00  -2.323146e+00  7.766821e+00  1.056770e+00  5.426854e+00  0.000000e+00  0.000000e+00  0.000000e+00  0.000000e+00  0.000000e+00  0.000000e+00  
      1960  -5.501657e+00  -3.760894e+00  -2.043990e+00  7.612175e+00  1.050134e+00  5.456010e+00  0.000000e+00  0.000000e+00  0.000000e+00  0.000000e+00  0.000000e+00  0.000000e+00  
      1961  -5.669423e+00  -3.763980e+00  -1.766330e+00  7.444410e+00  1.047049e+00  5.483670e+00  0.000000e+00  0.000000e+00  0.000000e+00  0.000000e+00  0.000000e+00  0.000000e+00  
      1962  -5.832119e+00  -3.781973e+00  -1.484038e+00  7.281713e+00  1.029055e+00  5.515962e+00  0.000000e+00  0.000000e+00  0.000000e+00  0.000000e+00  0.000000e+00  0.000000e+00  
      1963  -6.004818e+00  -3.806261e+00  -1.198294e+00  7.109015e+00  1.004768e+00  5.551706e+00  0.000000e+00  0.000000e+00  0.000000e+00  0.000000e+00  0.000000e+00  0.000000e+00  
      1964  -6.186578e+00  -3.820879e+00  -9.328349e-01  6.927255e+00  9.901493e-01  5.567165e+00  0.000000e+00  0.000000e+00  0.000000e+00  0.000000e+00  0.000000e+00  0.000000e+00  
      1965  -6.391832e+00  -3.831299e+00  -6.810946e-01  6.722001e+00  9.797295e-01  5.568905e+00  0.000000e+00  0.000000e+00  0.000000e+00  0.000000e+00  0.000000e+00  0.000000e+00  
      1966  -6.595903e+00  -3.858304e+00  -4.216392e-01  6.517930e+00  9.527249e-01  5.578361e+00  0.000000e+00  0.000000e+00  0.000000e+00  0.000000e+00  0.000000e+00  0.000000e+00  
      1967  -6.805692e+00  -3.888382e+00  -1.699803e-01  6.308141e+00  9.226471e-01  5.580020e+00  0.000000e+00  0.000000e+00  0.000000e+00  0.000000e+00  0.000000e+00  0.000000e+00  
      1968  -7.044269e+00  -3.902030e+00  6.229175e-02  6.069564e+00  9.089985e-01  5.562292e+00  0.000000e+00  0.000000e+00  0.000000e+00  0.000000e+00  0.000000e+00  0.000000e+00  
      1969  -7.300998e+00  -3.914104e+00  2.823629e-01  5.812835e+00  8.969250e-01  5.532363e+00  0.000000e+00  0.000000e+00  0.000000e+00  0.000000e+00  0.000000e+00  0.000000e+00  
      1970  -7.558781e+00  -3.929879e+00  4.938127e-01  5.555052e+00  8.811500e-01  5.493813e+00  0.000000e+00  0.000000e+00  0.000000e+00  0.000000e+00  0.000000e+00  0.000000e+00  
      1971  -7.817852e+00  -3.946755e+00  7.053408e-01  5.295981e+00  8.642734e-01  5.455341e+00  0.000000e+00  0.000000e+00  0.000000e+00  0.000000e+00  0.000000e+00  0.000000e+00  
      1972  -8.093176e+00  -3.951840e+00  8.872728e-01  5.020657e+00  8.591892e-01  5.387273e+00  0.000000e+00  0.000000e+00  0.000000e+00  0.000000e+00  0.000000e+00  0.000000e+00  
      1973  -8.383481e+00  -3.953623e+00  1.052491e+00  4.730352e+00  8.574058e-01  5.302491e+00  0.000000e+00  0.000000e+00  0.000000e+00  0.000000e+00  0.000000e+00  0.000000e+00  
      1974  -8.674138e+00  -3.963312e+00  1.204228e+00  4.439695e+00  8.477172e-01  5.204228e+00  0.000000e+00  0.000000e+00  0.000000e+00  0.000000e+00  0.000000e+00  0.000000e+00  
      1975  -8.975914e+00  -3.973743e+00  1.339484e+00  4.137918e+00  8.372859e-01  5.089484e+00  0.000000e+00  0.000000e+00  0.000000e+00  0.000000e+00  0.000000e+00  0.000000e+00  
      1976  -9.294737e+00  -3.993422e+00  1.462987e+00  3.819096e+00  8.176066e-01  4.962986e+00  0.000000e+00  0.000000e+00  0.000000e+00  0.000000e+00  0.000000e+00  0.000000e+00  
      1977  -9.598586e+00  -4.009932e+00  1.567185e+00  3.515247e+00  8.010974e-01  4.817185e+00  0.000000e+00  0.000000e+00  0.000000e+00  0.000000e+00  0.000000e+00  0.000000e+00  
      1978  -9.926388e+00  -4.026177e+00  1.624504e+00  3.187445e+00  7.848516e-01  4.624505e+00  0.000000e+00  0.000000e+00  0.000000e+00  0.000000e+00  0.000000e+00  0.000000e+00  
      1979  -1.026751e+01  -4.058943e+00  1.662072e+00  2.846325e+00  7.520860e-01  4.412072e+00  0.000000e+00  0.000000e+00  0.000000e+00  0.000000e+00  0.000000e+00  0.000000e+00  
      1980  -1.060429e+01  -4.098900e+00  1.673579e+00  2.509540e+00  7.121286e-01  4.173580e+00  0.000000e+00  0.000000e+00  0.000000e+00  0.000000e+00  0.000000e+00  0.000000e+00  
      1981  -1.094111e+01  -4.146081e+00  1.669857e+00  2.172727e+00  6.649477e-01  3.919857e+00  0.000000e+00  0.000000e+00  0.000000e+00  0.000000e+00  0.000000e+00  0.000000e+00  
      1982  -1.126604e+01  -4.205967e+00  1.585614e+00  1.847790e+00  6.050614e-01  3.585614e+00  0.000000e+00  0.000000e+00  0.000000e+00  0.000000e+00  0.000000e+00  0.000000e+00  
      1983  -1.158551e+01  -4.276887e+00  1.510239e+00  1.528327e+00  5.341417e-01  3.260239e+00  0.000000e+00  0.000000e+00  0.000000e+00  0.000000e+00  0.000000e+00  0.000000e+00  
      1984  -1.188506e+01  -4.344341e+00  1.370637e+00  1.228770e+00  4.666880e-01  2.870637e+00  0.000000e+00  0.000000e+00  0.000000e+00  0.000000e+00  0.000000e+00  0.000000e+00  
      1985  -1.215319e+01  -4.422915e+00  1.185083e+00  9.606462e-01  3.881137e-01  2.435083e+00  0.000000e+00  0.000000e+00  0.000000e+00  0.000000e+00  0.000000e+00  0.000000e+00  
      1986  -1.240483e+01  -4.507984e+00  9.962524e-01  7.090024e-01  3.030452e-01  1.996252e+00  0.000000e+00  0.000000e+00  0.000000e+00  0.000000e+00  0.000000e+00  0.000000e+00  
      1987  -1.263017e+01  -4.587835e+00  7.835807e-01  4.836608e-01  2.231936e-01  1.533581e+00  0.000000e+00  0.000000e+00  0.000000e+00  0.000000e+00  0.000000e+00  0.000000e+00  
      1988  -1.282212e+01  -4.666812e+00  5.429174e-01  2.917102e-01  1.442164e-01  1.042917e+00  0.000000e+00  0.000000e+00  0.000000e+00  0.000000e+00  0.000000e+00  0.000000e+00  
      1989  -1.297655e+01  -4.736556e+00  2.719223e-01  1.372837e-01  7.447294e-02  5.219223e-01  0.000000e+00  0.000000e+00  0.000000e+00  0.000000e+00  0.000000e+00  0.000000e+00  
      1990  -3.546291e+00  -2.793193e+00  -9.912970e+00  9.408825e+00  2.211941e+00  4.837030e+00  0.000000e+00  0.000000e+00  0.000000e+00  0.000000e+00  0.000000e+00  0.000000e+00  
      1991  -3.566685e+00  -2.923212e+00  -9.728176e+00  9.388419e+00  2.081937e+00  4.771824e+00  0.000000e+00  0.000000e+00  0.000000e+00  0.000000e+00  0.000000e+00  0.000000e+00  
      1992  -3.573841e+00  -3.058049e+00  -9.532041e+00  9.381258e+00  1.947105e+00  4.717959e+00  0.000000e+00  0.000000e+00  0.000000e+00  0.000000e+00  0.000000e+00  0.000000e+00  
      1993  -3.619815e+00  -3.178289e+00  -9.335382e+00  9.335285e+00  1.826865e+00  4.664619e+00  0.000000e+00  0.000000e+00  0.000000e+00  0.000000e+00  0.000000e+00  0.000000e+00  
      1994  -3.609178e+00  -3.291928e+00  -9.118017e+00  9.345922e+00  1.713226e+00  4.631983e+00  0.000000e+00  0.000000e+00  0.000000e+00  0.000000e+00  0.000000e+00  0.000000e+00  
      1995  -3.620543e+00  -3.390568e+00  -8.887286e+00  9.334557e+00  1.614585e+00  4.612714e+00  0.000000e+00  0.000000e+00  0.000000e+00  0.000000e+00  0.000000e+00  0.000000e+00  
      1996  -3.663692e+00  -3.467132e+00  -8.647163e+00  9.291408e+00  1.538022e+00  4.602838e+00  0.000000e+00  0.000000e+00  0.000000e+00  0.000000e+00  0.000000e+00  0.000000e+00  
      1997  -3.699375e+00  -3.537524e+00  -8.394053e+00  9.255725e+00  1.467630e+00  4.605947e+00  0.000000e+00  0.000000e+00  0.000000e+00  0.000000e+00  0.000000e+00  0.000000e+00  
      1998  -3.720186e+00  -3.623856e+00  -8.150393e+00  9.234914e+00  1.381298e+00  4.599607e+00  0.000000e+00  0.000000e+00  0.000000e+00  0.000000e+00  0.000000e+00  0.000000e+00  
      1999  -3.740083e+00  -3.684988e+00  -7.898582e+00  9.215016e+00  1.320165e+00  4.601418e+00  0.000000e+00  0.000000e+00  0.000000e+00  0.000000e+00  0.000000e+00  0.000000e+00  
      2000  -3.783554e+00  -3.733253e+00  -7.631510e+00  9.171546e+00  1.271900e+00  4.618490e+00  0.000000e+00  0.000000e+00  0.000000e+00  0.000000e+00  0.000000e+00  0.000000e+00  
      2001  -3.814779e+00  -3.799376e+00  -7.364075e+00  9.140321e+00  1.205777e+00  4.635925e+00  0.000000e+00  0.000000e+00  0.000000e+00  0.000000e+00  0.000000e+00  0.000000e+00  
      2002  -3.859722e+00  -3.851535e+00  -7.088946e+00  9.095378e+00  1.153619e+00  4.661054e+00  0.000000e+00  0.000000e+00  0.000000e+00  0.000000e+00  0.000000e+00  0.000000e+00  
      2003  -3.893814e+00  -3.896312e+00  -6.801377e+00  9.061286e+00  1.108842e+00  4.698623e+00  0.000000e+00  0.000000e+00  0.000000e+00  0.000000e+00  0.000000e+00  0.000000e+00  
      2004  -3.945815e+00  -3.926807e+00  -6.520411e+00  9.009284e+00  1.078346e+00  4.729589e+00  0.000000e+00  0.000000e+00  0.000000e+00  0.000000e+00  0.000000e+00  0.000000e+00  
      2005  -4.022136e+00  -3.939004e+00  -6.231194e+00  8.932963e+00  1.066150e+00  4.768806e+00  0.000000e+00  0.000000e+00  0.000000e+00  0.000000e+00  0.000000e+00  0.000000e+00  
      2006  -4.110347e+00  -3.935945e+00  -5.947074e+00  8.844752e+00  1.069209e+00  4.802926e+00  0.000000e+00  0.000000e+00  0.000000e+00  0.000000e+00  0.000000e+00  0.000000e+00  
      2007  -4.198624e+00  -3.940918e+00  -5.666468e+00  8.756475e+00  1.064235e+00  4.833531e+00  0.000000e+00  0.000000e+00  0.000000e+00  0.000000e+00  0.000000e+00  0.000000e+00  
      2008  -4.301013e+00  -3.927695e+00  -5.385148e+00  8.654087e+00  1.077459e+00  4.864852e+00  0.000000e+00  0.000000e+00  0.000000e+00  0.000000e+00  0.000000e+00  0.000000e+00  
      2009  -4.403705e+00  -3.928583e+00  -5.098209e+00  8.551395e+00  1.076571e+00  4.901791e+00  0.000000e+00  0.000000e+00  0.000000e+00  0.000000e+00  0.000000e+00  0.000000e+00  
      2010  -4.517989e+00  -3.910027e+00  -4.815722e+00  8.437111e+00  1.095127e+00  4.934278e+00  0.000000e+00  0.000000e+00  0.000000e+00  0.000000e+00  0.000000e+00  0.000000e+00  
      2011  -4.625762e+00  -3.899604e+00  -4.526591e+00  8.329339e+00  1.105548e+00  4.973409e+00  0.000000e+00  0.000000e+00  0.000000e+00  0.000000e+00  0.000000e+00  0.000000e+00  
      2012  -4.734706e+00  -3.899623e+00  -4.238401e+00  8.220396e+00  1.105528e+00  5.011599e+00  0.000000e+00  0.000000e+00  0.000000e+00  0.000000e+00  0.000000e+00  0.000000e+00  
      2013  -4.843047e+00  -3.878415e+00  -3.952201e+00  8.112054e+00  1.126736e+00  5.047799e+00  0.000000e+00  0.000000e+00  0.000000e+00  0.000000e+00  0.000000e+00  0.000000e+00  
      2014  -4.953185e+00  -3.883045e+00  -3.654433e+00  8.001917e+00  1.122106e+00  5.095567e+00  0.000000e+00  0.000000e+00  0.000000e+00  0.000000e+00  0.000000e+00  0.000000e+00  
      2015  -5.090046e+00  -3.878552e+00  -3.364812e+00  7.865055e+00  1.126600e+00  5.135188e+00  0.000000e+00  0.000000e+00  0.000000e+00  0.000000e+00  0.000000e+00  0.000000e+00  
      2016  -5.207638e+00  -3.885685e+00  -3.077894e+00  7.747463e+00  1.119467e+00  5.172105e+00  0.000000e+00  0.000000e+00  0.000000e+00  0.000000e+00  0.000000e+00  0.000000e+00  
      2017  -5.344287e+00  -3.884279e+00  -2.791526e+00  7.610815e+00  1.120873e+00  5.208474e+00  0.000000e+00  0.000000e+00  0.000000e+00  0.000000e+00  0.000000e+00  0.000000e+00  
      2018  -5.495383e+00  -3.880884e+00  -2.510014e+00  7.459718e+00  1.124267e+00  5.239985e+00  0.000000e+00  0.000000e+00  0.000000e+00  0.000000e+00  0.000000e+00  0.000000e+00  
      2019  -5.638236e+00  -3.902863e+00  -2.225322e+00  7.316865e+00  1.102289e+00  5.274678e+00  0.000000e+00  0.000000e+00  0.000000e+00  0.000000e+00  0.000000e+00  0.000000e+00  
      2020  -5.788267e+00  -3.916808e+00  -1.935294e+00  7.166835e+00  1.088344e+00  5.314706e+00  0.000000e+00  0.000000e+00  0.000000e+00  0.000000e+00  0.000000e+00  0.000000e+00  
      2021  -5.957451e+00  -3.921596e+00  -1.654487e+00  6.997650e+00  1.083556e+00  5.345512e+00  0.000000e+00  0.000000e+00  0.000000e+00  0.000000e+00  0.000000e+00  0.000000e+00  
      2022  -6.115743e+00  -3.956092e+00  -1.377879e+00  6.839359e+00  1.049060e+00  5.372121e+00  0.000000e+00  0.000000e+00  0.000000e+00  0.000000e+00  0.000000e+00  0.000000e+00  
      2023  -6.286909e+00  -3.983173e+00  -1.102343e+00  6.668193e+00  1.021978e+00  5.397657e+00  0.000000e+00  0.000000e+00  0.000000e+00  0.000000e+00  0.000000e+00  0.000000e+00  
      2024  -6.465569e+00  -4.021678e+00  -8.282892e-01  6.489532e+00  9.834736e-01  5.421711e+00  0.000000e+00  0.000000e+00  0.000000e+00  0.000000e+00  0.000000e+00  0.000000e+00  
      2025  -6.655365e+00  -4.053210e+00  -5.679604e-01  6.299736e+00  9.519413e-01  5.432040e+00  0.000000e+00  0.000000e+00  0.000000e+00  0.000000e+00  0.000000e+00  0.000000e+00  
      2026  -6.862327e+00  -4.078180e+00  -3.161603e-01  6.092774e+00  9.269718e-01  5.433840e+00  0.000000e+00  0.000000e+00  0.000000e+00  0.000000e+00  0.000000e+00  0.000000e+00  
      2027  -7.098988e+00  -4.088600e+00  -8.276890e-02  5.856114e+00  9.165517e-01  5.417231e+00  0.000000e+00  0.000000e+00  0.000000e+00  0.000000e+00  0.000000e+00  0.000000e+00  
      2028  -7.347011e+00  -4.100673e+00  1.377166e-01  5.608090e+00  9.044782e-01  5.387717e+00  0.000000e+00  0.000000e+00  0.000000e+00  0.000000e+00  0.000000e+00  0.000000e+00  
      2029  -7.595099e+00  -4.121678e+00  3.564519e-01  5.360002e+00  8.834734e-01  5.356452e+00  0.000000e+00  0.000000e+00  0.000000e+00  0.000000e+00  0.000000e+00  0.000000e+00  
      2030  -7.855675e+00  -4.134284e+00  5.674858e-01  5.099426e+00  8.708670e-01  5.317486e+00  0.000000e+00  0.000000e+00  0.000000e+00  0.000000e+00  0.000000e+00  0.000000e+00  
      2031  -8.115939e+00  -4.155180e+00  7.707184e-01  4.839162e+00  8.499719e-01  5.270719e+00  0.000000e+00  0.000000e+00  0.000000e+00  0.000000e+00  0.000000e+00  0.000000e+00  
      2032  -8.385707e+00  -4.165623e+00  9.512206e-01  4.569394e+00  8.395281e-01  5.201221e+00  0.000000e+00  0.000000e+00  0.000000e+00  0.000000e+00  0.000000e+00  0.000000e+00  
      2033  -8.673991e+00  -4.171628e+00  1.113422e+00  4.281110e+00  8.335242e-01  5.113422e+00  0.000000e+00  0.000000e+00  0.000000e+00  0.000000e+00  0.000000e+00  0.000000e+00  
      2034  -8.964436e+00  -4.186740e+00  1.266375e+00  3.990665e+00  8.184114e-01  5.016375e+00  0.000000e+00  0.000000e+00  0.000000e+00  0.000000e+00  0.000000e+00  0.000000e+00  
      2035  -9.252805e+00  -4.207873e+00  1.402140e+00  3.702297e+00  7.972780e-01  4.902141e+00  0.000000e+00  0.000000e+00  0.000000e+00  0.000000e+00  0.000000e+00  0.000000e+00  
      2036  -9.567197e+00  -4.222536e+00  1.516855e+00  3.387905e+00  7.826160e-01  4.766855e+00  0.000000e+00  0.000000e+00  0.000000e+00  0.000000e+00  0.000000e+00  0.000000e+00  
      2037  -9.888991e+00  -4.239155e+00  1.592358e+00  3.066110e+00  7.659966e-01  4.592358e+00  0.000000e+00  0.000000e+00  0.000000e+00  0.000000e+00  0.000000e+00  0.000000e+00  
      2038  -1.022044e+01  -4.267212e+00  1.641062e+00  2.734661e+00  7.379397e-01  4.391062e+00  0.000000e+00  0.000000e+00  0.000000e+00  0.000000e+00  0.000000e+00  0.000000e+00  
      2039  -1.054843e+01  -4.310874e+00  1.682878e+00  2.406676e+00  6.942780e-01  4.182878e+00  0.000000e+00  0.000000e+00  0.000000e+00  0.000000e+00  0.000000e+00  0.000000e+00  
      2040  -1.087870e+01  -4.350933e+00  1.666419e+00  2.076402e+00  6.542183e-01  3.916419e+00  0.000000e+00  0.000000e+00  0.000000e+00  0.000000e+00  0.000000e+00  0.000000e+00  
      2041  -1.120552e+01  -4.416435e+00  1.609575e+00  1.749583e+00  5.887164e-01  3.609575e+00  0.000000e+00  0.000000e+00  0.000000e+00  0.000000e+00  0.000000e+00  0.000000e+00  
      2042  -1.152305e+01  -4.482956e+00  1.545474e+00  1.432047e+00  5.221956e-01  3.295474e+00  0.000000e+00  0.000000e+00  0.000000e+00  0.000000e+00  0.000000e+00  0.000000e+00  
      2043  -1.182828e+01  -4.557773e+00  1.413238e+00  1.126824e+00  4.473786e-01  2.913238e+00  0.000000e+00  0.000000e+00  0.000000e+00  0.000000e+00  0.000000e+00  0.000000e+00  
      2044  -1.208151e+01  -4.632796e+00  1.226456e+00  8.735949e-01  3.723558e-01  2.476456e+00  0.000000e+00  0.000000e+00  0.000000e+00  0.000000e+00  0.000000e+00  0.000000e+00  
      2045  -1.231708e+01  -4.720235e+00  1.023448e+00  6.380255e-01  2.849164e-01  2.023448e+00  0.000000e+00  0.000000e+00  0.000000e+00  0.000000e+00  0.000000e+00  0.000000e+00  
      2046  -1.252623e+01  -4.800753e+00  7.952064e-01  4.288697e-01  2.043986e-01  1.545206e+00  0.000000e+00  0.000000e+00  0.000000e+00  0.000000e+00  0.000000e+00  0.000000e+00  
      2047  -1.269843e+01  -4.872236e+00  5.435811e-01  2.566674e-01  1.329155e-01  1.043581e+00  0.000000e+00  0.000000e+00  0.000000e+00  0.000000e+00  0.000000e+00  0.000000e+00  
      2048  -1.284094e+01  -4.939746e+00  2.752062e-01  1.141610e-01  6.540535e-02  5.252062e-01  0.000000e+00  0.000000e+00  0.000000e+00  0.000000e+00  0.000000e+00  0.000000e+00  
      2049  -3.662030e+00  -2.974993e+00  -1.011820e+01  9.129801e+00  2.220425e+00  4.631795e+00  0.000000e+00  0.000000e+00  0.000000e+00  0.000000e+00  0.000000e+00  0.000000e+00  
      2050  -3.694300e+00  -3.117322e+00  -9.938260e+00  9.097506e+00  2.078125e+00  4.561740e+00  0.000000e+00  0.000000e+00  0.000000e+00  0.000000e+00  0.000000e+00  0.000000e+00  
      2051  -3.694620e+00  -3.244059e+00  -9.751232e+00  9.097181e+00  1.951393e+00  4.498767e+00  0.000000e+00  0.000000e+00  0.000000e+00  0.000000e+00  0.000000e+00  0.000000e+00  
      2052  -3.689302e+00  -3.374008e+00  -9.556897e+00  9.102495e+00  1.821449e+00  4.443103e+00  0.000000e+00  0.000000e+00  0.000000e+00  0.000000e+00  0.000000e+00  0.000000e+00  
      2053  -3.709725e+00  -3.481676e+00  -9.332239e+00  9.082071e+00  1.713781e+00  4.417760e+00  0.000000e+00  0.000000e+00  0.000000e+00  0.000000e+00  0.000000e+00  0.000000e+00  
      2054  -3.757965e+00  -3.565895e+00  -9.098126e+00  9.033833e+00  1.629562e+00  4.401874e+00  0.000000e+00  0.000000e+00  0.000000e+00  0.000000e+00  0.000000e+00  0.000000e+00  
      2055  -3.782349e+00  -3.650803e+00  -8.859037e+00  9.009448e+00  1.544655e+00  4.390964e+00  0.000000e+00  0.000000e+00  0.000000e+00  0.000000e+00  0.000000e+00  0.000000e+00  
      2056  -3.801422e+00  -3.732886e+00  -8.619030e+00  8.990376e+00  1.462571e+00  4.380970e+00  0.000000e+00  0.000000e+00  0.000000e+00  0.000000e+00  0.000000e+00  0.000000e+00  
      2057  -3.827189e+00  -3.799451e+00  -8.358489e+00  8.964607e+00  1.396006e+00  4.391511e+00  0.000000e+00  0.000000e+00  0.000000e+00  0.000000e+00  0.000000e+00  0.000000e+00  
      2058  -3.847880e+00  -3.876116e+00  -8.101046e+00  8.943917e+00  1.319342e+00  4.398955e+00  0.000000e+00  0.000000e+00  0.000000e+00  0.000000e+00  0.000000e+00  0.000000e+00  
      2059  -3.888090e+00  -3.935590e+00  -7.842360e+00  8.903708e+00  1.259867e+00  4.407640e+00  0.000000e+00  0.000000e+00  0.000000e+00  0.000000e+00  0.000000e+00  0.000000e+00  
      2060  -3.932199e+00  -3.989103e+00  -7.570607e+00  8.859597e+00  1.206355e+00  4.429393e+00  0.000000e+00  0.000000e+00  0.000000e+00  0.000000e+00  0.000000e+00  0.000000e+00  
      2061  -3.984237e+00  -4.030382e+00  -7.286313e+00  8.807560e+00  1.165075e+00  4.463687e+00  0.000000e+00  0.000000e+00  0.000000e+00  0.000000e+00  0.000000e+00  0.000000e+00  
      2062  -4.035690e+00  -4.063989e+00  -7.004534e+00  8.756107e+00  1.131468e+00  4.495466e+00  0.000000e+00  0.000000e+00  0.000000e+00  0.000000e+00  0.000000e+00  0.000000e+00  
      2063  -4.094109e+00  -4.098239e+00  -6.713373e+00  8.697688e+00  1.097218e+00  4.536627e+00  0.000000e+00  0.000000e+00  0.000000e+00  0.000000e+00  0.000000e+00  0.000000e+00  
      2064  -4.183665e+00  -4.091100e+00  -6.429862e+00  8.608131e+00  1.104357e+00  4.570138e+00  0.000000e+00  0.000000e+00  0.000000e+00  0.000000e+00  0.000000e+00  0.000000e+00  
      2065  -4.282199e+00  -4.078821e+00  -6.145009e+00  8.509599e+00  1.116636e+00  4.604991e+00  0.000000e+00  0.000000e+00  0.000000e+00  0.000000e+00  0.000000e+00  0.000000e+00  
      2066  -4.378507e+00  -4.073220e+00  -5.862068e+00  8.413290e+00  1.122237e+00  4.637931e+00  0.000000e+00  0.000000e+00  0.000000e+00  0.000000e+00  0.000000e+00  0.000000e+00  
      2067  -4.482689e+00  -4.040583e+00  -5.585527e+00  8.309109e+00  1.154875e+00  4.664473e+00  0.000000e+00  0.000000e+00  0.000000e+00  0.000000e+00  0.000000e+00  0.000000e+00  
      2068  -4.586646e+00  -4.027159e+00  -5.296443e+00  8.205152e+00  1.168298e+00  4.703557e+00  0.000000e+00  0.000000e+00  0.000000e+00  0.000000e+00  0.000000e+00  0.000000e+00  
      2069  -4.684016e+00  -4.023904e+00  -5.003097e+00  8.107781e+00  1.171553e+00  4.746903e+00  0.000000e+00  0.000000e+00  0.000000e+00  0.000000e+00  0.000000e+00  0.000000e+00  
      2070  -4.783928e+00  -4.026217e+00  -4.718434e+00  8.007874e+00  1.169235e+00  4.781566e+00  0.000000e+00  0.000000e+00  0.000000e+00  0.000000e+00  0.000000e+00  0.000000e+00  
      2071  -4.899397e+00  -4.001583e+00  -4.429979e+00  7.892405e+00  1.193869e+00  4.820021e+00  0.000000e+00  0.000000e+00  0.000000e+00  0.000000e+00  0.000000e+00  0.000000e+00  
      2072  -5.009593e+00  -3.993224e+00  -4.133300e+00  7.782208e+00  1.202228e+00  4.866700e+00  0.000000e+00  0.000000e+00  0.000000e+00  0.000000e+00  0.000000e+00  0.000000e+00  
      2073  -5.123890e+00  -3.990336e+00  -3.838730e+00  7.667912e+00  1.205116e+00  4.911270e+00  0.000000e+00  0.000000e+00  0.000000e+00  0.000000e+00  0.000000e+00  0.000000e+00  
      2074  -5.250978e+00  -3.976948e+00  -3.553016e+00  7.540823e+00  1.218504e+00  4.946984e+00  0.000000e+00  0.000000e+00  0.000000e+00  0.000000e+00  0.000000e+00  0.000000e+00  
      2075  -5.384901e+00  -3.960778e+00  -3.268679e+00  7.406901e+00  1.234674e+00  4.981321e+00  0.000000e+00  0.000000e+00  0.000000e+00  0.000000e+00  0.000000e+00  0.000000e+00  
      2076  -5.507663e+00  -3.974580e+00  -2.975915e+00  7.284139e+00  1.220872e+00  5.024085e+00  0.000000e+00  0.000000e+00  0.000000e+00  0.000000e+00  0.000000e+00  0.000000e+00  
      2077  -5.649500e+00  -3.989430e+00  -2.690114e+00  7.142302e+00  1.206022e+00  5.059886e+00  0.000000e+00  0.000000e+00  0.000000e+00  0.000000e+00  0.000000e+00  0.000000e+00  
      2078  -5.790237e+00  -4.010277e+00  -2.405154e+00  7.001565e+00  1.185175e+00  5.094846e+00  0.000000e+00  0.000000e+00  0.000000e+00  0.000000e+00  0.000000e+00  0.000000e+00  
      2079  -5.930888e+00  -4.036639e+00  -2.114885e+00  6.860914e+00  1.158813e+00  5.135115e+00  0.000000e+00  0.000000e+00  0.000000e+00  0.000000e+00  0.000000e+00  0.000000e+00  
      2080  -6.087373e+00  -4.060453e+00  -1.835057e+00  6.704429e+00  1.134998e+00  5.164943e+00  0.000000e+00  0.000000e+00  0.000000e+00  0.000000e+00  0.000000e+00  0.000000e+00  
      2081  -6.244999e+00  -4.083265e+00  -1.560480e+00  6.546803e+00  1.112187e+00  5.189520e+00  0.000000e+00  0.000000e+00  0.000000e+00  0.000000e+00  0.000000e+00  0.000000e+00  
      2082  -6.408255e+00  -4.106465e+00  -1.279947e+00  6.383547e+00  1.088987e+00  5.220053e+00  0.000000e+00  0.000000e+00  0.000000e+00  0.000000e+00  0.000000e+00  0.000000e+00  
      2083  -6.570149e+00  -4.158471e+00  -1.014464e+00  6.221653e+00  1.036981e+00  5.235536e+00  0.000000e+00  0.000000e+00  0.000000e+00  0.000000e+00  0.000000e+00  0.000000e+00  
      2084  -6.765796e+00  -4.188051e+00  -7.541188e-01  6.026006e+00  1.007401e+00  5.245882e+00  0.000000e+00  0.000000e+00  0.000000e+00  0.000000e+00  0.000000e+00  0.000000e+00  
      2085  -6.966930e+00  -4.211981e+00  -4.980901e-01  5.824872e+00  9.834713e-01  5.251910e+00  0.000000e+00  0.000000e+00  0.000000e+00  0.000000e+00  0.000000e+00  0.000000e+00  
      2086  -7.184093e+00  -4.236782e+00  -2.560498e-01  5.607708e+00  9.586700e-01  5.243950e+00  0.000000e+00  0.000000e+00  0.000000e+00  0.000000e+00  0.000000e+00  0.000000e+00  
      2087  -7.406948e+00  -4.269440e+00  -2.022374e-02  5.384854e+00  9.260116e-01  5.229776e+00  0.000000e+00  0.000000e+00  0.000000e+00  0.000000e+00  0.000000e+00  0.000000e+00  
      2088  -7.649714e+00  -4.292527e+00  2.051016e-01  5.142088e+00  9.029246e-01  5.205101e+00  0.000000e+00  0.000000e+00  0.000000e+00  0.000000e+00  0.000000e+00  0.000000e+00  
      2089  -7.896472e+00  -4.312165e+00  4.224684e-01  4.895329e+00  8.832871e-01  5.172468e+00  0.000000e+00  0.000000e+00  0.000000e+00  0.000000e+00  0.000000e+00  0.000000e+00  
      2090  -8.133765e+00  -4.347490e+00  6.333126e-01  4.658037e+00  8.479617e-01  5.133313e+00  0.000000e+00  0.000000e+00  0.000000e+00  0.000000e+00  0.000000e+00  0.000000e+00  
      2091  -8.401736e+00  -4.357917e+00  8.270392e-01  4.390065e+00  8.375354e-01  5.077039e+00  0.000000e+00  0.000000e+00  0.000000e+00  0.000000e+00  0.000000e+00  0.000000e+00  
      2092  -8.671693e+00  -4.371493e+00  1.008769e+00  4.120109e+00  8.239588e-01  5.008769e+00  0.000000e+00  0.000000e+00  0.000000e+00  0.000000e+00  0.000000e+00  0.000000e+00  
      2093  -8.952121e+00  -4.393977e+00  1.174081e+00  3.839681e+00  8.014750e-01  4.924081e+00  0.000000e+00  0.000000e+00  0.000000e+00  0.000000e+00  0.000000e+00  0.000000e+00  
      2094  -9.241281e+00  -4.417914e+00  1.315207e+00  3.550522e+00  7.775380e-01  4.815207e+00  0.000000e+00  0.000000e+00  0.000000e+00  0.000000e+00  0.000000e+00  0.000000e+00  
      2095  -9.525978e+00  -4.440750e+00  1.464341e+00  3.265824e+00  7.547017e-01  4.714341e+00  0.000000e+00  0.000000e+00  0.000000e+00  0.000000e+00  0.000000e+00  0.000000e+00  
      2096  -9.839756e+00  -4.457227e+00  1.555654e+00  2.952046e+00  7.382250e-01  4.555654e+00  0.000000e+00  0.000000e+00  0.000000e+00  0.000000e+00  0.000000e+00  0.000000e+00  
      2097  -1.016013e+01  -4.477403e+00  1.607987e+00  2.631672e+00  7.180492e-01  4.357987e+00  0.000000e+00  0.000000e+00  0.000000e+00  0.000000e+00  0.000000e+00  0.000000e+00  
      2098  -1.048865e+01  -4.519669e+00  1.658876e+00  2.303148e+00  6.757833e-01  4.158875e+00  0.000000e+00  0.000000e+00  0.000000e+00  0.000000e+00  0.000000e+00  0.000000e+00  
      2099  -1.082266e+01  -4.558760e+00  1.638137e+00  1.969141e+00  6.366922e-01  3.888137e+00  0.000000e+00  0.000000e+00  0.000000e+00  0.000000e+00  0.000000e+00  0.000000e+00  
      2100  -1.113358e+01  -4.620710e+00  1.606889e+00  1.658222e+00  5.747420e-01  3.606889e+00  0.000000e+00  0.000000e+00  0.000000e+00  0.000000e+00  0.000000e+00  0.000000e+00  
      2101  -1.145875e+01  -4.693171e+00  1.547565e+00  1.333047e+00  5.022817e-01  3.297565e+00  0.000000e+00  0.000000e+00  0.000000e+00  0.000000e+00  0.000000e+00  0.000000e+00  
      2102  -1.174142e+01  -4.764075e+00  1.412875e+00  1.050386e+00  4.313767e-01  2.912875e+00  0.000000e+00  0.000000e+00  0.000000e+00  0.000000e+00  0.000000e+00  0.000000e+00  
      2103  -1.201082e+01  -4.849176e+00  1.253483e+00  7.809822e-01  3.462755e-01  2.503483e+00  0.000000e+00  0.000000e+00  0.000000e+00  0.000000e+00  0.000000e+00  0.000000e+00  
      2104  -1.222290e+01  -4.929840e+00  1.033249e+00  5.689030e-01  2.656123e-01  2.033249e+00  0.000000e+00  0.000000e+00  0.000000e+00  0.000000e+00  0.000000e+00  0.000000e+00  
      2105  -1.241692e+01  -5.008816e+00  8.041016e-01  3.748854e-01  1.866362e-01  1.554102e+00  0.000000e+00  0.000000e+00  0.000000e+00  0.000000e+00  0.000000e+00  0.000000e+00  
      2106  -1.257086e+01  -5.075469e+00  5.438653e-01  2.209463e-01  1.199829e-01  1.043865e+00  0.000000e+00  0.000000e+00  0.000000e+00  0.000000e+00  0.000000e+00  0.000000e+00  
      2107  -1.269616e+01  -5.138934e+00  2.762526e-01  9.564018e-02  5.651824e-02  5.262526e-01  0.000000e+00  0.000000e+00  0.000000e+00  0.000000e+00  0.000000e+00  0.000000e+00  
      2108  -3.778825e+00  -3.170082e+00  -1.033918e+01  8.845282e+00  2.211720e+00  4.410825e+00  0.000000e+00  0.000000e+00  0.000000e+00  0.000000e+00  0.000000e+00  0.000000e+00  
      2109  -3.783964e+00  -3.311052e+00  -1.016716e+01  8.840105e+00  2.070791e+00  4.332842e+00  0.000000e+00  0.000000e+00  0.000000e+00  0.000000e+00  0.000000e+00  0.000000e+00  
      2110  -3.780628e+00  -3.451603e+00  -9.983850e+00  8.843433e+00  1.930249e+00  4.266150e+00  0.000000e+00  0.000000e+00  0.000000e+00  0.000000e+00  0.000000e+00  0.000000e+00  
      2111  -3.799023e+00  -3.562059e+00  -9.780466e+00  8.825034e+00  1.819797e+00  4.219533e+00  0.000000e+00  0.000000e+00  0.000000e+00  0.000000e+00  0.000000e+00  0.000000e+00  
      2112  -3.822509e+00  -3.668701e+00  -9.560451e+00  8.801548e+00  1.713155e+00  4.189549e+00  0.000000e+00  0.000000e+00  0.000000e+00  0.000000e+00  0.000000e+00  0.000000e+00  
      2113  -3.862020e+00  -3.752235e+00  -9.325396e+00  8.762037e+00  1.629622e+00  4.174604e+00  0.000000e+00  0.000000e+00  0.000000e+00  0.000000e+00  0.000000e+00  0.000000e+00  
      2114  -3.891200e+00  -3.839081e+00  -9.086755e+00  8.732857e+00  1.542776e+00  4.163246e+00  0.000000e+00  0.000000e+00  0.000000e+00  0.000000e+00  0.000000e+00  0.000000e+00  
      2115  -3.908466e+00  -3.924765e+00  -8.838754e+00  8.715591e+00  1.457092e+00  4.161246e+00  0.000000e+00  0.000000e+00  0.000000e+00  0.000000e+00  0.000000e+00  0.000000e+00  
      2116  -3.938841e+00  -3.991384e+00  -8.578020e+00  8.685216e+00  1.390472e+00  4.171980e+00  0.000000e+00  0.000000e+00  0.000000e+00  0.000000e+00  0.000000e+00  0.000000e+00  
      2117  -3.968460e+00  -4.063031e+00  -8.324325e+00  8.655598e+00  1.318826e+00  4.175675e+00  0.000000e+00  0.000000e+00  0.000000e+00  0.000000e+00  0.000000e+00  0.000000e+00  
      2118  -4.010581e+00  -4.120442e+00  -8.056034e+00  8.613477e+00  1.261415e+00  4.193966e+00  0.000000e+00  0.000000e+00  0.000000e+00  0.000000e+00  0.000000e+00  0.000000e+00  
      2119  -4.059570e+00  -4.167970e+00  -7.776823e+00  8.564487e+00  1.213887e+00  4.223177e+00  0.000000e+00  0.000000e+00  0.000000e+00  0.000000e+00  0.000000e+00  0.000000e+00  
      2120  -4.107771e+00  -4.210284e+00  -7.492479e+00  8.516286e+00  1.171573e+00  4.257521e+00  0.000000e+00  0.000000e+00  0.000000e+00  0.000000e+00  0.000000e+00  0.000000e+00  
      2121  -4.196448e+00  -4.221453e+00  -7.205526e+00  8.427609e+00  1.160404e+00  4.294474e+00  0.000000e+00  0.000000e+00  0.000000e+00  0.000000e+00  0.000000e+00  0.000000e+00  
      2122  -4.279927e+00  -4.213775e+00  -6.920639e+00  8.344131e+00  1.168082e+00  4.329361e+00  0.000000e+00  0.000000e+00  0.000000e+00  0.000000e+00  0.000000e+00  0.000000e+00  
      2123  -4.363372e+00  -4.223524e+00  -6.634592e+00  8.260685e+00  1.158333e+00  4.365408e+00  0.000000e+00  0.000000e+00  0.000000e+00  0.000000e+00  0.000000e+00  0.000000e+00  
      2124  -4.452880e+00  -4.196063e+00  -6.349284e+00  8.171178e+00  1.185794e+00  4.400716e+00  0.000000e+00  0.000000e+00  0.000000e+00  0.000000e+00  0.000000e+00  0.000000e+00  
      2125  -4.560112e+00  -4.172482e+00  -6.065766e+00  8.063946e+00  1.209375e+00  4.434233e+00  0.000000e+00  0.000000e+00  0.000000e+00  0.000000e+00  0.000000e+00  0.000000e+00  
      2126  -4.654637e+00  -4.173658e+00  -5.773926e+00  7.969420e+00  1.208199e+00  4.476074e+00  0.000000e+00  0.000000e+00  0.000000e+00  0.000000e+00  0.000000e+00  0.000000e+00  
      2127  -4.745255e+00  -4.156979e+00  -5.482412e+00  7.878802e+00  1.224878e+00  4.517588e+00  0.000000e+00  0.000000e+00  0.000000e+00  0.000000e+00  0.000000e+00  0.000000e+00  
      2128  -4.854740e+00  -4.140384e+00  -5.199760e+00  7.769318e+00  1.241472e+00  4.550240e+00  0.000000e+00  0.000000e+00  0.000000e+00  0.000000e+00  0.000000e+00  0.000000e+00  
      2129  -4.957421e+00  -4.119306e+00  -4.914636e+00  7.666636e+00  1.262551e+00  4.585364e+00  0.000000e+00  0.000000e+00  0.000000e+00  0.000000e+00  0.000000e+00  0.000000e+00  
      2130  -5.060061e+00  -4.107554e+00  -4.620582e+00  7.563997e+00  1.274303e+00  4.629418e+00  0.000000e+00  0.000000e+00  0.000000e+00  0.000000e+00  0.000000e+00  0.000000e+00  
      2131  -5.174319e+00  -4.084871e+00  -4.329149e+00  7.449739e+00  1.296986e+00  4.670851e+00  0.000000e+00  0.000000e+00  0.000000e+00  0.000000e+00  0.000000e+00  0.000000e+00  
      2132  -5.288111e+00  -4.082087e+00  -4.035868e+00  7.335947e+00  1.299770e+00  4.714132e+00  0.000000e+00  0.000000e+00  0.000000e+00  0.000000e+00  0.000000e+00  0.000000e+00  
      2133  -5.413929e+00  -4.075150e+00  -3.741887e+00  7.210128e+00  1.306706e+00  4.758112e+00  0.000000e+00  0.000000e+00  0.000000e+00  0.000000e+00  0.000000e+00  0.000000e+00  
      2134  -5.538831e+00  -4.074586e+00  -3.451268e+00  7.085227e+00  1.307271e+00  4.798731e+00  0.000000e+00  0.000000e+00  0.000000e+00  0.000000e+00  0.000000e+00  0.000000e+00  
      2135  -5.670369e+00  -4.081254e+00  -3.162386e+00  6.953689e+00  1.300603e+00  4.837614e+00  0.000000e+00  0.000000e+00  0.000000e+00  0.000000e+00  0.000000e+00  0.000000e+00  
      2136  -5.801699e+00  -4.095577e+00  -2.875874e+00  6.822359e+00  1.286279e+00  4.874126e+00  0.000000e+00  0.000000e+00  0.000000e+00  0.000000e+00  0.000000e+00  0.000000e+00  
      2137  -5.940986e+00  -4.115017e+00  -2.584537e+00  6.683071e+00  1.266839e+00  4.915463e+00  0.000000e+00  0.000000e+00  0.000000e+00  0.000000e+00  0.000000e+00  0.000000e+00  
      2138  -6.083565e+00  -4.139016e+00  -2.294999e+00  6.540492e+00  1.242841e+00  4.955002e+00  0.000000e+00  0.000000e+00  0.000000e+00  0.000000e+00  0.000000e+00  0.000000e+00  
      2139  -6.232971e+00  -4.155606e+00  -2.019933e+00  6.391087e+00  1.226251e+00  4.980067e+00  0.000000e+00  0.000000e+00  0.000000e+00  0.000000e+00  0.000000e+00  0.000000e+00  
      2140  -6.387293e+00  -4.190275e+00  -1.741304e+00  6.236764e+00  1.191582e+00  5.008696e+00  0.000000e+00  0.000000e+00  0.000000e+00  0.000000e+00  0.000000e+00  0.000000e+00  
      2141  -6.535548e+00  -4.234224e+00  -1.464132e+00  6.088510e+00  1.147632e+00  5.035868e+00  0.000000e+00  0.000000e+00  0.000000e+00  0.000000e+00  0.000000e+00  0.000000e+00  
      2142  -6.701326e+00  -4.267630e+00  -1.197850e+00  5.922731e+00  1.114227e+00  5.052150e+00  0.000000e+00  0.000000e+00  0.000000e+00  0.000000e+00  0.000000e+00  0.000000e+00  
      2143  -6.891140e+00  -4.295959e+00  -9.343492e-01  5.732918e+00  1.085898e+00  5.065651e+00  0.000000e+00  0.000000e+00  0.000000e+00  0.000000e+00  0.000000e+00  0.000000e+00  
      2144  -7.075909e+00  -4.338135e+00  -6.700454e-01  5.548149e+00  1.043722e+00  5.079955e+00  0.000000e+00  0.000000e+00  0.000000e+00  0.000000e+00  0.000000e+00  0.000000e+00  
      2145  -7.271917e+00  -4.389154e+00  -4.210491e-01  5.352140e+00  9.927022e-01  5.078951e+00  0.000000e+00  0.000000e+00  0.000000e+00  0.000000e+00  0.000000e+00  0.000000e+00  
      2146  -7.489060e+00  -4.419905e+00  -1.875818e-01  5.134997e+00  9.619517e-01  5.062418e+00  0.000000e+00  0.000000e+00  0.000000e+00  0.000000e+00  0.000000e+00  0.000000e+00  
      2147  -7.710577e+00  -4.454679e+00  4.856762e-02  4.913481e+00  9.271783e-01  5.048568e+00  0.000000e+00  0.000000e+00  0.000000e+00  0.000000e+00  0.000000e+00  0.000000e+00  
      2148  -7.928654e+00  -4.497769e+00  2.761657e-01  4.695404e+00  8.840876e-01  5.026165e+00  0.000000e+00  0.000000e+00  0.000000e+00  0.000000e+00  0.000000e+00  0.000000e+00  
      2149  -8.180729e+00  -4.514995e+00  4.778090e-01  4.443329e+00  8.668622e-01  4.977809e+00  0.000000e+00  0.000000e+00  0.000000e+00  0.000000e+00  0.000000e+00  0.000000e+00  
      2150  -8.416920e+00  -4.545144e+00  6.847054e-01  4.207137e+00  8.367133e-01  4.934705e+00  0.000000e+00  0.000000e+00  0.000000e+00  0.000000e+00  0.000000e+00  0.000000e+00  
      2151  -8.663611e+00  -4.575731e+00  8.899580e-01  3.960446e+00  8.061257e-01  4.889958e+00  0.000000e+00  0.000000e+00  0.000000e+00  0.000000e+00  0.000000e+00  0.000000e+00  
      2152  -8.935636e+00  -4.597676e+00  1.061484e+00  3.688421e+00  7.841805e-01  4.811484e+00  0.000000e+00  0.000000e+00  0.000000e+00  0.000000e+00  0.000000e+00  0.000000e+00  
      2153  -9.216886e+00  -4.618835e+00  1.213896e+00  3.407172e+00  7.630213e-01  4.713896e+00  0.000000e+00  0.000000e+00  0.000000e+00  0.000000e+00  0.000000e+00  0.000000e+00  
      2154  -9.501469e+00  -4.640577e+00  1.355516e+00  3.122588e+00  7.412797e-01  4.605516e+00  0.000000e+00  0.000000e+00  0.000000e+00  0.000000e+00  0.000000e+00  0.000000e+00  
      2155  -9.801951e+00  -4.657057e+00  1.472359e+00  2.822105e+00  7.247994e-01  4.472359e+00  0.000000e+00  0.000000e+00  0.000000e+00  0.000000e+00  0.000000e+00  0.000000e+00  
      2156  -1.011954e+01  -4.680851e+00  1.550240e+00  2.504520e+00  7.010058e-01  4.300240e+00  0.000000e+00  0.000000e+00  0.000000e+00  0.000000e+00  0.000000e+00  0.000000e+00  
      2157  -1.043656e+01  -4.718984e+00  1.607656e+00  2.187498e+00  6.628725e-01  4.107656e+00  0.000000e+00  0.000000e+00  0.000000e+00  0.000000e+00  0.000000e+00  0.000000e+00  
      2158  -1.075624e+01  -4.764299e+00  1.619435e+00  1.867817e+00  6.175571e-01  3.869435e+00  0.000000e+00  0.000000e+00  0.000000e+00  0.000000e+00  0.000000e+00  0.000000e+00  
      2159  -1.108090e+01  -4.828850e+00  1.608221e+00  1.543160e+00  5.530068e-01  3.608221e+00  0.000000e+00  0.000000e+00  0.000000e+00  0.000000e+00  0.000000e+00  0.000000e+00  
      2160  -1.139137e+01  -4.898045e+00  1.530158e+00  1.232691e+00  4.838121e-01  3.280158e+00  0.000000e+00  0.000000e+00  0.000000e+00  0.000000e+00  0.000000e+00  0.000000e+00  
      2161  -1.167038e+01  -4.975518e+00  1.395471e+00  9.536774e-01  4.063385e-01  2.895471e+00  0.000000e+00  0.000000e+00  0.000000e+00  0.000000e+00  0.000000e+00  0.000000e+00  
      2162  -1.193746e+01  -5.064931e+00  1.263118e+00  6.866012e-01  3.169260e-01  2.513118e+00  0.000000e+00  0.000000e+00  0.000000e+00  0.000000e+00  0.000000e+00  0.000000e+00  
      2163  -1.212414e+01  -5.141543e+00  1.035664e+00  4.999163e-01  2.403134e-01  2.035664e+00  0.000000e+00  0.000000e+00  0.000000e+00  0.000000e+00  0.000000e+00  0.000000e+00  
      2164  -1.231614e+01  -5.219968e+00  8.107321e-01  3.079202e-01  1.618889e-01  1.560732e+00  0.000000e+00  0.000000e+00  0.000000e+00  0.000000e+00  0.000000e+00  0.000000e+00  
      2165  -1.244224e+01  -5.281777e+00  5.445577e-01  1.818157e-01  1.000799e-01  1.044558e+00  0.000000e+00  0.000000e+00  0.000000e+00  0.000000e+00  0.000000e+00  0.000000e+00  
      2166  -1.254985e+01  -5.337813e+00  2.765881e-01  7.420789e-02  4.404344e-02  5.265881e-01  0.000000e+00  0.000000e+00  0.000000e+00  0.000000e+00  0.000000e+00  0.000000e+00  
      2167  -3.862106e+00  -3.366026e+00  -1.057185e+01  8.589951e+00  2.198175e+00  4.178154e+00  0.000000e+00  0.000000e+00  0.000000e+00  0.000000e+00  0.000000e+00  0.000000e+00  
      2168  -3.896339e+00  -3.505403e+00  -1.040487e+01  8.555666e+00  2.058851e+00  4.095131e+00  0.000000e+00  0.000000e+00  0.000000e+00  0.000000e+00  0.000000e+00  0.000000e+00  
      2169  -3.902514e+00  -3.635502e+00  -1.022089e+01  8.549478e+00  1.928766e+00  4.029109e+00  0.000000e+00  0.000000e+00  0.000000e+00  0.000000e+00  0.000000e+00  0.000000e+00  
      2170  -3.912962e+00  -3.755211e+00  -1.001688e+01  8.539025e+00  1.809062e+00  3.983125e+00  0.000000e+00  0.000000e+00  0.000000e+00  0.000000e+00  0.000000e+00  0.000000e+00  
      2171  -3.943170e+00  -3.847672e+00  -9.795289e+00  8.508815e+00  1.716603e+00  3.954711e+00  0.000000e+00  0.000000e+00  0.000000e+00  0.000000e+00  0.000000e+00  0.000000e+00  
      2172  -3.967212e+00  -3.940202e+00  -9.556671e+00  8.484773e+00  1.624074e+00  3.943329e+00  0.000000e+00  0.000000e+00  0.000000e+00  0.000000e+00  0.000000e+00  0.000000e+00  
      2173  -4.002362e+00  -4.028156e+00  -9.314032e+00  8.449623e+00  1.536119e+00  3.935969e+00  0.000000e+00  0.000000e+00  0.000000e+00  0.000000e+00  0.000000e+00  0.000000e+00  
      2174  -4.026199e+00  -4.110646e+00  -9.061069e+00  8.425786e+00  1.453629e+00  3.938930e+00  0.000000e+00  0.000000e+00  0.000000e+00  0.000000e+00  0.000000e+00  0.000000e+00  
      2175  -4.046442e+00  -4.188369e+00  -8.811727e+00  8.405543e+00  1.375906e+00  3.938274e+00  0.000000e+00  0.000000e+00  0.000000e+00  0.000000e+00  0.000000e+00  0.000000e+00  
      2176  -4.077241e+00  -4.255088e+00  -8.542006e+00  8.374744e+00  1.309187e+00  3.957994e+00  0.000000e+00  0.000000e+00  0.000000e+00  0.000000e+00  0.000000e+00  0.000000e+00  
      2177  -4.137045e+00  -4.295979e+00  -8.269496e+00  8.314939e+00  1.268295e+00  3.980504e+00  0.000000e+00  0.000000e+00  0.000000e+00  0.000000e+00  0.000000e+00  0.000000e+00
[truncated: 3,144,075 more chars]
