# Supplementary material for: An in-silico benchmark for the tricuspid heart valve – Geometry, finite element mesh, Abaqus simulation, and result data set
Source: Data Brief. 2021 Dec 2;39:107664. doi: 10.1016/j.dib.2021.107664 (PMC8668829; doi:10.1016/j.dib.2021.107664)
Supplement: Supplementary Data S1 — Supplementary Raw Research Data. This is open data under the CC BY license http://creativecommons.org/licenses/by/4.0/ [file mmc1.zip › DataInBrief_TricuspidValveBenchmark/Text_Files/00_run_Model_node_Frame4.txt]

         1  -3.861395e+00  4.490165e-01  -9.075315e+00  1.113861e+01  4.490170e-01  5.924685e+00  0.000000e+00  0.000000e+00  0.000000e+00  0.000000e+00  0.000000e+00  0.000000e+00  
         2  -1.500000e+01  -5.765469e-07  1.647571e-13  0.000000e+00  0.000000e+00  1.660894e-13  -4.823539e-03  -3.479470e-04  -4.723313e-03  0.000000e+00  0.000000e+00  0.000000e+00  
         3  1.500000e+01  0.000000e+00  -1.332268e-15  0.000000e+00  0.000000e+00  0.000000e+00  -1.237922e-03  1.050218e-04  1.719060e-03  0.000000e+00  0.000000e+00  0.000000e+00  
         4  1.449199e+01  -1.502715e+00  -1.280612e+01  -5.080073e-01  -1.502715e+00  2.193877e+00  0.000000e+00  0.000000e+00  0.000000e+00  0.000000e+00  0.000000e+00  0.000000e+00  
         5  -3.921049e+00  5.663207e-01  -8.862054e+00  1.107895e+01  5.663207e-01  5.887946e+00  0.000000e+00  0.000000e+00  0.000000e+00  0.000000e+00  0.000000e+00  0.000000e+00  
         6  -4.017465e+00  5.919150e-01  -8.639381e+00  1.098254e+01  5.919150e-01  5.860619e+00  0.000000e+00  0.000000e+00  0.000000e+00  0.000000e+00  0.000000e+00  0.000000e+00  
         7  -4.101377e+00  6.374435e-01  -8.413427e+00  1.089862e+01  6.374435e-01  5.836573e+00  0.000000e+00  0.000000e+00  0.000000e+00  0.000000e+00  0.000000e+00  0.000000e+00  
         8  -4.178021e+00  6.812437e-01  -8.186930e+00  1.082198e+01  6.812437e-01  5.813071e+00  0.000000e+00  0.000000e+00  0.000000e+00  0.000000e+00  0.000000e+00  0.000000e+00  
         9  -4.228679e+00  7.337310e-01  -7.954916e+00  1.077132e+01  7.337310e-01  5.795084e+00  0.000000e+00  0.000000e+00  0.000000e+00  0.000000e+00  0.000000e+00  0.000000e+00  
        10  -4.263108e+00  7.916456e-01  -7.713728e+00  1.073689e+01  7.916456e-01  5.786272e+00  0.000000e+00  0.000000e+00  0.000000e+00  0.000000e+00  0.000000e+00  0.000000e+00  
        11  -4.294980e+00  8.467149e-01  -7.462423e+00  1.070502e+01  8.467149e-01  5.787578e+00  0.000000e+00  0.000000e+00  0.000000e+00  0.000000e+00  0.000000e+00  0.000000e+00  
        12  -4.302201e+00  8.994507e-01  -7.206667e+00  1.069780e+01  8.994507e-01  5.793333e+00  0.000000e+00  0.000000e+00  0.000000e+00  0.000000e+00  0.000000e+00  0.000000e+00  
        13  -4.311015e+00  9.542897e-01  -6.948566e+00  1.068898e+01  9.542897e-01  5.801434e+00  0.000000e+00  0.000000e+00  0.000000e+00  0.000000e+00  0.000000e+00  0.000000e+00  
        14  -4.314635e+00  1.011951e+00  -6.698642e+00  1.068537e+01  1.011951e+00  5.801358e+00  0.000000e+00  0.000000e+00  0.000000e+00  0.000000e+00  0.000000e+00  0.000000e+00  
        15  -4.316540e+00  1.057688e+00  -6.438144e+00  1.068346e+01  1.057688e+00  5.811856e+00  0.000000e+00  0.000000e+00  0.000000e+00  0.000000e+00  0.000000e+00  0.000000e+00  
        16  -4.306164e+00  1.095371e+00  -6.162943e+00  1.069384e+01  1.095371e+00  5.837057e+00  0.000000e+00  0.000000e+00  0.000000e+00  0.000000e+00  0.000000e+00  0.000000e+00  
        17  -4.301896e+00  1.144680e+00  -5.895540e+00  1.069810e+01  1.144680e+00  5.854460e+00  0.000000e+00  0.000000e+00  0.000000e+00  0.000000e+00  0.000000e+00  0.000000e+00  
        18  -4.304346e+00  1.192973e+00  -5.623212e+00  1.069565e+01  1.192973e+00  5.876788e+00  0.000000e+00  0.000000e+00  0.000000e+00  0.000000e+00  0.000000e+00  0.000000e+00  
        19  -4.304190e+00  1.239236e+00  -5.351592e+00  1.069581e+01  1.239236e+00  5.898408e+00  0.000000e+00  0.000000e+00  0.000000e+00  0.000000e+00  0.000000e+00  0.000000e+00  
        20  -4.300420e+00  1.284667e+00  -5.069364e+00  1.069958e+01  1.284667e+00  5.930636e+00  0.000000e+00  0.000000e+00  0.000000e+00  0.000000e+00  0.000000e+00  0.000000e+00  
        21  -4.287099e+00  1.330563e+00  -4.787357e+00  1.071290e+01  1.330563e+00  5.962643e+00  0.000000e+00  0.000000e+00  0.000000e+00  0.000000e+00  0.000000e+00  0.000000e+00  
        22  -4.279996e+00  1.379862e+00  -4.509237e+00  1.072000e+01  1.379862e+00  5.990762e+00  0.000000e+00  0.000000e+00  0.000000e+00  0.000000e+00  0.000000e+00  0.000000e+00  
        23  -4.297652e+00  1.403113e+00  -4.227961e+00  1.070235e+01  1.403113e+00  6.022039e+00  0.000000e+00  0.000000e+00  0.000000e+00  0.000000e+00  0.000000e+00  0.000000e+00  
        24  -4.312613e+00  1.437357e+00  -3.938046e+00  1.068739e+01  1.437357e+00  6.061954e+00  0.000000e+00  0.000000e+00  0.000000e+00  0.000000e+00  0.000000e+00  0.000000e+00  
        25  -4.362785e+00  1.450813e+00  -3.658777e+00  1.063721e+01  1.450813e+00  6.091223e+00  0.000000e+00  0.000000e+00  0.000000e+00  0.000000e+00  0.000000e+00  0.000000e+00  
        26  -4.419596e+00  1.452939e+00  -3.378989e+00  1.058040e+01  1.452939e+00  6.121010e+00  0.000000e+00  0.000000e+00  0.000000e+00  0.000000e+00  0.000000e+00  0.000000e+00  
        27  -4.495045e+00  1.455465e+00  -3.090290e+00  1.050496e+01  1.455465e+00  6.159710e+00  0.000000e+00  0.000000e+00  0.000000e+00  0.000000e+00  0.000000e+00  0.000000e+00  
        28  -4.594279e+00  1.448103e+00  -2.793327e+00  1.040572e+01  1.448103e+00  6.206674e+00  0.000000e+00  0.000000e+00  0.000000e+00  0.000000e+00  0.000000e+00  0.000000e+00  
        29  -4.707345e+00  1.438739e+00  -2.504530e+00  1.029266e+01  1.438739e+00  6.245470e+00  0.000000e+00  0.000000e+00  0.000000e+00  0.000000e+00  0.000000e+00  0.000000e+00  
        30  -4.849425e+00  1.411767e+00  -2.226266e+00  1.015058e+01  1.411767e+00  6.273734e+00  0.000000e+00  0.000000e+00  0.000000e+00  0.000000e+00  0.000000e+00  0.000000e+00  
        31  -4.993063e+00  1.384740e+00  -1.942744e+00  1.000694e+01  1.384740e+00  6.307256e+00  0.000000e+00  0.000000e+00  0.000000e+00  0.000000e+00  0.000000e+00  0.000000e+00  
        32  -5.151466e+00  1.359264e+00  -1.666710e+00  9.848534e+00  1.359264e+00  6.333290e+00  0.000000e+00  0.000000e+00  0.000000e+00  0.000000e+00  0.000000e+00  0.000000e+00  
        33  -5.328464e+00  1.329883e+00  -1.394880e+00  9.671536e+00  1.329883e+00  6.355120e+00  0.000000e+00  0.000000e+00  0.000000e+00  0.000000e+00  0.000000e+00  0.000000e+00  
        34  -5.517527e+00  1.283362e+00  -1.140428e+00  9.482474e+00  1.283362e+00  6.359571e+00  0.000000e+00  0.000000e+00  0.000000e+00  0.000000e+00  0.000000e+00  0.000000e+00  
        35  -5.724840e+00  1.240098e+00  -8.871806e-01  9.275161e+00  1.240098e+00  6.362820e+00  0.000000e+00  0.000000e+00  0.000000e+00  0.000000e+00  0.000000e+00  0.000000e+00  
        36  -5.936968e+00  1.200050e+00  -6.327544e-01  9.063032e+00  1.200050e+00  6.367246e+00  0.000000e+00  0.000000e+00  0.000000e+00  0.000000e+00  0.000000e+00  0.000000e+00  
        37  -6.169323e+00  1.163020e+00  -3.865809e-01  8.830677e+00  1.163020e+00  6.363419e+00  0.000000e+00  0.000000e+00  0.000000e+00  0.000000e+00  0.000000e+00  0.000000e+00  
        38  -6.412086e+00  1.119869e+00  -1.500644e-01  8.587914e+00  1.119869e+00  6.349936e+00  0.000000e+00  0.000000e+00  0.000000e+00  0.000000e+00  0.000000e+00  0.000000e+00  
        39  -6.678073e+00  1.070530e+00  6.786766e-02  8.321927e+00  1.070530e+00  6.317868e+00  0.000000e+00  0.000000e+00  0.000000e+00  0.000000e+00  0.000000e+00  0.000000e+00  
        40  -6.960470e+00  1.017592e+00  2.749135e-01  8.039531e+00  1.017592e+00  6.274914e+00  0.000000e+00  0.000000e+00  0.000000e+00  0.000000e+00  0.000000e+00  0.000000e+00  
        41  -7.249762e+00  9.645826e-01  4.746330e-01  7.750239e+00  9.645826e-01  6.224633e+00  0.000000e+00  0.000000e+00  0.000000e+00  0.000000e+00  0.000000e+00  0.000000e+00  
        42  -7.554014e+00  9.118431e-01  6.509666e-01  7.445986e+00  9.118431e-01  6.150967e+00  0.000000e+00  0.000000e+00  0.000000e+00  0.000000e+00  0.000000e+00  0.000000e+00  
        43  -7.868031e+00  8.578053e-01  8.084969e-01  7.131970e+00  8.578053e-01  6.058497e+00  0.000000e+00  0.000000e+00  0.000000e+00  0.000000e+00  0.000000e+00  0.000000e+00  
        44  -8.192513e+00  8.065104e-01  9.531039e-01  6.807488e+00  8.065104e-01  5.953104e+00  0.000000e+00  0.000000e+00  0.000000e+00  0.000000e+00  0.000000e+00  0.000000e+00  
        45  -8.528710e+00  7.532125e-01  1.076335e+00  6.471290e+00  7.532125e-01  5.826335e+00  0.000000e+00  0.000000e+00  0.000000e+00  0.000000e+00  0.000000e+00  0.000000e+00  
        46  -8.865645e+00  7.046775e-01  1.196930e+00  6.134356e+00  7.046775e-01  5.696930e+00  0.000000e+00  0.000000e+00  0.000000e+00  0.000000e+00  0.000000e+00  0.000000e+00  
        47  -9.211416e+00  6.459079e-01  1.282395e+00  5.788584e+00  6.459079e-01  5.532395e+00  0.000000e+00  0.000000e+00  0.000000e+00  0.000000e+00  0.000000e+00  0.000000e+00  
        48  -9.564402e+00  5.927753e-01  1.341864e+00  5.435598e+00  5.927753e-01  5.341865e+00  0.000000e+00  0.000000e+00  0.000000e+00  0.000000e+00  0.000000e+00  0.000000e+00  
        49  -9.919280e+00  5.447611e-01  1.395738e+00  5.080720e+00  5.447611e-01  5.145738e+00  0.000000e+00  0.000000e+00  0.000000e+00  0.000000e+00  0.000000e+00  0.000000e+00  
        50  -1.027582e+01  4.922543e-01  1.426706e+00  4.724185e+00  4.922543e-01  4.926706e+00  0.000000e+00  0.000000e+00  0.000000e+00  0.000000e+00  0.000000e+00  0.000000e+00  
        51  -1.063688e+01  4.455581e-01  1.438470e+00  4.363117e+00  4.455581e-01  4.688470e+00  0.000000e+00  0.000000e+00  0.000000e+00  0.000000e+00  0.000000e+00  0.000000e+00  
        52  -1.099733e+01  4.002518e-01  1.430844e+00  4.002666e+00  4.002518e-01  4.430843e+00  0.000000e+00  0.000000e+00  0.000000e+00  0.000000e+00  0.000000e+00  0.000000e+00  
        53  -1.135433e+01  3.480726e-01  1.395951e+00  3.645667e+00  3.480726e-01  4.145951e+00  0.000000e+00  0.000000e+00  0.000000e+00  0.000000e+00  0.000000e+00  0.000000e+00  
        54  -1.171215e+01  2.999396e-01  1.362323e+00  3.287849e+00  2.999396e-01  3.862324e+00  0.000000e+00  0.000000e+00  0.000000e+00  0.000000e+00  0.000000e+00  0.000000e+00  
        55  -1.206940e+01  2.555620e-01  1.303375e+00  2.930604e+00  2.555620e-01  3.553375e+00  0.000000e+00  0.000000e+00  0.000000e+00  0.000000e+00  0.000000e+00  0.000000e+00  
        56  -1.241933e+01  2.130954e-01  1.212892e+00  2.580672e+00  2.130954e-01  3.212892e+00  0.000000e+00  0.000000e+00  0.000000e+00  0.000000e+00  0.000000e+00  0.000000e+00  
        57  -1.276264e+01  1.756302e-01  1.108386e+00  2.237365e+00  1.756302e-01  2.858386e+00  0.000000e+00  0.000000e+00  0.000000e+00  0.000000e+00  0.000000e+00  0.000000e+00  
        58  -1.309100e+01  1.387505e-01  9.660012e-01  1.909001e+00  1.387505e-01  2.466001e+00  0.000000e+00  0.000000e+00  0.000000e+00  0.000000e+00  0.000000e+00  0.000000e+00  
        59  -1.341949e+01  1.084213e-01  8.222732e-01  1.580515e+00  1.084213e-01  2.072273e+00  0.000000e+00  0.000000e+00  0.000000e+00  0.000000e+00  0.000000e+00  0.000000e+00  
        60  -1.374700e+01  8.410945e-02  6.774696e-01  1.252996e+00  8.410945e-02  1.677470e+00  0.000000e+00  0.000000e+00  0.000000e+00  0.000000e+00  0.000000e+00  0.000000e+00  
        61  -1.406604e+01  5.356599e-02  5.138559e-01  9.339649e-01  5.356599e-02  1.263856e+00  0.000000e+00  0.000000e+00  0.000000e+00  0.000000e+00  0.000000e+00  0.000000e+00  
        62  -1.437490e+01  2.979046e-02  3.444298e-01  6.250988e-01  2.979046e-02  8.444298e-01  0.000000e+00  0.000000e+00  0.000000e+00  0.000000e+00  0.000000e+00  0.000000e+00  
        63  -1.468965e+01  1.541028e-02  1.750598e-01  3.103476e-01  1.541028e-02  4.250598e-01  0.000000e+00  0.000000e+00  0.000000e+00  0.000000e+00  0.000000e+00  0.000000e+00  
        64  -1.499453e+01  -2.506149e-01  -1.332268e-15  0.000000e+00  0.000000e+00  0.000000e+00  -6.088349e-03  -2.361408e-04  -2.806324e-03  0.000000e+00  0.000000e+00  0.000000e+00  
        65  -1.497832e+01  -5.007645e-01  3.379152e-09  -4.932166e-14  -5.245804e-15  3.379153e-09  -5.657169e-03  -8.931400e-04  -3.577243e-03  0.000000e+00  0.000000e+00  0.000000e+00  
        66  -1.495173e+01  -7.500252e-01  1.751500e-08  -3.817224e-13  -5.631606e-14  1.751500e-08  -5.026323e-03  -4.787105e-04  -4.573293e-03  0.000000e+00  0.000000e+00  0.000000e+00  
        67  -1.491512e+01  -9.980145e-01  3.889566e-08  -1.119438e-12  -2.099709e-13  3.889567e-08  -6.915279e-03  -1.163511e-03  -2.784284e-03  0.000000e+00  0.000000e+00  0.000000e+00  
        68  -1.486889e+01  -1.244393e+00  6.468718e-08  -1.855072e-12  -4.206635e-13  6.468719e-08  -3.872990e-03  -6.172324e-04  -5.920111e-03  0.000000e+00  0.000000e+00  0.000000e+00  
        69  -1.481344e+01  -1.488861e+00  8.838192e-08  -2.859823e-12  -7.584766e-13  8.838192e-08  -6.412485e-03  -1.245896e-03  -9.716376e-04  0.000000e+00  0.000000e+00  0.000000e+00  
        70  -1.474916e+01  -1.731159e+00  1.089079e-07  -3.763934e-12  -1.140560e-12  1.089079e-07  -4.183656e-03  -7.567401e-04  -5.000531e-03  0.000000e+00  0.000000e+00  0.000000e+00  
        71  -1.467645e+01  -1.971061e+00  1.233414e-07  -4.281187e-12  -1.456751e-12  1.233414e-07  -5.296913e-03  -1.165202e-03  -2.610367e-03  0.000000e+00  0.000000e+00  0.000000e+00  
        72  -1.459568e+01  -2.208374e+00  1.328039e-07  -4.152484e-12  -1.565637e-12  1.328039e-07  -3.475695e-03  -7.814462e-04  -5.366069e-03  0.000000e+00  0.000000e+00  0.000000e+00  
        73  -1.450722e+01  -2.442932e+00  1.229191e-07  -3.624961e-12  -1.498607e-12  1.229191e-07  -5.378682e-03  -1.422019e-03  -1.208085e-03  0.000000e+00  0.000000e+00  0.000000e+00  
        74  -1.441143e+01  -2.674592e+00  1.105682e-07  -3.032047e-12  -1.362938e-12  1.105682e-07  -3.421118e-03  -1.081713e-03  -4.871926e-03  0.000000e+00  0.000000e+00  0.000000e+00  
        75  -1.430864e+01  -2.903231e+00  9.467163e-08  -2.294970e-12  -1.113970e-12  9.467163e-08  -3.272799e-03  -1.162813e-03  -3.446081e-03  0.000000e+00  0.000000e+00  0.000000e+00  
        76  -1.419916e+01  -3.128746e+00  7.844077e-08  -1.768835e-12  -9.219014e-13  7.844077e-08  -3.768581e-03  -1.388734e-03  -1.251043e-03  0.000000e+00  0.000000e+00  0.000000e+00  
        77  -1.408329e+01  -3.351043e+00  6.075073e-08  -1.188410e-12  -6.619150e-13  6.075074e-08  -2.001649e-03  -5.738465e-04  -3.767683e-03  0.000000e+00  0.000000e+00  0.000000e+00  
        78  -1.396130e+01  -3.570042e+00  4.364732e-08  -5.734857e-13  -3.400336e-13  4.364732e-08  -2.458577e-03  -8.561806e-04  -2.700129e-03  0.000000e+00  0.000000e+00  0.000000e+00  
        79  -1.383344e+01  -3.785671e+00  2.844538e-08  -4.304890e-13  -2.707834e-13  2.844538e-08  -2.457411e-03  -9.519271e-04  -2.576385e-03  0.000000e+00  0.000000e+00  0.000000e+00  
        80  -1.369996e+01  -3.997862e+00  1.616736e-08  -1.606770e-13  -1.069422e-13  1.616736e-08  -1.298174e-03  -2.652843e-04  -3.517153e-03  0.000000e+00  0.000000e+00  0.000000e+00  
        81  -1.356106e+01  -4.206554e+00  6.543371e-09  -5.992429e-14  -4.210521e-14  6.543372e-09  -1.962576e-03  -9.488532e-04  -1.857961e-03  0.000000e+00  0.000000e+00  0.000000e+00  
        82  -1.341696e+01  -4.411683e+00  1.036368e-09  -5.495604e-15  -4.080070e-15  1.036369e-09  -1.289138e-03  -5.648148e-04  -2.244216e-03  0.000000e+00  0.000000e+00  0.000000e+00  
        83  -1.326783e+01  -4.613189e+00  3.223382e-10  -4.440892e-16  -3.330669e-16  3.223395e-10  -6.434235e-04  -1.494182e-04  -2.432095e-03  0.000000e+00  0.000000e+00  0.000000e+00  
        84  -1.311385e+01  -4.811009e+00  3.219127e-10  -8.049117e-16  -6.106227e-16  3.219141e-10  -1.392103e-03  -8.325487e-04  -1.248518e-03  0.000000e+00  0.000000e+00  0.000000e+00  
        85  -1.295516e+01  -5.005078e+00  3.219411e-10  -7.494005e-16  -6.106227e-16  3.219425e-10  2.434840e-04  4.251497e-04  -2.312801e-03  0.000000e+00  0.000000e+00  0.000000e+00  
        86  -1.279191e+01  -5.195324e+00  4.554087e-09  -3.014256e-14  -2.586820e-14  4.554089e-09  -2.451750e-04  6.703858e-05  -1.615836e-03  0.000000e+00  0.000000e+00  0.000000e+00  
        87  -1.262423e+01  -5.381672e+00  1.448982e-08  -1.182110e-13  -1.063594e-13  1.448982e-08  -1.010843e-03  -8.211982e-04  -1.035710e-03  0.000000e+00  0.000000e+00  0.000000e+00  
        88  -1.245222e+01  -5.564036e+00  3.141626e-08  -3.954337e-13  -3.730072e-13  3.141626e-08  1.791351e-03  1.857438e-03  -2.027044e-03  0.000000e+00  0.000000e+00  0.000000e+00  
        89  -1.227598e+01  -5.742322e+00  5.547929e-08  -7.502332e-13  -7.416567e-13  5.547929e-08  -2.179623e-03  -2.184926e-03  -3.598818e-04  0.000000e+00  0.000000e+00  0.000000e+00  
        90  -1.209562e+01  -5.916427e+00  8.640036e-08  -1.094236e-12  -1.133649e-12  8.640036e-08  2.263482e-03  2.527100e-03  -9.975805e-04  0.000000e+00  0.000000e+00  0.000000e+00  
        91  -1.191124e+01  -6.086277e+00  7.055372e-08  -8.540668e-13  -9.272028e-13  7.055372e-08  -1.536808e-03  -1.462196e-03  -5.768336e-04  0.000000e+00  0.000000e+00  0.000000e+00  
        92  -1.172299e+01  -6.251829e+00  5.264990e-08  -6.402656e-13  -7.280843e-13  5.264990e-08  1.592570e-03  2.342627e-03  -6.323962e-04  0.000000e+00  0.000000e+00  0.000000e+00  
        93  -1.153102e+01  -6.413050e+00  3.799061e-08  -3.470280e-13  -4.132250e-13  3.799062e-08  -3.544062e-04  -4.246985e-05  -6.904649e-04  0.000000e+00  0.000000e+00  0.000000e+00  
        94  -1.133549e+01  -6.569925e+00  2.558055e-08  -1.480482e-13  -1.845468e-13  2.558055e-08  5.635051e-04  1.633279e-03  -2.392988e-04  0.000000e+00  0.000000e+00  0.000000e+00  
        95  -1.113654e+01  -6.722449e+00  1.632971e-08  -1.099676e-13  -1.434408e-13  1.632971e-08  -5.010187e-04  6.245108e-04  -7.319650e-04  0.000000e+00  0.000000e+00  0.000000e+00  
        96  -1.093433e+01  -6.870631e+00  9.456951e-09  -4.043987e-14  -5.517808e-14  9.456953e-09  -6.291859e-04  2.994017e-04  -6.163425e-04  0.000000e+00  0.000000e+00  0.000000e+00  
        97  -1.072903e+01  -7.014485e+00  5.400697e-09  -1.817990e-14  -2.597922e-14  5.400699e-09  -3.036092e-04  1.118955e-03  -6.433791e-04  0.000000e+00  0.000000e+00  0.000000e+00  
        98  -1.052078e+01  -7.154044e+00  2.439113e-09  -4.218847e-15  -6.300516e-15  2.439115e-09  3.202734e-04  1.374143e-03  -8.854506e-04  0.000000e+00  0.000000e+00  0.000000e+00  
        99  -1.030973e+01  -7.289343e+00  8.524039e-10  -1.110223e-15  -1.720846e-15  8.524053e-10  -1.379138e-03  1.109194e-05  -5.874140e-04  0.000000e+00  0.000000e+00  0.000000e+00  
       100  -1.009605e+01  -7.420432e+00  5.920375e-11  -2.775558e-17  -2.775558e-17  5.920509e-11  -1.146977e-04  1.804500e-03  -1.064589e-03  0.000000e+00  0.000000e+00  0.000000e+00  
       101  -9.879873e+00  -7.547365e+00  5.913625e-11  -2.775558e-17  -5.551115e-17  5.913758e-11  -1.343586e-03  -4.424688e-05  -6.418919e-04  0.000000e+00  0.000000e+00  0.000000e+00  
       102  -9.661344e+00  -7.670206e+00  5.922507e-11  0.000000e+00  0.000000e+00  5.922640e-11  -4.438665e-04  4.681566e-04  -1.266037e-03  0.000000e+00  0.000000e+00  0.000000e+00  
       103  -9.440601e+00  -7.789026e+00  7.115242e-11  -5.551115e-17  -1.110223e-16  7.115375e-11  -1.080501e-03  -1.009529e-03  -4.297523e-04  0.000000e+00  0.000000e+00  0.000000e+00  
       104  -9.217780e+00  -7.903898e+00  4.267080e-10  -4.718448e-16  -9.714451e-16  4.267093e-10  -4.474608e-05  1.139931e-03  -1.897662e-03  0.000000e+00  0.000000e+00  0.000000e+00  
       105  -8.993007e+00  -8.014905e+00  9.648580e-10  -5.551115e-16  -1.193490e-15  9.648593e-10  -9.553188e-04  -7.875881e-04  -7.409646e-04  0.000000e+00  0.000000e+00  0.000000e+00  
       106  -8.766406e+00  -8.122131e+00  1.513713e-09  -9.436896e-16  -2.053913e-15  1.513714e-09  -6.119306e-04  -9.438681e-05  -1.455719e-03  0.000000e+00  0.000000e+00  0.000000e+00  
       107  -8.538095e+00  -8.225665e+00  2.186802e-09  -2.553513e-15  -5.856426e-15  2.186804e-09  -6.228319e-04  -3.766541e-04  -1.408965e-03  0.000000e+00  0.000000e+00  0.000000e+00  
       108  -8.308185e+00  -8.325599e+00  2.989315e-09  -3.691492e-15  -8.881784e-15  2.989316e-09  -7.417666e-04  -7.126384e-04  -1.179046e-03  0.000000e+00  0.000000e+00  0.000000e+00  
       109  -8.076780e+00  -8.422026e+00  2.872595e-09  -8.881784e-16  -2.192690e-15  2.872596e-09  -3.847494e-04  5.533329e-05  -2.016268e-03  0.000000e+00  0.000000e+00  0.000000e+00  
       110  -7.843985e+00  -8.515042e+00  2.535342e-09  -2.081668e-15  -5.412337e-15  2.535343e-09  -7.672777e-04  -1.123605e-03  -1.124782e-03  0.000000e+00  0.000000e+00  0.000000e+00  
       111  -7.609892e+00  -8.604746e+00  1.912154e-09  -6.383782e-16  -1.720846e-15  1.912155e-09  -3.508421e-04  -1.726124e-04  -2.087626e-03  0.000000e+00  0.000000e+00  0.000000e+00  
       112  -7.374593e+00  -8.691235e+00  1.290947e-09  -7.494005e-16  -2.137179e-15  1.290949e-09  -7.369043e-04  -1.290428e-03  -1.019801e-03  0.000000e+00  0.000000e+00  0.000000e+00  
       113  -7.138172e+00  -8.774608e+00  8.044405e-10  8.326673e-17  2.498002e-16  8.044418e-10  -5.592631e-04  -9.385446e-04  -1.508224e-03  0.000000e+00  0.000000e+00  0.000000e+00  
       114  -6.900709e+00  -8.854964e+00  3.365117e-10  0.000000e+00  0.000000e+00  3.365130e-10  -2.008803e-04  -3.674759e-05  -2.523690e-03  0.000000e+00  0.000000e+00  0.000000e+00  
       115  -6.662279e+00  -8.932405e+00  1.351634e-10  2.775558e-17  5.551115e-17  1.351648e-10  -7.927266e-04  -2.145681e-03  -4.417692e-04  0.000000e+00  0.000000e+00  0.000000e+00  
       116  -6.422951e+00  -9.007026e+00  2.966827e-11  0.000000e+00  0.000000e+00  2.966960e-11  6.799227e-06  1.641044e-04  -2.806171e-03  0.000000e+00  0.000000e+00  0.000000e+00  
       117  -6.182781e+00  -9.078891e+00  2.679146e-11  -2.775558e-17  -8.326673e-17  2.679279e-11  -6.870424e-04  -2.293344e-03  -2.153255e-04  0.000000e+00  0.000000e+00  0.000000e+00  
       118  -5.941803e+00  -9.147998e+00  2.739453e-11  0.000000e+00  0.000000e+00  2.739586e-11  1.378598e-04  4.558597e-04  -2.926094e-03  0.000000e+00  0.000000e+00  0.000000e+00  
       119  -5.700050e+00  -9.214344e+00  1.181055e-11  0.000000e+00  0.000000e+00  1.181188e-11  -5.446960e-04  -2.188548e-03  -3.382647e-04  0.000000e+00  0.000000e+00  0.000000e+00  
       120  -5.457555e+00  -9.277923e+00  1.176881e-11  0.000000e+00  0.000000e+00  1.177014e-11  1.778890e-04  1.401626e-04  -2.582493e-03  0.000000e+00  0.000000e+00  0.000000e+00  
       121  -5.214350e+00  -9.338731e+00  1.135136e-11  0.000000e+00  -2.775558e-17  1.135270e-11  -3.218737e-04  -1.974345e-03  -3.835327e-04  0.000000e+00  0.000000e+00  0.000000e+00  
       122  -4.970468e+00  -9.396762e+00  1.671507e-11  0.000000e+00  2.775558e-17  1.671641e-11  3.142737e-04  3.275175e-04  -2.696064e-03  0.000000e+00  0.000000e+00  0.000000e+00  
       123  -4.725941e+00  -9.452012e+00  3.875567e-12  0.000000e+00  0.000000e+00  3.876899e-12  -7.738102e-05  -1.917105e-03  -2.755540e-04  0.000000e+00  0.000000e+00  0.000000e+00  
       124  -4.480800e+00  -9.504477e+00  3.770761e-12  0.000000e+00  0.000000e+00  3.772094e-12  2.973245e-04  -5.179769e-04  -1.629317e-03  0.000000e+00  0.000000e+00  0.000000e+00  
       125  -4.235079e+00  -9.554151e+00  4.073630e-12  0.000000e+00  0.000000e+00  4.074963e-12  4.865917e-04  2.617777e-04  -1.986519e-03  0.000000e+00  0.000000e+00  0.000000e+00  
       126  -3.988810e+00  -9.601028e+00  3.805400e-12  0.000000e+00  0.000000e+00  3.806733e-12  1.488428e-04  -1.752080e-03  -5.338803e-04  0.000000e+00  0.000000e+00  0.000000e+00  
       127  -3.742024e+00  -9.645105e+00  2.174705e-12  0.000000e+00  0.000000e+00  2.176037e-12  6.463611e-04  6.586394e-04  -1.755402e-03  0.000000e+00  0.000000e+00  0.000000e+00  
       128  -3.494753e+00  -9.686377e+00  2.873257e-13  0.000000e+00  0.000000e+00  2.886580e-13  2.821014e-04  -1.019479e-03  -8.470227e-04  0.000000e+00  0.000000e+00  0.000000e+00  
       129  -3.247029e+00  -9.724836e+00  6.763479e-13  0.000000e+00  0.000000e+00  6.776801e-13  5.834343e-04  -1.405530e-04  -1.158693e-03  0.000000e+00  0.000000e+00  0.000000e+00  
       130  -2.998884e+00  -9.760481e+00  6.745715e-13  0.000000e+00  0.000000e+00  6.759038e-13  3.305349e-04  -1.211918e-03  -6.223510e-04  0.000000e+00  0.000000e+00  0.000000e+00  
       131  -2.750351e+00  -9.793304e+00  7.580603e-13  0.000000e+00  0.000000e+00  7.593925e-13  6.724027e-04  7.724854e-04  -1.143105e-03  0.000000e+00  0.000000e+00  0.000000e+00  
       132  -2.501461e+00  -9.823302e+00  2.243983e-12  0.000000e+00  0.000000e+00  2.245315e-12  5.019729e-04  -5.714231e-04  -7.399428e-04  0.000000e+00  0.000000e+00  0.000000e+00  
       133  -2.252245e+00  -9.850468e+00  2.679190e-12  0.000000e+00  0.000000e+00  2.680522e-12  9.735923e-04  1.721910e-04  -1.030190e-03  0.000000e+00  0.000000e+00  0.000000e+00  
       134  -2.002738e+00  -9.874797e+00  7.402967e-13  0.000000e+00  0.000000e+00  7.416290e-13  6.681714e-04  1.000852e-03  -1.055667e-03  0.000000e+00  0.000000e+00  0.000000e+00  
       135  -1.752969e+00  -9.896284e+00  8.477663e-13  0.000000e+00  0.000000e+00  8.490986e-13  3.637378e-04  -1.416396e-03  -7.386322e-04  0.000000e+00  0.000000e+00  0.000000e+00  
       136  -1.502971e+00  -9.914925e+00  -4.440892e-16  0.000000e+00  0.000000e+00  8.881784e-16  6.357866e-04  2.811838e-03  -7.299142e-04  0.000000e+00  0.000000e+00  0.000000e+00  
       137  -1.252777e+00  -9.930712e+00  5.773160e-15  0.000000e+00  0.000000e+00  7.105427e-15  2.382512e-04  -1.735806e-03  -8.493040e-04  0.000000e+00  0.000000e+00  0.000000e+00  
       138  -1.002419e+00  -9.943641e+00  -1.332268e-15  0.000000e+00  0.000000e+00  0.000000e+00  5.513285e-04  2.932938e-03  -4.114214e-04  0.000000e+00  0.000000e+00  0.000000e+00  
       139  -7.519299e-01  -9.953707e+00  1.691536e-12  0.000000e+00  0.000000e+00  1.692868e-12  1.905330e-04  -2.630035e-03  -1.097749e-03  0.000000e+00  0.000000e+00  0.000000e+00  
       140  -5.013417e-01  -9.960903e+00  2.979839e-13  0.000000e+00  0.000000e+00  2.993161e-13  3.738901e-04  4.384521e-03  -5.811430e-04  0.000000e+00  0.000000e+00  0.000000e+00  
       141  -2.506875e-01  -9.965225e+00  4.440892e-16  0.000000e+00  0.000000e+00  1.776357e-15  3.689569e-04  -2.056871e-03  -1.170358e-03  0.000000e+00  0.000000e+00  0.000000e+00  
       142  -5.960828e-08  -9.966666e+00  4.440892e-16  0.000000e+00  0.000000e+00  1.776357e-15  3.686579e-04  1.550159e-03  -1.014401e-03  0.000000e+00  0.000000e+00  0.000000e+00  
       143  2.506873e-01  -9.965225e+00  -1.332268e-15  0.000000e+00  0.000000e+00  0.000000e+00  1.386483e-04  -1.091660e-03  -9.224999e-04  0.000000e+00  0.000000e+00  0.000000e+00  
       144  5.013415e-01  -9.960903e+00  2.051248e-12  0.000000e+00  0.000000e+00  2.052580e-12  1.065354e-04  1.762429e-03  -1.579855e-03  0.000000e+00  0.000000e+00  0.000000e+00  
       145  7.519298e-01  -9.953707e+00  8.451018e-13  0.000000e+00  0.000000e+00  8.464340e-13  2.109475e-04  -7.878435e-04  -1.012851e-03  0.000000e+00  0.000000e+00  0.000000e+00  
       146  1.002419e+00  -9.943641e+00  2.264855e-14  0.000000e+00  0.000000e+00  2.398082e-14  9.665225e-05  8.948417e-04  -1.732100e-03  0.000000e+00  0.000000e+00  0.000000e+00  
       147  1.252777e+00  -9.930712e+00  2.708944e-14  0.000000e+00  0.000000e+00  2.842171e-14  1.661314e-04  -7.814866e-04  -1.288138e-03  0.000000e+00  0.000000e+00  0.000000e+00  
       148  1.502971e+00  -9.914925e+00  -1.332268e-15  0.000000e+00  0.000000e+00  0.000000e+00  9.818807e-05  6.670330e-04  -2.343972e-03  0.000000e+00  0.000000e+00  0.000000e+00  
       149  1.752968e+00  -9.896284e+00  1.199041e-14  0.000000e+00  0.000000e+00  1.332268e-14  5.111480e-04  -1.946172e-03  -1.203393e-03  0.000000e+00  0.000000e+00  0.000000e+00  
       150  2.002737e+00  -9.874797e+00  2.708944e-14  0.000000e+00  0.000000e+00  2.842171e-14  2.340401e-04  1.309002e-03  -3.132336e-03  0.000000e+00  0.000000e+00  0.000000e+00  
       151  2.252245e+00  -9.850468e+00  -1.332268e-15  0.000000e+00  0.000000e+00  0.000000e+00  7.056707e-04  -2.879884e-03  -6.617442e-04  0.000000e+00  0.000000e+00  0.000000e+00  
       152  2.501461e+00  -9.823302e+00  1.342482e-12  0.000000e+00  0.000000e+00  1.343814e-12  2.667238e-04  1.605221e-03  -3.812433e-03  0.000000e+00  0.000000e+00  0.000000e+00  
       153  2.750351e+00  -9.793304e+00  1.329159e-12  0.000000e+00  0.000000e+00  1.330491e-12  9.091715e-04  -2.993672e-03  -8.226178e-04  0.000000e+00  0.000000e+00  0.000000e+00  
       154  2.998884e+00  -9.760481e+00  1.344258e-12  0.000000e+00  0.000000e+00  1.345590e-12  5.733228e-04  1.850199e-04  -3.600268e-03  0.000000e+00  0.000000e+00  0.000000e+00  
       155  3.247029e+00  -9.724836e+00  1.364686e-12  0.000000e+00  0.000000e+00  1.366018e-12  1.020738e-03  -3.087105e-03  -1.122480e-03  0.000000e+00  0.000000e+00  0.000000e+00  
       156  3.494752e+00  -9.686377e+00  2.508660e-12  0.000000e+00  0.000000e+00  2.509992e-12  7.726587e-04  1.486134e-04  -4.559789e-03  0.000000e+00  0.000000e+00  0.000000e+00  
       157  3.742024e+00  -9.645105e+00  2.665868e-12  0.000000e+00  0.000000e+00  2.667200e-12  1.300954e-03  -3.281356e-03  -1.247052e-03  0.000000e+00  0.000000e+00  0.000000e+00  
       158  3.988809e+00  -9.601028e+00  2.768896e-12  0.000000e+00  0.000000e+00  2.770228e-12  8.389738e-04  -6.807020e-04  -4.239142e-03  0.000000e+00  0.000000e+00  0.000000e+00  
       159  4.235079e+00  -9.554151e+00  7.727596e-12  0.000000e+00  0.000000e+00  7.728929e-12  1.095799e-03  -1.803765e-03  -3.278370e-03  0.000000e+00  0.000000e+00  0.000000e+00  
       160  4.480800e+00  -9.504477e+00  1.420419e-11  0.000000e+00  0.000000e+00  1.420553e-11  1.244429e-03  -2.694962e-03  -2.518513e-03  0.000000e+00  0.000000e+00  0.000000e+00  
       161  4.725941e+00  -9.452012e+00  1.650635e-11  0.000000e+00  2.775558e-17  1.650768e-11  1.381457e-03  -2.450464e-03  -3.056542e-03  0.000000e+00  0.000000e+00  0.000000e+00  
       162  4.970468e+00  -9.396762e+00  4.436895e-12  0.000000e+00  0.000000e+00  4.438228e-12  1.209087e-03  -1.925941e-03  -3.945417e-03  0.000000e+00  0.000000e+00  0.000000e+00  
       163  5.214350e+00  -9.338731e+00  1.406431e-12  0.000000e+00  0.000000e+00  1.407763e-12  1.812250e-03  -3.079834e-03  -2.246166e-03  0.000000e+00  0.000000e+00  0.000000e+00  
       164  5.457555e+00  -9.277923e+00  1.163958e-12  0.000000e+00  0.000000e+00  1.165290e-12  1.003657e-03  -1.533141e-03  -4.617918e-03  0.000000e+00  0.000000e+00  0.000000e+00  
       165  5.700050e+00  -9.214344e+00  1.072475e-12  0.000000e+00  0.000000e+00  1.073808e-12  2.087525e-03  -3.859871e-03  -2.500862e-03  0.000000e+00  0.000000e+00  0.000000e+00  
       166  5.941803e+00  -9.147998e+00  1.315437e-11  0.000000e+00  0.000000e+00  1.315570e-11  1.754204e-03  -2.478047e-03  -3.844923e-03  0.000000e+00  0.000000e+00  0.000000e+00  
       167  6.182781e+00  -9.078891e+00  2.906519e-11  2.775558e-17  -8.326673e-17  2.906653e-11  1.600912e-03  -2.678096e-03  -3.686296e-03  0.000000e+00  0.000000e+00  0.000000e+00  
       168  6.422952e+00  -9.007026e+00  2.965050e-11  0.000000e+00  0.000000e+00  2.965184e-11  2.082526e-03  -3.513247e-03  -3.169616e-03  0.000000e+00  0.000000e+00  0.000000e+00  
       169  6.662280e+00  -8.932404e+00  4.464384e-11  -2.775558e-17  1.110223e-16  4.464518e-11  1.856141e-03  -2.661356e-03  -4.387245e-03  0.000000e+00  0.000000e+00  0.000000e+00  
       170  6.900711e+00  -8.854964e+00  1.667515e-10  1.110223e-16  -3.053113e-16  1.667528e-10  2.397382e-03  -3.984352e-03  -2.860189e-03  0.000000e+00  0.000000e+00  0.000000e+00  
       171  7.138175e+00  -8.774608e+00  3.434235e-10  3.885781e-16  -1.165734e-15  3.434248e-10  1.419299e-03  -1.493786e-03  -5.790032e-03  0.000000e+00  0.000000e+00  0.000000e+00  
       172  7.374596e+00  -8.691234e+00  5.457461e-10  -1.665335e-16  5.273559e-16  5.457474e-10  2.535405e-03  -4.515908e-03  -2.073385e-03  0.000000e+00  0.000000e+00  0.000000e+00  
       173  7.609895e+00  -8.604745e+00  1.222805e-09  1.165734e-15  -3.136380e-15  1.222806e-09  1.555151e-03  -1.695238e-03  -5.048754e-03  0.000000e+00  0.000000e+00  0.000000e+00  
       174  7.843987e+00  -8.515041e+00  1.905000e-09  -6.106227e-16  1.582068e-15  1.905001e-09  2.477543e-03  -4.067579e-03  -1.409420e-03  0.000000e+00  0.000000e+00  0.000000e+00  
       175  8.076782e+00  -8.422026e+00  2.440009e-09  3.941292e-15  -9.880985e-15  2.440010e-09  9.868557e-04  -9.677361e-04  -5.280023e-03  0.000000e+00  0.000000e+00  0.000000e+00  
       176  8.308186e+00  -8.325598e+00  2.766597e-09  1.249001e-15  -2.969847e-15  2.766599e-09  2.270591e-03  -3.793090e-03  -1.849413e-03  0.000000e+00  0.000000e+00  0.000000e+00  
       177  8.538096e+00  -8.225664e+00  3.092274e-09  4.163336e-16  -9.436896e-16  3.092275e-09  1.451989e-03  -1.853041e-03  -4.370713e-03  0.000000e+00  0.000000e+00  0.000000e+00  
       178  8.766408e+00  -8.122130e+00  2.506805e-09  1.915135e-15  -4.246603e-15  2.506806e-09  1.854349e-03  -2.737236e-03  -3.278421e-03  0.000000e+00  0.000000e+00  0.000000e+00  
       179  8.993010e+00  -8.014904e+00  1.596665e-09  6.938894e-16  -1.471046e-15  1.596667e-09  1.793974e-03  -2.458901e-03  -3.515205e-03  0.000000e+00  0.000000e+00  0.000000e+00  
       180  9.217783e+00  -7.903897e+00  1.131446e-09  5.551115e-16  -1.137979e-15  1.131448e-09  1.548363e-03  -2.142630e-03  -3.667363e-03  0.000000e+00  0.000000e+00  0.000000e+00  
       181  9.440604e+00  -7.789024e+00  5.679550e-10  7.216450e-16  -1.387779e-15  5.679563e-10  1.804906e-03  -2.711175e-03  -2.764411e-03  0.000000e+00  0.000000e+00  0.000000e+00  
       182  9.661346e+00  -7.670205e+00  3.824185e-11  2.775558e-17  -2.775558e-17  3.824319e-11  1.164621e-03  -1.527168e-03  -3.983256e-03  0.000000e+00  0.000000e+00  0.000000e+00  
       183  9.879875e+00  -7.547364e+00  3.831113e-11  0.000000e+00  0.000000e+00  3.831246e-11  1.722136e-03  -2.627275e-03  -2.431402e-03  0.000000e+00  0.000000e+00  0.000000e+00  
       184  1.009605e+01  -7.420431e+00  3.822320e-11  -2.775558e-17  2.775558e-17  3.822453e-11  1.436244e-03  -2.124520e-03  -2.853367e-03  0.000000e+00  0.000000e+00  0.000000e+00  
       185  1.030974e+01  -7.289342e+00  6.419443e-11  1.110223e-16  -1.387779e-16  6.419576e-11  1.006803e-03  -1.300470e-03  -3.700562e-03  0.000000e+00  0.000000e+00  0.000000e+00  
       186  1.052078e+01  -7.154043e+00  6.009864e-10  5.828671e-16  -8.604228e-16  6.009877e-10  2.014846e-03  -2.919202e-03  -1.314700e-03  0.000000e+00  0.000000e+00  0.000000e+00  
       187  1.072903e+01  -7.014485e+00  2.511508e-09  5.689893e-15  -8.104628e-15  2.511509e-09  2.817136e-04  -3.393858e-04  -4.751355e-03  0.000000e+00  0.000000e+00  0.000000e+00  
       188  1.093433e+01  -6.870630e+00  5.539422e-09  2.151057e-14  -2.933764e-14  5.539423e-09  2.330441e-03  -3.105267e-03  -1.104151e-03  0.000000e+00  0.000000e+00  0.000000e+00  
       189  1.113654e+01  -6.722451e+00  1.039707e-08  5.287437e-14  -6.894485e-14  1.039707e-08  6.677251e-05  -4.098170e-05  -4.644048e-03  0.000000e+00  0.000000e+00  0.000000e+00  
       190  1.133549e+01  -6.569926e+00  1.616557e-08  1.266209e-13  -1.578182e-13  1.616557e-08  2.128021e-03  -2.813418e-03  -1.161753e-03  0.000000e+00  0.000000e+00  0.000000e+00  
       191  1.153102e+01  -6.413051e+00  2.392851e-08  1.975087e-13  -2.351730e-13  2.392851e-08  6.703708e-04  -8.942719e-04  -3.580295e-03  0.000000e+00  0.000000e+00  0.000000e+00  
       192  1.172299e+01  -6.251830e+00  3.545135e-08  3.259337e-13  -3.706480e-13  3.545135e-08  1.762631e-03  -2.322900e-03  -1.816488e-03  0.000000e+00  0.000000e+00  0.000000e+00  
       193  1.191124e+01  -6.086279e+00  5.102950e-08  6.124823e-13  -6.649403e-13  5.102951e-08  1.036068e-03  -1.212585e-03  -3.061748e-03  0.000000e+00  0.000000e+00  0.000000e+00  
       194  1.209562e+01  -5.916430e+00  7.109456e-08  1.010414e-12  -1.046802e-12  7.109457e-08  8.819583e-04  -1.122705e-03  -2.639622e-03  0.000000e+00  0.000000e+00  0.000000e+00  
       195  1.227598e+01  -5.742322e+00  8.130080e-08  1.300543e-12  -1.285666e-12  8.130080e-08  8.484347e-04  -1.145439e-03  -2.437268e-03  0.000000e+00  0.000000e+00  0.000000e+00  
       196  1.245222e+01  -5.564036e+00  5.332936e-08  7.792655e-13  -7.350509e-13  5.332936e-08  6.710265e-04  -1.062654e-03  -2.507454e-03  0.000000e+00  0.000000e+00  0.000000e+00  
       197  1.262423e+01  -5.381673e+00  3.006737e-08  3.310130e-13  -2.978728e-13  3.006737e-08  1.087750e-03  -1.364806e-03  -1.861811e-03  0.000000e+00  0.000000e+00  0.000000e+00  
       198  1.279191e+01  -5.195326e+00  1.408438e-08  1.355582e-13  -1.163236e-13  1.408438e-08  3.356260e-04  -6.969658e-04  -2.251178e-03  0.000000e+00  0.000000e+00  0.000000e+00  
       199  1.295516e+01  -5.005080e+00  4.035919e-09  2.409184e-14  -1.970646e-14  4.035920e-09  7.397704e-04  -1.133543e-03  -1.628389e-03  0.000000e+00  0.000000e+00  0.000000e+00  
       200  1.311385e+01  -4.811012e+00  1.488254e-10  6.383782e-16  -4.996004e-16  1.488267e-10  -2.858980e-05  -4.816893e-04  -2.133013e-03  0.000000e+00  0.000000e+00  0.000000e+00  
       201  1.326783e+01  -4.613190e+00  1.505911e-10  1.110223e-16  -8.326673e-17  1.505924e-10  5.941043e-04  -1.041415e-03  -1.492078e-03  0.000000e+00  0.000000e+00  0.000000e+00  
       202  1.341696e+01  -4.411684e+00  1.506248e-10  5.551115e-17  -2.775558e-17  1.506262e-10  9.163395e-05  -6.249956e-04  -1.839225e-03  0.000000e+00  0.000000e+00  0.000000e+00  
       203  1.356106e+01  -4.206555e+00  1.010859e-09  5.051515e-15  -3.524958e-15  1.010860e-09  -1.036366e-04  -4.405190e-04  -1.790334e-03  0.000000e+00  0.000000e+00  0.000000e+00  
       204  1.369995e+01  -3.997864e+00  6.796995e-09  5.959122e-14  -3.966272e-14  6.796997e-09  -3.172139e-04  -1.585006e-04  -1.733911e-03  0.000000e+00  0.000000e+00  0.000000e+00  
       205  1.383344e+01  -3.785673e+00  1.673514e-08  1.556255e-13  -9.789392e-14  1.673514e-08  2.417666e-04  -5.728311e-04  -1.279530e-03  0.000000e+00  0.000000e+00  0.000000e+00  
       206  1.396130e+01  -3.570044e+00  2.897721e-08  3.976541e-13  -2.357559e-13  2.897722e-08  -1.402751e-03  5.350908e-04  -1.474393e-03  0.000000e+00  0.000000e+00  0.000000e+00  
       207  1.408329e+01  -3.351045e+00  4.285955e-08  7.061018e-13  -3.932965e-13  4.285955e-08  9.424823e-05  -3.935779e-04  -1.039961e-03  0.000000e+00  0.000000e+00  0.000000e+00  
       208  1.419916e+01  -3.128747e+00  6.036171e-08  1.230988e-12  -6.415979e-13  6.036171e-08  -8.011512e-05  -2.774835e-04  -9.885858e-04  0.000000e+00  0.000000e+00  0.000000e+00  
       209  1.430864e+01  -2.903233e+00  7.955598e-08  1.805778e-12  -8.765211e-13  7.955598e-08  -3.342309e-04  4.218939e-05  -7.420637e-04  0.000000e+00  0.000000e+00  0.000000e+00  
       210  1.441143e+01  -2.674593e+00  9.435858e-08  2.486011e-12  -1.117495e-12  9.435859e-08  -2.089558e-04  -1.481358e-04  -5.861070e-04  0.000000e+00  0.000000e+00  0.000000e+00  
       211  1.450722e+01  -2.442933e+00  1.113541e-07  2.986944e-12  -1.234873e-12  1.113541e-07  -2.524001e-04  -6.762532e-05  -5.555977e-04  0.000000e+00  0.000000e+00  0.000000e+00  
       212  1.459568e+01  -2.208375e+00  1.246099e-07  3.905237e-12  -1.472406e-12  1.246099e-07  -7.588088e-04  2.658624e-04  -2.292098e-04  0.000000e+00  0.000000e+00  0.000000e+00  
       213  1.467645e+01  -1.971062e+00  1.317897e-07  4.257900e-12  -1.448813e-12  1.317897e-07  -4.474773e-04  2.670457e-04  2.143969e-05  0.000000e+00  0.000000e+00  0.000000e+00  
       214  1.474916e+01  -1.731160e+00  1.239894e-07  3.852169e-12  -1.167316e-12  1.239894e-07  -8.489497e-04  3.331352e-04  5.238937e-04  0.000000e+00  0.000000e+00  0.000000e+00  
       215  1.481344e+01  -1.488861e+00  1.075775e-07  3.641365e-12  -9.657553e-13  1.075775e-07  2.054169e-04  1.352765e-05  -3.484766e-04  0.000000e+00  0.000000e+00  0.000000e+00  
       216  1.486889e+01  -1.244393e+00  8.622317e-08  2.821715e-12  -6.398215e-13  8.622317e-08  -8.589081e-04  3.078430e-04  1.080737e-03  0.000000e+00  0.000000e+00  0.000000e+00  
       217  1.491512e+01  -9.980147e-01  6.212671e-08  1.964567e-12  -3.684830e-13  6.212671e-08  -5.552231e-04  1.826462e-04  5.451742e-04  0.000000e+00  0.000000e+00  0.000000e+00  
       218  1.495173e+01  -7.500252e-01  3.799037e-08  1.010109e-12  -1.490474e-13  3.799037e-08  -3.733606e-04  4.824995e-04  -2.469639e-05  0.000000e+00  0.000000e+00  0.000000e+00  
       219  1.497832e+01  -5.007644e-01  1.500067e-08  3.239076e-13  -3.452794e-14  1.500068e-08  -6.608351e-04  3.168858e-04  1.439070e-04  0.000000e+00  0.000000e+00  0.000000e+00  
       220  1.499453e+01  -2.506143e-01  -1.332268e-15  0.000000e+00  0.000000e+00  0.000000e+00  -8.167624e-04  7.201501e-04  3.528271e-04  0.000000e+00  0.000000e+00  0.000000e+00  
       221  1.530121e+01  -5.663355e-02  -4.860174e-02  3.012148e-01  -5.663355e-02  2.013983e-01  0.000000e+00  0.000000e+00  0.000000e+00  0.000000e+00  0.000000e+00  0.000000e+00  
       222  1.555311e+01  -3.857239e-02  -1.858264e-02  5.531154e-01  -3.857239e-02  4.814174e-01  0.000000e+00  0.000000e+00  0.000000e+00  0.000000e+00  0.000000e+00  0.000000e+00  
       223  1.579114e+01  -5.840984e-02  6.080871e-02  7.911448e-01  -5.840984e-02  8.108087e-01  0.000000e+00  0.000000e+00  0.000000e+00  0.000000e+00  0.000000e+00  0.000000e+00  
       224  1.598425e+01  -6.053810e-02  1.873543e-01  9.842522e-01  -6.053810e-02  1.187354e+00  0.000000e+00  0.000000e+00  0.000000e+00  0.000000e+00  0.000000e+00  0.000000e+00  
       225  1.613884e+01  -6.489374e-02  3.845522e-01  1.138840e+00  -6.489374e-02  1.634552e+00  0.000000e+00  0.000000e+00  0.000000e+00  0.000000e+00  0.000000e+00  0.000000e+00  
       226  1.620849e+01  -5.445243e-02  6.218882e-01  1.208488e+00  -5.445243e-02  2.121888e+00  0.000000e+00  0.000000e+00  0.000000e+00  0.000000e+00  0.000000e+00  0.000000e+00  
       227  1.624595e+01  -3.176501e-02  8.457776e-01  1.245955e+00  -3.176501e-02  2.595778e+00  0.000000e+00  0.000000e+00  0.000000e+00  0.000000e+00  0.000000e+00  0.000000e+00  
       228  1.620346e+01  -1.261226e-02  1.076898e+00  1.203459e+00  -1.261226e-02  3.076898e+00  0.000000e+00  0.000000e+00  0.000000e+00  0.000000e+00  0.000000e+00  0.000000e+00  
       229  1.605092e+01  5.815477e-02  1.258600e+00  1.050920e+00  5.815477e-02  3.508600e+00  0.000000e+00  0.000000e+00  0.000000e+00  0.000000e+00  0.000000e+00  0.000000e+00  
       230  1.581067e+01  1.544334e-01  1.293907e+00  8.106731e-01  1.544334e-01  3.793907e+00  0.000000e+00  0.000000e+00  0.000000e+00  0.000000e+00  0.000000e+00  0.000000e+00  
       231  1.559370e+01  1.872821e-01  1.139941e+00  5.936991e-01  1.872821e-01  3.889941e+00  0.000000e+00  0.000000e+00  0.000000e+00  0.000000e+00  0.000000e+00  0.000000e+00  
       232  1.544436e+01  1.769558e-01  8.944511e-01  4.443601e-01  1.769558e-01  3.894451e+00  0.000000e+00  0.000000e+00  0.000000e+00  0.000000e+00  0.000000e+00  0.000000e+00  
       233  1.537672e+01  1.099283e-01  6.342714e-01  3.767201e-01  1.099283e-01  3.884271e+00  0.000000e+00  0.000000e+00  0.000000e+00  0.000000e+00  0.000000e+00  0.000000e+00  
       234  1.530544e+01  4.127680e-02  3.741587e-01  3.054430e-01  4.127680e-02  3.874159e+00  0.000000e+00  0.000000e+00  0.000000e+00  0.000000e+00  0.000000e+00  0.000000e+00  
       235  1.524536e+01  6.602200e-03  1.007456e-01  2.453593e-01  6.602200e-03  3.850746e+00  0.000000e+00  0.000000e+00  0.000000e+00  0.000000e+00  0.000000e+00  0.000000e+00  
       236  1.518293e+01  2.099220e-03  -1.894283e-01  1.829351e-01  2.099220e-03  3.810572e+00  0.000000e+00  0.000000e+00  0.000000e+00  0.000000e+00  0.000000e+00  0.000000e+00  
       237  1.513595e+01  2.240581e-03  -4.743266e-01  1.359495e-01  2.240581e-03  3.775673e+00  0.000000e+00  0.000000e+00  0.000000e+00  0.000000e+00  0.000000e+00  0.000000e+00  
       238  1.508949e+01  -2.530694e-02  -7.535085e-01  8.949428e-02  -2.530694e-02  3.746491e+00  0.000000e+00  0.000000e+00  0.000000e+00  0.000000e+00  0.000000e+00  0.000000e+00  
       239  1.504991e+01  -2.245948e-02  -1.030379e+00  4.990689e-02  -2.245948e-02  3.719621e+00  0.000000e+00  0.000000e+00  0.000000e+00  0.000000e+00  0.000000e+00  0.000000e+00  
       240  1.499588e+01  -3.300927e-02  -1.322361e+00  -4.118521e-03  -3.300927e-02  3.677639e+00  0.000000e+00  0.000000e+00  0.000000e+00  0.000000e+00  0.000000e+00  0.000000e+00  
       241  1.494599e+01  -5.779011e-02  -1.606473e+00  -5.400700e-02  -5.779011e-02  3.643527e+00  0.000000e+00  0.000000e+00  0.000000e+00  0.000000e+00  0.000000e+00  0.000000e+00  
       242  1.490000e+01  -5.706026e-02  -1.904349e+00  -1.000035e-01  -5.706026e-02  3.595651e+00  0.000000e+00  0.000000e+00  0.000000e+00  0.000000e+00  0.000000e+00  0.000000e+00  
       243  1.486354e+01  -8.324942e-02  -2.202221e+00  -1.364632e-01  -8.324942e-02  3.547779e+00  0.000000e+00  0.000000e+00  0.000000e+00  0.000000e+00  0.000000e+00  0.000000e+00  
       244  1.483694e+01  -9.012577e-02  -2.504717e+00  -1.630599e-01  -9.012577e-02  3.495283e+00  0.000000e+00  0.000000e+00  0.000000e+00  0.000000e+00  0.000000e+00  0.000000e+00  
       245  1.481096e+01  -9.986225e-02  -2.804749e+00  -1.890380e-01  -9.986225e-02  3.445251e+00  0.000000e+00  0.000000e+00  0.000000e+00  0.000000e+00  0.000000e+00  0.000000e+00  
       246  1.477639e+01  -1.221180e-01  -3.107305e+00  -2.236117e-01  -1.221180e-01  3.392695e+00  0.000000e+00  0.000000e+00  0.000000e+00  0.000000e+00  0.000000e+00  0.000000e+00  
       247  1.474238e+01  -1.569861e-01  -3.407374e+00  -2.576221e-01  -1.569861e-01  3.342626e+00  0.000000e+00  0.000000e+00  0.000000e+00  0.000000e+00  0.000000e+00  0.000000e+00  
       248  1.470394e+01  -1.668083e-01  -3.702502e+00  -2.960635e-01  -1.668083e-01  3.297498e+00  0.000000e+00  0.000000e+00  0.000000e+00  0.000000e+00  0.000000e+00  0.000000e+00  
       249  1.467852e+01  -1.950961e-01  -4.004843e+00  -3.214762e-01  -1.950961e-01  3.245157e+00  0.000000e+00  0.000000e+00  0.000000e+00  0.000000e+00  0.000000e+00  0.000000e+00  
       250  1.465010e+01  -2.248736e-01  -4.311606e+00  -3.499000e-01  -2.248736e-01  3.188394e+00  0.000000e+00  0.000000e+00  0.000000e+00  0.000000e+00  0.000000e+00  0.000000e+00  
       251  1.461823e+01  -2.196696e-01  -4.615696e+00  -3.817648e-01  -2.196696e-01  3.134304e+00  0.000000e+00  0.000000e+00  0.000000e+00  0.000000e+00  0.000000e+00  0.000000e+00  
       252  1.459668e+01  -2.311730e-01  -4.916472e+00  -4.033228e-01  -2.311730e-01  3.083528e+00  0.000000e+00  0.000000e+00  0.000000e+00  0.000000e+00  0.000000e+00  0.000000e+00  
       253  1.457486e+01  -2.526461e-01  -5.218305e+00  -4.251347e-01  -2.526461e-01  3.031695e+00  0.000000e+00  0.000000e+00  0.000000e+00  0.000000e+00  0.000000e+00  0.000000e+00  
       254  1.454897e+01  -2.667007e-01  -5.521036e+00  -4.510246e-01  -2.667007e-01  2.978964e+00  0.000000e+00  0.000000e+00  0.000000e+00  0.000000e+00  0.000000e+00  0.000000e+00  
       255  1.453858e+01  -2.927859e-01  -5.825435e+00  -4.614196e-01  -2.927859e-01  2.924565e+00  0.000000e+00  0.000000e+00  0.000000e+00  0.000000e+00  0.000000e+00  0.000000e+00  
       256  1.452166e+01  -3.115381e-01  -6.132335e+00  -4.783439e-01  -3.115381e-01  2.867665e+00  0.000000e+00  0.000000e+00  0.000000e+00  0.000000e+00  0.000000e+00  0.000000e+00  
       257  1.450763e+01  -3.130169e-01  -6.434515e+00  -4.923709e-01  -3.130169e-01  2.815485e+00  0.000000e+00  0.000000e+00  0.000000e+00  0.000000e+00  0.000000e+00  0.000000e+00  
       258  1.449824e+01  -3.343907e-01  -6.735366e+00  -5.017555e-01  -3.343907e-01  2.764634e+00  0.000000e+00  0.000000e+00  0.000000e+00  0.000000e+00  0.000000e+00  0.000000e+00  
       259  1.449072e+01  -3.704970e-01  -7.037132e+00  -5.092843e-01  -3.704970e-01  2.712868e+00  0.000000e+00  0.000000e+00  0.000000e+00  0.000000e+00  0.000000e+00  0.000000e+00  
       260  1.447903e+01  -3.912469e-01  -7.338201e+00  -5.209727e-01  -3.912469e-01  2.661800e+00  0.000000e+00  0.000000e+00  0.000000e+00  0.000000e+00  0.000000e+00  0.000000e+00  
       261  1.446059e+01  -4.096388e-01  -7.640254e+00  -5.394072e-01  -4.096388e-01  2.609746e+00  0.000000e+00  0.000000e+00  0.000000e+00  0.000000e+00  0.000000e+00  0.000000e+00  
       262  1.445826e+01  -4.402147e-01  -7.943255e+00  -5.417402e-01  -4.402147e-01  2.556745e+00  0.000000e+00  0.000000e+00  0.000000e+00  0.000000e+00  0.000000e+00  0.000000e+00  
       263  1.446051e+01  -4.625483e-01  -8.242845e+00  -5.394859e-01  -4.625483e-01  2.507155e+00  0.000000e+00  0.000000e+00  0.000000e+00  0.000000e+00  0.000000e+00  0.000000e+00  
       264  1.444948e+01  -4.919114e-01  -8.538869e+00  -5.505244e-01  -4.919114e-01  2.461131e+00  0.000000e+00  0.000000e+00  0.000000e+00  0.000000e+00  0.000000e+00  0.000000e+00  
       265  1.443477e+01  -5.128921e-01  -8.839249e+00  -5.652307e-01  -5.128921e-01  2.410751e+00  0.000000e+00  0.000000e+00  0.000000e+00  0.000000e+00  0.000000e+00  0.000000e+00  
       266  1.442485e+01  -5.410399e-01  -9.128117e+00  -5.751454e-01  -5.410399e-01  2.371883e+00  0.000000e+00  0.000000e+00  0.000000e+00  0.000000e+00  0.000000e+00  0.000000e+00  
       267  1.443009e+01  -5.938243e-01  -9.413247e+00  -5.699145e-01  -5.938243e-01  2.336753e+00  0.000000e+00  0.000000e+00  0.000000e+00  0.000000e+00  0.000000e+00  0.000000e+00  
       268  1.442569e+01  -6.392607e-01  -9.697415e+00  -5.743085e-01  -6.392607e-01  2.302585e+00  0.000000e+00  0.000000e+00  0.000000e+00  0.000000e+00  0.000000e+00  0.000000e+00  
       269  1.442386e+01  -6.669045e-01  -9.980649e+00  -5.761353e-01  -6.669045e-01  2.269351e+00  0.000000e+00  0.000000e+00  0.000000e+00  0.000000e+00  0.000000e+00  0.000000e+00  
       270  1.442455e+01  -7.212073e-01  -1.025519e+01  -5.754446e-01  -7.212073e-01  2.244809e+00  0.000000e+00  0.000000e+00  0.000000e+00  0.000000e+00  0.000000e+00  0.000000e+00  
       271  1.441631e+01  -7.630606e-01  -1.052648e+01  -5.836939e-01  -7.630606e-01  2.223520e+00  0.000000e+00  0.000000e+00  0.000000e+00  0.000000e+00  0.000000e+00  0.000000e+00  
       272  1.440323e+01  -8.021481e-01  -1.079809e+01  -5.967698e-01  -8.021481e-01  2.201906e+00  0.000000e+00  0.000000e+00  0.000000e+00  0.000000e+00  0.000000e+00  0.000000e+00  
       273  1.440668e+01  -8.627086e-01  -1.106466e+01  -5.933148e-01  -8.627086e-01  2.185345e+00  0.000000e+00  0.000000e+00  0.000000e+00  0.000000e+00  0.000000e+00  0.000000e+00  
       274  1.441936e+01  -9.272406e-01  -1.132070e+01  -5.806369e-01  -9.272406e-01  2.179302e+00  0.000000e+00  0.000000e+00  0.000000e+00  0.000000e+00  0.000000e+00  0.000000e+00  
       275  1.442748e+01  -9.964573e-01  -1.157909e+01  -5.725171e-01  -9.964573e-01  2.170905e+00  0.000000e+00  0.000000e+00  0.000000e+00  0.000000e+00  0.000000e+00  0.000000e+00  
       276  1.442903e+01  -1.067920e+00  -1.184617e+01  -5.709650e-01  -1.067920e+00  2.153827e+00  0.000000e+00  0.000000e+00  0.000000e+00  0.000000e+00  0.000000e+00  0.000000e+00  
       277  1.443511e+01  -1.151991e+00  -1.210653e+01  -5.648897e-01  -1.151991e+00  2.143466e+00  0.000000e+00  0.000000e+00  0.000000e+00  0.000000e+00  0.000000e+00  0.000000e+00  
       278  1.444752e+01  -1.238543e+00  -1.236503e+01  -5.524809e-01  -1.238543e+00  2.134974e+00  0.000000e+00  0.000000e+00  0.000000e+00  0.000000e+00  0.000000e+00  0.000000e+00  
       279  1.446295e+01  -1.351705e+00  -1.260940e+01  -5.370475e-01  -1.351705e+00  2.140597e+00  0.000000e+00  0.000000e+00  0.000000e+00  0.000000e+00  0.000000e+00  0.000000e+00  
       280  1.419987e+01  -1.514309e+00  -1.278530e+01  -7.946548e-01  -1.263694e+00  2.214700e+00  0.000000e+00  0.000000e+00  0.000000e+00  0.000000e+00  0.000000e+00  0.000000e+00  
       281  1.396998e+01  -1.353528e+00  -1.285363e+01  -1.008339e+00  -8.527641e-01  2.146372e+00  0.000000e+00  0.000000e+00  0.000000e+00  0.000000e+00  0.000000e+00  0.000000e+00  
       282  1.394223e+01  -1.095045e+00  -1.296367e+01  -1.009498e+00  -3.450199e-01  2.036328e+00  0.000000e+00  0.000000e+00  0.000000e+00  0.000000e+00  0.000000e+00  0.000000e+00  
       283  1.392856e+01  -8.512159e-01  -1.303061e+01  -9.865614e-01  1.467987e-01  1.969391e+00  0.000000e+00  0.000000e+00  0.000000e+00  0.000000e+00  0.000000e+00  0.000000e+00  
       284  1.375957e+01  -6.937312e-01  -1.312689e+01  -1.109324e+00  5.506614e-01  1.873109e+00  0.000000e+00  0.000000e+00  0.000000e+00  0.000000e+00  0.000000e+00  0.000000e+00  
       285  1.353953e+01  -6.422250e-01  -1.322485e+01  -1.273905e+00  8.466361e-01  1.775145e+00  0.000000e+00  0.000000e+00  0.000000e+00  0.000000e+00  0.000000e+00  0.000000e+00  
       286  1.331043e+01  -5.801004e-01  -1.333086e+01  -1.438730e+00  1.151059e+00  1.669142e+00  0.000000e+00  0.000000e+00  0.000000e+00  0.000000e+00  0.000000e+00  0.000000e+00  
       287  1.315497e+01  -4.020968e-01  -1.348934e+01  -1.521473e+00  1.568964e+00  1.510656e+00  0.000000e+00  0.000000e+00  0.000000e+00  0.000000e+00  0.000000e+00  0.000000e+00  
       288  1.293059e+01  -3.268618e-01  -1.363610e+01  -1.665082e+00  1.881513e+00  1.363905e+00  0.000000e+00  0.000000e+00  0.000000e+00  0.000000e+00  0.000000e+00  0.000000e+00  
       289  1.268164e+01  -3.197373e-01  -1.380349e+01  -1.825582e+00  2.123194e+00  1.196508e+00  0.000000e+00  0.000000e+00  0.000000e+00  0.000000e+00  0.000000e+00  0.000000e+00  
       290  1.245164e+01  -2.148233e-01  -1.397512e+01  -1.959795e+00  2.459768e+00  1.024883e+00  0.000000e+00  0.000000e+00  0.000000e+00  0.000000e+00  0.000000e+00  0.000000e+00  
       291  1.219205e+01  -1.780545e-01  -1.419353e+01  -2.116591e+00  2.725176e+00  8.064736e-01  0.000000e+00  0.000000e+00  0.000000e+00  0.000000e+00  0.000000e+00  0.000000e+00  
       292  1.192410e+01  -2.133418e-01  -1.441492e+01  -2.275059e+00  2.915404e+00  5.850825e-01  0.000000e+00  0.000000e+00  0.000000e+00  0.000000e+00  0.000000e+00  0.000000e+00  
       293  1.167828e+01  -1.768365e-01  -1.470570e+01  -2.405006e+00  3.174206e+00  2.943041e-01  0.000000e+00  0.000000e+00  0.000000e+00  0.000000e+00  0.000000e+00  0.000000e+00  
       294  1.139028e+01  -1.520806e-01  -1.443557e+01  -2.571014e+00  3.417962e+00  5.644311e-01  0.000000e+00  0.000000e+00  0.000000e+00  0.000000e+00  0.000000e+00  0.000000e+00  
       295  1.109023e+01  -1.479860e-01  -1.419025e+01  -2.743215e+00  3.637685e+00  8.097510e-01  0.000000e+00  0.000000e+00  0.000000e+00  0.000000e+00  0.000000e+00  0.000000e+00  
       296  1.080176e+01  -1.012407e-01  -1.393509e+01  -2.898197e+00  3.896622e+00  1.064914e+00  0.000000e+00  0.000000e+00  0.000000e+00  0.000000e+00  0.000000e+00  0.000000e+00  
       297  1.051979e+01  -6.025264e-02  -1.367605e+01  -3.041270e+00  4.146301e+00  1.323954e+00  0.000000e+00  0.000000e+00  0.000000e+00  0.000000e+00  0.000000e+00  0.000000e+00  
       298  1.023197e+01  -6.178537e-02  -1.342472e+01  -3.184988e+00  4.349897e+00  1.575280e+00  0.000000e+00  0.000000e+00  0.000000e+00  0.000000e+00  0.000000e+00  0.000000e+00  
       299  9.961776e+00  2.574224e-03  -1.316097e+01  -3.306056e+00  4.615763e+00  1.839027e+00  0.000000e+00  0.000000e+00  0.000000e+00  0.000000e+00  0.000000e+00  0.000000e+00  
       300  9.682790e+00  3.183986e-02  -1.290906e+01  -3.431058e+00  4.842849e+00  2.090939e+00  0.000000e+00  0.000000e+00  0.000000e+00  0.000000e+00  0.000000e+00  0.000000e+00  
       301  9.427043e+00  1.021987e-01  -1.264042e+01  -3.528119e+00  5.107277e+00  2.359582e+00  0.000000e+00  0.000000e+00  0.000000e+00  0.000000e+00  0.000000e+00  0.000000e+00  
       302  9.153957e+00  1.230737e-01  -1.238593e+01  -3.637956e+00  5.318399e+00  2.614069e+00  0.000000e+00  0.000000e+00  0.000000e+00  0.000000e+00  0.000000e+00  0.000000e+00  
       303  8.917862e+00  1.970781e-01  -1.210625e+01  -3.706364e+00  5.578750e+00  2.893753e+00  0.000000e+00  0.000000e+00  0.000000e+00  0.000000e+00  0.000000e+00  0.000000e+00  
       304  8.666800e+00  2.378523e-01  -1.184027e+01  -3.785415e+00  5.801888e+00  3.159732e+00  0.000000e+00  0.000000e+00  0.000000e+00  0.000000e+00  0.000000e+00  0.000000e+00  
       305  8.448759e+00  3.042746e-01  -1.154634e+01  -3.827224e+00  6.046596e+00  3.453665e+00  0.000000e+00  0.000000e+00  0.000000e+00  0.000000e+00  0.000000e+00  0.000000e+00  
       306  8.206035e+00  3.425043e-01  -1.127378e+01  -3.889585e+00  6.258932e+00  3.726215e+00  0.000000e+00  0.000000e+00  0.000000e+00  0.000000e+00  0.000000e+00  0.000000e+00  
       307  8.008787e+00  4.029572e-01  -1.095971e+01  -3.902455e+00  6.489234e+00  4.040292e+00  0.000000e+00  0.000000e+00  0.000000e+00  0.000000e+00  0.000000e+00  0.000000e+00  
       308  7.837471e+00  4.321671e-01  -1.063461e+01  -3.885523e+00  6.683995e+00  4.365390e+00  0.000000e+00  0.000000e+00  0.000000e+00  0.000000e+00  0.000000e+00  0.000000e+00  
       309  7.643799e+00  4.546701e-01  -1.033095e+01  -3.887227e+00  6.867719e+00  4.669053e+00  0.000000e+00  0.000000e+00  0.000000e+00  0.000000e+00  0.000000e+00  0.000000e+00  
       310  7.461471e+00  4.572679e-01  -1.001854e+01  -3.874019e+00  7.027192e+00  4.981462e+00  0.000000e+00  0.000000e+00  0.000000e+00  0.000000e+00  0.000000e+00  0.000000e+00  
       311  7.210077e+00  4.840874e-01  -9.767712e+00  -3.926463e+00  7.206536e+00  5.232288e+00  0.000000e+00  0.000000e+00  0.000000e+00  0.000000e+00  0.000000e+00  0.000000e+00  
       312  7.008122e+00  4.910776e-01  -9.473229e+00  -3.926212e+00  7.361708e+00  5.526770e+00  0.000000e+00  0.000000e+00  0.000000e+00  0.000000e+00  0.000000e+00  0.000000e+00  
       313  6.760456e+00  5.185204e-01  -9.232017e+00  -3.968571e+00  7.533006e+00  5.767984e+00  0.000000e+00  0.000000e+00  0.000000e+00  0.000000e+00  0.000000e+00  0.000000e+00  
       314  6.544581e+00  5.312585e-01  -8.940942e+00  -3.976196e+00  7.685302e+00  6.059058e+00  0.000000e+00  0.000000e+00  0.000000e+00  0.000000e+00  0.000000e+00  0.000000e+00  
       315  6.359872e+00  5.104700e-01  -8.637753e+00  -3.949862e+00  7.799813e+00  6.362247e+00  0.000000e+00  0.000000e+00  0.000000e+00  0.000000e+00  0.000000e+00  0.000000e+00  
       316  6.164113e+00  4.774287e-01  -8.340105e+00  -3.931938e+00  7.897860e+00  6.659895e+00  0.000000e+00  0.000000e+00  0.000000e+00  0.000000e+00  0.000000e+00  0.000000e+00  
       317  5.906591e+00  4.701942e-01  -8.109550e+00  -3.973282e+00  8.017559e+00  6.890450e+00  0.000000e+00  0.000000e+00  0.000000e+00  0.000000e+00  0.000000e+00  0.000000e+00  
       318  5.744338e+00  4.246035e-01  -7.811212e+00  -3.917004e+00  8.094810e+00  7.188788e+00  0.000000e+00  0.000000e+00  0.000000e+00  0.000000e+00  0.000000e+00  0.000000e+00  
       319  5.595829e+00  3.220116e-01  -7.515654e+00  -3.844772e+00  8.111037e+00  7.484346e+00  0.000000e+00  0.000000e+00  0.000000e+00  0.000000e+00  0.000000e+00  0.000000e+00  
       320  5.383788e+00  2.676163e-01  -7.254730e+00  -3.833991e+00  8.171515e+00  7.745270e+00  0.000000e+00  0.000000e+00  0.000000e+00  0.000000e+00  0.000000e+00  0.000000e+00  
       321  5.134361e+00  2.685502e-01  -7.023846e+00  -3.858645e+00  8.283455e+00  7.976154e+00  0.000000e+00  0.000000e+00  0.000000e+00  0.000000e+00  0.000000e+00  0.000000e+00  
       322  4.820323e+00  3.061522e-01  -6.864312e+00  -3.946083e+00  8.428284e+00  8.135688e+00  0.000000e+00  0.000000e+00  0.000000e+00  0.000000e+00  0.000000e+00  0.000000e+00  
       323  4.628101e+00  2.485874e-01  -6.568447e+00  -3.909993e+00  8.474253e+00  8.431554e+00  0.000000e+00  0.000000e+00  0.000000e+00  0.000000e+00  0.000000e+00  0.000000e+00  
       324  4.356236e+00  2.081500e-01  -6.335410e+00  -3.951947e+00  8.533749e+00  8.664590e+00  0.000000e+00  0.000000e+00  0.000000e+00  0.000000e+00  0.000000e+00  0.000000e+00  
       325  4.079934e+00  1.525961e-01  -6.140236e+00  -3.996845e+00  8.574622e+00  8.859764e+00  0.000000e+00  0.000000e+00  0.000000e+00  0.000000e+00  0.000000e+00  0.000000e+00  
       326  3.790660e+00  7.204916e-02  -5.952360e+00  -4.053324e+00  8.587092e+00  9.047640e+00  0.000000e+00  0.000000e+00  0.000000e+00  0.000000e+00  0.000000e+00  0.000000e+00  
       327  3.482877e+00  2.219435e-02  -5.818334e+00  -4.127014e+00  8.626941e+00  9.181666e+00  0.000000e+00  0.000000e+00  0.000000e+00  0.000000e+00  0.000000e+00  0.000000e+00  
       328  3.171449e+00  -5.364307e-02  -5.689387e+00  -4.203144e+00  8.637591e+00  9.310614e+00  0.000000e+00  0.000000e+00  0.000000e+00  0.000000e+00  0.000000e+00  0.000000e+00  
       329  2.844634e+00  -1.549903e-01  -5.564137e+00  -4.293539e+00  8.619617e+00  9.435863e+00  0.000000e+00  0.000000e+00  0.000000e+00  0.000000e+00  0.000000e+00  0.000000e+00  
       330  2.491994e+00  -1.610170e-01  -5.521061e+00  -4.408716e+00  8.693947e+00  9.478938e+00  0.000000e+00  0.000000e+00  0.000000e+00  0.000000e+00  0.000000e+00  0.000000e+00  
       331  2.175412e+00  -2.736268e-01  -5.446282e+00  -4.486867e+00  8.658777e+00  9.553718e+00  0.000000e+00  0.000000e+00  0.000000e+00  0.000000e+00  0.000000e+00  0.000000e+00  
       332  1.839129e+00  -3.488673e-01  -5.406558e+00  -4.583822e+00  8.658158e+00  9.593442e+00  0.000000e+00  0.000000e+00  0.000000e+00  0.000000e+00  0.000000e+00  0.000000e+00  
       333  1.484926e+00  -3.456759e-01  -5.429294e+00  -4.697855e+00  8.733214e+00  9.570705e+00  0.000000e+00  0.000000e+00  0.000000e+00  0.000000e+00  0.000000e+00  0.000000e+00  
       334  1.138335e+00  -3.806439e-01  -5.457727e+00  -4.803468e+00  8.767354e+00  9.542273e+00  0.000000e+00  0.000000e+00  0.000000e+00  0.000000e+00  0.000000e+00  0.000000e+00  
       335  7.964748e-01  -3.659595e-01  -5.532465e+00  -4.903575e+00  8.848384e+00  9.467535e+00  0.000000e+00  0.000000e+00  0.000000e+00  0.000000e+00  0.000000e+00  0.000000e+00  
       336  4.576915e-01  -3.565407e-01  -5.635601e+00  -4.999864e+00  8.921382e+00  9.364399e+00  0.000000e+00  0.000000e+00  0.000000e+00  0.000000e+00  0.000000e+00  0.000000e+00  
       337  1.324026e-01  -3.355331e-01  -5.752521e+00  -5.081948e+00  9.003198e+00  9.247479e+00  0.000000e+00  0.000000e+00  0.000000e+00  0.000000e+00  0.000000e+00  0.000000e+00  
       338  -1.719998e-01  -2.857805e-01  -5.925237e+00  -5.142468e+00  9.110981e+00  9.074763e+00  0.000000e+00  0.000000e+00  0.000000e+00  0.000000e+00  0.000000e+00  0.000000e+00  
       339  -4.756920e-01  -2.993251e-01  -6.108379e+00  -5.201632e+00  9.152687e+00  8.891621e+00  0.000000e+00  0.000000e+00  0.000000e+00  0.000000e+00  0.000000e+00  0.000000e+00  
       340  -7.353489e-01  -2.460512e-01  -6.363403e+00  -5.216150e+00  9.258425e+00  8.636598e+00  0.000000e+00  0.000000e+00  0.000000e+00  0.000000e+00  0.000000e+00  0.000000e+00  
       341  -9.650474e-01  -2.381416e-01  -6.653385e+00  -5.200128e+00  9.316009e+00  8.346615e+00  0.000000e+00  0.000000e+00  0.000000e+00  0.000000e+00  0.000000e+00  0.000000e+00  
       342  -1.151216e+00  -2.718254e-01  -6.930988e+00  -5.140027e+00  9.329203e+00  8.069012e+00  0.000000e+00  0.000000e+00  0.000000e+00  0.000000e+00  0.000000e+00  0.000000e+00  
       343  -1.403041e+00  -3.337958e-01  -7.199047e+00  -5.145065e+00  9.311310e+00  7.800953e+00  0.000000e+00  0.000000e+00  0.000000e+00  0.000000e+00  0.000000e+00  0.000000e+00  
       344  -1.647158e+00  -4.482895e-01  -7.446529e+00  -5.141911e+00  9.238087e+00  7.553471e+00  0.000000e+00  0.000000e+00  0.000000e+00  0.000000e+00  0.000000e+00  0.000000e+00  
       345  -1.786418e+00  -5.137683e-01  -7.781906e+00  -5.033447e+00  9.211068e+00  7.218094e+00  0.000000e+00  0.000000e+00  0.000000e+00  0.000000e+00  0.000000e+00  0.000000e+00  
       346  -1.861654e+00  -6.151018e-01  -8.135143e+00  -4.860539e+00  9.145379e+00  6.864857e+00  0.000000e+00  0.000000e+00  0.000000e+00  0.000000e+00  0.000000e+00  0.000000e+00  
       347  -1.962907e+00  -7.546940e-01  -8.443853e+00  -4.713258e+00  9.038610e+00  6.556147e+00  0.000000e+00  0.000000e+00  0.000000e+00  0.000000e+00  0.000000e+00  0.000000e+00  
       348  -2.147994e+00  -8.912088e-01  -8.724794e+00  -4.649455e+00  8.932094e+00  6.275206e+00  0.000000e+00  0.000000e+00  0.000000e+00  0.000000e+00  0.000000e+00  0.000000e+00  
       349  -2.417940e+00  -1.042595e+00  -8.917998e+00  -4.670186e+00  8.807872e+00  6.082002e+00  0.000000e+00  0.000000e+00  0.000000e+00  0.000000e+00  0.000000e+00  0.000000e+00  
       350  -2.582152e+00  -1.218886e+00  -9.203889e+00  -4.584889e+00  8.655910e+00  5.796111e+00  0.000000e+00  0.000000e+00  0.000000e+00  0.000000e+00  0.000000e+00  0.000000e+00  
       351  -2.760921e+00  -1.395823e+00  -9.464106e+00  -4.513890e+00  8.500461e+00  5.535894e+00  0.000000e+00  0.000000e+00  0.000000e+00  0.000000e+00  0.000000e+00  0.000000e+00  
       352  -2.922920e+00  -1.602651e+00  -9.726837e+00  -4.425890e+00  8.312273e+00  5.273163e+00  0.000000e+00  0.000000e+00  0.000000e+00  0.000000e+00  0.000000e+00  0.000000e+00  
       353  -3.111789e+00  -1.817482e+00  -9.956156e+00  -4.364566e+00  8.113230e+00  5.043844e+00  0.000000e+00  0.000000e+00  0.000000e+00  0.000000e+00  0.000000e+00  0.000000e+00  
       354  -3.287719e+00  -2.032936e+00  -1.018284e+01  -4.290138e+00  7.910704e+00  4.817158e+00  0.000000e+00  0.000000e+00  0.000000e+00  0.000000e+00  0.000000e+00  0.000000e+00  
       355  -3.446459e+00  -2.252900e+00  -1.042511e+01  -4.198389e+00  7.700807e+00  4.574885e+00  0.000000e+00  0.000000e+00  0.000000e+00  0.000000e+00  0.000000e+00  0.000000e+00  
       356  -3.582465e+00  -2.480636e+00  -1.067542e+01  -4.083807e+00  7.480267e+00  4.324584e+00  0.000000e+00  0.000000e+00  0.000000e+00  0.000000e+00  0.000000e+00  0.000000e+00  
       357  -3.740952e+00  -2.708498e+00  -1.090382e+01  -3.991639e+00  7.256728e+00  4.096176e+00  0.000000e+00  0.000000e+00  0.000000e+00  0.000000e+00  0.000000e+00  0.000000e+00  
       358  -3.889639e+00  -2.946133e+00  -1.114547e+01  -3.889639e+00  7.020533e+00  3.854528e+00  0.000000e+00  0.000000e+00  0.000000e+00  0.000000e+00  0.000000e+00  0.000000e+00  
       359  -3.951765e+00  -3.167401e+00  -1.143928e+01  -3.701077e+00  6.797824e+00  3.560716e+00  0.000000e+00  0.000000e+00  0.000000e+00  0.000000e+00  0.000000e+00  0.000000e+00  
       360  -4.078761e+00  -3.414659e+00  -1.168013e+01  -3.577419e+00  6.546244e+00  3.319869e+00  0.000000e+00  0.000000e+00  0.000000e+00  0.000000e+00  0.000000e+00  0.000000e+00  
       361  -4.164508e+00  -3.651436e+00  -1.194748e+01  -3.412578e+00  6.302270e+00  3.052520e+00  0.000000e+00  0.000000e+00  0.000000e+00  0.000000e+00  0.000000e+00  0.000000e+00  
       362  -4.191247e+00  -3.882569e+00  -1.224432e+01  -3.188827e+00  6.061072e+00  2.755685e+00  0.000000e+00  0.000000e+00  0.000000e+00  0.000000e+00  0.000000e+00  0.000000e+00  
       363  -4.245765e+00  -4.134709e+00  -1.252265e+01  -2.992988e+00  5.796002e+00  2.477346e+00  0.000000e+00  0.000000e+00  0.000000e+00  0.000000e+00  0.000000e+00  0.000000e+00  
       364  -4.335419e+00  -4.392078e+00  -1.278756e+01  -2.832448e+00  5.522846e+00  2.212440e+00  0.000000e+00  0.000000e+00  0.000000e+00  0.000000e+00  0.000000e+00  0.000000e+00  
       365  -4.417114e+00  -4.651962e+00  -1.305301e+01  -2.664146e+00  5.244322e+00  1.946988e+00  0.000000e+00  0.000000e+00  0.000000e+00  0.000000e+00  0.000000e+00  0.000000e+00  
       366  -4.463933e+00  -4.917915e+00  -1.332066e+01  -2.461196e+00  4.956882e+00  1.679339e+00  0.000000e+00  0.000000e+00  0.000000e+00  0.000000e+00  0.000000e+00  0.000000e+00  
       367  -4.516966e+00  -5.186464e+00  -1.358967e+01  -2.264720e+00  4.664004e+00  1.410334e+00  0.000000e+00  0.000000e+00  0.000000e+00  0.000000e+00  0.000000e+00  0.000000e+00  
       368  -4.561259e+00  -5.459835e+00  -1.385984e+01  -2.059798e+00  4.363467e+00  1.140164e+00  0.000000e+00  0.000000e+00  0.000000e+00  0.000000e+00  0.000000e+00  0.000000e+00  
       369  -4.633698e+00  -5.733068e+00  -1.412644e+01  -1.883348e+00  4.060237e+00  8.735572e-01  0.000000e+00  0.000000e+00  0.000000e+00  0.000000e+00  0.000000e+00  0.000000e+00  
       370  -4.672181e+00  -6.012530e+00  -1.439327e+01  -1.673297e+00  3.747951e+00  6.067269e-01  0.000000e+00  0.000000e+00  0.000000e+00  0.000000e+00  0.000000e+00  0.000000e+00  
       371  -4.744382e+00  -6.278427e+00  -1.467497e+01  -1.497354e+00  3.446409e+00  3.250269e-01  0.000000e+00  0.000000e+00  0.000000e+00  0.000000e+00  0.000000e+00  0.000000e+00  
       372  -4.746121e+00  -6.541195e+00  -1.441180e+01  -1.251369e+00  3.145181e+00  5.881978e-01  0.000000e+00  0.000000e+00  0.000000e+00  0.000000e+00  0.000000e+00  0.000000e+00  
       373  -4.798665e+00  -6.806091e+00  -1.418649e+01  -1.056641e+00  2.839014e+00  8.135093e-01  0.000000e+00  0.000000e+00  0.000000e+00  0.000000e+00  0.000000e+00  0.000000e+00  
       374  -4.865591e+00  -7.052972e+00  -1.398238e+01  -8.767807e-01  2.548056e+00  1.017622e+00  0.000000e+00  0.000000e+00  0.000000e+00  0.000000e+00  0.000000e+00  0.000000e+00  
       375  -4.989133e+00  -7.245338e+00  -1.380993e+01  -7.540541e-01  2.308813e+00  1.190071e+00  0.000000e+00  0.000000e+00  0.000000e+00  0.000000e+00  0.000000e+00  0.000000e+00  
       376  -5.234066e+00  -7.225443e+00  -1.369382e+01  -7.532665e-01  2.279033e+00  1.306180e+00  0.000000e+00  0.000000e+00  0.000000e+00  0.000000e+00  0.000000e+00  0.000000e+00  
       377  -5.388875e+00  -7.041193e+00  -1.357181e+01  -6.629342e-01  2.410818e+00  1.428193e+00  0.000000e+00  0.000000e+00  0.000000e+00  0.000000e+00  0.000000e+00  0.000000e+00  
       378  -5.361035e+00  -6.781838e+00  -1.349190e+01  -3.905667e-01  2.614923e+00  1.508101e+00  0.000000e+00  0.000000e+00  0.000000e+00  0.000000e+00  0.000000e+00  0.000000e+00  
       379  -5.247182e+00  -6.565039e+00  -1.348823e+01  -3.283212e-02  2.773691e+00  1.511765e+00  0.000000e+00  0.000000e+00  0.000000e+00  0.000000e+00  0.000000e+00  0.000000e+00  
       380  -5.088376e+00  -6.379025e+00  -1.346239e+01  3.691792e-01  2.898898e+00  1.537608e+00  0.000000e+00  0.000000e+00  0.000000e+00  0.000000e+00  0.000000e+00  0.000000e+00  
       381  -4.921897e+00  -6.223113e+00  -1.348916e+01  7.781534e-01  2.991231e+00  1.510844e+00  0.000000e+00  0.000000e+00  0.000000e+00  0.000000e+00  0.000000e+00  0.000000e+00  
       382  -4.720346e+00  -6.133573e+00  -1.350760e+01  1.221458e+00  3.014424e+00  1.492396e+00  0.000000e+00  0.000000e+00  0.000000e+00  0.000000e+00  0.000000e+00  0.000000e+00  
       383  -4.703333e+00  -5.886551e+00  -1.352294e+01  1.479448e+00  3.192338e+00  1.477060e+00  0.000000e+00  0.000000e+00  0.000000e+00  0.000000e+00  0.000000e+00  0.000000e+00  
       384  -4.717268e+00  -5.620228e+00  -1.356317e+01  1.705683e+00  3.386797e+00  1.436828e+00  0.000000e+00  0.000000e+00  0.000000e+00  0.000000e+00  0.000000e+00  0.000000e+00  
       385  -4.912419e+00  -5.541102e+00  -1.357492e+01  1.749861e+00  3.391302e+00  1.425081e+00  0.000000e+00  0.000000e+00  0.000000e+00  0.000000e+00  0.000000e+00  0.000000e+00  
       386  -5.133975e+00  -5.722825e+00  -1.357902e+01  1.766736e+00  3.132139e+00  1.420978e+00  0.000000e+00  0.000000e+00  0.000000e+00  0.000000e+00  0.000000e+00  0.000000e+00  
       387  -5.348604e+00  -5.859366e+00  -1.354225e+01  1.789571e+00  2.915242e+00  1.457754e+00  0.000000e+00  0.000000e+00  0.000000e+00  0.000000e+00  0.000000e+00  0.000000e+00  
       388  -5.412348e+00  -6.093563e+00  -1.356308e+01  1.962248e+00  2.597671e+00  1.436924e+00  0.000000e+00  0.000000e+00  0.000000e+00  0.000000e+00  0.000000e+00  0.000000e+00  
       389  -5.377433e+00  -6.341593e+00  -1.359256e+01  2.232462e+00  2.263152e+00  1.407436e+00  0.000000e+00  0.000000e+00  0.000000e+00  0.000000e+00  0.000000e+00  0.000000e+00  
       390  -5.430070e+00  -6.591631e+00  -1.362304e+01  2.413917e+00  1.923410e+00  1.376962e+00  0.000000e+00  0.000000e+00  0.000000e+00  0.000000e+00  0.000000e+00  0.000000e+00  
       391  -5.448722e+00  -6.853252e+00  -1.370073e+01  2.628061e+00  1.568773e+00  1.299272e+00  0.000000e+00  0.000000e+00  0.000000e+00  0.000000e+00  0.000000e+00  0.000000e+00  
       392  -5.620064e+00  -7.069589e+00  -1.374734e+01  2.688122e+00  1.256009e+00  1.252655e+00  0.000000e+00  0.000000e+00  0.000000e+00  0.000000e+00  0.000000e+00  0.000000e+00  
       393  -5.873026e+00  -7.086404e+00  -1.387419e+01  2.665070e+00  1.139260e+00  1.125813e+00  0.000000e+00  0.000000e+00  0.000000e+00  0.000000e+00  0.000000e+00  0.000000e+00  
       394  -6.008168e+00  -6.919011e+00  -1.402945e+01  2.758240e+00  1.203119e+00  9.705498e-01  0.000000e+00  0.000000e+00  0.000000e+00  0.000000e+00  0.000000e+00  0.000000e+00  
       395  -6.028720e+00  -6.690555e+00  -1.421964e+01  2.964289e+00  1.324349e+00  7.803596e-01  0.000000e+00  0.000000e+00  0.000000e+00  0.000000e+00  0.000000e+00  0.000000e+00  
       396  -5.988784e+00  -6.437239e+00  -1.444103e+01  3.228998e+00  1.466658e+00  5.589734e-01  0.000000e+00  0.000000e+00  0.000000e+00  0.000000e+00  0.000000e+00  0.000000e+00  
       397  -5.794847e+00  -6.249723e+00  -1.469593e+01  3.645758e+00  1.539301e+00  3.040683e-01  0.000000e+00  0.000000e+00  0.000000e+00  0.000000e+00  0.000000e+00  0.000000e+00  
       398  -5.644493e+00  -6.030982e+00  -1.441346e+01  4.016854e+00  1.639222e+00  5.865437e-01  0.000000e+00  0.000000e+00  0.000000e+00  0.000000e+00  0.000000e+00  0.000000e+00  
       399  -5.450387e+00  -5.837680e+00  -1.414359e+01  4.429489e+00  1.709683e+00  8.564081e-01  0.000000e+00  0.000000e+00  0.000000e+00  0.000000e+00  0.000000e+00  0.000000e+00  
       400  -5.287013e+00  -5.627764e+00  -1.386889e+01  4.809042e+00  1.792666e+00  1.131114e+00  0.000000e+00  0.000000e+00  0.000000e+00  0.000000e+00  0.000000e+00  0.000000e+00  
       401  -5.095553e+00  -5.453861e+00  -1.358766e+01  5.214185e+00  1.835481e+00  1.412336e+00  0.000000e+00  0.000000e+00  0.000000e+00  0.000000e+00  0.000000e+00  0.000000e+00  
       402  -4.915038e+00  -5.271101e+00  -1.330886e+01  5.605742e+00  1.882941e+00  1.691138e+00  0.000000e+00  0.000000e+00  0.000000e+00  0.000000e+00  0.000000e+00  0.000000e+00  
       403  -4.726178e+00  -5.108084e+00  -1.302941e+01  6.002851e+00  1.906401e+00  1.970594e+00  0.000000e+00  0.000000e+00  0.000000e+00  0.000000e+00  0.000000e+00  0.000000e+00  
       404  -4.563176e+00  -4.933844e+00  -1.274285e+01  6.371158e+00  1.936787e+00  2.257149e+00  0.000000e+00  0.000000e+00  0.000000e+00  0.000000e+00  0.000000e+00  0.000000e+00  
       405  -4.473710e+00  -4.692830e+00  -1.247519e+01  6.662829e+00  2.029621e+00  2.524814e+00  0.000000e+00  0.000000e+00  0.000000e+00  0.000000e+00  0.000000e+00  0.000000e+00  
       406  -4.393229e+00  -4.476266e+00  -1.221958e+01  6.942260e+00  2.093660e+00  2.780422e+00  0.000000e+00  0.000000e+00  0.000000e+00  0.000000e+00  0.000000e+00  0.000000e+00  
       407  -4.304140e+00  -4.245991e+00  -1.196295e+01  7.226885e+00  2.167060e+00  3.037047e+00  0.000000e+00  0.000000e+00  0.000000e+00  0.000000e+00  0.000000e+00  0.000000e+00  
       408  -4.208118e+00  -4.039243e+00  -1.169861e+01  7.514874e+00  2.212587e+00  3.301390e+00  0.000000e+00  0.000000e+00  0.000000e+00  0.000000e+00  0.000000e+00  0.000000e+00  
       409  -4.091944e+00  -3.834380e+00  -1.143803e+01  7.819297e+00  2.251899e+00  3.561967e+00  0.000000e+00  0.000000e+00  0.000000e+00  0.000000e+00  0.000000e+00  0.000000e+00  
       410  -4.016425e+00  -3.619623e+00  -1.117741e+01  8.079194e+00  2.296807e+00  3.822592e+00  0.000000e+00  0.000000e+00  0.000000e+00  0.000000e+00  0.000000e+00  0.000000e+00  
       411  -3.910546e+00  -3.423080e+00  -1.094042e+01  8.365436e+00  2.319243e+00  4.059579e+00  0.000000e+00  0.000000e+00  0.000000e+00  0.000000e+00  0.000000e+00  0.000000e+00  
       412  -3.829656e+00  -3.220320e+00  -1.070282e+01  8.622560e+00  2.343717e+00  4.297180e+00  0.000000e+00  0.000000e+00  0.000000e+00  0.000000e+00  0.000000e+00  0.000000e+00  
       413  -3.692986e+00  -3.016363e+00  -1.047380e+01  8.931240e+00  2.365310e+00  4.526197e+00  0.000000e+00  0.000000e+00  0.000000e+00  0.000000e+00  0.000000e+00  0.000000e+00  
       414  -3.676002e+00  -2.817827e+00  -1.025019e+01  9.115911e+00  2.377499e+00  4.749812e+00  0.000000e+00  0.000000e+00  0.000000e+00  0.000000e+00  0.000000e+00  0.000000e+00  
       415  -3.483426e+00  -2.661940e+00  -1.005872e+01  9.471736e+00  2.343140e+00  4.941281e+00  0.000000e+00  0.000000e+00  0.000000e+00  0.000000e+00  0.000000e+00  0.000000e+00  
       416  -3.366862e+00  -2.478164e+00  -9.858492e+00  9.746985e+00  2.332848e+00  5.141508e+00  0.000000e+00  0.000000e+00  0.000000e+00  0.000000e+00  0.000000e+00  0.000000e+00  
       417  -3.261014e+00  -2.291458e+00  -9.649606e+00  1.000682e+01  2.321732e+00  5.350394e+00  0.000000e+00  0.000000e+00  0.000000e+00  0.000000e+00  0.000000e+00  0.000000e+00  
       418  -3.134820e+00  -2.108633e+00  -9.483604e+00  1.028214e+01  2.303051e+00  5.516396e+00  0.000000e+00  0.000000e+00  0.000000e+00  0.000000e+00  0.000000e+00  0.000000e+00  
       419  -3.002329e+00  -1.925939e+00  -9.312852e+00  1.055873e+01  2.280616e+00  5.687148e+00  0.000000e+00  0.000000e+00  0.000000e+00  0.000000e+00  0.000000e+00  0.000000e+00  
       420  -2.857321e+00  -1.770427e+00  -9.149020e+00  1.084263e+01  2.227437e+00  5.850979e+00  0.000000e+00  0.000000e+00  0.000000e+00  0.000000e+00  0.000000e+00  0.000000e+00  
       421  -2.731787e+00  -1.592363e+00  -9.003242e+00  1.110165e+01  2.193310e+00  5.996758e+00  0.000000e+00  0.000000e+00  0.000000e+00  0.000000e+00  0.000000e+00  0.000000e+00  
       422  -2.589780e+00  -1.429966e+00  -8.856804e+00  1.137152e+01  2.140078e+00  6.143196e+00  0.000000e+00  0.000000e+00  0.000000e+00  0.000000e+00  0.000000e+00  0.000000e+00  
       423  -2.482902e+00  -1.274166e+00  -8.707752e+00  1.160039e+01  2.076879e+00  6.292248e+00  0.000000e+00  0.000000e+00  0.000000e+00  0.000000e+00  0.000000e+00  0.000000e+00  
       424  -2.371327e+00  -1.105852e+00  -8.597571e+00  1.182784e+01  2.022896e+00  6.402429e+00  0.000000e+00  0.000000e+00  0.000000e+00  0.000000e+00  0.000000e+00  0.000000e+00  
       425  -2.244693e+00  -9.209423e-01  -8.530707e+00  1.206395e+01  1.982291e+00  6.469293e+00  0.000000e+00  0.000000e+00  0.000000e+00  0.000000e+00  0.000000e+00  0.000000e+00  
       426  -2.134596e+00  -6.985500e-01  -8.446096e+00  1.227684e+01  1.976043e+00  6.553904e+00  0.000000e+00  0.000000e+00  0.000000e+00  0.000000e+00  0.000000e+00  0.000000e+00  
       427  -1.983549e+00  -4.891149e-01  -8.315452e+00  1.252367e+01  1.953818e+00  6.684548e+00  0.000000e+00  0.000000e+00  0.000000e+00  0.000000e+00  0.000000e+00  0.000000e+00  
       428  -1.983401e+00  -2.517342e-01  -8.168446e+00  1.261228e+01  1.956641e+00  6.831554e+00  0.000000e+00  0.000000e+00  0.000000e+00  0.000000e+00  0.000000e+00  0.000000e+00  
       429  -2.112661e+00  -1.415303e-02  -8.087118e+00  1.256378e+01  1.956909e+00  6.912882e+00  0.000000e+00  0.000000e+00  0.000000e+00  0.000000e+00  0.000000e+00  0.000000e+00  
       430  -2.316730e+00  1.628142e-01  -8.089613e+00  1.243243e+01  1.893974e+00  6.910387e+00  0.000000e+00  0.000000e+00  0.000000e+00  0.000000e+00  0.000000e+00  0.000000e+00  
       431  -2.529520e+00  2.689660e-01  -8.240716e+00  1.228392e+01  1.757828e+00  6.759284e+00  0.000000e+00  0.000000e+00  0.000000e+00  0.000000e+00  0.000000e+00  0.000000e+00  
       432  -2.717167e+00  2.409964e-01  -8.457737e+00  1.215173e+01  1.485389e+00  6.542263e+00  0.000000e+00  0.000000e+00  0.000000e+00  0.000000e+00  0.000000e+00  0.000000e+00  
       433  -2.933418e+00  2.499363e-01  -8.614831e+00  1.198170e+01  1.247951e+00  6.385169e+00  0.000000e+00  0.000000e+00  0.000000e+00  0.000000e+00  0.000000e+00  0.000000e+00  
       434  -3.151176e+00  3.536441e-01  -8.737249e+00  1.180055e+01  1.103669e+00  6.262750e+00  0.000000e+00  0.000000e+00  0.000000e+00  0.000000e+00  0.000000e+00  0.000000e+00  
       435  -3.389966e+00  3.730224e-01  -8.863541e+00  1.158835e+01  8.737870e-01  6.136459e+00  0.000000e+00  0.000000e+00  0.000000e+00  0.000000e+00  0.000000e+00  0.000000e+00  
       436  -3.617058e+00  4.316930e-01  -8.972586e+00  1.137747e+01  6.823079e-01  6.027414e+00  0.000000e+00  0.000000e+00  0.000000e+00  0.000000e+00  0.000000e+00  0.000000e+00  
       437  -4.024708e+00  6.284106e-01  -9.195803e+00  1.096982e+01  3.777964e-01  5.804197e+00  0.000000e+00  0.000000e+00  0.000000e+00  0.000000e+00  0.000000e+00  0.000000e+00  
       438  -4.208640e+00  7.816747e-01  -9.319091e+00  1.076968e+01  2.809103e-01  5.680909e+00  0.000000e+00  0.000000e+00  0.000000e+00  0.000000e+00  0.000000e+00  0.000000e+00  
       439  -4.400823e+00  9.098341e-01  -9.455680e+00  1.055090e+01  1.598090e-01  5.544320e+00  0.000000e+00  0.000000e+00  0.000000e+00  0.000000e+00  0.000000e+00  0.000000e+00  
       440  -4.579955e+00  1.060979e+00  -9.605397e+00  1.033517e+01  6.296411e-02  5.394603e+00  0.000000e+00  0.000000e+00  0.000000e+00  0.000000e+00  0.000000e+00  0.000000e+00  
       441  -4.754981e+00  1.215871e+00  -9.755506e+00  1.011391e+01  -2.852142e-02  5.244495e+00  0.000000e+00  0.000000e+00  0.000000e+00  0.000000e+00  0.000000e+00  0.000000e+00  
       442  -4.935847e+00  1.362611e+00  -9.914676e+00  9.877594e+00  -1.262503e-01  5.085324e+00  0.000000e+00  0.000000e+00  0.000000e+00  0.000000e+00  0.000000e+00  0.000000e+00  
       443  -5.060812e+00  1.563811e+00  -1.008925e+01  9.688350e+00  -1.673480e-01  4.910753e+00  0.000000e+00  0.000000e+00  0.000000e+00  0.000000e+00  0.000000e+00  0.000000e+00  
       444  -5.230762e+00  1.736274e+00  -1.026572e+01  9.445683e+00  -2.347878e-01  4.734282e+00  0.000000e+00  0.000000e+00  0.000000e+00  0.000000e+00  0.000000e+00  0.000000e+00  
       445  -5.426888e+00  1.901881e+00  -1.044542e+01  9.168790e+00  -3.064943e-01  4.554579e+00  0.000000e+00  0.000000e+00  0.000000e+00  0.000000e+00  0.000000e+00  0.000000e+00  
       446  -5.522272e+00  2.140158e+00  -1.065734e+01  8.984951e+00  -3.027737e-01  4.342661e+00  0.000000e+00  0.000000e+00  0.000000e+00  0.000000e+00  0.000000e+00  0.000000e+00  
       447  -5.687338e+00  2.341215e+00  -1.086023e+01  8.724096e+00  -3.333762e-01  4.139770e+00  0.000000e+00  0.000000e+00  0.000000e+00  0.000000e+00  0.000000e+00  0.000000e+00  
       448  -5.821901e+00  2.550336e+00  -1.106992e+01  8.486741e+00  -3.528953e-01  3.930084e+00  0.000000e+00  0.000000e+00  0.000000e+00  0.000000e+00  0.000000e+00  0.000000e+00  
       449  -5.938170e+00  2.774663e+00  -1.128734e+01  8.260994e+00  -3.540822e-01  3.712660e+00  0.000000e+00  0.000000e+00  0.000000e+00  0.000000e+00  0.000000e+00  0.000000e+00  
       450  -6.100622e+00  2.982298e+00  -1.151960e+01  7.982668e+00  -3.687452e-01  3.480399e+00  0.000000e+00  0.000000e+00  0.000000e+00  0.000000e+00  0.000000e+00  0.000000e+00  
       451  -6.251238e+00  3.170877e+00  -1.174495e+01  7.710060e+00  -3.991649e-01  3.255053e+00  0.000000e+00  0.000000e+00  0.000000e+00  0.000000e+00  0.000000e+00  0.000000e+00  
       452  -6.384783e+00  3.395793e+00  -1.198489e+01  7.448658e+00  -3.898783e-01  3.015111e+00  0.000000e+00  0.000000e+00  0.000000e+00  0.000000e+00  0.000000e+00  0.000000e+00  
       453  -6.526152e+00  3.613779e+00  -1.223423e+01  7.173804e+00  -3.840836e-01  2.765766e+00  0.000000e+00  0.000000e+00  0.000000e+00  0.000000e+00  0.000000e+00  0.000000e+00  
       454  -6.701947e+00  3.809509e+00  -1.248588e+01  6.859115e+00  -3.970445e-01  2.514117e+00  0.000000e+00  0.000000e+00  0.000000e+00  0.000000e+00  0.000000e+00  0.000000e+00  
       455  -6.819940e+00  4.065865e+00  -1.272466e+01  6.597020e+00  -3.458187e-01  2.275337e+00  0.000000e+00  0.000000e+00  0.000000e+00  0.000000e+00  0.000000e+00  0.000000e+00  
       456  -6.990762e+00  4.250029e+00  -1.298222e+01  6.277071e+00  -3.631601e-01  2.017784e+00  0.000000e+00  0.000000e+00  0.000000e+00  0.000000e+00  0.000000e+00  0.000000e+00  
       457  -7.138846e+00  4.482041e+00  -1.323781e+01  5.975003e+00  -3.289683e-01  1.762192e+00  0.000000e+00  0.000000e+00  0.000000e+00  0.000000e+00  0.000000e+00  0.000000e+00  
       458  -7.307883e+00  4.699090e+00  -1.349496e+01  5.647279e+00  -3.059889e-01  1.505036e+00  0.000000e+00  0.000000e+00  0.000000e+00  0.000000e+00  0.000000e+00  0.000000e+00  
       459  -7.460603e+00  4.929714e+00  -1.375497e+01  5.331310e+00  -2.656119e-01  1.245033e+00  0.000000e+00  0.000000e+00  0.000000e+00  0.000000e+00  0.000000e+00  0.000000e+00  
       460  -7.618339e+00  5.158262e+00  -1.401534e+01  5.005888e+00  -2.234108e-01  9.846558e-01  0.000000e+00  0.000000e+00  0.000000e+00  0.000000e+00  0.000000e+00  0.000000e+00  
       461  -7.802413e+00  5.375000e+00  -1.427523e+01  4.649803e+00  -1.890351e-01  7.247679e-01  0.000000e+00  0.000000e+00  0.000000e+00  0.000000e+00  0.000000e+00  0.000000e+00  
       462  -7.951392e+00  5.599152e+00  -1.455561e+01  4.324591e+00  -1.431699e-01  4.443889e-01  0.000000e+00  0.000000e+00  0.000000e+00  0.000000e+00  0.000000e+00  0.000000e+00  
       463  -8.056046e+00  5.844198e+00  -1.428036e+01  4.039574e+00  -7.223116e-02  7.196375e-01  0.000000e+00  0.000000e+00  0.000000e+00  0.000000e+00  0.000000e+00  0.000000e+00  
       464  -8.128139e+00  6.120072e+00  -1.406345e+01  3.783105e+00  3.379473e-02  9.365516e-01  0.000000e+00  0.000000e+00  0.000000e+00  0.000000e+00  0.000000e+00  0.000000e+00  
       465  -8.164063e+00  6.382228e+00  -1.384966e+01  3.558932e+00  1.304000e-01  1.150337e+00  0.000000e+00  0.000000e+00  0.000000e+00  0.000000e+00  0.000000e+00  0.000000e+00  
       466  -8.156325e+00  6.634611e+00  -1.364575e+01  3.374700e+00  2.215603e-01  1.354245e+00  0.000000e+00  0.000000e+00  0.000000e+00  0.000000e+00  0.000000e+00  0.000000e+00  
       467  -8.170856e+00  6.878347e+00  -1.348650e+01  3.164632e+00  3.084213e-01  1.513500e+00  0.000000e+00  0.000000e+00  0.000000e+00  0.000000e+00  0.000000e+00  0.000000e+00  
       468  -8.312429e+00  7.105906e+00  -1.339433e+01  2.824111e+00  3.834560e-01  1.605666e+00  0.000000e+00  0.000000e+00  0.000000e+00  0.000000e+00  0.000000e+00  0.000000e+00  
       469  -8.297056e+00  7.334142e+00  -1.325985e+01  2.637278e+00  4.635106e-01  1.740153e+00  0.000000e+00  0.000000e+00  0.000000e+00  0.000000e+00  0.000000e+00  0.000000e+00  
       470  -8.416780e+00  7.553548e+00  -1.317432e+01  2.312249e+00  5.390618e-01  1.825680e+00  0.000000e+00  0.000000e+00  0.000000e+00  0.000000e+00  0.000000e+00  0.000000e+00  
       471  -8.601177e+00  7.737052e+00  -1.318748e+01  1.919601e+00  5.830087e-01  1.812517e+00  0.000000e+00  0.000000e+00  0.000000e+00  0.000000e+00  0.000000e+00  0.000000e+00  
       472  -8.701877e+00  7.975005e+00  -1.312042e+01  1.607858e+00  6.856611e-01  1.879579e+00  0.000000e+00  0.000000e+00  0.000000e+00  0.000000e+00  0.000000e+00  0.000000e+00  
       473  -8.600827e+00  8.216383e+00  -1.301648e+01  1.495224e+00  7.959507e-01  1.983525e+00  0.000000e+00  0.000000e+00  0.000000e+00  0.000000e+00  0.000000e+00  0.000000e+00  
       474  -8.349436e+00  8.330059e+00  -1.292739e+01  1.530438e+00  7.826937e-01  2.072608e+00  0.000000e+00  0.000000e+00  0.000000e+00  0.000000e+00  0.000000e+00  0.000000e+00  
       475  -8.057450e+00  8.274109e+00  -1.283236e+01  1.603894e+00  6.039026e-01  2.167642e+00  0.000000e+00  0.000000e+00  0.000000e+00  0.000000e+00  0.000000e+00  0.000000e+00  
       476  -7.848064e+00  8.079398e+00  -1.277798e+01  1.592537e+00  2.903717e-01  2.222023e+00  0.000000e+00  0.000000e+00  0.000000e+00  0.000000e+00  0.000000e+00  0.000000e+00  
       477  -7.908546e+00  7.831517e+00  -1.290571e+01  1.309235e+00  -7.238129e-02  2.094293e+00  0.000000e+00  0.000000e+00  0.000000e+00  0.000000e+00  0.000000e+00  0.000000e+00  
       478  -8.028613e+00  7.599624e+00  -1.298365e+01  9.643942e-01  -4.152810e-01  2.016345e+00  0.000000e+00  0.000000e+00  0.000000e+00  0.000000e+00  0.000000e+00  0.000000e+00  
       479  -8.193181e+00  7.401925e+00  -1.303864e+01  5.732259e-01  -7.202070e-01  1.961356e+00  0.000000e+00  0.000000e+00  0.000000e+00  0.000000e+00  0.000000e+00  0.000000e+00  
       480  -8.170504e+00  7.181223e+00  -1.311182e+01  3.675912e-01  -1.044442e+00  1.888179e+00  0.000000e+00  0.000000e+00  0.000000e+00  0.000000e+00  0.000000e+00  0.000000e+00  
       481  -8.089486e+00  6.968265e+00  -1.321306e+01  2.186993e-01  -1.357335e+00  1.786937e+00  0.000000e+00  0.000000e+00  0.000000e+00  0.000000e+00  0.000000e+00  0.000000e+00  
       482  -8.044208e+00  6.748785e+00  -1.332360e+01  3.257363e-02  -1.673241e+00  1.676400e+00  0.000000e+00  0.000000e+00  0.000000e+00  0.000000e+00  0.000000e+00  0.000000e+00  
       483  -8.009835e+00  6.523468e+00  -1.344358e+01  -1.658502e-01  -1.991575e+00  1.556418e+00  0.000000e+00  0.000000e+00  0.000000e+00  0.000000e+00  0.000000e+00  0.000000e+00  
       484  -7.962833e+00  6.292515e+00  -1.359645e+01  -3.529415e-01  -2.312231e+00  1.403551e+00  0.000000e+00  0.000000e+00  0.000000e+00  0.000000e+00  0.000000e+00  0.000000e+00  
       485  -7.937169e+00  6.047822e+00  -1.375451e+01  -5.625756e-01  -2.643413e+00  1.245493e+00  0.000000e+00  0.000000e+00  0.000000e+00  0.000000e+00  0.000000e+00  0.000000e+00  
       486  -7.826021e+00  5.815193e+00  -1.394531e+01  -6.878484e-01  -2.959415e+00  1.054691e+00  0.000000e+00  0.000000e+00  0.000000e+00  0.000000e+00  0.000000e+00  0.000000e+00  
       487  -7.690600e+00  5.570424e+00  -1.414985e+01  -7.898912e-01  -3.284541e+00  8.501510e-01  0.000000e+00  0.000000e+00  0.000000e+00  0.000000e+00  0.000000e+00  0.000000e+00  
       488  -7.504315e+00  5.356572e+00  -1.436728e+01  -8.420365e-01  -3.575833e+00  6.327179e-01  0.000000e+00  0.000000e+00  0.000000e+00  0.000000e+00  0.000000e+00  0.000000e+00  
       489  -7.394985e+00  5.117390e+00  -1.463640e+01  -9.720336e-01  -3.889636e+00  3.636029e-01  0.000000e+00  0.000000e+00  0.000000e+00  0.000000e+00  0.000000e+00  0.000000e+00  
       490  -7.250999e+00  4.884893e+00  -1.434644e+01  -1.068218e+00  -4.193998e+00  6.535598e-01  0.000000e+00  0.000000e+00  0.000000e+00  0.000000e+00  0.000000e+00  0.000000e+00  
       491  -7.102254e+00  4.643705e+00  -1.407891e+01  -1.160451e+00  -4.504293e+00  9.210878e-01  0.000000e+00  0.000000e+00  0.000000e+00  0.000000e+00  0.000000e+00  0.000000e+00  
       492  -6.947679e+00  4.410016e+00  -1.380609e+01  -1.247629e+00  -4.804328e+00  1.193914e+00  0.000000e+00  0.000000e+00  0.000000e+00  0.000000e+00  0.000000e+00  0.000000e+00  
       493  -6.789440e+00  4.178685e+00  -1.353426e+01  -1.331885e+00  -5.099237e+00  1.465739e+00  0.000000e+00  0.000000e+00  0.000000e+00  0.000000e+00  0.000000e+00  0.000000e+00  
       494  -6.668413e+00  3.932249e+00  -1.326101e+01  -1.454063e+00  -5.406482e+00  1.738987e+00  0.000000e+00  0.000000e+00  0.000000e+00  0.000000e+00  0.000000e+00  0.000000e+00  
       495  -6.522824e+00  3.710223e+00  -1.299770e+01  -1.552356e+00  -5.686540e+00  2.002300e+00  0.000000e+00  0.000000e+00  0.000000e+00  0.000000e+00  0.000000e+00  0.000000e+00  
       496  -6.383162e+00  3.476155e+00  -1.272734e+01  -1.657221e+00  -5.975857e+00  2.272659e+00  0.000000e+00  0.000000e+00  0.000000e+00  0.000000e+00  0.000000e+00  0.000000e+00  
       497  -6.217644e+00  3.255527e+00  -1.246356e+01  -1.736844e+00  -6.248949e+00  2.536436e+00  0.000000e+00  0.000000e+00  0.000000e+00  0.000000e+00  0.000000e+00  0.000000e+00  
       498  -6.102449e+00  3.018058e+00  -1.219036e+01  -1.867370e+00  -6.536093e+00  2.809639e+00  0.000000e+00  0.000000e+00  0.000000e+00  0.000000e+00  0.000000e+00  0.000000e+00  
       499  -5.981819e+00  2.793226e+00  -1.191284e+01  -1.993010e+00  -6.807803e+00  3.087158e+00  0.000000e+00  0.000000e+00  0.000000e+00  0.000000e+00  0.000000e+00  0.000000e+00  
       500  -5.853110e+00  2.569392e+00  -1.164179e+01  -2.111086e+00  -7.075714e+00  3.358207e+00  0.000000e+00  0.000000e+00  0.000000e+00  0.000000e+00  0.000000e+00  0.000000e+00  
       501  -5.730426e+00  2.354854e+00  -1.136094e+01  -2.235673e+00  -7.331522e+00  3.639061e+00  0.000000e+00  0.000000e+00  0.000000e+00  0.000000e+00  0.000000e+00  0.000000e+00  
       502  -5.556397e+00  2.148651e+00  -1.111314e+01  -2.309368e+00  -7.576186e+00  3.886860e+00  0.000000e+00  0.000000e+00  0.000000e+00  0.000000e+00  0.000000e+00  0.000000e+00  
       503  -5.380866e+00  1.936943e+00  -1.086985e+01  -2.381982e+00  -7.823538e+00  4.130150e+00  0.000000e+00  0.000000e+00  0.000000e+00  0.000000e+00  0.000000e+00  0.000000e+00  
       504  -5.189641e+00  1.739349e+00  -1.062938e+01  -2.439290e+00  -8.053955e+00  4.370619e+00  0.000000e+00  0.000000e+00  0.000000e+00  0.000000e+00  0.000000e+00  0.000000e+00  
       505  -4.937644e+00  1.577343e+00  -1.041453e+01  -2.436183e+00  -8.245959e+00  4.585472e+00  0.000000e+00  0.000000e+00  0.000000e+00  0.000000e+00  0.000000e+00  0.000000e+00  
       506  -4.723913e+00  1.408111e+00  -1.017220e+01  -2.471667e+00  -8.442357e+00  4.827801e+00  0.000000e+00  0.000000e+00  0.000000e+00  0.000000e+00  0.000000e+00  0.000000e+00  
       507  -4.534836e+00  1.209757e+00  -9.928983e+00  -2.532099e+00  -8.665041e+00  5.071017e+00  0.000000e+00  0.000000e+00  0.000000e+00  0.000000e+00  0.000000e+00  0.000000e+00  
       508  -4.289165e+00  1.079192e+00  -9.697229e+00  -2.536197e+00  -8.817092e+00  5.302771e+00  0.000000e+00  0.000000e+00  0.000000e+00  0.000000e+00  0.000000e+00  0.000000e+00  
       509  -4.095777e+00  8.936762e-01  -9.455154e+00  -2.592805e+00  -9.021249e+00  5.544846e+00  0.000000e+00  0.000000e+00  0.000000e+00  0.000000e+00  0.000000e+00  0.000000e+00  
       510  -3.854190e+00  7.739921e-01  -9.223633e+00  -2.601413e+00  -9.156720e+00  5.776367e+00  0.000000e+00  0.000000e+00  0.000000e+00  0.000000e+00  0.000000e+00  0.000000e+00  
       511  -3.617637e+00  6.770833e-01  -8.982828e+00  -2.615218e+00  -9.266558e+00  6.017171e+00  0.000000e+00  0.000000e+00  0.000000e+00  0.000000e+00  0.000000e+00  0.000000e+00  
       512  -3.396473e+00  5.729875e-01  -8.754847e+00  -2.644543e+00  -9.380719e+00  6.245153e+00  0.000000e+00  0.000000e+00  0.000000e+00  0.000000e+00  0.000000e+00  0.000000e+00  
       513  -3.188416e+00  4.518783e-01  -8.494343e+00  -2.687074e+00  -9.509025e+00  6.505657e+00  0.000000e+00  0.000000e+00  0.000000e+00  0.000000e+00  0.000000e+00  0.000000e+00  
       514  -2.983426e+00  3.364898e-01  -8.254594e+00  -2.732738e+00  -9.628736e+00  6.745407e+00  0.000000e+00  0.000000e+00  0.000000e+00  0.000000e+00  0.000000e+00  0.000000e+00  
       515  -2.825299e+00  1.564311e-01  -8.024704e+00  -2.825299e+00  -9.810235e+00  6.975296e+00  0.000000e+00  0.000000e+00  0.000000e+00  0.000000e+00  0.000000e+00  0.000000e+00  
       516  -2.611110e+00  -5.601137e-03  -7.833389e+00  -2.861797e+00  -9.970826e+00  7.166611e+00  0.000000e+00  0.000000e+00  0.000000e+00  0.000000e+00  0.000000e+00  0.000000e+00  
       517  -2.496179e+00  -2.539682e-01  -7.664131e+00  -2.997520e+00  -1.021487e+01  7.335869e+00  0.000000e+00  0.000000e+00  0.000000e+00  0.000000e+00  0.000000e+00  0.000000e+00  
       518  -2.344156e+00  -4.657634e-01  -7.490654e+00  -3.096086e+00  -1.041947e+01  7.509346e+00  0.000000e+00  0.000000e+00  0.000000e+00  0.000000e+00  0.000000e+00  0.000000e+00  
       519  -2.237451e+00  -6.913019e-01  -7.341771e+00  -3.239870e+00  -1.063494e+01  7.658229e+00  0.000000e+00  0.000000e+00  0.000000e+00  0.000000e+00  0.000000e+00  0.000000e+00  
       520  -2.146077e+00  -9.452468e-01  -7.232320e+00  -3.398854e+00  -1.087596e+01  7.767680e+00  0.000000e+00  0.000000e+00  0.000000e+00  0.000000e+00  0.000000e+00  0.000000e+00  
       521  -2.089142e+00  -1.216474e+00  -7.113729e+00  -3.592113e+00  -1.113140e+01  7.886271e+00  0.000000e+00  0.000000e+00  0.000000e+00  0.000000e+00  0.000000e+00  0.000000e+00  
       522  -1.983485e+00  -1.448332e+00  -6.960784e+00  -3.736453e+00  -1.134462e+01  8.039216e+00  0.000000e+00  0.000000e+00  0.000000e+00  0.000000e+00  0.000000e+00  0.000000e+00  
       523  -1.873110e+00  -1.665885e+00  -6.832086e+00  -3.875848e+00  -1.154068e+01  8.167914e+00  0.000000e+00  0.000000e+00  0.000000e+00  0.000000e+00  0.000000e+00  0.000000e+00  
       524  -1.612732e+00  -1.710050e+00  -6.714279e+00  -3.864978e+00  -1.156052e+01  8.285722e+00  0.000000e+00  0.000000e+00  0.000000e+00  0.000000e+00  0.000000e+00  0.000000e+00  
       525  -1.359598e+00  -1.709378e+00  -6.601810e+00  -3.861059e+00  -1.153268e+01  8.398190e+00  0.000000e+00  0.000000e+00  0.000000e+00  0.000000e+00  0.000000e+00  0.000000e+00  
       526  -1.097323e+00  -1.670025e+00  -6.521317e+00  -3.847674e+00  -1.146333e+01  8.478683e+00  0.000000e+00  0.000000e+00  0.000000e+00  0.000000e+00  0.000000e+00  0.000000e+00  
       527  -8.762070e-01  -1.702780e+00  -6.413854e+00  -3.875091e+00  -1.146326e+01  8.586146e+00  0.000000e+00  0.000000e+00  0.000000e+00  0.000000e+00  0.000000e+00  0.000000e+00  
       528  -6.373977e-01  -1.634028e+00  -6.358731e+00  -3.884426e+00  -1.135886e+01  8.641269e+00  0.000000e+00  0.000000e+00  0.000000e+00  0.000000e+00  0.000000e+00  0.000000e+00  
       529  -3.936026e-01  -1.600508e+00  -6.291498e+00  -3.888355e+00  -1.128689e+01  8.708503e+00  0.000000e+00  0.000000e+00  0.000000e+00  0.000000e+00  0.000000e+00  0.000000e+00  
       530  -1.644952e-01  -1.571236e+00  -6.227486e+00  -3.906519e+00  -1.121634e+01  8.772514e+00  0.000000e+00  0.000000e+00  0.000000e+00  0.000000e+00  0.000000e+00  0.000000e+00  
       531  7.994623e-02  -1.502600e+00  -6.208777e+00  -3.908864e+00  -1.110363e+01  8.791224e+00  0.000000e+00  0.000000e+00  0.000000e+00  0.000000e+00  0.000000e+00  0.000000e+00  
       532  3.048246e-01  -1.425695e+00  -6.155336e+00  -3.930255e+00  -1.097985e+01  8.844664e+00  0.000000e+00  0.000000e+00  0.000000e+00  0.000000e+00  0.000000e+00  0.000000e+00  
       533  5.375391e-01  -1.358083e+00  -6.107867e+00  -3.943261e+00  -1.086256e+01  8.892133e+00  0.000000e+00  0.000000e+00  0.000000e+00  0.000000e+00  0.000000e+00  0.000000e+00  
       534  7.713234e-01  -1.376881e+00  -6.134881e+00  -3.954617e+00  -1.082889e+01  8.865118e+00  0.000000e+00  0.000000e+00  0.000000e+00  0.000000e+00  0.000000e+00  0.000000e+00  
       535  1.005586e+00  -1.399527e+00  -6.214551e+00  -3.964882e+00  -1.079629e+01  8.785449e+00  0.000000e+00  0.000000e+00  0.000000e+00  0.000000e+00  0.000000e+00  0.000000e+00  
       536  1.240507e+00  -1.324077e+00  -6.113566e+00  -3.973843e+00  -1.066281e+01  8.886435e+00  0.000000e+00  0.000000e+00  0.000000e+00  0.000000e+00  0.000000e+00  0.000000e+00  
       537  1.480442e+00  -1.271406e+00  -6.107369e+00  -3.977113e+00  -1.054933e+01  8.892631e+00  0.000000e+00  0.000000e+00  0.000000e+00  0.000000e+00  0.000000e+00  0.000000e+00  
       538  1.716061e+00  -1.245010e+00  -6.140060e+00  -3.983989e+00  -1.045935e+01  8.859940e+00  0.000000e+00  0.000000e+00  0.000000e+00  0.000000e+00  0.000000e+00  0.000000e+00  
       539  1.961570e+00  -1.174560e+00  -6.151152e+00  -3.980234e+00  -1.032256e+01  8.848848e+00  0.000000e+00  0.000000e+00  0.000000e+00  0.000000e+00  0.000000e+00  0.000000e+00  
       540  2.205009e+00  -1.116525e+00  -6.187008e+00  -3.977773e+00  -1.019542e+01  8.812991e+00  0.000000e+00  0.000000e+00  0.000000e+00  0.000000e+00  0.000000e+00  0.000000e+00  
       541  2.459086e+00  -1.063650e+00  -6.248138e+00  -3.963866e+00  -1.007068e+01  8.751862e+00  0.000000e+00  0.000000e+00  0.000000e+00  0.000000e+00  0.000000e+00  0.000000e+00  
       542  2.734661e+00  -1.055638e+00  -6.323452e+00  -3.927618e+00  -9.988043e+00  8.676549e+00  0.000000e+00  0.000000e+00  0.000000e+00  0.000000e+00  0.000000e+00  0.000000e+00  
       543  3.021014e+00  -9.892639e-01  -6.367598e+00  -3.879696e+00  -9.844229e+00  8.632402e+00  0.000000e+00  0.000000e+00  0.000000e+00  0.000000e+00  0.000000e+00  0.000000e+00  
       544  3.310754e+00  -9.201687e-01  -6.410198e+00  -3.827421e+00  -9.694777e+00  8.589802e+00  0.000000e+00  0.000000e+00  0.000000e+00  0.000000e+00  0.000000e+00  0.000000e+00  
       545  3.640889e+00  -9.133934e-01  -6.526371e+00  -3.733707e+00  -9.604628e+00  8.473629e+00  0.000000e+00  0.000000e+00  0.000000e+00  0.000000e+00  0.000000e+00  0.000000e+00  
       546  3.651294e+00  -1.050024e+00  -6.835323e+00  -3.958601e+00  -9.654769e+00  8.164677e+00  0.000000e+00  0.000000e+00  0.000000e+00  0.000000e+00  0.000000e+00  0.000000e+00  
       547  3.869087e+00  -1.159272e+00  -7.026005e+00  -3.974901e+00  -9.674314e+00  7.973995e+00  0.000000e+00  0.000000e+00  0.000000e+00  0.000000e+00  0.000000e+00  0.000000e+00  
       548  4.098448e+00  -9.304128e-01  -7.017420e+00  -3.978333e+00  -9.352439e+00  7.982580e+00  0.000000e+00  0.000000e+00  0.000000e+00  0.000000e+00  0.000000e+00  0.000000e+00  
       549  4.343069e+00  -7.420332e-01  -6.923859e+00  -3.965117e+00  -9.067631e+00  8.076140e+00  0.000000e+00  0.000000e+00  0.000000e+00  0.000000e+00  0.000000e+00  0.000000e+00  
       550  4.596046e+00  -6.490378e-01  -7.057833e+00  -3.942049e+00  -8.874702e+00  7.942167e+00  0.000000e+00  0.000000e+00  0.000000e+00  0.000000e+00  0.000000e+00  0.000000e+00  
       551  4.806967e+00  -6.112096e-01  -7.286512e+00  -3.959440e+00  -8.733340e+00  7.713488e+00  0.000000e+00  0.000000e+00  0.000000e+00  0.000000e+00  0.000000e+00  0.000000e+00  
       552  5.037889e+00  -5.411100e-01  -7.456899e+00  -3.955120e+00  -8.556014e+00  7.543101e+00  0.000000e+00  0.000000e+00  0.000000e+00  0.000000e+00  0.000000e+00  0.000000e+00  
       553  5.270078e+00  -5.223314e-01  -7.694867e+00  -3.947704e+00  -8.426229e+00  7.305133e+00  0.000000e+00  0.000000e+00  0.000000e+00  0.000000e+00  0.000000e+00  0.000000e+00  
       554  5.536665e+00  -4.119388e-01  -7.847840e+00  -3.903939e+00  -8.200963e+00  7.152160e+00  0.000000e+00  0.000000e+00  0.000000e+00  0.000000e+00  0.000000e+00  0.000000e+00  
       555  5.786788e+00  -3.255440e-01  -8.025264e+00  -3.874557e+00  -7.995749e+00  6.974736e+00  0.000000e+00  0.000000e+00  0.000000e+00  0.000000e+00  0.000000e+00  0.000000e+00  
       556  6.036074e+00  -2.436183e-01  -8.251288e+00  -3.843802e+00  -7.790982e+00  6.748712e+00  0.000000e+00  0.000000e+00  0.000000e+00  0.000000e+00  0.000000e+00  0.000000e+00  
       557  6.238741e+00  -2.399065e-01  -8.519237e+00  -3.857312e+00  -7.660337e+00  6.480763e+00  0.000000e+00  0.000000e+00  0.000000e+00  0.000000e+00  0.000000e+00  0.000000e+00  
       558  6.469750e+00  -2.262908e-01  -8.744795e+00  -3.839985e+00  -7.515634e+00  6.255206e+00  0.000000e+00  0.000000e+00  0.000000e+00  0.000000e+00  0.000000e+00  0.000000e+00  
       559  6.690546e+00  -1.917843e-01  -8.993882e+00  -3.830233e+00  -7.345828e+00  6.006117e+00  0.000000e+00  0.000000e+00  0.000000e+00  0.000000e+00  0.000000e+00  0.000000e+00  
       560  6.917165e+00  -1.533742e-01  -9.261302e+00  -3.811863e+00  -7.167860e+00  5.738698e+00  0.000000e+00  0.000000e+00  0.000000e+00  0.000000e+00  0.000000e+00  0.000000e+00  
       561  7.142963e+00  -1.261982e-01  -9.517159e+00  -3.791371e+00  -6.996829e+00  5.482842e+00  0.000000e+00  0.000000e+00  0.000000e+00  0.000000e+00  0.000000e+00  0.000000e+00  
       562  7.385835e+00  -8.096788e-02  -9.755368e+00  -3.750703e+00  -6.803419e+00  5.244632e+00  0.000000e+00  0.000000e+00  0.000000e+00  0.000000e+00  0.000000e+00  0.000000e+00  
       563  7.610489e+00  -7.977241e-02  -1.002361e+01  -3.724999e+00  -6.649699e+00  4.976387e+00  0.000000e+00  0.000000e+00  0.000000e+00  0.000000e+00  0.000000e+00  0.000000e+00  
       564  7.857710e+00  -4.205097e-02  -1.027439e+01  -3.673313e+00  -6.455102e+00  4.725608e+00  0.000000e+00  0.000000e+00  0.000000e+00  0.000000e+00  0.000000e+00  0.000000e+00  
       565  8.106258e+00  -1.295540e-02  -1.052953e+01  -3.616733e+00  -6.264786e+00  4.470472e+00  0.000000e+00  0.000000e+00  0.000000e+00  0.000000e+00  0.000000e+00  0.000000e+00  
       566  8.339269e+00  -4.241300e-02  -1.078533e+01  -3.571972e+00  -6.128693e+00  4.214667e+00  0.000000e+00  0.000000e+00  0.000000e+00  0.000000e+00  0.000000e+00  0.000000e+00  
       567  8.589826e+00  1.183517e-02  -1.104217e+01  -3.505792e+00  -5.904594e+00  3.957834e+00  0.000000e+00  0.000000e+00  0.000000e+00  0.000000e+00  0.000000e+00  0.000000e+00  
       568  8.835951e+00  -8.497523e-03  -1.131547e+01  -3.440031e+00  -5.750821e+00  3.684532e+00  0.000000e+00  0.000000e+00  0.000000e+00  0.000000e+00  0.000000e+00  0.000000e+00  
       569  9.087807e+00  -7.488633e-03  -1.157576e+01  -3.364408e+00  -5.571525e+00  3.424240e+00  0.000000e+00  0.000000e+00  0.000000e+00  0.000000e+00  0.000000e+00  0.000000e+00  
       570  9.341887e+00  -4.784649e-03  -1.185002e+01  -3.282339e+00  -5.386458e+00  3.149979e+00  0.000000e+00  0.000000e+00  0.000000e+00  0.000000e+00  0.000000e+00  0.000000e+00  
       571  9.608894e+00  9.131822e-03  -1.211187e+01  -3.183017e+00  -5.186195e+00  2.888131e+00  0.000000e+00  0.000000e+00  0.000000e+00  0.000000e+00  0.000000e+00  0.000000e+00  
       572  9.871481e+00  2.161560e-02  -1.237297e+01  -3.083679e+00  -4.983464e+00  2.627032e+00  0.000000e+00  0.000000e+00  0.000000e+00  0.000000e+00  0.000000e+00  0.000000e+00  
       573  1.013932e+01  -5.762517e-03  -1.263922e+01  -2.974528e+00  -4.816774e+00  2.360780e+00  0.000000e+00  0.000000e+00  0.000000e+00  0.000000e+00  0.000000e+00  0.000000e+00  
       574  1.040842e+01  -4.820865e-03  -1.290608e+01  -2.859406e+00  -4.618011e+00  2.093919e+00  0.000000e+00  0.000000e+00  0.000000e+00  0.000000e+00  0.000000e+00  0.000000e+00  
       575  1.067754e+01  -1.882919e-02  -1.316966e+01  -2.739413e+00  -4.430513e+00  1.830340e+00  0.000000e+00  0.000000e+00  0.000000e+00  0.000000e+00  0.000000e+00  0.000000e+00  
       576  1.094836e+01  5.463525e-03  -1.344063e+01  -2.612699e+00  -4.201092e+00  1.559366e+00  0.000000e+00  0.000000e+00  0.000000e+00  0.000000e+00  0.000000e+00  0.000000e+00  
       577  1.122161e+01  -2.659835e-04  -1.371375e+01  -2.478344e+00  -3.998130e+00  1.286246e+00  0.000000e+00  0.000000e+00  0.000000e+00  0.000000e+00  0.000000e+00  0.000000e+00  
       578  1.149353e+01  5.879824e-03  -1.398960e+01  -2.339913e+00  -3.779793e+00  1.010398e+00  0.000000e+00  0.000000e+00  0.000000e+00  0.000000e+00  0.000000e+00  0.000000e+00  
       579  1.177385e+01  -1.242795e-02  -1.425654e+01  -2.187442e+00  -3.582472e+00  7.434639e-01  0.000000e+00  0.000000e+00  0.000000e+00  0.000000e+00  0.000000e+00  0.000000e+00  
       580  1.204223e+01  7.551967e-03  -1.454557e+01  -2.041061e+00  -3.343493e+00  4.544308e-01  0.000000e+00  0.000000e+00  0.000000e+00  0.000000e+00  0.000000e+00  0.000000e+00  
       581  1.230565e+01  -3.896583e-02  -1.427622e+01  -1.893516e+00  -3.167713e+00  7.237756e-01  0.000000e+00  0.000000e+00  0.000000e+00  0.000000e+00  0.000000e+00  0.000000e+00  
       582  1.259658e+01  -4.087619e-02  -1.406011e+01  -1.712066e+00  -2.944109e+00  9.398868e-01  0.000000e+00  0.000000e+00  0.000000e+00  0.000000e+00  0.000000e+00  0.000000e+00  
       583  1.284543e+01  -1.560954e-01  -1.386349e+01  -1.566003e+00  -2.830688e+00  1.136507e+00  0.000000e+00  0.000000e+00  0.000000e+00  0.000000e+00  0.000000e+00  0.000000e+00  
       584  1.310856e+01  -1.580524e-01  -1.371167e+01  -1.398662e+00  -2.600986e+00  1.288334e+00  0.000000e+00  0.000000e+00  0.000000e+00  0.000000e+00  0.000000e+00  0.000000e+00  
       585  1.336617e+01  -2.260655e-01  -1.355305e+01  -1.229510e+00  -2.434440e+00  1.446946e+00  0.000000e+00  0.000000e+00  0.000000e+00  0.000000e+00  0.000000e+00  0.000000e+00  
       586  1.349867e+01  -4.516480e-01  -1.340686e+01  -1.177773e+00  -2.422710e+00  1.593142e+00  0.000000e+00  0.000000e+00  0.000000e+00  0.000000e+00  0.000000e+00  0.000000e+00  
       587  1.374494e+01  -4.788291e-01  -1.331437e+01  -1.004218e+00  -2.209989e+00  1.685626e+00  0.000000e+00  0.000000e+00  0.000000e+00  0.000000e+00  0.000000e+00  0.000000e+00  
       588  1.395546e+01  -5.939999e-01  -1.322194e+01  -8.579758e-01  -2.082861e+00  1.778056e+00  0.000000e+00  0.000000e+00  0.000000e+00  0.000000e+00  0.000000e+00  0.000000e+00  
       589  1.419085e+01  -6.245137e-01  -1.316519e+01  -6.780425e-01  -1.868907e+00  1.834810e+00  0.000000e+00  0.000000e+00  0.000000e+00  0.000000e+00  0.000000e+00  0.000000e+00  
       590  1.439356e+01  -7.360514e-01  -1.311017e+01  -5.215601e-01  -1.734066e+00  1.889831e+00  0.000000e+00  0.000000e+00  0.000000e+00  0.000000e+00  0.000000e+00  0.000000e+00  
       591  1.459541e+01  -8.676269e-01  -1.304933e+01  -3.563202e-01  -1.617652e+00  1.950672e+00  0.000000e+00  0.000000e+00  0.000000e+00  0.000000e+00  0.000000e+00  0.000000e+00  
       592  1.477300e+01  -1.050764e+00  -1.295666e+01  -2.053178e-01  -1.551529e+00  2.043340e+00  0.000000e+00  0.000000e+00  0.000000e+00  0.000000e+00  0.000000e+00  0.000000e+00  
       593  1.472288e+01  -1.320434e+00  -1.285177e+01  -2.716502e-01  -1.571049e+00  2.148226e+00  0.000000e+00  0.000000e+00  0.000000e+00  0.000000e+00  0.000000e+00  0.000000e+00  
       594  1.499453e+01  2.506149e-01  -1.332268e-15  0.000000e+00  0.000000e+00  0.000000e+00  -1.643051e-03  6.824369e-04  -9.908676e-05  0.000000e+00  0.000000e+00  0.000000e+00  
       595  1.497832e+01  5.007646e-01  6.810871e-09  9.550694e-14  1.018630e-14  6.810872e-09  -4.421067e-05  4.622271e-04  2.354738e-03  0.000000e+00  0.000000e+00  0.000000e+00  
       596  1.495173e+01  7.500252e-01  1.773637e-08  3.131662e-13  4.621303e-14  1.773637e-08  -2.357331e-03  9.410924e-04  -1.214695e-03  0.000000e+00  0.000000e+00  0.000000e+00  
       597  1.491512e+01  9.980145e-01  3.042481e-08  6.320777e-13  1.185718e-13  3.042481e-08  -8.771176e-04  2.903953e-05  3.722148e-03  0.000000e+00  0.000000e+00  0.000000e+00  
       598  1.486889e+01  1.244393e+00  4.273300e-08  9.174606e-13  2.080558e-13  4.273300e-08  -1.112875e-03  7.067010e-05  -2.225868e-04  0.000000e+00  0.000000e+00  0.000000e+00  
       599  1.481344e+01  1.488861e+00  5.320008e-08  1.217221e-12  3.228529e-13  5.320008e-08  -8.350508e-04  -3.377157e-05  8.163623e-04  0.000000e+00  0.000000e+00  0.000000e+00  
       600  1.474916e+01  1.731159e+00  6.096413e-08  1.500550e-12  4.547474e-13  6.096414e-08  -6.409730e-04  1.278448e-04  -2.187143e-04  0.000000e+00  0.000000e+00  0.000000e+00  
       601  1.467645e+01  1.971061e+00  6.529581e-08  1.552564e-12  5.283274e-13  6.529581e-08  -7.471579e-04  5.740304e-06  7.929143e-04  0.000000e+00  0.000000e+00  0.000000e+00  
       602  1.459568e+01  2.208374e+00  6.123346e-08  1.395495e-12  5.261902e-13  6.123346e-08  -1.957706e-04  2.160515e-04  -2.745217e-04  0.000000e+00  0.000000e+00  0.000000e+00  
       603  1.450722e+01  2.442932e+00  5.530478e-08  1.110334e-12  4.590772e-13  5.530479e-08  -7.564384e-04  -2.461227e-04  9.445023e-04  0.000000e+00  0.000000e+00  0.000000e+00  
       604  1.441143e+01  2.674591e+00  4.799310e-08  9.131029e-13  4.104772e-13  4.799310e-08  -3.069144e-04  6.438866e-05  -3.709831e-04  0.000000e+00  0.000000e+00  0.000000e+00  
       605  1.430864e+01  2.903231e+00  3.992595e-08  6.062373e-13  2.942646e-13  3.992595e-08  -7.495771e-04  -1.314165e-04  3.879920e-04  0.000000e+00  0.000000e+00  0.000000e+00  
       606  1.419916e+01  3.128746e+00  3.136917e-08  4.212741e-13  2.195744e-13  3.136917e-08  2.324230e-05  1.042237e-04  -3.263683e-04  0.000000e+00  0.000000e+00  0.000000e+00  
       607  1.408329e+01  3.351043e+00  2.310704e-08  2.477185e-13  1.379730e-13  2.310704e-08  -2.966933e-03  -1.139400e-03  1.467737e-03  0.000000e+00  0.000000e+00  0.000000e+00  
       608  1.396130e+01  3.570042e+00  1.539510e-08  1.056655e-13  6.264433e-14  1.539510e-08  9.073275e-04  9.565471e-04  -1.244297e-03  0.000000e+00  0.000000e+00  0.000000e+00  
       609  1.383344e+01  3.785671e+00  8.930863e-09  5.756506e-14  3.622103e-14  8.930864e-09  -2.966139e-03  -1.442650e-03  3.361172e-04  0.000000e+00  0.000000e+00  0.000000e+00  
       610  1.369996e+01  3.997862e+00  3.984251e-09  2.148282e-14  1.429412e-14  3.984252e-09  1.065781e-03  1.500120e-03  -1.016398e-03  0.000000e+00  0.000000e+00  0.000000e+00  
       611  1.356106e+01  4.206553e+00  8.738410e-10  2.969847e-15  2.109424e-15  8.738423e-10  -2.648850e-03  -7.978008e-04  -5.089954e-04  0.000000e+00  0.000000e+00  0.000000e+00  
       612  1.341696e+01  4.411683e+00  3.249001e-11  8.326673e-17  5.551115e-17  3.249134e-11  1.295921e-04  1.159358e-03  -9.532487e-04  0.000000e+00  0.000000e+00  0.000000e+00  
       613  1.326783e+01  4.613189e+00  3.270495e-11  5.551115e-17  5.551115e-17  3.270628e-11  -7.768185e-04  -1.212400e-04  -1.493430e-03  0.000000e+00  0.000000e+00  0.000000e+00  
       614  1.311385e+01  4.811009e+00  3.243317e-11  8.326673e-17  5.551115e-17  3.243450e-11  -3.787767e-04  3.426124e-04  -1.406357e-03  0.000000e+00  0.000000e+00  0.000000e+00  
       615  1.295516e+01  5.005079e+00  1.784402e-09  5.356826e-15  4.385381e-15  1.784403e-09  -6.699124e-04  8.149186e-05  -1.548525e-03  0.000000e+00  0.000000e+00  0.000000e+00  
       616  1.279191e+01  5.195325e+00  6.284815e-09  3.580469e-14  3.072542e-14  6.284816e-09  -5.810072e-04  2.044219e-06  -1.844505e-03  0.000000e+00  0.000000e+00  0.000000e+00  
       617  1.262423e+01  5.381672e+00  1.407865e-08  9.847678e-14  8.859580e-14  1.407865e-08  5.975366e-04  1.659814e-03  -1.323060e-03  0.000000e+00  0.000000e+00  0.000000e+00  
       618  1.245222e+01  5.564035e+00  2.515973e-08  2.178258e-13  2.054468e-13  2.515973e-08  -2.228041e-03  -1.376690e-03  -3.543932e-03  0.000000e+00  0.000000e+00  0.000000e+00  
       619  1.227598e+01  5.742322e+00  3.896524e-08  3.805567e-13  3.761991e-13  3.896524e-08  1.535547e-03  2.420643e-03  -1.193768e-03  0.000000e+00  0.000000e+00  0.000000e+00  
       620  1.209562e+01  5.916428e+00  3.735398e-08  2.953471e-13  3.059775e-13  3.735399e-08  -1.001485e-03  -2.597773e-04  -2.962440e-03  0.000000e+00  0.000000e+00  0.000000e+00  
       621  1.191124e+01  6.086277e+00  2.759001e-08  2.095268e-13  2.274569e-13  2.759001e-08  3.441200e-04  1.464873e-03  -1.832482e-03  0.000000e+00  0.000000e+00  0.000000e+00  
       622  1.172299e+01  6.251828e+00  1.956075e-08  1.121603e-13  1.275646e-13  1.956075e-08  -9.369155e-05  5.998894e-04  -2.617572e-03  0.000000e+00  0.000000e+00  0.000000e+00  
       623  1.153102e+01  6.413050e+00  1.342686e-08  7.538414e-14  8.978929e-14  1.342686e-08  7.052037e-04  1.714398e-03  -1.718355e-03  0.000000e+00  0.000000e+00  0.000000e+00  
       624  1.133549e+01  6.569925e+00  8.846762e-09  3.280709e-14  4.088396e-14  8.846763e-09  -6.159997e-05  5.442832e-04  -2.624031e-03  0.000000e+00  0.000000e+00  0.000000e+00  
       625  1.113654e+01  6.722450e+00  5.221085e-09  2.434164e-14  3.172462e-14  5.221087e-09  7.336400e-04  1.627440e-03  -1.909888e-03  0.000000e+00  0.000000e+00  0.000000e+00  
       626  1.093433e+01  6.870631e+00  2.829574e-09  4.246603e-15  5.773160e-15  2.829576e-09  6.695108e-05  6.497374e-04  -2.951264e-03  0.000000e+00  0.000000e+00  0.000000e+00  
       627  1.072903e+01  7.014486e+00  1.319822e-09  1.054712e-15  1.498801e-15  1.319823e-09  6.446155e-04  1.577950e-03  -2.431019e-03  0.000000e+00  0.000000e+00  0.000000e+00  
       628  1.052078e+01  7.154044e+00  4.320753e-10  2.498002e-16  3.608225e-16  4.320766e-10  6.317631e-04  1.553033e-03  -2.708031e-03  0.000000e+00  0.000000e+00  0.000000e+00  
       629  1.030973e+01  7.289343e+00  6.241629e-11  0.000000e+00  0.000000e+00  6.241763e-11  -2.216355e-04  6.212123e-04  -4.212945e-03  0.000000e+00  0.000000e+00  0.000000e+00  
       630  1.009605e+01  7.420432e+00  1.067368e-11  0.000000e+00  0.000000e+00  1.067502e-11  1.138646e-03  2.604388e-03  -2.014126e-03  0.000000e+00  0.000000e+00  0.000000e+00  
       631  9.879873e+00  7.547365e+00  1.064171e-11  0.000000e+00  0.000000e+00  1.064304e-11  4.157756e-04  1.455492e-03  -3.508059e-03  0.000000e+00  0.000000e+00  0.000000e+00  
       632  9.661343e+00  7.670207e+00  1.520961e-11  0.000000e+00  0.000000e+00  1.521094e-11  9.509996e-04  2.335100e-03  -2.983479e-03  0.000000e+00  0.000000e+00  0.000000e+00  
       633  9.440601e+00  7.789026e+00  2.179372e-10  2.775558e-17  5.551115e-17  2.179386e-10  7.272575e-04  1.548549e-03  -3.632599e-03  0.000000e+00  0.000000e+00  0.000000e+00  
       634  9.217780e+00  7.903898e+00  5.113310e-10  1.665335e-16  3.608225e-16  5.113323e-10  1.452073e-03  2.971840e-03  -2.691300e-03  0.000000e+00  0.000000e+00  0.000000e+00  
       635  8.993007e+00  8.014905e+00  8.213816e-10  1.665335e-16  3.330669e-16  8.213830e-10  7.977253e-04  1.572819e-03  -4.155050e-03  0.000000e+00  0.000000e+00  0.000000e+00  
       636  8.766406e+00  8.122131e+00  1.108320e-09  1.082467e-15  2.414735e-15  1.108321e-09  1.502755e-03  3.070229e-03  -2.999655e-03  0.000000e+00  0.000000e+00  0.000000e+00  
       637  8.538095e+00  8.225665e+00  1.363276e-09  4.996004e-16  1.165734e-15  1.363277e-09  6.756870e-04  1.393715e-03  -4.564752e-03  0.000000e+00  0.000000e+00  0.000000e+00  
       638  8.308184e+00  8.325599e+00  1.470146e-09  -4.996004e-16  -1.193490e-15  1.470148e-09  1.548982e-03  2.983331e-03  -2.619552e-03  0.000000e+00  0.000000e+00  0.000000e+00  
       639  8.076779e+00  8.422027e+00  1.276674e-09  1.720846e-15  4.302114e-15  1.276676e-09  8.338912e-04  1.320197e-03  -4.976593e-03  0.000000e+00  0.000000e+00  0.000000e+00  
       640  7.843985e+00  8.515042e+00  1.057734e-09  0.000000e+00  -2.775558e-17  1.057735e-09  1.761028e-03  4.115843e-03  -2.132053e-03  0.000000e+00  0.000000e+00  0.000000e+00  
       641  7.609892e+00  8.604746e+00  7.449539e-10  1.942890e-16  4.996004e-16  7.449552e-10  7.093302e-04  1.358702e-03  -5.321540e-03  0.000000e+00  0.000000e+00  0.000000e+00  
       642  7.374593e+00  8.691235e+00  4.517742e-10  8.326673e-17  1.942890e-16  4.517755e-10  1.760956e-03  4.150019e-03  -2.640430e-03  0.000000e+00  0.000000e+00  0.000000e+00  
       643  7.138172e+00  8.774608e+00  2.163536e-10  8.326673e-17  2.775558e-16  2.163549e-10  1.171495e-03  2.441504e-03  -4.367152e-03  0.000000e+00  0.000000e+00  0.000000e+00  
       644  6.900709e+00  8.854964e+00  7.175993e-11  -2.775558e-17  -1.110223e-16  7.176126e-11  1.847224e-03  3.984661e-03  -3.436504e-03  0.000000e+00  0.000000e+00  0.000000e+00  
       645  6.662279e+00  8.932405e+00  1.554534e-11  0.000000e+00  2.775558e-17  1.554668e-11  1.098061e-03  1.870925e-03  -5.979712e-03  0.000000e+00  0.000000e+00  0.000000e+00  
       646  6.422951e+00  9.007026e+00  1.215694e-11  0.000000e+00  -2.775558e-17  1.215827e-11  2.107043e-03  4.697885e-03  -2.456154e-03  0.000000e+00  0.000000e+00  0.000000e+00  
       647  6.182781e+00  9.078891e+00  1.162670e-11  0.000000e+00  2.775558e-17  1.162803e-11  1.455604e-03  2.210830e-03  -6.318084e-03  0.000000e+00  0.000000e+00  0.000000e+00  
       648  5.941803e+00  9.147998e+00  1.201039e-11  0.000000e+00  0.000000e+00  1.201172e-11  1.898038e-03  4.229354e-03  -3.952095e-03  0.000000e+00  0.000000e+00  0.000000e+00  
       649  5.700050e+00  9.214344e+00  1.244116e-11  0.000000e+00  2.775558e-17  1.244249e-11  1.618336e-03  3.520787e-03  -4.409139e-03  0.000000e+00  0.000000e+00  0.000000e+00  
       650  5.457555e+00  9.277923e+00  1.279199e-11  0.000000e+00  0.000000e+00  1.279332e-11  1.583675e-03  3.626808e-03  -4.383293e-03  0.000000e+00  0.000000e+00  0.000000e+00  
       651  5.214350e+00  9.338731e+00  9.125589e-12  0.000000e+00  0.000000e+00  9.126921e-12  1.616688e-03  3.774134e-03  -4.265113e-03  0.000000e+00  0.000000e+00  0.000000e+00  
       652  4.970468e+00  9.396762e+00  8.744561e-12  0.000000e+00  0.000000e+00  8.745893e-12  1.586901e-03  3.889153e-03  -3.706756e-03  0.000000e+00  0.000000e+00  0.000000e+00  
       653  4.725941e+00  9.452012e+00  3.863132e-12  0.000000e+00  0.000000e+00  3.864464e-12  1.315405e-03  2.505796e-03  -5.229200e-03  0.000000e+00  0.000000e+00  0.000000e+00  
       654  4.480801e+00  9.504477e+00  3.072653e-12  0.000000e+00  0.000000e+00  3.073986e-12  1.766235e-03  4.333957e-03  -3.135800e-03  0.000000e+00  0.000000e+00  0.000000e+00  
       655  4.235080e+00  9.554151e+00  1.935785e-12  0.000000e+00  0.000000e+00  1.937117e-12  1.377363e-03  2.715226e-03  -4.859029e-03  0.000000e+00  0.000000e+00  0.000000e+00  
       656  3.988810e+00  9.601028e+00  5.857537e-13  0.000000e+00  0.000000e+00  5.870859e-13  1.823021e-03  4.003146e-03  -3.790072e-03  0.000000e+00  0.000000e+00  0.000000e+00  
       657  3.742024e+00  9.645105e+00  3.241851e-14  0.000000e+00  0.000000e+00  3.375078e-14  1.434321e-03  3.562346e-03  -4.555752e-03  0.000000e+00  0.000000e+00  0.000000e+00  
       658  3.494753e+00  9.686377e+00  9.978685e-13  0.000000e+00  0.000000e+00  9.992007e-13  1.388519e-03  3.966416e-03  -3.330913e-03  0.000000e+00  0.000000e+00  0.000000e+00  
       659  3.247029e+00  9.724836e+00  9.490186e-13  0.000000e+00  0.000000e+00  9.503509e-13  1.228155e-03  2.356411e-03  -5.506841e-03  0.000000e+00  0.000000e+00  0.000000e+00  
       660  2.998884e+00  9.760481e+00  6.745715e-13  0.000000e+00  0.000000e+00  6.759038e-13  1.523860e-03  4.586111e-03  -2.504237e-03  0.000000e+00  0.000000e+00  0.000000e+00  
       661  2.750351e+00  9.793304e+00  4.329870e-13  0.000000e+00  0.000000e+00  4.343192e-13  1.195665e-03  2.089294e-03  -5.649280e-03  0.000000e+00  0.000000e+00  0.000000e+00  
       662  2.501461e+00  9.823302e+00  4.427569e-13  0.000000e+00  0.000000e+00  4.440892e-13  1.412559e-03  4.541167e-03  -2.449644e-03  0.000000e+00  0.000000e+00  0.000000e+00  
       663  2.252245e+00  9.850468e+00  -1.332268e-15  0.000000e+00  0.000000e+00  0.000000e+00  9.928781e-04  3.935762e-04  -5.775003e-03  0.000000e+00  0.000000e+00  0.000000e+00  
       664  2.002738e+00  9.874797e+00  -1.332268e-15  0.000000e+00  0.000000e+00  0.000000e+00  1.453315e-03  4.904899e-03  -6.657719e-04  0.000000e+00  0.000000e+00  0.000000e+00  
       665  1.752969e+00  9.896284e+00  -1.332268e-15  0.000000e+00  0.000000e+00  0.000000e+00  1.208408e-03  -2.426822e-06  -6.354421e-03  0.000000e+00  0.000000e+00  0.000000e+00  
       666  1.502971e+00  9.914925e+00  -1.332268e-15  0.000000e+00  0.000000e+00  0.000000e+00  1.471172e-03  5.057034e-03  -1.480530e-03  0.000000e+00  0.000000e+00  0.000000e+00  
       667  1.252777e+00  9.930712e+00  -1.332268e-15  0.000000e+00  0.000000e+00  0.000000e+00  7.795527e-04  3.836898e-04  -5.295909e-03  0.000000e+00  0.000000e+00  0.000000e+00  
       668  1.002419e+00  9.943641e+00  -1.332268e-15  0.000000e+00  0.000000e+00  0.000000e+00  1.053420e-03  3.236760e-03  -2.097073e-03  0.000000e+00  0.000000e+00  0.000000e+00  
       669  7.519299e-01  9.953707e+00  -1.332268e-15  0.000000e+00  0.000000e+00  0.000000e+00  7.578942e-04  1.497926e-03  -3.385778e-03  0.000000e+00  0.000000e+00  0.000000e+00  
       670  5.013417e-01  9.960903e+00  4.884981e-15  0.000000e+00  0.000000e+00  6.217249e-15  1.320825e-03  2.254811e-03  -2.588597e-03  0.000000e+00  0.000000e+00  0.000000e+00  
       671  2.506875e-01  9.965225e+00  4.440892e-16  0.000000e+00  0.000000e+00  1.776357e-15  1.644667e-03  2.272070e-03  -3.135357e-03  0.000000e+00  0.000000e+00  0.000000e+00  
       672  4.967296e-08  9.966666e+00  4.440892e-16  0.000000e+00  0.000000e+00  1.776357e-15  1.106436e-03  1.973617e-03  -3.357326e-03  0.000000e+00  0.000000e+00  0.000000e+00  
       673  -2.506873e-01  9.965225e+00  4.440892e-16  0.000000e+00  0.000000e+00  1.776357e-15  1.142068e-03  1.797337e-03  -3.523877e-03  0.000000e+00  0.000000e+00  0.000000e+00  
       674  -5.013416e-01  9.960903e+00  2.708944e-14  0.000000e+00  0.000000e+00  2.842171e-14  9.191122e-04  1.759936e-03  -2.899742e-03  0.000000e+00  0.000000e+00  0.000000e+00  
       675  -7.519298e-01  9.953707e+00  2.708944e-14  0.000000e+00  0.000000e+00  2.842171e-14  9.562256e-04  1.387788e-03  -2.742753e-03  0.000000e+00  0.000000e+00  0.000000e+00  
       676  -1.002419e+00  9.943641e+00  2.264855e-14  0.000000e+00  0.000000e+00  2.398082e-14  9.903081e-04  1.437409e-03  -2.528465e-03  0.000000e+00  0.000000e+00  0.000000e+00  
       677  -1.252777e+00  9.930712e+00  6.261658e-14  0.000000e+00  0.000000e+00  6.394885e-14  1.071381e-03  4.187848e-04  -3.297295e-03  0.000000e+00  0.000000e+00  0.000000e+00  
       678  -1.502971e+00  9.914925e+00  5.373479e-14  0.000000e+00  0.000000e+00  5.506706e-14  1.085345e-03  1.589461e-03  -2.488002e-03  0.000000e+00  0.000000e+00  0.000000e+00  
       679  -1.752968e+00  9.896284e+00  1.184386e-12  0.000000e+00  0.000000e+00  1.185718e-12  1.698107e-03  1.595729e-03  -2.128293e-03  0.000000e+00  0.000000e+00  0.000000e+00  
       680  -2.002737e+00  9.874797e+00  1.001421e-12  0.000000e+00  0.000000e+00  1.002753e-12  9.845863e-04  8.975540e-04  -2.574324e-03  0.000000e+00  0.000000e+00  0.000000e+00  
       681  -2.252245e+00  9.850468e+00  1.003198e-12  0.000000e+00  0.000000e+00  1.004530e-12  8.999497e-04  1.317539e-03  -1.852362e-03  0.000000e+00  0.000000e+00  0.000000e+00  
       682  -2.501461e+00  9.823302e+00  1.976197e-13  0.000000e+00  0.000000e+00  1.989520e-13  1.713804e-03  3.095674e-04  -2.124486e-03  0.000000e+00  0.000000e+00  0.000000e+00  
       683  -2.750351e+00  9.793304e+00  6.887824e-13  0.000000e+00  0.000000e+00  6.901146e-13  1.086987e-03  4.083988e-04  -2.435559e-03  0.000000e+00  0.000000e+00  0.000000e+00  
       684  -2.998884e+00  9.760481e+00  1.372680e-12  0.000000e+00  0.000000e+00  1.374012e-12  1.595131e-03  1.349424e-03  -1.117839e-03  0.000000e+00  0.000000e+00  0.000000e+00  
       685  -3.247029e+00  9.724836e+00  2.299938e-12  0.000000e+00  0.000000e+00  2.301270e-12  1.615859e-03  2.483336e-04  -1.823551e-03  0.000000e+00  0.000000e+00  0.000000e+00  
       686  -3.494752e+00  9.686377e+00  3.531841e-12  0.000000e+00  0.000000e+00  3.533174e-12  8.866388e-04  3.078658e-04  -1.675354e-03  0.000000e+00  0.000000e+00  0.000000e+00  
       687  -3.742024e+00  9.645105e+00  3.478551e-12  0.000000e+00  0.000000e+00  3.479883e-12  9.387461e-04  -1.055538e-04  -1.849686e-03  0.000000e+00  0.000000e+00  0.000000e+00  
       688  -3.988809e+00  9.601028e+00  3.463452e-12  0.000000e+00  0.000000e+00  3.464784e-12  1.094978e-03  -2.637223e-04  -1.777202e-03  0.000000e+00  0.000000e+00  0.000000e+00  
       689  -4.235079e+00  9.554151e+00  2.594813e-12  0.000000e+00  0.000000e+00  2.596146e-12  2.189770e-03  1.555871e-03  -5.375036e-04  0.000000e+00  0.000000e+00  0.000000e+00  
       690  -4.480800e+00  9.504477e+00  4.546141e-12  0.000000e+00  0.000000e+00  4.547474e-12  2.745917e-03  -8.060914e-04  -1.156089e-03  0.000000e+00  0.000000e+00  0.000000e+00  
       691  -4.725941e+00  9.452012e+00  7.711609e-12  0.000000e+00  0.000000e+00  7.712941e-12  2.337470e-03  7.964427e-04  -6.073531e-04  0.000000e+00  0.000000e+00  0.000000e+00  
       692  -4.970468e+00  9.396762e+00  7.721379e-12  0.000000e+00  0.000000e+00  7.722711e-12  2.448561e-03  -1.171603e-03  -7.663152e-04  0.000000e+00  0.000000e+00  0.000000e+00  
       693  -5.214350e+00  9.338731e+00  7.698286e-12  0.000000e+00  0.000000e+00  7.699619e-12  1.687936e-03  9.993004e-04  -6.628961e-04  0.000000e+00  0.000000e+00  0.000000e+00  
       694  -5.457555e+00  9.277923e+00  1.176881e-11  0.000000e+00  0.000000e+00  1.177014e-11  1.228769e-03  -1.991282e-03  -8.146027e-04  0.000000e+00  0.000000e+00  0.000000e+00  
       695  -5.700050e+00  9.214344e+00  1.141798e-11  0.000000e+00  2.775558e-17  1.141931e-11  5.673642e-04  4.153825e-04  -7.203564e-04  0.000000e+00  0.000000e+00  0.000000e+00  
       696  -5.941803e+00  9.147998e+00  1.410383e-11  0.000000e+00  2.775558e-17  1.410516e-11  1.045315e-03  -1.669850e-03  -2.777648e-04  0.000000e+00  0.000000e+00  0.000000e+00  
       697  -6.182782e+00  9.078890e+00  1.921174e-11  0.000000e+00  0.000000e+00  1.921308e-11  9.966685e-04  9.122714e-04  -6.351540e-04  0.000000e+00  0.000000e+00  0.000000e+00  
       698  -6.422952e+00  9.007026e+00  2.510303e-11  0.000000e+00  2.775558e-17  2.510436e-11  9.669967e-04  -1.728127e-03  3.731848e-04  0.000000e+00  0.000000e+00  0.000000e+00  
       699  -6.662280e+00  8.932404e+00  5.058309e-11  5.551115e-17  -1.387779e-16  5.058443e-11  2.496003e-04  5.095450e-04  -7.791244e-04  0.000000e+00  0.000000e+00  0.000000e+00  
       700  -6.900711e+00  8.854964e+00  1.571983e-10  -8.326673e-17  3.053113e-16  1.571996e-10  8.459110e-04  -1.317431e-03  6.888852e-04  0.000000e+00  0.000000e+00  0.000000e+00  
       701  -7.138175e+00  8.774608e+00  4.217733e-10  -4.718448e-16  1.415534e-15  4.217746e-10  3.988615e-04  -3.130233e-04  -2.460447e-04  0.000000e+00  0.000000e+00  0.000000e+00  
       702  -7.374595e+00  8.691235e+00  7.279248e-10  -5.828671e-16  1.637579e-15  7.279262e-10  1.069468e-04  1.539445e-04  -4.440225e-04  0.000000e+00  0.000000e+00  0.000000e+00  
       703  -7.609894e+00  8.604746e+00  1.058378e-09  -1.415534e-15  3.885781e-15  1.058379e-09  3.817932e-04  -8.253705e-04  1.153513e-03  0.000000e+00  0.000000e+00  0.000000e+00  
       704  -7.843986e+00  8.515042e+00  1.235032e-09  -7.216450e-16  1.887379e-15  1.235033e-09  -1.283749e-04  3.823372e-04  -1.700119e-03  0.000000e+00  0.000000e+00  0.000000e+00  
       705  -8.076782e+00  8.422026e+00  1.462217e-09  -1.970646e-15  4.912737e-15  1.462218e-09  3.945075e-04  -7.860779e-04  2.131938e-03  0.000000e+00  0.000000e+00  0.000000e+00  
       706  -8.308187e+00  8.325598e+00  1.372448e-09  -1.387779e-15  3.330669e-15  1.372450e-09  6.901474e-05  -3.114652e-04  -1.650534e-03  0.000000e+00  0.000000e+00  0.000000e+00  
       707  -8.538096e+00  8.225664e+00  1.173690e-09  -2.220446e-16  5.273559e-16  1.173691e-09  1.468835e-04  -3.612011e-04  2.281950e-03  0.000000e+00  0.000000e+00  0.000000e+00  
       708  -8.766408e+00  8.122130e+00  8.517449e-10  -5.551115e-17  1.387779e-16  8.517462e-10  3.092424e-04  -6.255158e-04  -7.683093e-05  0.000000e+00  0.000000e+00  0.000000e+00  
       709  -8.993010e+00  8.014904e+00  5.643934e-10  -4.163336e-16  8.604228e-16  5.643948e-10  3.423571e-04  -7.342258e-04  3.177139e-04  0.000000e+00  0.000000e+00  0.000000e+00  
       710  -9.217782e+00  7.903897e+00  2.808078e-10  -2.775558e-16  5.828671e-16  2.808092e-10  -6.438874e-05  -3.595883e-04  2.624620e-03  0.000000e+00  0.000000e+00  0.000000e+00  
       711  -9.440604e+00  7.789024e+00  3.798695e-11  -2.775558e-17  8.326673e-17  3.798828e-11  1.343224e-03  -2.410647e-03  -2.527447e-03  0.000000e+00  0.000000e+00  0.000000e+00  
       712  -9.661346e+00  7.670205e+00  2.191447e-11  0.000000e+00  2.775558e-17  2.191580e-11  4.878998e-04  -1.565409e-04  3.290729e-03  0.000000e+00  0.000000e+00  0.000000e+00  
       713  -9.879875e+00  7.547364e+00  2.194023e-11  0.000000e+00  0.000000e+00  2.194156e-11  6.731431e-04  -1.352747e-03  1.419346e-03  0.000000e+00  0.000000e+00  0.000000e+00  
       714  -1.009605e+01  7.420431e+00  2.704725e-11  0.000000e+00  2.775558e-17  2.704859e-11  3.302140e-04  -2.597879e-03  2.203375e-04  0.000000e+00  0.000000e+00  0.000000e+00  
       715  -1.030974e+01  7.289342e+00  3.117502e-10  -3.885781e-16  6.106227e-16  3.117515e-10  2.359463e-04  -4.879576e-04  2.244945e-03  0.000000e+00  0.000000e+00  0.000000e+00  
       716  -1.052078e+01  7.154043e+00  1.043802e-09  -2.192690e-15  3.302913e-15  1.043803e-09  7.950448e-04  -1.258235e-03  -1.126937e-03  0.000000e+00  0.000000e+00  0.000000e+00  
       717  -1.072903e+01  7.014485e+00  2.414982e-09  -4.996004e-15  7.133183e-15  2.414983e-09  6.533770e-05  -1.618605e-04  2.865498e-03  0.000000e+00  0.000000e+00  0.000000e+00  
       718  -1.093433e+01  6.870630e+00  4.553731e-09  -1.446065e-14  1.973421e-14  4.553733e-09  2.705270e-04  -5.733239e-04  -9.759110e-04  0.000000e+00  0.000000e+00  0.000000e+00  
       719  -1.113654e+01  6.722451e+00  7.858722e-09  -2.936540e-14  3.830269e-14  7.858723e-09  1.924859e-04  -3.443689e-04  1.591867e-03  0.000000e+00  0.000000e+00  0.000000e+00  
       720  -1.133549e+01  6.569926e+00  1.182457e-08  -6.658563e-14  8.301693e-14  1.182457e-08  -2.071753e-05  -3.940639e-05  -1.510973e-03  0.000000e+00  0.000000e+00  0.000000e+00  
       721  -1.153102e+01  6.413051e+00  1.717411e-08  -1.053602e-13  1.254830e-13  1.717411e-08  1.193101e-04  -2.934848e-04  1.575316e-03  0.000000e+00  0.000000e+00  0.000000e+00  
       722  -1.172299e+01  6.251830e+00  2.481113e-08  -2.102762e-13  2.391143e-13  2.481113e-08  1.759852e-04  -1.740146e-05  -1.702696e-05  0.000000e+00  0.000000e+00  0.000000e+00  
       723  -1.191124e+01  6.086279e+00  3.355973e-08  -3.220479e-13  3.496092e-13  3.355973e-08  1.476538e-04  -4.855931e-05  2.828637e-04  0.000000e+00  0.000000e+00  0.000000e+00  
       724  -1.209562e+01  5.916430e+00  4.193861e-08  -4.003742e-13  4.148071e-13  4.193861e-08  9.880802e-04  -9.768789e-04  9.864159e-04  0.000000e+00  0.000000e+00  0.000000e+00  
       725  -1.227598e+01  5.742323e+00  2.911317e-08  -2.469969e-13  2.441658e-13  2.911318e-08  -5.437398e-04  4.097488e-04  -6.931263e-04  0.000000e+00  0.000000e+00  0.000000e+00  
       726  -1.245222e+01  5.564036e+00  1.694238e-08  -1.143530e-13  1.078582e-13  1.694238e-08  1.236058e-04  -2.809479e-04  -1.266652e-04  0.000000e+00  0.000000e+00  0.000000e+00  
       727  -1.262423e+01  5.381673e+00  8.155967e-09  -5.270784e-14  4.743428e-14  8.155968e-09  1.431553e-03  -1.879156e-03  4.108694e-04  0.000000e+00  0.000000e+00  0.000000e+00  
       728  -1.279191e+01  5.195326e+00  2.734744e-09  -1.315614e-14  1.129652e-14  2.734746e-09  -1.945255e-04  -3.658417e-04  -5.302821e-04  0.000000e+00  0.000000e+00  0.000000e+00  
       729  -1.295516e+01  5.005080e+00  2.550400e-10  -5.828671e-16  4.718448e-16  2.550413e-10  7.835142e-04  -1.486165e-03  -4.520634e-04  0.000000e+00  0.000000e+00  0.000000e+00  
       730  -1.311385e+01  4.811012e+00  2.550133e-10  -5.828671e-16  4.718448e-16  2.550147e-10  -7.895961e-04  -1.488450e-03  -5.083457e-04  0.000000e+00  0.000000e+00  0.000000e+00  
       731  -1.326783e+01  4.613191e+00  2.554992e-10  -1.942890e-16  1.665335e-16  2.555005e-10  -2.106407e-05  -2.059441e-03  -9.087286e-04  0.000000e+00  0.000000e+00  0.000000e+00  
       732  -1.341696e+01  4.411684e+00  3.999072e-10  -1.387779e-15  1.026956e-15  3.999086e-10  -1.361597e-04  -9.209145e-04  -1.242116e-03  0.000000e+00  0.000000e+00  0.000000e+00  
       733  -1.356106e+01  4.206555e+00  2.895132e-09  -1.623701e-14  1.140754e-14  2.895133e-09  -4.418148e-04  -6.347766e-04  -1.167657e-03  0.000000e+00  0.000000e+00  0.000000e+00  
       734  -1.369995e+01  3.997864e+00  7.319670e-09  -6.472600e-14  4.307665e-14  7.319671e-09  -4.312066e-04  -6.206565e-04  -1.217207e-03  0.000000e+00  0.000000e+00  0.000000e+00  
       735  -1.383344e+01  3.785673e+00  1.333185e-08  -8.007484e-14  5.037637e-14  1.333185e-08  1.519494e-05  -8.619254e-04  -2.027950e-03  0.000000e+00  0.000000e+00  0.000000e+00  
       736  -1.396130e+01  3.570044e+00  2.080850e-08  -1.953715e-13  1.158518e-13  2.080850e-08  -1.958820e-03  -7.284641e-04  -1.265787e-03  0.000000e+00  0.000000e+00  0.000000e+00  
       737  -1.408329e+01  3.351045e+00  2.941803e-08  -3.631262e-13  2.022826e-13  2.941803e-08  9.111212e-05  -1.203099e-03  -3.234497e-03  0.000000e+00  0.000000e+00  0.000000e+00  
       738  -1.419916e+01  3.128747e+00  3.805858e-08  -4.951872e-13  2.580991e-13  3.805858e-08  -1.666448e-03  -1.998122e-04  -1.592649e-03  0.000000e+00  0.000000e+00  0.000000e+00  
       739  -1.430864e+01  2.903233e+00  4.621491e-08  -6.511180e-13  3.160805e-13  4.621491e-08  -1.060766e-03  -4.341423e-04  -2.805711e-03  0.000000e+00  0.000000e+00  0.000000e+00  
       740  -1.441143e+01  2.674593e+00  5.431724e-08  -1.006278e-12  4.523604e-13  5.431724e-08  -2.400968e-03  -4.341336e-05  -2.259560e-03  0.000000e+00  0.000000e+00  0.000000e+00  
       741  -1.450722e+01  2.442933e+00  6.054242e-08  -1.140005e-12  4.713174e-13  6.054242e-08  -2.095379e-03  -4.089301e-04  -3.204823e-03  0.000000e+00  0.000000e+00  0.000000e+00  
       742  -1.459568e+01  2.208375e+00  6.470763e-08  -1.193129e-12  4.498901e-13  6.470763e-08  -2.498133e-03  -1.649891e-04  -2.508014e-03  0.000000e+00  0.000000e+00  0.000000e+00  
       743  -1.467645e+01  1.971062e+00  6.228398e-08  -1.313089e-12  4.468370e-13  6.228398e-08  -2.941707e-03  1.792385e-04  -2.368011e-03  0.000000e+00  0.000000e+00  0.000000e+00  
       744  -1.474916e+01  1.731159e+00  5.599862e-08  -1.310174e-12  3.970435e-13  5.599862e-08  -2.724315e-03  -1.402525e-04  -3.199565e-03  0.000000e+00  0.000000e+00  0.000000e+00  
       745  -1.481344e+01  1.488861e+00  4.644347e-08  -1.010442e-12  2.680078e-13  4.644347e-08  -3.137471e-03  -6.205289e-05  -3.585410e-03  0.000000e+00  0.000000e+00  0.000000e+00  
       746  -1.486889e+01  1.244393e+00  3.383682e-08  -7.198964e-13  1.632583e-13  3.383682e-08  -3.877064e-03  4.157053e-05  -2.363289e-03  0.000000e+00  0.000000e+00  0.000000e+00  
       747  -1.491512e+01  9.980149e-01  2.096243e-08  -4.187761e-13  7.854828e-14  2.096243e-08  -3.627330e-03  1.674650e-05  -3.512334e-03  0.000000e+00  0.000000e+00  0.000000e+00  
       748  -1.495173e+01  7.500253e-01  9.914242e-09  -1.536271e-13  2.267631e-14  9.914243e-09  -4.476515e-03  4.724800e-05  -3.138859e-03  0.000000e+00  0.000000e+00  0.000000e+00  
       749  -1.497832e+01  5.007644e-01  2.161648e-09  -2.498002e-14  2.664535e-15  2.161650e-09  -5.104007e-03  -7.688752e-05  -3.423569e-03  0.000000e+00  0.000000e+00  0.000000e+00  
       750  -1.499453e+01  2.506141e-01  -1.332268e-15  0.000000e+00  0.000000e+00  0.000000e+00  -5.535893e-03  -3.680675e-04  -3.724813e-03  0.000000e+00  0.000000e+00  0.000000e+00  
       751  -3.716885e+00  4.485603e-01  -8.747135e+00  1.127764e+01  6.991112e-01  6.002865e+00  0.000000e+00  0.000000e+00  0.000000e+00  0.000000e+00  0.000000e+00  0.000000e+00  
       752  -3.809159e+00  4.719957e-01  -8.522470e+00  1.118537e+01  7.225284e-01  5.977530e+00  0.000000e+00  0.000000e+00  0.000000e+00  0.000000e+00  0.000000e+00  0.000000e+00  
       753  -3.919459e+00  4.778172e-01  -8.303684e+00  1.107507e+01  7.283499e-01  5.946315e+00  0.000000e+00  0.000000e+00  0.000000e+00  0.000000e+00  0.000000e+00  0.000000e+00  
       754  -3.993562e+00  5.177065e-01  -8.071444e+00  1.100097e+01  7.682391e-01  5.928556e+00  0.000000e+00  0.000000e+00  0.000000e+00  0.000000e+00  0.000000e+00  0.000000e+00  
       755  -4.056285e+00  5.647155e-01  -7.834929e+00  1.093824e+01  8.152481e-01  5.915071e+00  0.000000e+00  0.000000e+00  0.000000e+00  0.000000e+00  0.000000e+00  0.000000e+00  
       756  -4.124016e+00  5.997119e-01  -7.590309e+00  1.087051e+01  8.502445e-01  5.909691e+00  0.000000e+00  0.000000e+00  0.000000e+00  0.000000e+00  0.000000e+00  0.000000e+00  
       757  -4.152049e+00  6.519364e-01  -7.339964e+00  1.084248e+01  9.024690e-01  5.910037e+00  0.000000e+00  0.000000e+00  0.000000e+00  0.000000e+00  0.000000e+00  0.000000e+00  
       758  -4.162245e+00  7.022086e-01  -7.082681e+00  1.083229e+01  9.527413e-01  5.917319e+00  0.000000e+00  0.000000e+00  0.000000e+00  0.000000e+00  0.000000e+00  0.000000e+00  
       759  -4.159300e+00  7.567059e-01  -6.825400e+00  1.083523e+01  1.007239e+00  5.924600e+00  0.000000e+00  0.000000e+00  0.000000e+00  0.000000e+00  0.000000e+00  0.000000e+00  
       760  -4.160472e+00  8.063944e-01  -6.564549e+00  1.083406e+01  1.056927e+00  5.935451e+00  0.000000e+00  0.000000e+00  0.000000e+00  0.000000e+00  0.000000e+00  0.000000e+00  
       761  -4.154902e+00  8.567469e-01  -6.307319e+00  1.083963e+01  1.107280e+00  5.942681e+00  0.000000e+00  0.000000e+00  0.000000e+00  0.000000e+00  0.000000e+00  0.000000e+00  
       762  -4.146988e+00  8.902676e-01  -6.041052e+00  1.084754e+01  1.140800e+00  5.958948e+00  0.000000e+00  0.000000e+00  0.000000e+00  0.000000e+00  0.000000e+00  0.000000e+00  
       763  -4.150270e+00  9.371221e-01  -5.772775e+00  1.084426e+01  1.187655e+00  5.977225e+00  0.000000e+00  0.000000e+00  0.000000e+00  0.000000e+00  0.000000e+00  0.000000e+00  
       764  -4.145693e+00  9.852192e-01  -5.497886e+00  1.084884e+01  1.235752e+00  6.002114e+00  0.000000e+00  0.000000e+00  0.000000e+00  0.000000e+00  0.000000e+00  0.000000e+00  
       765  -4.135507e+00  1.037825e+00  -5.225842e+00  1.085902e+01  1.288358e+00  6.024158e+00  0.000000e+00  0.000000e+00  0.000000e+00  0.000000e+00  0.000000e+00  0.000000e+00  
       766  -4.132045e+00  1.077551e+00  -4.952522e+00  1.086248e+01  1.328084e+00  6.047478e+00  0.000000e+00  0.000000e+00  0.000000e+00  0.000000e+00  0.000000e+00  0.000000e+00  
       767  -4.131610e+00  1.109949e+00  -4.672402e+00  1.086292e+01  1.360482e+00  6.077598e+00  0.000000e+00  0.000000e+00  0.000000e+00  0.000000e+00  0.000000e+00  0.000000e+00  
       768  -4.128012e+00  1.147903e+00  -4.402393e+00  1.086652e+01  1.398435e+00  6.097606e+00  0.000000e+00  0.000000e+00  0.000000e+00  0.000000e+00  0.000000e+00  0.000000e+00  
       769  -4.134811e+00  1.181349e+00  -4.117996e+00  1.085972e+01  1.431881e+00  6.132004e+00  0.000000e+00  0.000000e+00  0.000000e+00  0.000000e+00  0.000000e+00  0.000000e+00  
       770  -4.172787e+00  1.209737e+00  -3.841892e+00  1.082174e+01  1.460269e+00  6.158108e+00  0.000000e+00  0.000000e+00  0.000000e+00  0.000000e+00  0.000000e+00  0.000000e+00  
       771  -4.225047e+00  1.222386e+00  -3.551357e+00  1.076948e+01  1.472918e+00  6.198644e+00  0.000000e+00  0.000000e+00  0.000000e+00  0.000000e+00  0.000000e+00  0.000000e+00  
       772  -4.294795e+00  1.221331e+00  -3.264117e+00  1.069974e+01  1.471863e+00  6.235883e+00  0.000000e+00  0.000000e+00  0.000000e+00  0.000000e+00  0.000000e+00  0.000000e+00  
       773  -4.383490e+00  1.220225e+00  -2.986069e+00  1.061104e+01  1.470757e+00  6.263931e+00  0.000000e+00  0.000000e+00  0.000000e+00  0.000000e+00  0.000000e+00  0.000000e+00  
       774  -4.492223e+00  1.208218e+00  -2.691565e+00  1.050231e+01  1.458750e+00  6.308435e+00  0.000000e+00  0.000000e+00  0.000000e+00  0.000000e+00  0.000000e+00  0.000000e+00  
       775  -4.619458e+00  1.188954e+00  -2.407285e+00  1.037507e+01  1.439486e+00  6.342715e+00  0.000000e+00  0.000000e+00  0.000000e+00  0.000000e+00  0.000000e+00  0.000000e+00  
       776  -4.749534e+00  1.168730e+00  -2.123357e+00  1.024500e+01  1.419263e+00  6.376644e+00  0.000000e+00  0.000000e+00  0.000000e+00  0.000000e+00  0.000000e+00  0.000000e+00  
       777  -4.895411e+00  1.149760e+00  -1.838032e+00  1.009912e+01  1.400293e+00  6.411968e+00  0.000000e+00  0.000000e+00  0.000000e+00  0.000000e+00  0.000000e+00  0.000000e+00  
       778  -5.061506e+00  1.121723e+00  -1.561739e+00  9.933024e+00  1.372256e+00  6.438261e+00  0.000000e+00  0.000000e+00  0.000000e+00  0.000000e+00  0.000000e+00  0.000000e+00  
       779  -5.240819e+00  1.085274e+00  -1.305128e+00  9.753712e+00  1.335807e+00  6.444872e+00  0.000000e+00  0.000000e+00  0.000000e+00  0.000000e+00  0.000000e+00  0.000000e+00  
       780  -5.438344e+00  1.050321e+00  -1.049595e+00  9.556187e+00  1.300854e+00  6.450405e+00  0.000000e+00  0.000000e+00  0.000000e+00  0.000000e+00  0.000000e+00  0.000000e+00  
       781  -5.642049e+00  1.013121e+00  -7.970561e-01  9.352481e+00  1.263654e+00  6.452944e+00  0.000000e+00  0.000000e+00  0.000000e+00  0.000000e+00  0.000000e+00  0.000000e+00  
       782  -5.865245e+00  9.731967e-01  -5.467418e-01  9.129285e+00  1.223729e+00  6.453258e+00  0.000000e+00  0.000000e+00  0.000000e+00  0.000000e+00  0.000000e+00  0.000000e+00  
       783  -6.105537e+00  9.339862e-01  -3.066788e-01  8.888993e+00  1.184519e+00  6.443321e+00  0.000000e+00  0.000000e+00  0.000000e+00  0.000000e+00  0.000000e+00  0.000000e+00  
       784  -6.363417e+00  8.884900e-01  -8.048823e-02  8.631113e+00  1.139023e+00  6.419512e+00  0.000000e+00  0.000000e+00  0.000000e+00  0.000000e+00  0.000000e+00  0.000000e+00  
       785  -6.638529e+00  8.374794e-01  1.250951e-01  8.356001e+00  1.088012e+00  6.375095e+00  0.000000e+00  0.000000e+00  0.000000e+00  0.000000e+00  0.000000e+00  0.000000e+00  
       786  -6.926198e+00  7.900918e-01  3.240543e-01  8.068333e+00  1.040624e+00  6.324055e+00  0.000000e+00  0.000000e+00  0.000000e+00  0.000000e+00  0.000000e+00  0.000000e+00  
       787  -7.216536e+00  7.372346e-01  5.212739e-01  7.777995e+00  9.877672e-01  6.271274e+00  0.000000e+00  0.000000e+00  0.000000e+00  0.000000e+00  0.000000e+00  0.000000e+00  
       788  -7.522352e+00  6.904431e-01  6.968158e-01  7.472178e+00  9.409757e-01  6.196816e+00  0.000000e+00  0.000000e+00  0.000000e+00  0.000000e+00  0.000000e+00  0.000000e+00  
       789  -7.842923e+00  6.367172e-01  8.489596e-01  7.151607e+00  8.872498e-01  6.098959e+00  0.000000e+00  0.000000e+00  0.000000e+00  0.000000e+00  0.000000e+00  0.000000e+00  
       790  -8.169956e+00  5.823877e-01  9.800898e-01  6.824574e+00  8.329203e-01  5.980090e+00  0.000000e+00  0.000000e+00  0.000000e+00  0.000000e+00  0.000000e+00  0.000000e+00  
       791  -8.499547e+00  5.379130e-01  1.105750e+00  6.494983e+00  7.884456e-01  5.855750e+00  0.000000e+00  0.000000e+00  0.000000e+00  0.000000e+00  0.000000e+00  0.000000e+00  
       792  -8.839818e+00  4.873497e-01  1.224463e+00  6.154712e+00  7.378824e-01  5.724463e+00  0.000000e+00  0.000000e+00  0.000000e+00  0.000000e+00  0.000000e+00  0.000000e+00  
       793  -9.187277e+00  4.317147e-01  1.305267e+00  5.807254e+00  6.822473e-01  5.555267e+00  0.000000e+00  0.000000e+00  0.000000e+00  0.000000e+00  0.000000e+00  0.000000e+00  
       794  -9.539925e+00  3.808162e-01  1.379051e+00  5.454606e+00  6.313488e-01  5.379051e+00  0.000000e+00  0.000000e+00  0.000000e+00  0.000000e+00  0.000000e+00  0.000000e+00  
       795  -9.896131e+00  3.311760e-01  1.424022e+00  5.098400e+00  5.817086e-01  5.174022e+00  0.000000e+00  0.000000e+00  0.000000e+00  0.000000e+00  0.000000e+00  0.000000e+00  
       796  -1.025523e+01  2.802927e-01  1.452918e+00  4.739305e+00  5.308253e-01  4.952918e+00  0.000000e+00  0.000000e+00  0.000000e+00  0.000000e+00  0.000000e+00  0.000000e+00  
       797  -1.061713e+01  2.327641e-01  1.456481e+00  4.377404e+00  4.832967e-01  4.706481e+00  0.000000e+00  0.000000e+00  0.000000e+00  0.000000e+00  0.000000e+00  0.000000e+00  
       798  -1.097971e+01  1.846864e-01  1.438789e+00  4.014818e+00  4.352190e-01  4.438789e+00  0.000000e+00  0.000000e+00  0.000000e+00  0.000000e+00  0.000000e+00  0.000000e+00  
       799  -1.134161e+01  1.345742e-01  1.412704e+00  3.652921e+00  3.851068e-01  4.162704e+00  0.000000e+00  0.000000e+00  0.000000e+00  0.000000e+00  0.000000e+00  0.000000e+00  
       800  -1.169951e+01  8.118946e-02  1.353283e+00  3.295022e+00  3.317221e-01  3.853283e+00  0.000000e+00  0.000000e+00  0.000000e+00  0.000000e+00  0.000000e+00  0.000000e+00  
       801  -1.205447e+01  3.570736e-02  1.298145e+00  2.940055e+00  2.862400e-01  3.548145e+00  0.000000e+00  0.000000e+00  0.000000e+00  0.000000e+00  0.000000e+00  0.000000e+00  
       802  -1.240233e+01  -9.221575e-04  1.205949e+00  2.592204e+00  2.496105e-01  3.205949e+00  0.000000e+00  0.000000e+00  0.000000e+00  0.000000e+00  0.000000e+00  0.000000e+00  
       803  -1.274311e+01  -4.664348e-02  1.100513e+00  2.251424e+00  2.038891e-01  2.850513e+00  0.000000e+00  0.000000e+00  0.000000e+00  0.000000e+00  0.000000e+00  0.000000e+00  
       804  -1.307735e+01  -8.485471e-02  9.673742e-01  1.917179e+00  1.656779e-01  2.467374e+00  0.000000e+00  0.000000e+00  0.000000e+00  0.000000e+00  0.000000e+00  0.000000e+00  
       805  -1.341033e+01  -1.136004e-01  8.219555e-01  1.584197e+00  1.369323e-01  2.071955e+00  0.000000e+00  0.000000e+00  0.000000e+00  0.000000e+00  0.000000e+00  0.000000e+00  
       806  -1.373967e+01  -1.477141e-01  6.828441e-01  1.254855e+00  1.028185e-01  1.682844e+00  0.000000e+00  0.000000e+00  0.000000e+00  0.000000e+00  0.000000e+00  0.000000e+00  
       807  -1.405278e+01  -1.768836e-01  5.165054e-01  9.417456e-01  7.364901e-02  1.266505e+00  0.000000e+00  0.000000e+00  0.000000e+00  0.000000e+00  0.000000e+00  0.000000e+00  
       808  -1.436837e+01  -2.045135e-01  3.425374e-01  6.261645e-01  4.601907e-02  8.425375e-01  0.000000e+00  0.000000e+00  0.000000e+00  0.000000e+00  0.000000e+00  0.000000e+00  
       809  -1.468417e+01  -2.279531e-01  1.744997e-01  3.103566e-01  2.257951e-02  4.244997e-01  0.000000e+00  0.000000e+00  0.000000e+00  0.000000e+00  0.000000e+00  0.000000e+00  
       810  -3.500267e+00  3.398957e-01  -8.644661e+00  1.147806e+01  8.405254e-01  6.105339e+00  0.000000e+00  0.000000e+00  0.000000e+00  0.000000e+00  0.000000e+00  0.000000e+00  
       811  -3.609691e+00  3.411890e-01  -8.418400e+00  1.136864e+01  8.417792e-01  6.081600e+00  0.000000e+00  0.000000e+00  0.000000e+00  0.000000e+00  0.000000e+00  0.000000e+00  
       812  -3.727708e+00  3.429646e-01  -8.195088e+00  1.125063e+01  8.435487e-01  6.054911e+00  0.000000e+00  0.000000e+00  0.000000e+00  0.000000e+00  0.000000e+00  0.000000e+00  
       813  -3.806646e+00  3.710463e-01  -7.957206e+00  1.117169e+01  8.716243e-01  6.042794e+00  0.000000e+00  0.000000e+00  0.000000e+00  0.000000e+00  0.000000e+00  0.000000e+00  
       814  -3.888099e+00  3.938728e-01  -7.717357e+00  1.109024e+01  8.944507e-01  6.032643e+00  0.000000e+00  0.000000e+00  0.000000e+00  0.000000e+00  0.000000e+00  0.000000e+00  
       815  -3.948509e+00  4.288369e-01  -7.478940e+00  1.102983e+01  9.294148e-01  6.021060e+00  0.000000e+00  0.000000e+00  0.000000e+00  0.000000e+00  0.000000e+00  0.000000e+00  
       816  -3.974977e+00  4.853607e-01  -7.236817e+00  1.100336e+01  9.859387e-01  6.013184e+00  0.000000e+00  0.000000e+00  0.000000e+00  0.000000e+00  0.000000e+00  0.000000e+00  
       817  -4.004884e+00  5.141768e-01  -6.975062e+00  1.097345e+01  1.014755e+00  6.024938e+00  0.000000e+00  0.000000e+00  0.000000e+00  0.000000e+00  0.000000e+00  0.000000e+00  
       818  -4.009130e+00  5.566120e-01  -6.714145e+00  1.096921e+01  1.057190e+00  6.035855e+00  0.000000e+00  0.000000e+00  0.000000e+00  0.000000e+00  0.000000e+00  0.000000e+00  
       819  -4.012158e+00  6.034628e-01  -6.455043e+00  1.096618e+01  1.104041e+00  6.044957e+00  0.000000e+00  0.000000e+00  0.000000e+00  0.000000e+00  0.000000e+00  0.000000e+00  
       820  -3.995248e+00  6.459587e-01  -6.193169e+00  1.098309e+01  1.146537e+00  6.056831e+00  0.000000e+00  0.000000e+00  0.000000e+00  0.000000e+00  0.000000e+00  0.000000e+00  
       821  -3.996686e+00  6.836734e-01  -5.926587e+00  1.098165e+01  1.184251e+00  6.073413e+00  0.000000e+00  0.000000e+00  0.000000e+00  0.000000e+00  0.000000e+00  0.000000e+00  
       822  -3.989114e+00  7.268631e-01  -5.656807e+00  1.098922e+01  1.227441e+00  6.093193e+00  0.000000e+00  0.000000e+00  0.000000e+00  0.000000e+00  0.000000e+00  0.000000e+00  
       823  -3.988242e+00  7.756394e-01  -5.388925e+00  1.099009e+01  1.276217e+00  6.111075e+00  0.000000e+00  0.000000e+00  0.000000e+00  0.000000e+00  0.000000e+00  0.000000e+00  
       824  -3.984871e+00  8.087571e-01  -5.117776e+00  1.099346e+01  1.309335e+00  6.132224e+00  0.000000e+00  0.000000e+00  0.000000e+00  0.000000e+00  0.000000e+00  0.000000e+00  
       825  -3.977020e+00  8.532259e-01  -4.842906e+00  1.100132e+01  1.353804e+00  6.157094e+00  0.000000e+00  0.000000e+00  0.000000e+00  0.000000e+00  0.000000e+00  0.000000e+00  
       826  -3.968598e+00  8.847153e-01  -4.564876e+00  1.100974e+01  1.385293e+00  6.185124e+00  0.000000e+00  0.000000e+00  0.000000e+00  0.000000e+00  0.000000e+00  0.000000e+00  
       827  -3.961441e+00  9.264988e-01  -4.287797e+00  1.101689e+01  1.427077e+00  6.212202e+00  0.000000e+00  0.000000e+00  0.000000e+00  0.000000e+00  0.000000e+00  0.000000e+00  
       828  -3.992316e+00  9.486929e-01  -4.008303e+00  1.098602e+01  1.449271e+00  6.241697e+00  0.000000e+00  0.000000e+00  0.000000e+00  0.000000e+00  0.000000e+00  0.000000e+00  
       829  -4.031520e+00  9.775527e-01  -3.722527e+00  1.094682e+01  1.478131e+00  6.277473e+00  0.000000e+00  0.000000e+00  0.000000e+00  0.000000e+00  0.000000e+00  0.000000e+00  
       830  -4.094906e+00  9.799966e-01  -3.438276e+00  1.088343e+01  1.480575e+00  6.311724e+00  0.000000e+00  0.000000e+00  0.000000e+00  0.000000e+00  0.000000e+00  0.000000e+00  
       831  -4.172795e+00  9.779860e-01  -3.150005e+00  1.080554e+01  1.478564e+00  6.349995e+00  0.000000e+00  0.000000e+00  0.000000e+00  0.000000e+00  0.000000e+00  0.000000e+00  
       832  -4.281874e+00  9.685948e-01  -2.873113e+00  1.069646e+01  1.469173e+00  6.376887e+00  0.000000e+00  0.000000e+00  0.000000e+00  0.000000e+00  0.000000e+00  0.000000e+00  
       833  -4.385818e+00  9.593876e-01  -2.594521e+00  1.059252e+01  1.459966e+00  6.405479e+00  0.000000e+00  0.000000e+00  0.000000e+00  0.000000e+00  0.000000e+00  0.000000e+00  
       834  -4.520632e+00  9.419822e-01  -2.316632e+00  1.045770e+01  1.442560e+00  6.433369e+00  0.000000e+00  0.000000e+00  0.000000e+00  0.000000e+00  0.000000e+00  0.000000e+00  
       835  -4.657235e+00  9.200343e-01  -2.033774e+00  1.032110e+01  1.420612e+00  6.466226e+00  0.000000e+00  0.000000e+00  0.000000e+00  0.000000e+00  0.000000e+00  0.000000e+00  
       836  -4.807285e+00  8.982440e-01  -1.753904e+00  1.017105e+01  1.398822e+00  6.496096e+00  0.000000e+00  0.000000e+00  0.000000e+00  0.000000e+00  0.000000e+00  0.000000e+00  
       837  -4.978148e+00  8.698431e-01  -1.482301e+00  1.000019e+01  1.370421e+00  6.517699e+00  0.000000e+00  0.000000e+00  0.000000e+00  0.000000e+00  0.000000e+00  0.000000e+00  
       838  -5.164748e+00  8.390888e-01  -1.215570e+00  9.813587e+00  1.339667e+00  6.534430e+00  0.000000e+00  0.000000e+00  0.000000e+00  0.000000e+00  0.000000e+00  0.000000e+00  
       839  -5.364784e+00  8.081728e-01  -9.691792e-01  9.613552e+00  1.308751e+00  6.530821e+00  0.000000e+00  0.000000e+00  0.000000e+00  0.000000e+00  0.000000e+00  0.000000e+00  
       840  -5.586775e+00  7.751946e-01  -7.174358e-01  9.391561e+00  1.275773e+00  6.532565e+00  0.000000e+00  0.000000e+00  0.000000e+00  0.000000e+00  0.000000e+00  0.000000e+00  
       841  -5.813611e+00  7.353883e-01  -4.729143e-01  9.164725e+00  1.235966e+00  6.527086e+00  0.000000e+00  0.000000e+00  0.000000e+00  0.000000e+00  0.000000e+00  0.000000e+00  
       842  -6.061262e+00  6.935307e-01  -2.420019e-01  8.917074e+00  1.194109e+00  6.507998e+00  0.000000e+00  0.000000e+00  0.000000e+00  0.000000e+00  0.000000e+00  0.000000e+00  
       843  -6.323068e+00  6.474712e-01  -2.489997e-02  8.655268e+00  1.148049e+00  6.475100e+00  0.000000e+00  0.000000e+00  0.000000e+00  0.000000e+00  0.000000e+00  0.000000e+00  
       844  -6.599127e+00  6.035076e-01  1.795657e-01  8.379209e+00  1.104085e+00  6.429566e+00  0.000000e+00  0.000000e+00  0.000000e+00  0.000000e+00  0.000000e+00  0.000000e+00  
       845  -6.889649e+00  5.596924e-01  3.698703e-01  8.088687e+00  1.060270e+00  6.369871e+00  0.000000e+00  0.000000e+00  0.000000e+00  0.000000e+00  0.000000e+00  0.000000e+00  
       846  -7.182565e+00  5.115011e-01  5.640132e-01  7.795771e+00  1.012079e+00  6.314013e+00  0.000000e+00  0.000000e+00  0.000000e+00  0.000000e+00  0.000000e+00  0.000000e+00  
       847  -7.495040e+00  4.616485e-01  7.337468e-01  7.483295e+00  9.622264e-01  6.233747e+00  0.000000e+00  0.000000e+00  0.000000e+00  0.000000e+00  0.000000e+00  0.000000e+00  
       848  -7.816718e+00  4.130080e-01  8.802859e-01  7.161618e+00  9.135860e-01  6.130286e+00  0.000000e+00  0.000000e+00  0.000000e+00  0.000000e+00  0.000000e+00  0.000000e+00  
       849  -8.147287e+00  3.603752e-01  1.008154e+00  6.831049e+00  8.609532e-01  6.008154e+00  0.000000e+00  0.000000e+00  0.000000e+00  0.000000e+00  0.000000e+00  0.000000e+00  
       850  -8.480138e+00  3.155822e-01  1.133941e+00  6.498198e+00  8.161601e-01  5.883941e+00  0.000000e+00  0.000000e+00  0.000000e+00  0.000000e+00  0.000000e+00  0.000000e+00  
       851  -8.814903e+00  2.710581e-01  1.251013e+00  6.163432e+00  7.716361e-01  5.751013e+00  0.000000e+00  0.000000e+00  0.000000e+00  0.000000e+00  0.000000e+00  0.000000e+00  
       852  -9.165061e+00  2.182078e-01  1.334485e+00  5.813274e+00  7.187858e-01  5.584485e+00  0.000000e+00  0.000000e+00  0.000000e+00  0.000000e+00  0.000000e+00  0.000000e+00  
       853  -9.516856e+00  1.680480e-01  1.415975e+00  5.461480e+00  6.686259e-01  5.415975e+00  0.000000e+00  0.000000e+00  0.000000e+00  0.000000e+00  0.000000e+00  0.000000e+00  
       854  -9.873295e+00  1.185226e-01  1.464416e+00  5.105042e+00  6.191006e-01  5.214416e+00  0.000000e+00  0.000000e+00  0.000000e+00  0.000000e+00  0.000000e+00  0.000000e+00  
       855  -1.023365e+01  6.806217e-02  1.475388e+00  4.744684e+00  5.686401e-01  4.975388e+00  0.000000e+00  0.000000e+00  0.000000e+00  0.000000e+00  0.000000e+00  0.000000e+00  
       856  -1.059602e+01  1.916095e-02  1.463564e+00  4.382315e+00  5.197389e-01  4.713564e+00  0.000000e+00  0.000000e+00  0.000000e+00  0.000000e+00  0.000000e+00  0.000000e+00  
       857  -1.095496e+01  -2.614866e-02  1.452363e+00  4.023374e+00  4.744293e-01  4.452363e+00  0.000000e+00  0.000000e+00  0.000000e+00  0.000000e+00  0.000000e+00  0.000000e+00  
       858  -1.131678e+01  -7.869001e-02  1.418155e+00  3.661556e+00  4.218879e-01  4.168155e+00  0.000000e+00  0.000000e+00  0.000000e+00  0.000000e+00  0.000000e+00  0.000000e+00  
       859  -1.167463e+01  -1.291912e-01  1.356801e+00  3.303704e+00  3.713867e-01  3.856801e+00  0.000000e+00  0.000000e+00  0.000000e+00  0.000000e+00  0.000000e+00  0.000000e+00  
       860  -1.202749e+01  -1.775270e-01  1.273343e+00  2.950841e+00  3.230510e-01  3.523343e+00  0.000000e+00  0.000000e+00  0.000000e+00  0.000000e+00  0.000000e+00  0.000000e+00  
       861  -1.237873e+01  -2.175691e-01  1.188214e+00  2.599609e+00  2.830088e-01  3.188214e+00  0.000000e+00  0.000000e+00  0.000000e+00  0.000000e+00  0.000000e+00  0.000000e+00  
       862  -1.272158e+01  -2.614806e-01  1.079390e+00  2.256753e+00  2.390974e-01  2.829391e+00  0.000000e+00  0.000000e+00  0.000000e+00  0.000000e+00  0.000000e+00  0.000000e+00  
       863  -1.305828e+01  -3.044460e-01  9.650091e-01  1.920054e+00  1.961319e-01  2.465009e+00  0.000000e+00  0.000000e+00  0.000000e+00  0.000000e+00  0.000000e+00  0.000000e+00  
       864  -1.338672e+01  -3.355542e-01  8.209657e-01  1.591620e+00  1.650238e-01  2.070966e+00  0.000000e+00  0.000000e+00  0.000000e+00  0.000000e+00  0.000000e+00  0.000000e+00  
       865  -1.371856e+01  -3.725480e-01  6.769804e-01  1.259780e+00  1.280299e-01  1.676980e+00  0.000000e+00  0.000000e+00  0.000000e+00  0.000000e+00  0.000000e+00  0.000000e+00  
       866  -1.403870e+01  -4.094532e-01  5.141603e-01  9.396330e-01  9.112480e-02  1.264160e+00  0.000000e+00  0.000000e+00  0.000000e+00  0.000000e+00  0.000000e+00  0.000000e+00  
       867  -1.435334e+01  -4.374759e-01  3.489861e-01  6.249974e-01  6.310207e-02  8.489861e-01  0.000000e+00  0.000000e+00  0.000000e+00  0.000000e+00  0.000000e+00  0.000000e+00  
       868  -1.466842e+01  -4.695777e-01  1.758105e-01  3.099178e-01  3.100027e-02  4.258105e-01  0.000000e+00  0.000000e+00  0.000000e+00  0.000000e+00  0.000000e+00  0.000000e+00  
       869  -3.282574e+00  2.567416e-01  -8.543180e+00  1.166918e+01  1.006572e+00  6.206820e+00  0.000000e+00  0.000000e+00  0.000000e+00  0.000000e+00  0.000000e+00  0.000000e+00  
       870  -3.419320e+00  2.127506e-01  -8.324302e+00  1.153244e+01  9.625233e-01  6.175699e+00  0.000000e+00  0.000000e+00  0.000000e+00  0.000000e+00  0.000000e+00  0.000000e+00  
       871  -3.525692e+00  2.174006e-01  -8.089162e+00  1.142607e+01  9.671551e-01  6.160838e+00  0.000000e+00  0.000000e+00  0.000000e+00  0.000000e+00  0.000000e+00  0.000000e+00  
       872  -3.621761e+00  2.276120e-01  -7.855334e+00  1.133000e+01  9.773604e-01  6.144666e+00  0.000000e+00  0.000000e+00  0.000000e+00  0.000000e+00  0.000000e+00  0.000000e+00  
       873  -3.711872e+00  2.252325e-01  -7.618219e+00  1.123989e+01  9.749808e-01  6.131781e+00  0.000000e+00  0.000000e+00  0.000000e+00  0.000000e+00  0.000000e+00  0.000000e+00  
       874  -3.784827e+00  2.448301e-01  -7.376145e+00  1.116693e+01  9.945785e-01  6.123855e+00  0.000000e+00  0.000000e+00  0.000000e+00  0.000000e+00  0.000000e+00  0.000000e+00  
       875  -3.827270e+00  2.859459e-01  -7.132515e+00  1.112449e+01  1.035694e+00  6.117485e+00  0.000000e+00  0.000000e+00  0.000000e+00  0.000000e+00  0.000000e+00  0.000000e+00  
       876  -3.850724e+00  3.179866e-01  -6.882159e+00  1.110104e+01  1.067735e+00  6.117841e+00  0.000000e+00  0.000000e+00  0.000000e+00  0.000000e+00  0.000000e+00  0.000000e+00  
       877  -3.855403e+00  3.568779e-01  -6.621851e+00  1.109636e+01  1.106626e+00  6.128149e+00  0.000000e+00  0.000000e+00  0.000000e+00  0.000000e+00  0.000000e+00  0.000000e+00  
       878  -3.850980e+00  3.974617e-01  -6.358373e+00  1.110078e+01  1.147210e+00  6.141627e+00  0.000000e+00  0.000000e+00  0.000000e+00  0.000000e+00  0.000000e+00  0.000000e+00  
       879  -3.848967e+00  4.313522e-01  -6.092785e+00  1.110280e+01  1.181101e+00  6.157215e+00  0.000000e+00  0.000000e+00  0.000000e+00  0.000000e+00  0.000000e+00  0.000000e+00  
       880  -3.833628e+00  4.701969e-01  -5.827165e+00  1.111813e+01  1.219945e+00  6.172835e+00  0.000000e+00  0.000000e+00  0.000000e+00  0.000000e+00  0.000000e+00  0.000000e+00  
       881  -3.827504e+00  5.174917e-01  -5.562515e+00  1.112426e+01  1.267240e+00  6.187485e+00  0.000000e+00  0.000000e+00  0.000000e+00  0.000000e+00  0.000000e+00  0.000000e+00  
       882  -3.820533e+00  5.554159e-01  -5.297539e+00  1.113123e+01  1.305164e+00  6.202461e+00  0.000000e+00  0.000000e+00  0.000000e+00  0.000000e+00  0.000000e+00  0.000000e+00  
       883  -3.823290e+00  5.864938e-01  -5.020866e+00  1.112847e+01  1.336242e+00  6.229134e+00  0.000000e+00  0.000000e+00  0.000000e+00  0.000000e+00  0.000000e+00  0.000000e+00  
       884  -3.811075e+00  6.287195e-01  -4.750860e+00  1.114069e+01  1.378468e+00  6.249140e+00  0.000000e+00  0.000000e+00  0.000000e+00  0.000000e+00  0.000000e+00  0.000000e+00  
       885  -3.800702e+00  6.609896e-01  -4.472427e+00  1.115106e+01  1.410738e+00  6.277573e+00  0.000000e+00  0.000000e+00  0.000000e+00  0.000000e+00  0.000000e+00  0.000000e+00  
       886  -3.816538e+00  6.942226e-01  -4.187667e+00  1.113522e+01  1.443971e+00  6.312332e+00  0.000000e+00  0.000000e+00  0.000000e+00  0.000000e+00  0.000000e+00  0.000000e+00  
       887  -3.855726e+00  7.118194e-01  -3.902254e+00  1.109604e+01  1.461568e+00  6.347746e+00  0.000000e+00  0.000000e+00  0.000000e+00  0.000000e+00  0.000000e+00  0.000000e+00  
       888  -3.895254e+00  7.290856e-01  -3.618732e+00  1.105651e+01  1.478834e+00  6.381268e+00  0.000000e+00  0.000000e+00  0.000000e+00  0.000000e+00  0.000000e+00  0.000000e+00  
       889  -3.975641e+00  7.282024e-01  -3.338789e+00  1.097612e+01  1.477951e+00  6.411211e+00  0.000000e+00  0.000000e+00  0.000000e+00  0.000000e+00  0.000000e+00  0.000000e+00  
       890  -4.061437e+00  7.244723e-01  -3.050996e+00  1.089032e+01  1.474221e+00  6.449004e+00  0.000000e+00  0.000000e+00  0.000000e+00  0.000000e+00  0.000000e+00  0.000000e+00  
       891  -4.160583e+00  7.152588e-01  -2.769740e+00  1.079118e+01  1.465007e+00  6.480260e+00  0.000000e+00  0.000000e+00  0.000000e+00  0.000000e+00  0.000000e+00  0.000000e+00  
       892  -4.290598e+00  7.019414e-01  -2.501782e+00  1.066116e+01  1.451690e+00  6.498218e+00  0.000000e+00  0.000000e+00  0.000000e+00  0.000000e+00  0.000000e+00  0.000000e+00  
       893  -4.428482e+00  6.756624e-01  -2.228411e+00  1.052328e+01  1.425411e+00  6.521589e+00  0.000000e+00  0.000000e+00  0.000000e+00  0.000000e+00  0.000000e+00  0.000000e+00  
       894  -4.574404e+00  6.636508e-01  -1.957978e+00  1.037736e+01  1.413399e+00  6.542022e+00  0.000000e+00  0.000000e+00  0.000000e+00  0.000000e+00  0.000000e+00  0.000000e+00  
       895  -4.739893e+00  6.413661e-01  -1.685867e+00  1.021187e+01  1.391114e+00  6.564133e+00  0.000000e+00  0.000000e+00  0.000000e+00  0.000000e+00  0.000000e+00  0.000000e+00  
       896  -4.914340e+00  6.175169e-01  -1.414364e+00  1.003742e+01  1.367265e+00  6.585636e+00  0.000000e+00  0.000000e+00  0.000000e+00  0.000000e+00  0.000000e+00  0.000000e+00  
       897  -5.100313e+00  5.802432e-01  -1.153306e+00  9.851448e+00  1.329992e+00  6.596694e+00  0.000000e+00  0.000000e+00  0.000000e+00  0.000000e+00  0.000000e+00  0.000000e+00  
       898  -5.318001e+00  5.488170e-01  -9.065825e-01  9.633760e+00  1.298565e+00  6.593418e+00  0.000000e+00  0.000000e+00  0.000000e+00  0.000000e+00  0.000000e+00  0.000000e+00  
       899  -5.540863e+00  5.180974e-01  -6.655490e-01  9.410899e+00  1.267846e+00  6.584451e+00  0.000000e+00  0.000000e+00  0.000000e+00  0.000000e+00  0.000000e+00  0.000000e+00  
       900  -5.773938e+00  4.839683e-01  -4.231346e-01  9.177823e+00  1.233717e+00  6.576865e+00  0.000000e+00  0.000000e+00  0.000000e+00  0.000000e+00  0.000000e+00  0.000000e+00  
       901  -6.026293e+00  4.435203e-01  -1.977416e-01  8.925468e+00  1.193269e+00  6.552258e+00  0.000000e+00  0.000000e+00  0.000000e+00  0.000000e+00  0.000000e+00  0.000000e+00  
       902  -6.290401e+00  4.018233e-01  1.994687e-02  8.661361e+00  1.151572e+00  6.519947e+00  0.000000e+00  0.000000e+00  0.000000e+00  0.000000e+00  0.000000e+00  0.000000e+00  
       903  -6.567813e+00  3.636604e-01  2.295779e-01  8.383948e+00  1.113409e+00  6.479578e+00  0.000000e+00  0.000000e+00  0.000000e+00  0.000000e+00  0.000000e+00  0.000000e+00  
       904  -6.854177e+00  3.224213e-01  4.212417e-01  8.097586e+00  1.072170e+00  6.421242e+00  0.000000e+00  0.000000e+00  0.000000e+00  0.000000e+00  0.000000e+00  0.000000e+00  
       905  -7.149199e+00  2.824250e-01  6.059016e-01  7.802562e+00  1.032173e+00  6.355902e+00  0.000000e+00  0.000000e+00  0.000000e+00  0.000000e+00  0.000000e+00  0.000000e+00  
       906  -7.462058e+00  2.331420e-01  7.630735e-01  7.489704e+00  9.828904e-01  6.263073e+00  0.000000e+00  0.000000e+00  0.000000e+00  0.000000e+00  0.000000e+00  0.000000e+00  
       907  -7.790427e+00  1.849938e-01  9.022678e-01  7.161335e+00  9.347422e-01  6.152268e+00  0.000000e+00  0.000000e+00  0.000000e+00  0.000000e+00  0.000000e+00  0.000000e+00  
       908  -8.115740e+00  1.394749e-01  1.029025e+00  6.836022e+00  8.892232e-01  6.029025e+00  0.000000e+00  0.000000e+00  0.000000e+00  0.000000e+00  0.000000e+00  0.000000e+00  
       909  -8.451342e+00  9.358693e-02  1.143783e+00  6.500421e+00  8.433353e-01  5.893783e+00  0.000000e+00  0.000000e+00  0.000000e+00  0.000000e+00  0.000000e+00  0.000000e+00  
       910  -8.797550e+00  5.087926e-02  1.249388e+00  6.154212e+00  8.006276e-01  5.749388e+00  0.000000e+00  0.000000e+00  0.000000e+00  0.000000e+00  0.000000e+00  0.000000e+00  
       911  -9.142216e+00  4.189059e-03  1.355780e+00  5.809546e+00  7.539374e-01  5.605780e+00  0.000000e+00  0.000000e+00  0.000000e+00  0.000000e+00  0.000000e+00  0.000000e+00  
       912  -9.492535e+00  -4.940285e-02  1.435079e+00  5.459228e+00  7.003455e-01  5.435079e+00  0.000000e+00  0.000000e+00  0.000000e+00  0.000000e+00  0.000000e+00  0.000000e+00  
       913  -9.849932e+00  -9.472417e-02  1.488099e+00  5.101830e+00  6.550242e-01  5.238099e+00  0.000000e+00  0.000000e+00  0.000000e+00  0.000000e+00  0.000000e+00  0.000000e+00  
       914  -1.020785e+01  -1.435850e-01  1.485335e+00  4.743911e+00  6.061634e-01  4.985335e+00  0.000000e+00  0.000000e+00  0.000000e+00  0.000000e+00  0.000000e+00  0.000000e+00  
       915  -1.056926e+01  -1.900480e-01  1.485874e+00  4.382502e+00  5.597004e-01  4.735874e+00  0.000000e+00  0.000000e+00  0.000000e+00  0.000000e+00  0.000000e+00  0.000000e+00  
       916  -1.092524e+01  -2.445891e-01  1.454800e+00  4.026518e+00  5.051593e-01  4.454800e+00  0.000000e+00  0.000000e+00  0.000000e+00  0.000000e+00  0.000000e+00  0.000000e+00  
       917  -1.128300e+01  -2.888827e-01  1.404841e+00  3.668761e+00  4.608656e-01  4.154841e+00  0.000000e+00  0.000000e+00  0.000000e+00  0.000000e+00  0.000000e+00  0.000000e+00  
       918  -1.164058e+01  -3.426711e-01  1.341096e+00  3.311181e+00  4.070773e-01  3.841095e+00  0.000000e+00  0.000000e+00  0.000000e+00  0.000000e+00  0.000000e+00  0.000000e+00  
       919  -1.199774e+01  -3.875889e-01  1.270404e+00  2.954027e+00  3.621595e-01  3.520404e+00  0.000000e+00  0.000000e+00  0.000000e+00  0.000000e+00  0.000000e+00  0.000000e+00  
       920  -1.234829e+01  -4.257519e-01  1.176572e+00  2.603469e+00  3.239965e-01  3.176572e+00  0.000000e+00  0.000000e+00  0.000000e+00  0.000000e+00  0.000000e+00  0.000000e+00  
       921  -1.269736e+01  -4.765609e-01  1.082022e+00  2.254405e+00  2.731875e-01  2.832022e+00  0.000000e+00  0.000000e+00  0.000000e+00  0.000000e+00  0.000000e+00  0.000000e+00  
       922  -1.302744e+01  -5.166734e-01  9.492752e-01  1.924319e+00  2.330750e-01  2.449275e+00  0.000000e+00  0.000000e+00  0.000000e+00  0.000000e+00  0.000000e+00  0.000000e+00  
       923  -1.336426e+01  -5.537279e-01  8.161309e-01  1.587505e+00  1.960204e-01  2.066131e+00  0.000000e+00  0.000000e+00  0.000000e+00  0.000000e+00  0.000000e+00  0.000000e+00  
       924  -1.369369e+01  -5.997297e-01  6.743990e-01  1.258075e+00  1.500187e-01  1.674399e+00  0.000000e+00  0.000000e+00  0.000000e+00  0.000000e+00  0.000000e+00  0.000000e+00  
       925  -1.401574e+01  -6.417996e-01  5.185336e-01  9.360195e-01  1.079488e-01  1.268534e+00  0.000000e+00  0.000000e+00  0.000000e+00  0.000000e+00  0.000000e+00  0.000000e+00  
       926  -1.432926e+01  -6.692613e-01  3.405367e-01  6.224998e-01  8.048705e-02  8.405367e-01  0.000000e+00  0.000000e+00  0.000000e+00  0.000000e+00  0.000000e+00  0.000000e+00  
       927  -1.464496e+01  -7.122919e-01  1.751812e-01  3.068016e-01  3.745645e-02  4.251812e-01  0.000000e+00  0.000000e+00  0.000000e+00  0.000000e+00  0.000000e+00  0.000000e+00  
       928  -3.074694e+00  1.848667e-01  -8.424548e+00  1.184047e+01  1.182635e+00  6.325451e+00  0.000000e+00  0.000000e+00  0.000000e+00  0.000000e+00  0.000000e+00  0.000000e+00  
       929  -3.210398e+00  1.426741e-01  -8.212224e+00  1.170478e+01  1.140370e+00  6.287776e+00  0.000000e+00  0.000000e+00  0.000000e+00  0.000000e+00  0.000000e+00  0.000000e+00  
       930  -3.324683e+00  1.093040e-01  -7.983012e+00  1.159050e+01  1.106976e+00  6.266988e+00  0.000000e+00  0.000000e+00  0.000000e+00  0.000000e+00  0.000000e+00  0.000000e+00  
       931  -3.437512e+00  7.486678e-02  -7.758287e+00  1.147767e+01  1.072532e+00  6.241713e+00  0.000000e+00  0.000000e+00  0.000000e+00  0.000000e+00  0.000000e+00  0.000000e+00  
       932  -3.529923e+00  7.733135e-02  -7.521795e+00  1.138526e+01  1.074991e+00  6.228205e+00  0.000000e+00  0.000000e+00  0.000000e+00  0.000000e+00  0.000000e+00  0.000000e+00  
       933  -3.600752e+00  7.324980e-02  -7.279872e+00  1.131443e+01  1.070909e+00  6.220128e+00  0.000000e+00  0.000000e+00  0.000000e+00  0.000000e+00  0.000000e+00  0.000000e+00  
       934  -3.657320e+00  9.050882e-02  -7.042543e+00  1.125786e+01  1.088168e+00  6.207458e+00  0.000000e+00  0.000000e+00  0.000000e+00  0.000000e+00  0.000000e+00  0.000000e+00  
       935  -3.686684e+00  1.237737e-01  -6.796840e+00  1.122850e+01  1.121433e+00  6.203160e+00  0.000000e+00  0.000000e+00  0.000000e+00  0.000000e+00  0.000000e+00  0.000000e+00  
       936  -3.700376e+00  1.523036e-01  -6.541710e+00  1.121481e+01  1.149963e+00  6.208290e+00  0.000000e+00  0.000000e+00  0.000000e+00  0.000000e+00  0.000000e+00  0.000000e+00  
       937  -3.716180e+00  1.764791e-01  -6.277089e+00  1.119900e+01  1.174139e+00  6.222911e+00  0.000000e+00  0.000000e+00  0.000000e+00  0.000000e+00  0.000000e+00  0.000000e+00  
       938  -3.704202e+00  2.116288e-01  -6.009319e+00  1.121098e+01  1.209288e+00  6.240681e+00  0.000000e+00  0.000000e+00  0.000000e+00  0.000000e+00  0.000000e+00  0.000000e+00  
       939  -3.676212e+00  2.494379e-01  -5.743736e+00  1.123897e+01  1.247097e+00  6.256264e+00  0.000000e+00  0.000000e+00  0.000000e+00  0.000000e+00  0.000000e+00  0.000000e+00  
       940  -3.679497e+00  2.839875e-01  -5.481580e+00  1.123568e+01  1.281647e+00  6.268420e+00  0.000000e+00  0.000000e+00  0.000000e+00  0.000000e+00  0.000000e+00  0.000000e+00  
       941  -3.670962e+00  3.192310e-01  -5.215806e+00  1.124422e+01  1.316891e+00  6.284194e+00  0.000000e+00  0.000000e+00  0.000000e+00  0.000000e+00  0.000000e+00  0.000000e+00  
       942  -3.657028e+00  3.601593e-01  -4.948158e+00  1.125815e+01  1.357819e+00  6.301842e+00  0.000000e+00  0.000000e+00  0.000000e+00  0.000000e+00  0.000000e+00  0.000000e+00  
       943  -3.649956e+00  3.972522e-01  -4.674030e+00  1.126523e+01  1.394912e+00  6.325970e+00  0.000000e+00  0.000000e+00  0.000000e+00  0.000000e+00  0.000000e+00  0.000000e+00  
       944  -3.663875e+00  4.246722e-01  -4.391066e+00  1.125131e+01  1.422332e+00  6.358934e+00  0.000000e+00  0.000000e+00  0.000000e+00  0.000000e+00  0.000000e+00  0.000000e+00  
       945  -3.686607e+00  4.508088e-01  -4.108119e+00  1.122857e+01  1.448468e+00  6.391880e+00  0.000000e+00  0.000000e+00  0.000000e+00  0.000000e+00  0.000000e+00  0.000000e+00  
       946  -3.738572e+00  4.570284e-01  -3.824671e+00  1.117661e+01  1.454688e+00  6.425329e+00  0.000000e+00  0.000000e+00  0.000000e+00  0.000000e+00  0.000000e+00  0.000000e+00  
       947  -3.783005e+00  4.656843e-01  -3.534105e+00  1.113218e+01  1.463344e+00  6.465895e+00  0.000000e+00  0.000000e+00  0.000000e+00  0.000000e+00  0.000000e+00  0.000000e+00  
       948  -3.855348e+00  4.693450e-01  -3.252301e+00  1.105983e+01  1.467005e+00  6.497698e+00  0.000000e+00  0.000000e+00  0.000000e+00  0.000000e+00  0.000000e+00  0.000000e+00  
       949  -3.964882e+00  4.579016e-01  -2.977220e+00  1.095030e+01  1.455561e+00  6.522780e+00  0.000000e+00  0.000000e+00  0.000000e+00  0.000000e+00  0.000000e+00  0.000000e+00  
       950  -4.072139e+00  4.420479e-01  -2.694407e+00  1.084304e+01  1.439708e+00  6.555593e+00  0.000000e+00  0.000000e+00  0.000000e+00  0.000000e+00  0.000000e+00  0.000000e+00  
       951  -4.205469e+00  4.304675e-01  -2.420120e+00  1.070971e+01  1.428127e+00  6.579880e+00  0.000000e+00  0.000000e+00  0.000000e+00  0.000000e+00  0.000000e+00  0.000000e+00  
       952  -4.350751e+00  4.145685e-01  -2.156258e+00  1.056443e+01  1.412228e+00  6.593742e+00  0.000000e+00  0.000000e+00  0.000000e+00  0.000000e+00  0.000000e+00  0.000000e+00  
       953  -4.509544e+00  3.921293e-01  -1.887985e+00  1.040564e+01  1.389789e+00  6.612014e+00  0.000000e+00  0.000000e+00  0.000000e+00  0.000000e+00  0.000000e+00  0.000000e+00  
       954  -4.675582e+00  3.816130e-01  -1.628543e+00  1.023960e+01  1.379273e+00  6.621457e+00  0.000000e+00  0.000000e+00  0.000000e+00  0.000000e+00  0.000000e+00  0.000000e+00  
       955  -4.857347e+00  3.573832e-01  -1.367333e+00  1.005783e+01  1.355043e+00  6.632667e+00  0.000000e+00  0.000000e+00  0.000000e+00  0.000000e+00  0.000000e+00  0.000000e+00  
       956  -5.062047e+00  3.205376e-01  -1.112377e+00  9.853134e+00  1.318197e+00  6.637623e+00  0.000000e+00  0.000000e+00  0.000000e+00  0.000000e+00  0.000000e+00  0.000000e+00  
       957  -5.274988e+00  2.862129e-01  -8.659084e-01  9.640193e+00  1.283872e+00  6.634092e+00  0.000000e+00  0.000000e+00  0.000000e+00  0.000000e+00  0.000000e+00  0.000000e+00  
       958  -5.502065e+00  2.561669e-01  -6.272110e-01  9.413116e+00  1.253826e+00  6.622789e+00  0.000000e+00  0.000000e+00  0.000000e+00  0.000000e+00  0.000000e+00  0.000000e+00  
       959  -5.736584e+00  2.267135e-01  -3.893082e-01  9.178597e+00  1.224373e+00  6.610692e+00  0.000000e+00  0.000000e+00  0.000000e+00  0.000000e+00  0.000000e+00  0.000000e+00  
       960  -5.992286e+00  1.911622e-01  -1.698252e-01  8.922894e+00  1.188822e+00  6.580175e+00  0.000000e+00  0.000000e+00  0.000000e+00  0.000000e+00  0.000000e+00  0.000000e+00  
       961  -6.258636e+00  1.553822e-01  4.698411e-02  8.656545e+00  1.153042e+00  6.546984e+00  0.000000e+00  0.000000e+00  0.000000e+00  0.000000e+00  0.000000e+00  0.000000e+00  
       962  -6.530119e+00  1.191000e-01  2.586034e-01  8.385061e+00  1.116760e+00  6.508604e+00  0.000000e+00  0.000000e+00  0.000000e+00  0.000000e+00  0.000000e+00  0.000000e+00  
       963  -6.817521e+00  8.185052e-02  4.503418e-01  8.097660e+00  1.079510e+00  6.450342e+00  0.000000e+00  0.000000e+00  0.000000e+00  0.000000e+00  0.000000e+00  0.000000e+00  
       964  -7.117429e+00  4.470338e-02  6.285521e-01  7.797751e+00  1.042363e+00  6.378552e+00  0.000000e+00  0.000000e+00  0.000000e+00  0.000000e+00  0.000000e+00  0.000000e+00  
       965  -7.432292e+00  8.784021e-04  7.815265e-01  7.482888e+00  9.985380e-01  6.281527e+00  0.000000e+00  0.000000e+00  0.000000e+00  0.000000e+00  0.000000e+00  0.000000e+00  
       966  -7.758978e+00  -4.273180e-02  9.169910e-01  7.156203e+00  9.549278e-01  6.166991e+00  0.000000e+00  0.000000e+00  0.000000e+00  0.000000e+00  0.000000e+00  0.000000e+00  
       967  -8.089645e+00  -8.551239e-02  1.054419e+00  6.825535e+00  9.121472e-01  6.054419e+00  0.000000e+00  0.000000e+00  0.000000e+00  0.000000e+00  0.000000e+00  0.000000e+00  
       968  -8.421773e+00  -1.259733e-01  1.175033e+00  6.493407e+00  8.716862e-01  5.925033e+00  0.000000e+00  0.000000e+00  0.000000e+00  0.000000e+00  0.000000e+00  0.000000e+00  
       969  -8.767006e+00  -1.681839e-01  1.266524e+00  6.148174e+00  8.294757e-01  5.766524e+00  0.000000e+00  0.000000e+00  0.000000e+00  0.000000e+00  0.000000e+00  0.000000e+00  
       970  -9.113609e+00  -2.122584e-01  1.360302e+00  5.801571e+00  7.854012e-01  5.610301e+00  0.000000e+00  0.000000e+00  0.000000e+00  0.000000e+00  0.000000e+00  0.000000e+00  
       971  -9.464748e+00  -2.643325e-01  1.437450e+00  5.450433e+00  7.333271e-01  5.437450e+00  0.000000e+00  0.000000e+00  0.000000e+00  0.000000e+00  0.000000e+00  0.000000e+00  
       972  -9.821626e+00  -3.100597e-01  1.478244e+00  5.093555e+00  6.875999e-01  5.228244e+00  0.000000e+00  0.000000e+00  0.000000e+00  0.000000e+00  0.000000e+00  0.000000e+00  
       973  -1.017985e+01  -3.593924e-01  1.490803e+00  4.735326e+00  6.382672e-01  4.990803e+00  0.000000e+00  0.000000e+00  0.000000e+00  0.000000e+00  0.000000e+00  0.000000e+00  
       974  -1.053912e+01  -4.047980e-01  1.478656e+00  4.376057e+00  5.928616e-01  4.728655e+00  0.000000e+00  0.000000e+00  0.000000e+00  0.000000e+00  0.000000e+00  0.000000e+00  
       975  -1.089637e+01  -4.555838e-01  1.462115e+00  4.018807e+00  5.420758e-01  4.462115e+00  0.000000e+00  0.000000e+00  0.000000e+00  0.000000e+00  0.000000e+00  0.000000e+00  
       976  -1.125227e+01  -5.003624e-01  1.405839e+00  3.662910e+00  4.972972e-01  4.155839e+00  0.000000e+00  0.000000e+00  0.000000e+00  0.000000e+00  0.000000e+00  0.000000e+00  
       977  -1.161026e+01  -5.536105e-01  1.341794e+00  3.304922e+00  4.440491e-01  3.841794e+00  0.000000e+00  0.000000e+00  0.000000e+00  0.000000e+00  0.000000e+00  0.000000e+00  
       978  -1.197029e+01  -5.964260e-01  1.270916e+00  2.944886e+00  4.012336e-01  3.520916e+00  0.000000e+00  0.000000e+00  0.000000e+00  0.000000e+00  0.000000e+00  0.000000e+00  
       979  -1.231697e+01  -6.405576e-01  1.170256e+00  2.598216e+00  3.571020e-01  3.170256e+00  0.000000e+00  0.000000e+00  0.000000e+00  0.000000e+00  0.000000e+00  0.000000e+00  
       980  -1.267087e+01  -6.855161e-01  1.091031e+00  2.244313e+00  3.121435e-01  2.841031e+00  0.000000e+00  0.000000e+00  0.000000e+00  0.000000e+00  0.000000e+00  0.000000e+00  
       981  -1.300844e+01  -7.340254e-01  9.577708e-01  1.906738e+00  2.636342e-01  2.457771e+00  0.000000e+00  0.000000e+00  0.000000e+00  0.000000e+00  0.000000e+00  0.000000e+00  
       982  -1.332825e+01  -7.768469e-01  7.915925e-01  1.586930e+00  2.208127e-01  2.041593e+00  0.000000e+00  0.000000e+00  0.000000e+00  0.000000e+00  0.000000e+00  0.000000e+00  
       983  -1.365464e+01  -8.244216e-01  6.573922e-01  1.260539e+00  1.732380e-01  1.657392e+00  0.000000e+00  0.000000e+00  0.000000e+00  0.000000e+00  0.000000e+00  0.000000e+00  
       984  -1.398220e+01  -8.637066e-01  5.102844e-01  9.329779e-01  1.339529e-01  1.260284e+00  0.000000e+00  0.000000e+00  0.000000e+00  0.000000e+00  0.000000e+00  0.000000e+00  
       985  -1.429663e+01  -9.043178e-01  3.481047e-01  6.185545e-01  9.334178e-02  8.481047e-01  0.000000e+00  0.000000e+00  0.000000e+00  0.000000e+00  0.000000e+00  0.000000e+00  
       986  -1.460938e+01  -9.510560e-01  1.778108e-01  3.058006e-01  4.660358e-02  4.278108e-01  0.000000e+00  0.000000e+00  0.000000e+00  0.000000e+00  0.000000e+00  0.000000e+00  
       987  -2.864523e+00  1.316814e-01  -8.291524e+00  1.200443e+01  1.375789e+00  6.458477e+00  0.000000e+00  0.000000e+00  0.000000e+00  0.000000e+00  0.000000e+00  0.000000e+00  
       988  -3.013777e+00  4.229755e-02  -8.107244e+00  1.185519e+01  1.286318e+00  6.392756e+00  0.000000e+00  0.000000e+00  0.000000e+00  0.000000e+00  0.000000e+00  0.000000e+00  
       989  -3.131146e+00  -1.925408e-02  -7.890788e+00  1.173783e+01  1.224739e+00  6.359212e+00  0.000000e+00  0.000000e+00  0.000000e+00  0.000000e+00  0.000000e+00  0.000000e+00  
       990  -3.245950e+00  -5.593804e-02  -7.667842e+00  1.162303e+01  1.188046e+00  6.332158e+00  0.000000e+00  0.000000e+00  0.000000e+00  0.000000e+00  0.000000e+00  0.000000e+00  
       991  -3.338348e+00  -7.201506e-02  -7.436138e+00  1.153063e+01  1.171966e+00  6.313862e+00  0.000000e+00  0.000000e+00  0.000000e+00  0.000000e+00  0.000000e+00  0.000000e+00  
       992  -3.406224e+00  -8.716083e-02  -7.198690e+00  1.146275e+01  1.156820e+00  6.301310e+00  0.000000e+00  0.000000e+00  0.000000e+00  0.000000e+00  0.000000e+00  0.000000e+00  
       993  -3.469095e+00  -8.430735e-02  -6.957286e+00  1.139988e+01  1.159673e+00  6.292715e+00  0.000000e+00  0.000000e+00  0.000000e+00  0.000000e+00  0.000000e+00  0.000000e+00  
       994  -3.522508e+00  -8.010104e-02  -6.711067e+00  1.134647e+01  1.163880e+00  6.288933e+00  0.000000e+00  0.000000e+00  0.000000e+00  0.000000e+00  0.000000e+00  0.000000e+00  
       995  -3.544355e+00  -5.223612e-02  -6.460779e+00  1.132462e+01  1.191745e+00  6.289221e+00  0.000000e+00  0.000000e+00  0.000000e+00  0.000000e+00  0.000000e+00  0.000000e+00  
       996  -3.540335e+00  -2.415925e-02  -6.208143e+00  1.132864e+01  1.219822e+00  6.291857e+00  0.000000e+00  0.000000e+00  0.000000e+00  0.000000e+00  0.000000e+00  0.000000e+00  
       997  -3.560354e+00  -1.359230e-02  -5.944633e+00  1.130863e+01  1.230389e+00  6.305367e+00  0.000000e+00  0.000000e+00  0.000000e+00  0.000000e+00  0.000000e+00  0.000000e+00  
       998  -3.529210e+00  2.138729e-02  -5.675667e+00  1.133977e+01  1.265368e+00  6.324333e+00  0.000000e+00  0.000000e+00  0.000000e+00  0.000000e+00  0.000000e+00  0.000000e+00  
       999  -3.520893e+00  5.191358e-02  -5.411205e+00  1.134809e+01  1.295894e+00  6.338795e+00  0.000000e+00  0.000000e+00  0.000000e+00  0.000000e+00  0.000000e+00  0.000000e+00  
      1000  -3.507350e+00  8.564386e-02  -5.149080e+00  1.136163e+01  1.329625e+00  6.350920e+00  0.000000e+00  0.000000e+00  0.000000e+00  0.000000e+00  0.000000e+00  0.000000e+00  
      1001  -3.498517e+00  1.321692e-01  -4.878271e+00  1.137046e+01  1.376150e+00  6.371729e+00  0.000000e+00  0.000000e+00  0.000000e+00  0.000000e+00  0.000000e+00  0.000000e+00  
      1002  -3.512402e+00  1.539890e-01  -4.597111e+00  1.135658e+01  1.397970e+00  6.402889e+00  0.000000e+00  0.000000e+00  0.000000e+00  0.000000e+00  0.000000e+00  0.000000e+00  
      1003  -3.529323e+00  1.830062e-01  -4.321349e+00  1.133966e+01  1.426987e+00  6.428651e+00  0.000000e+00  0.000000e+00  0.000000e+00  0.000000e+00  0.000000e+00  0.000000e+00  
      1004  -3.572663e+00  1.903377e-01  -4.037191e+00  1.129632e+01  1.434319e+00  6.462808e+00  0.000000e+00  0.000000e+00  0.000000e+00  0.000000e+00  0.000000e+00  0.000000e+00  
      1005  -3.644920e+00  1.899437e-01  -3.765369e+00  1.122406e+01  1.433925e+00  6.484631e+00  0.000000e+00  0.000000e+00  0.000000e+00  0.000000e+00  0.000000e+00  0.000000e+00  
      1006  -3.691814e+00  1.947434e-01  -3.479944e+00  1.117717e+01  1.438724e+00  6.520056e+00  0.000000e+00  0.000000e+00  0.000000e+00  0.000000e+00  0.000000e+00  0.000000e+00  
      1007  -3.785682e+00  1.843877e-01  -3.203687e+00  1.108330e+01  1.428368e+00  6.546313e+00  0.000000e+00  0.000000e+00  0.000000e+00  0.000000e+00  0.000000e+00  0.000000e+00  
      1008  -3.879711e+00  1.834577e-01  -2.919538e+00  1.098927e+01  1.427438e+00  6.580462e+00  0.000000e+00  0.000000e+00  0.000000e+00  0.000000e+00  0.000000e+00  0.000000e+00  
      1009  -3.996141e+00  1.643515e-01  -2.647573e+00  1.087284e+01  1.408332e+00  6.602427e+00  0.000000e+00  0.000000e+00  0.000000e+00  0.000000e+00  0.000000e+00  0.000000e+00  
      1010  -4.134418e+00  1.566196e-01  -2.380608e+00  1.073456e+01  1.400600e+00  6.619392e+00  0.000000e+00  0.000000e+00  0.000000e+00  0.000000e+00  0.000000e+00  0.000000e+00  
      1011  -4.285591e+00  1.430314e-01  -2.113712e+00  1.058339e+01  1.387012e+00  6.636288e+00  0.000000e+00  0.000000e+00  0.000000e+00  0.000000e+00  0.000000e+00  0.000000e+00  
      1012  -4.448685e+00  1.309324e-01  -1.849937e+00  1.042029e+01  1.374913e+00  6.650063e+00  0.000000e+00  0.000000e+00  0.000000e+00  0.000000e+00  0.000000e+00  0.000000e+00  
      1013  -4.623885e+00  1.088273e-01  -1.582596e+00  1.024509e+01  1.352808e+00  6.667404e+00  0.000000e+00  0.000000e+00  0.000000e+00  0.000000e+00  0.000000e+00  0.000000e+00  
      1014  -4.817604e+00  9.489125e-02  -1.332900e+00  1.005138e+01  1.338872e+00  6.667100e+00  0.000000e+00  0.000000e+00  0.000000e+00  0.000000e+00  0.000000e+00  0.000000e+00  
      1015  -5.014500e+00  6.067020e-02  -1.083306e+00  9.854479e+00  1.304651e+00  6.666694e+00  0.000000e+00  0.000000e+00  0.000000e+00  0.000000e+00  0.000000e+00  0.000000e+00  
      1016  -5.233996e+00  3.092445e-02  -8.383582e-01  9.634983e+00  1.274905e+00  6.661642e+00  0.000000e+00  0.000000e+00  0.000000e+00  0.000000e+00  0.000000e+00  0.000000e+00  
      1017  -5.461048e+00  -6.506506e-04  -5.955521e-01  9.407931e+00  1.243330e+00  6.654448e+00  0.000000e+00  0.000000e+00  0.000000e+00  0.000000e+00  0.000000e+00  0.000000e+00  
      1018  -5.704716e+00  -2.551566e-02  -3.690156e-01  9.164263e+00  1.218465e+00  6.630984e+00  0.000000e+00  0.000000e+00  0.000000e+00  0.000000e+00  0.000000e+00  0.000000e+00  
      1019  -5.960172e+00  -5.818888e-02  -1.462807e-01  8.908808e+00  1.185792e+00  6.603719e+00  0.000000e+00  0.000000e+00  0.000000e+00  0.000000e+00  0.000000e+00  0.000000e+00  
      1020  -6.221932e+00  -9.120073e-02  6.638099e-02  8.647047e+00  1.152780e+00  6.566381e+00  0.000000e+00  0.000000e+00  0.000000e+00  0.000000e+00  0.000000e+00  0.000000e+00  
      1021  -6.499052e+00  -1.233881e-01  2.727694e-01  8.369927e+00  1.120593e+00  6.522769e+00  0.000000e+00  0.000000e+00  0.000000e+00  0.000000e+00  0.000000e+00  0.000000e+00  
      1022  -6.785628e+00  -1.608394e-01  4.699047e-01  8.083351e+00  1.083141e+00  6.469905e+00  0.000000e+00  0.000000e+00  0.000000e+00  0.000000e+00  0.000000e+00  0.000000e+00  
      1023  -7.089302e+00  -1.922818e-01  6.384794e-01  7.779677e+00  1.051699e+00  6.388479e+00  0.000000e+00  0.000000e+00  0.000000e+00  0.000000e+00  0.000000e+00  0.000000e+00  
      1024  -7.404898e+00  -2.320841e-01  7.888854e-01  7.464080e+00  1.011897e+00  6.288885e+00  0.000000e+00  0.000000e+00  0.000000e+00  0.000000e+00  0.000000e+00  0.000000e+00  
      1025  -7.733779e+00  -2.697215e-01  9.147644e-01  7.135200e+00  9.742593e-01  6.164764e+00  0.000000e+00  0.000000e+00  0.000000e+00  0.000000e+00  0.000000e+00  0.000000e+00  
      1026  -8.058903e+00  -3.079231e-01  1.053609e+00  6.810076e+00  9.360577e-01  6.053608e+00  0.000000e+00  0.000000e+00  0.000000e+00  0.000000e+00  0.000000e+00  0.000000e+00  
      1027  -8.391060e+00  -3.505530e-01  1.189393e+00  6.477920e+00  8.934278e-01  5.939393e+00  0.000000e+00  0.000000e+00  0.000000e+00  0.000000e+00  0.000000e+00  0.000000e+00  
      1028  -8.735808e+00  -3.864956e-01  1.278766e+00  6.133171e+00  8.574852e-01  5.778766e+00  0.000000e+00  0.000000e+00  0.000000e+00  0.000000e+00  0.000000e+00  0.000000e+00  
      1029  -9.075954e+00  -4.290560e-01  1.370401e+00  5.793025e+00  8.149248e-01  5.620400e+00  0.000000e+00  0.000000e+00  0.000000e+00  0.000000e+00  0.000000e+00  0.000000e+00  
      1030  -9.429348e+00  -4.782573e-01  1.430041e+00  5.439631e+00  7.657235e-01  5.430041e+00  0.000000e+00  0.000000e+00  0.000000e+00  0.000000e+00  0.000000e+00  0.000000e+00  
      1031  -9.786004e+00  -5.245388e-01  1.464242e+00  5.082975e+00  7.194420e-01  5.214242e+00  0.000000e+00  0.000000e+00  0.000000e+00  0.000000e+00  0.000000e+00  0.000000e+00  
      1032  -1.014515e+01  -5.718805e-01  1.479982e+00  4.723834e+00  6.721004e-01  4.979982e+00  0.000000e+00  0.000000e+00  0.000000e+00  0.000000e+00  0.000000e+00  0.000000e+00  
      1033  -1.050704e+01  -6.220081e-01  1.479330e+00  4.361935e+00  6.219727e-01  4.729330e+00  0.000000e+00  0.000000e+00  0.000000e+00  0.000000e+00  0.000000e+00  0.000000e+00  
      1034  -1.086584e+01  -6.679068e-01  1.461202e+00  4.003144e+00  5.760740e-01  4.461202e+00  0.000000e+00  0.000000e+00  0.000000e+00  0.000000e+00  0.000000e+00  0.000000e+00  
      1035  -1.122343e+01  -7.133092e-01  1.416034e+00  3.645548e+00  5.306716e-01  4.166034e+00  0.000000e+00  0.000000e+00  0.000000e+00  0.000000e+00  0.000000e+00  0.000000e+00  
      1036  -1.157743e+01  -7.642695e-01  1.343436e+00  3.291544e+00  4.797113e-01  3.843436e+00  0.000000e+00  0.000000e+00  0.000000e+00  0.000000e+00  0.000000e+00  0.000000e+00  
      1037  -1.192952e+01  -8.090238e-01  1.264291e+00  2.939460e+00  4.349570e-01  3.514291e+00  0.000000e+00  0.000000e+00  0.000000e+00  0.000000e+00  0.000000e+00  0.000000e+00  
      1038  -1.228835e+01  -8.529131e-01  1.201449e+00  2.580625e+00  3.910676e-01  3.201449e+00  0.000000e+00  0.000000e+00  0.000000e+00  0.000000e+00  0.000000e+00  0.000000e+00  
      1039  -1.263087e+01  -9.045548e-01  1.103193e+00  2.238113e+00  3.394259e-01  2.853193e+00  0.000000e+00  0.000000e+00  0.000000e+00  0.000000e+00  0.000000e+00  0.000000e+00  
      1040  -1.296751e+01  -9.430465e-01  9.869461e-01  1.901474e+00  3.009343e-01  2.486946e+00  0.000000e+00  0.000000e+00  0.000000e+00  0.000000e+00  0.000000e+00  0.000000e+00  
      1041  -1.328948e+01  -9.976621e-01  8.235024e-01  1.579499e+00  2.463187e-01  2.073502e+00  0.000000e+00  0.000000e+00  0.000000e+00  0.000000e+00  0.000000e+00  0.000000e+00  
      1042  -1.361896e+01  -1.048557e+00  6.750114e-01  1.250014e+00  1.954242e-01  1.675011e+00  0.000000e+00  0.000000e+00  0.000000e+00  0.000000e+00  0.000000e+00  0.000000e+00  
      1043  -1.394571e+01  -1.093315e+00  5.243163e-01  9.232636e-01  1.506653e-01  1.274316e+00  0.000000e+00  0.000000e+00  0.000000e+00  0.000000e+00  0.000000e+00  0.000000e+00  
      1044  -1.425875e+01  -1.139616e+00  3.499119e-01  6.102331e-01  1.043650e-01  8.499119e-01  0.000000e+00  0.000000e+00  0.000000e+00  0.000000e+00  0.000000e+00  0.000000e+00  
      1045  -1.456730e+01  -1.191524e+00  1.822716e-01  3.016790e-01  5.245673e-02  4.322716e-01  0.000000e+00  0.000000e+00  0.000000e+00  0.000000e+00  0.000000e+00  0.000000e+00  
      1046  -2.662881e+00  8.640410e-02  -8.144633e+00  1.215064e+01  1.574956e+00  6.605367e+00  0.000000e+00  0.000000e+00  0.000000e+00  0.000000e+00  0.000000e+00  0.000000e+00  
      1047  -2.818772e+00  -7.843829e-02  -8.024242e+00  1.199477e+01  1.410014e+00  6.475758e+00  0.000000e+00  0.000000e+00  0.000000e+00  0.000000e+00  0.000000e+00  0.000000e+00  
      1048  -2.938781e+00  -1.562262e-01  -7.819189e+00  1.187477e+01  1.332196e+00  6.430811e+00  0.000000e+00  0.000000e+00  0.000000e+00  0.000000e+00  0.000000e+00  0.000000e+00  
      1049  -3.054399e+00  -2.024397e-01  -7.598935e+00  1.175915e+01  1.285974e+00  6.401065e+00  0.000000e+00  0.000000e+00  0.000000e+00  0.000000e+00  0.000000e+00  0.000000e+00  
      1050  -3.153344e+00  -2.439406e-01  -7.377887e+00  1.166021e+01  1.244467e+00  6.372113e+00  0.000000e+00  0.000000e+00  0.000000e+00  0.000000e+00  0.000000e+00  0.000000e+00  
      1051  -3.229313e+00  -2.673489e-01  -7.142127e+00  1.158424e+01  1.221059e+00  6.357873e+00  0.000000e+00  0.000000e+00  0.000000e+00  0.000000e+00  0.000000e+00  0.000000e+00  
      1052  -3.286916e+00  -2.695116e-01  -6.897357e+00  1.152664e+01  1.218896e+00  6.352643e+00  0.000000e+00  0.000000e+00  0.000000e+00  0.000000e+00  0.000000e+00  0.000000e+00  
      1053  -3.351093e+00  -2.797435e-01  -6.656387e+00  1.146246e+01  1.208664e+00  6.343613e+00  0.000000e+00  0.000000e+00  0.000000e+00  0.000000e+00  0.000000e+00  0.000000e+00  
      1054  -3.359394e+00  -2.574746e-01  -6.407302e+00  1.145416e+01  1.230933e+00  6.342698e+00  0.000000e+00  0.000000e+00  0.000000e+00  0.000000e+00  0.000000e+00  0.000000e+00  
      1055  -3.389430e+00  -2.488068e-01  -6.156132e+00  1.142412e+01  1.239601e+00  6.343868e+00  0.000000e+00  0.000000e+00  0.000000e+00  0.000000e+00  0.000000e+00  0.000000e+00  
      1056  -3.394559e+00  -2.259192e-01  -5.896590e+00  1.141899e+01  1.262488e+00  6.353410e+00  0.000000e+00  0.000000e+00  0.000000e+00  0.000000e+00  0.000000e+00  0.000000e+00  
      1057  -3.384609e+00  -2.070681e-01  -5.628761e+00  1.142894e+01  1.281340e+00  6.371239e+00  0.000000e+00  0.000000e+00  0.000000e+00  0.000000e+00  0.000000e+00  0.000000e+00  
      1058  -3.373749e+00  -1.861311e-01  -5.359533e+00  1.143980e+01  1.302276e+00  6.390467e+00  0.000000e+00  0.000000e+00  0.000000e+00  0.000000e+00  0.000000e+00  0.000000e+00  
      1059  -3.366802e+00  -1.571795e-01  -5.090126e+00  1.144675e+01  1.331228e+00  6.409874e+00  0.000000e+00  0.000000e+00  0.000000e+00  0.000000e+00  0.000000e+00  0.000000e+00  
      1060  -3.366703e+00  -1.199421e-01  -4.825764e+00  1.144685e+01  1.368466e+00  6.424236e+00  0.000000e+00  0.000000e+00  0.000000e+00  0.000000e+00  0.000000e+00  0.000000e+00  
      1061  -3.401094e+00  -1.010460e-01  -4.555481e+00  1.141246e+01  1.387362e+00  6.444519e+00  0.000000e+00  0.000000e+00  0.000000e+00  0.000000e+00  0.000000e+00  0.000000e+00  
      1062  -3.430737e+00  -8.387959e-02  -4.274333e+00  1.138282e+01  1.404528e+00  6.475667e+00  0.000000e+00  0.000000e+00  0.000000e+00  0.000000e+00  0.000000e+00  0.000000e+00  
      1063  -3.482187e+00  -7.510842e-02  -3.996876e+00  1.133136e+01  1.413299e+00  6.503123e+00  0.000000e+00  0.000000e+00  0.000000e+00  0.000000e+00  0.000000e+00  0.000000e+00  
      1064  -3.539252e+00  -8.020486e-02  -3.725610e+00  1.127430e+01  1.408203e+00  6.524389e+00  0.000000e+00  0.000000e+00  0.000000e+00  0.000000e+00  0.000000e+00  0.000000e+00  
      1065  -3.625859e+00  -7.950167e-02  -3.451409e+00  1.118769e+01  1.408906e+00  6.548592e+00  0.000000e+00  0.000000e+00  0.000000e+00  0.000000e+00  0.000000e+00  0.000000e+00  
      1066  -3.708855e+00  -9.100174e-02  -3.171550e+00  1.110470e+01  1.397406e+00  6.578451e+00  0.000000e+00  0.000000e+00  0.000000e+00  0.000000e+00  0.000000e+00  0.000000e+00  
      1067  -3.815399e+00  -9.464016e-02  -2.902919e+00  1.099815e+01  1.393767e+00  6.597081e+00  0.000000e+00  0.000000e+00  0.000000e+00  0.000000e+00  0.000000e+00  0.000000e+00  
      1068  -3.938751e+00  -1.118625e-01  -2.627703e+00  1.087480e+01  1.376545e+00  6.622297e+00  0.000000e+00  0.000000e+00  0.000000e+00  0.000000e+00  0.000000e+00  0.000000e+00  
      1069  -4.100379e+00  -1.161870e-01  -2.360458e+00  1.071317e+01  1.372221e+00  6.639542e+00  0.000000e+00  0.000000e+00  0.000000e+00  0.000000e+00  0.000000e+00  0.000000e+00  
      1070  -4.252426e+00  -1.309584e-01  -2.093034e+00  1.056113e+01  1.357449e+00  6.656966e+00  0.000000e+00  0.000000e+00  0.000000e+00  0.000000e+00  0.000000e+00  0.000000e+00  
      1071  -4.416050e+00  -1.397262e-01  -1.829430e+00  1.039750e+01  1.348681e+00  6.670570e+00  0.000000e+00  0.000000e+00  0.000000e+00  0.000000e+00  0.000000e+00  0.000000e+00  
      1072  -4.590549e+00  -1.578485e-01  -1.566523e+00  1.022300e+01  1.330559e+00  6.683477e+00  0.000000e+00  0.000000e+00  0.000000e+00  0.000000e+00  0.000000e+00  0.000000e+00  
      1073  -4.778997e+00  -1.740290e-01  -1.317393e+00  1.003455e+01  1.314379e+00  6.682607e+00  0.000000e+00  0.000000e+00  0.000000e+00  0.000000e+00  0.000000e+00  0.000000e+00  
      1074  -4.985404e+00  -1.995392e-01  -1.068633e+00  9.828149e+00  1.288868e+00  6.681367e+00  0.000000e+00  0.000000e+00  0.000000e+00  0.000000e+00  0.000000e+00  0.000000e+00  
      1075  -5.201046e+00  -2.258907e-01  -8.279588e-01  9.612506e+00  1.262517e+00  6.672041e+00  0.000000e+00  0.000000e+00  0.000000e+00  0.000000e+00  0.000000e+00  0.000000e+00  
      1076  -5.423997e+00  -2.597575e-01  -5.844160e-01  9.389555e+00  1.228650e+00  6.665584e+00  0.000000e+00  0.000000e+00  0.000000e+00  0.000000e+00  0.000000e+00  0.000000e+00  
      1077  -5.676780e+00  -2.745642e-01  -3.668311e-01  9.136772e+00  1.213843e+00  6.633169e+00  0.000000e+00  0.000000e+00  0.000000e+00  0.000000e+00  0.000000e+00  0.000000e+00  
      1078  -5.927586e+00  -3.052865e-01  -1.442886e-01  8.885966e+00  1.183121e+00  6.605711e+00  0.000000e+00  0.000000e+00  0.000000e+00  0.000000e+00  0.000000e+00  0.000000e+00  
      1079  -6.182396e+00  -3.344763e-01  7.753182e-02  8.631156e+00  1.153931e+00  6.577532e+00  0.000000e+00  0.000000e+00  0.000000e+00  0.000000e+00  0.000000e+00  0.000000e+00  
      1080  -6.474813e+00  -3.634108e-01  2.667072e-01  8.338739e+00  1.124997e+00  6.516707e+00  0.000000e+00  0.000000e+00  0.000000e+00  0.000000e+00  0.000000e+00  0.000000e+00  
      1081  -6.750642e+00  -3.968285e-01  4.713962e-01  8.062910e+00  1.091579e+00  6.471397e+00  0.000000e+00  0.000000e+00  0.000000e+00  0.000000e+00  0.000000e+00  0.000000e+00  
      1082  -7.058433e+00  -4.304806e-01  6.382985e-01  7.755120e+00  1.057927e+00  6.388299e+00  0.000000e+00  0.000000e+00  0.000000e+00  0.000000e+00  0.000000e+00  0.000000e+00  
      1083  -7.380051e+00  -4.617836e-01  7.720653e-01  7.433502e+00  1.026624e+00  6.272065e+00  0.000000e+00  0.000000e+00  0.000000e+00  0.000000e+00  0.000000e+00  0.000000e+00  
      1084  -7.700911e+00  -4.989926e-01  9.118344e-01  7.112642e+00  9.894151e-01  6.161834e+00  0.000000e+00  0.000000e+00  0.000000e+00  0.000000e+00  0.000000e+00  0.000000e+00  
      1085  -8.028628e+00  -5.351303e-01  1.041960e+00  6.784924e+00  9.532773e-01  6.041960e+00  0.000000e+00  0.000000e+00  0.000000e+00  0.000000e+00  0.000000e+00  0.000000e+00  
      1086  -8.350132e+00  -5.703576e-01  1.179119e+00  6.463421e+00  9.180501e-01  5.929120e+00  0.000000e+00  0.000000e+00  0.000000e+00  0.000000e+00  0.000000e+00  0.000000e+00  
      1087  -8.693351e+00  -6.043045e-01  1.268796e+00  6.120202e+00  8.841031e-01  5.768795e+00  0.000000e+00  0.000000e+00  0.000000e+00  0.000000e+00  0.000000e+00  0.000000e+00  
      1088  -9.044819e+00  -6.479484e-01  1.345350e+00  5.768734e+00  8.404592e-01  5.595350e+00  0.000000e+00  0.000000e+00  0.000000e+00  0.000000e+00  0.000000e+00  0.000000e+00  
      1089  -9.392834e+00  -6.934304e-01  1.407622e+00  5.420719e+00  7.949773e-01  5.407622e+00  0.000000e+00  0.000000e+00  0.000000e+00  0.000000e+00  0.000000e+00  0.000000e+00  
      1090  -9.750187e+00  -7.375727e-01  1.444921e+00  5.063365e+00  7.508349e-01  5.194921e+00  0.000000e+00  0.000000e+00  0.000000e+00  0.000000e+00  0.000000e+00  0.000000e+00  
      1091  -1.010854e+01  -7.878297e-01  1.471750e+00  4.705008e+00  7.005780e-01  4.971749e+00  0.000000e+00  0.000000e+00  0.000000e+00  0.000000e+00  0.000000e+00  0.000000e+00  
      1092  -1.046792e+01  -8.337950e-01  1.487647e+00  4.345632e+00  6.546126e-01  4.737647e+00  0.000000e+00  0.000000e+00  0.000000e+00  0.000000e+00  0.000000e+00  0.000000e+00  
      1093  -1.082574e+01  -8.776214e-01  1.462914e+00  3.987813e+00  6.107863e-01  4.462914e+00  0.000000e+00  0.000000e+00  0.000000e+00  0.000000e+00  0.000000e+00  0.000000e+00  
      1094  -1.118384e+01  -9.266294e-01  1.427696e+00  3.629711e+00  5.617782e-01  4.177696e+00  0.000000e+00  0.000000e+00  0.000000e+00  0.000000e+00  0.000000e+00  0.000000e+00  
      1095  -1.153313e+01  -9.771445e-01  1.351508e+00  3.280418e+00  5.112631e-01  3.851508e+00  0.000000e+00  0.000000e+00  0.000000e+00  0.000000e+00  0.000000e+00  0.000000e+00  
      1096  -1.189350e+01  -1.023770e+00  1.279140e+00  2.920056e+00  4.646378e-01  3.529140e+00  0.000000e+00  0.000000e+00  0.000000e+00  0.000000e+00  0.000000e+00  0.000000e+00  
      1097  -1.224182e+01  -1.068713e+00  1.214629e+00  2.571730e+00  4.196942e-01  3.214629e+00  0.000000e+00  0.000000e+00  0.000000e+00  0.000000e+00  0.000000e+00  0.000000e+00  
      1098  -1.258999e+01  -1.118979e+00  1.116414e+00  2.223562e+00  3.694282e-01  2.866414e+00  0.000000e+00  0.000000e+00  0.000000e+00  0.000000e+00  0.000000e+00  0.000000e+00  
      1099  -1.293242e+01  -1.162262e+00  9.994572e-01  1.881128e+00  3.261461e-01  2.499457e+00  0.000000e+00  0.000000e+00  0.000000e+00  0.000000e+00  0.000000e+00  0.000000e+00  
      1100  -1.325476e+01  -1.217109e+00  8.443701e-01  1.558796e+00  2.712984e-01  2.094370e+00  0.000000e+00  0.000000e+00  0.000000e+00  0.000000e+00  0.000000e+00  0.000000e+00  
      1101  -1.357693e+01  -1.264866e+00  6.898178e-01  1.236623e+00  2.235413e-01  1.689818e+00  0.000000e+00  0.000000e+00  0.000000e+00  0.000000e+00  0.000000e+00  0.000000e+00  
      1102  -1.389563e+01  -1.318988e+00  5.211362e-01  9.179183e-01  1.694192e-01  1.271136e+00  0.000000e+00  0.000000e+00  0.000000e+00  0.000000e+00  0.000000e+00  0.000000e+00  
      1103  -1.420191e+01  -1.373340e+00  3.415961e-01  6.116404e-01  1.150674e-01  8.415961e-01  0.000000e+00  0.000000e+00  0.000000e+00  0.000000e+00  0.000000e+00  0.000000e+00  
      1104  -1.451783e+01  -1.431093e+00  1.894493e-01  2.957177e-01  5.731514e-02  4.394493e-01  0.000000e+00  0.000000e+00  0.000000e+00  0.000000e+00  0.000000e+00  0.000000e+00  
      1105  -2.469545e+00  -2.454794e-02  -8.040380e+00  1.227971e+01  1.706288e+00  6.709620e+00  0.000000e+00  0.000000e+00  0.000000e+00  0.000000e+00  0.000000e+00  0.000000e+00  
      1106  -2.623403e+00  -1.935533e-01  -7.943272e+00  1.212588e+01  1.537178e+00  6.556728e+00  0.000000e+00  0.000000e+00  0.000000e+00  0.000000e+00  0.000000e+00  0.000000e+00  
      1107  -2.749732e+00  -2.921715e-01  -7.745242e+00  1.199956e+01  1.438527e+00  6.504758e+00  0.000000e+00  0.000000e+00  0.000000e+00  0.000000e+00  0.000000e+00  0.000000e+00  
      1108  -2.857348e+00  -3.485369e-01  -7.532633e+00  1.189195e+01  1.382150e+00  6.467367e+00  0.000000e+00  0.000000e+00  0.000000e+00  0.000000e+00  0.000000e+00  0.000000e+00  
      1109  -2.946152e+00  -3.929617e-01  -7.311347e+00  1.180314e+01  1.337722e+00  6.438653e+00  0.000000e+00  0.000000e+00  0.000000e+00  0.000000e+00  0.000000e+00  0.000000e+00  
      1110  -3.034268e+00  -4.305553e-01  -7.093740e+00  1.171503e+01  1.300125e+00  6.406260e+00  0.000000e+00  0.000000e+00  0.000000e+00  0.000000e+00  0.000000e+00  0.000000e+00  
      1111  -3.115220e+00  -4.632455e-01  -6.863411e+00  1.163408e+01  1.267435e+00  6.386590e+00  0.000000e+00  0.000000e+00  0.000000e+00  0.000000e+00  0.000000e+00  0.000000e+00  
      1112  -3.152056e+00  -4.667447e-01  -6.615609e+00  1.159724e+01  1.263936e+00  6.384391e+00  0.000000e+00  0.000000e+00  0.000000e+00  0.000000e+00  0.000000e+00  0.000000e+00  
      1113  -3.194777e+00  -4.751798e-01  -6.371572e+00  1.155452e+01  1.255501e+00  6.378428e+00  0.000000e+00  0.000000e+00  0.000000e+00  0.000000e+00  0.000000e+00  0.000000e+00  
      1114  -3.223872e+00  -4.660102e-01  -6.117975e+00  1.152542e+01  1.264670e+00  6.382025e+00  0.000000e+00  0.000000e+00  0.000000e+00  0.000000e+00  0.000000e+00  0.000000e+00  
      1115  -3.247758e+00  -4.551124e-01  -5.859433e+00  1.150154e+01  1.275568e+00  6.390567e+00  0.000000e+00  0.000000e+00  0.000000e+00  0.000000e+00  0.000000e+00  0.000000e+00  
      1116  -3.263009e+00  -4.398887e-01  -5.594648e+00  1.148629e+01  1.290792e+00  6.405352e+00  0.000000e+00  0.000000e+00  0.000000e+00  0.000000e+00  0.000000e+00  0.000000e+00  
      1117  -3.247632e+00  -4.287044e-01  -5.327381e+00  1.150166e+01  1.301976e+00  6.422619e+00  0.000000e+00  0.000000e+00  0.000000e+00  0.000000e+00  0.000000e+00  0.000000e+00  
      1118  -3.235457e+00  -4.022197e-01  -5.059841e+00  1.151384e+01  1.328461e+00  6.440159e+00  0.000000e+00  0.000000e+00  0.000000e+00  0.000000e+00  0.000000e+00  0.000000e+00  
      1119  -3.246634e+00  -3.754731e-01  -4.790199e+00  1.150266e+01  1.355208e+00  6.459801e+00  0.000000e+00  0.000000e+00  0.000000e+00  0.000000e+00  0.000000e+00  0.000000e+00  
      1120  -3.279328e+00  -3.620425e-01  -4.517526e+00  1.146997e+01  1.368638e+00  6.482474e+00  0.000000e+00  0.000000e+00  0.000000e+00  0.000000e+00  0.000000e+00  0.000000e+00  
      1121  -3.325819e+00  -3.442705e-01  -4.248074e+00  1.142348e+01  1.386410e+00  6.501926e+00  0.000000e+00  0.000000e+00  0.000000e+00  0.000000e+00  0.000000e+00  0.000000e+00  
      1122  -3.380194e+00  -3.457734e-01  -3.968522e+00  1.136910e+01  1.384907e+00  6.531478e+00  0.000000e+00  0.000000e+00  0.000000e+00  0.000000e+00  0.000000e+00  0.000000e+00  
      1123  -3.457782e+00  -3.465154e-01  -3.696119e+00  1.129152e+01  1.384165e+00  6.553881e+00  0.000000e+00  0.000000e+00  0.000000e+00  0.000000e+00  0.000000e+00  0.000000e+00  
      1124  -3.544348e+00  -3.529377e-01  -3.429346e+00  1.120495e+01  1.377743e+00  6.570654e+00  0.000000e+00  0.000000e+00  0.000000e+00  0.000000e+00  0.000000e+00  0.000000e+00  
      1125  -3.640394e+00  -3.527716e-01  -3.151094e+00  1.110890e+01  1.377909e+00  6.598906e+00  0.000000e+00  0.000000e+00  0.000000e+00  0.000000e+00  0.000000e+00  0.000000e+00  
      1126  -3.769485e+00  -3.698942e-01  -2.873229e+00  1.097981e+01  1.360786e+00  6.626771e+00  0.000000e+00  0.000000e+00  0.000000e+00  0.000000e+00  0.000000e+00  0.000000e+00  
      1127  -3.913091e+00  -3.701168e-01  -2.609959e+00  1.083621e+01  1.360564e+00  6.640041e+00  0.000000e+00  0.000000e+00  0.000000e+00  0.000000e+00  0.000000e+00  0.000000e+00  
      1128  -4.046415e+00  -3.890956e-01  -2.331738e+00  1.070288e+01  1.341585e+00  6.668262e+00  0.000000e+00  0.000000e+00  0.000000e+00  0.000000e+00  0.000000e+00  0.000000e+00  
      1129  -4.217528e+00  -3.956974e-01  -2.074992e+00  1.053177e+01  1.334983e+00  6.675008e+00  0.000000e+00  0.000000e+00  0.000000e+00  0.000000e+00  0.000000e+00  0.000000e+00  
      1130  -4.373932e+00  -4.061807e-01  -1.811432e+00  1.037536e+01  1.324500e+00  6.688568e+00  0.000000e+00  0.000000e+00  0.000000e+00  0.000000e+00  0.000000e+00  0.000000e+00  
      1131  -4.556156e+00  -4.264732e-01  -1.557271e+00  1.019314e+01  1.304208e+00  6.692729e+00  0.000000e+00  0.000000e+00  0.000000e+00  0.000000e+00  0.000000e+00  0.000000e+00  
      1132  -4.754364e+00  -4.413904e-01  -1.303802e+00  9.994932e+00  1.289290e+00  6.696198e+00  0.000000e+00  0.000000e+00  0.000000e+00  0.000000e+00  0.000000e+00  0.000000e+00  
      1133  -4.941442e+00  -4.568636e-01  -1.057291e+00  9.807855e+00  1.273817e+00  6.692709e+00  0.000000e+00  0.000000e+00  0.000000e+00  0.000000e+00  0.000000e+00  0.000000e+00  
      1134  -5.172729e+00  -4.828842e-01  -8.223781e-01  9.576568e+00  1.247797e+00  6.677622e+00  0.000000e+00  0.000000e+00  0.000000e+00  0.000000e+00  0.000000e+00  0.000000e+00  
      1135  -5.404668e+00  -5.076023e-01  -5.832198e-01  9.344628e+00  1.223078e+00  6.666780e+00  0.000000e+00  0.000000e+00  0.000000e+00  0.000000e+00  0.000000e+00  0.000000e+00  
      1136  -5.640038e+00  -5.341085e-01  -3.572478e-01  9.109259e+00  1.196572e+00  6.642752e+00  0.000000e+00  0.000000e+00  0.000000e+00  0.000000e+00  0.000000e+00  0.000000e+00  
      1137  -5.892646e+00  -5.503901e-01  -1.484026e-01  8.856650e+00  1.180291e+00  6.601597e+00  0.000000e+00  0.000000e+00  0.000000e+00  0.000000e+00  0.000000e+00  0.000000e+00  
      1138  -6.152969e+00  -5.755697e-01  7.179374e-02  8.596327e+00  1.155111e+00  6.571794e+00  0.000000e+00  0.000000e+00  0.000000e+00  0.000000e+00  0.000000e+00  0.000000e+00  
      1139  -6.432161e+00  -5.976419e-01  2.641236e-01  8.317136e+00  1.133039e+00  6.514123e+00  0.000000e+00  0.000000e+00  0.000000e+00  0.000000e+00  0.000000e+00  0.000000e+00  
      1140  -6.726168e+00  -6.312448e-01  4.523316e-01  8.023129e+00  1.099436e+00  6.452332e+00  0.000000e+00  0.000000e+00  0.000000e+00  0.000000e+00  0.000000e+00  0.000000e+00  
      1141  -7.031043e+00  -6.628988e-01  6.168484e-01  7.718254e+00  1.067782e+00  6.366848e+00  0.000000e+00  0.000000e+00  0.000000e+00  0.000000e+00  0.000000e+00  0.000000e+00  
      1142  -7.345499e+00  -6.944985e-01  7.594332e-01  7.403798e+00  1.036182e+00  6.259433e+00  0.000000e+00  0.000000e+00  0.000000e+00  0.000000e+00  0.000000e+00  0.000000e+00  
      1143  -7.659478e+00  -7.243688e-01  9.085976e-01  7.089818e+00  1.006312e+00  6.158597e+00  0.000000e+00  0.000000e+00  0.000000e+00  0.000000e+00  0.000000e+00  0.000000e+00  
      1144  -7.990924e+00  -7.573752e-01  1.032380e+00  6.758372e+00  9.733055e-01  6.032380e+00  0.000000e+00  0.000000e+00  0.000000e+00  0.000000e+00  0.000000e+00  0.000000e+00  
      1145  -8.325113e+00  -7.927677e-01  1.155413e+00  6.424183e+00  9.379131e-01  5.905413e+00  0.000000e+00  0.000000e+00  0.000000e+00  0.000000e+00  0.000000e+00  0.000000e+00  
      1146  -8.664824e+00  -8.262347e-01  1.259338e+00  6.084474e+00  9.044460e-01  5.759338e+00  0.000000e+00  0.000000e+00  0.000000e+00  0.000000e+00  0.000000e+00  0.000000e+00  
      1147  -9.009353e+00  -8.671643e-01  1.340238e+00  5.739944e+00  8.635165e-01  5.590238e+00  0.000000e+00  0.000000e+00  0.000000e+00  0.000000e+00  0.000000e+00  0.000000e+00  
      1148  -9.359447e+00  -9.098196e-01  1.407992e+00  5.389850e+00  8.208612e-01  5.407992e+00  0.000000e+00  0.000000e+00  0.000000e+00  0.000000e+00  0.000000e+00  0.000000e+00  
      1149  -9.712108e+00  -9.524379e-01  1.454203e+00  5.037189e+00  7.782428e-01  5.204203e+00  0.000000e+00  0.000000e+00  0.000000e+00  0.000000e+00  0.000000e+00  0.000000e+00  
      1150  -1.006667e+01  -1.004157e+00  1.457157e+00  4.682627e+00  7.265235e-01  4.957157e+00  0.000000e+00  0.000000e+00  0.000000e+00  0.000000e+00  0.000000e+00  0.000000e+00  
      1151  -1.042334e+01  -1.048230e+00  1.491583e+00  4.325957e+00  6.824504e-01  4.741582e+00  0.000000e+00  0.000000e+00  0.000000e+00  0.000000e+00  0.000000e+00  0.000000e+00  
      1152  -1.078114e+01  -1.090196e+00  1.493269e+00  3.968154e+00  6.404848e-01  4.493269e+00  0.000000e+00  0.000000e+00  0.000000e+00  0.000000e+00  0.000000e+00  0.000000e+00  
      1153  -1.113582e+01  -1.139265e+00  1.434694e+00  3.613473e+00  5.914153e-01  4.184693e+00  0.000000e+00  0.000000e+00  0.000000e+00  0.000000e+00  0.000000e+00  0.000000e+00  
      1154  -1.149200e+01  -1.185152e+00  1.366864e+00  3.257295e+00  5.455291e-01  3.866864e+00  0.000000e+00  0.000000e+00  0.000000e+00  0.000000e+00  0.000000e+00  0.000000e+00  
      1155  -1.184578e+01  -1.232593e+00  1.294510e+00  2.903520e+00  4.980881e-01  3.544510e+00  0.000000e+00  0.000000e+00  0.000000e+00  0.000000e+00  0.000000e+00  0.000000e+00  
      1156  -1.219741e+01  -1.282372e+00  1.220770e+00  2.551887e+00  4.483086e-01  3.220770e+00  0.000000e+00  0.000000e+00  0.000000e+00  0.000000e+00  0.000000e+00  0.000000e+00  
      1157  -1.254725e+01  -1.330949e+00  1.130131e+00  2.202050e+00  3.997319e-01  2.880131e+00  0.000000e+00  0.000000e+00  0.000000e+00  0.000000e+00  0.000000e+00  0.000000e+00  
      1158  -1.288868e+01  -1.387228e+00  1.016692e+00  1.860614e+00  3.434522e-01  2.516692e+00  0.000000e+00  0.000000e+00  0.000000e+00  0.000000e+00  0.000000e+00  0.000000e+00  
      1159  -1.320981e+01  -1.432596e+00  8.612014e-01  1.539488e+00  2.980849e-01  2.111202e+00  0.000000e+00  0.000000e+00  0.000000e+00  0.000000e+00  0.000000e+00  0.000000e+00  
      1160  -1.352700e+01  -1.488424e+00  6.914301e-01  1.222297e+00  2.422570e-01  1.691430e+00  0.000000e+00  0.000000e+00  0.000000e+00  0.000000e+00  0.000000e+00  0.000000e+00  
      1161  -1.383533e+01  -1.543515e+00  5.184457e-01  9.139705e-01  1.871653e-01  1.268446e+00  0.000000e+00  0.000000e+00  0.000000e+00  0.000000e+00  0.000000e+00  0.000000e+00  
      1162  -1.414568e+01  -1.605280e+00  3.586171e-01  6.036155e-01  1.254005e-01  8.586171e-01  0.000000e+00  0.000000e+00  0.000000e+00  0.000000e+00  0.000000e+00  0.000000e+00  
      1163  -1.445298e+01  -1.666347e+00  1.865011e-01  2.963116e-01  6.433345e-02  4.365011e-01  0.000000e+00  0.000000e+00  0.000000e+00  0.000000e+00  0.000000e+00  0.000000e+00  
      1164  -2.284089e+00  -1.778919e-01  -8.001680e+00  1.239246e+01  1.792839e+00  6.748320e+00  0.000000e+00  0.000000e+00  0.000000e+00  0.000000e+00  0.000000e+00  0.000000e+00  
      1165  -2.438287e+00  -3.297618e-01  -7.869628e+00  1.223830e+01  1.640862e+00  6.630372e+00  0.000000e+00  0.000000e+00  0.000000e+00  0.000000e+00  0.000000e+00  0.000000e+00  
      1166  -2.562378e+00  -4.532292e-01  -7.697313e+00  1.211422e+01  1.517359e+00  6.552687e+00  0.000000e+00  0.000000e+00  0.000000e+00  0.000000e+00  0.000000e+00  0.000000e+00  
      1167  -2.673683e+00  -5.261842e-01  -7.495897e+00  1.200292e+01  1.444392e+00  6.504103e+00  0.000000e+00  0.000000e+00  0.000000e+00  0.000000e+00  0.000000e+00  0.000000e+00  
      1168  -2.767360e+00  -5.832168e-01  -7.285291e+00  1.190924e+01  1.387357e+00  6.464709e+00  0.000000e+00  0.000000e+00  0.000000e+00  0.000000e+00  0.000000e+00  0.000000e+00  
      1169  -2.858566e+00  -6.287521e-01  -7.061582e+00  1.181804e+01  1.341819e+00  6.438418e+00  0.000000e+00  0.000000e+00  0.000000e+00  0.000000e+00  0.000000e+00  0.000000e+00  
      1170  -2.951831e+00  -6.704144e-01  -6.840887e+00  1.172477e+01  1.300156e+00  6.409114e+00  0.000000e+00  0.000000e+00  0.000000e+00  0.000000e+00  0.000000e+00  0.000000e+00  
      1171  -2.994953e+00  -6.825333e-01  -6.596747e+00  1.168165e+01  1.288037e+00  6.403253e+00  0.000000e+00  0.000000e+00  0.000000e+00  0.000000e+00  0.000000e+00  0.000000e+00  
      1172  -3.038991e+00  -6.978810e-01  -6.347338e+00  1.163761e+01  1.272690e+00  6.402662e+00  0.000000e+00  0.000000e+00  0.000000e+00  0.000000e+00  0.000000e+00  0.000000e+00  
      1173  -3.076358e+00  -6.926078e-01  -6.093551e+00  1.160025e+01  1.277963e+00  6.406449e+00  0.000000e+00  0.000000e+00  0.000000e+00  0.000000e+00  0.000000e+00  0.000000e+00  
      1174  -3.089132e+00  -6.745816e-01  -5.834698e+00  1.158747e+01  1.295989e+00  6.415302e+00  0.000000e+00  0.000000e+00  0.000000e+00  0.000000e+00  0.000000e+00  0.000000e+00  
      1175  -3.111036e+00  -6.744998e-01  -5.574258e+00  1.156557e+01  1.296071e+00  6.425742e+00  0.000000e+00  0.000000e+00  0.000000e+00  0.000000e+00  0.000000e+00  0.000000e+00  
      1176  -3.101582e+00  -6.647514e-01  -5.306554e+00  1.157502e+01  1.305819e+00  6.443446e+00  0.000000e+00  0.000000e+00  0.000000e+00  0.000000e+00  0.000000e+00  0.000000e+00  
      1177  -3.143720e+00  -6.688665e-01  -5.040123e+00  1.153288e+01  1.301704e+00  6.459877e+00  0.000000e+00  0.000000e+00  0.000000e+00  0.000000e+00  0.000000e+00  0.000000e+00  
      1178  -3.142161e+00  -6.297569e-01  -4.770362e+00  1.153444e+01  1.340814e+00  6.479638e+00  0.000000e+00  0.000000e+00  0.000000e+00  0.000000e+00  0.000000e+00  0.000000e+00  
      1179  -3.188575e+00  -6.310656e-01  -4.499457e+00  1.148803e+01  1.339505e+00  6.500543e+00  0.000000e+00  0.000000e+00  0.000000e+00  0.000000e+00  0.000000e+00  0.000000e+00  
      1180  -3.229075e+00  -6.098117e-01  -4.230363e+00  1.144753e+01  1.360759e+00  6.519637e+00  0.000000e+00  0.000000e+00  0.000000e+00  0.000000e+00  0.000000e+00  0.000000e+00  
      1181  -3.278809e+00  -6.131054e-01  -3.959145e+00  1.139779e+01  1.357465e+00  6.540854e+00  0.000000e+00  0.000000e+00  0.000000e+00  0.000000e+00  0.000000e+00  0.000000e+00  
      1182  -3.373438e+00  -6.162270e-01  -3.688569e+00  1.130317e+01  1.354344e+00  6.561431e+00  0.000000e+00  0.000000e+00  0.000000e+00  0.000000e+00  0.000000e+00  0.000000e+00  
      1183  -3.459622e+00  -6.192712e-01  -3.414148e+00  1.121698e+01  1.351299e+00  6.585853e+00  0.000000e+00  0.000000e+00  0.000000e+00  0.000000e+00  0.000000e+00  0.000000e+00  
      1184  -3.593923e+00  -6.215166e-01  -3.144771e+00  1.108268e+01  1.349054e+00  6.605229e+00  0.000000e+00  0.000000e+00  0.000000e+00  0.000000e+00  0.000000e+00  0.000000e+00  
      1185  -3.713803e+00  -6.320451e-01  -2.871860e+00  1.096280e+01  1.338526e+00  6.628140e+00  0.000000e+00  0.000000e+00  0.000000e+00  0.000000e+00  0.000000e+00  0.000000e+00  
      1186  -3.838273e+00  -6.363405e-01  -2.605442e+00  1.083833e+01  1.334230e+00  6.644558e+00  0.000000e+00  0.000000e+00  0.000000e+00  0.000000e+00  0.000000e+00  0.000000e+00  
      1187  -4.002521e+00  -6.533304e-01  -2.340815e+00  1.067408e+01  1.317240e+00  6.659185e+00  0.000000e+00  0.000000e+00  0.000000e+00  0.000000e+00  0.000000e+00  0.000000e+00  
      1188  -4.150848e+00  -6.666734e-01  -2.072748e+00  1.052576e+01  1.303897e+00  6.677252e+00  0.000000e+00  0.000000e+00  0.000000e+00  0.000000e+00  0.000000e+00  0.000000e+00  
      1189  -4.328043e+00  -6.696845e-01  -1.818988e+00  1.034856e+01  1.300886e+00  6.681012e+00  0.000000e+00  0.000000e+00  0.000000e+00  0.000000e+00  0.000000e+00  0.000000e+00  
      1190  -4.498067e+00  -6.843922e-01  -1.552824e+00  1.017854e+01  1.286178e+00  6.697176e+00  0.000000e+00  0.000000e+00  0.000000e+00  0.000000e+00  0.000000e+00  0.000000e+00  
      1191  -4.695055e+00  -7.111257e-01  -1.306644e+00  9.981549e+00  1.259445e+00  6.693356e+00  0.000000e+00  0.000000e+00  0.000000e+00  0.000000e+00  0.000000e+00  0.000000e+00  
      1192  -4.913447e+00  -7.139621e-01  -1.068319e+00  9.763157e+00  1.256608e+00  6.681681e+00  0.000000e+00  0.000000e+00  0.000000e+00  0.000000e+00  0.000000e+00  0.000000e+00  
      1193  -5.129255e+00  -7.290168e-01  -8.287724e-01  9.547349e+00  1.241554e+00  6.671227e+00  0.000000e+00  0.000000e+00  0.000000e+00  0.000000e+00  0.000000e+00  0.000000e+00  
      1194  -5.373204e+00  -7.592291e-01  -6.134150e-01  9.303400e+00  1.211342e+00  6.636585e+00  0.000000e+00  0.000000e+00  0.000000e+00  0.000000e+00  0.000000e+00  0.000000e+00  
      1195  -5.619401e+00  -7.723098e-01  -3.808640e-01  9.057202e+00  1.198261e+00  6.619136e+00  0.000000e+00  0.000000e+00  0.000000e+00  0.000000e+00  0.000000e+00  0.000000e+00  
      1196  -5.880674e+00  -7.972085e-01  -1.738864e-01  8.795930e+00  1.173362e+00  6.576114e+00  0.000000e+00  0.000000e+00  0.000000e+00  0.000000e+00  0.000000e+00  0.000000e+00  
      1197  -6.137343e+00  -8.169823e-01  4.617514e-02  8.539261e+00  1.153588e+00  6.546175e+00  0.000000e+00  0.000000e+00  0.000000e+00  0.000000e+00  0.000000e+00  0.000000e+00  
      1198  -6.400669e+00  -8.365178e-01  2.549519e-01  8.275935e+00  1.134053e+00  6.504952e+00  0.000000e+00  0.000000e+00  0.000000e+00  0.000000e+00  0.000000e+00  0.000000e+00  
      1199  -6.686655e+00  -8.642523e-01  4.482835e-01  7.989949e+00  1.106318e+00  6.448284e+00  0.000000e+00  0.000000e+00  0.000000e+00  0.000000e+00  0.000000e+00  0.000000e+00  
      1200  -6.991444e+00  -8.971134e-01  6.154348e-01  7.685160e+00  1.073457e+00  6.365435e+00  0.000000e+00  0.000000e+00  0.000000e+00  0.000000e+00  0.000000e+00  0.000000e+00  
      1201  -7.310688e+00  -9.250541e-01  7.572635e-01  7.365916e+00  1.045516e+00  6.257264e+00  0.000000e+00  0.000000e+00  0.000000e+00  0.000000e+00  0.000000e+00  0.000000e+00  
      1202  -7.627444e+00  -9.464373e-01  9.049364e-01  7.049160e+00  1.024133e+00  6.154936e+00  0.000000e+00  0.000000e+00  0.000000e+00  0.000000e+00  0.000000e+00  0.000000e+00  
      1203  -7.955942e+00  -9.813007e-01  1.032943e+00  6.720662e+00  9.892699e-01  6.032943e+00  0.000000e+00  0.000000e+00  0.000000e+00  0.000000e+00  0.000000e+00  0.000000e+00  
      1204  -8.291183e+00  -1.017959e+00  1.144348e+00  6.385422e+00  9.526117e-01  5.894348e+00  0.000000e+00  0.000000e+00  0.000000e+00  0.000000e+00  0.000000e+00  0.000000e+00  
      1205  -8.628092e+00  -1.047959e+00  1.261864e+00  6.048512e+00  9.226113e-01  5.761864e+00  0.000000e+00  0.000000e+00  0.000000e+00  0.000000e+00  0.000000e+00  0.000000e+00  
      1206  -8.974324e+00  -1.087676e+00  1.340038e+00  5.702280e+00  8.828949e-01  5.590037e+00  0.000000e+00  0.000000e+00  0.000000e+00  0.000000e+00  0.000000e+00  0.000000e+00  
      1207  -9.328019e+00  -1.124131e+00  1.400970e+00  5.348585e+00  8.464399e-01  5.400970e+00  0.000000e+00  0.000000e+00  0.000000e+00  0.000000e+00  0.000000e+00  0.000000e+00  
      1208  -9.677731e+00  -1.168685e+00  1.451376e+00  4.998873e+00  8.018855e-01  5.201376e+00  0.000000e+00  0.000000e+00  0.000000e+00  0.000000e+00  0.000000e+00  0.000000e+00  
      1209  -1.003023e+01  -1.214795e+00  1.483895e+00  4.646373e+00  7.557753e-01  4.983894e+00  0.000000e+00  0.000000e+00  0.000000e+00  0.000000e+00  0.000000e+00  0.000000e+00  
      1210  -1.038822e+01  -1.260653e+00  1.501555e+00  4.288380e+00  7.099174e-01  4.751555e+00  0.000000e+00  0.000000e+00  0.000000e+00  0.000000e+00  0.000000e+00  0.000000e+00  
      1211  -1.075017e+01  -1.302750e+00  1.504072e+00  3.926430e+00  6.678203e-01  4.504072e+00  0.000000e+00  0.000000e+00  0.000000e+00  0.000000e+00  0.000000e+00  0.000000e+00  
      1212  -1.109783e+01  -1.349068e+00  1.432572e+00  3.578776e+00  6.215028e-01  4.182572e+00  0.000000e+00  0.000000e+00  0.000000e+00  0.000000e+00  0.000000e+00  0.000000e+00  
      1213  -1.144837e+01  -1.395602e+00  1.385469e+00  3.228236e+00  5.749683e-01  3.885469e+00  0.000000e+00  0.000000e+00  0.000000e+00  0.000000e+00  0.000000e+00  0.000000e+00  
      1214  -1.180209e+01  -1.440223e+00  1.316699e+00  2.874515e+00  5.303474e-01  3.566699e+00  0.000000e+00  0.000000e+00  0.000000e+00  0.000000e+00  0.000000e+00  0.000000e+00  
      1215  -1.215901e+01  -1.489145e+00  1.260737e+00  2.517590e+00  4.814260e-01  3.260737e+00  0.000000e+00  0.000000e+00  0.000000e+00  0.000000e+00  0.000000e+00  0.000000e+00  
      1216  -1.250496e+01  -1.545331e+00  1.159585e+00  2.171648e+00  4.252395e-01  2.909585e+00  0.000000e+00  0.000000e+00  0.000000e+00  0.000000e+00  0.000000e+00  0.000000e+00  
      1217  -1.284297e+01  -1.600003e+00  1.035637e+00  1.833635e+00  3.705679e-01  2.535637e+00  0.000000e+00  0.000000e+00  0.000000e+00  0.000000e+00  0.000000e+00  0.000000e+00  
      1218  -1.317115e+01  -1.653779e+00  8.855324e-01  1.505449e+00  3.167917e-01  2.135532e+00  0.000000e+00  0.000000e+00  0.000000e+00  0.000000e+00  0.000000e+00  0.000000e+00  
      1219  -1.347643e+01  -1.710230e+00  7.163706e-01  1.200178e+00  2.603405e-01  1.716371e+00  0.000000e+00  0.000000e+00  0.000000e+00  0.000000e+00  0.000000e+00  0.000000e+00  
      1220  -1.377239e+01  -1.768880e+00  5.298709e-01  9.042114e-01  2.016905e-01  1.279871e+00  0.000000e+00  0.000000e+00  0.000000e+00  0.000000e+00  0.000000e+00  0.000000e+00  
      1221  -1.407792e+01  -1.832967e+00  3.587045e-01  5.986831e-01  1.376034e-01  8.587044e-01  0.000000e+00  0.000000e+00  0.000000e+00  0.000000e+00  0.000000e+00  0.000000e+00  
      1222  -1.438035e+01  -1.899562e+00  1.833285e-01  2.962538e-01  7.100830e-02  4.333285e-01  0.000000e+00  0.000000e+00  0.000000e+00  0.000000e+00  0.000000e+00  0.000000e+00  
      1223  -2.167450e+00  -3.769576e-01  -8.065580e+00  1.242835e+01  1.831090e+00  6.684420e+00  0.000000e+00  0.000000e+00  0.000000e+00  0.000000e+00  0.000000e+00  0.000000e+00  
      1224  -2.269976e+00  -5.058206e-01  -7.858062e+00  1.232586e+01  1.702121e+00  6.641939e+00  0.000000e+00  0.000000e+00  0.000000e+00  0.000000e+00  0.000000e+00  0.000000e+00  
      1225  -2.373910e+00  -6.175181e-01  -7.662086e+00  1.222194e+01  1.590388e+00  6.587914e+00  0.000000e+00  0.000000e+00  0.000000e+00  0.000000e+00  0.000000e+00  0.000000e+00  
      1226  -2.485610e+00  -7.136658e-01  -7.478370e+00  1.211024e+01  1.494229e+00  6.521630e+00  0.000000e+00  0.000000e+00  0.000000e+00  0.000000e+00  0.000000e+00  0.000000e+00  
      1227  -2.596965e+00  -7.866392e-01  -7.285824e+00  1.199889e+01  1.421249e+00  6.464176e+00  0.000000e+00  0.000000e+00  0.000000e+00  0.000000e+00  0.000000e+00  0.000000e+00  
      1228  -2.693895e+00  -8.378702e-01  -7.073854e+00  1.190196e+01  1.370018e+00  6.426146e+00  0.000000e+00  0.000000e+00  0.000000e+00  0.000000e+00  0.000000e+00  0.000000e+00  
      1229  -2.762309e+00  -8.607324e-01  -6.837396e+00  1.183354e+01  1.347156e+00  6.412605e+00  0.000000e+00  0.000000e+00  0.000000e+00  0.000000e+00  0.000000e+00  0.000000e+00  
      1230  -2.841218e+00  -8.955086e-01  -6.600538e+00  1.175463e+01  1.312380e+00  6.399462e+00  0.000000e+00  0.000000e+00  0.000000e+00  0.000000e+00  0.000000e+00  0.000000e+00  
      1231  -2.887475e+00  -9.121997e-01  -6.345469e+00  1.170838e+01  1.295689e+00  6.404531e+00  0.000000e+00  0.000000e+00  0.000000e+00  0.000000e+00  0.000000e+00  0.000000e+00  
      1232  -2.926598e+00  -9.144315e-01  -6.087766e+00  1.166926e+01  1.293457e+00  6.412234e+00  0.000000e+00  0.000000e+00  0.000000e+00  0.000000e+00  0.000000e+00  0.000000e+00  
      1233  -2.956399e+00  -9.167092e-01  -5.831489e+00  1.163945e+01  1.291179e+00  6.418511e+00  0.000000e+00  0.000000e+00  0.000000e+00  0.000000e+00  0.000000e+00  0.000000e+00  
      1234  -2.951590e+00  -8.952813e-01  -5.572323e+00  1.164426e+01  1.312607e+00  6.427677e+00  0.000000e+00  0.000000e+00  0.000000e+00  0.000000e+00  0.000000e+00  0.000000e+00  
      1235  -2.985795e+00  -9.152290e-01  -5.306014e+00  1.161006e+01  1.292660e+00  6.443986e+00  0.000000e+00  0.000000e+00  0.000000e+00  0.000000e+00  0.000000e+00  0.000000e+00  
      1236  -2.988679e+00  -8.984030e-01  -5.031537e+00  1.160717e+01  1.309486e+00  6.468463e+00  0.000000e+00  0.000000e+00  0.000000e+00  0.000000e+00  0.000000e+00  0.000000e+00  
      1237  -3.028531e+00  -8.861128e-01  -4.766064e+00  1.156732e+01  1.321776e+00  6.483936e+00  0.000000e+00  0.000000e+00  0.000000e+00  0.000000e+00  0.000000e+00  0.000000e+00  
      1238  -3.080874e+00  -8.899988e-01  -4.502002e+00  1.151498e+01  1.317890e+00  6.497998e+00  0.000000e+00  0.000000e+00  0.000000e+00  0.000000e+00  0.000000e+00  0.000000e+00  
      1239  -3.123648e+00  -8.850648e-01  -4.227598e+00  1.147221e+01  1.322824e+00  6.522402e+00  0.000000e+00  0.000000e+00  0.000000e+00  0.000000e+00  0.000000e+00  0.000000e+00  
      1240  -3.213100e+00  -8.916711e-01  -3.969738e+00  1.138275e+01  1.316218e+00  6.530261e+00  0.000000e+00  0.000000e+00  0.000000e+00  0.000000e+00  0.000000e+00  0.000000e+00  
      1241  -3.279740e+00  -8.942072e-01  -3.696180e+00  1.131611e+01  1.313676e+00  6.553821e+00  0.000000e+00  0.000000e+00  0.000000e+00  0.000000e+00  0.000000e+00  0.000000e+00  
      1242  -3.412723e+00  -9.017780e-01  -3.434395e+00  1.118313e+01  1.306105e+00  6.565606e+00  0.000000e+00  0.000000e+00  0.000000e+00  0.000000e+00  0.000000e+00  0.000000e+00  
      1243  -3.533992e+00  -8.876314e-01  -3.163985e+00  1.106186e+01  1.320251e+00  6.586015e+00  0.000000e+00  0.000000e+00  0.000000e+00  0.000000e+00  0.000000e+00  0.000000e+00  
      1244  -3.670179e+00  -9.027982e-01  -2.895373e+00  1.092568e+01  1.305084e+00  6.604627e+00  0.000000e+00  0.000000e+00  0.000000e+00  0.000000e+00  0.000000e+00  0.000000e+00  
      1245  -3.808256e+00  -9.081247e-01  -2.627740e+00  1.078760e+01  1.299758e+00  6.622260e+00  0.000000e+00  0.000000e+00  0.000000e+00  0.000000e+00  0.000000e+00  0.000000e+00  
      1246  -3.961382e+00  -9.217554e-01  -2.365062e+00  1.063447e+01  1.286127e+00  6.634938e+00  0.000000e+00  0.000000e+00  0.000000e+00  0.000000e+00  0.000000e+00  0.000000e+00  
      1247  -4.126510e+00  -9.325381e-01  -2.102702e+00  1.046935e+01  1.275345e+00  6.647298e+00  0.000000e+00  0.000000e+00  0.000000e+00  0.000000e+00  0.000000e+00  0.000000e+00  
      1248  -4.303060e+00  -9.381908e-01  -1.837428e+00  1.029279e+01  1.269692e+00  6.662571e+00  0.000000e+00  0.000000e+00  0.000000e+00  0.000000e+00  0.000000e+00  0.000000e+00  
      1249  -4.477781e+00  -9.546194e-01  -1.585715e+00  1.011807e+01  1.253263e+00  6.664285e+00  0.000000e+00  0.000000e+00  0.000000e+00  0.000000e+00  0.000000e+00  0.000000e+00  
      1250  -4.677908e+00  -9.652450e-01  -1.334811e+00  9.917946e+00  1.242638e+00  6.665189e+00  0.000000e+00  0.000000e+00  0.000000e+00  0.000000e+00  0.000000e+00  0.000000e+00  
      1251  -4.885537e+00  -9.757068e-01  -1.094151e+00  9.710317e+00  1.232176e+00  6.655849e+00  0.000000e+00  0.000000e+00  0.000000e+00  0.000000e+00  0.000000e+00  0.000000e+00  
      1252  -5.103113e+00  -9.933626e-01  -8.571239e-01  9.492742e+00  1.214520e+00  6.642876e+00  0.000000e+00  0.000000e+00  0.000000e+00  0.000000e+00  0.000000e+00  0.000000e+00  
      1253  -5.323748e+00  -1.001794e+00  -6.157135e-01  9.272106e+00  1.206088e+00  6.634286e+00  0.000000e+00  0.000000e+00  0.000000e+00  0.000000e+00  0.000000e+00  0.000000e+00  
      1254  -5.575634e+00  -1.016061e+00  -3.986349e-01  9.020221e+00  1.191821e+00  6.601365e+00  0.000000e+00  0.000000e+00  0.000000e+00  0.000000e+00  0.000000e+00  0.000000e+00  
      1255  -5.831853e+00  -1.040100e+00  -1.882950e-01  8.764001e+00  1.167783e+00  6.561705e+00  0.000000e+00  0.000000e+00  0.000000e+00  0.000000e+00  0.000000e+00  0.000000e+00  
      1256  -6.087664e+00  -1.059335e+00  3.453771e-02  8.508190e+00  1.148548e+00  6.534538e+00  0.000000e+00  0.000000e+00  0.000000e+00  0.000000e+00  0.000000e+00  0.000000e+00  
      1257  -6.358807e+00  -1.074435e+00  2.501802e-01  8.237047e+00  1.133448e+00  6.500180e+00  0.000000e+00  0.000000e+00  0.000000e+00  0.000000e+00  0.000000e+00  0.000000e+00  
      1258  -6.645054e+00  -1.092778e+00  4.481032e-01  7.950800e+00  1.115105e+00  6.448104e+00  0.000000e+00  0.000000e+00  0.000000e+00  0.000000e+00  0.000000e+00  0.000000e+00  
      1259  -6.946620e+00  -1.124589e+00  6.187260e-01  7.649235e+00  1.083294e+00  6.368726e+00  0.000000e+00  0.000000e+00  0.000000e+00  0.000000e+00  0.000000e+00  0.000000e+00  
      1260  -7.262621e+00  -1.154374e+00  7.647238e-01  7.333233e+00  1.053509e+00  6.264724e+00  0.000000e+00  0.000000e+00  0.000000e+00  0.000000e+00  0.000000e+00  0.000000e+00  
      1261  -7.587261e+00  -1.178246e+00  9.009363e-01  7.008593e+00  1.029637e+00  6.150936e+00  0.000000e+00  0.000000e+00  0.000000e+00  0.000000e+00  0.000000e+00  0.000000e+00  
      1262  -7.911664e+00  -1.206611e+00  1.040227e+00  6.684191e+00  1.001272e+00  6.040227e+00  0.000000e+00  0.000000e+00  0.000000e+00  0.000000e+00  0.000000e+00  0.000000e+00  
      1263  -8.245324e+00  -1.240449e+00  1.156177e+00  6.350530e+00  9.674340e-01  5.906177e+00  0.000000e+00  0.000000e+00  0.000000e+00  0.000000e+00  0.000000e+00  0.000000e+00  
      1264  -8.583956e+00  -1.270766e+00  1.262973e+00  6.011899e+00  9.371165e-01  5.762973e+00  0.000000e+00  0.000000e+00  0.000000e+00  0.000000e+00  0.000000e+00  0.000000e+00  
      1265  -8.932884e+00  -1.300158e+00  1.334760e+00  5.662970e+00  9.077246e-01  5.584761e+00  0.000000e+00  0.000000e+00  0.000000e+00  0.000000e+00  0.000000e+00  0.000000e+00  
      1266  -9.282604e+00  -1.339774e+00  1.406644e+00  5.313250e+00  8.681084e-01  5.406644e+00  0.000000e+00  0.000000e+00  0.000000e+00  0.000000e+00  0.000000e+00  0.000000e+00  
      1267  -9.631315e+00  -1.380347e+00  1.476793e+00  4.964540e+00  8.275359e-01  5.226793e+00  0.000000e+00  0.000000e+00  0.000000e+00  0.000000e+00  0.000000e+00  0.000000e+00  
      1268  -9.981795e+00  -1.427848e+00  1.493587e+00  4.614059e+00  7.800348e-01  4.993587e+00  0.000000e+00  0.000000e+00  0.000000e+00  0.000000e+00  0.000000e+00  0.000000e+00  
      1269  -1.033739e+01  -1.471231e+00  1.501701e+00  4.258464e+00  7.366520e-01  4.751701e+00  0.000000e+00  0.000000e+00  0.000000e+00  0.000000e+00  0.000000e+00  0.000000e+00  
      1270  -1.069448e+01  -1.511132e+00  1.491058e+00  3.901377e+00  6.967502e-01  4.491057e+00  0.000000e+00  0.000000e+00  0.000000e+00  0.000000e+00  0.000000e+00  0.000000e+00  
      1271  -1.104309e+01  -1.556809e+00  1.441935e+00  3.552761e+00  6.510740e-01  4.191935e+00  0.000000e+00  0.000000e+00  0.000000e+00  0.000000e+00  0.000000e+00  0.000000e+00  
      1272  -1.139437e+01  -1.602766e+00  1.380894e+00  3.201479e+00  6.051162e-01  3.880894e+00  0.000000e+00  0.000000e+00  0.000000e+00  0.000000e+00  0.000000e+00  0.000000e+00  
      1273  -1.175018e+01  -1.648008e+00  1.323248e+00  2.845673e+00  5.598742e-01  3.573248e+00  0.000000e+00  0.000000e+00  0.000000e+00  0.000000e+00  0.000000e+00  0.000000e+00  
      1274  -1.210608e+01  -1.700318e+00  1.271842e+00  2.489771e+00  5.075648e-01  3.271842e+00  0.000000e+00  0.000000e+00  0.000000e+00  0.000000e+00  0.000000e+00  0.000000e+00  
      1275  -1.245242e+01  -1.758883e+00  1.173854e+00  2.143435e+00  4.489993e-01  2.923854e+00  0.000000e+00  0.000000e+00  0.000000e+00  0.000000e+00  0.000000e+00  0.000000e+00  
      1276  -1.277818e+01  -1.812606e+00  1.029836e+00  1.817671e+00  3.952762e-01  2.529835e+00  0.000000e+00  0.000000e+00  0.000000e+00  0.000000e+00  0.000000e+00  0.000000e+00  
      1277  -1.310474e+01  -1.872775e+00  8.901263e-01  1.491113e+00  3.351075e-01  2.140126e+00  0.000000e+00  0.000000e+00  0.000000e+00  0.000000e+00  0.000000e+00  0.000000e+00  
      1278  -1.341977e+01  -1.930604e+00  7.242512e-01  1.176085e+00  2.772789e-01  1.724251e+00  0.000000e+00  0.000000e+00  0.000000e+00  0.000000e+00  0.000000e+00  0.000000e+00  
      1279  -1.371040e+01  -1.995172e+00  5.382968e-01  8.854557e-01  2.127109e-01  1.288297e+00  0.000000e+00  0.000000e+00  0.000000e+00  0.000000e+00  0.000000e+00  0.000000e+00  
      1280  -1.400111e+01  -2.057961e+00  3.528858e-01  5.947407e-01  1.499222e-01  8.528858e-01  0.000000e+00  0.000000e+00  0.000000e+00  0.000000e+00  0.000000e+00  0.000000e+00  
      1281  -1.430029e+01  -2.132159e+00  1.802842e-01  2.955687e-01  7.572315e-02  4.302842e-01  0.000000e+00  0.000000e+00  0.000000e+00  0.000000e+00  0.000000e+00  0.000000e+00  
      1282  -2.093560e+00  -6.059886e-01  -8.130620e+00  1.241379e+01  1.836627e+00  6.619380e+00  0.000000e+00  0.000000e+00  0.000000e+00  0.000000e+00  0.000000e+00  0.000000e+00  
      1283  -2.176897e+00  -7.170652e-01  -7.925730e+00  1.233049e+01  1.725445e+00  6.574270e+00  0.000000e+00  0.000000e+00  0.000000e+00  0.000000e+00  0.000000e+00  0.000000e+00  
      1284  -2.267631e+00  -8.379362e-01  -7.722338e+00  1.223977e+01  1.604539e+00  6.527662e+00  0.000000e+00  0.000000e+00  0.000000e+00  0.000000e+00  0.000000e+00  0.000000e+00  
      1285  -2.336315e+00  -9.309205e-01  -7.513288e+00  1.217109e+01  1.511543e+00  6.486712e+00  0.000000e+00  0.000000e+00  0.000000e+00  0.000000e+00  0.000000e+00  0.000000e+00  
      1286  -2.425691e+00  -9.936891e-01  -7.302077e+00  1.208172e+01  1.448768e+00  6.447923e+00  0.000000e+00  0.000000e+00  0.000000e+00  0.000000e+00  0.000000e+00  0.000000e+00  
      1287  -2.523311e+00  -1.042914e+00  -7.084563e+00  1.198410e+01  1.399543e+00  6.415437e+00  0.000000e+00  0.000000e+00  0.000000e+00  0.000000e+00  0.000000e+00  0.000000e+00  
      1288  -2.618689e+00  -1.076745e+00  -6.858632e+00  1.188872e+01  1.365712e+00  6.391368e+00  0.000000e+00  0.000000e+00  0.000000e+00  0.000000e+00  0.000000e+00  0.000000e+00  
      1289  -2.665611e+00  -1.090859e+00  -6.613170e+00  1.184180e+01  1.351598e+00  6.386830e+00  0.000000e+00  0.000000e+00  0.000000e+00  0.000000e+00  0.000000e+00  0.000000e+00  
      1290  -2.740433e+00  -1.119524e+00  -6.369843e+00  1.176698e+01  1.322934e+00  6.380157e+00  0.000000e+00  0.000000e+00  0.000000e+00  0.000000e+00  0.000000e+00  0.000000e+00  
      1291  -2.783021e+00  -1.138121e+00  -6.111671e+00  1.172439e+01  1.304336e+00  6.388329e+00  0.000000e+00  0.000000e+00  0.000000e+00  0.000000e+00  0.000000e+00  0.000000e+00  
      1292  -2.797496e+00  -1.138790e+00  -5.850449e+00  1.170992e+01  1.303668e+00  6.399551e+00  0.000000e+00  0.000000e+00  0.000000e+00  0.000000e+00  0.000000e+00  0.000000e+00  
      1293  -2.836894e+00  -1.150988e+00  -5.591045e+00  1.167052e+01  1.291469e+00  6.408955e+00  0.000000e+00  0.000000e+00  0.000000e+00  0.000000e+00  0.000000e+00  0.000000e+00  
      1294  -2.866072e+00  -1.150728e+00  -5.326355e+00  1.164134e+01  1.291729e+00  6.423645e+00  0.000000e+00  0.000000e+00  0.000000e+00  0.000000e+00  0.000000e+00  0.000000e+00  
      1295  -2.919860e+00  -1.166635e+00  -5.070392e+00  1.158755e+01  1.275822e+00  6.429608e+00  0.000000e+00  0.000000e+00  0.000000e+00  0.000000e+00  0.000000e+00  0.000000e+00  
      1296  -2.984514e+00  -1.167627e+00  -4.801569e+00  1.152290e+01  1.274831e+00  6.448431e+00  0.000000e+00  0.000000e+00  0.000000e+00  0.000000e+00  0.000000e+00  0.000000e+00  
      1297  -3.007500e+00  -1.166336e+00  -4.528170e+00  1.149991e+01  1.276122e+00  6.471830e+00  0.000000e+00  0.000000e+00  0.000000e+00  0.000000e+00  0.000000e+00  0.000000e+00  
      1298  -3.077126e+00  -1.166972e+00  -4.253572e+00  1.143028e+01  1.275485e+00  6.496428e+00  0.000000e+00  0.000000e+00  0.000000e+00  0.000000e+00  0.000000e+00  0.000000e+00  
      1299  -3.134887e+00  -1.178666e+00  -3.979507e+00  1.137252e+01  1.263791e+00  6.520492e+00  0.000000e+00  0.000000e+00  0.000000e+00  0.000000e+00  0.000000e+00  0.000000e+00  
      1300  -3.238418e+00  -1.180561e+00  -3.711298e+00  1.126899e+01  1.261894e+00  6.538702e+00  0.000000e+00  0.000000e+00  0.000000e+00  0.000000e+00  0.000000e+00  0.000000e+00  
      1301  -3.354020e+00  -1.176763e+00  -3.442840e+00  1.115339e+01  1.265688e+00  6.557160e+00  0.000000e+00  0.000000e+00  0.000000e+00  0.000000e+00  0.000000e+00  0.000000e+00  
      1302  -3.469346e+00  -1.169935e+00  -3.168701e+00  1.103807e+01  1.272516e+00  6.581299e+00  0.000000e+00  0.000000e+00  0.000000e+00  0.000000e+00  0.000000e+00  0.000000e+00  
      1303  -3.613519e+00  -1.174101e+00  -2.912816e+00  1.089390e+01  1.268350e+00  6.587184e+00  0.000000e+00  0.000000e+00  0.000000e+00  0.000000e+00  0.000000e+00  0.000000e+00  
      1304  -3.771858e+00  -1.184116e+00  -2.658517e+00  1.073556e+01  1.258336e+00  6.591483e+00  0.000000e+00  0.000000e+00  0.000000e+00  0.000000e+00  0.000000e+00  0.000000e+00  
      1305  -3.930090e+00  -1.191128e+00  -2.396193e+00  1.057732e+01  1.251324e+00  6.603806e+00  0.000000e+00  0.000000e+00  0.000000e+00  0.000000e+00  0.000000e+00  0.000000e+00  
      1306  -4.096694e+00  -1.194993e+00  -2.128421e+00  1.041072e+01  1.247459e+00  6.621579e+00  0.000000e+00  0.000000e+00  0.000000e+00  0.000000e+00  0.000000e+00  0.000000e+00  
      1307  -4.273113e+00  -1.205633e+00  -1.869729e+00  1.023430e+01  1.236819e+00  6.630270e+00  0.000000e+00  0.000000e+00  0.000000e+00  0.000000e+00  0.000000e+00  0.000000e+00  
      1308  -4.461451e+00  -1.220677e+00  -1.612155e+00  1.004596e+01  1.221775e+00  6.637845e+00  0.000000e+00  0.000000e+00  0.000000e+00  0.000000e+00  0.000000e+00  0.000000e+00  
      1309  -4.660212e+00  -1.220597e+00  -1.370472e+00  9.847201e+00  1.221855e+00  6.629528e+00  0.000000e+00  0.000000e+00  0.000000e+00  0.000000e+00  0.000000e+00  0.000000e+00  
      1310  -4.852946e+00  -1.239013e+00  -1.123249e+00  9.654468e+00  1.203439e+00  6.626751e+00  0.000000e+00  0.000000e+00  0.000000e+00  0.000000e+00  0.000000e+00  0.000000e+00  
      1311  -5.047078e+00  -1.241589e+00  -8.554868e-01  9.460336e+00  1.200863e+00  6.644513e+00  0.000000e+00  0.000000e+00  0.000000e+00  0.000000e+00  0.000000e+00  0.000000e+00  
      1312  -5.274240e+00  -1.258716e+00  -6.145884e-01  9.233174e+00  1.183735e+00  6.635412e+00  0.000000e+00  0.000000e+00  0.000000e+00  0.000000e+00  0.000000e+00  0.000000e+00  
      1313  -5.524688e+00  -1.268684e+00  -3.971865e-01  8.982725e+00  1.173767e+00  6.602814e+00  0.000000e+00  0.000000e+00  0.000000e+00  0.000000e+00  0.000000e+00  0.000000e+00  
      1314  -5.773155e+00  -1.281619e+00  -1.796207e-01  8.734259e+00  1.160833e+00  6.570379e+00  0.000000e+00  0.000000e+00  0.000000e+00  0.000000e+00  0.000000e+00  0.000000e+00  
      1315  -6.028234e+00  -1.294016e+00  4.799796e-02  8.479180e+00  1.148436e+00  6.547998e+00  0.000000e+00  0.000000e+00  0.000000e+00  0.000000e+00  0.000000e+00  0.000000e+00  
      1316  -6.316895e+00  -1.311060e+00  2.409468e-01  8.190518e+00  1.131392e+00  6.490947e+00  0.000000e+00  0.000000e+00  0.000000e+00  0.000000e+00  0.000000e+00  0.000000e+00  
      1317  -6.605487e+00  -1.330208e+00  4.338589e-01  7.901927e+00  1.112244e+00  6.433859e+00  0.000000e+00  0.000000e+00  0.000000e+00  0.000000e+00  0.000000e+00  0.000000e+00  
      1318  -6.902242e+00  -1.359443e+00  6.115282e-01  7.605171e+00  1.083009e+00  6.361528e+00  0.000000e+00  0.000000e+00  0.000000e+00  0.000000e+00  0.000000e+00  0.000000e+00  
      1319  -7.213373e+00  -1.384169e+00  7.748060e-01  7.294040e+00  1.058283e+00  6.274806e+00  0.000000e+00  0.000000e+00  0.000000e+00  0.000000e+00  0.000000e+00  0.000000e+00  
      1320  -7.536858e+00  -1.406992e+00  9.110845e-01  6.970555e+00  1.035459e+00  6.161085e+00  0.000000e+00  0.000000e+00  0.000000e+00  0.000000e+00  0.000000e+00  0.000000e+00  
      1321  -7.867483e+00  -1.432248e+00  1.033686e+00  6.639931e+00  1.010204e+00  6.033686e+00  0.000000e+00  0.000000e+00  0.000000e+00  0.000000e+00  0.000000e+00  0.000000e+00  
      1322  -8.197956e+00  -1.466372e+00  1.166077e+00  6.309458e+00  9.760792e-01  5.916077e+00  0.000000e+00  0.000000e+00  0.000000e+00  0.000000e+00  0.000000e+00  0.000000e+00  
      1323  -8.534794e+00  -1.488528e+00  1.262434e+00  5.972620e+00  9.539236e-01  5.762434e+00  0.000000e+00  0.000000e+00  0.000000e+00  0.000000e+00  0.000000e+00  0.000000e+00  
      1324  -8.876700e+00  -1.518082e+00  1.345581e+00  5.630713e+00  9.243701e-01  5.595581e+00  0.000000e+00  0.000000e+00  0.000000e+00  0.000000e+00  0.000000e+00  0.000000e+00  
      1325  -9.224016e+00  -1.556030e+00  1.424050e+00  5.283397e+00  8.864214e-01  5.424050e+00  0.000000e+00  0.000000e+00  0.000000e+00  0.000000e+00  0.000000e+00  0.000000e+00  
      1326  -9.575172e+00  -1.594930e+00  1.476804e+00  4.932241e+00  8.475214e-01  5.226804e+00  0.000000e+00  0.000000e+00  0.000000e+00  0.000000e+00  0.000000e+00  0.000000e+00  
      1327  -9.930468e+00  -1.636015e+00  1.485950e+00  4.576946e+00  8.064365e-01  4.985950e+00  0.000000e+00  0.000000e+00  0.000000e+00  0.000000e+00  0.000000e+00  0.000000e+00  
      1328  -1.028177e+01  -1.680037e+00  1.516441e+00  4.225640e+00  7.624145e-01  4.766441e+00  0.000000e+00  0.000000e+00  0.000000e+00  0.000000e+00  0.000000e+00  0.000000e+00  
      1329  -1.063228e+01  -1.723511e+00  1.462109e+00  3.875132e+00  7.189406e-01  4.462109e+00  0.000000e+00  0.000000e+00  0.000000e+00  0.000000e+00  0.000000e+00  0.000000e+00  
      1330  -1.098757e+01  -1.767301e+00  1.434084e+00  3.519840e+00  6.751511e-01  4.184084e+00  0.000000e+00  0.000000e+00  0.000000e+00  0.000000e+00  0.000000e+00  0.000000e+00  
      1331  -1.134109e+01  -1.814841e+00  1.397169e+00  3.166324e+00  6.276110e-01  3.897169e+00  0.000000e+00  0.000000e+00  0.000000e+00  0.000000e+00  0.000000e+00  0.000000e+00  
      1332  -1.169014e+01  -1.861534e+00  1.329983e+00  2.817269e+00  5.809176e-01  3.579983e+00  0.000000e+00  0.000000e+00  0.000000e+00  0.000000e+00  0.000000e+00  0.000000e+00  
      1333  -1.204288e+01  -1.910705e+00  1.275857e+00  2.464535e+00  5.317463e-01  3.275857e+00  0.000000e+00  0.000000e+00  0.000000e+00  0.000000e+00  0.000000e+00  0.000000e+00  
      1334  -1.238216e+01  -1.967377e+00  1.178259e+00  2.125254e+00  4.750748e-01  2.928259e+00  0.000000e+00  0.000000e+00  0.000000e+00  0.000000e+00  0.000000e+00  0.000000e+00  
      1335  -1.271212e+01  -2.028248e+00  1.048724e+00  1.795295e+00  4.142041e-01  2.548724e+00  0.000000e+00  0.000000e+00  0.000000e+00  0.000000e+00  0.000000e+00  0.000000e+00  
      1336  -1.302418e+01  -2.083735e+00  8.906457e-01  1.483232e+00  3.587163e-01  2.140646e+00  0.000000e+00  0.000000e+00  0.000000e+00  0.000000e+00  0.000000e+00  0.000000e+00  
      1337  -1.333522e+01  -2.148265e+00  7.332543e-01  1.172198e+00  2.941865e-01  1.733254e+00  0.000000e+00  0.000000e+00  0.000000e+00  0.000000e+00  0.000000e+00  0.000000e+00  
      1338  -1.362984e+01  -2.219054e+00  5.469915e-01  8.775773e-01  2.233977e-01  1.296991e+00  0.000000e+00  0.000000e+00  0.000000e+00  0.000000e+00  0.000000e+00  0.000000e+00  
      1339  -1.392224e+01  -2.283181e+00  3.663323e-01  5.851705e-01  1.592710e-01  8.663323e-01  0.000000e+00  0.000000e+00  0.000000e+00  0.000000e+00  0.000000e+00  0.000000e+00  
      1340  -1.421239e+01  -2.355709e+00  1.747342e-01  2.950197e-01  8.674305e-02  4.247342e-01  0.000000e+00  0.000000e+00  0.000000e+00  0.000000e+00  0.000000e+00  0.000000e+00  
      1341  -2.111976e+00  -8.306305e-01  -8.237520e+00  1.229959e+01  1.843659e+00  6.512480e+00  0.000000e+00  0.000000e+00  0.000000e+00  0.000000e+00  0.000000e+00  0.000000e+00  
      1342  -2.108624e+00  -9.459125e-01  -8.004155e+00  1.230298e+01  1.728276e+00  6.495845e+00  0.000000e+00  0.000000e+00  0.000000e+00  0.000000e+00  0.000000e+00  0.000000e+00  
      1343  -2.140695e+00  -1.055325e+00  -7.776062e+00  1.227093e+01  1.618829e+00  6.473938e+00  0.000000e+00  0.000000e+00  0.000000e+00  0.000000e+00  0.000000e+00  0.000000e+00  
      1344  -2.201039e+00  -1.159526e+00  -7.560368e+00  1.221059e+01  1.514616e+00  6.439632e+00  0.000000e+00  0.000000e+00  0.000000e+00  0.000000e+00  0.000000e+00  0.000000e+00  
      1345  -2.324998e+00  -1.229570e+00  -7.352639e+00  1.208663e+01  1.444569e+00  6.397361e+00  0.000000e+00  0.000000e+00  0.000000e+00  0.000000e+00  0.000000e+00  0.000000e+00  
      1346  -2.413740e+00  -1.275935e+00  -7.125702e+00  1.199789e+01  1.398201e+00  6.374298e+00  0.000000e+00  0.000000e+00  0.000000e+00  0.000000e+00  0.000000e+00  0.000000e+00  
      1347  -2.501460e+00  -1.306021e+00  -6.894023e+00  1.191017e+01  1.368115e+00  6.355978e+00  0.000000e+00  0.000000e+00  0.000000e+00  0.000000e+00  0.000000e+00  0.000000e+00  
      1348  -2.590526e+00  -1.336416e+00  -6.661663e+00  1.182111e+01  1.337721e+00  6.338337e+00  0.000000e+00  0.000000e+00  0.000000e+00  0.000000e+00  0.000000e+00  0.000000e+00  
      1349  -2.638993e+00  -1.353412e+00  -6.413598e+00  1.177264e+01  1.320724e+00  6.336402e+00  0.000000e+00  0.000000e+00  0.000000e+00  0.000000e+00  0.000000e+00  0.000000e+00  
      1350  -2.697401e+00  -1.372187e+00  -6.162313e+00  1.171423e+01  1.301950e+00  6.337687e+00  0.000000e+00  0.000000e+00  0.000000e+00  0.000000e+00  0.000000e+00  0.000000e+00  
      1351  -2.716316e+00  -1.396466e+00  -5.899585e+00  1.169532e+01  1.277671e+00  6.350415e+00  0.000000e+00  0.000000e+00  0.000000e+00  0.000000e+00  0.000000e+00  0.000000e+00  
      1352  -2.764781e+00  -1.404974e+00  -5.640612e+00  1.164685e+01  1.269163e+00  6.359388e+00  0.000000e+00  0.000000e+00  0.000000e+00  0.000000e+00  0.000000e+00  0.000000e+00  
      1353  -2.838001e+00  -1.422457e+00  -5.378956e+00  1.157363e+01  1.251679e+00  6.371044e+00  0.000000e+00  0.000000e+00  0.000000e+00  0.000000e+00  0.000000e+00  0.000000e+00  
      1354  -2.871743e+00  -1.431102e+00  -5.112238e+00  1.153989e+01  1.243034e+00  6.387762e+00  0.000000e+00  0.000000e+00  0.000000e+00  0.000000e+00  0.000000e+00  0.000000e+00  
      1355  -2.946511e+00  -1.441325e+00  -4.846520e+00  1.146512e+01  1.232811e+00  6.403480e+00  0.000000e+00  0.000000e+00  0.000000e+00  0.000000e+00  0.000000e+00  0.000000e+00  
      1356  -2.985110e+00  -1.443531e+00  -4.569496e+00  1.142652e+01  1.230605e+00  6.430504e+00  0.000000e+00  0.000000e+00  0.000000e+00  0.000000e+00  0.000000e+00  0.000000e+00  
      1357  -3.040727e+00  -1.451216e+00  -4.297697e+00  1.137090e+01  1.222920e+00  6.452303e+00  0.000000e+00  0.000000e+00  0.000000e+00  0.000000e+00  0.000000e+00  0.000000e+00  
      1358  -3.145010e+00  -1.460921e+00  -4.033596e+00  1.126662e+01  1.213216e+00  6.466403e+00  0.000000e+00  0.000000e+00  0.000000e+00  0.000000e+00  0.000000e+00  0.000000e+00  
      1359  -3.235439e+00  -1.462561e+00  -3.758849e+00  1.117619e+01  1.211575e+00  6.491150e+00  0.000000e+00  0.000000e+00  0.000000e+00  0.000000e+00  0.000000e+00  0.000000e+00  
      1360  -3.354558e+00  -1.460066e+00  -3.490471e+00  1.105707e+01  1.214070e+00  6.509529e+00  0.000000e+00  0.000000e+00  0.000000e+00  0.000000e+00  0.000000e+00  0.000000e+00  
      1361  -3.470443e+00  -1.464172e+00  -3.225494e+00  1.094119e+01  1.209964e+00  6.524506e+00  0.000000e+00  0.000000e+00  0.000000e+00  0.000000e+00  0.000000e+00  0.000000e+00  
      1362  -3.610586e+00  -1.456149e+00  -2.962089e+00  1.080104e+01  1.217987e+00  6.537911e+00  0.000000e+00  0.000000e+00  0.000000e+00  0.000000e+00  0.000000e+00  0.000000e+00  
      1363  -3.755198e+00  -1.467023e+00  -2.698171e+00  1.065643e+01  1.207113e+00  6.551829e+00  0.000000e+00  0.000000e+00  0.000000e+00  0.000000e+00  0.000000e+00  0.000000e+00  
      1364  -3.908775e+00  -1.460344e+00  -2.435115e+00  1.050286e+01  1.213792e+00  6.564885e+00  0.000000e+00  0.000000e+00  0.000000e+00  0.000000e+00  0.000000e+00  0.000000e+00  
      1365  -4.084065e+00  -1.465430e+00  -2.176857e+00  1.032757e+01  1.208707e+00  6.573143e+00  0.000000e+00  0.000000e+00  0.000000e+00  0.000000e+00  0.000000e+00  0.000000e+00  
      1366  -4.267775e+00  -1.473080e+00  -1.920458e+00  1.014386e+01  1.201056e+00  6.579542e+00  0.000000e+00  0.000000e+00  0.000000e+00  0.000000e+00  0.000000e+00  0.000000e+00  
      1367  -4.455535e+00  -1.480145e+00  -1.664981e+00  9.956096e+00  1.193991e+00  6.585019e+00  0.000000e+00  0.000000e+00  0.000000e+00  0.000000e+00  0.000000e+00  0.000000e+00  
      1368  -4.643039e+00  -1.487047e+00  -1.414366e+00  9.768592e+00  1.187089e+00  6.585634e+00  0.000000e+00  0.000000e+00  0.000000e+00  0.000000e+00  0.000000e+00  0.000000e+00  
      1369  -4.841386e+00  -1.493271e+00  -1.167633e+00  9.570246e+00  1.180865e+00  6.582366e+00  0.000000e+00  0.000000e+00  0.000000e+00  0.000000e+00  0.000000e+00  0.000000e+00  
      1370  -5.034828e+00  -1.503444e+00  -9.140632e-01  9.376803e+00  1.170692e+00  6.585937e+00  0.000000e+00  0.000000e+00  0.000000e+00  0.000000e+00  0.000000e+00  0.000000e+00  
      1371  -5.242855e+00  -1.505664e+00  -6.537670e-01  9.168777e+00  1.168472e+00  6.596233e+00  0.000000e+00  0.000000e+00  0.000000e+00  0.000000e+00  0.000000e+00  0.000000e+00  
      1372  -5.514453e+00  -1.516121e+00  -4.533741e-01  8.897178e+00  1.158015e+00  6.546626e+00  0.000000e+00  0.000000e+00  0.000000e+00  0.000000e+00  0.000000e+00  0.000000e+00  
      1373  -5.759510e+00  -1.524520e+00  -2.261635e-01  8.652122e+00  1.149616e+00  6.523837e+00  0.000000e+00  0.000000e+00  0.000000e+00  0.000000e+00  0.000000e+00  0.000000e+00  
      1374  -6.014378e+00  -1.533216e+00  6.010904e-03  8.397253e+00  1.140920e+00  6.506011e+00  0.000000e+00  0.000000e+00  0.000000e+00  0.000000e+00  0.000000e+00  0.000000e+00  
      1375  -6.289391e+00  -1.550306e+00  2.013042e-01  8.122240e+00  1.123830e+00  6.451304e+00  0.000000e+00  0.000000e+00  0.000000e+00  0.000000e+00  0.000000e+00  0.000000e+00  
      1376  -6.564097e+00  -1.572815e+00  4.107066e-01  7.847534e+00  1.101321e+00  6.410707e+00  0.000000e+00  0.000000e+00  0.000000e+00  0.000000e+00  0.000000e+00  0.000000e+00  
      1377  -6.865675e+00  -1.590378e+00  5.783083e-01  7.545956e+00  1.083758e+00  6.328308e+00  0.000000e+00  0.000000e+00  0.000000e+00  0.000000e+00  0.000000e+00  0.000000e+00  
      1378  -7.171028e+00  -1.615527e+00  7.508286e-01  7.240603e+00  1.058609e+00  6.250829e+00  0.000000e+00  0.000000e+00  0.000000e+00  0.000000e+00  0.000000e+00  0.000000e+00  
      1379  -7.487125e+00  -1.635904e+00  9.096676e-01  6.924506e+00  1.038233e+00  6.159667e+00  0.000000e+00  0.000000e+00  0.000000e+00  0.000000e+00  0.000000e+00  0.000000e+00  
      1380  -7.809144e+00  -1.661921e+00  1.041321e+00  6.602487e+00  1.012215e+00  6.041321e+00  0.000000e+00  0.000000e+00  0.000000e+00  0.000000e+00  0.000000e+00  0.000000e+00  
      1381  -8.143684e+00  -1.685393e+00  1.154484e+00  6.267947e+00  9.887429e-01  5.904484e+00  0.000000e+00  0.000000e+00  0.000000e+00  0.000000e+00  0.000000e+00  0.000000e+00  
      1382  -8.477753e+00  -1.712720e+00  1.277586e+00  5.933878e+00  9.614162e-01  5.777586e+00  0.000000e+00  0.000000e+00  0.000000e+00  0.000000e+00  0.000000e+00  0.000000e+00  
      1383  -8.823127e+00  -1.738906e+00  1.356280e+00  5.588505e+00  9.352305e-01  5.606280e+00  0.000000e+00  0.000000e+00  0.000000e+00  0.000000e+00  0.000000e+00  0.000000e+00  
      1384  -9.175424e+00  -1.768854e+00  1.413390e+00  5.236207e+00  9.052823e-01  5.413390e+00  0.000000e+00  0.000000e+00  0.000000e+00  0.000000e+00  0.000000e+00  0.000000e+00  
      1385  -9.520751e+00  -1.807299e+00  1.470082e+00  4.890881e+00  8.668376e-01  5.220082e+00  0.000000e+00  0.000000e+00  0.000000e+00  0.000000e+00  0.000000e+00  0.000000e+00  
      1386  -9.874820e+00  -1.850958e+00  1.466766e+00  4.536812e+00  8.231781e-01  4.966766e+00  0.000000e+00  0.000000e+00  0.000000e+00  0.000000e+00  0.000000e+00  0.000000e+00  
      1387  -1.022060e+01  -1.893357e+00  1.511276e+00  4.191031e+00  7.807794e-01  4.761276e+00  0.000000e+00  0.000000e+00  0.000000e+00  0.000000e+00  0.000000e+00  0.000000e+00  
      1388  -1.057316e+01  -1.935143e+00  1.471704e+00  3.838476e+00  7.389933e-01  4.471704e+00  0.000000e+00  0.000000e+00  0.000000e+00  0.000000e+00  0.000000e+00  0.000000e+00  
      1389  -1.092727e+01  -1.976514e+00  1.444053e+00  3.484360e+00  6.976226e-01  4.194053e+00  0.000000e+00  0.000000e+00  0.000000e+00  0.000000e+00  0.000000e+00  0.000000e+00  
      1390  -1.127998e+01  -2.024727e+00  1.413328e+00  3.131654e+00  6.494097e-01  3.913328e+00  0.000000e+00  0.000000e+00  0.000000e+00  0.000000e+00  0.000000e+00  0.000000e+00  
      1391  -1.162324e+01  -2.072428e+00  1.335297e+00  2.788393e+00  6.017085e-01  3.585297e+00  0.000000e+00  0.000000e+00  0.000000e+00  0.000000e+00  0.000000e+00  0.000000e+00  
      1392  -1.196878e+01  -2.122804e+00  1.265886e+00  2.442848e+00  5.513325e-01  3.265886e+00  0.000000e+00  0.000000e+00  0.000000e+00  0.000000e+00  0.000000e+00  0.000000e+00  
      1393  -1.231245e+01  -2.180156e+00  1.185155e+00  2.099179e+00  4.939799e-01  2.935155e+00  0.000000e+00  0.000000e+00  0.000000e+00  0.000000e+00  0.000000e+00  0.000000e+00  
      1394  -1.263842e+01  -2.239003e+00  1.057382e+00  1.773213e+00  4.351335e-01  2.557382e+00  0.000000e+00  0.000000e+00  0.000000e+00  0.000000e+00  0.000000e+00  0.000000e+00  
      1395  -1.294942e+01  -2.301718e+00  9.077982e-01  1.462214e+00  3.724183e-01  2.157798e+00  0.000000e+00  0.000000e+00  0.000000e+00  0.000000e+00  0.000000e+00  0.000000e+00  
      1396  -1.326307e+01  -2.366680e+00  7.501135e-01  1.148557e+00  3.074559e-01  1.750114e+00  0.000000e+00  0.000000e+00  0.000000e+00  0.000000e+00  0.000000e+00  0.000000e+00  
      1397  -1.355102e+01  -2.434448e+00  5.525394e-01  8.606136e-01  2.396885e-01  1.302539e+00  0.000000e+00  0.000000e+00  0.000000e+00  0.000000e+00  0.000000e+00  0.000000e+00  
      1398  -1.384345e+01  -2.509383e+00  3.727601e-01  5.681798e-01  1.647533e-01  8.727601e-01  0.000000e+00  0.000000e+00  0.000000e+00  0.000000e+00  0.000000e+00  0.000000e+00  
      1399  -1.412878e+01  -2.579762e+00  1.821140e-01  2.828505e-01  9.437467e-02  4.321140e-01  0.000000e+00  0.000000e+00  0.000000e+00  0.000000e+00  0.000000e+00  0.000000e+00  
      1400  -2.181720e+00  -1.049609e+00  -8.315815e+00  1.212705e+01  1.853342e+00  6.434186e+00  0.000000e+00  0.000000e+00  0.000000e+00  0.000000e+00  0.000000e+00  0.000000e+00  
      1401  -2.151625e+00  -1.180018e+00  -8.103021e+00  1.215719e+01  1.722835e+00  6.396980e+00  0.000000e+00  0.000000e+00  0.000000e+00  0.000000e+00  0.000000e+00  0.000000e+00  
      1402  -2.154153e+00  -1.295104e+00  -7.885025e+00  1.215468e+01  1.607718e+00  6.364975e+00  0.000000e+00  0.000000e+00  0.000000e+00  0.000000e+00  0.000000e+00  0.000000e+00  
      1403  -2.199992e+00  -1.405031e+00  -7.667724e+00  1.210885e+01  1.497779e+00  6.332276e+00  0.000000e+00  0.000000e+00  0.000000e+00  0.000000e+00  0.000000e+00  0.000000e+00  
      1404  -2.258803e+00  -1.471608e+00  -7.428140e+00  1.205004e+01  1.431200e+00  6.321860e+00  0.000000e+00  0.000000e+00  0.000000e+00  0.000000e+00  0.000000e+00  0.000000e+00  
      1405  -2.360866e+00  -1.521653e+00  -7.197083e+00  1.194798e+01  1.381152e+00  6.302917e+00  0.000000e+00  0.000000e+00  0.000000e+00  0.000000e+00  0.000000e+00  0.000000e+00  
      1406  -2.454393e+00  -1.552103e+00  -6.961682e+00  1.185445e+01  1.350702e+00  6.288319e+00  0.000000e+00  0.000000e+00  0.000000e+00  0.000000e+00  0.000000e+00  0.000000e+00  
      1407  -2.537269e+00  -1.586369e+00  -6.721916e+00  1.177157e+01  1.316435e+00  6.278084e+00  0.000000e+00  0.000000e+00  0.000000e+00  0.000000e+00  0.000000e+00  0.000000e+00  
      1408  -2.613528e+00  -1.603143e+00  -6.473190e+00  1.169531e+01  1.299662e+00  6.276810e+00  0.000000e+00  0.000000e+00  0.000000e+00  0.000000e+00  0.000000e+00  0.000000e+00  
      1409  -2.691906e+00  -1.624429e+00  -6.230074e+00  1.161694e+01  1.278376e+00  6.269926e+00  0.000000e+00  0.000000e+00  0.000000e+00  0.000000e+00  0.000000e+00  0.000000e+00  
      1410  -2.730800e+00  -1.645114e+00  -5.980684e+00  1.157804e+01  1.257691e+00  6.269316e+00  0.000000e+00  0.000000e+00  0.000000e+00  0.000000e+00  0.000000e+00  0.000000e+00  
      1411  -2.756437e+00  -1.672091e+00  -5.713400e+00  1.155241e+01  1.230714e+00  6.286600e+00  0.000000e+00  0.000000e+00  0.000000e+00  0.000000e+00  0.000000e+00  0.000000e+00  
      1412  -2.783077e+00  -1.688241e+00  -5.453932e+00  1.152577e+01  1.214564e+00  6.296068e+00  0.000000e+00  0.000000e+00  0.000000e+00  0.000000e+00  0.000000e+00  0.000000e+00  
      1413  -2.816260e+00  -1.700004e+00  -5.179301e+00  1.149258e+01  1.202801e+00  6.320699e+00  0.000000e+00  0.000000e+00  0.000000e+00  0.000000e+00  0.000000e+00  0.000000e+00  
      1414  -2.901849e+00  -1.709810e+00  -4.916091e+00  1.140699e+01  1.192995e+00  6.333909e+00  0.000000e+00  0.000000e+00  0.000000e+00  0.000000e+00  0.000000e+00  0.000000e+00  
      1415  -2.992644e+00  -1.727528e+00  -4.653923e+00  1.131620e+01  1.175276e+00  6.346077e+00  0.000000e+00  0.000000e+00  0.000000e+00  0.000000e+00  0.000000e+00  0.000000e+00  
      1416  -3.053213e+00  -1.739244e+00  -4.374140e+00  1.125563e+01  1.163561e+00  6.375860e+00  0.000000e+00  0.000000e+00  0.000000e+00  0.000000e+00  0.000000e+00  0.000000e+00  
      1417  -3.140709e+00  -1.751968e+00  -4.113822e+00  1.116813e+01  1.150837e+00  6.386178e+00  0.000000e+00  0.000000e+00  0.000000e+00  0.000000e+00  0.000000e+00  0.000000e+00  
      1418  -3.265920e+00  -1.746499e+00  -3.850618e+00  1.104292e+01  1.156306e+00  6.399383e+00  0.000000e+00  0.000000e+00  0.000000e+00  0.000000e+00  0.000000e+00  0.000000e+00  
      1419  -3.365037e+00  -1.747337e+00  -3.576992e+00  1.094381e+01  1.155468e+00  6.423008e+00  0.000000e+00  0.000000e+00  0.000000e+00  0.000000e+00  0.000000e+00  0.000000e+00  
      1420  -3.491442e+00  -1.740091e+00  -3.300379e+00  1.081740e+01  1.162714e+00  6.449622e+00  0.000000e+00  0.000000e+00  0.000000e+00  0.000000e+00  0.000000e+00  0.000000e+00  
      1421  -3.625930e+00  -1.737335e+00  -3.041627e+00  1.068291e+01  1.165470e+00  6.458373e+00  0.000000e+00  0.000000e+00  0.000000e+00  0.000000e+00  0.000000e+00  0.000000e+00  
      1422  -3.781455e+00  -1.731930e+00  -2.779385e+00  1.052739e+01  1.170875e+00  6.470615e+00  0.000000e+00  0.000000e+00  0.000000e+00  0.000000e+00  0.000000e+00  0.000000e+00  
      1423  -3.928905e+00  -1.734102e+00  -2.504226e+00  1.037994e+01  1.168703e+00  6.495774e+00  0.000000e+00  0.000000e+00  0.000000e+00  0.000000e+00  0.000000e+00  0.000000e+00  
      1424  -4.079437e+00  -1.733650e+00  -2.240326e+00  1.022941e+01  1.169155e+00  6.509674e+00  0.000000e+00  0.000000e+00  0.000000e+00  0.000000e+00  0.000000e+00  0.000000e+00  
      1425  -4.263904e+00  -1.733405e+00  -1.976403e+00  1.004494e+01  1.169399e+00  6.523598e+00  0.000000e+00  0.000000e+00  0.000000e+00  0.000000e+00  0.000000e+00  0.000000e+00  
      1426  -4.434306e+00  -1.744761e+00  -1.723172e+00  9.874537e+00  1.158044e+00  6.526828e+00  0.000000e+00  0.000000e+00  0.000000e+00  0.000000e+00  0.000000e+00  0.000000e+00  
      1427  -4.629280e+00  -1.747629e+00  -1.474068e+00  9.679563e+00  1.155176e+00  6.525932e+00  0.000000e+00  0.000000e+00  0.000000e+00  0.000000e+00  0.000000e+00  0.000000e+00  
      1428  -4.827669e+00  -1.750124e+00  -1.221269e+00  9.481174e+00  1.152681e+00  6.528731e+00  0.000000e+00  0.000000e+00  0.000000e+00  0.000000e+00  0.000000e+00  0.000000e+00  
      1429  -5.039985e+00  -1.754975e+00  -9.706436e-01  9.268858e+00  1.147829e+00  6.529356e+00  0.000000e+00  0.000000e+00  0.000000e+00  0.000000e+00  0.000000e+00  0.000000e+00  
      1430  -5.246662e+00  -1.759137e+00  -7.136207e-01  9.062180e+00  1.143668e+00  6.536379e+00  0.000000e+00  0.000000e+00  0.000000e+00  0.000000e+00  0.000000e+00  0.000000e+00  
      1431  -5.484166e+00  -1.766663e+00  -4.872863e-01  8.824676e+00  1.136142e+00  6.512713e+00  0.000000e+00  0.000000e+00  0.000000e+00  0.000000e+00  0.000000e+00  0.000000e+00  
      1432  -5.731225e+00  -1.771017e+00  -2.523289e-01  8.577618e+00  1.131788e+00  6.497671e+00  0.000000e+00  0.000000e+00  0.000000e+00  0.000000e+00  0.000000e+00  0.000000e+00  
      1433  -5.988036e+00  -1.776577e+00  -3.059778e-02  8.320806e+00  1.126228e+00  6.469402e+00  0.000000e+00  0.000000e+00  0.000000e+00  0.000000e+00  0.000000e+00  0.000000e+00  
      1434  -6.258322e+00  -1.798725e+00  1.846113e-01  8.050520e+00  1.104080e+00  6.434611e+00  0.000000e+00  0.000000e+00  0.000000e+00  0.000000e+00  0.000000e+00  0.000000e+00  
      1435  -6.530950e+00  -1.813529e+00  3.697375e-01  7.777892e+00  1.089276e+00  6.369738e+00  0.000000e+00  0.000000e+00  0.000000e+00  0.000000e+00  0.000000e+00  0.000000e+00  
      1436  -6.821791e+00  -1.826700e+00  5.535404e-01  7.487051e+00  1.076105e+00  6.303540e+00  0.000000e+00  0.000000e+00  0.000000e+00  0.000000e+00  0.000000e+00  0.000000e+00  
      1437  -7.114147e+00  -1.846779e+00  7.426642e-01  7.194695e+00  1.056026e+00  6.242664e+00  0.000000e+00  0.000000e+00  0.000000e+00  0.000000e+00  0.000000e+00  0.000000e+00  
      1438  -7.427085e+00  -1.865100e+00  9.004264e-01  6.881757e+00  1.037705e+00  6.150426e+00  0.000000e+00  0.000000e+00  0.000000e+00  0.000000e+00  0.000000e+00  0.000000e+00  
      1439  -7.752636e+00  -1.883962e+00  1.043806e+00  6.556206e+00  1.018843e+00  6.043806e+00  0.000000e+00  0.000000e+00  0.000000e+00  0.000000e+00  0.000000e+00  0.000000e+00  
      1440  -8.085231e+00  -1.905319e+00  1.168635e+00  6.223612e+00  9.974858e-01  5.918635e+00  0.000000e+00  0.000000e+00  0.000000e+00  0.000000e+00  0.000000e+00  0.000000e+00  
      1441  -8.424001e+00  -1.932096e+00  1.276402e+00  5.884841e+00  9.707093e-01  5.776402e+00  0.000000e+00  0.000000e+00  0.000000e+00  0.000000e+00  0.000000e+00  0.000000e+00  
      1442  -8.766975e+00  -1.957293e+00  1.348446e+00  5.541867e+00  9.455117e-01  5.598446e+00  0.000000e+00  0.000000e+00  0.000000e+00  0.000000e+00  0.000000e+00  0.000000e+00  
      1443  -9.112471e+00  -1.985583e+00  1.417406e+00  5.196371e+00  9.172220e-01  5.417406e+00  0.000000e+00  0.000000e+00  0.000000e+00  0.000000e+00  0.000000e+00  0.000000e+00  
      1444  -9.461022e+00  -2.027366e+00  1.454572e+00  4.847820e+00  8.754392e-01  5.204572e+00  0.000000e+00  0.000000e+00  0.000000e+00  0.000000e+00  0.000000e+00  0.000000e+00  
      1445  -9.810819e+00  -2.063345e+00  1.472847e+00  4.498024e+00  8.394601e-01  4.972847e+00  0.000000e+00  0.000000e+00  0.000000e+00  0.000000e+00  0.000000e+00  0.000000e+00  
      1446  -1.016190e+01  -2.104513e+00  1.460207e+00  4.146945e+00  7.982920e-01  4.710207e+00  0.000000e+00  0.000000e+00  0.000000e+00  0.000000e+00  0.000000e+00  0.000000e+00  
      1447  -1.050887e+01  -2.144880e+00  1.451622e+00  3.799974e+00  7.579251e-01  4.451622e+00  0.000000e+00  0.000000e+00  0.000000e+00  0.000000e+00  0.000000e+00  0.000000e+00  
      1448  -1.086156e+01  -2.186662e+00  1.441833e+00  3.447284e+00  7.161427e-01  4.191833e+00  0.000000e+00  0.000000e+00  0.000000e+00  0.000000e+00  0.000000e+00  0.000000e+00  
      1449  -1.121612e+01  -2.233469e+00  1.403334e+00  3.092723e+00  6.693360e-01  3.903334e+00  0.000000e+00  0.000000e+00  0.000000e+00  0.000000e+00  0.000000e+00  0.000000e+00  
      1450  -1.156081e+01  -2.280052e+00  1.360977e+00  2.748034e+00  6.227528e-01  3.610977e+00  0.000000e+00  0.000000e+00  0.000000e+00  0.000000e+00  0.000000e+00  0.000000e+00  
      1451  -1.189611e+01  -2.335137e+00  1.281293e+00  2.412729e+00  5.676680e-01  3.281293e+00  0.000000e+00  0.000000e+00  0.000000e+00  0.000000e+00  0.000000e+00  0.000000e+00  
      1452  -1.223245e+01  -2.391148e+00  1.184777e+00  2.076396e+00  5.116569e-01  2.934777e+00  0.000000e+00  0.000000e+00  0.000000e+00  0.000000e+00  0.000000e+00  0.000000e+00  
      1453  -1.256161e+01  -2.450393e+00  1.070948e+00  1.747235e+00  4.524117e-01  2.570948e+00  0.000000e+00  0.000000e+00  0.000000e+00  0.000000e+00  0.000000e+00  0.000000e+00  
      1454  -1.287637e+01  -2.518762e+00  9.148910e-01  1.432468e+00  3.840426e-01  2.164891e+00  0.000000e+00  0.000000e+00  0.000000e+00  0.000000e+00  0.000000e+00  0.000000e+00  
      1455  -1.318645e+01  -2.582447e+00  7.568387e-01  1.122390e+00  3.203582e-01  1.756839e+00  0.000000e+00  0.000000e+00  0.000000e+00  0.000000e+00  0.000000e+00  0.000000e+00  
      1456  -1.347739e+01  -2.656626e+00  5.762735e-01  8.314483e-01  2.461785e-01  1.326273e+00  0.000000e+00  0.000000e+00  0.000000e+00  0.000000e+00  0.000000e+00  0.000000e+00  
      1457  -1.375698e+01  -2.727955e+00  3.818195e-01  5.518624e-01  1.748502e-01  8.818195e-01  0.000000e+00  0.000000e+00  0.000000e+00  0.000000e+00  0.000000e+00  0.000000e+00  
      1458  -1.403444e+01  -2.810312e+00  1.975900e-01  2.743978e-01  9.249262e-02  4.475900e-01  0.000000e+00  0.000000e+00  0.000000e+00  0.000000e+00  0.000000e+00  0.000000e+00  
      1459  -2.289864e+00  -1.256249e+00  -8.410253e+00  1.190943e+01  1.872241e+00  6.339747e+00  0.000000e+00  0.000000e+00  0.000000e+00  0.000000e+00  0.000000e+00  0.000000e+00  
      1460  -2.226367e+00  -1.412077e+00  -8.222387e+00  1.197297e+01  1.716326e+00  6.277613e+00  0.000000e+00  0.000000e+00  0.000000e+00  0.000000e+00  0.000000e+00  0.000000e+00  
      1461  -2.216554e+00  -1.521809e+00  -8.008749e+00  1.198280e+01  1.606565e+00  6.241251e+00  0.000000e+00  0.000000e+00  0.000000e+00  0.000000e+00  0.000000e+00  0.000000e+00  
      1462  -2.280253e+00  -1.619359e+00  -7.785850e+00  1.191910e+01  1.509004e+00  6.214150e+00  0.000000e+00  0.000000e+00  0.000000e+00  0.000000e+00  0.000000e+00  0.000000e+00  
      1463  -2.338317e+00  -1.696104e+00  -7.551365e+00  1.186104e+01  1.432256e+00  6.198635e+00  0.000000e+00  0.000000e+00  0.000000e+00  0.000000e+00  0.000000e+00  0.000000e+00  
      1464  -2.429057e+00  -1.738488e+00  -7.313052e+00  1.177030e+01  1.389869e+00  6.186948e+00  0.000000e+00  0.000000e+00  0.000000e+00  0.000000e+00  0.000000e+00  0.000000e+00  
      1465  -2.514299e+00  -1.787465e+00  -7.074564e+00  1.168506e+01  1.340892e+00  6.175436e+00  0.000000e+00  0.000000e+00  0.000000e+00  0.000000e+00  0.000000e+00  0.000000e+00  
      1466  -2.582005e+00  -1.817418e+00  -6.831551e+00  1.161735e+01  1.310939e+00  6.168449e+00  0.000000e+00  0.000000e+00  0.000000e+00  0.000000e+00  0.000000e+00  0.000000e+00  
      1467  -2.635489e+00  -1.853606e+00  -6.576468e+00  1.156387e+01  1.274751e+00  6.173532e+00  0.000000e+00  0.000000e+00  0.000000e+00  0.000000e+00  0.000000e+00  0.000000e+00  
      1468  -2.695265e+00  -1.879542e+00  -6.323355e+00  1.150410e+01  1.248815e+00  6.176645e+00  0.000000e+00  0.000000e+00  0.000000e+00  0.000000e+00  0.000000e+00  0.000000e+00  
      1469  -2.749710e+00  -1.905687e+00  -6.064940e+00  1.144965e+01  1.222670e+00  6.185060e+00  0.000000e+00  0.000000e+00  0.000000e+00  0.000000e+00  0.000000e+00  0.000000e+00  
      1470  -2.761140e+00  -1.938713e+00  -5.814677e+00  1.143822e+01  1.189644e+00  6.185323e+00  0.000000e+00  0.000000e+00  0.000000e+00  0.000000e+00  0.000000e+00  0.000000e+00  
      1471  -2.802701e+00  -1.948240e+00  -5.546465e+00  1.139666e+01  1.180117e+00  6.203535e+00  0.000000e+00  0.000000e+00  0.000000e+00  0.000000e+00  0.000000e+00  0.000000e+00  
      1472  -2.853907e+00  -1.971798e+00  -5.281428e+00  1.134545e+01  1.156559e+00  6.218572e+00  0.000000e+00  0.000000e+00  0.000000e+00  0.000000e+00  0.000000e+00  0.000000e+00  
      1473  -2.909674e+00  -1.987077e+00  -5.005015e+00  1.128969e+01  1.141279e+00  6.244985e+00  0.000000e+00  0.000000e+00  0.000000e+00  0.000000e+00  0.000000e+00  0.000000e+00  
      1474  -2.996110e+00  -2.005534e+00  -4.735485e+00  1.120325e+01  1.122823e+00  6.264515e+00  0.000000e+00  0.000000e+00  0.000000e+00  0.000000e+00  0.000000e+00  0.000000e+00  
      1475  -3.095260e+00  -2.011095e+00  -4.471622e+00  1.110410e+01  1.117262e+00  6.278378e+00  0.000000e+00  0.000000e+00  0.000000e+00  0.000000e+00  0.000000e+00  0.000000e+00  
      1476  -3.187353e+00  -2.028878e+00  -4.204494e+00  1.101201e+01  1.099479e+00  6.295506e+00  0.000000e+00  0.000000e+00  0.000000e+00  0.000000e+00  0.000000e+00  0.000000e+00  
      1477  -3.272711e+00  -2.025997e+00  -3.920498e+00  1.092665e+01  1.102360e+00  6.329502e+00  0.000000e+00  0.000000e+00  0.000000e+00  0.000000e+00  0.000000e+00  0.000000e+00  
      1478  -3.389702e+00  -2.027806e+00  -3.647859e+00  1.080966e+01  1.100551e+00  6.352141e+00  0.000000e+00  0.000000e+00  0.000000e+00  0.000000e+00  0.000000e+00  0.000000e+00  
      1479  -3.510354e+00  -2.018668e+00  -3.385269e+00  1.068901e+01  1.109689e+00  6.364731e+00  0.000000e+00  0.000000e+00  0.000000e+00  0.000000e+00  0.000000e+00  0.000000e+00  
      1480  -3.655092e+00  -2.008626e+00  -3.120083e+00  1.054427e+01  1.119731e+00  6.379918e+00  0.000000e+00  0.000000e+00  0.000000e+00  0.000000e+00  0.000000e+00  0.000000e+00  
      1481  -3.801614e+00  -2.000479e+00  -2.853753e+00  1.039775e+01  1.127878e+00  6.396247e+00  0.000000e+00  0.000000e+00  0.000000e+00  0.000000e+00  0.000000e+00  0.000000e+00  
      1482  -3.954576e+00  -1.999255e+00  -2.595684e+00  1.024478e+01  1.129102e+00  6.404316e+00  0.000000e+00  0.000000e+00  0.000000e+00  0.000000e+00  0.000000e+00  0.000000e+00  
      1483  -4.114537e+00  -1.998671e+00  -2.325330e+00  1.008482e+01  1.129686e+00  6.424669e+00  0.000000e+00  0.000000e+00  0.000000e+00  0.000000e+00  0.000000e+00  0.000000e+00  
      1484  -4.276304e+00  -1.990880e+00  -2.076169e+00  9.923056e+00  1.137476e+00  6.423831e+00  0.000000e+00  0.000000e+00  0.000000e+00  0.000000e+00  0.000000e+00  0.000000e+00  
      1485  -4.450574e+00  -2.001972e+00  -1.811998e+00  9.748785e+00  1.126385e+00  6.438002e+00  0.000000e+00  0.000000e+00  0.000000e+00  0.000000e+00  0.000000e+00  0.000000e+00  
      1486  -4.638781e+00  -2.003981e+00  -1.550358e+00  9.560578e+00  1.124376e+00  6.449642e+00  0.000000e+00  0.000000e+00  0.000000e+00  0.000000e+00  0.000000e+00  0.000000e+00  
      1487  -4.841046e+00  -2.001998e+00  -1.302234e+00  9.358314e+00  1.126359e+00  6.447766e+00  0.000000e+00  0.000000e+00  0.000000e+00  0.000000e+00  0.000000e+00  0.000000e+00  
      1488  -5.034097e+00  -2.006572e+00  -1.041376e+00  9.165263e+00  1.121784e+00  6.458624e+00  0.000000e+00  0.000000e+00  0.000000e+00  0.000000e+00  0.000000e+00  0.000000e+00  
      1489  -5.251849e+00  -2.007099e+00  -7.906824e-01  8.947510e+00  1.121258e+00  6.459318e+00  0.000000e+00  0.000000e+00  0.000000e+00  0.000000e+00  0.000000e+00  0.000000e+00  
      1490  -5.480556e+00  -2.011894e+00  -5.445343e-01  8.718803e+00  1.116463e+00  6.455466e+00  0.000000e+00  0.000000e+00  0.000000e+00  0.000000e+00  0.000000e+00  0.000000e+00  
      1491  -5.723344e+00  -2.019268e+00  -3.186087e-01  8.476015e+00  1.109089e+00  6.431391e+00  0.000000e+00  0.000000e+00  0.000000e+00  0.000000e+00  0.000000e+00  0.000000e+00  
      1492  -5.974939e+00  -2.019276e+00  -9.341322e-02  8.224420e+00  1.109080e+00  6.406587e+00  0.000000e+00  0.000000e+00  0.000000e+00  0.000000e+00  0.000000e+00  0.000000e+00  
      1493  -6.229816e+00  -2.039950e+00  1.197989e-01  7.969543e+00  1.088407e+00  6.369799e+00  0.000000e+00  0.000000e+00  0.000000e+00  0.000000e+00  0.000000e+00  0.000000e+00  
      1494  -6.501192e+00  -2.051832e+00  3.343205e-01  7.698168e+00  1.076525e+00  6.334321e+00  0.000000e+00  0.000000e+00  0.000000e+00  0.000000e+00  0.000000e+00  0.000000e+00  
      1495  -6.787719e+00  -2.065794e+00  5.271695e-01  7.411641e+00  1.062562e+00  6.277169e+00  0.000000e+00  0.000000e+00  0.000000e+00  0.000000e+00  0.000000e+00  0.000000e+00  
      1496  -7.084515e+00  -2.083739e+00  7.016616e-01  7.114844e+00  1.044618e+00  6.201662e+00  0.000000e+00  0.000000e+00  0.000000e+00  0.000000e+00  0.000000e+00  0.000000e+00  
      1497  -7.391733e+00  -2.098183e+00  8.691840e-01  6.807627e+00  1.030174e+00  6.119184e+00  0.000000e+00  0.000000e+00  0.000000e+00  0.000000e+00  0.000000e+00  0.000000e+00  
      1498  -7.713888e+00  -2.108958e+00  1.010155e+00  6.485471e+00  1.019399e+00  6.010155e+00  0.000000e+00  0.000000e+00  0.000000e+00  0.000000e+00  0.000000e+00  0.000000e+00  
      1499  -8.038941e+00  -2.132997e+00  1.142633e+00  6.160418e+00  9.953600e-01  5.892633e+00  0.000000e+00  0.000000e+00  0.000000e+00  0.000000e+00  0.000000e+00  0.000000e+00  
      1500  -8.368297e+00  -2.156076e+00  1.260272e+00  5.831063e+00  9.722812e-01  5.760273e+00  0.000000e+00  0.000000e+00  0.000000e+00  0.000000e+00  0.000000e+00  0.000000e+00  
      1501  -8.711269e+00  -2.183458e+00  1.334141e+00  5.488091e+00  9.448989e-01  5.584141e+00  0.000000e+00  0.000000e+00  0.000000e+00  0.000000e+00  0.000000e+00  0.000000e+00  
      1502  -9.056382e+00  -2.208406e+00  1.397487e+00  5.142977e+00  9.199512e-01  5.397487e+00  0.000000e+00  0.000000e+00  0.000000e+00  0.000000e+00  0.000000e+00  0.000000e+00  
      1503  -9.406629e+00  -2.240069e+00  1.448227e+00  4.792731e+00  8.882884e-01  5.198226e+00  0.000000e+00  0.000000e+00  0.000000e+00  0.000000e+00  0.000000e+00  0.000000e+00  
      1504  -9.754099e+00  -2.284248e+00  1.467473e+00  4.445261e+00  8.441085e-01  4.967474e+00  0.000000e+00  0.000000e+00  0.000000e+00  0.000000e+00  0.000000e+00  0.000000e+00  
      1505  -1.009985e+01  -2.315771e+00  1.453091e+00  4.099507e+00  8.125858e-01  4.703091e+00  0.000000e+00  0.000000e+00  0.000000e+00  0.000000e+00  0.000000e+00  0.000000e+00  
      1506  -1.044645e+01  -2.359174e+00  1.426252e+00  3.752906e+00  7.691824e-01  4.426252e+00  0.000000e+00  0.000000e+00  0.000000e+00  0.000000e+00  0.000000e+00  0.000000e+00  
      1507  -1.079228e+01  -2.398455e+00  1.419697e+00  3.407084e+00  7.299021e-01  4.169697e+00  0.000000e+00  0.000000e+00  0.000000e+00  0.000000e+00  0.000000e+00  0.000000e+00  
      1508  -1.114190e+01  -2.439141e+00  1.391071e+00  3.057456e+00  6.892162e-01  3.891072e+00  0.000000e+00  0.000000e+00  0.000000e+00  0.000000e+00  0.000000e+00  0.000000e+00  
      1509  -1.148822e+01  -2.489826e+00  1.356550e+00  2.711140e+00  6.385307e-01  3.606550e+00  0.000000e+00  0.000000e+00  0.000000e+00  0.000000e+00  0.000000e+00  0.000000e+00  
      1510  -1.182365e+01  -2.544857e+00  1.280653e+00  2.375714e+00  5.834997e-01  3.280653e+00  0.000000e+00  0.000000e+00  0.000000e+00  0.000000e+00  0.000000e+00  0.000000e+00  
      1511  -1.215846e+01  -2.602625e+00  1.200121e+00  2.040899e+00  5.257318e-01  2.950121e+00  0.000000e+00  0.000000e+00  0.000000e+00  0.000000e+00  0.000000e+00  0.000000e+00  
      1512  -1.248676e+01  -2.662604e+00  1.084610e+00  1.712597e+00  4.657529e-01  2.584610e+00  0.000000e+00  0.000000e+00  0.000000e+00  0.000000e+00  0.000000e+00  0.000000e+00  
      1513  -1.279039e+01  -2.730523e+00  9.232821e-01  1.408970e+00  3.978341e-01  2.173282e+00  0.000000e+00  0.000000e+00  0.000000e+00  0.000000e+00  0.000000e+00  0.000000e+00  
      1514  -1.309283e+01  -2.797011e+00  7.748374e-01  1.106532e+00  3.313458e-01  1.774837e+00  0.000000e+00  0.000000e+00  0.000000e+00  0.000000e+00  0.000000e+00  0.000000e+00  
      1515  -1.338493e+01  -2.869446e+00  5.919119e-01  8.144258e-01  2.589112e-01  1.341912e+00  0.000000e+00  0.000000e+00  0.000000e+00  0.000000e+00  0.000000e+00  0.000000e+00  
      1516  -1.366057e+01  -2.951035e+00  3.963636e-01  5.387915e-01  1.773220e-01  8.963636e-01  0.000000e+00  0.000000e+00  0.000000e+00  0.000000e+00  0.000000e+00  0.000000e+00  
      1517  -1.394157e+01  -3.035033e+00  2.103959e-01  2.577859e-01  9.332402e-02  4.603959e-01  0.000000e+00  0.000000e+00  0.000000e+00  0.000000e+00  0.000000e+00  0.000000e+00  
      1518  -2.427960e+00  -1.442871e+00  -8.527715e+00  1.165545e+01  1.907944e+00  6.222285e+00  0.000000e+00  0.000000e+00  0.000000e+00  0.000000e+00  0.000000e+00  0.000000e+00  
      1519  -2.382124e+00  -1.596609e+00  -8.356725e+00  1.170133e+01  1.754128e+00  6.143275e+00  0.000000e+00  0.000000e+00  0.000000e+00  0.000000e+00  0.000000e+00  0.000000e+00  
      1520  -2.349777e+00  -1.720691e+00  -8.142123e+00  1.173369e+01  1.630019e+00  6.107876e+00  0.000000e+00  0.000000e+00  0.000000e+00  0.000000e+00  0.000000e+00  0.000000e+00  
      1521  -2.403264e+00  -1.808312e+00  -7.915583e+00  1.168021e+01  1.542387e+00  6.084417e+00  0.000000e+00  0.000000e+00  0.000000e+00  0.000000e+00  0.000000e+00  0.000000e+00  
      1522  -2.488001e+00  -1.866243e+00  -7.680932e+00  1.159548e+01  1.484454e+00  6.069068e+00  0.000000e+00  0.000000e+00  0.000000e+00  0.000000e+00  0.000000e+00  0.000000e+00  
      1523  -2.535434e+00  -1.942934e+00  -7.444371e+00  1.154804e+01  1.407763e+00  6.055629e+00  0.000000e+00  0.000000e+00  0.000000e+00  0.000000e+00  0.000000e+00  0.000000e+00  
      1524  -2.594895e+00  -2.005525e+00  -7.202966e+00  1.148858e+01  1.345172e+00  6.047035e+00  0.000000e+00  0.000000e+00  0.000000e+00  0.000000e+00  0.000000e+00  0.000000e+00  
      1525  -2.654625e+00  -2.049610e+00  -6.951890e+00  1.142885e+01  1.301087e+00  6.048110e+00  0.000000e+00  0.000000e+00  0.000000e+00  0.000000e+00  0.000000e+00  0.000000e+00  
      1526  -2.730658e+00  -2.069529e+00  -6.705684e+00  1.135282e+01  1.281168e+00  6.044316e+00  0.000000e+00  0.000000e+00  0.000000e+00  0.000000e+00  0.000000e+00  0.000000e+00  
      1527  -2.768571e+00  -2.111798e+00  -6.448685e+00  1.131491e+01  1.238899e+00  6.051315e+00  0.000000e+00  0.000000e+00  0.000000e+00  0.000000e+00  0.000000e+00  0.000000e+00  
      1528  -2.797107e+00  -2.156071e+00  -6.196898e+00  1.128637e+01  1.194625e+00  6.053102e+00  0.000000e+00  0.000000e+00  0.000000e+00  0.000000e+00  0.000000e+00  0.000000e+00  
      1529  -2.820579e+00  -2.190895e+00  -5.926306e+00  1.126290e+01  1.159799e+00  6.073694e+00  0.000000e+00  0.000000e+00  0.000000e+00  0.000000e+00  0.000000e+00  0.000000e+00  
      1530  -2.879995e+00  -2.204547e+00  -5.673693e+00  1.120348e+01  1.146147e+00  6.076307e+00  0.000000e+00  0.000000e+00  0.000000e+00  0.000000e+00  0.000000e+00  0.000000e+00  
      1531  -2.926079e+00  -2.231118e+00  -5.399216e+00  1.115740e+01  1.119576e+00  6.100784e+00  0.000000e+00  0.000000e+00  0.000000e+00  0.000000e+00  0.000000e+00  0.000000e+00  
      1532  -2.987543e+00  -2.245997e+00  -5.127783e+00  1.109594e+01  1.104697e+00  6.122217e+00  0.000000e+00  0.000000e+00  0.000000e+00  0.000000e+00  0.000000e+00  0.000000e+00  
      1533  -3.077949e+00  -2.252365e+00  -4.860095e+00  1.100553e+01  1.098329e+00  6.139905e+00  0.000000e+00  0.000000e+00  0.000000e+00  0.000000e+00  0.000000e+00  0.000000e+00  
      1534  -3.171484e+00  -2.273275e+00  -4.585011e+00  1.091199e+01  1.077419e+00  6.164989e+00  0.000000e+00  0.000000e+00  0.000000e+00  0.000000e+00  0.000000e+00  0.000000e+00  
      1535  -3.246264e+00  -2.285871e+00  -4.312675e+00  1.083721e+01  1.064823e+00  6.187324e+00  0.000000e+00  0.000000e+00  0.000000e+00  0.000000e+00  0.000000e+00  0.000000e+00  
      1536  -3.357489e+00  -2.286973e+00  -4.035322e+00  1.072599e+01  1.063721e+00  6.214678e+00  0.000000e+00  0.000000e+00  0.000000e+00  0.000000e+00  0.000000e+00  0.000000e+00  
      1537  -3.472891e+00  -2.278437e+00  -3.770752e+00  1.061059e+01  1.072257e+00  6.229248e+00  0.000000e+00  0.000000e+00  0.000000e+00  0.000000e+00  0.000000e+00  0.000000e+00  
      1538  -3.575645e+00  -2.285218e+00  -3.494862e+00  1.050783e+01  1.065476e+00  6.255138e+00  0.000000e+00  0.000000e+00  0.000000e+00  0.000000e+00  0.000000e+00  0.000000e+00  
      1539  -3.701606e+00  -2.276564e+00  -3.222328e+00  1.038187e+01  1.074130e+00  6.277672e+00  0.000000e+00  0.000000e+00  0.000000e+00  0.000000e+00  0.000000e+00  0.000000e+00  
      1540  -3.843595e+00  -2.261041e+00  -2.964296e+00  1.023988e+01  1.089653e+00  6.285704e+00  0.000000e+00  0.000000e+00  0.000000e+00  0.000000e+00  0.000000e+00  0.000000e+00  
      1541  -3.996119e+00  -2.258870e+00  -2.688683e+00  1.008736e+01  1.091824e+00  6.311317e+00  0.000000e+00  0.000000e+00  0.000000e+00  0.000000e+00  0.000000e+00  0.000000e+00  
      1542  -4.151514e+00  -2.258517e+00  -2.427803e+00  9.931965e+00  1.092177e+00  6.322197e+00  0.000000e+00  0.000000e+00  0.000000e+00  0.000000e+00  0.000000e+00  0.000000e+00  
      1543  -4.319118e+00  -2.251711e+00  -2.167047e+00  9.764361e+00  1.098983e+00  6.332953e+00  0.000000e+00  0.000000e+00  0.000000e+00  0.000000e+00  0.000000e+00  0.000000e+00  
      1544  -4.474291e+00  -2.256804e+00  -1.903508e+00  9.609187e+00  1.093890e+00  6.346492e+00  0.000000e+00  0.000000e+00  0.000000e+00  0.000000e+00  0.000000e+00  0.000000e+00  
      1545  -4.648203e+00  -2.258098e+00  -1.644052e+00  9.435275e+00  1.092597e+00  6.355948e+00  0.000000e+00  0.000000e+00  0.000000e+00  0.000000e+00  0.000000e+00  0.000000e+00  
      1546  -4.839925e+00  -2.256614e+00  -1.384234e+00  9.243553e+00  1.094080e+00  6.365766e+00  0.000000e+00  0.000000e+00  0.000000e+00  0.000000e+00  0.000000e+00  0.000000e+00  
      1547  -5.049940e+00  -2.254263e+00  -1.126903e+00  9.033538e+00  1.096431e+00  6.373097e+00  0.000000e+00  0.000000e+00  0.000000e+00  0.000000e+00  0.000000e+00  0.000000e+00  
      1548  -5.261461e+00  -2.255013e+00  -8.738406e-01  8.822017e+00  1.095681e+00  6.376159e+00  0.000000e+00  0.000000e+00  0.000000e+00  0.000000e+00  0.000000e+00  0.000000e+00  
      1549  -5.484500e+00  -2.257968e+00  -6.275069e-01  8.598979e+00  1.092726e+00  6.372493e+00  0.000000e+00  0.000000e+00  0.000000e+00  0.000000e+00  0.000000e+00  0.000000e+00  
      1550  -5.719228e+00  -2.263325e+00  -3.890063e-01  8.364250e+00  1.087369e+00  6.360994e+00  0.000000e+00  0.000000e+00  0.000000e+00  0.000000e+00  0.000000e+00  0.000000e+00  
      1551  -5.966423e+00  -2.264458e+00  -1.656713e-01  8.117056e+00  1.086236e+00  6.334329e+00  0.000000e+00  0.000000e+00  0.000000e+00  0.000000e+00  0.000000e+00  0.000000e+00  
      1552  -6.217275e+00  -2.277348e+00  5.930484e-02  7.866204e+00  1.073346e+00  6.309305e+00  0.000000e+00  0.000000e+00  0.000000e+00  0.000000e+00  0.000000e+00  0.000000e+00  
      1553  -6.473258e+00  -2.290145e+00  2.839102e-01  7.610221e+00  1.060549e+00  6.283911e+00  0.000000e+00  0.000000e+00  0.000000e+00  0.000000e+00  0.000000e+00  0.000000e+00  
      1554  -6.755908e+00  -2.305945e+00  4.794098e-01  7.327570e+00  1.044749e+00  6.229410e+00  0.000000e+00  0.000000e+00  0.000000e+00  0.000000e+00  0.000000e+00  0.000000e+00  
      1555  -7.053784e+00  -2.320728e+00  6.546441e-01  7.029694e+00  1.029967e+00  6.154644e+00  0.000000e+00  0.000000e+00  0.000000e+00  0.000000e+00  0.000000e+00  0.000000e+00  
      1556  -7.356274e+00  -2.328346e+00  8.228782e-01  6.727204e+00  1.022348e+00  6.072878e+00  0.000000e+00  0.000000e+00  0.000000e+00  0.000000e+00  0.000000e+00  0.000000e+00  
      1557  -7.673254e+00  -2.339844e+00  9.724401e-01  6.410224e+00  1.010850e+00  5.972440e+00  0.000000e+00  0.000000e+00  0.000000e+00  0.000000e+00  0.000000e+00  0.000000e+00  
      1558  -7.987712e+00  -2.358696e+00  1.116343e+00  6.095767e+00  9.919986e-01  5.866343e+00  0.000000e+00  0.000000e+00  0.000000e+00  0.000000e+00  0.000000e+00  0.000000e+00  
      1559  -8.318251e+00  -2.382686e+00  1.227394e+00  5.765228e+00  9.680080e-01  5.727394e+00  0.000000e+00  0.000000e+00  0.000000e+00  0.000000e+00  0.000000e+00  0.000000e+00  
      1560  -8.656723e+00  -2.407539e+00  1.317881e+00  5.426755e+00  9.431552e-01  5.567881e+00  0.000000e+00  0.000000e+00  0.000000e+00  0.000000e+00  0.000000e+00  0.000000e+00  
      1561  -9.006230e+00  -2.428723e+00  1.364065e+00  5.077248e+00  9.219716e-01  5.364065e+00  0.000000e+00  0.000000e+00  0.000000e+00  0.000000e+00  0.000000e+00  0.000000e+00  
      1562  -9.350695e+00  -2.451355e+00  1.441386e+00  4.732783e+00  8.993390e-01  5.191386e+00  0.000000e+00  0.000000e+00  0.000000e+00  0.000000e+00  0.000000e+00  0.000000e+00  
      1563  -9.692821e+00  -2.491592e+00  1.477165e+00  4.390658e+00  8.591020e-01  4.977165e+00  0.000000e+00  0.000000e+00  0.000000e+00  0.000000e+00  0.000000e+00  0.000000e+00  
      1564  -1.004250e+01  -2.528883e+00  1.484533e+00  4.040975e+00  8.218113e-01  4.734533e+00  0.000000e+00  0.000000e+00  0.000000e+00  0.000000e+00  0.000000e+00  0.000000e+00  
      1565  -1.039124e+01  -2.563421e+00  1.470783e+00  3.692239e+00  7.872738e-01  4.470783e+00  0.000000e+00  0.000000e+00  0.000000e+00  0.000000e+00  0.000000e+00  0.000000e+00  
      1566  -1.073568e+01  -2.607567e+00  1.455289e+00  3.347796e+00  7.431269e-01  4.205289e+00  0.000000e+00  0.000000e+00  0.000000e+00  0.000000e+00  0.000000e+00  0.000000e+00  
      1567  -1.107657e+01  -2.650105e+00  1.414366e+00  3.006908e+00  7.005896e-01  3.914366e+00  0.000000e+00  0.000000e+00  0.000000e+00  0.000000e+00  0.000000e+00  0.000000e+00  
      1568  -1.141486e+01  -2.699301e+00  1.373292e+00  2.668622e+00  6.513935e-01  3.623292e+00  0.000000e+00  0.000000e+00  0.000000e+00  0.000000e+00  0.000000e+00  0.000000e+00  
      1569  -1.175881e+01  -2.753821e+00  1.313845e+00  2.324666e+00  5.968733e-01  3.313845e+00  0.000000e+00  0.000000e+00  0.000000e+00  0.000000e+00  0.000000e+00  0.000000e+00  
      1570  -1.209164e+01  -2.817909e+00  1.215869e+00  1.991841e+00  5.327852e-01  2.965869e+00  0.000000e+00  0.000000e+00  0.000000e+00  0.000000e+00  0.000000e+00  0.000000e+00  
      1571  -1.239911e+01  -2.875520e+00  1.078789e+00  1.684372e+00  4.751743e-01  2.578789e+00  0.000000e+00  0.000000e+00  0.000000e+00  0.000000e+00  0.000000e+00  0.000000e+00  
      1572  -1.270473e+01  -2.945943e+00  9.278969e-01  1.378749e+00  4.047516e-01  2.177897e+00  0.000000e+00  0.000000e+00  0.000000e+00  0.000000e+00  0.000000e+00  0.000000e+00  
      1573  -1.301599e+01  -3.016954e+00  7.883043e-01  1.067489e+00  3.337402e-01  1.788304e+00  0.000000e+00  0.000000e+00  0.000000e+00  0.000000e+00  0.000000e+00  0.000000e+00  
      1574  -1.329297e+01  -3.086121e+00  6.008895e-01  7.905036e-01  2.645735e-01  1.350889e+00  0.000000e+00  0.000000e+00  0.000000e+00  0.000000e+00  0.000000e+00  0.000000e+00  
      1575  -1.356967e+01  -3.172324e+00  4.182127e-01  5.138054e-01  1.783701e-01  9.182127e-01  0.000000e+00  0.000000e+00  0.000000e+00  0.000000e+00  0.000000e+00  0.000000e+00  
      1576  -1.383793e+01  -3.259031e+00  2.220299e-01  2.455497e-01  9.166352e-02  4.720299e-01  0.000000e+00  0.000000e+00  0.000000e+00  0.000000e+00  0.000000e+00  0.000000e+00  
      1577  -2.572815e+00  -1.606677e+00  -8.688351e+00  1.138860e+01  1.963169e+00  6.061650e+00  0.000000e+00  0.000000e+00  0.000000e+00  0.000000e+00  0.000000e+00  0.000000e+00  
      1578  -2.538678e+00  -1.762777e+00  -8.487942e+00  1.142277e+01  1.807000e+00  6.012058e+00  0.000000e+00  0.000000e+00  0.000000e+00  0.000000e+00  0.000000e+00  0.000000e+00  
      1579  -2.529623e+00  -1.886002e+00  -8.267617e+00  1.143184e+01  1.683749e+00  5.982382e+00  0.000000e+00  0.000000e+00  0.000000e+00  0.000000e+00  0.000000e+00  0.000000e+00  
      1580  -2.560958e+00  -1.982407e+00  -8.045107e+00  1.140051e+01  1.587336e+00  5.954893e+00  0.000000e+00  0.000000e+00  0.000000e+00  0.000000e+00  0.000000e+00  0.000000e+00  
      1581  -2.608621e+00  -2.068104e+00  -7.824660e+00  1.135285e+01  1.501637e+00  5.925340e+00  0.000000e+00  0.000000e+00  0.000000e+00  0.000000e+00  0.000000e+00  0.000000e+00  
      1582  -2.687542e+00  -2.112336e+00  -7.591441e+00  1.127393e+01  1.457405e+00  5.908559e+00  0.000000e+00  0.000000e+00  0.000000e+00  0.000000e+00  0.000000e+00  0.000000e+00  
      1583  -2.749910e+00  -2.171741e+00  -7.343235e+00  1.121156e+01  1.397999e+00  5.906765e+00  0.000000e+00  0.000000e+00  0.000000e+00  0.000000e+00  0.000000e+00  0.000000e+00  
      1584  -2.818750e+00  -2.221879e+00  -7.097964e+00  1.114272e+01  1.347861e+00  5.902036e+00  0.000000e+00  0.000000e+00  0.000000e+00  0.000000e+00  0.000000e+00  0.000000e+00  
      1585  -2.856016e+00  -2.280875e+00  -6.847315e+00  1.110546e+01  1.288865e+00  5.902685e+00  0.000000e+00  0.000000e+00  0.000000e+00  0.000000e+00  0.000000e+00  0.000000e+00  
      1586  -2.895961e+00  -2.321513e+00  -6.591125e+00  1.106551e+01  1.248227e+00  5.908875e+00  0.000000e+00  0.000000e+00  0.000000e+00  0.000000e+00  0.000000e+00  0.000000e+00  
      1587  -2.923785e+00  -2.366790e+00  -6.338394e+00  1.103769e+01  1.202950e+00  5.911606e+00  0.000000e+00  0.000000e+00  0.000000e+00  0.000000e+00  0.000000e+00  0.000000e+00  
      1588  -2.965502e+00  -2.400895e+00  -6.078389e+00  1.099597e+01  1.168845e+00  5.921611e+00  0.000000e+00  0.000000e+00  0.000000e+00  0.000000e+00  0.000000e+00  0.000000e+00  
      1589  -2.988476e+00  -2.442333e+00  -5.805566e+00  1.097300e+01  1.127408e+00  5.944434e+00  0.000000e+00  0.000000e+00  0.000000e+00  0.000000e+00  0.000000e+00  0.000000e+00  
      1590  -3.009892e+00  -2.470188e+00  -5.536726e+00  1.095158e+01  1.099552e+00  5.963274e+00  0.000000e+00  0.000000e+00  0.000000e+00  0.000000e+00  0.000000e+00  0.000000e+00  
      1591  -3.059702e+00  -2.500656e+00  -5.265493e+00  1.090177e+01  1.069085e+00  5.984507e+00  0.000000e+00  0.000000e+00  0.000000e+00  0.000000e+00  0.000000e+00  0.000000e+00  
      1592  -3.139407e+00  -2.514828e+00  -4.990365e+00  1.082206e+01  1.054912e+00  6.009635e+00  0.000000e+00  0.000000e+00  0.000000e+00  0.000000e+00  0.000000e+00  0.000000e+00  
      1593  -3.229112e+00  -2.530569e+00  -4.713331e+00  1.073236e+01  1.039171e+00  6.036669e+00  0.000000e+00  0.000000e+00  0.000000e+00  0.000000e+00  0.000000e+00  0.000000e+00  
      1594  -3.346132e+00  -2.531528e+00  -4.441670e+00  1.061534e+01  1.038212e+00  6.058329e+00  0.000000e+00  0.000000e+00  0.000000e+00  0.000000e+00  0.000000e+00  0.000000e+00  
      1595  -3.441090e+00  -2.529911e+00  -4.168094e+00  1.052038e+01  1.039829e+00  6.081906e+00  0.000000e+00  0.000000e+00  0.000000e+00  0.000000e+00  0.000000e+00  0.000000e+00  
      1596  -3.531070e+00  -2.541525e+00  -3.890843e+00  1.043040e+01  1.028215e+00  6.109157e+00  0.000000e+00  0.000000e+00  0.000000e+00  0.000000e+00  0.000000e+00  0.000000e+00  
      1597  -3.643827e+00  -2.543305e+00  -3.617285e+00  1.031765e+01  1.026436e+00  6.132715e+00  0.000000e+00  0.000000e+00  0.000000e+00  0.000000e+00  0.000000e+00  0.000000e+00  
      1598  -3.772158e+00  -2.533163e+00  -3.354135e+00  1.018931e+01  1.036577e+00  6.145864e+00  0.000000e+00  0.000000e+00  0.000000e+00  0.000000e+00  0.000000e+00  0.000000e+00  
      1599  -3.911202e+00  -2.515599e+00  -3.080180e+00  1.005027e+01  1.054142e+00  6.169820e+00  0.000000e+00  0.000000e+00  0.000000e+00  0.000000e+00  0.000000e+00  0.000000e+00  
      1600  -4.022389e+00  -2.519737e+00  -2.813239e+00  9.939083e+00  1.050004e+00  6.186761e+00  0.000000e+00  0.000000e+00  0.000000e+00  0.000000e+00  0.000000e+00  0.000000e+00  
      1601  -4.186649e+00  -2.516726e+00  -2.540312e+00  9.774822e+00  1.053015e+00  6.209689e+00  0.000000e+00  0.000000e+00  0.000000e+00  0.000000e+00  0.000000e+00  0.000000e+00  
      1602  -4.350374e+00  -2.509133e+00  -2.275279e+00  9.611097e+00  1.060607e+00  6.224721e+00  0.000000e+00  0.000000e+00  0.000000e+00  0.000000e+00  0.000000e+00  0.000000e+00  
      1603  -4.519352e+00  -2.503105e+00  -2.015885e+00  9.442120e+00  1.066636e+00  6.234115e+00  0.000000e+00  0.000000e+00  0.000000e+00  0.000000e+00  0.000000e+00  0.000000e+00  
      1604  -4.697618e+00  -2.498440e+00  -1.756752e+00  9.263853e+00  1.071300e+00  6.243248e+00  0.000000e+00  0.000000e+00  0.000000e+00  0.000000e+00  0.000000e+00  0.000000e+00  
      1605  -4.871862e+00  -2.501909e+00  -1.483761e+00  9.089610e+00  1.067831e+00  6.266239e+00  0.000000e+00  0.000000e+00  0.000000e+00  0.000000e+00  0.000000e+00  0.000000e+00  
      1606  -5.071790e+00  -2.502729e+00  -1.226720e+00  8.889682e+00  1.067011e+00  6.273280e+00  0.000000e+00  0.000000e+00  0.000000e+00  0.000000e+00  0.000000e+00  0.000000e+00  
      1607  -5.270285e+00  -2.503727e+00  -9.626896e-01  8.691187e+00  1.066014e+00  6.287311e+00  0.000000e+00  0.000000e+00  0.000000e+00  0.000000e+00  0.000000e+00  0.000000e+00  
      1608  -5.490602e+00  -2.501971e+00  -7.143143e-01  8.470870e+00  1.067769e+00  6.285686e+00  0.000000e+00  0.000000e+00  0.000000e+00  0.000000e+00  0.000000e+00  0.000000e+00  
      1609  -5.723667e+00  -2.505758e+00  -4.743439e-01  8.237805e+00  1.063982e+00  6.275656e+00  0.000000e+00  0.000000e+00  0.000000e+00  0.000000e+00  0.000000e+00  0.000000e+00  
      1610  -5.958055e+00  -2.513727e+00  -2.366186e-01  8.003417e+00  1.056014e+00  6.263381e+00  0.000000e+00  0.000000e+00  0.000000e+00  0.000000e+00  0.000000e+00  0.000000e+00  
      1611  -6.204040e+00  -2.517077e+00  -1.196439e-02  7.757432e+00  1.052663e+00  6.238036e+00  0.000000e+00  0.000000e+00  0.000000e+00  0.000000e+00  0.000000e+00  0.000000e+00  
      1612  -6.463922e+00  -2.530371e+00  2.084234e-01  7.497550e+00  1.039369e+00  6.208423e+00  0.000000e+00  0.000000e+00  0.000000e+00  0.000000e+00  0.000000e+00  0.000000e+00  
      1613  -6.733052e+00  -2.540020e+00  4.199431e-01  7.228420e+00  1.029720e+00  6.169943e+00  0.000000e+00  0.000000e+00  0.000000e+00  0.000000e+00  0.000000e+00  0.000000e+00  
      1614  -7.019871e+00  -2.555637e+00  6.150243e-01  6.941601e+00  1.014103e+00  6.115024e+00  0.000000e+00  0.000000e+00  0.000000e+00  0.000000e+00  0.000000e+00  0.000000e+00  
      1615  -7.327936e+00  -2.563845e+00  7.800109e-01  6.633536e+00  1.005896e+00  6.030011e+00  0.000000e+00  0.000000e+00  0.000000e+00  0.000000e+00  0.000000e+00  0.000000e+00  
      1616  -7.634431e+00  -2.573662e+00  9.386561e-01  6.327041e+00  9.960787e-01  5.938656e+00  0.000000e+00  0.000000e+00  0.000000e+00  0.000000e+00  0.000000e+00  0.000000e+00  
      1617  -7.951278e+00  -2.589388e+00  1.066754e+00  6.010194e+00  9.803526e-01  5.816753e+00  0.000000e+00  0.000000e+00  0.000000e+00  0.000000e+00  0.000000e+00  0.000000e+00  
      1618  -8.278443e+00  -2.607163e+00  1.187508e+00  5.683029e+00  9.625772e-01  5.687509e+00  0.000000e+00  0.000000e+00  0.000000e+00  0.000000e+00  0.000000e+00  0.000000e+00  
      1619  -8.611821e+00  -2.631701e+00  1.291889e+00  5.349651e+00  9.380394e-01  5.541889e+00  0.000000e+00  0.000000e+00  0.000000e+00  0.000000e+00  0.000000e+00  0.000000e+00  
      1620  -8.950007e+00  -2.649245e+00  1.359387e+00  5.011465e+00  9.204952e-01  5.359387e+00  0.000000e+00  0.000000e+00  0.000000e+00  0.000000e+00  0.000000e+00  0.000000e+00  
      1621  -9.292743e+00  -2.676308e+00  1.430483e+00  4.668730e+00  8.934321e-01  5.180483e+00  0.000000e+00  0.000000e+00  0.000000e+00  0.000000e+00  0.000000e+00  0.000000e+00  
      1622  -9.631051e+00  -2.707176e+00  1.461822e+00  4.330421e+00  8.625641e-01  4.961822e+00  0.000000e+00  0.000000e+00  0.000000e+00  0.000000e+00  0.000000e+00  0.000000e+00  
      1623  -9.978738e+00  -2.732749e+00  1.490766e+00  3.982734e+00  8.369910e-01  4.740767e+00  0.000000e+00  0.000000e+00  0.000000e+00  0.000000e+00  0.000000e+00  0.000000e+00  
      1624  -1.031866e+01  -2.777699e+00  1.494221e+00  3.642811e+00  7.920411e-01  4.494221e+00  0.000000e+00  0.000000e+00  0.000000e+00  0.000000e+00  0.000000e+00  0.000000e+00  
      1625  -1.067064e+01  -2.813345e+00  1.470568e+00  3.290836e+00  7.563955e-01  4.220568e+00  0.000000e+00  0.000000e+00  0.000000e+00  0.000000e+00  0.000000e+00  0.000000e+00  
      1626  -1.101602e+01  -2.857026e+00  1.444494e+00  2.945456e+00  7.127141e-01  3.944494e+00  0.000000e+00  0.000000e+00  0.000000e+00  0.000000e+00  0.000000e+00  0.000000e+00  
      1627  -1.135569e+01  -2.905395e+00  1.394293e+00  2.605785e+00  6.643451e-01  3.644293e+00  0.000000e+00  0.000000e+00  0.000000e+00  0.000000e+00  0.000000e+00  0.000000e+00  
      1628  -1.168736e+01  -2.962522e+00  1.335363e+00  2.274110e+00  6.072183e-01  3.335363e+00  0.000000e+00  0.000000e+00  0.000000e+00  0.000000e+00  0.000000e+00  0.000000e+00  
      1629  -1.201342e+01  -3.023642e+00  1.224698e+00  1.948052e+00  5.460981e-01  2.974699e+00  0.000000e+00  0.000000e+00  0.000000e+00  0.000000e+00  0.000000e+00  0.000000e+00  
      1630  -1.232843e+01  -3.086652e+00  1.093783e+00  1.633044e+00  4.830880e-01  2.593783e+00  0.000000e+00  0.000000e+00  0.000000e+00  0.000000e+00  0.000000e+00  0.000000e+00  
      1631  -1.261864e+01  -3.154476e+00  9.411515e-01  1.342830e+00  4.152641e-01  2.191151e+00  0.000000e+00  0.000000e+00  0.000000e+00  0.000000e+00  0.000000e+00  0.000000e+00  
      1632  -1.291901e+01  -3.230460e+00  7.940041e-01  1.042463e+00  3.392804e-01  1.794004e+00  0.000000e+00  0.000000e+00  0.000000e+00  0.000000e+00  0.000000e+00  0.000000e+00  
      1633  -1.319655e+01  -3.305371e+00  6.231915e-01  7.649234e-01  2.643692e-01  1.373191e+00  0.000000e+00  0.000000e+00  0.000000e+00  0.000000e+00  0.000000e+00  0.000000e+00  
      1634  -1.346522e+01  -3.389283e+00  4.354474e-01  4.962515e-01  1.804569e-01  9.354474e-01  0.000000e+00  0.000000e+00  0.000000e+00  0.000000e+00  0.000000e+00  0.000000e+00  
      1635  -1.372099e+01  -3.473142e+00  2.234121e-01  2.404869e-01  9.659835e-02  4.734121e-01  0.000000e+00  0.000000e+00  0.000000e+00  0.000000e+00  0.000000e+00  0.000000e+00  
      1636  -2.702216e+00  -1.781160e+00  -8.830915e+00  1.113132e+01  2.004349e+00  5.919085e+00  0.000000e+00  0.000000e+00  0.000000e+00  0.000000e+00  0.000000e+00  0.000000e+00  
      1637  -2.716681e+00  -1.908075e+00  -8.619666e+00  1.111689e+01  1.877376e+00  5.880334e+00  0.000000e+00  0.000000e+00  0.000000e+00  0.000000e+00  0.000000e+00  0.000000e+00  
      1638  -2.725263e+00  -2.024363e+00  -8.410300e+00  1.110833e+01  1.761067e+00  5.839700e+00  0.000000e+00  0.000000e+00  0.000000e+00  0.000000e+00  0.000000e+00  0.000000e+00  
      1639  -2.746835e+00  -2.131389e+00  -8.196368e+00  1.108676e+01  1.654032e+00  5.803631e+00  0.000000e+00  0.000000e+00  0.000000e+00  0.000000e+00  0.000000e+00  0.000000e+00  
      1640  -2.793278e+00  -2.218230e+00  -7.975221e+00  1.104032e+01  1.567188e+00  5.774779e+00  0.000000e+00  0.000000e+00  0.000000e+00  0.000000e+00  0.000000e+00  0.000000e+00  
      1641  -2.849121e+00  -2.282585e+00  -7.744384e+00  1.098447e+01  1.502833e+00  5.755616e+00  0.000000e+00  0.000000e+00  0.000000e+00  0.000000e+00  0.000000e+00  0.000000e+00  
      1642  -2.888765e+00  -2.351629e+00  -7.508673e+00  1.094483e+01  1.433790e+00  5.741327e+00  0.000000e+00  0.000000e+00  0.000000e+00  0.000000e+00  0.000000e+00  0.000000e+00  
      1643  -2.954764e+00  -2.401472e+00  -7.261395e+00  1.087883e+01  1.383947e+00  5.738605e+00  0.000000e+00  0.000000e+00  0.000000e+00  0.000000e+00  0.000000e+00  0.000000e+00  
      1644  -2.997518e+00  -2.468831e+00  -7.012685e+00  1.083608e+01  1.316588e+00  5.737315e+00  0.000000e+00  0.000000e+00  0.000000e+00  0.000000e+00  0.000000e+00  0.000000e+00  
      1645  -3.039144e+00  -2.516107e+00  -6.758629e+00  1.079445e+01  1.269312e+00  5.741371e+00  0.000000e+00  0.000000e+00  0.000000e+00  0.000000e+00  0.000000e+00  0.000000e+00  
      1646  -3.055933e+00  -2.578251e+00  -6.500934e+00  1.077766e+01  1.207167e+00  5.749066e+00  0.000000e+00  0.000000e+00  0.000000e+00  0.000000e+00  0.000000e+00  0.000000e+00  
      1647  -3.104377e+00  -2.603972e+00  -6.238898e+00  1.072922e+01  1.181446e+00  5.761102e+00  0.000000e+00  0.000000e+00  0.000000e+00  0.000000e+00  0.000000e+00  0.000000e+00  
      1648  -3.138705e+00  -2.631757e+00  -5.966964e+00  1.069489e+01  1.153662e+00  5.783036e+00  0.000000e+00  0.000000e+00  0.000000e+00  0.000000e+00  0.000000e+00  0.000000e+00  
      1649  -3.166235e+00  -2.683346e+00  -5.699038e+00  1.066736e+01  1.102072e+00  5.800962e+00  0.000000e+00  0.000000e+00  0.000000e+00  0.000000e+00  0.000000e+00  0.000000e+00  
      1650  -3.189435e+00  -2.714969e+00  -5.419889e+00  1.064416e+01  1.070449e+00  5.830111e+00  0.000000e+00  0.000000e+00  0.000000e+00  0.000000e+00  0.000000e+00  0.000000e+00  
      1651  -3.257846e+00  -2.742162e+00  -5.144956e+00  1.057575e+01  1.043257e+00  5.855044e+00  0.000000e+00  0.000000e+00  0.000000e+00  0.000000e+00  0.000000e+00  0.000000e+00  
      1652  -3.345866e+00  -2.747268e+00  -4.866829e+00  1.048773e+01  1.038151e+00  5.883171e+00  0.000000e+00  0.000000e+00  0.000000e+00  0.000000e+00  0.000000e+00  0.000000e+00  
      1653  -3.430295e+00  -2.769301e+00  -4.592103e+00  1.040330e+01  1.016117e+00  5.907896e+00  0.000000e+00  0.000000e+00  0.000000e+00  0.000000e+00  0.000000e+00  0.000000e+00  
      1654  -3.525897e+00  -2.779067e+00  -4.316450e+00  1.030770e+01  1.006351e+00  5.933550e+00  0.000000e+00  0.000000e+00  0.000000e+00  0.000000e+00  0.000000e+00  0.000000e+00  
      1655  -3.606757e+00  -2.789016e+00  -4.037628e+00  1.022684e+01  9.964021e-01  5.962372e+00  0.000000e+00  0.000000e+00  0.000000e+00  0.000000e+00  0.000000e+00  0.000000e+00  
      1656  -3.725058e+00  -2.787573e+00  -3.759264e+00  1.010854e+01  9.978452e-01  5.990736e+00  0.000000e+00  0.000000e+00  0.000000e+00  0.000000e+00  0.000000e+00  0.000000e+00  
      1657  -3.846141e+00  -2.780058e+00  -3.490121e+00  9.987454e+00  1.005360e+00  6.009879e+00  0.000000e+00  0.000000e+00  0.000000e+00  0.000000e+00  0.000000e+00  0.000000e+00  
      1658  -3.971976e+00  -2.773468e+00  -3.216508e+00  9.861619e+00  1.011951e+00  6.033492e+00  0.000000e+00  0.000000e+00  0.000000e+00  0.000000e+00  0.000000e+00  0.000000e+00  
      1659  -4.102700e+00  -2.763987e+00  -2.938118e+00  9.730894e+00  1.021432e+00  6.061882e+00  0.000000e+00  0.000000e+00  0.000000e+00  0.000000e+00  0.000000e+00  0.000000e+00  
      1660  -4.252301e+00  -2.758643e+00  -2.671931e+00  9.581294e+00  1.026775e+00  6.078069e+00  0.000000e+00  0.000000e+00  0.000000e+00  0.000000e+00  0.000000e+00  0.000000e+00  
      1661  -4.410221e+00  -2.754474e+00  -2.398487e+00  9.423374e+00  1.030945e+00  6.101513e+00  0.000000e+00  0.000000e+00  0.000000e+00  0.000000e+00  0.000000e+00  0.000000e+00  
      1662  -4.573221e+00  -2.746592e+00  -2.127579e+00  9.260373e+00  1.038826e+00  6.122421e+00  0.000000e+00  0.000000e+00  0.000000e+00  0.000000e+00  0.000000e+00  0.000000e+00  
      1663  -4.744648e+00  -2.740741e+00  -1.859597e+00  9.088947e+00  1.044678e+00  6.140403e+00  0.000000e+00  0.000000e+00  0.000000e+00  0.000000e+00  0.000000e+00  0.000000e+00  
      1664  -4.918763e+00  -2.743287e+00  -1.591501e+00  8.914832e+00  1.042131e+00  6.158498e+00  0.000000e+00  0.000000e+00  0.000000e+00  0.000000e+00  0.000000e+00  0.000000e+00  
      1665  -5.115889e+00  -2.740573e+00  -1.332600e+00  8.717706e+00  1.044846e+00  6.167400e+00  0.000000e+00  0.000000e+00  0.000000e+00  0.000000e+00  0.000000e+00  0.000000e+00  
      1666  -5.306920e+00  -2.740136e+00  -1.067714e+00  8.526674e+00  1.045283e+00  6.182286e+00  0.000000e+00  0.000000e+00  0.000000e+00  0.000000e+00  0.000000e+00  0.000000e+00  
      1667  -5.516384e+00  -2.736942e+00  -8.161698e-01  8.317210e+00  1.048477e+00  6.183830e+00  0.000000e+00  0.000000e+00  0.000000e+00  0.000000e+00  0.000000e+00  0.000000e+00  
      1668  -5.731384e+00  -2.744585e+00  -5.737373e-01  8.102211e+00  1.040833e+00  6.176263e+00  0.000000e+00  0.000000e+00  0.000000e+00  0.000000e+00  0.000000e+00  0.000000e+00  
      1669  -5.965658e+00  -2.745356e+00  -3.300078e-01  7.867937e+00  1.040063e+00  6.169992e+00  0.000000e+00  0.000000e+00  0.000000e+00  0.000000e+00  0.000000e+00  0.000000e+00  
      1670  -6.209735e+00  -2.754577e+00  -1.015823e-01  7.623859e+00  1.030841e+00  6.148417e+00  0.000000e+00  0.000000e+00  0.000000e+00  0.000000e+00  0.000000e+00  0.000000e+00  
      1671  -6.447762e+00  -2.767248e+00  1.287200e-01  7.385832e+00  1.018171e+00  6.128720e+00  0.000000e+00  0.000000e+00  0.000000e+00  0.000000e+00  0.000000e+00  0.000000e+00  
      1672  -6.717570e+00  -2.775517e+00  3.504305e-01  7.116025e+00  1.009902e+00  6.100430e+00  0.000000e+00  0.000000e+00  0.000000e+00  0.000000e+00  0.000000e+00  0.000000e+00  
      1673  -7.002421e+00  -2.787797e+00  5.451201e-01  6.831174e+00  9.976212e-01  6.045120e+00  0.000000e+00  0.000000e+00  0.000000e+00  0.000000e+00  0.000000e+00  0.000000e+00  
      1674  -7.294082e+00  -2.798163e+00  7.304410e-01  6.539513e+00  9.872553e-01  5.980441e+00  0.000000e+00  0.000000e+00  0.000000e+00  0.000000e+00  0.000000e+00  0.000000e+00  
      1675  -7.597964e+00  -2.807899e+00  8.930302e-01  6.235631e+00  9.775201e-01  5.893030e+00  0.000000e+00  0.000000e+00  0.000000e+00  0.000000e+00  0.000000e+00  0.000000e+00  
      1676  -7.914654e+00  -2.820437e+00  1.032891e+00  5.918941e+00  9.649818e-01  5.782891e+00  0.000000e+00  0.000000e+00  0.000000e+00  0.000000e+00  0.000000e+00  0.000000e+00  
      1677  -8.239465e+00  -2.835098e+00  1.143263e+00  5.594130e+00  9.503204e-01  5.643263e+00  0.000000e+00  0.000000e+00  0.000000e+00  0.000000e+00  0.000000e+00  0.000000e+00  
      1678  -8.566401e+00  -2.852625e+00  1.253186e+00  5.267193e+00  9.327938e-01  5.503186e+00  0.000000e+00  0.000000e+00  0.000000e+00  0.000000e+00  0.000000e+00  0.000000e+00  
      1679  -8.902580e+00  -2.871192e+00  1.348020e+00  4.931015e+00  9.142265e-01  5.348020e+00  0.000000e+00  0.000000e+00  0.000000e+00  0.000000e+00  0.000000e+00  0.000000e+00  
      1680  -9.237372e+00  -2.893359e+00  1.420329e+00  4.596222e+00  8.920599e-01  5.170329e+00  0.000000e+00  0.000000e+00  0.000000e+00  0.000000e+00  0.000000e+00  0.000000e+00  
      1681  -9.583306e+00  -2.921840e+00  1.466148e+00  4.250288e+00  8.635789e-01  4.966148e+00  0.000000e+00  0.000000e+00  0.000000e+00  0.000000e+00  0.000000e+00  0.000000e+00  
      1682  -9.922350e+00  -2.952261e+00  1.489631e+00  3.911244e+00  8.331579e-01  4.739631e+00  0.000000e+00  0.000000e+00  0.000000e+00  0.000000e+00  0.000000e+00  0.000000e+00  
      1683  -1.026207e+01  -2.979957e+00  1.509222e+00  3.571528e+00  8.054612e-01  4.509222e+00  0.000000e+00  0.000000e+00  0.000000e+00  0.000000e+00  0.000000e+00  0.000000e+00  
      1684  -1.060672e+01  -3.027164e+00  1.499186e+00  3.226873e+00  7.582546e-01  4.249186e+00  0.000000e+00  0.000000e+00  0.000000e+00  0.000000e+00  0.000000e+00  0.000000e+00  
      1685  -1.094410e+01  -3.070632e+00  1.454974e+00  2.889492e+00  7.147860e-01  3.954974e+00  0.000000e+00  0.000000e+00  0.000000e+00  0.000000e+00  0.000000e+00  0.000000e+00  
      1686  -1.128397e+01  -3.118232e+00  1.418751e+00  2.549625e+00  6.671866e-01  3.668751e+00  0.000000e+00  0.000000e+00  0.000000e+00  0.000000e+00  0.000000e+00  0.000000e+00  
      1687  -1.161664e+01  -3.171959e+00  1.368717e+00  2.216958e+00  6.134592e-01  3.368717e+00  0.000000e+00  0.000000e+00  0.000000e+00  0.000000e+00  0.000000e+00  0.000000e+00  
      1688  -1.193729e+01  -3.229674e+00  1.262950e+00  1.896309e+00  5.557448e-01  3.012950e+00  0.000000e+00  0.000000e+00  0.000000e+00  0.000000e+00  0.000000e+00  0.000000e+00  
      1689  -1.223958e+01  -3.294178e+00  1.132649e+00  1.594014e+00  4.912410e-01  2.632649e+00  0.000000e+00  0.000000e+00  0.000000e+00  0.000000e+00  0.000000e+00  0.000000e+00  
      1690  -1.254524e+01  -3.363919e+00  9.984694e-01  1.288357e+00  4.214995e-01  2.248469e+00  0.000000e+00  0.000000e+00  0.000000e+00  0.000000e+00  0.000000e+00  0.000000e+00  
      1691  -1.282578e+01  -3.440036e+00  8.303118e-01  1.007812e+00  3.453829e-01  1.830312e+00  0.000000e+00  0.000000e+00  0.000000e+00  0.000000e+00  0.000000e+00  0.000000e+00  
      1692  -1.309809e+01  -3.517758e+00  6.508055e-01  7.355015e-01  2.676602e-01  1.400805e+00  0.000000e+00  0.000000e+00  0.000000e+00  0.000000e+00  0.000000e+00  0.000000e+00  
      1693  -1.336464e+01  -3.605632e+00  4.507457e-01  4.689531e-01  1.797862e-01  9.507456e-01  0.000000e+00  0.000000e+00  0.000000e+00  0.000000e+00  0.000000e+00  0.000000e+00  
      1694  -1.360338e+01  -3.688582e+00  2.280764e-01  2.302099e-01  9.683663e-02  4.780764e-01  0.000000e+00  0.000000e+00  0.000000e+00  0.000000e+00  0.000000e+00  0.000000e+00  
      1695  -2.894035e+00  -1.915269e+00  -8.963120e+00  1.080600e+01  2.082466e+00  5.786880e+00  0.000000e+00  0.000000e+00  0.000000e+00  0.000000e+00  0.000000e+00  0.000000e+00  
      1696  -2.893420e+00  -2.059282e+00  -8.770829e+00  1.080665e+01  1.938407e+00  5.729170e+00  0.000000e+00  0.000000e+00  0.000000e+00  0.000000e+00  0.000000e+00  0.000000e+00  
      1697  -2.900045e+00  -2.182996e+00  -8.563875e+00  1.080004e+01  1.814675e+00  5.686124e+00  0.000000e+00  0.000000e+00  0.000000e+00  0.000000e+00  0.000000e+00  0.000000e+00  
      1698  -2.895538e+00  -2.302125e+00  -8.362945e+00  1.080455e+01  1.695540e+00  5.637055e+00  0.000000e+00  0.000000e+00  0.000000e+00  0.000000e+00  0.000000e+00  0.000000e+00  
      1699  -2.948416e+00  -2.390184e+00  -8.137445e+00  1.075167e+01  1.607478e+00  5.612555e+00  0.000000e+00  0.000000e+00  0.000000e+00  0.000000e+00  0.000000e+00  0.000000e+00  
      1700  -3.003559e+00  -2.464729e+00  -7.909461e+00  1.069653e+01  1.532933e+00  5.590539e+00  0.000000e+00  0.000000e+00  0.000000e+00  0.000000e+00  0.000000e+00  0.000000e+00  
      1701  -3.040292e+00  -2.534964e+00  -7.671720e+00  1.065979e+01  1.462698e+00  5.578280e+00  0.000000e+00  0.000000e+00  0.000000e+00  0.000000e+00  0.000000e+00  0.000000e+00  
      1702  -3.091938e+00  -2.585823e+00  -7.425566e+00  1.060815e+01  1.411839e+00  5.574434e+00  0.000000e+00  0.000000e+00  0.000000e+00  0.000000e+00  0.000000e+00  0.000000e+00  
      1703  -3.140863e+00  -2.649860e+00  -7.182351e+00  1.055922e+01  1.347802e+00  5.567649e+00  0.000000e+00  0.000000e+00  0.000000e+00  0.000000e+00  0.000000e+00  0.000000e+00  
      1704  -3.176966e+00  -2.715367e+00  -6.935983e+00  1.052312e+01  1.282295e+00  5.564017e+00  0.000000e+00  0.000000e+00  0.000000e+00  0.000000e+00  0.000000e+00  0.000000e+00  
      1705  -3.195633e+00  -2.763723e+00  -6.670649e+00  1.050445e+01  1.233939e+00  5.579351e+00  0.000000e+00  0.000000e+00  0.000000e+00  0.000000e+00  0.000000e+00  0.000000e+00  
      1706  -3.227621e+00  -2.818128e+00  -6.408675e+00  1.047246e+01  1.179534e+00  5.591325e+00  0.000000e+00  0.000000e+00  0.000000e+00  0.000000e+00  0.000000e+00  0.000000e+00  
      1707  -3.256481e+00  -2.851047e+00  -6.138231e+00  1.044361e+01  1.146616e+00  5.611769e+00  0.000000e+00  0.000000e+00  0.000000e+00  0.000000e+00  0.000000e+00  0.000000e+00  
      1708  -3.285944e+00  -2.897583e+00  -5.868649e+00  1.041414e+01  1.100079e+00  5.631351e+00  0.000000e+00  0.000000e+00  0.000000e+00  0.000000e+00  0.000000e+00  0.000000e+00  
      1709  -3.318651e+00  -2.929615e+00  -5.589114e+00  1.038144e+01  1.068048e+00  5.660886e+00  0.000000e+00  0.000000e+00  0.000000e+00  0.000000e+00  0.000000e+00  0.000000e+00  
      1710  -3.362718e+00  -2.963089e+00  -5.301196e+00  1.033737e+01  1.034573e+00  5.698804e+00  0.000000e+00  0.000000e+00  0.000000e+00  0.000000e+00  0.000000e+00  0.000000e+00  
      1711  -3.440261e+00  -2.984342e+00  -5.020653e+00  1.025982e+01  1.013321e+00  5.729347e+00  0.000000e+00  0.000000e+00  0.000000e+00  0.000000e+00  0.000000e+00  0.000000e+00  
      1712  -3.532701e+00  -2.993093e+00  -4.745872e+00  1.016739e+01  1.004569e+00  5.754127e+00  0.000000e+00  0.000000e+00  0.000000e+00  0.000000e+00  0.000000e+00  0.000000e+00  
      1713  -3.616876e+00  -3.019102e+00  -4.460380e+00  1.008321e+01  9.785604e-01  5.789620e+00  0.000000e+00  0.000000e+00  0.000000e+00  0.000000e+00  0.000000e+00  0.000000e+00  
      1714  -3.724342e+00  -3.010501e+00  -4.180364e+00  9.975743e+00  9.871607e-01  5.819636e+00  0.000000e+00  0.000000e+00  0.000000e+00  0.000000e+00  0.000000e+00  0.000000e+00  
      1715  -3.848574e+00  -3.001741e+00  -3.916781e+00  9.851513e+00  9.959210e-01  5.833219e+00  0.000000e+00  0.000000e+00  0.000000e+00  0.000000e+00  0.000000e+00  0.000000e+00  
      1716  -3.949557e+00  -3.003704e+00  -3.641576e+00  9.750528e+00  9.939583e-01  5.858424e+00  0.000000e+00  0.000000e+00  0.000000e+00  0.000000e+00  0.000000e+00  0.000000e+00  
      1717  -4.072776e+00  -2.997088e+00  -3.369122e+00  9.627310e+00  1.000574e+00  5.880878e+00  0.000000e+00  0.000000e+00  0.000000e+00  0.000000e+00  0.000000e+00  0.000000e+00  
      1718  -4.187917e+00  -3.000102e+00  -3.086707e+00  9.512169e+00  9.975598e-01  5.913293e+00  0.000000e+00  0.000000e+00  0.000000e+00  0.000000e+00  0.000000e+00  0.000000e+00  
      1719  -4.330929e+00  -2.991397e+00  -2.811372e+00  9.369157e+00  1.006265e+00  5.938628e+00  0.000000e+00  0.000000e+00  0.000000e+00  0.000000e+00  0.000000e+00  0.000000e+00  
      1720  -4.473608e+00  -2.991373e+00  -2.534191e+00  9.226479e+00  1.006289e+00  5.965809e+00  0.000000e+00  0.000000e+00  0.000000e+00  0.000000e+00  0.000000e+00  0.000000e+00  
      1721  -4.636674e+00  -2.980814e+00  -2.259115e+00  9.063412e+00  1.016848e+00  5.990885e+00  0.000000e+00  0.000000e+00  0.000000e+00  0.000000e+00  0.000000e+00  0.000000e+00  
      1722  -4.807549e+00  -2.966213e+00  -1.996508e+00  8.892537e+00  1.031449e+00  6.003492e+00  0.000000e+00  0.000000e+00  0.000000e+00  0.000000e+00  0.000000e+00  0.000000e+00  
      1723  -4.985317e+00  -2.965096e+00  -1.728540e+00  8.714769e+00  1.032567e+00  6.021460e+00  0.000000e+00  0.000000e+00  0.000000e+00  0.000000e+00  0.000000e+00  0.000000e+00  
      1724  -5.168168e+00  -2.963645e+00  -1.462150e+00  8.531919e+00  1.034017e+00  6.037850e+00  0.000000e+00  0.000000e+00  0.000000e+00  0.000000e+00  0.000000e+00  0.000000e+00  
      1725  -5.340216e+00  -2.970961e+00  -1.185727e+00  8.359870e+00  1.026701e+00  6.064273e+00  0.000000e+00  0.000000e+00  0.000000e+00  0.000000e+00  0.000000e+00  0.000000e+00  
      1726  -5.540839e+00  -2.970331e+00  -9.285308e-01  8.159247e+00  1.027331e+00  6.071469e+00  0.000000e+00  0.000000e+00  0.000000e+00  0.000000e+00  0.000000e+00  0.000000e+00  
      1727  -5.766312e+00  -2.971376e+00  -6.775026e-01  7.933774e+00  1.026286e+00  6.072497e+00  0.000000e+00  0.000000e+00  0.000000e+00  0.000000e+00  0.000000e+00  0.000000e+00  
      1728  -5.980477e+00  -2.978711e+00  -4.280273e-01  7.719609e+00  1.018951e+00  6.071973e+00  0.000000e+00  0.000000e+00  0.000000e+00  0.000000e+00  0.000000e+00  0.000000e+00  
      1729  -6.212685e+00  -2.987120e+00  -1.823766e-01  7.487401e+00  1.010542e+00  6.067624e+00  0.000000e+00  0.000000e+00  0.000000e+00  0.000000e+00  0.000000e+00  0.000000e+00  
      1730  -6.462213e+00  -2.998457e+00  5.533004e-02  7.237874e+00  9.992049e-01  6.055330e+00  0.000000e+00  0.000000e+00  0.000000e+00  0.000000e+00  0.000000e+00  0.000000e+00  
      1731  -6.718739e+00  -3.007282e+00  2.744748e-01  6.981348e+00  9.903800e-01  6.024475e+00  0.000000e+00  0.000000e+00  0.000000e+00  0.000000e+00  0.000000e+00  0.000000e+00  
      1732  -6.989932e+00  -3.019439e+00  4.771891e-01  6.710154e+00  9.782229e-01  5.977189e+00  0.000000e+00  0.000000e+00  0.000000e+00  0.000000e+00  0.000000e+00  0.000000e+00  
      1733  -7.277813e+00  -3.026717e+00  6.548618e-01  6.422273e+00  9.709451e-01  5.904862e+00  0.000000e+00  0.000000e+00  0.000000e+00  0.000000e+00  0.000000e+00  0.000000e+00  
      1734  -7.573136e+00  -3.030918e+00  8.211048e-01  6.126950e+00  9.667445e-01  5.821105e+00  0.000000e+00  0.000000e+00  0.000000e+00  0.000000e+00  0.000000e+00  0.000000e+00  
      1735  -7.879967e+00  -3.042639e+00  9.820292e-01  5.820119e+00  9.550231e-01  5.732029e+00  0.000000e+00  0.000000e+00  0.000000e+00  0.000000e+00  0.000000e+00  0.000000e+00  
      1736  -8.202868e+00  -3.055473e+00  1.115064e+00  5.497218e+00  9.421887e-01  5.615064e+00  0.000000e+00  0.000000e+00  0.000000e+00  0.000000e+00  0.000000e+00  0.000000e+00  
      1737  -8.523768e+00  -3.073482e+00  1.225155e+00  5.176318e+00  9.241803e-01  5.475154e+00  0.000000e+00  0.000000e+00  0.000000e+00  0.000000e+00  0.000000e+00  0.000000e+00  
      1738  -8.851844e+00  -3.095075e+00  1.319461e+00  4.848242e+00  9.025874e-01  5.319461e+00  0.000000e+00  0.000000e+00  0.000000e+00  0.000000e+00  0.000000e+00  0.000000e+00  
      1739  -9.185308e+00  -3.111772e+00  1.410592e+00  4.514779e+00  8.858898e-01  5.160592e+00  0.000000e+00  0.000000e+00  0.000000e+00  0.000000e+00  0.000000e+00  0.000000e+00  
      1740  -9.527306e+00  -3.135324e+00  1.468143e+00  4.172781e+00  8.623379e-01  4.968143e+00  0.000000e+00  0.000000e+00  0.000000e+00  0.000000e+00  0.000000e+00  0.000000e+00  
      1741  -9.861324e+00  -3.164695e+00  1.509504e+00  3.838762e+00  8.329669e-01  4.759504e+00  0.000000e+00  0.000000e+00  0.000000e+00  0.000000e+00  0.000000e+00  0.000000e+00  
      1742  -1.019890e+01  -3.194758e+00  1.555751e+00  3.501190e+00  8.029041e-01  4.555751e+00  0.000000e+00  0.000000e+00  0.000000e+00  0.000000e+00  0.000000e+00  0.000000e+00  
      1743  -1.053579e+01  -3.230112e+00  1.528195e+00  3.164297e+00  7.675497e-01  4.278195e+00  0.000000e+00  0.000000e+00  0.000000e+00  0.000000e+00  0.000000e+00  0.000000e+00  
      1744  -1.087961e+01  -3.275520e+00  1.519808e+00  2.820475e+00  7.221420e-01  4.019808e+00  0.000000e+00  0.000000e+00  0.000000e+00  0.000000e+00  0.000000e+00  0.000000e+00  
      1745  -1.120830e+01  -3.326201e+00  1.469931e+00  2.491785e+00  6.714606e-01  3.719931e+00  0.000000e+00  0.000000e+00  0.000000e+00  0.000000e+00  0.000000e+00  0.000000e+00  
      1746  -1.153932e+01  -3.381625e+00  1.396424e+00  2.160770e+00  6.160367e-01  3.396424e+00  0.000000e+00  0.000000e+00  0.000000e+00  0.000000e+00  0.000000e+00  0.000000e+00  
      1747  -1.186131e+01  -3.444333e+00  1.291416e+00  1.838781e+00  5.533292e-01  3.041416e+00  0.000000e+00  0.000000e+00  0.000000e+00  0.000000e+00  0.000000e+00  0.000000e+00  
      1748  -1.217027e+01  -3.504266e+00  1.184315e+00  1.529817e+00  4.933964e-01  2.684314e+00  0.000000e+00  0.000000e+00  0.000000e+00  0.000000e+00  0.000000e+00  0.000000e+00  
      1749  -1.246971e+01  -3.576881e+00  1.044192e+00  1.230376e+00  4.207811e-01  2.294192e+00  0.000000e+00  0.000000e+00  0.000000e+00  0.000000e+00  0.000000e+00  0.000000e+00  
      1750  -1.274835e+01  -3.656077e+00  8.755169e-01  9.517320e-01  3.415848e-01  1.875517e+00  0.000000e+00  0.000000e+00  0.000000e+00  0.000000e+00  0.000000e+00  0.000000e+00  
      1751  -1.300221e+01  -3.733477e+00  6.686250e-01  6.978799e-01  2.641849e-01  1.418625e+00  0.000000e+00  0.000000e+00  0.000000e+00  0.000000e+00  0.000000e+00  0.000000e+00  
      1752  -1.325403e+01  -3.815632e+00  4.745061e-01  4.460560e-01  1.820298e-01  9.745061e-01  0.000000e+00  0.000000e+00  0.000000e+00  0.000000e+00  0.000000e+00  0.000000e+00  
      1753  -1.348633e+01  -3.907517e+00  2.451611e-01  2.137509e-01  9.014484e-02  4.951611e-01  0.000000e+00  0.000000e+00  0.000000e+00  0.000000e+00  0.000000e+00  0.000000e+00  
      1754  -2.991948e+00  -2.099199e+00  -9.141252e+00  1.056918e+01  2.107261e+00  5.608749e+00  0.000000e+00  0.000000e+00  0.000000e+00  0.000000e+00  0.000000e+00  0.000000e+00  
      1755  -3.021881e+00  -2.232867e+00  -8.947951e+00  1.053927e+01  1.973559e+00  5.552048e+00  0.000000e+00  0.000000e+00  0.000000e+00  0.000000e+00  0.000000e+00  0.000000e+00  
      1756  -3.037858e+00  -2.361198e+00  -8.747140e+00  1.052330e+01  1.845215e+00  5.502861e+00  0.000000e+00  0.000000e+00  0.000000e+00  0.000000e+00  0.000000e+00  0.000000e+00  
      1757  -3.055542e+00  -2.473672e+00  -8.529414e+00  1.050562e+01  1.732736e+00  5.470586e+00  0.000000e+00  0.000000e+00  0.000000e+00  0.000000e+00  0.000000e+00  0.000000e+00  
      1758  -3.081946e+00  -2.570922e+00  -8.311741e+00  1.047922e+01  1.635483e+00  5.438259e+00  0.000000e+00  0.000000e+00  0.000000e+00  0.000000e+00  0.000000e+00  0.000000e+00  
      1759  -3.133549e+00  -2.649951e+00  -8.080951e+00  1.042761e+01  1.556454e+00  5.419049e+00  0.000000e+00  0.000000e+00  0.000000e+00  0.000000e+00  0.000000e+00  0.000000e+00  
      1760  -3.184140e+00  -2.715552e+00  -7.844620e+00  1.037702e+01  1.490853e+00  5.405380e+00  0.000000e+00  0.000000e+00  0.000000e+00  0.000000e+00  0.000000e+00  0.000000e+00  
      1761  -3.236463e+00  -2.774544e+00  -7.607852e+00  1.032470e+01  1.431861e+00  5.392148e+00  0.000000e+00  0.000000e+00  0.000000e+00  0.000000e+00  0.000000e+00  0.000000e+00  
      1762  -3.267410e+00  -2.845326e+00  -7.368309e+00  1.029375e+01  1.361079e+00  5.381691e+00  0.000000e+00  0.000000e+00  0.000000e+00  0.000000e+00  0.000000e+00  0.000000e+00  
      1763  -3.271734e+00  -2.924297e+00  -7.112789e+00  1.028943e+01  1.282108e+00  5.387211e+00  0.000000e+00  0.000000e+00  0.000000e+00  0.000000e+00  0.000000e+00  0.000000e+00  
      1764  -3.329362e+00  -2.961426e+00  -6.846129e+00  1.023180e+01  1.244979e+00  5.403871e+00  0.000000e+00  0.000000e+00  0.000000e+00  0.000000e+00  0.000000e+00  0.000000e+00  
      1765  -3.353176e+00  -3.015473e+00  -6.583581e+00  1.020799e+01  1.190932e+00  5.416419e+00  0.000000e+00  0.000000e+00  0.000000e+00  0.000000e+00  0.000000e+00  0.000000e+00  
      1766  -3.393114e+00  -3.058957e+00  -6.317095e+00  1.016805e+01  1.147448e+00  5.432905e+00  0.000000e+00  0.000000e+00  0.000000e+00  0.000000e+00  0.000000e+00  0.000000e+00  
      1767  -3.407024e+00  -3.107462e+00  -6.038164e+00  1.015414e+01  1.098943e+00  5.461836e+00  0.000000e+00  0.000000e+00  0.000000e+00  0.000000e+00  0.000000e+00  0.000000e+00  
      1768  -3.429474e+00  -3.151031e+00  -5.754729e+00  1.013169e+01  1.055374e+00  5.495271e+00  0.000000e+00  0.000000e+00  0.000000e+00  0.000000e+00  0.000000e+00  0.000000e+00  
      1769  -3.476308e+00  -3.178849e+00  -5.473547e+00  1.008486e+01  1.027556e+00  5.526453e+00  0.000000e+00  0.000000e+00  0.000000e+00  0.000000e+00  0.000000e+00  0.000000e+00  
      1770  -3.528232e+00  -3.213581e+00  -5.189250e+00  1.003293e+01  9.928243e-01  5.560750e+00  0.000000e+00  0.000000e+00  0.000000e+00  0.000000e+00  0.000000e+00  0.000000e+00  
      1771  -3.632078e+00  -3.219244e+00  -4.906924e+00  9.929085e+00  9.871605e-01  5.593075e+00  0.000000e+00  0.000000e+00  0.000000e+00  0.000000e+00  0.000000e+00  0.000000e+00  
      1772  -3.741275e+00  -3.225263e+00  -4.630534e+00  9.819889e+00  9.811424e-01  5.619466e+00  0.000000e+00  0.000000e+00  0.000000e+00  0.000000e+00  0.000000e+00  0.000000e+00  
      1773  -3.843863e+00  -3.216966e+00  -4.352842e+00  9.717300e+00  9.894385e-01  5.647158e+00  0.000000e+00  0.000000e+00  0.000000e+00  0.000000e+00  0.000000e+00  0.000000e+00  
      1774  -3.948540e+00  -3.230695e+00  -4.077308e+00  9.612623e+00  9.757100e-01  5.672692e+00  0.000000e+00  0.000000e+00  0.000000e+00  0.000000e+00  0.000000e+00  0.000000e+00  
      1775  -4.059497e+00  -3.224171e+00  -3.794193e+00  9.501667e+00  9.822343e-01  5.705807e+00  0.000000e+00  0.000000e+00  0.000000e+00  0.000000e+00  0.000000e+00  0.000000e+00  
      1776  -4.189798e+00  -3.208455e+00  -3.525488e+00  9.371366e+00  9.979500e-01  5.724512e+00  0.000000e+00  0.000000e+00  0.000000e+00  0.000000e+00  0.000000e+00  0.000000e+00  
      1777  -4.290977e+00  -3.217270e+00  -3.240760e+00  9.270186e+00  9.891345e-01  5.759240e+00  0.000000e+00  0.000000e+00  0.000000e+00  0.000000e+00  0.000000e+00  0.000000e+00  
      1778  -4.412111e+00  -3.222095e+00  -2.952445e+00  9.149053e+00  9.843094e-01  5.797555e+00  0.000000e+00  0.000000e+00  0.000000e+00  0.000000e+00  0.000000e+00  0.000000e+00  
      1779  -4.559908e+00  -3.210328e+00  -2.679645e+00  9.001255e+00  9.960774e-01  5.820355e+00  0.000000e+00  0.000000e+00  0.000000e+00  0.000000e+00  0.000000e+00  0.000000e+00  
      1780  -4.716705e+00  -3.199479e+00  -2.400092e+00  8.844459e+00  1.006926e+00  5.849907e+00  0.000000e+00  0.000000e+00  0.000000e+00  0.000000e+00  0.000000e+00  0.000000e+00  
      1781  -4.873659e+00  -3.196426e+00  -2.120980e+00  8.687504e+00  1.009979e+00  5.879020e+00  0.000000e+00  0.000000e+00  0.000000e+00  0.000000e+00  0.000000e+00  0.000000e+00  
      1782  -5.046085e+00  -3.190313e+00  -1.846691e+00  8.515079e+00  1.016092e+00  5.903308e+00  0.000000e+00  0.000000e+00  0.000000e+00  0.000000e+00  0.000000e+00  0.000000e+00  
      1783  -5.220604e+00  -3.187530e+00  -1.576528e+00  8.340559e+00  1.018875e+00  5.923472e+00  0.000000e+00  0.000000e+00  0.000000e+00  0.000000e+00  0.000000e+00  0.000000e+00  
      1784  -5.403683e+00  -3.187723e+00  -1.305258e+00  8.157480e+00  1.018682e+00  5.944742e+00  0.000000e+00  0.000000e+00  0.000000e+00  0.000000e+00  0.000000e+00  0.000000e+00  
      1785  -5.597354e+00  -3.192783e+00  -1.039651e+00  7.963809e+00  1.013622e+00  5.960350e+00  0.000000e+00  0.000000e+00  0.000000e+00  0.000000e+00  0.000000e+00  0.000000e+00  
      1786  -5.797399e+00  -3.201180e+00  -7.776127e-01  7.763765e+00  1.005225e+00  5.972387e+00  0.000000e+00  0.000000e+00  0.000000e+00  0.000000e+00  0.000000e+00  0.000000e+00  
      1787  -6.009195e+00  -3.207665e+00  -5.247973e-01  7.551968e+00  9.987403e-01  5.975203e+00  0.000000e+00  0.000000e+00  0.000000e+00  0.000000e+00  0.000000e+00  0.000000e+00  
      1788  -6.227767e+00  -3.222184e+00  -2.687543e-01  7.333396e+00  9.842210e-01  5.981246e+00  0.000000e+00  0.000000e+00  0.000000e+00  0.000000e+00  0.000000e+00  0.000000e+00  
      1789  -6.458809e+00  -3.229528e+00  -3.309325e-02  7.102355e+00  9.768770e-01  5.966907e+00  0.000000e+00  0.000000e+00  0.000000e+00  0.000000e+00  0.000000e+00  0.000000e+00  
      1790  -6.707941e+00  -3.240276e+00  1.937469e-01  6.853223e+00  9.661292e-01  5.943747e+00  0.000000e+00  0.000000e+00  0.000000e+00  0.000000e+00  0.000000e+00  0.000000e+00  
      1791  -6.981882e+00  -3.246216e+00  3.954017e-01  6.579282e+00  9.601889e-01  5.895402e+00  0.000000e+00  0.000000e+00  0.000000e+00  0.000000e+00  0.000000e+00  0.000000e+00  
      1792  -7.263936e+00  -3.256658e+00  5.850744e-01  6.297228e+00  9.497473e-01  5.835074e+00  0.000000e+00  0.000000e+00  0.000000e+00  0.000000e+00  0.000000e+00  0.000000e+00  
      1793  -7.550545e+00  -3.263949e+00  7.723120e-01  6.010619e+00  9.424562e-01  5.772312e+00  0.000000e+00  0.000000e+00  0.000000e+00  0.000000e+00  0.000000e+00  0.000000e+00  
      1794  -7.843442e+00  -3.265451e+00  9.415410e-01  5.717721e+00  9.409543e-01  5.691541e+00  0.000000e+00  0.000000e+00  0.000000e+00  0.000000e+00  0.000000e+00  0.000000e+00  
      1795  -8.157272e+00  -3.277453e+00  1.078385e+00  5.403891e+00  9.289516e-01  5.578385e+00  0.000000e+00  0.000000e+00  0.000000e+00  0.000000e+00  0.000000e+00  0.000000e+00  
      1796  -8.476299e+00  -3.290382e+00  1.200403e+00  5.084864e+00  9.160227e-01  5.450403e+00  0.000000e+00  0.000000e+00  0.000000e+00  0.000000e+00  0.000000e+00  0.000000e+00  
      1797  -8.797209e+00  -3.310556e+00  1.324763e+00  4.763954e+00  8.958487e-01  5.324763e+00  0.000000e+00  0.000000e+00  0.000000e+00  0.000000e+00  0.000000e+00  0.000000e+00  
      1798  -9.120011e+00  -3.327981e+00  1.423182e+00  4.441152e+00  8.784242e-01  5.173182e+00  0.000000e+00  0.000000e+00  0.000000e+00  0.000000e+00  0.000000e+00  0.000000e+00  
      1799  -9.455975e+00  -3.348278e+00  1.477735e+00  4.105189e+00  8.581266e-01  4.977735e+00  0.000000e+00  0.000000e+00  0.000000e+00  0.000000e+00  0.000000e+00  0.000000e+00  
      1800  -9.796376e+00  -3.375848e+00  1.542249e+00  3.764787e+00  8.305569e-01  4.792249e+00  0.000000e+00  0.000000e+00  0.000000e+00  0.000000e+00  0.000000e+00  0.000000e+00  
      1801  -1.013534e+01  -3.407236e+00  1.579898e+00  3.425824e+00  7.991686e-01  4.579898e+00  0.000000e+00  0.000000e+00  0.000000e+00  0.000000e+00  0.000000e+00  0.000000e+00  
      1802  -1.047132e+01  -3.443985e+00  1.576847e+00  3.089841e+00  7.624202e-01  4.326847e+00  0.000000e+00  0.000000e+00  0.000000e+00  0.000000e+00  0.000000e+00  0.000000e+00  
      1803  -1.080782e+01  -3.482177e+00  1.562523e+00  2.753348e+00  7.242280e-01  4.062523e+00  0.000000e+00  0.000000e+00  0.000000e+00  0.000000e+00  0.000000e+00  0.000000e+00  
      1804  -1.114542e+01  -3.535300e+00  1.513453e+00  2.415742e+00  6.711047e-01  3.763453e+00  0.000000e+00  0.000000e+00  0.000000e+00  0.000000e+00  0.000000e+00  0.000000e+00  
      1805  -1.146142e+01  -3.590819e+00  1.438769e+00  2.099741e+00  6.155860e-01  3.438769e+00  0.000000e+00  0.000000e+00  0.000000e+00  0.000000e+00  0.000000e+00  0.000000e+00  
      1806  -1.177995e+01  -3.650235e+00  1.341229e+00  1.781208e+00  5.561703e-01  3.091229e+00  0.000000e+00  0.000000e+00  0.000000e+00  0.000000e+00  0.000000e+00  0.000000e+00  
      1807  -1.208524e+01  -3.714299e+00  1.223884e+00  1.475923e+00  4.921062e-01  2.723884e+00  0.000000e+00  0.000000e+00  0.000000e+00  0.000000e+00  0.000000e+00  0.000000e+00  
      1808  -1.237591e+01  -3.784863e+00  1.089554e+00  1.185254e+00  4.215422e-01  2.339554e+00  0.000000e+00  0.000000e+00  0.000000e+00  0.000000e+00  0.000000e+00  0.000000e+00  
      1809  -1.265958e+01  -3.866942e+00  9.127710e-01  9.015837e-01  3.394624e-01  1.912771e+00  0.000000e+00  0.000000e+00  0.000000e+00  0.000000e+00  0.000000e+00  0.000000e+00  
      1810  -1.290503e+01  -3.946624e+00  7.034839e-01  6.561290e-01  2.597814e-01  1.453484e+00  0.000000e+00  0.000000e+00  0.000000e+00  0.000000e+00  0.000000e+00  0.000000e+00  
      1811  -1.314646e+01  -4.027054e+00  4.942958e-01  4.147016e-01  1.793505e-01  9.942958e-01  0.000000e+00  0.000000e+00  0.000000e+00  0.000000e+00  0.000000e+00  0.000000e+00  
      1812  -1.335502e+01  -4.115163e+00  2.465503e-01  2.061465e-01  9.124147e-02  4.965504e-01  0.000000e+00  0.000000e+00  0.000000e+00  0.000000e+00  0.000000e+00  0.000000e+00  
      1813  -3.117663e+00  -2.275776e+00  -9.307722e+00  1.029934e+01  2.135851e+00  5.442278e+00  0.000000e+00  0.000000e+00  0.000000e+00  0.000000e+00  0.000000e+00  0.000000e+00  
      1814  -3.152411e+00  -2.418897e+00  -9.119184e+00  1.026461e+01  1.992706e+00  5.380815e+00  0.000000e+00  0.000000e+00  0.000000e+00  0.000000e+00  0.000000e+00  0.000000e+00  
      1815  -3.173326e+00  -2.541791e+00  -8.923195e+00  1.024370e+01  1.869804e+00  5.326805e+00  0.000000e+00  0.000000e+00  0.000000e+00  0.000000e+00  0.000000e+00  0.000000e+00  
      1816  -3.207702e+00  -2.646163e+00  -8.708768e+00  1.020932e+01  1.765430e+00  5.291232e+00  0.000000e+00  0.000000e+00  0.000000e+00  0.000000e+00  0.000000e+00  0.000000e+00  
      1817  -3.228454e+00  -2.753046e+00  -8.494601e+00  1.018857e+01  1.658544e+00  5.255399e+00  0.000000e+00  0.000000e+00  0.000000e+00  0.000000e+00  0.000000e+00  0.000000e+00  
      1818  -3.291435e+00  -2.816047e+00  -8.266577e+00  1.012559e+01  1.595542e+00  5.233423e+00  0.000000e+00  0.000000e+00  0.000000e+00  0.000000e+00  0.000000e+00  0.000000e+00  
      1819  -3.300810e+00  -2.909859e+00  -8.036535e+00  1.011622e+01  1.501731e+00  5.213466e+00  0.000000e+00  0.000000e+00  0.000000e+00  0.000000e+00  0.000000e+00  0.000000e+00  
      1820  -3.337301e+00  -2.977564e+00  -7.795543e+00  1.007973e+01  1.434026e+00  5.204457e+00  0.000000e+00  0.000000e+00  0.000000e+00  0.000000e+00  0.000000e+00  0.000000e+00  
      1821  -3.365762e+00  -3.053782e+00  -7.540368e+00  1.005126e+01  1.357808e+00  5.209632e+00  0.000000e+00  0.000000e+00  0.000000e+00  0.000000e+00  0.000000e+00  0.000000e+00  
      1822  -3.402892e+00  -3.107843e+00  -7.277194e+00  1.001413e+01  1.303747e+00  5.222806e+00  0.000000e+00  0.000000e+00  0.000000e+00  0.000000e+00  0.000000e+00  0.000000e+00  
      1823  -3.462768e+00  -3.152769e+00  -7.019289e+00  9.954259e+00  1.258821e+00  5.230711e+00  0.000000e+00  0.000000e+00  0.000000e+00  0.000000e+00  0.000000e+00  0.000000e+00  
      1824  -3.476526e+00  -3.218064e+00  -6.770325e+00  9.940499e+00  1.193526e+00  5.229675e+00  0.000000e+00  0.000000e+00  0.000000e+00  0.000000e+00  0.000000e+00  0.000000e+00  
      1825  -3.497843e+00  -3.273806e+00  -6.493690e+00  9.919183e+00  1.137784e+00  5.256310e+00  0.000000e+00  0.000000e+00  0.000000e+00  0.000000e+00  0.000000e+00  0.000000e+00  
      1826  -3.522691e+00  -3.315856e+00  -6.212925e+00  9.894335e+00  1.095734e+00  5.287075e+00  0.000000e+00  0.000000e+00  0.000000e+00  0.000000e+00  0.000000e+00  0.000000e+00  
      1827  -3.553157e+00  -3.364300e+00  -5.931227e+00  9.863869e+00  1.047290e+00  5.318773e+00  0.000000e+00  0.000000e+00  0.000000e+00  0.000000e+00  0.000000e+00  0.000000e+00  
      1828  -3.584648e+00  -3.399490e+00  -5.647006e+00  9.832377e+00  1.012100e+00  5.352994e+00  0.000000e+00  0.000000e+00  0.000000e+00  0.000000e+00  0.000000e+00  0.000000e+00  
      1829  -3.654737e+00  -3.420831e+00  -5.363791e+00  9.762288e+00  9.907586e-01  5.386209e+00  0.000000e+00  0.000000e+00  0.000000e+00  0.000000e+00  0.000000e+00  0.000000e+00  
      1830  -3.737001e+00  -3.434772e+00  -5.078615e+00  9.680025e+00  9.768180e-01  5.421384e+00  0.000000e+00  0.000000e+00  0.000000e+00  0.000000e+00  0.000000e+00  0.000000e+00  
      1831  -3.850759e+00  -3.436522e+00  -4.795613e+00  9.566267e+00  9.750679e-01  5.454387e+00  0.000000e+00  0.000000e+00  0.000000e+00  0.000000e+00  0.000000e+00  0.000000e+00  
      1832  -3.943681e+00  -3.436968e+00  -4.519307e+00  9.473345e+00  9.746221e-01  5.480693e+00  0.000000e+00  0.000000e+00  0.000000e+00  0.000000e+00  0.000000e+00  0.000000e+00  
      1833  -4.061443e+00  -3.434872e+00  -4.247074e+00  9.355583e+00  9.767181e-01  5.502926e+00  0.000000e+00  0.000000e+00  0.000000e+00  0.000000e+00  0.000000e+00  0.000000e+00  
      1834  -4.176314e+00  -3.433526e+00  -3.964104e+00  9.240712e+00  9.780638e-01  5.535896e+00  0.000000e+00  0.000000e+00  0.000000e+00  0.000000e+00  0.000000e+00  0.000000e+00  
      1835  -4.291800e+00  -3.432667e+00  -3.677944e+00  9.125227e+00  9.789224e-01  5.572056e+00  0.000000e+00  0.000000e+00  0.000000e+00  0.000000e+00  0.000000e+00  0.000000e+00  
      1836  -4.405905e+00  -3.428591e+00  -3.398685e+00  9.011121e+00  9.829987e-01  5.601315e+00  0.000000e+00  0.000000e+00  0.000000e+00  0.000000e+00  0.000000e+00  0.000000e+00  
      1837  -4.525321e+00  -3.424091e+00  -3.109280e+00  8.891705e+00  9.874991e-01  5.640720e+00  0.000000e+00  0.000000e+00  0.000000e+00  0.000000e+00  0.000000e+00  0.000000e+00  
      1838  -4.671218e+00  -3.416578e+00  -2.829324e+00  8.745808e+00  9.950123e-01  5.670675e+00  0.000000e+00  0.000000e+00  0.000000e+00  0.000000e+00  0.000000e+00  0.000000e+00  
      1839  -4.814625e+00  -3.405388e+00  -2.552496e+00  8.602401e+00  1.006202e+00  5.697504e+00  0.000000e+00  0.000000e+00  0.000000e+00  0.000000e+00  0.000000e+00  0.000000e+00  
      1840  -4.969645e+00  -3.396605e+00  -2.276004e+00  8.447381e+00  1.014985e+00  5.723996e+00  0.000000e+00  0.000000e+00  0.000000e+00  0.000000e+00  0.000000e+00  0.000000e+00  
      1841  -5.134881e+00  -3.391692e+00  -1.993134e+00  8.282146e+00  1.019898e+00  5.756866e+00  0.000000e+00  0.000000e+00  0.000000e+00  0.000000e+00  0.000000e+00  0.000000e+00  
      1842  -5.313659e+00  -3.385614e+00  -1.719571e+00  8.103367e+00  1.025976e+00  5.780428e+00  0.000000e+00  0.000000e+00  0.000000e+00  0.000000e+00  0.000000e+00  0.000000e+00  
      1843  -5.480711e+00  -3.392944e+00  -1.442389e+00  7.936315e+00  1.018646e+00  5.807611e+00  0.000000e+00  0.000000e+00  0.000000e+00  0.000000e+00  0.000000e+00  0.000000e+00  
      1844  -5.659921e+00  -3.403367e+00  -1.176072e+00  7.757105e+00  1.008223e+00  5.823927e+00  0.000000e+00  0.000000e+00  0.000000e+00  0.000000e+00  0.000000e+00  0.000000e+00  
      1845  -5.851656e+00  -3.413846e+00  -9.108309e-01  7.565370e+00  9.977434e-01  5.839169e+00  0.000000e+00  0.000000e+00  0.000000e+00  0.000000e+00  0.000000e+00  0.000000e+00  
      1846  -6.060469e+00  -3.419439e+00  -6.495688e-01  7.356557e+00  9.921509e-01  5.850431e+00  0.000000e+00  0.000000e+00  0.000000e+00  0.000000e+00  0.000000e+00  0.000000e+00  
      1847  -6.278860e+00  -3.428887e+00  -4.065769e-01  7.138166e+00  9.827031e-01  5.843423e+00  0.000000e+00  0.000000e+00  0.000000e+00  0.000000e+00  0.000000e+00  0.000000e+00  
      1848  -6.502265e+00  -3.444990e+00  -1.539540e-01  6.914761e+00  9.665998e-01  5.846046e+00  0.000000e+00  0.000000e+00  0.000000e+00  0.000000e+00  0.000000e+00  0.000000e+00  
      1849  -6.737856e+00  -3.457579e+00  8.035199e-02  6.679170e+00  9.540105e-01  5.830352e+00  0.000000e+00  0.000000e+00  0.000000e+00  0.000000e+00  0.000000e+00  0.000000e+00  
      1850  -6.994293e+00  -3.468408e+00  2.992508e-01  6.422733e+00  9.431815e-01  5.799251e+00  0.000000e+00  0.000000e+00  0.000000e+00  0.000000e+00  0.000000e+00  0.000000e+00  
      1851  -7.255376e+00  -3.484042e+00  5.130388e-01  6.161650e+00  9.275475e-01  5.763039e+00  0.000000e+00  0.000000e+00  0.000000e+00  0.000000e+00  0.000000e+00  0.000000e+00  
      1852  -7.531678e+00  -3.492648e+00  7.075696e-01  5.885348e+00  9.189417e-01  5.707570e+00  0.000000e+00  0.000000e+00  0.000000e+00  0.000000e+00  0.000000e+00  0.000000e+00  
      1853  -7.827259e+00  -3.490392e+00  8.757980e-01  5.589767e+00  9.211981e-01  5.625798e+00  0.000000e+00  0.000000e+00  0.000000e+00  0.000000e+00  0.000000e+00  0.000000e+00  
      1854  -8.133261e+00  -3.494362e+00  1.027897e+00  5.283765e+00  9.172277e-01  5.527897e+00  0.000000e+00  0.000000e+00  0.000000e+00  0.000000e+00  0.000000e+00  0.000000e+00  
      1855  -8.435455e+00  -3.511271e+00  1.191272e+00  4.981571e+00  9.003194e-01  5.441272e+00  0.000000e+00  0.000000e+00  0.000000e+00  0.000000e+00  0.000000e+00  0.000000e+00  
      1856  -8.752921e+00  -3.526162e+00  1.317774e+00  4.664105e+00  8.854278e-01  5.317774e+00  0.000000e+00  0.000000e+00  0.000000e+00  0.000000e+00  0.000000e+00  0.000000e+00  
      1857  -9.080468e+00  -3.542377e+00  1.419110e+00  4.336557e+00  8.692132e-01  5.169110e+00  0.000000e+00  0.000000e+00  0.000000e+00  0.000000e+00  0.000000e+00  0.000000e+00  
      1858  -9.403480e+00  -3.569158e+00  1.501630e+00  4.013546e+00  8.424323e-01  5.001630e+00  0.000000e+00  0.000000e+00  0.000000e+00  0.000000e+00  0.000000e+00  0.000000e+00  
      1859  -9.727151e+00  -3.587562e+00  1.584134e+00  3.689875e+00  8.240275e-01  4.834135e+00  0.000000e+00  0.000000e+00  0.000000e+00  0.000000e+00  0.000000e+00  0.000000e+00  
      1860  -1.006876e+01  -3.615059e+00  1.635358e+00  3.348262e+00  7.965312e-01  4.635358e+00  0.000000e+00  0.000000e+00  0.000000e+00  0.000000e+00  0.000000e+00  0.000000e+00  
      1861  -1.040425e+01  -3.655566e+00  1.614408e+00  3.012777e+00  7.560241e-01  4.364408e+00  0.000000e+00  0.000000e+00  0.000000e+00  0.000000e+00  0.000000e+00  0.000000e+00  
      1862  -1.074473e+01  -3.691314e+00  1.613536e+00  2.672297e+00  7.202762e-01  4.113536e+00  0.000000e+00  0.000000e+00  0.000000e+00  0.000000e+00  0.000000e+00  0.000000e+00  
      1863  -1.107800e+01  -3.739361e+00  1.571055e+00  2.339030e+00  6.722289e-01  3.821055e+00  0.000000e+00  0.000000e+00  0.000000e+00  0.000000e+00  0.000000e+00  0.000000e+00  
      1864  -1.140473e+01  -3.791697e+00  1.510741e+00  2.012298e+00  6.198928e-01  3.510741e+00  0.000000e+00  0.000000e+00  0.000000e+00  0.000000e+00  0.000000e+00  0.000000e+00  
      1865  -1.171692e+01  -3.854116e+00  1.403136e+00  1.700101e+00  5.574735e-01  3.153136e+00  0.000000e+00  0.000000e+00  0.000000e+00  0.000000e+00  0.000000e+00  0.000000e+00  
      1866  -1.202364e+01  -3.922066e+00  1.291564e+00  1.393386e+00  4.895234e-01  2.791564e+00  0.000000e+00  0.000000e+00  0.000000e+00  0.000000e+00  0.000000e+00  0.000000e+00  
      1867  -1.229823e+01  -3.998366e+00  1.128852e+00  1.118800e+00  4.132240e-01  2.378852e+00  0.000000e+00  0.000000e+00  0.000000e+00  0.000000e+00  0.000000e+00  0.000000e+00  
      1868  -1.257548e+01  -4.078794e+00  9.564233e-01  8.415413e-01  3.327962e-01  1.956423e+00  0.000000e+00  0.000000e+00  0.000000e+00  0.000000e+00  0.000000e+00  0.000000e+00  
      1869  -1.281750e+01  -4.161332e+00  7.434213e-01  5.995267e-01  2.502580e-01  1.493421e+00  0.000000e+00  0.000000e+00  0.000000e+00  0.000000e+00  0.000000e+00  0.000000e+00  
      1870  -1.304183e+01  -4.247400e+00  5.116274e-01  3.751977e-01  1.641902e-01  1.011627e+00  0.000000e+00  0.000000e+00  0.000000e+00  0.000000e+00  0.000000e+00  0.000000e+00  
      1871  -1.323064e+01  -4.324530e+00  2.577945e-01  1.863830e-01  8.706030e-02  5.077946e-01  0.000000e+00  0.000000e+00  0.000000e+00  0.000000e+00  0.000000e+00  0.000000e+00  
      1872  -3.247845e+00  -2.460017e+00  -9.490838e+00  1.002000e+01  2.153153e+00  5.259162e+00  0.000000e+00  0.000000e+00  0.000000e+00  0.000000e+00  0.000000e+00  0.000000e+00  
      1873  -3.281680e+00  -2.595861e+00  -9.315666e+00  9.986175e+00  2.017299e+00  5.184334e+00  0.000000e+00  0.000000e+00  0.000000e+00  0.000000e+00  0.000000e+00  0.000000e+00  
      1874  -3.305482e+00  -2.722130e+00  -9.123836e+00  9.962376e+00  1.891025e+00  5.126164e+00  0.000000e+00  0.000000e+00  0.000000e+00  0.000000e+00  0.000000e+00  0.000000e+00  
      1875  -3.332585e+00  -2.821532e+00  -8.899693e+00  9.935275e+00  1.791620e+00  5.100307e+00  0.000000e+00  0.000000e+00  0.000000e+00  0.000000e+00  0.000000e+00  0.000000e+00  
      1876  -3.390273e+00  -2.914870e+00  -8.686874e+00  9.877587e+00  1.698282e+00  5.063126e+00  0.000000e+00  0.000000e+00  0.000000e+00  0.000000e+00  0.000000e+00  0.000000e+00  
      1877  -3.402346e+00  -3.016183e+00  -8.464536e+00  9.865514e+00  1.596970e+00  5.035465e+00  0.000000e+00  0.000000e+00  0.000000e+00  0.000000e+00  0.000000e+00  0.000000e+00  
      1878  -3.436473e+00  -3.091680e+00  -8.226995e+00  9.831387e+00  1.521473e+00  5.023006e+00  0.000000e+00  0.000000e+00  0.000000e+00  0.000000e+00  0.000000e+00  0.000000e+00  
      1879  -3.466700e+00  -3.164884e+00  -7.974188e+00  9.801161e+00  1.448268e+00  5.025812e+00  0.000000e+00  0.000000e+00  0.000000e+00  0.000000e+00  0.000000e+00  0.000000e+00  
      1880  -3.487575e+00  -3.240487e+00  -7.734645e+00  9.780285e+00  1.372665e+00  5.015355e+00  0.000000e+00  0.000000e+00  0.000000e+00  0.000000e+00  0.000000e+00  0.000000e+00  
      1881  -3.541168e+00  -3.298285e+00  -7.478156e+00  9.726692e+00  1.314868e+00  5.021844e+00  0.000000e+00  0.000000e+00  0.000000e+00  0.000000e+00  0.000000e+00  0.000000e+00  
      1882  -3.564093e+00  -3.360219e+00  -7.228345e+00  9.703768e+00  1.252933e+00  5.021655e+00  0.000000e+00  0.000000e+00  0.000000e+00  0.000000e+00  0.000000e+00  0.000000e+00  
      1883  -3.595744e+00  -3.415702e+00  -6.953353e+00  9.672116e+00  1.197450e+00  5.046647e+00  0.000000e+00  0.000000e+00  0.000000e+00  0.000000e+00  0.000000e+00  0.000000e+00  
      1884  -3.602655e+00  -3.477788e+00  -6.681847e+00  9.665205e+00  1.135364e+00  5.068153e+00  0.000000e+00  0.000000e+00  0.000000e+00  0.000000e+00  0.000000e+00  0.000000e+00  
      1885  -3.656667e+00  -3.508344e+00  -6.395284e+00  9.611193e+00  1.104808e+00  5.104716e+00  0.000000e+00  0.000000e+00  0.000000e+00  0.000000e+00  0.000000e+00  0.000000e+00  
      1886  -3.680355e+00  -3.559640e+00  -6.120620e+00  9.587505e+00  1.053512e+00  5.129380e+00  0.000000e+00  0.000000e+00  0.000000e+00  0.000000e+00  0.000000e+00  0.000000e+00  
      1887  -3.731096e+00  -3.587846e+00  -5.842927e+00  9.536764e+00  1.025306e+00  5.157073e+00  0.000000e+00  0.000000e+00  0.000000e+00  0.000000e+00  0.000000e+00  0.000000e+00  
      1888  -3.792189e+00  -3.613228e+00  -5.553433e+00  9.475671e+00  9.999244e-01  5.196567e+00  0.000000e+00  0.000000e+00  0.000000e+00  0.000000e+00  0.000000e+00  0.000000e+00  
      1889  -3.875371e+00  -3.622708e+00  -5.269195e+00  9.392488e+00  9.904441e-01  5.230804e+00  0.000000e+00  0.000000e+00  0.000000e+00  0.000000e+00  0.000000e+00  0.000000e+00  
      1890  -3.980407e+00  -3.618581e+00  -4.984535e+00  9.287454e+00  9.945710e-01  5.265465e+00  0.000000e+00  0.000000e+00  0.000000e+00  0.000000e+00  0.000000e+00  0.000000e+00  
      1891  -4.083506e+00  -3.623565e+00  -4.700830e+00  9.184355e+00  9.895873e-01  5.299170e+00  0.000000e+00  0.000000e+00  0.000000e+00  0.000000e+00  0.000000e+00  0.000000e+00  
      1892  -4.182968e+00  -3.629863e+00  -4.423911e+00  9.084892e+00  9.832889e-01  5.326089e+00  0.000000e+00  0.000000e+00  0.000000e+00  0.000000e+00  0.000000e+00  0.000000e+00  
      1893  -4.292953e+00  -3.632280e+00  -4.137545e+00  8.974907e+00  9.808722e-01  5.362455e+00  0.000000e+00  0.000000e+00  0.000000e+00  0.000000e+00  0.000000e+00  0.000000e+00  
      1894  -4.423940e+00  -3.624214e+00  -3.854764e+00  8.843920e+00  9.889383e-01  5.395236e+00  0.000000e+00  0.000000e+00  0.000000e+00  0.000000e+00  0.000000e+00  0.000000e+00  
      1895  -4.533667e+00  -3.626295e+00  -3.562481e+00  8.734193e+00  9.868578e-01  5.437519e+00  0.000000e+00  0.000000e+00  0.000000e+00  0.000000e+00  0.000000e+00  0.000000e+00  
      1896  -4.648520e+00  -3.623289e+00  -3.275089e+00  8.619340e+00  9.898631e-01  5.474911e+00  0.000000e+00  0.000000e+00  0.000000e+00  0.000000e+00  0.000000e+00  0.000000e+00  
      1897  -4.781827e+00  -3.609612e+00  -2.986087e+00  8.486033e+00  1.003540e+00  5.513913e+00  0.000000e+00  0.000000e+00  0.000000e+00  0.000000e+00  0.000000e+00  0.000000e+00  
      1898  -4.940172e+00  -3.586672e+00  -2.711257e+00  8.327687e+00  1.026480e+00  5.538743e+00  0.000000e+00  0.000000e+00  0.000000e+00  0.000000e+00  0.000000e+00  0.000000e+00  
      1899  -5.081849e+00  -3.587217e+00  -2.423804e+00  8.186011e+00  1.025935e+00  5.576196e+00  0.000000e+00  0.000000e+00  0.000000e+00  0.000000e+00  0.000000e+00  0.000000e+00  
      1900  -5.234556e+00  -3.586317e+00  -2.147953e+00  8.033304e+00  1.026835e+00  5.602047e+00  0.000000e+00  0.000000e+00  0.000000e+00  0.000000e+00  0.000000e+00  0.000000e+00  
      1901  -5.395409e+00  -3.587945e+00  -1.866409e+00  7.872451e+00  1.025208e+00  5.633591e+00  0.000000e+00  0.000000e+00  0.000000e+00  0.000000e+00  0.000000e+00  0.000000e+00  
      1902  -5.572929e+00  -3.587087e+00  -1.594873e+00  7.694931e+00  1.026065e+00  5.655127e+00  0.000000e+00  0.000000e+00  0.000000e+00  0.000000e+00  0.000000e+00  0.000000e+00  
      1903  -5.736467e+00  -3.605847e+00  -1.317188e+00  7.531393e+00  1.007305e+00  5.682812e+00  0.000000e+00  0.000000e+00  0.000000e+00  0.000000e+00  0.000000e+00  0.000000e+00  
      1904  -5.916960e+00  -3.619909e+00  -1.044576e+00  7.350900e+00  9.932432e-01  5.705424e+00  0.000000e+00  0.000000e+00  0.000000e+00  0.000000e+00  0.000000e+00  0.000000e+00  
      1905  -6.115952e+00  -3.625496e+00  -7.792492e-01  7.151907e+00  9.876565e-01  5.720751e+00  0.000000e+00  0.000000e+00  0.000000e+00  0.000000e+00  0.000000e+00  0.000000e+00  
      1906  -6.317075e+00  -3.646349e+00  -5.232937e-01  6.950785e+00  9.668033e-01  5.726707e+00  0.000000e+00  0.000000e+00  0.000000e+00  0.000000e+00  0.000000e+00  0.000000e+00  
      1907  -6.541924e+00  -3.657781e+00  -2.765607e-01  6.725936e+00  9.553708e-01  5.723440e+00  0.000000e+00  0.000000e+00  0.000000e+00  0.000000e+00  0.000000e+00  0.000000e+00  
      1908  -6.766730e+00  -3.674492e+00  -3.426441e-02  6.501130e+00  9.386603e-01  5.715735e+00  0.000000e+00  0.000000e+00  0.000000e+00  0.000000e+00  0.000000e+00  0.000000e+00  
      1909  -7.008559e+00  -3.685847e+00  1.941644e-01  6.259301e+00  9.273053e-01  5.694164e+00  0.000000e+00  0.000000e+00  0.000000e+00  0.000000e+00  0.000000e+00  0.000000e+00  
      1910  -7.267080e+00  -3.699518e+00  4.088672e-01  6.000780e+00  9.136346e-01  5.658867e+00  0.000000e+00  0.000000e+00  0.000000e+00  0.000000e+00  0.000000e+00  0.000000e+00  
      1911  -7.530957e+00  -3.714921e+00  6.249021e-01  5.736903e+00  8.982308e-01  5.624902e+00  0.000000e+00  0.000000e+00  0.000000e+00  0.000000e+00  0.000000e+00  0.000000e+00  
      1912  -7.817051e+00  -3.717994e+00  8.113788e-01  5.450809e+00  8.951582e-01  5.561379e+00  0.000000e+00  0.000000e+00  0.000000e+00  0.000000e+00  0.000000e+00  0.000000e+00  
      1913  -8.100245e+00  -3.721952e+00  9.870444e-01  5.167615e+00  8.912004e-01  5.487044e+00  0.000000e+00  0.000000e+00  0.000000e+00  0.000000e+00  0.000000e+00  0.000000e+00  
      1914  -8.404463e+00  -3.729826e+00  1.126364e+00  4.863397e+00  8.833258e-01  5.376364e+00  0.000000e+00  0.000000e+00  0.000000e+00  0.000000e+00  0.000000e+00  0.000000e+00  
      1915  -8.704798e+00  -3.746988e+00  1.270387e+00  4.563062e+00  8.661642e-01  5.270387e+00  0.000000e+00  0.000000e+00  0.000000e+00  0.000000e+00  0.000000e+00  0.000000e+00  
      1916  -9.016417e+00  -3.764348e+00  1.391682e+00  4.251443e+00  8.488047e-01  5.141682e+00  0.000000e+00  0.000000e+00  0.000000e+00  0.000000e+00  0.000000e+00  0.000000e+00  
      1917  -9.339118e+00  -3.785334e+00  1.486842e+00  3.928742e+00  8.278183e-01  4.986842e+00  0.000000e+00  0.000000e+00  0.000000e+00  0.000000e+00  0.000000e+00  0.000000e+00  
      1918  -9.662756e+00  -3.804856e+00  1.581277e+00  3.605103e+00  8.082963e-01  4.831277e+00  0.000000e+00  0.000000e+00  0.000000e+00  0.000000e+00  0.000000e+00  0.000000e+00  
      1919  -9.998298e+00  -3.831415e+00  1.635004e+00  3.269562e+00  7.817375e-01  4.635004e+00  0.000000e+00  0.000000e+00  0.000000e+00  0.000000e+00  0.000000e+00  0.000000e+00  
      1920  -1.033994e+01  -3.864573e+00  1.654306e+00  2.927922e+00  7.485787e-01  4.404306e+00  0.000000e+00  0.000000e+00  0.000000e+00  0.000000e+00  0.000000e+00  0.000000e+00  
      1921  -1.067641e+01  -3.903732e+00  1.644073e+00  2.591445e+00  7.094206e-01  4.144073e+00  0.000000e+00  0.000000e+00  0.000000e+00  0.000000e+00  0.000000e+00  0.000000e+00  
      1922  -1.101187e+01  -3.949967e+00  1.629101e+00  2.255994e+00  6.631848e-01  3.879101e+00  0.000000e+00  0.000000e+00  0.000000e+00  0.000000e+00  0.000000e+00  0.000000e+00  
      1923  -1.133413e+01  -4.004232e+00  1.549875e+00  1.933726e+00  6.089204e-01  3.549875e+00  0.000000e+00  0.000000e+00  0.000000e+00  0.000000e+00  0.000000e+00  0.000000e+00  
      1924  -1.165859e+01  -4.057648e+00  1.484824e+00  1.609270e+00  5.555046e-01  3.234824e+00  0.000000e+00  0.000000e+00  0.000000e+00  0.000000e+00  0.000000e+00  0.000000e+00  
      1925  -1.195473e+01  -4.132932e+00  1.334362e+00  1.313130e+00  4.802207e-01  2.834362e+00  0.000000e+00  0.000000e+00  0.000000e+00  0.000000e+00  0.000000e+00  0.000000e+00  
      1926  -1.222644e+01  -4.208777e+00  1.162846e+00  1.041416e+00  4.043753e-01  2.412846e+00  0.000000e+00  0.000000e+00  0.000000e+00  0.000000e+00  0.000000e+00  0.000000e+00  
      1927  -1.248480e+01  -4.290707e+00  9.786885e-01  7.830627e-01  3.224456e-01  1.978689e+00  0.000000e+00  0.000000e+00  0.000000e+00  0.000000e+00  0.000000e+00  0.000000e+00  
      1928  -1.272116e+01  -4.374887e+00  7.721201e-01  5.467035e-01  2.382653e-01  1.522120e+00  0.000000e+00  0.000000e+00  0.000000e+00  0.000000e+00  0.000000e+00  0.000000e+00  
      1929  -1.293439e+01  -4.462312e+00  5.381348e-01  3.334717e-01  1.508406e-01  1.038135e+00  0.000000e+00  0.000000e+00  0.000000e+00  0.000000e+00  0.000000e+00  0.000000e+00  
      1930  -1.310910e+01  -4.533778e+00  2.685274e-01  1.587609e-01  7.937437e-02  5.185273e-01  0.000000e+00  0.000000e+00  0.000000e+00  0.000000e+00  0.000000e+00  0.000000e+00  
      1931  -3.387356e+00  -2.631155e+00  -9.686506e+00  9.726477e+00  2.179874e+00  5.063494e+00  0.000000e+00  0.000000e+00  0.000000e+00  0.000000e+00  0.000000e+00  0.000000e+00  
      1932  -3.411549e+00  -2.775601e+00  -9.504579e+00  9.702282e+00  2.035431e+00  4.995421e+00  0.000000e+00  0.000000e+00  0.000000e+00  0.000000e+00  0.000000e+00  0.000000e+00  
      1933  -3.450566e+00  -2.899360e+00  -9.318444e+00  9.663267e+00  1.911668e+00  4.931556e+00  0.000000e+00  0.000000e+00  0.000000e+00  0.000000e+00  0.000000e+00  0.000000e+00  
      1934  -3.454261e+00  -3.007451e+00  -9.107990e+00  9.659573e+00  1.803578e+00  4.892010e+00  0.000000e+00  0.000000e+00  0.000000e+00  0.000000e+00  0.000000e+00  0.000000e+00  
      1935  -3.479434e+00  -3.110321e+00  -8.891713e+00  9.634398e+00  1.700708e+00  4.858286e+00  0.000000e+00  0.000000e+00  0.000000e+00  0.000000e+00  0.000000e+00  0.000000e+00  
      1936  -3.518553e+00  -3.208929e+00  -8.666685e+00  9.595281e+00  1.602100e+00  4.833314e+00  0.000000e+00  0.000000e+00  0.000000e+00  0.000000e+00  0.000000e+00  0.000000e+00  
      1937  -3.532883e+00  -3.289798e+00  -8.432903e+00  9.580950e+00  1.521231e+00  4.817098e+00  0.000000e+00  0.000000e+00  0.000000e+00  0.000000e+00  0.000000e+00  0.000000e+00  
      1938  -3.548963e+00  -3.370037e+00  -8.184714e+00  9.564870e+00  1.440991e+00  4.815286e+00  0.000000e+00  0.000000e+00  0.000000e+00  0.000000e+00  0.000000e+00  0.000000e+00  
      1939  -3.595642e+00  -3.440757e+00  -7.941444e+00  9.518191e+00  1.370272e+00  4.808556e+00  0.000000e+00  0.000000e+00  0.000000e+00  0.000000e+00  0.000000e+00  0.000000e+00  
      1940  -3.615595e+00  -3.503085e+00  -7.683878e+00  9.498238e+00  1.307944e+00  4.816122e+00  0.000000e+00  0.000000e+00  0.000000e+00  0.000000e+00  0.000000e+00  0.000000e+00  
      1941  -3.667126e+00  -3.558064e+00  -7.426918e+00  9.446708e+00  1.252965e+00  4.823082e+00  0.000000e+00  0.000000e+00  0.000000e+00  0.000000e+00  0.000000e+00  0.000000e+00  
      1942  -3.709448e+00  -3.608682e+00  -7.151121e+00  9.404385e+00  1.202347e+00  4.848879e+00  0.000000e+00  0.000000e+00  0.000000e+00  0.000000e+00  0.000000e+00  0.000000e+00  
      1943  -3.742609e+00  -3.660604e+00  -6.872735e+00  9.371223e+00  1.150424e+00  4.877265e+00  0.000000e+00  0.000000e+00  0.000000e+00  0.000000e+00  0.000000e+00  0.000000e+00  
      1944  -3.769590e+00  -3.715581e+00  -6.591828e+00  9.344243e+00  1.095447e+00  4.908172e+00  0.000000e+00  0.000000e+00  0.000000e+00  0.000000e+00  0.000000e+00  0.000000e+00  
      1945  -3.809993e+00  -3.757179e+00  -6.315354e+00  9.303841e+00  1.053849e+00  4.934646e+00  0.000000e+00  0.000000e+00  0.000000e+00  0.000000e+00  0.000000e+00  0.000000e+00  
      1946  -3.869275e+00  -3.786209e+00  -6.026325e+00  9.244558e+00  1.024820e+00  4.973675e+00  0.000000e+00  0.000000e+00  0.000000e+00  0.000000e+00  0.000000e+00  0.000000e+00  
      1947  -3.957765e+00  -3.779866e+00  -5.745820e+00  9.156068e+00  1.031163e+00  5.004180e+00  0.000000e+00  0.000000e+00  0.000000e+00  0.000000e+00  0.000000e+00  0.000000e+00  
      1948  -4.041852e+00  -3.782521e+00  -5.458994e+00  9.071981e+00  1.028507e+00  5.041005e+00  0.000000e+00  0.000000e+00  0.000000e+00  0.000000e+00  0.000000e+00  0.000000e+00  
      1949  -4.141250e+00  -3.783826e+00  -5.178722e+00  8.972583e+00  1.027203e+00  5.071278e+00  0.000000e+00  0.000000e+00  0.000000e+00  0.000000e+00  0.000000e+00  0.000000e+00  
      1950  -4.238104e+00  -3.781236e+00  -4.899314e+00  8.875729e+00  1.029793e+00  5.100686e+00  0.000000e+00  0.000000e+00  0.000000e+00  0.000000e+00  0.000000e+00  0.000000e+00  
      1951  -4.348062e+00  -3.777842e+00  -4.611027e+00  8.765771e+00  1.033187e+00  5.138973e+00  0.000000e+00  0.000000e+00  0.000000e+00  0.000000e+00  0.000000e+00  0.000000e+00  
      1952  -4.457074e+00  -3.781182e+00  -4.318953e+00  8.656759e+00  1.029847e+00  5.181047e+00  0.000000e+00  0.000000e+00  0.000000e+00  0.000000e+00  0.000000e+00  0.000000e+00  
      1953  -4.570722e+00  -3.778384e+00  -4.033068e+00  8.543111e+00  1.032644e+00  5.216932e+00  0.000000e+00  0.000000e+00  0.000000e+00  0.000000e+00  0.000000e+00  0.000000e+00  
      1954  -4.682350e+00  -3.783287e+00  -3.740695e+00  8.431483e+00  1.027742e+00  5.259305e+00  0.000000e+00  0.000000e+00  0.000000e+00  0.000000e+00  0.000000e+00  0.000000e+00  
      1955  -4.811910e+00  -3.760761e+00  -3.456934e+00  8.301924e+00  1.050268e+00  5.293066e+00  0.000000e+00  0.000000e+00  0.000000e+00  0.000000e+00  0.000000e+00  0.000000e+00  
      1956  -4.938474e+00  -3.738237e+00  -3.168184e+00  8.175359e+00  1.072792e+00  5.331816e+00  0.000000e+00  0.000000e+00  0.000000e+00  0.000000e+00  0.000000e+00  0.000000e+00  
      1957  -5.074501e+00  -3.742434e+00  -2.884218e+00  8.039332e+00  1.068595e+00  5.365782e+00  0.000000e+00  0.000000e+00  0.000000e+00  0.000000e+00  0.000000e+00  0.000000e+00  
      1958  -5.204980e+00  -3.759161e+00  -2.592869e+00  7.908853e+00  1.051868e+00  5.407131e+00  0.000000e+00  0.000000e+00  0.000000e+00  0.000000e+00  0.000000e+00  0.000000e+00  
      1959  -5.351433e+00  -3.765349e+00  -2.304515e+00  7.762400e+00  1.045680e+00  5.445485e+00  0.000000e+00  0.000000e+00  0.000000e+00  0.000000e+00  0.000000e+00  0.000000e+00  
      1960  -5.504712e+00  -3.769266e+00  -2.024075e+00  7.609121e+00  1.041763e+00  5.475925e+00  0.000000e+00  0.000000e+00  0.000000e+00  0.000000e+00  0.000000e+00  0.000000e+00  
      1961  -5.670201e+00  -3.772627e+00  -1.751535e+00  7.443632e+00  1.038402e+00  5.498465e+00  0.000000e+00  0.000000e+00  0.000000e+00  0.000000e+00  0.000000e+00  0.000000e+00  
      1962  -5.833113e+00  -3.788921e+00  -1.471359e+00  7.280720e+00  1.022108e+00  5.528640e+00  0.000000e+00  0.000000e+00  0.000000e+00  0.000000e+00  0.000000e+00  0.000000e+00  
      1963  -6.006536e+00  -3.807711e+00  -1.191306e+00  7.107297e+00  1.003317e+00  5.558694e+00  0.000000e+00  0.000000e+00  0.000000e+00  0.000000e+00  0.000000e+00  0.000000e+00  
      1964  -6.192540e+00  -3.815657e+00  -9.261791e-01  6.921293e+00  9.953714e-01  5.573821e+00  0.000000e+00  0.000000e+00  0.000000e+00  0.000000e+00  0.000000e+00  0.000000e+00  
      1965  -6.393955e+00  -3.831315e+00  -6.722586e-01  6.719878e+00  9.797137e-01  5.577741e+00  0.000000e+00  0.000000e+00  0.000000e+00  0.000000e+00  0.000000e+00  0.000000e+00  
      1966  -6.596747e+00  -3.857593e+00  -4.100229e-01  6.517086e+00  9.534355e-01  5.589978e+00  0.000000e+00  0.000000e+00  0.000000e+00  0.000000e+00  0.000000e+00  0.000000e+00  
      1967  -6.808208e+00  -3.886682e+00  -1.567492e-01  6.305625e+00  9.243466e-01  5.593251e+00  0.000000e+00  0.000000e+00  0.000000e+00  0.000000e+00  0.000000e+00  0.000000e+00  
      1968  -7.040273e+00  -3.900918e+00  7.720663e-02  6.073560e+00  9.101102e-01  5.577207e+00  0.000000e+00  0.000000e+00  0.000000e+00  0.000000e+00  0.000000e+00  0.000000e+00  
      1969  -7.298087e+00  -3.905272e+00  2.908579e-01  5.815746e+00  9.057564e-01  5.540858e+00  0.000000e+00  0.000000e+00  0.000000e+00  0.000000e+00  0.000000e+00  0.000000e+00  
      1970  -7.561944e+00  -3.916281e+00  4.984658e-01  5.551888e+00  8.947482e-01  5.498466e+00  0.000000e+00  0.000000e+00  0.000000e+00  0.000000e+00  0.000000e+00  0.000000e+00  
      1971  -7.827589e+00  -3.931951e+00  7.065278e-01  5.286244e+00  8.790780e-01  5.456528e+00  0.000000e+00  0.000000e+00  0.000000e+00  0.000000e+00  0.000000e+00  0.000000e+00  
      1972  -8.093425e+00  -3.950912e+00  9.020635e-01  5.020409e+00  8.601164e-01  5.402063e+00  0.000000e+00  0.000000e+00  0.000000e+00  0.000000e+00  0.000000e+00  0.000000e+00  
      1973  -8.385632e+00  -3.950773e+00  1.052279e+00  4.728201e+00  8.602555e-01  5.302279e+00  0.000000e+00  0.000000e+00  0.000000e+00  0.000000e+00  0.000000e+00  0.000000e+00  
      1974  -8.683416e+00  -3.960550e+00  1.196968e+00  4.430417e+00  8.504788e-01  5.196969e+00  0.000000e+00  0.000000e+00  0.000000e+00  0.000000e+00  0.000000e+00  0.000000e+00  
      1975  -8.984589e+00  -3.978788e+00  1.339694e+00  4.129244e+00  8.322406e-01  5.089694e+00  0.000000e+00  0.000000e+00  0.000000e+00  0.000000e+00  0.000000e+00  0.000000e+00  
      1976  -9.288402e+00  -4.005579e+00  1.463303e+00  3.825431e+00  8.054504e-01  4.963303e+00  0.000000e+00  0.000000e+00  0.000000e+00  0.000000e+00  0.000000e+00  0.000000e+00  
      1977  -9.604445e+00  -4.025226e+00  1.567225e+00  3.509388e+00  7.858026e-01  4.817225e+00  0.000000e+00  0.000000e+00  0.000000e+00  0.000000e+00  0.000000e+00  0.000000e+00  
      1978  -9.939502e+00  -4.046936e+00  1.621407e+00  3.174331e+00  7.640927e-01  4.621407e+00  0.000000e+00  0.000000e+00  0.000000e+00  0.000000e+00  0.000000e+00  0.000000e+00  
      1979  -1.027302e+01  -4.078928e+00  1.653443e+00  2.840816e+00  7.321013e-01  4.403442e+00  0.000000e+00  0.000000e+00  0.000000e+00  0.000000e+00  0.000000e+00  0.000000e+00  
      1980  -1.060755e+01  -4.113423e+00  1.662983e+00  2.506287e+00  6.976057e-01  4.162982e+00  0.000000e+00  0.000000e+00  0.000000e+00  0.000000e+00  0.000000e+00  0.000000e+00  
      1981  -1.094504e+01  -4.160229e+00  1.656927e+00  2.168795e+00  6.507996e-01  3.906927e+00  0.000000e+00  0.000000e+00  0.000000e+00  0.000000e+00  0.000000e+00  0.000000e+00  
      1982  -1.127180e+01  -4.214086e+00  1.581465e+00  1.842029e+00  5.969428e-01  3.581465e+00  0.000000e+00  0.000000e+00  0.000000e+00  0.000000e+00  0.000000e+00  0.000000e+00  
      1983  -1.159080e+01  -4.273813e+00  1.514328e+00  1.523033e+00  5.372153e-01  3.264328e+00  0.000000e+00  0.000000e+00  0.000000e+00  0.000000e+00  0.000000e+00  0.000000e+00  
      1984  -1.188608e+01  -4.341884e+00  1.371293e+00  1.227757e+00  4.691452e-01  2.871293e+00  0.000000e+00  0.000000e+00  0.000000e+00  0.000000e+00  0.000000e+00  0.000000e+00  
      1985  -1.215891e+01  -4.420766e+00  1.190844e+00  9.549220e-01  3.902622e-01  2.440844e+00  0.000000e+00  0.000000e+00  0.000000e+00  0.000000e+00  0.000000e+00  0.000000e+00  
      1986  -1.240703e+01  -4.507239e+00  1.010542e+00  7.068017e-01  3.037898e-01  2.010542e+00  0.000000e+00  0.000000e+00  0.000000e+00  0.000000e+00  0.000000e+00  0.000000e+00  
      1987  -1.262303e+01  -4.588569e+00  7.887738e-01  4.907985e-01  2.224595e-01  1.538774e+00  0.000000e+00  0.000000e+00  0.000000e+00  0.000000e+00  0.000000e+00  0.000000e+00  
      1988  -1.282145e+01  -4.669796e+00  5.422202e-01  2.923872e-01  1.412321e-01  1.042220e+00  0.000000e+00  0.000000e+00  0.000000e+00  0.000000e+00  0.000000e+00  0.000000e+00  
      1989  -1.297436e+01  -4.736124e+00  2.699117e-01  1.394740e-01  7.490517e-02  5.199117e-01  0.000000e+00  0.000000e+00  0.000000e+00  0.000000e+00  0.000000e+00  0.000000e+00  
      1990  -3.511477e+00  -2.814381e+00  -9.896606e+00  9.443639e+00  2.190753e+00  4.853394e+00  0.000000e+00  0.000000e+00  0.000000e+00  0.000000e+00  0.000000e+00  0.000000e+00  
      1991  -3.535021e+00  -2.948485e+00  -9.714507e+00  9.420082e+00  2.056664e+00  4.785493e+00  0.000000e+00  0.000000e+00  0.000000e+00  0.000000e+00  0.000000e+00  0.000000e+00  
      1992  -3.559446e+00  -3.078955e+00  -9.519899e+00  9.395654e+00  1.926198e+00  4.730101e+00  0.000000e+00  0.000000e+00  0.000000e+00  0.000000e+00  0.000000e+00  0.000000e+00  
      1993  -3.598657e+00  -3.186546e+00  -9.313640e+00  9.356442e+00  1.818608e+00  4.686360e+00  0.000000e+00  0.000000e+00  0.000000e+00  0.000000e+00  0.000000e+00  0.000000e+00  
      1994  -3.588650e+00  -3.297606e+00  -9.103516e+00  9.366449e+00  1.707548e+00  4.646484e+00  0.000000e+00  0.000000e+00  0.000000e+00  0.000000e+00  0.000000e+00  0.000000e+00  
      1995  -3.604732e+00  -3.398136e+00  -8.877552e+00  9.350368e+00  1.607018e+00  4.622448e+00  0.000000e+00  0.000000e+00  0.000000e+00  0.000000e+00  0.000000e+00  0.000000e+00  
      1996  -3.637054e+00  -3.486471e+00  -8.634387e+00  9.318045e+00  1.518683e+00  4.615614e+00  0.000000e+00  0.000000e+00  0.000000e+00  0.000000e+00  0.000000e+00  0.000000e+00  
      1997  -3.682904e+00  -3.551929e+00  -8.395805e+00  9.272196e+00  1.453224e+00  4.604195e+00  0.000000e+00  0.000000e+00  0.000000e+00  0.000000e+00  0.000000e+00  0.000000e+00  
      1998  -3.713821e+00  -3.626126e+00  -8.144282e+00  9.241279e+00  1.379028e+00  4.605717e+00  0.000000e+00  0.000000e+00  0.000000e+00  0.000000e+00  0.000000e+00  0.000000e+00  
      1999  -3.749759e+00  -3.682331e+00  -7.882859e+00  9.205341e+00  1.322823e+00  4.617141e+00  0.000000e+00  0.000000e+00  0.000000e+00  0.000000e+00  0.000000e+00  0.000000e+00  
      2000  -3.775675e+00  -3.754427e+00  -7.618668e+00  9.179424e+00  1.250727e+00  4.631332e+00  0.000000e+00  0.000000e+00  0.000000e+00  0.000000e+00  0.000000e+00  0.000000e+00  
      2001  -3.819280e+00  -3.806795e+00  -7.349591e+00  9.135819e+00  1.198359e+00  4.650409e+00  0.000000e+00  0.000000e+00  0.000000e+00  0.000000e+00  0.000000e+00  0.000000e+00  
      2002  -3.855700e+00  -3.858058e+00  -7.074156e+00  9.099400e+00  1.147095e+00  4.675844e+00  0.000000e+00  0.000000e+00  0.000000e+00  0.000000e+00  0.000000e+00  0.000000e+00  
      2003  -3.893839e+00  -3.907207e+00  -6.796257e+00  9.061260e+00  1.097947e+00  4.703743e+00  0.000000e+00  0.000000e+00  0.000000e+00  0.000000e+00  0.000000e+00  0.000000e+00  
      2004  -3.943854e+00  -3.945091e+00  -6.510839e+00  9.011246e+00  1.060063e+00  4.739161e+00  0.000000e+00  0.000000e+00  0.000000e+00  0.000000e+00  0.000000e+00  0.000000e+00  
      2005  -4.018409e+00  -3.951023e+00  -6.222041e+00  8.936691e+00  1.054131e+00  4.777959e+00  0.000000e+00  0.000000e+00  0.000000e+00  0.000000e+00  0.000000e+00  0.000000e+00  
      2006  -4.111062e+00  -3.949375e+00  -5.936665e+00  8.844038e+00  1.055779e+00  4.813335e+00  0.000000e+00  0.000000e+00  0.000000e+00  0.000000e+00  0.000000e+00  0.000000e+00  
      2007  -4.203791e+00  -3.945935e+00  -5.651393e+00  8.751308e+00  1.059219e+00  4.848606e+00  0.000000e+00  0.000000e+00  0.000000e+00  0.000000e+00  0.000000e+00  0.000000e+00  
      2008  -4.307015e+00  -3.930002e+00  -5.375782e+00  8.648085e+00  1.075152e+00  4.874218e+00  0.000000e+00  0.000000e+00  0.000000e+00  0.000000e+00  0.000000e+00  0.000000e+00  
      2009  -4.398995e+00  -3.939109e+00  -5.084828e+00  8.556105e+00  1.066045e+00  4.915172e+00  0.000000e+00  0.000000e+00  0.000000e+00  0.000000e+00  0.000000e+00  0.000000e+00  
      2010  -4.516817e+00  -3.901985e+00  -4.801558e+00  8.438282e+00  1.103169e+00  4.948442e+00  0.000000e+00  0.000000e+00  0.000000e+00  0.000000e+00  0.000000e+00  0.000000e+00  
      2011  -4.630997e+00  -3.891535e+00  -4.514032e+00  8.324104e+00  1.113616e+00  4.985968e+00  0.000000e+00  0.000000e+00  0.000000e+00  0.000000e+00  0.000000e+00  0.000000e+00  
      2012  -4.734926e+00  -3.900428e+00  -4.224461e+00  8.220175e+00  1.104723e+00  5.025539e+00  0.000000e+00  0.000000e+00  0.000000e+00  0.000000e+00  0.000000e+00  0.000000e+00  
      2013  -4.848944e+00  -3.885871e+00  -3.941257e+00  8.106157e+00  1.119281e+00  5.058743e+00  0.000000e+00  0.000000e+00  0.000000e+00  0.000000e+00  0.000000e+00  0.000000e+00  
      2014  -4.966697e+00  -3.873330e+00  -3.649357e+00  7.988404e+00  1.131821e+00  5.100643e+00  0.000000e+00  0.000000e+00  0.000000e+00  0.000000e+00  0.000000e+00  0.000000e+00  
      2015  -5.082074e+00  -3.883603e+00  -3.354224e+00  7.873027e+00  1.121549e+00  5.145776e+00  0.000000e+00  0.000000e+00  0.000000e+00  0.000000e+00  0.000000e+00  0.000000e+00  
      2016  -5.204638e+00  -3.888871e+00  -3.061545e+00  7.750464e+00  1.116280e+00  5.188455e+00  0.000000e+00  0.000000e+00  0.000000e+00  0.000000e+00  0.000000e+00  0.000000e+00  
      2017  -5.349317e+00  -3.889954e+00  -2.777355e+00  7.605784e+00  1.115197e+00  5.222645e+00  0.000000e+00  0.000000e+00  0.000000e+00  0.000000e+00  0.000000e+00  0.000000e+00  
      2018  -5.492237e+00  -3.886078e+00  -2.493707e+00  7.462865e+00  1.119074e+00  5.256293e+00  0.000000e+00  0.000000e+00  0.000000e+00  0.000000e+00  0.000000e+00  0.000000e+00  
      2019  -5.642191e+00  -3.899585e+00  -2.209243e+00  7.312910e+00  1.105567e+00  5.290757e+00  0.000000e+00  0.000000e+00  0.000000e+00  0.000000e+00  0.000000e+00  0.000000e+00  
      2020  -5.792184e+00  -3.923539e+00  -1.917913e+00  7.162917e+00  1.081613e+00  5.332088e+00  0.000000e+00  0.000000e+00  0.000000e+00  0.000000e+00  0.000000e+00  0.000000e+00  
      2021  -5.965290e+00  -3.929402e+00  -1.635035e+00  6.989812e+00  1.075749e+00  5.364964e+00  0.000000e+00  0.000000e+00  0.000000e+00  0.000000e+00  0.000000e+00  0.000000e+00  
      2022  -6.130547e+00  -3.950066e+00  -1.364048e+00  6.824555e+00  1.055086e+00  5.385952e+00  0.000000e+00  0.000000e+00  0.000000e+00  0.000000e+00  0.000000e+00  0.000000e+00  
      2023  -6.303230e+00  -3.976192e+00  -1.096919e+00  6.651872e+00  1.028959e+00  5.403081e+00  0.000000e+00  0.000000e+00  0.000000e+00  0.000000e+00  0.000000e+00  0.000000e+00  
      2024  -6.474916e+00  -4.009359e+00  -8.261287e-01  6.480186e+00  9.957921e-01  5.423872e+00  0.000000e+00  0.000000e+00  0.000000e+00  0.000000e+00  0.000000e+00  0.000000e+00  
      2025  -6.660967e+00  -4.051746e+00  -5.592983e-01  6.294134e+00  9.534058e-01  5.440702e+00  0.000000e+00  0.000000e+00  0.000000e+00  0.000000e+00  0.000000e+00  0.000000e+00  
      2026  -6.864117e+00  -4.080736e+00  -3.034377e-01  6.090984e+00  9.244153e-01  5.446562e+00  0.000000e+00  0.000000e+00  0.000000e+00  0.000000e+00  0.000000e+00  0.000000e+00  
      2027  -7.095337e+00  -4.090223e+00  -6.734334e-02  5.859765e+00  9.149282e-01  5.432657e+00  0.000000e+00  0.000000e+00  0.000000e+00  0.000000e+00  0.000000e+00  0.000000e+00  
      2028  -7.342232e+00  -4.100389e+00  1.580077e-01  5.612869e+00  9.047622e-01  5.408008e+00  0.000000e+00  0.000000e+00  0.000000e+00  0.000000e+00  0.000000e+00  0.000000e+00  
      2029  -7.594454e+00  -4.117581e+00  3.737380e-01  5.360648e+00  8.875704e-01  5.373738e+00  0.000000e+00  0.000000e+00  0.000000e+00  0.000000e+00  0.000000e+00  0.000000e+00  
      2030  -7.850010e+00  -4.132870e+00  5.780176e-01  5.105091e+00  8.722814e-01  5.328018e+00  0.000000e+00  0.000000e+00  0.000000e+00  0.000000e+00  0.000000e+00  0.000000e+00  
      2031  -8.113105e+00  -4.151155e+00  7.756620e-01  4.841997e+00  8.539972e-01  5.275662e+00  0.000000e+00  0.000000e+00  0.000000e+00  0.000000e+00  0.000000e+00  0.000000e+00  
      2032  -8.385091e+00  -4.162481e+00  9.592379e-01  4.570011e+00  8.426707e-01  5.209238e+00  0.000000e+00  0.000000e+00  0.000000e+00  0.000000e+00  0.000000e+00  0.000000e+00  
      2033  -8.672070e+00  -4.173306e+00  1.121736e+00  4.283031e+00  8.318453e-01  5.121736e+00  0.000000e+00  0.000000e+00  0.000000e+00  0.000000e+00  0.000000e+00  0.000000e+00  
      2034  -8.958147e+00  -4.196360e+00  1.268907e+00  3.996954e+00  8.087912e-01  5.018907e+00  0.000000e+00  0.000000e+00  0.000000e+00  0.000000e+00  0.000000e+00  0.000000e+00  
      2035  -9.254832e+00  -4.216170e+00  1.418371e+00  3.700269e+00  7.889818e-01  4.918371e+00  0.000000e+00  0.000000e+00  0.000000e+00  0.000000e+00  0.000000e+00  0.000000e+00  
      2036  -9.560983e+00  -4.241538e+00  1.538544e+00  3.394119e+00  7.636136e-01  4.788544e+00  0.000000e+00  0.000000e+00  0.000000e+00  0.000000e+00  0.000000e+00  0.000000e+00  
      2037  -9.889062e+00  -4.259787e+00  1.599589e+00  3.066039e+00  7.453643e-01  4.599589e+00  0.000000e+00  0.000000e+00  0.000000e+00  0.000000e+00  0.000000e+00  0.000000e+00  
      2038  -1.022716e+01  -4.287381e+00  1.630920e+00  2.727942e+00  7.177702e-01  4.380920e+00  0.000000e+00  0.000000e+00  0.000000e+00  0.000000e+00  0.000000e+00  0.000000e+00  
      2039  -1.055573e+01  -4.326257e+00  1.672762e+00  2.399375e+00  6.788948e-01  4.172762e+00  0.000000e+00  0.000000e+00  0.000000e+00  0.000000e+00  0.000000e+00  0.000000e+00  
      2040  -1.088221e+01  -4.368982e+00  1.638165e+00  2.072887e+00  6.361698e-01  3.888165e+00  0.000000e+00  0.000000e+00  0.000000e+00  0.000000e+00  0.000000e+00  0.000000e+00  
      2041  -1.120637e+01  -4.427227e+00  1.605719e+00  1.748733e+00  5.779241e-01  3.605719e+00  0.000000e+00  0.000000e+00  0.000000e+00  0.000000e+00  0.000000e+00  0.000000e+00  
      2042  -1.153150e+01  -4.484712e+00  1.541990e+00  1.423602e+00  5.204398e-01  3.291990e+00  0.000000e+00  0.000000e+00  0.000000e+00  0.000000e+00  0.000000e+00  0.000000e+00  
      2043  -1.182743e+01  -4.557493e+00  1.411014e+00  1.127673e+00  4.476582e-01  2.911014e+00  0.000000e+00  0.000000e+00  0.000000e+00  0.000000e+00  0.000000e+00  0.000000e+00  
      2044  -1.207728e+01  -4.627813e+00  1.232697e+00  8.778203e-01  3.773385e-01  2.482697e+00  0.000000e+00  0.000000e+00  0.000000e+00  0.000000e+00  0.000000e+00  0.000000e+00  
      2045  -1.231555e+01  -4.718565e+00  1.034834e+00  6.395520e-01  2.865871e-01  2.034834e+00  0.000000e+00  0.000000e+00  0.000000e+00  0.000000e+00  0.000000e+00  0.000000e+00  
      2046  -1.252227e+01  -4.798756e+00  7.970776e-01  4.328263e-01  2.063960e-01  1.547078e+00  0.000000e+00  0.000000e+00  0.000000e+00  0.000000e+00  0.000000e+00  0.000000e+00  
      2047  -1.269736e+01  -4.871410e+00  5.499989e-01  2.577428e-01  1.337418e-01  1.049999e+00  0.000000e+00  0.000000e+00  0.000000e+00  0.000000e+00  0.000000e+00  0.000000e+00  
      2048  -1.283668e+01  -4.943992e+00  2.806374e-01  1.184237e-01  6.116005e-02  5.306374e-01  0.000000e+00  0.000000e+00  0.000000e+00  0.000000e+00  0.000000e+00  0.000000e+00  
      2049  -3.625547e+00  -2.995403e+00  -1.010409e+01  9.166285e+00  2.200015e+00  4.645909e+00  0.000000e+00  0.000000e+00  0.000000e+00  0.000000e+00  0.000000e+00  0.000000e+00  
      2050  -3.663470e+00  -3.132221e+00  -9.928033e+00  9.128336e+00  2.063226e+00  4.571968e+00  0.000000e+00  0.000000e+00  0.000000e+00  0.000000e+00  0.000000e+00  0.000000e+00  
      2051  -3.677178e+00  -3.262551e+00  -9.740138e+00  9.114624e+00  1.932901e+00  4.509862e+00  0.000000e+00  0.000000e+00  0.000000e+00  0.000000e+00  0.000000e+00  0.000000e+00  
      2052  -3.675092e+00  -3.385947e+00  -9.543385e+00  9.116705e+00  1.809510e+00  4.456615e+00  0.000000e+00  0.000000e+00  0.000000e+00  0.000000e+00  0.000000e+00  0.000000e+00  
      2053  -3.688718e+00  -3.491011e+00  -9.322232e+00  9.103079e+00  1.704446e+00  4.427768e+00  0.000000e+00  0.000000e+00  0.000000e+00  0.000000e+00  0.000000e+00  0.000000e+00  
      2054  -3.734139e+00  -3.571086e+00  -9.085541e+00  9.057658e+00  1.624371e+00  4.414459e+00  0.000000e+00  0.000000e+00  0.000000e+00  0.000000e+00  0.000000e+00  0.000000e+00  
      2055  -3.765649e+00  -3.661761e+00  -8.864076e+00  9.026149e+00  1.533696e+00  4.385925e+00  0.000000e+00  0.000000e+00  0.000000e+00  0.000000e+00  0.000000e+00  0.000000e+00  
      2056  -3.791570e+00  -3.740541e+00  -8.612908e+00  9.000227e+00  1.454916e+00  4.387092e+00  0.000000e+00  0.000000e+00  0.000000e+00  0.000000e+00  0.000000e+00  0.000000e+00  
      2057  -3.813470e+00  -3.812124e+00  -8.351988e+00  8.978328e+00  1.383334e+00  4.398013e+00  0.000000e+00  0.000000e+00  0.000000e+00  0.000000e+00  0.000000e+00  0.000000e+00  
      2058  -3.842478e+00  -3.886527e+00  -8.096589e+00  8.949319e+00  1.308930e+00  4.403411e+00  0.000000e+00  0.000000e+00  0.000000e+00  0.000000e+00  0.000000e+00  0.000000e+00  
      2059  -3.885922e+00  -3.946752e+00  -7.830809e+00  8.905875e+00  1.248706e+00  4.419191e+00  0.000000e+00  0.000000e+00  0.000000e+00  0.000000e+00  0.000000e+00  0.000000e+00  
      2060  -3.936223e+00  -3.996275e+00  -7.558463e+00  8.855575e+00  1.199182e+00  4.441537e+00  0.000000e+00  0.000000e+00  0.000000e+00  0.000000e+00  0.000000e+00  0.000000e+00  
      2061  -3.988637e+00  -4.034415e+00  -7.284805e+00  8.803160e+00  1.161042e+00  4.465195e+00  0.000000e+00  0.000000e+00  0.000000e+00  0.000000e+00  0.000000e+00  0.000000e+00  
      2062  -4.037204e+00  -4.073761e+00  -6.997935e+00  8.754593e+00  1.121697e+00  4.502065e+00  0.000000e+00  0.000000e+00  0.000000e+00  0.000000e+00  0.000000e+00  0.000000e+00  
      2063  -4.089909e+00  -4.116311e+00  -6.707201e+00  8.701889e+00  1.079147e+00  4.542799e+00  0.000000e+00  0.000000e+00  0.000000e+00  0.000000e+00  0.000000e+00  0.000000e+00  
      2064  -4.179562e+00  -4.110313e+00  -6.423481e+00  8.612235e+00  1.085144e+00  4.576519e+00  0.000000e+00  0.000000e+00  0.000000e+00  0.000000e+00  0.000000e+00  0.000000e+00  
      2065  -4.277927e+00  -4.098264e+00  -6.137376e+00  8.513870e+00  1.097193e+00  4.612624e+00  0.000000e+00  0.000000e+00  0.000000e+00  0.000000e+00  0.000000e+00  0.000000e+00  
      2066  -4.380964e+00  -4.075511e+00  -5.858723e+00  8.410833e+00  1.119947e+00  4.641276e+00  0.000000e+00  0.000000e+00  0.000000e+00  0.000000e+00  0.000000e+00  0.000000e+00  
      2067  -4.489256e+00  -4.040316e+00  -5.576066e+00  8.302541e+00  1.155141e+00  4.673934e+00  0.000000e+00  0.000000e+00  0.000000e+00  0.000000e+00  0.000000e+00  0.000000e+00  
      2068  -4.587708e+00  -4.027070e+00  -5.286525e+00  8.204090e+00  1.168387e+00  4.713475e+00  0.000000e+00  0.000000e+00  0.000000e+00  0.000000e+00  0.000000e+00  0.000000e+00  
      2069  -4.688531e+00  -4.013595e+00  -4.991441e+00  8.103267e+00  1.181862e+00  4.758559e+00  0.000000e+00  0.000000e+00  0.000000e+00  0.000000e+00  0.000000e+00  0.000000e+00  
      2070  -4.793223e+00  -4.008717e+00  -4.710875e+00  7.998579e+00  1.186735e+00  4.789125e+00  0.000000e+00  0.000000e+00  0.000000e+00  0.000000e+00  0.000000e+00  0.000000e+00  
      2071  -4.900624e+00  -4.001245e+00  -4.420880e+00  7.891178e+00  1.194207e+00  4.829120e+00  0.000000e+00  0.000000e+00  0.000000e+00  0.000000e+00  0.000000e+00  0.000000e+00  
      2072  -5.015378e+00  -3.981847e+00  -4.125122e+00  7.776423e+00  1.213605e+00  4.874878e+00  0.000000e+00  0.000000e+00  0.000000e+00  0.000000e+00  0.000000e+00  0.000000e+00  
      2073  -5.131682e+00  -3.979828e+00  -3.827502e+00  7.660120e+00  1.215624e+00  4.922498e+00  0.000000e+00  0.000000e+00  0.000000e+00  0.000000e+00  0.000000e+00  0.000000e+00  
      2074  -5.253666e+00  -3.972499e+00  -3.539322e+00  7.538136e+00  1.222953e+00  4.960678e+00  0.000000e+00  0.000000e+00  0.000000e+00  0.000000e+00  0.000000e+00  0.000000e+00  
      2075  -5.378301e+00  -3.969197e+00  -3.254897e+00  7.413501e+00  1.226255e+00  4.995103e+00  0.000000e+00  0.000000e+00  0.000000e+00  0.000000e+00  0.000000e+00  0.000000e+00  
      2076  -5.506355e+00  -3.983553e+00  -2.968203e+00  7.285447e+00  1.211899e+00  5.031797e+00  0.000000e+00  0.000000e+00  0.000000e+00  0.000000e+00  0.000000e+00  0.000000e+00  
      2077  -5.647013e+00  -3.993260e+00  -2.674421e+00  7.144789e+00  1.202192e+00  5.075579e+00  0.000000e+00  0.000000e+00  0.000000e+00  0.000000e+00  0.000000e+00  0.000000e+00  
      2078  -5.793664e+00  -4.005404e+00  -2.391305e+00  6.998137e+00  1.190048e+00  5.108695e+00  0.000000e+00  0.000000e+00  0.000000e+00  0.000000e+00  0.000000e+00  0.000000e+00  
      2079  -5.938517e+00  -4.027417e+00  -2.101052e+00  6.853285e+00  1.168035e+00  5.148948e+00  0.000000e+00  0.000000e+00  0.000000e+00  0.000000e+00  0.000000e+00  0.000000e+00  
      2080  -6.083837e+00  -4.060730e+00  -1.818511e+00  6.707965e+00  1.134722e+00  5.181489e+00  0.000000e+00  0.000000e+00  0.000000e+00  0.000000e+00  0.000000e+00  0.000000e+00  
      2081  -6.247004e+00  -4.094465e+00  -1.542895e+00  6.544797e+00  1.100987e+00  5.207105e+00  0.000000e+00  0.000000e+00  0.000000e+00  0.000000e+00  0.000000e+00  0.000000e+00  
      2082  -6.411533e+00  -4.126284e+00  -1.274425e+00  6.380269e+00  1.069168e+00  5.225574e+00  0.000000e+00  0.000000e+00  0.000000e+00  0.000000e+00  0.000000e+00  0.000000e+00  
      2083  -6.581436e+00  -4.162410e+00  -1.002052e+00  6.210366e+00  1.033042e+00  5.247948e+00  0.000000e+00  0.000000e+00  0.000000e+00  0.000000e+00  0.000000e+00  0.000000e+00  
      2084  -6.768157e+00  -4.186675e+00  -7.442886e-01  6.023644e+00  1.008777e+00  5.255712e+00  0.000000e+00  0.000000e+00  0.000000e+00  0.000000e+00  0.000000e+00  0.000000e+00  
      2085  -6.968772e+00  -4.215816e+00  -4.846686e-01  5.823030e+00  9.796358e-01  5.265331e+00  0.000000e+00  0.000000e+00  0.000000e+00  0.000000e+00  0.000000e+00  0.000000e+00  
      2086  -7.184747e+00  -4.243070e+00  -2.358048e-01  5.607055e+00  9.523824e-01  5.264195e+00  0.000000e+00  0.000000e+00  0.000000e+00  0.000000e+00  0.000000e+00  0.000000e+00  
      2087  -7.404136e+00  -4.269461e+00  8.227812e-06  5.387666e+00  9.259908e-01  5.250008e+00  0.000000e+00  0.000000e+00  0.000000e+00  0.000000e+00  0.000000e+00  0.000000e+00  
      2088  -7.648221e+00  -4.289520e+00  2.244725e-01  5.143581e+00  9.059318e-01  5.224473e+00  0.000000e+00  0.000000e+00  0.000000e+00  0.000000e+00  0.000000e+00  0.000000e+00  
      2089  -7.900411e+00  -4.317906e+00  4.382196e-01  4.891391e+00  8.775455e-01  5.188220e+00  0.000000e+00  0.000000e+00  0.000000e+00  0.000000e+00  0.000000e+00  0.000000e+00  
      2090  -8.131981e+00  -4.351555e+00  6.473495e-01  4.659822e+00  8.438972e-01  5.147349e+00  0.000000e+00  0.000000e+00  0.000000e+00  0.000000e+00  0.000000e+00  0.000000e+00  
      2091  -8.396027e+00  -4.363696e+00  8.387026e-01  4.395776e+00  8.317557e-01  5.088703e+00  0.000000e+00  0.000000e+00  0.000000e+00  0.000000e+00  0.000000e+00  0.000000e+00  
      2092  -8.664607e+00  -4.379572e+00  1.011835e+00  4.127194e+00  8.158797e-01  5.011835e+00  0.000000e+00  0.000000e+00  0.000000e+00  0.000000e+00  0.000000e+00  0.000000e+00  
      2093  -8.942451e+00  -4.404891e+00  1.175623e+00  3.849351e+00  7.905611e-01  4.925622e+00  0.000000e+00  0.000000e+00  0.000000e+00  0.000000e+00  0.000000e+00  0.000000e+00  
      2094  -9.232867e+00  -4.421293e+00  1.324746e+00  3.558935e+00  7.741594e-01  4.824746e+00  0.000000e+00  0.000000e+00  0.000000e+00  0.000000e+00  0.000000e+00  0.000000e+00  
      2095  -9.519767e+00  -4.453019e+00  1.466917e+00  3.272035e+00  7.424335e-01  4.716917e+00  0.000000e+00  0.000000e+00  0.000000e+00  0.000000e+00  0.000000e+00  0.000000e+00  
      2096  -9.843833e+00  -4.472245e+00  1.552719e+00  2.947969e+00  7.232066e-01  4.552719e+00  0.000000e+00  0.000000e+00  0.000000e+00  0.000000e+00  0.000000e+00  0.000000e+00  
      2097  -1.016428e+01  -4.498426e+00  1.604410e+00  2.627518e+00  6.970257e-01  4.354410e+00  0.000000e+00  0.000000e+00  0.000000e+00  0.000000e+00  0.000000e+00  0.000000e+00  
      2098  -1.048888e+01  -4.532212e+00  1.650881e+00  2.302917e+00  6.632397e-01  4.150881e+00  0.000000e+00  0.000000e+00  0.000000e+00  0.000000e+00  0.000000e+00  0.000000e+00  
      2099  -1.081908e+01  -4.575812e+00  1.624069e+00  1.972722e+00  6.196401e-01  3.874069e+00  0.000000e+00  0.000000e+00  0.000000e+00  0.000000e+00  0.000000e+00  0.000000e+00  
      2100  -1.114419e+01  -4.631019e+00  1.602776e+00  1.647611e+00  5.644328e-01  3.602776e+00  0.000000e+00  0.000000e+00  0.000000e+00  0.000000e+00  0.000000e+00  0.000000e+00  
      2101  -1.146179e+01  -4.695549e+00  1.537733e+00  1.330016e+00  4.999023e-01  3.287733e+00  0.000000e+00  0.000000e+00  0.000000e+00  0.000000e+00  0.000000e+00  0.000000e+00  
      2102  -1.173989e+01  -4.764878e+00  1.396483e+00  1.051911e+00  4.305739e-01  2.896483e+00  0.000000e+00  0.000000e+00  0.000000e+00  0.000000e+00  0.000000e+00  0.000000e+00  
      2103  -1.200136e+01  -4.845432e+00  1.234926e+00  7.904376e-01  3.500204e-01  2.484926e+00  0.000000e+00  0.000000e+00  0.000000e+00  0.000000e+00  0.000000e+00  0.000000e+00  
      2104  -1.222122e+01  -4.931068e+00  1.030001e+00  5.705813e-01  2.643843e-01  2.030001e+00  0.000000e+00  0.000000e+00  0.000000e+00  0.000000e+00  0.000000e+00  0.000000e+00  
      2105  -1.241501e+01  -5.008545e+00  8.148286e-01  3.767921e-01  1.869071e-01  1.564829e+00  0.000000e+00  0.000000e+00  0.000000e+00  0.000000e+00  0.000000e+00  0.000000e+00  
      2106  -1.256878e+01  -5.076224e+00  5.562185e-01  2.230266e-01  1.192274e-01  1.056219e+00  0.000000e+00  0.000000e+00  0.000000e+00  0.000000e+00  0.000000e+00  0.000000e+00  
      2107  -1.269359e+01  -5.140747e+00  2.829349e-01  9.821178e-02  5.470484e-02  5.329349e-01  0.000000e+00  0.000000e+00  0.000000e+00  0.000000e+00  0.000000e+00  0.000000e+00  
      2108  -3.758147e+00  -3.177641e+00  -1.032890e+01  8.865959e+00  2.204162e+00  4.421102e+00  0.000000e+00  0.000000e+00  0.000000e+00  0.000000e+00  0.000000e+00  0.000000e+00  
      2109  -3.767946e+00  -3.321742e+00  -1.015321e+01  8.856124e+00  2.060101e+00  4.346794e+00  0.000000e+00  0.000000e+00  0.000000e+00  0.000000e+00  0.000000e+00  0.000000e+00  
      2110  -3.773487e+00  -3.455088e+00  -9.961880e+00  8.850574e+00  1.926764e+00  4.288120e+00  0.000000e+00  0.000000e+00  0.000000e+00  0.000000e+00  0.000000e+00  0.000000e+00  
      2111  -3.787031e+00  -3.572311e+00  -9.759334e+00  8.837026e+00  1.809546e+00  4.240666e+00  0.000000e+00  0.000000e+00  0.000000e+00  0.000000e+00  0.000000e+00  0.000000e+00  
      2112  -3.804157e+00  -3.682184e+00  -9.544674e+00  8.819901e+00  1.699672e+00  4.205326e+00  0.000000e+00  0.000000e+00  0.000000e+00  0.000000e+00  0.000000e+00  0.000000e+00  
      2113  -3.845123e+00  -3.761934e+00  -9.312418e+00  8.778934e+00  1.619923e+00  4.187582e+00  0.000000e+00  0.000000e+00  0.000000e+00  0.000000e+00  0.000000e+00  0.000000e+00  
      2114  -3.881047e+00  -3.842637e+00  -9.082919e+00  8.743010e+00  1.539220e+00  4.167082e+00  0.000000e+00  0.000000e+00  0.000000e+00  0.000000e+00  0.000000e+00  0.000000e+00  
      2115  -3.896624e+00  -3.928494e+00  -8.830198e+00  8.727433e+00  1.453362e+00  4.169802e+00  0.000000e+00  0.000000e+00  0.000000e+00  0.000000e+00  0.000000e+00  0.000000e+00  
      2116  -3.933088e+00  -3.994401e+00  -8.568897e+00  8.690969e+00  1.387455e+00  4.181103e+00  0.000000e+00  0.000000e+00  0.000000e+00  0.000000e+00  0.000000e+00  0.000000e+00  
      2117  -3.966331e+00  -4.064301e+00  -8.315766e+00  8.657726e+00  1.317556e+00  4.184234e+00  0.000000e+00  0.000000e+00  0.000000e+00  0.000000e+00  0.000000e+00  0.000000e+00  
      2118  -4.013325e+00  -4.125301e+00  -8.047142e+00  8.610732e+00  1.256556e+00  4.202857e+00  0.000000e+00  0.000000e+00  0.000000e+00  0.000000e+00  0.000000e+00  0.000000e+00  
      2119  -4.069322e+00  -4.169982e+00  -7.770719e+00  8.554736e+00  1.211875e+00  4.229281e+00  0.000000e+00  0.000000e+00  0.000000e+00  0.000000e+00  0.000000e+00  0.000000e+00  
      2120  -4.119336e+00  -4.214338e+00  -7.484677e+00  8.504722e+00  1.167518e+00  4.265323e+00  0.000000e+00  0.000000e+00  0.000000e+00  0.000000e+00  0.000000e+00  0.000000e+00  
      2121  -4.197738e+00  -4.221427e+00  -7.199898e+00  8.426320e+00  1.160429e+00  4.300102e+00  0.000000e+00  0.000000e+00  0.000000e+00  0.000000e+00  0.000000e+00  0.000000e+00  
      2122  -4.279003e+00  -4.223460e+00  -6.914996e+00  8.345054e+00  1.158396e+00  4.335004e+00  0.000000e+00  0.000000e+00  0.000000e+00  0.000000e+00  0.000000e+00  0.000000e+00  
      2123  -4.360131e+00  -4.229444e+00  -6.626315e+00  8.263927e+00  1.152413e+00  4.373685e+00  0.000000e+00  0.000000e+00  0.000000e+00  0.000000e+00  0.000000e+00  0.000000e+00  
      2124  -4.459215e+00  -4.201262e+00  -6.342622e+00  8.164843e+00  1.180594e+00  4.407378e+00  0.000000e+00  0.000000e+00  0.000000e+00  0.000000e+00  0.000000e+00  0.000000e+00  
      2125  -4.567173e+00  -4.178405e+00  -6.059019e+00  8.056884e+00  1.203452e+00  4.440980e+00  0.000000e+00  0.000000e+00  0.000000e+00  0.000000e+00  0.000000e+00  0.000000e+00  
      2126  -4.658705e+00  -4.164382e+00  -5.766326e+00  7.965352e+00  1.217475e+00  4.483674e+00  0.000000e+00  0.000000e+00  0.000000e+00  0.000000e+00  0.000000e+00  0.000000e+00  
      2127  -4.755929e+00  -4.151730e+00  -5.474663e+00  7.868129e+00  1.230127e+00  4.525337e+00  0.000000e+00  0.000000e+00  0.000000e+00  0.000000e+00  0.000000e+00  0.000000e+00  
      2128  -4.854801e+00  -4.132186e+00  -5.181747e+00  7.769257e+00  1.249670e+00  4.568253e+00  0.000000e+00  0.000000e+00  0.000000e+00  0.000000e+00  0.000000e+00  0.000000e+00  
      2129  -4.964406e+00  -4.111542e+00  -4.896378e+00  7.659652e+00  1.270314e+00  4.603622e+00  0.000000e+00  0.000000e+00  0.000000e+00  0.000000e+00  0.000000e+00  0.000000e+00  
      2130  -5.069263e+00  -4.107030e+00  -4.605788e+00  7.554794e+00  1.274827e+00  4.644212e+00  0.000000e+00  0.000000e+00  0.000000e+00  0.000000e+00  0.000000e+00  0.000000e+00  
      2131  -5.181059e+00  -4.082785e+00  -4.312796e+00  7.442998e+00  1.299072e+00  4.687204e+00  0.000000e+00  0.000000e+00  0.000000e+00  0.000000e+00  0.000000e+00  0.000000e+00  
      2132  -5.298014e+00  -4.068449e+00  -4.018871e+00  7.326043e+00  1.313407e+00  4.731129e+00  0.000000e+00  0.000000e+00  0.000000e+00  0.000000e+00  0.000000e+00  0.000000e+00  
      2133  -5.416566e+00  -4.076804e+00  -3.723567e+00  7.207491e+00  1.305053e+00  4.776433e+00  0.000000e+00  0.000000e+00  0.000000e+00  0.000000e+00  0.000000e+00  0.000000e+00  
      2134  -5.542350e+00  -4.070236e+00  -3.432858e+00  7.081707e+00  1.311621e+00  4.817142e+00  0.000000e+00  0.000000e+00  0.000000e+00  0.000000e+00  0.000000e+00  0.000000e+00  
      2135  -5.672441e+00  -4.081225e+00  -3.143160e+00  6.951616e+00  1.300632e+00  4.856840e+00  0.000000e+00  0.000000e+00  0.000000e+00  0.000000e+00  0.000000e+00  0.000000e+00  
      2136  -5.802833e+00  -4.097409e+00  -2.857816e+00  6.821224e+00  1.284448e+00  4.892184e+00  0.000000e+00  0.000000e+00  0.000000e+00  0.000000e+00  0.000000e+00  0.000000e+00  
      2137  -5.947202e+00  -4.109295e+00  -2.569556e+00  6.676856e+00  1.272561e+00  4.930444e+00  0.000000e+00  0.000000e+00  0.000000e+00  0.000000e+00  0.000000e+00  0.000000e+00  
      2138  -6.087256e+00  -4.132979e+00  -2.283064e+00  6.536801e+00  1.248878e+00  4.966936e+00  0.000000e+00  0.000000e+00  0.000000e+00  0.000000e+00  0.000000e+00  0.000000e+00  
      2139  -6.239458e+00  -4.156600e+00  -2.006247e+00  6.384600e+00  1.225257e+00  4.993753e+00  0.000000e+00  0.000000e+00  0.000000e+00  0.000000e+00  0.000000e+00  0.000000e+00  
      2140  -6.383063e+00  -4.196606e+00  -1.731258e+00  6.240994e+00  1.185251e+00  5.018742e+00  0.000000e+00  0.000000e+00  0.000000e+00  0.000000e+00  0.000000e+00  0.000000e+00  
      2141  -6.537724e+00  -4.247176e+00  -1.454467e+00  6.086334e+00  1.134681e+00  5.045533e+00  0.000000e+00  0.000000e+00  0.000000e+00  0.000000e+00  0.000000e+00  0.000000e+00  
      2142  -6.714784e+00  -4.264862e+00  -1.186852e+00  5.909274e+00  1.116995e+00  5.063148e+00  0.000000e+00  0.000000e+00  0.000000e+00  0.000000e+00  0.000000e+00  0.000000e+00  
      2143  -6.884503e+00  -4.304976e+00  -9.182675e-01  5.739554e+00  1.076881e+00  5.081733e+00  0.000000e+00  0.000000e+00  0.000000e+00  0.000000e+00  0.000000e+00  0.000000e+00  
      2144  -7.074777e+00  -4.346322e+00  -6.587408e-01  5.549280e+00  1.035535e+00  5.091259e+00  0.000000e+00  0.000000e+00  0.000000e+00  0.000000e+00  0.000000e+00  0.000000e+00  
      2145  -7.272589e+00  -4.395018e+00  -4.024799e-01  5.351469e+00  9.868385e-01  5.097520e+00  0.000000e+00  0.000000e+00  0.000000e+00  0.000000e+00  0.000000e+00  0.000000e+00  
      2146  -7.489283e+00  -4.426093e+00  -1.605916e-01  5.134775e+00  9.557643e-01  5.089408e+00  0.000000e+00  0.000000e+00  0.000000e+00  0.000000e+00  0.000000e+00  0.000000e+00  
      2147  -7.708711e+00  -4.462456e+00  7.721810e-02  4.915346e+00  9.194011e-01  5.077218e+00  0.000000e+00  0.000000e+00  0.000000e+00  0.000000e+00  0.000000e+00  0.000000e+00  
      2148  -7.930765e+00  -4.508440e+00  2.951237e-01  4.693293e+00  8.734164e-01  5.045124e+00  0.000000e+00  0.000000e+00  0.000000e+00  0.000000e+00  0.000000e+00  0.000000e+00  
      2149  -8.181849e+00  -4.524098e+00  4.903273e-01  4.442209e+00  8.577583e-01  4.990327e+00  0.000000e+00  0.000000e+00  0.000000e+00  0.000000e+00  0.000000e+00  0.000000e+00  
      2150  -8.413599e+00  -4.556186e+00  6.954088e-01  4.210458e+00  8.256711e-01  4.945409e+00  0.000000e+00  0.000000e+00  0.000000e+00  0.000000e+00  0.000000e+00  0.000000e+00  
      2151  -8.661301e+00  -4.583434e+00  8.919055e-01  3.962757e+00  7.984225e-01  4.891905e+00  0.000000e+00  0.000000e+00  0.000000e+00  0.000000e+00  0.000000e+00  0.000000e+00  
      2152  -8.934405e+00  -4.604871e+00  1.061751e+00  3.689652e+00  7.769856e-01  4.811751e+00  0.000000e+00  0.000000e+00  0.000000e+00  0.000000e+00  0.000000e+00  0.000000e+00  
      2153  -9.208508e+00  -4.627379e+00  1.216229e+00  3.415549e+00  7.544774e-01  4.716229e+00  0.000000e+00  0.000000e+00  0.000000e+00  0.000000e+00  0.000000e+00  0.000000e+00  
      2154  -9.496315e+00  -4.649947e+00  1.364916e+00  3.127743e+00  7.319098e-01  4.614916e+00  0.000000e+00  0.000000e+00  0.000000e+00  0.000000e+00  0.000000e+00  0.000000e+00  
      2155  -9.799722e+00  -4.676787e+00  1.479625e+00  2.824335e+00  7.050700e-01  4.479625e+00  0.000000e+00  0.000000e+00  0.000000e+00  0.000000e+00  0.000000e+00  0.000000e+00  
      2156  -1.011357e+01  -4.701491e+00  1.564450e+00  2.510483e+00  6.803654e-01  4.314450e+00  0.000000e+00  0.000000e+00  0.000000e+00  0.000000e+00  0.000000e+00  0.000000e+00  
      2157  -1.043729e+01  -4.736869e+00  1.607251e+00  2.186771e+00  6.449875e-01  4.107251e+00  0.000000e+00  0.000000e+00  0.000000e+00  0.000000e+00  0.000000e+00  0.000000e+00  
      2158  -1.076139e+01  -4.780894e+00  1.617533e+00  1.862670e+00  6.009626e-01  3.867533e+00  0.000000e+00  0.000000e+00  0.000000e+00  0.000000e+00  0.000000e+00  0.000000e+00  
      2159  -1.108563e+01  -4.837234e+00  1.599058e+00  1.538430e+00  5.446224e-01  3.599058e+00  0.000000e+00  0.000000e+00  0.000000e+00  0.000000e+00  0.000000e+00  0.000000e+00  
      2160  -1.139268e+01  -4.903200e+00  1.520609e+00  1.231378e+00  4.786568e-01  3.270609e+00  0.000000e+00  0.000000e+00  0.000000e+00  0.000000e+00  0.000000e+00  0.000000e+00  
      2161  -1.167185e+01  -4.979813e+00  1.387387e+00  9.522055e-01  4.020434e-01  2.887387e+00  0.000000e+00  0.000000e+00  0.000000e+00  0.000000e+00  0.000000e+00  0.000000e+00  
      2162  -1.192730e+01  -5.064857e+00  1.241808e+00  6.967604e-01  3.169995e-01  2.491808e+00  0.000000e+00  0.000000e+00  0.000000e+00  0.000000e+00  0.000000e+00  0.000000e+00  
      2163  -1.211454e+01  -5.144872e+00  1.026395e+00  5.095177e-01  2.369848e-01  2.026395e+00  0.000000e+00  0.000000e+00  0.000000e+00  0.000000e+00  0.000000e+00  0.000000e+00  
      2164  -1.230930e+01  -5.226796e+00  8.168233e-01  3.147621e-01  1.550611e-01  1.566823e+00  0.000000e+00  0.000000e+00  0.000000e+00  0.000000e+00  0.000000e+00  0.000000e+00  
      2165  -1.244053e+01  -5.281340e+00  5.540765e-01  1.835270e-01  1.005170e-01  1.054076e+00  0.000000e+00  0.000000e+00  0.000000e+00  0.000000e+00  0.000000e+00  0.000000e+00  
      2166  -1.255402e+01  -5.344203e+00  2.898163e-01  7.003524e-02  3.765405e-02  5.398163e-01  0.000000e+00  0.000000e+00  0.000000e+00  0.000000e+00  0.000000e+00  0.000000e+00  
      2167  -3.837532e+00  -3.383309e+00  -1.055365e+01  8.614525e+00  2.180892e+00  4.196349e+00  0.000000e+00  0.000000e+00  0.000000e+00  0.000000e+00  0.000000e+00  0.000000e+00  
      2168  -3.870614e+00  -3.521420e+00  -1.038143e+01  8.581391e+00  2.042835e+00  4.118567e+00  0.000000e+00  0.000000e+00  0.000000e+00  0.000000e+00  0.000000e+00  0.000000e+00  
      2169  -3.889520e+00  -3.643852e+00  -1.019608e+01  8.562471e+00  1.920416e+00  4.053916e+00  0.000000e+00  0.000000e+00  0.000000e+00  0.000000e+00  0.000000e+00  0.000000e+00  
      2170  -3.896910e+00  -3.761348e+00  -9.998611e+00  8.555077e+00  1.802924e+00  4.001389e+00  0.000000e+00  0.000000e+00  0.000000e+00  0.000000e+00  0.000000e+00  0.000000e+00  
      2171  -3.929164e+00  -3.856596e+00  -9.779995e+00  8.522820e+00  1.707680e+00  3.970005e+00  0.000000e+00  0.000000e+00  0.000000e+00  0.000000e+00  0.000000e+00  0.000000e+00  
      2172  -3.965881e+00  -3.951410e+00  -9.547522e+00  8.486104e+00  1.612865e+00  3.952478e+00  0.000000e+00  0.000000e+00  0.000000e+00  0.000000e+00  0.000000e+00  0.000000e+00  
      2173  -3.996989e+00  -4.032329e+00  -9.308007e+00  8.454995e+00  1.531946e+00  3.941993e+00  0.000000e+00  0.000000e+00  0.000000e+00  0.000000e+00  0.000000e+00  0.000000e+00  
      2174  -4.020487e+00  -4.109802e+00  -9.052982e+00  8.431498e+00  1.454473e+00  3.947018e+00  0.000000e+00  0.000000e+00  0.000000e+00  0.000000e+00  0.000000e+00  0.000000e+00  
      2175  -4.047797e+00  -4.190034e+00  -8.802508e+00  8.404188e+00  1.374241e+00  3.947491e+00  0.000000e+00  0.000000e+00  0.000000e+00  0.000000e+00  0.000000e+00  0.000000e+00  
      2176  -4.082093e+00  -4.254621e+00  -8.536319e+00  8.369892e+00  1.309655e+00  3.963681e+00  0.000000e+00  0.000000e+00  0.000000e+00  0.000000e+00  0.000000e+00  0.000000e+00  
      2177  -4.143242e+00  -4.294231e+00  -8.264197e+00  8.308743e+00  1.270044e+00  3.985803e+00  0.000000e+00  0.000000e+00  0.000000e+00  0.000000e+00  0.000000e+00  0.000000e+00
[truncated: 3,144,096 more chars]
